# Supplementary material for: Characterization of dFOXO binding sites upstream of the Insulin Receptor P2 promoter across the Drosophila phylogeny
Source: PLoS One. 2017 Dec 4;12(12):e0188357. doi: 10.1371/journal.pone.0188357 (PMC5714339; doi:10.1371/journal.pone.0188357)
Supplement: S1 Data — (ZIP) [file pone.0188357.s001.zip]

Archive with 55 entries (52 files):
- Data_Sets/
- Data_Sets/.DS_Store
- __MACOSX/
- __MACOSX/Data_Sets/
- __MACOSX/Data_Sets/._.DS_Store
- Data_Sets/S10_Dataset.xlsx
- __MACOSX/Data_Sets/._S10_Dataset.xlsx
- Data_Sets/S11_Dataset.xlsx
- __MACOSX/Data_Sets/._S11_Dataset.xlsx
- Data_Sets/S12_Dataset.xlsx
- __MACOSX/Data_Sets/._S12_Dataset.xlsx
- Data_Sets/S13_Dataset.xlsx
- __MACOSX/Data_Sets/._S13_Dataset.xlsx
- Data_Sets/S14_Dataset.xlsx
- __MACOSX/Data_Sets/._S14_Dataset.xlsx
- Data_Sets/S15_Dataset.xlsx
- __MACOSX/Data_Sets/._S15_Dataset.xlsx
- Data_Sets/S16_Dataset.xlsx
- __MACOSX/Data_Sets/._S16_Dataset.xlsx
- Data_Sets/S17_Dataset.xlsx
- __MACOSX/Data_Sets/._S17_Dataset.xlsx
- Data_Sets/S18_Dataset.xlsx
- __MACOSX/Data_Sets/._S18_Dataset.xlsx
- Data_Sets/S19_Dataset.xlsx
- __MACOSX/Data_Sets/._S19_Dataset.xlsx
- Data_Sets/S1_Dataset.xlsx
- __MACOSX/Data_Sets/._S1_Dataset.xlsx
- Data_Sets/S20_Dataset.xlsx
- __MACOSX/Data_Sets/._S20_Dataset.xlsx
- Data_Sets/S21_Dataset.xlsx
- __MACOSX/Data_Sets/._S21_Dataset.xlsx
- Data_Sets/S22_Dataset.xlsx
- __MACOSX/Data_Sets/._S22_Dataset.xlsx
- Data_Sets/S23_Dataset.xlsx
- __MACOSX/Data_Sets/._S23_Dataset.xlsx
- Data_Sets/S24_Dataset.xlsx
- __MACOSX/Data_Sets/._S24_Dataset.xlsx
- Data_Sets/S25_Dataset.xlsx
- __MACOSX/Data_Sets/._S25_Dataset.xlsx
- Data_Sets/S2_Dataset.xlsx
- __MACOSX/Data_Sets/._S2_Dataset.xlsx
- Data_Sets/S3_Dataset.xlsx
- __MACOSX/Data_Sets/._S3_Dataset.xlsx
- Data_Sets/S4_Dataset.xlsx
- __MACOSX/Data_Sets/._S4_Dataset.xlsx
- Data_Sets/S5_Dataset.xlsx
- __MACOSX/Data_Sets/._S5_Dataset.xlsx
- Data_Sets/S6_Dataset.xlsx
- __MACOSX/Data_Sets/._S6_Dataset.xlsx
- Data_Sets/S7_Dataset.xlsx
- __MACOSX/Data_Sets/._S7_Dataset.xlsx
- Data_Sets/S8_Dataset.xlsx
- __MACOSX/Data_Sets/._S8_Dataset.xlsx
- Data_Sets/S9_Dataset.xlsx
- __MACOSX/Data_Sets/._S9_Dataset.xlsx
