# Supplementary material for: Characterization of dFOXO binding sites upstream of the Insulin Receptor P2 promoter across the Drosophila phylogeny
Source: PLoS One. 2017 Dec 4;12(12):e0188357. doi: 10.1371/journal.pone.0188357 (PMC5714339; doi:10.1371/journal.pone.0188357)
Supplement: S1 Data — (ZIP) [file pone.0188357.s001.zip › Data_Sets/S10_Dataset.xlsx]

## Sheet: index
	Fragment coordinates are -1410/-1009 relative to the P2 transcription start site
	Sheet	Species	Fragment	strand	protein	nM protein				Sheet	Species	Fragment	strand	protein	nM protein
	159R1	D. simulans	s6	Forward	BSA	600				229R1	D. simulans	s6	Reverse	BSA	600
	159R2	D. simulans	s6	Forward	BSA	600				229R2	D. simulans	s6	Reverse	BSA	600
	159R3	D. simulans	s6	Forward	BSA	600				229R3	D. simulans	s6	Reverse	BSA	600
	159R4	D. simulans	s6	Forward	BSA	600				229R4	D. simulans	s6	Reverse	BSA	600
	159R5	D. simulans	s6	Forward	BSA	600
	160R1	D. simulans	s6	Forward	dFOXO	600				230R1	D. simulans	s6	Reverse	dFOXO	600
	160R2	D. simulans	s6	Forward	dFOXO	600				230R2	D. simulans	s6	Reverse	dFOXO	600
	160R3	D. simulans	s6	Forward	dFOXO	600				230R3	D. simulans	s6	Reverse	dFOXO	600
	160R4	D. simulans	s6	Forward	dFOXO	600				230R4	D. simulans	s6	Reverse	dFOXO	600
	160R5	D. simulans	s6	Forward	dFOXO	600				230R5	D. simulans	s6	Reverse	dFOXO	600
	161R1	D. simulans	s6	Forward	BSA	1200				231R1	D. simulans	s6	Reverse	BSA	1200
	161R2	D. simulans	s6	Forward	BSA	1200				231R2	D. simulans	s6	Reverse	BSA	1200
	161R3	D. simulans	s6	Forward	BSA	1200				231R3	D. simulans	s6	Reverse	BSA	1200
	161R4	D. simulans	s6	Forward	BSA	1200				231R4	D. simulans	s6	Reverse	BSA	1200
	161R5	D. simulans	s6	Forward	BSA	1200				231R5	D. simulans	s6	Reverse	BSA	1200
	162R1	D. simulans	s6	Forward	dFOXO	1200				232R1	D. simulans	s6	Reverse	dFOXO	1200
	162R2	D. simulans	s6	Forward	dFOXO	1200				232R2	D. simulans	s6	Reverse	dFOXO	1200
	162R3	D. simulans	s6	Forward	dFOXO	1200				232R3	D. simulans	s6	Reverse	dFOXO	1200
	162R4	D. simulans	s6	Forward	dFOXO	1200				232R4	D. simulans	s6	Reverse	dFOXO	1200
	162R5	D. simulans	s6	Forward	dFOXO	1200				232R5	D. simulans	s6	Reverse	dFOXO	1200
	NOTE
	The first column of the remaining sheets indicates that dyes B and O label respectively the fragments generated by DNase I and the standard 600 LIZ fragments in the electropherograms and in the outputs. To inspect electropherograms with Peak Scanner (Applied Biosystems), the minimum peak heights were set to only provide outputs for dyes B and O . The spurious peaks corresponding to other dyes (G,…

## Sheet: 159R1
Dye/Sample Peak	Sample File Name	Size	Height	Area in Point	Area in BP	Data Point	Begin Point	Begin BP	End Point	End BP	Width in Point	Width in BP	User Comments	User Edit
B, 1	GM966_C07_159R1_059.fsa		17	38	0	11	6	-1.0	16	-1.0	2	0.0
B, 2	GM966_C07_159R1_059.fsa		7	33	0	19	16	-1.0	27	-1.0	3	0.0
B, 3	GM966_C07_159R1_059.fsa		11	49	0	34	27	-1.0	38	-1.0	7	0.0
B, 4	GM966_C07_159R1_059.fsa		14	75	0	45	38	-1.0	50	-1.0	6	0.0
B, 5	GM966_C07_159R1_059.fsa		10	62	0	66	60	-1.0	74	-1.0	2	0.0
B, 6	GM966_C07_159R1_059.fsa		7	52	0	85	74	-1.0	90	-1.0	2	0.0
B, 7	GM966_C07_159R1_059.fsa		12	73	0	93	90	-1.0	105	-1.0	2	0.0
B, 8	GM966_C07_159R1_059.fsa		12	68	0	117	110	-1.0	122	-1.0	5	0.0
B, 9	GM966_C07_159R1_059.fsa		11	66	0	138	128	-1.0	142	-1.0	1	0.0
B, 10	GM966_C07_159R1_059.fsa		5	17	0	151	149	-1.0	153	-1.0	2	0.0
B, 11	GM966_C07_159R1_059.fsa		10	29	0	162	160	-1.0	165	-1.0	2	0.0
B, 12	GM966_C07_159R1_059.fsa		9	50	0	178	171	-1.0	182	-1.0	5	0.0
B, 13	GM966_C07_159R1_059.fsa		10	36	0	188	184	-1.0	194	-1.0	5	0.0
B, 14	GM966_C07_159R1_059.fsa		6	56	0	199	194	-1.0	209	-1.0	0	0.0
B, 15	GM966_C07_159R1_059.fsa		8	60	0	215	209	-1.0	227	-1.0	4	0.0
B, 16	GM966_C07_159R1_059.fsa		10	47	0	236	227	-1.0	239	-1.0	6	0.0
B, 17	GM966_C07_159R1_059.fsa		13	52	0	246	244	-1.0	255	-1.0	9	0.0
B, 18	GM966_C07_159R1_059.fsa		6	22	0	257	255	-1.0	260	-1.0	4	0.0
B, 19	GM966_C07_159R1_059.fsa		9	40	0	280	275	-1.0	287	-1.0	5	0.0
B, 20	GM966_C07_159R1_059.fsa		6	51	0	294	287	-1.0	303	-1.0	10	0.0
B, 21	GM966_C07_159R1_059.fsa		18	81	0	309	303	-1.0	319	-1.0	4	0.0
B, 22	GM966_C07_159R1_059.fsa		7	37	0	341	335	-1.0	347	-1.0	8	0.0
B, 23	GM966_C07_159R1_059.fsa		8	43	0	352	347	-1.0	358	-1.0	6	0.0
B, 24	GM966_C07_159R1_059.fsa		9	17	0	362	360	-1.0	365	-1.0	0	0.0
B, 25	GM966_C07_159R1_059.fsa		7	32	0	370	368	-1.0	375	-1.0	0	0.0
B, 26	GM966_C07_159R1_059.fsa		7	37	0	391	387	-1.0	397	-1.0	1	0.0
B, 27	GM966_C07_159R1_059.fsa		10	66	0	403	397	-1.0	413	-1.0	8	0.0
B, 28	GM966_C07_159R1_059.fsa		9	53	0	419	413	-1.0	424	-1.0	3	0.0
B, 29	GM966_C07_159R1_059.fsa		15	63	0	430	424	-1.0	435	-1.0	6	0.0
B, 30	GM966_C07_159R1_059.fsa		13	63	0	444	438	-1.0	450	-1.0	2	0.0
B, 31	GM966_C07_159R1_059.fsa		9	52	0	455	450	-1.0	461	-1.0	5	0.0
B, 32	GM966_C07_159R1_059.fsa		10	84	0	482	471	-1.0	486	-1.0	2	0.0
B, 33	GM966_C07_159R1_059.fsa		13	63	0	499	492	-1.0	504	-1.0	5	0.0
B, 34	GM966_C07_159R1_059.fsa		12	55	0	515	504	-1.0	517	-1.0	4	0.0
B, 35	GM966_C07_159R1_059.fsa		11	29	0	522	517	-1.0	524	-1.0	1	0.0
B, 36	GM966_C07_159R1_059.fsa		8	36	0	529	526	-1.0	534	-1.0	3	0.0
B, 37	GM966_C07_159R1_059.fsa		11	51	0	540	534	-1.0	546	-1.0	1	0.0
B, 38	GM966_C07_159R1_059.fsa		10	51	0	558	553	-1.0	563	-1.0	4	0.0
B, 39	GM966_C07_159R1_059.fsa		17	114	0	570	563	-1.0	576	-1.0	1	0.0
B, 40	GM966_C07_159R1_059.fsa		10	69	0	585	580	-1.0	591	-1.0	6	0.0
B, 41	GM966_C07_159R1_059.fsa		8	31	0	608	606	-1.0	611	-1.0	4	0.0
B, 42	GM966_C07_159R1_059.fsa		7	48	0	616	611	-1.0	620	-1.0	4	0.0
B, 43	GM966_C07_159R1_059.fsa		11	30	0	622	620	-1.0	624	-1.0	4	0.0
B, 44	GM966_C07_159R1_059.fsa		14	69	0	631	626	-1.0	637	-1.0	4	0.0
B, 45	GM966_C07_159R1_059.fsa		8	48	0	646	639	-1.0	649	-1.0	3	0.0
B, 46	GM966_C07_159R1_059.fsa		8	55	0	653	649	-1.0	662	-1.0	7	0.0
B, 47	GM966_C07_159R1_059.fsa		12	48	0	675	670	-1.0	680	-1.0	3	0.0
B, 48	GM966_C07_159R1_059.fsa		12	116	0	690	680	-1.0	697	-1.0	5	0.0
B, 49	GM966_C07_159R1_059.fsa		11	33	0	715	708	-1.0	717	-1.0	1	0.0
B, 50	GM966_C07_159R1_059.fsa		10	37	0	719	717	-1.0	725	-1.0	7	0.0
B, 51	GM966_C07_159R1_059.fsa		9	34	0	730	727	-1.0	735	-1.0	3	0.0
B, 52	GM966_C07_159R1_059.fsa		13	41	0	745	738	-1.0	747	-1.0	2	0.0
B, 53	GM966_C07_159R1_059.fsa		10	32	0	753	750	-1.0	758	-1.0	2	0.0
B, 54	GM966_C07_159R1_059.fsa		9	23	0	760	758	-1.0	766	-1.0	2	0.0
B, 55	GM966_C07_159R1_059.fsa		6	16	0	778	776	-1.0	780	-1.0	1	0.0
B, 56	GM966_C07_159R1_059.fsa		14	47	0	785	780	-1.0	791	-1.0	5	0.0
B, 57	GM966_C07_159R1_059.fsa		8	25	0	796	794	-1.0	802	-1.0	1	0.0
B, 58	GM966_C07_159R1_059.fsa		7	29	0	808	802	-1.0	810	-1.0	0	0.0
B, 59	GM966_C07_159R1_059.fsa		8	37	0	815	813	-1.0	821	-1.0	5	0.0
B, 60	GM966_C07_159R1_059.fsa		14	56	0	834	827	-1.0	840	-1.0	0	0.0
B, 61	GM966_C07_159R1_059.fsa		7	15	0	849	847	-1.0	852	-1.0	0	0.0
B, 62	GM966_C07_159R1_059.fsa		10	77	0	859	852	-1.0	868	-1.0	7	0.0
B, 63	GM966_C07_159R1_059.fsa		6	31	0	873	868	-1.0	877	-1.0	2	0.0
B, 64	GM966_C07_159R1_059.fsa		8	70	0	883	877	-1.0	894	-1.0	5	0.0
B, 65	GM966_C07_159R1_059.fsa		11	41	0	903	901	-1.0	911	-1.0	5	0.0
B, 66	GM966_C07_159R1_059.fsa		10	74	0	917	911	-1.0	926	-1.0	0	0.0
B, 67	GM966_C07_159R1_059.fsa		12	60	0	929	926	-1.0	935	-1.0	2	0.0
B, 68	GM966_C07_159R1_059.fsa		12	69	0	959	952	-1.0	966	-1.0	3	0.0
B, 69	GM966_C07_159R1_059.fsa		7	37	0	972	966	-1.0	974	-1.0	6	0.0
B, 70	GM966_C07_159R1_059.fsa		10	50	0	979	974	-1.0	988	-1.0	4	0.0
B, 71	GM966_C07_159R1_059.fsa		95	715	0	1003	988	-1.0	1013	-1.0	6	0.0
B, 72	GM966_C07_159R1_059.fsa		75	741	0	1029	1013	-1.0	1038	-1.0	6	0.0
B, 73	GM966_C07_159R1_059.fsa		117	727	0	1046	1038	-1.0	1053	-1.0	5	0.0
B, 74	GM966_C07_159R1_059.fsa		76	437	0	1059	1053	-1.0	1068	-1.0	5	0.0
B, 75	GM966_C07_159R1_059.fsa	0.1351	16	57	6	1078	1068	-1.0	1083	0.8108	0	0.0
B, 76	GM966_C07_159R1_059.fsa	17568	35	233	31	1090	1083	0.8108	1098	28378	8	10811
B, 77	GM966_C07_159R1_059.fsa	39189	40	271	36	1106	1098	28378	1114	5.0	5	0.7128
B, 78	GM966_C07_159R1_059.fsa	5946	11	62	8	1121	1114	5.0	1123	62162	6	0.843
B, 79	GM966_C07_159R1_059.fsa	71622	19	66	8	1130	1123	62162	1134	77027	3	0.493
B, 80	GM966_C07_159R1_059.fsa	83784	8	44	5	1139	1134	77027	1146	93243	3	0.4459
B, 81	GM966_C07_159R1_059.fsa	97297	5	15	2	1149	1146	93243	1151	10.0	2	0.3604
B, 82	GM966_C07_159R1_059.fsa	108108	13	33	4	1157	1151	10.0	1161	113514	3	0.4054
B, 83	GM966_C07_159R1_059.fsa	121622	14	52	7	1167	1161	113514	1170	125676	2	0.3243
B, 84	GM966_C07_159R1_059.fsa	135135	42	219	29	1177	1170	125676	1183	143243	4	0.5976
B, 85	GM966_C07_159R1_059.fsa	151351	14	88	11	1189	1183	143243	1195	15946	5	0.7593
B, 86	GM966_C07_159R1_059.fsa	171622	17	82	11	1204	1197	162162	1210	17973	4	0.6395
B, 87	GM966_C07_159R1_059.fsa	189189	47	232	31	1217	1210	17973	1221	194595	5	0.7552
B, 88	GM966_C07_159R1_059.fsa	20603	340	1971	287	1229	1221	194595	1235	215002	5	0.7732
B, 89	GM966_C07_159R1_059.fsa	222413	176	1152	170	1240	1235	215002	1244	22.83	5	0.8854
B, 90	GM966_C07_159R1_059.fsa	234149	170	1081	157	1248	1244	22.83	1256	245739	5	0.8335
B, 91	GM966_C07_159R1_059.fsa	272688	69	331	46	1275	1267	261438	1280	279649	4	0.6532
B, 92	GM966_C07_159R1_059.fsa	289304	122	657	90	1287	1280	279649	1294	298857	5	0.7071
B, 93	GM966_C07_159R1_059.fsa	305618	52	263	35	1299	1294	298857	1302	30965	4	0.6274
B, 94	GM966_C07_159R1_059.fsa	318987	142	745	99	1309	1302	30965	1313	324279	4	0.6502
B, 95	GM966_C07_159R1_059.fsa	332157	123	570	74	1319	1313	324279	1325	339964	4	0.589
B, 96	GM966_C07_159R1_059.fsa	347702	23	112	14	1331	1325	339964	1334	351546	7	0.9762
B, 97	GM966_C07_159R1_059.fsa	360447	159	788	99	1341	1334	351546	1347	368005	4	0.628
B, 98	GM966_C07_159R1_059.fsa	375496	51	256	31	1353	1347	368005	1357	380454	4	0.5738
B, 99	GM966_C07_159R1_059.fsa	389061	322	1619	198	1364	1357	380454	1371	397581	5	0.6143
B, 100	GM966_C07_159R1_059.fsa	405773	177	1024	118	1378	1371	397581	1387	416096	5	0.6809
B, 101	GM966_C07_159R1_059.fsa	427464	24	101	11	1397	1387	416096	1401	431981	3	0.4368
B, 102	GM966_C07_159R1_059.fsa	439845	78	432	48	1408	1401	431981	1412	444316	6	0.7004
B, 103	GM966_C07_159R1_059.fsa	452101	335	2028	224	1419	1412	444316	1427	460936	5	0.5885
B, 104	GM966_C07_159R1_059.fsa	47189	179	1221	133	1437	1427	460936	1445	480582	6	0.6888
B, 105	GM966_C07_159R1_059.fsa	493502	6	32	3	1457	1450	485982	1461	497779	5	0.5764
B, 106	GM966_C07_159R1_059.fsa	514733	215	1501	158	1477	1461	497779	1484	522075	4	0.4322
B, 107	GM966_C07_159R1_059.fsa	533524	658	4442	458	1495	1487	525208	1512	551003	4	0.4854
B, 108	GM966_C07_159R1_059.fsa	558127	220	1036	105	1519	1512	551003	1525	56.42	4	0.4432
B, 109	GM966_C07_159R1_059.fsa	571246	258	1380	138	1532	1525	56.42	1538	577252	4	0.4697
B, 110	GM966_C07_159R1_059.fsa	580244	103	463	46	1541	1538	577252	1545	584222	4	0.4636
B, 111	GM966_C07_159R1_059.fsa	59115	490	2391	235	1552	1545	584222	1559	598039	4	0.4504
B, 112	GM966_C07_159R1_059.fsa	608085	79	473	47	1569	1559	598039	1575	614134	5	0.5939
B, 113	GM966_C07_159R1_059.fsa	621178	222	1022	102	1582	1575	614134	1589	628207	4	0.4419
B, 114	GM966_C07_159R1_059.fsa	63522	54	282	28	1596	1589	628207	1599	638221	5	0.5087
B, 115	GM966_C07_159R1_059.fsa	652188	300	1575	156	1613	1605	644214	1620	659148	4	0.4443
B, 116	GM966_C07_159R1_059.fsa	668075	21	97	9	1629	1620	659148	1634	673024	7	0.7619
B, 117	GM966_C07_159R1_059.fsa	678952	19	98	9	1640	1634	673024	1648	68684	6	0.5999
B, 118	GM966_C07_159R1_059.fsa	693725	31	80	7	1655	1648	68684	1659	697653	2	0.2645
B, 119	GM966_C07_159R1_059.fsa	705494	85	416	40	1667	1659	697653	1672	710384	4	0.4246
B, 120	GM966_C07_159R1_059.fsa	716243	157	769	75	1678	1672	710384	1685	723065	4	0.4331
B, 121	GM966_C07_159R1_059.fsa	725984	23	113	10	1688	1685	723065	1696	733756	6	0.6025
B, 122	GM966_C07_159R1_059.fsa	74054	84	360	34	1703	1696	733756	1708	745377	4	0.4197
B, 123	GM966_C07_159R1_059.fsa	752136	582	2885	278	1715	1708	745377	1721	757918	4	0.4476
B, 124	GM966_C07_159R1_059.fsa	76369	256	1325	127	1727	1721	757918	1734	77041	4	0.4529
B, 125	GM966_C07_159R1_059.fsa	776159	43	163	15	1740	1734	77041	1744	779986	3	0.3725
B, 126	GM966_C07_159R1_059.fsa	787625	1028	5037	480	1752	1744	779986	1758	793343	4	0.4358
B, 127	GM966_C07_159R1_059.fsa	798099	64	284	27	1763	1758	793343	1767	801905	4	0.4274
B, 128	GM966_C07_159R1_059.fsa	805715	42	159	15	1771	1767	801905	1775	809522	3	0.3451
B, 129	GM966_C07_159R1_059.fsa	817129	427	2004	190	1783	1775	809522	1787	82093	4	0.4237
B, 130	GM966_C07_159R1_059.fsa	827576	669	3433	325	1794	1787	82093	1801	834216	4	0.4367
B, 131	GM966_C07_159R1_059.fsa	836112	68	269	25	1803	1801	834216	1806	838955	3	0.2843
B, 132	GM966_C07_159R1_059.fsa	84369	71	293	27	1811	1806	838955	1816	848423	3	0.3329
B, 133	GM966_C07_159R1_059.fsa	855042	424	2220	209	1823	1816	848423	1828	859766	4	0.4338
B, 134	GM966_C07_159R1_059.fsa	863544	319	1538	145	1832	1828	859766	1838	869205	4	0.4296
B, 135	GM966_C07_159R1_059.fsa	874862	311	1511	142	1844	1838	869205	1851	881457	4	0.4334
B, 136	GM966_C07_159R1_059.fsa	886163	21	79	7	1856	1851	881457	1861	890866	3	0.3427
B, 137	GM966_C07_159R1_059.fsa	896505	25	102	9	1867	1861	890866	1872	901201	2	0.2469
B, 138	GM966_C07_159R1_059.fsa	907769	181	823	77	1879	1872	901201	1885	913395	4	0.4006
B, 139	GM966_C07_159R1_059.fsa	919015	153	707	66	1891	1885	913395	1898	925567	4	0.4084
B, 140	GM966_C07_159R1_059.fsa	930243	35	170	15	1903	1898	925567	1909	93585	4	0.4079
B, 141	GM966_C07_159R1_059.fsa	942385	480	2404	224	1916	1909	93585	1922	947982	4	0.4246
B, 142	GM966_C07_159R1_059.fsa	953575	184	932	86	1928	1922	947982	1935	960093	4	0.4192
B, 143	GM966_C07_159R1_059.fsa	965676	36	142	13	1941	1935	960093	1947	971253	3	0.3441
B, 144	GM966_C07_159R1_059.fsa	976827	42	143	13	1953	1947	971253	1958	981468	3	0.3158
B, 145	GM966_C07_159R1_059.fsa	987033	374	1623	150	1964	1958	981468	1970	992593	3	0.3546
B, 146	GM966_C07_159R1_059.fsa	998149	114	791	73	1976	1970	992593	1982	1003762	4	0.3856
B, 147	GM966_C07_159R1_059.fsa	1011278	89	561	52	1990	1982	1003762	1996	1016907	4	0.3841
B, 148	GM966_C07_159R1_059.fsa	1028144	879	7288	682	2008	1996	1016907	2015	1034687	8	0.8383
B, 149	GM966_C07_159R1_059.fsa	1040289	352	2445	228	2021	2015	1034687	2026	1044951	7	0.7313
B, 150	GM966_C07_159R1_059.fsa	105054	152	945	87	2032	2026	1044951	2037	1055193	8	0.7546
B, 151	GM966_C07_159R1_059.fsa	1059841	53	279	25	2042	2037	1055193	2048	1065413	5	0.508
B, 152	GM966_C07_159R1_059.fsa	1070051	26	123	11	2053	2048	1065413	2060	1076537	5	0.488
B, 153	GM966_C07_159R1_059.fsa	1083938	60	330	30	2068	2060	1076537	2074	1089482	5	0.5102
B, 154	GM966_C07_159R1_059.fsa	1095019	47	227	20	2080	2074	1089482	2087	1101471	4	0.4302
B, 155	GM966_C07_159R1_059.fsa	1105154	18	37	3	2091	2087	1101471	2094	1107914	2	0.2589
B, 156	GM966_C07_159R1_059.fsa	1115267	215	1044	95	2102	2094	1107914	2108	1120774	4	0.4169
B, 157	GM966_C07_159R1_059.fsa	1125359	67	318	29	2113	2108	1120774	2117	1129023	4	0.4185
B, 158	GM966_C07_159R1_059.fsa	1134515	106	492	44	2123	2117	1129023	2130	1140902	4	0.4033
B, 159	GM966_C07_159R1_059.fsa	1150814	146	689	62	2141	2133	1143608	2148	1157108	4	0.404
B, 160	GM966_C07_159R1_059.fsa	1161598	18	73	6	2153	2148	1157108	2158	1166083	3	0.2896
B, 161	GM966_C07_159R1_059.fsa	1173248	363	1737	155	2166	2158	1166083	2172	1178613	4	0.4015
B, 162	GM966_C07_159R1_059.fsa	1183971	141	650	58	2178	2172	1178613	2183	118843	4	0.3879
B, 163	GM966_C07_159R1_059.fsa	1192884	103	516	45	2188	2183	118843	2199	1202641	4	0.4101
B, 164	GM966_C07_159R1_059.fsa	1209682	293	1424	125	2207	2199	1202641	2213	1214962	4	0.3926
B, 165	GM966_C07_159R1_059.fsa	1219361	173	844	74	2218	2213	1214962	2225	1225518	4	0.4043
B, 166	GM966_C07_159R1_059.fsa	1231674	18	58	5	2232	2225	1225518	2237	1236071	4	0.3524
B, 167	GM966_C07_159R1_059.fsa	1242224	243	1132	99	2244	2237	1236071	2251	1248376	4	0.376
B, 168	GM966_C07_159R1_059.fsa	1251013	28	107	9	2254	2251	1248376	2257	1253649	3	0.334
B, 169	GM966_C07_159R1_059.fsa	1260677	346	1675	147	2265	2257	1253649	2272	1266825	4	0.3918
B, 170	GM966_C07_159R1_059.fsa	1269459	26	76	6	2275	2272	1266825	2279	1272971	2	0.2188
B, 171	GM966_C07_159R1_059.fsa	1279995	430	1971	173	2287	2279	1272971	2294	1286138	4	0.3892
B, 172	GM966_C07_159R1_059.fsa	1290526	42	184	16	2299	2294	1286138	2302	1293158	4	0.3802
B, 173	GM966_C07_159R1_059.fsa	1299299	170	737	64	2309	2302	1293158	2314	1303685	4	0.3672
B, 174	GM966_C07_159R1_059.fsa	131.07	494	2352	206	2322	2314	1303685	2328	1315961	4	0.3977
B, 175	GM966_C07_159R1_059.fsa	1320344	56	247	21	2333	2328	1315961	2339	1325603	3	0.347
B, 176	GM966_C07_159R1_059.fsa	1332613	75	340	29	2347	2339	1325603	2352	1336993	3	0.3399
B, 177	GM966_C07_159R1_059.fsa	1344001	397	1949	170	2360	2352	1336993	2365	1348379	4	0.3893
B, 178	GM966_C07_159R1_059.fsa	1351882	250	1227	107	2369	2365	1348379	2376	135801	4	0.3981
B, 179	GM966_C07_159R1_059.fsa	1364138	66	259	22	2383	2376	135801	2388	1368513	3	0.3114
B, 180	GM966_C07_159R1_059.fsa	1372889	57	214	18	2393	2388	1368513	2398	1377263	3	0.3101
B, 181	GM966_C07_159R1_059.fsa	1384261	382	1851	161	2406	2398	1377263	2411	1388634	4	0.4021
B, 182	GM966_C07_159R1_059.fsa	1394755	375	1886	164	2418	2411	1388634	2423	1399126	4	0.394
B, 183	GM966_C07_159R1_059.fsa	1402684	149	690	61	2427	2423	1399126	2432	1407158	4	0.4056
B, 184	GM966_C07_159R1_059.fsa	1412526	124	546	48	2438	2432	1407158	2442	1416104	4	0.374
B, 185	GM966_C07_159R1_059.fsa	1421471	98	429	38	2448	2442	1416104	2453	1425943	4	0.3677
B, 186	GM966_C07_159R1_059.fsa	1432202	91	401	35	2460	2453	1425943	2466	1437567	4	0.3737
B, 187	GM966_C07_159R1_059.fsa	1443825	34	207	18	2473	2466	1437567	2479	1449188	6	0.561
B, 188	GM966_C07_159R1_059.fsa	1454551	34	145	12	2485	2479	1449188	2490	1459019	4	0.3711
B, 189	GM966_C07_159R1_059.fsa	1466168	152	706	63	2498	2490	1459019	2504	1471529	4	0.3824
B, 190	GM966_C07_159R1_059.fsa	1476889	99	430	38	2510	2504	1471529	2516	1482248	3	0.3375
B, 191	GM966_C07_159R1_059.fsa	1485821	30	115	10	2520	2516	1482248	2526	1491179	3	0.317
B, 192	GM966_C07_159R1_059.fsa	1497429	58	327	29	2533	2526	1491179	2538	1501894	4	0.4148
B, 193	GM966_C07_159R1_059.fsa	1508143	132	723	64	2545	2538	1501894	2552	1514391	4	0.4357
B, 194	GM966_C07_159R1_059.fsa	1518854	32	143	12	2557	2552	1514391	2562	1523316	5	0.4467
B, 195	GM966_C07_159R1_059.fsa	152867	66	270	24	2568	2562	1523316	2574	1534023	3	0.3479
B, 196	GM966_C07_159R1_059.fsa	1539376	82	377	33	2580	2574	1534023	2585	1543836	4	0.3819
B, 197	GM966_C07_159R1_059.fsa	155008	186	907	80	2592	2585	1543836	2599	1556323	4	0.4143
B, 198	GM966_C07_159R1_059.fsa	1562565	142	637	56	2606	2599	1556323	2610	1566131	4	0.3659
B, 199	GM966_C07_159R1_059.fsa	157148	186	916	81	2616	2610	1566131	2618	1573263	4	0.4185
B, 200	GM966_C07_159R1_059.fsa	1579503	926	4576	407	2625	2618	1573263	2632	1585742	4	0.4003
B, 201	GM966_C07_159R1_059.fsa	1590198	49	216	19	2637	2632	1585742	2642	1594654	4	0.3715
B, 202	GM966_C07_159R1_059.fsa	160.0	119	532	47	2648	2642	1594654	2654	1605257	4	0.3791
B, 203	GM966_C07_159R1_059.fsa	1612263	469	2245	196	2662	2654	1605257	2668	1617515	4	0.4025
B, 204	GM966_C07_159R1_059.fsa	1623639	136	647	56	2675	2668	1617515	2682	1629761	4	0.3981
B, 205	GM966_C07_159R1_059.fsa	1634132	25	51	4	2687	2682	1629761	2691	1637627	3	0.2705
B, 206	GM966_C07_159R1_059.fsa	1643742	30	142	12	2698	2691	1637627	2703	1648108	4	0.3712
B, 207	GM966_C07_159R1_059.fsa	1655091	321	1609	140	2711	2703	1648108	2717	1660326	4	0.4201
B, 208	GM966_C07_159R1_059.fsa	1665558	149	704	61	2723	2717	1660326	2730	167166	4	0.394
B, 209	GM966_C07_159R1_059.fsa	1676888	33	117	10	2736	2730	167166	2741	1681243	3	0.2962
B, 210	GM966_C07_159R1_059.fsa	1687337	94	400	34	2748	2741	1681243	2753	1691688	4	0.3686
B, 211	GM966_C07_159R1_059.fsa	1697778	157	769	66	2760	2753	1691688	2765	1702126	4	0.4111
B, 212	GM966_C07_159R1_059.fsa	1707341	340	1659	144	2771	2765	1702126	2778	1713423	4	0.3895
B, 213	GM966_C07_159R1_059.fsa	1716898	92	434	37	2782	2778	1713423	2789	1722975	4	0.4098
B, 214	GM966_C07_159R1_059.fsa	172905	262	1303	113	2796	2789	1722975	2803	1735122	4	0.4169
B, 215	GM966_C07_159R1_059.fsa	1740324	78	381	33	2809	2803	1735122	2814	1744658	5	0.4378
B, 216	GM966_C07_159R1_059.fsa	1749856	56	256	22	2820	2814	1744658	2825	1754187	4	0.3806
B, 217	GM966_C07_159R1_059.fsa	1758516	37	159	13	2830	2825	1754187	2835	1762843	3	0.328
B, 218	GM966_C07_159R1_059.fsa	1769764	300	1512	130	2843	2835	1762843	2849	1774952	4	0.4208
B, 219	GM966_C07_159R1_059.fsa	1779274	41	170	14	2854	2849	1774952	2856	1781003	5	0.4427
B, 220	GM966_C07_159R1_059.fsa	178705	254	1268	109	2863	2856	1781003	2869	1792232	4	0.4063
B, 221	GM966_C07_159R1_059.fsa	1797411	80	372	32	2875	2869	1792232	2881	1802611	4	0.4096
B, 222	GM966_C07_159R1_059.fsa	1807832	79	317	27	2887	2881	1802611	2893	1813051	3	0.3357
B, 223	GM966_C07_159R1_059.fsa	1818269	41	182	15	2899	2893	1813051	2904	1822616	4	0.3565
B, 224	GM966_C07_159R1_059.fsa	1829569	418	2107	183	2912	2904	1822616	2918	1834782	4	0.407
B, 225	GM966_C07_159R1_059.fsa	1839994	37	146	12	2924	2918	1834782	2927	1842599	4	0.3494
B, 226	GM966_C07_159R1_059.fsa	1847809	50	211	18	2933	2927	1842599	2938	1852149	4	0.3798
B, 227	GM966_C07_159R1_059.fsa	1859092	362	1659	143	2946	2938	1852149	2952	1864297	4	0.3768
B, 228	GM966_C07_159R1_059.fsa	1869501	157	715	62	2958	2952	1864297	2964	1874703	4	0.3733
B, 229	GM966_C07_159R1_059.fsa	1879904	100	445	38	2970	2964	1874703	2973	1882504	4	0.3799
B, 230	GM966_C07_159R1_059.fsa	188857	359	1783	154	2980	2973	1882504	2986	1893767	4	0.4038
B, 231	GM966_C07_159R1_059.fsa	1899829	591	2798	242	2993	2986	1893767	3000	1905888	4	0.3859
B, 232	GM966_C07_159R1_059.fsa	1910215	30	104	9	3005	3000	1905888	3008	1912811	3	0.2596
B, 233	GM966_C07_159R1_059.fsa	1918002	43	191	16	3014	3008	1912811	3021	1924056	4	0.3679
B, 234	GM966_C07_159R1_059.fsa	1930972	288	1519	131	3029	3021	1924056	3036	1937022	4	0.4215
B, 235	GM966_C07_159R1_059.fsa	1941342	31	142	12	3041	3036	1937022	3045	1944798	4	0.3465
B, 236	GM966_C07_159R1_059.fsa	194998	39	198	17	3051	3045	1944798	3056	1954297	4	0.3803
B, 237	GM966_C07_159R1_059.fsa	1961203	129	664	57	3064	3056	1954297	3070	196638	4	0.3967
B, 238	GM966_C07_159R1_059.fsa	1972419	56	253	21	3077	3070	196638	3081	1975869	4	0.42
B, 239	GM966_C07_159R1_059.fsa	1982766	145	761	65	3089	3081	1975869	3094	1987076	4	0.4161
B, 240	GM966_C07_159R1_059.fsa	1993108	132	708	61	3101	3094	1987076	3108	1999139	5	0.4407
B, 241	GM966_C07_159R1_059.fsa	2004275	83	412	35	3114	3108	1999139	3119	2008549	4	0.3905
B, 242	GM966_C07_159R1_059.fsa	2013677	146	728	62	3125	3119	2008549	3131	2018805	4	0.4142
B, 243	GM966_C07_159R1_059.fsa	2025641	144	745	63	3139	3131	2018805	3146	2031622	4	0.4133
B, 244	GM966_C07_159R1_059.fsa	2033331	11	34	2	3148	3146	2031622	3154	2038456	4	0.3417
B, 245	GM966_C07_159R1_059.fsa	204529	111	452	38	3162	3154	2038456	3166	2048706	4	0.3859
B, 246	GM966_C07_159R1_059.fsa	2055538	538	2777	237	3174	3166	2048706	3181	2061515	4	0.4218
B, 247	GM966_C07_159R1_059.fsa	2065784	100	471	40	3186	3181	2061515	3193	207176	4	0.4133
B, 248	GM966_C07_159R1_059.fsa	2077735	45	223	19	3200	3193	207176	3204	2081149	4	0.398
B, 249	GM966_C07_159R1_059.fsa	2087976	679	3686	314	3212	3204	2081149	3218	2093095	4	0.4177
B, 250	GM966_C07_159R1_059.fsa	2098214	435	2303	196	3224	3218	2093095	3231	2104186	4	0.4196
B, 251	GM966_C07_159R1_059.fsa	2109304	42	186	15	3237	3231	2104186	3241	2112716	4	0.3966
B, 252	GM966_C07_159R1_059.fsa	2117833	111	466	39	3247	3241	2112716	3253	2122949	4	0.3589
B, 253	GM966_C07_159R1_059.fsa	2128065	90	425	36	3259	3253	2122949	3266	2134033	4	0.3814
B, 254	GM966_C07_159R1_059.fsa	2138295	35	104	8	3271	3266	2134033	3276	2142576	2	0.2373
B, 255	GM966_C07_159R1_059.fsa	2149442	256	1223	104	3284	3276	2142576	3290	215459	4	0.3866
B, 256	GM966_C07_159R1_059.fsa	2159736	225	1095	93	3296	3290	215459	3302	2164881	4	0.4101
B, 257	GM966_C07_159R1_059.fsa	2168311	56	224	19	3306	3302	2164881	3310	2171739	4	0.3612
B, 258	GM966_C07_159R1_059.fsa	2176881	62	300	25	3316	3310	2171739	3321	2181164	4	0.4023
B, 259	GM966_C07_159R1_059.fsa	2188016	536	2777	237	3329	3321	2181164	3336	2194009	5	0.4284
B, 260	GM966_C07_159R1_059.fsa	2199144	51	206	17	3342	3336	2194009	3348	2204198	3	0.3165
B, 261	GM966_C07_159R1_059.fsa	2210076	40	200	16	3355	3348	2204198	3361	2215115	5	0.4544
B, 262	GM966_C07_159R1_059.fsa	2220153	36	191	16	3367	3361	2215115	3372	2224352	4	0.3667
B, 263	GM966_C07_159R1_059.fsa	2231071	555	2966	249	3380	3372	2224352	3387	223695	4	0.4196
B, 264	GM966_C07_159R1_059.fsa	2241989	80	408	34	3393	3387	223695	3399	2247029	5	0.4206
B, 265	GM966_C07_159R1_059.fsa	2252068	47	232	19	3405	3399	2247029	3411	2257108	4	0.4158
B, 266	GM966_C07_159R1_059.fsa	2262988	62	263	22	3418	3411	2257108	3422	2266348	3	0.315
B, 267	GM966_C07_159R1_059.fsa	2273069	588	3196	268	3430	3422	2266348	3437	2278949	5	0.4393
B, 268	GM966_C07_159R1_059.fsa	228399	75	364	30	3443	3437	2278949	3447	2287351	5	0.4231
B, 269	GM966_C07_159R1_059.fsa	2292392	70	345	28	3453	3447	2287351	3459	2297434	4	0.4167
B, 270	GM966_C07_159R1_059.fsa	2303316	118	527	44	3466	3459	2297434	3470	2306677	4	0.4013
B, 271	GM966_C07_159R1_059.fsa	231.34	670	3743	314	3478	3470	2306677	3485	2319283	5	0.4363
B, 272	GM966_C07_159R1_059.fsa	2321804	55	244	20	3488	3485	2319283	3493	2326006	4	0.4151
B, 273	GM966_C07_159R1_059.fsa	2330209	33	141	11	3498	3493	2326006	3504	2335252	4	0.3466
B, 274	GM966_C07_159R1_059.fsa	2341136	20	84	7	3511	3504	2335252	3516	234534	4	0.3541
B, 275	GM966_C07_159R1_059.fsa	2351224	62	283	23	3523	3516	234534	3528	2355428	4	0.3792
B, 276	GM966_C07_159R1_059.fsa	2362154	210	1174	98	3536	3528	2355428	3543	236804	5	0.4256
B, 277	GM966_C07_159R1_059.fsa	2370563	40	204	17	3546	3543	236804	3550	2373927	3	0.3223
B, 278	GM966_C07_159R1_059.fsa	2379814	117	639	53	3557	3550	2373927	3564	2385701	5	0.4205
B, 279	GM966_C07_159R1_059.fsa	2392429	117	560	47	3572	3564	2385701	3578	2397476	4	0.3983
B, 280	GM966_C07_159R1_059.fsa	2400869	49	210	18	3582	3578	2397476	3587	2405214	4	0.3832
B, 281	GM966_C07_159R1_059.fsa	2410422	139	684	59	3593	3587	2405214	3599	2415627	4	0.4019
B, 282	GM966_C07_159R1_059.fsa	2421693	106	500	43	3606	3599	2415627	3612	2426887	4	0.4065
B, 283	GM966_C07_159R1_059.fsa	2430347	44	166	14	3616	3612	2426887	3621	243467	4	0.4116
B, 284	GM966_C07_159R1_059.fsa	2442443	470	2579	222	3630	3621	243467	3638	2449344	5	0.4594
B, 285	GM966_C07_159R1_059.fsa	2453653	17	80	6	3643	3638	2449344	3648	2457959	4	0.4236
B, 286	GM966_C07_159R1_059.fsa	2464842	448	2494	214	3656	3648	2457959	3664	2471718	5	0.4567
B, 287	GM966_C07_159R1_059.fsa	2476869	25	92	7	3670	3664	2471718	3673	2479444	3	0.3414
B, 288	GM966_C07_159R1_059.fsa	248716	691	4003	343	3682	3673	2479444	3689	2493155	5	0.4696
B, 289	GM966_C07_159R1_059.fsa	2504138	364	2062	171	3702	3694	2497434	3710	2510752	5	0.4548
B, 290	GM966_C07_159R1_059.fsa	2516532	16	83	6	3717	3710	2510752	3722	2520656	4	0.4106
B, 291	GM966_C07_159R1_059.fsa	2528071	127	661	54	3731	3722	2520656	3737	2533009	5	0.4223
B, 292	GM966_C07_159R1_059.fsa	2538762	106	560	46	3744	3737	2533009	3751	2544509	5	0.4174
B, 293	GM966_C07_159R1_059.fsa	254861	52	250	20	3756	3751	2544509	3762	2553527	4	0.3634
B, 294	GM966_C07_159R1_059.fsa	2560076	111	565	46	3770	3762	2553527	3776	2564981	5	0.4118
B, 295	GM966_C07_159R1_059.fsa	2569882	54	254	20	3782	3776	2564981	3787	2573962	4	0.4006
B, 296	GM966_C07_159R1_059.fsa	2579669	94	484	39	3794	3787	2573962	3799	2583742	5	0.4421
B, 297	GM966_C07_159R1_059.fsa	2589438	228	1272	103	3806	3799	2583742	3812	2594316	5	0.4417
B, 298	GM966_C07_159R1_059.fsa	2599188	81	380	31	3818	3812	2594316	3824	2604157	4	0.3838
B, 299	GM966_C07_159R1_059.fsa	2609978	221	1219	101	3831	3824	2604157	3837	2614967	5	0.4384
B, 300	GM966_C07_159R1_059.fsa	2620789	190	1104	91	3844	3837	2614967	3850	262578	5	0.4498
B, 301	GM966_C07_159R1_059.fsa	262994	107	591	49	3855	3850	262578	3863	2636596	5	0.4552
B, 302	GM966_C07_159R1_059.fsa	2640756	13	47	3	3868	3863	2636596	3872	2644085	3	0.3294
B, 303	GM966_C07_159R1_059.fsa	2651576	530	3127	260	3881	3872	2644085	3888	2657402	5	0.4634
B, 304	GM966_C07_159R1_059.fsa	2661565	130	740	61	3893	3888	2657402	3900	2667393	5	0.4482
B, 305	GM966_C07_159R1_059.fsa	2673222	81	407	33	3907	3900	2667393	3912	2677387	5	0.4586
B, 306	GM966_C07_159R1_059.fsa	2682384	59	275	22	3918	3912	2677387	3922	2685716	4	0.4007
B, 307	GM966_C07_159R1_059.fsa	2693214	467	2598	216	3931	3922	2685716	3937	2698214	5	0.4605
B, 308	GM966_C07_159R1_059.fsa	2704047	98	490	40	3944	3937	2698214	3948	2707381	4	0.4011
B, 309	GM966_C07_159R1_059.fsa	2714049	406	2287	190	3956	3948	2707381	3962	2719051	5	0.452
B, 310	GM966_C07_159R1_059.fsa	2724053	343	1933	161	3968	3962	2719051	3975	272989	5	0.4454
B, 311	GM966_C07_159R1_059.fsa	2744069	828	5249	437	3992	3983	2736562	3999	2749909	5	0.4809
B, 312	GM966_C07_159R1_059.fsa	2753247	99	553	46	4003	3999	2749909	4011	2759923	5	0.4708
B, 313	GM966_C07_159R1_059.fsa	2764095	19	73	6	4016	4011	2759923	4019	2766599	2	0.2375
B, 314	GM966_C07_159R1_059.fsa	2774112	344	2271	189	4028	4019	2766599	4034	2779121	6	0.5157
B, 315	GM966_C07_159R1_059.fsa	2784966	331	2103	175	4041	4034	2779121	4047	2789977	5	0.49
B, 316	GM966_C07_159R1_059.fsa	2794153	77	482	40	4052	4047	2789977	4059	280.0	5	0.5008
B, 317	GM966_C07_159R1_059.fsa	2803307	15	54	4	4063	4059	280.0	4068	2807441	2	0.2377
B, 318	GM966_C07_159R1_059.fsa	2814879	696	4482	370	4077	4068	2807441	4085	2821489	6	0.5049
B, 319	GM966_C07_159R1_059.fsa	2823967	28	107	8	4088	4085	2821489	4095	2829748	3	0.3277
B, 320	GM966_C07_159R1_059.fsa	2835527	26	120	9	4102	4095	2829748	4105	2838004	4	0.3509
B, 321	GM966_C07_159R1_059.fsa	2845431	188	1181	97	4114	4105	2838004	4119	2849557	6	0.5137
B, 322	GM966_C07_159R1_059.fsa	2855331	343	2073	170	4126	4119	2849557	4133	2861103	5	0.4716
B, 323	GM966_C07_159R1_059.fsa	2866874	136	756	62	4140	4133	2861103	4146	287182	5	0.4561
B, 324	GM966_C07_159R1_059.fsa	2877588	46	236	19	4153	4146	287182	4157	2880883	4	0.3937
B, 325	GM966_C07_159R1_059.fsa	2885002	39	217	17	4162	4157	2880883	4169	2890766	6	0.4971
B, 326	GM966_C07_159R1_059.fsa	2894883	31	175	14	4174	4169	2890766	4180	2899822	5	0.4547
B, 327	GM966_C07_159R1_059.fsa	2906405	39	223	18	4188	4180	2899822	4192	2909696	5	0.4656
B, 328	GM966_C07_159R1_059.fsa	2915454	39	178	14	4199	4192	2909696	4203	2918744	4	0.3582
B, 329	GM966_C07_159R1_059.fsa	2924499	86	518	42	4210	4203	2918744	4216	2929431	5	0.4837
B, 330	GM966_C07_159R1_059.fsa	2934362	63	349	28	4222	4216	2929431	4229	2940114	5	0.4635
B, 331	GM966_C07_159R1_059.fsa	2945863	50	294	24	4236	4229	2940114	4243	2951612	5	0.4884
B, 332	GM966_C07_159R1_059.fsa	2955717	28	127	10	4248	4243	2951612	4253	2959821	4	0.3414
B, 333	GM966_C07_159R1_059.fsa	2966386	98	619	50	4261	4253	2959821	4266	2970488	5	0.4649
B, 334	GM966_C07_159R1_059.fsa	2974589	73	463	37	4271	4266	2970488	4278	298033	6	0.5044
B, 335	GM966_C07_159R1_059.fsa	2986889	56	308	25	4286	4278	298033	4290	2990167	6	0.4919
B, 336	GM966_C07_159R1_059.fsa	2995084	54	295	24	4296	4290	2990167	4302	300.0	5	0.4426
B, 337	GM966_C07_159R1_059.fsa	3006488	216	1258	102	4310	4302	300.0	4317	3012169	5	0.4552
B, 338	GM966_C07_159R1_059.fsa	3015418	45	226	18	4321	4317	3012169	4328	3021107	5	0.4278
B, 339	GM966_C07_159R1_059.fsa	3025173	27	104	8	4333	4328	3021107	4336	3027614	3	0.29
B, 340	GM966_C07_159R1_059.fsa	3034941	532	3411	277	4345	4336	3027614	4353	3041461	6	0.5053
B, 341	GM966_C07_159R1_059.fsa	3044724	30	110	8	4357	4353	3041461	4360	3047171	3	0.3205
B, 342	GM966_C07_159R1_059.fsa	3053703	245	1466	119	4368	4360	3047171	4374	3058605	5	0.4794
B, 343	GM966_C07_159R1_059.fsa	3065147	247	1514	123	4382	4374	3058605	4388	3070058	6	0.4932
B, 344	GM966_C07_159R1_059.fsa	307661	233	1297	106	4396	4388	3070058	4402	3081529	5	0.4626
B, 345	GM966_C07_159R1_059.fsa	3087272	119	596	48	4409	4402	3081529	4415	3092198	4	0.3921
B, 346	GM966_C07_159R1_059.fsa	3097949	61	352	28	4422	4415	3092198	4426	3101238	5	0.4835
B, 347	GM966_C07_159R1_059.fsa	3109467	532	3731	307	4436	4426	3101238	4443	3115233	6	0.5493
B, 348	GM966_C07_159R1_059.fsa	3119355	90	508	41	4448	4443	3115233	4455	3125129	5	0.4698
B, 349	GM966_C07_159R1_059.fsa	3130083	23	83	6	4461	4455	3125129	4465	3133387	3	0.2694
B, 350	GM966_C07_159R1_059.fsa	314.0	73	427	35	4473	4465	3133387	4479	3145063	6	0.5029
B, 351	GM966_C07_159R1_059.fsa	3150127	84	506	42	4485	4479	3145063	4491	3155192	6	0.531
B, 352	GM966_C07_159R1_059.fsa	3161104	76	414	34	4498	4491	3155192	4504	3166172	5	0.4622
B, 353	GM966_C07_159R1_059.fsa	3170397	51	250	21	4509	4504	3166172	4515	3175469	5	0.4695
B, 354	GM966_C07_159R1_059.fsa	3182232	110	686	58	4523	4515	3175469	4528	3186461	6	0.5222
B, 355	GM966_C07_159R1_059.fsa	3192383	83	455	38	4535	4528	3186461	4540	3196614	5	0.4889
B, 356	GM966_C07_159R1_059.fsa	3203329	134	812	67	4548	4540	3196614	4554	320832	5	0.4874
B, 357	GM966_C07_159R1_059.fsa	3214139	54	306	25	4561	4554	320832	4566	3218293	5	0.4861
B, 358	GM966_C07_159R1_059.fsa	3224936	183	1108	91	4574	4566	3218293	4579	3229085	6	0.5128
B, 359	GM966_C07_159R1_059.fsa	323572	360	2294	190	4587	4579	3229085	4594	3241521	6	0.5117
B, 360	GM966_C07_159R1_059.fsa	3247318	68	334	27	4601	4594	3241521	4603	3248974	5	0.4399
B, 361	GM966_C07_159R1_059.fsa	3253939	149	1008	83	4609	4603	3248974	4616	3259729	6	0.504
B, 362	GM966_C07_159R1_059.fsa	3263035	87	498	41	4620	4616	3259729	4626	3267993	5	0.4829
B, 363	GM966_C07_159R1_059.fsa	3272122	36	200	16	4631	4626	3267993	4637	3277074	5	0.4611
B, 364	GM966_C07_159R1_059.fsa	3291915	58	308	25	4655	4648	3286147	4660	3296033	5	0.4301
B, 365	GM966_C07_159R1_059.fsa	3303441	304	2165	178	4669	4660	3296033	4677	331002	6	0.5589
B, 366	GM966_C07_159R1_059.fsa	3313308	39	190	15	4681	4677	331002	4687	3318238	6	0.567
B, 367	GM966_C07_159R1_059.fsa	3323165	33	154	12	4693	4687	3318238	4695	3324806	4	0.3667
B, 368	GM966_C07_159R1_059.fsa	333219	451	3148	258	4704	4695	3324806	4713	3339568	6	0.5386
B, 369	GM966_C07_159R1_059.fsa	3343664	33	161	13	4718	4713	3339568	4724	3348577	4	0.3955
B, 370	GM966_C07_159R1_059.fsa	3351851	22	81	6	4728	4724	3348577	4736	3358395	7	0.6043
B, 371	GM966_C07_159R1_059.fsa	3364117	30	157	12	4743	4736	3358395	4747	3367385	5	0.4566
B, 372	GM966_C07_159R1_059.fsa	337555	335	2433	198	4757	4747	3367385	4765	3382076	6	0.5504
B, 373	GM966_C07_159R1_059.fsa	3386153	35	201	16	4770	4765	3382076	4776	3391043	6	0.5423
B, 374	GM966_C07_159R1_059.fsa	3396744	28	138	11	4783	4776	3391043	4787	340.0	4	0.4032
B, 375	GM966_C07_159R1_059.fsa	3407392	226	1504	123	4796	4787	340.0	4802	3412319	6	0.5208
B, 376	GM966_C07_159R1_059.fsa	3418066	170	1057	86	4809	4802	3412319	4815	3422992	5	0.4721
B, 377	GM966_C07_159R1_059.fsa	3428739	100	555	45	4822	4815	3422992	4828	3433664	5	0.4617
B, 378	GM966_C07_159R1_059.fsa	3438588	64	329	27	4834	4828	3433664	4837	344105	5	0.4406
B, 379	GM966_C07_159R1_059.fsa	3447615	265	2001	164	4845	4837	344105	4851	3452538	6	0.5492
B, 380	GM966_C07_159R1_059.fsa	3458281	248	1626	133	4858	4851	3452538	4866	3464844	6	0.5168
B, 381	GM966_C07_159R1_059.fsa	3477966	17	52	4	4882	4875	3472226	4887	3482066	2	0.2047
B, 382	GM966_C07_159R1_059.fsa	3489446	46	255	20	4896	4887	3482066	4899	3491905	6	0.5485
B, 383	GM966_C07_159R1_059.fsa	3498463	82	556	45	4907	4899	3491905	4913	3503381	6	0.528
B, 384	GM966_C07_159R1_059.fsa	3508299	52	319	26	4919	4913	3503381	4926	3514035	4	0.4022
B, 385	GM966_C07_159R1_059.fsa	3516493	16	86	7	4929	4926	3514035	4937	3523048	4	0.401
B, 386	GM966_C07_159R1_059.fsa	3527963	25	120	9	4943	4937	3523048	4948	3532059	3	0.3015
B, 387	GM966_C07_159R1_059.fsa	3539431	148	947	77	4957	4948	3532059	4964	3545164	6	0.5577
B, 388	GM966_C07_159R1_059.fsa	354762	18	99	8	4967	4964	3545164	4971	3550896	6	0.5323
B, 389	GM966_C07_159R1_059.fsa	3558264	136	997	81	4980	4971	3550896	4987	3563995	6	0.5688
B, 390	GM966_C07_159R1_059.fsa	3568906	29	120	9	4993	4987	3563995	4998	3572999	4	0.3445
B, 391	GM966_C07_159R1_059.fsa	3577909	16	100	8	5004	4998	3572999	5011	3583637	6	0.5483
B, 392	GM966_C07_159R1_059.fsa	3587729	12	46	3	5016	5011	3583637	5021	3591819	2	0.2386
B, 393	GM966_C07_159R1_059.fsa	360.0	163	1060	86	5031	5021	3591819	5039	3606524	6	0.5053
B, 394	GM966_C07_159R1_059.fsa	3619574	84	605	49	5055	5039	3606524	5061	3624468	7	0.6308
B, 395	GM966_C07_159R1_059.fsa	3629362	55	333	27	5067	5061	3624468	5073	3634257	6	0.52
B, 396	GM966_C07_159R1_059.fsa	3639151	34	192	15	5079	5073	3634257	5085	3644046	5	0.455
B, 397	GM966_C07_159R1_059.fsa	3648942	22	112	9	5091	5085	3644046	5095	3652205	4	0.3855
B, 398	GM966_C07_159R1_059.fsa	3660365	496	3839	313	5105	5095	3652205	5115	3668525	7	0.5933
B, 399	GM966_C07_159R1_059.fsa	3678318	278	2118	172	5127	5115	3668525	5135	3684848	7	0.5852
B, 400	GM966_C07_159R1_059.fsa	3688112	47	267	21	5139	5135	3684848	5144	3692194	7	0.5867
B, 401	GM966_C07_159R1_059.fsa	369954	185	1442	117	5153	5144	3692194	5161	3706071	7	0.6003
B, 402	GM966_C07_159R1_059.fsa	3710153	14	57	4	5166	5161	3706071	5168	3711786	4	0.3674
B, 403	GM966_C07_159R1_059.fsa	3720767	388	3003	245	5179	5168	3711786	5187	3727299	7	0.5961
B, 404	GM966_C07_159R1_059.fsa	3732199	40	232	18	5193	5187	3727299	5197	3735465	6	0.5185
B, 405	GM966_C07_159R1_059.fsa	3741182	57	385	31	5204	5197	3735465	5210	3746082	6	0.5327
B, 406	GM966_C07_159R1_059.fsa	3752616	52	333	27	5218	5210	3746082	5225	3758333	6	0.5581
B, 407	GM966_C07_159R1_059.fsa	3762418	15	58	4	5230	5225	3758333	5232	3764051	3	0.2961
B, 408	GM966_C07_159R1_059.fsa	377222	166	1274	104	5242	5232	3764051	5250	3778756	7	0.5844
B, 409	GM966_C07_159R1_059.fsa	3782841	33	132	10	5255	5250	3778756	5259	3786109	3	0.2645
B, 410	GM966_C07_159R1_059.fsa	3793463	213	1552	126	5268	5259	3786109	5273	3797548	6	0.5687
B, 411	GM966_C07_159R1_059.fsa	3803296	308	2713	223	5280	5273	3797548	5288	3809888	7	0.6318
B, 412	GM966_C07_159R1_059.fsa	3813184	108	757	62	5292	5288	3809888	5296	3816479	6	0.5012
B, 413	GM966_C07_159R1_059.fsa	3821423	119	896	73	5302	5296	3816479	5310	3828013	7	0.6295
B, 414	GM966_C07_159R1_059.fsa	3831308	11	28	2	5314	5310	3828013	5317	3833779	2	0.2169
B, 415	GM966_C07_159R1_059.fsa	3839545	15	62	5	5324	5317	3833779	5328	384284	4	0.3323
B, 416	GM966_C07_159R1_059.fsa	3850252	56	367	30	5337	5328	384284	5345	385684	6	0.5382
B, 417	GM966_C07_159R1_059.fsa	3860957	7	21	1	5350	5345	385684	5356	3865898	2	0.1647
B, 418	GM966_C07_159R1_059.fsa	3872484	25	121	9	5364	5356	3865898	5369	3876601	4	0.3379
B, 419	GM966_C07_159R1_059.fsa	388401	44	269	22	5378	5369	3876601	5380	3885656	6	0.5433
B, 420	GM966_C07_159R1_059.fsa	3893888	208	1695	139	5390	5380	3885656	5398	3900472	7	0.635
B, 421	GM966_C07_159R1_059.fsa	390541	23	111	9	5404	5398	3900472	5407	3907879	6	0.5212
B, 422	GM966_C07_159R1_059.fsa	3915286	50	369	30	5416	5407	3907879	5422	3920223	7	0.5816
B, 423	GM966_C07_159R1_059.fsa	3924337	22	111	9	5427	5422	3920223	5433	3929274	7	0.6274
B, 424	GM966_C07_159R1_059.fsa	393421	25	144	11	5439	5433	3929274	5443	3937501	5	0.4417
B, 425	GM966_C07_159R1_059.fsa	3942436	40	277	22	5449	5443	3937501	5457	3949017	6	0.567
B, 426	GM966_C07_159R1_059.fsa	3951485	20	88	7	5460	5457	3949017	5469	3958887	3	0.2776
B, 427	GM966_C07_159R1_059.fsa	3962177	5	12	0	5473	5469	3958887	5477	3965467	2	0.209
B, 428	GM966_C07_159R1_059.fsa	3971223	35	198	16	5484	5477	3965467	5491	3976979	5	0.4454
B, 429	GM966_C07_159R1_059.fsa	3983557	22	129	10	5499	5491	3976979	5504	3987668	6	0.4933
B, 430	GM966_C07_159R1_059.fsa	3994245	9	47	3	5512	5504	3987668	5514	399589	5	0.4841
B, 431	GM966_C07_159R1_059.fsa	4003222	26	171	13	5523	5514	399589	5526	4005639	8	0.6549
B, 432	GM966_C07_159R1_059.fsa	4012089	118	906	73	5534	5526	4005639	5543	4019354	7	0.5925
B, 433	GM966_C07_159R1_059.fsa	4021777	25	116	9	5546	5543	4019354	5552	4026626	3	0.2999
B, 434	GM966_C07_159R1_059.fsa	4032288	21	108	8	5559	5552	4026626	5561	4033907	5	0.4137
B, 435	GM966_C07_159R1_059.fsa	4039575	67	469	37	5568	5561	4033907	5573	4043626	7	0.5865
B, 436	GM966_C07_159R1_059.fsa	4050115	168	1353	109	5581	5573	4043626	5590	4057422	7	0.6126
B, 437	GM966_C07_159R1_059.fsa	407206	132	1037	84	5608	5597	406311	5616	4078577	7	0.6388
B, 438	GM966_C07_159R1_059.fsa	4081023	18	65	5	5619	5616	4078577	5626	4086733	1	0.1543
B, 439	GM966_C07_159R1_059.fsa	4094081	45	249	20	5635	5626	4086733	5640	4098168	6	0.5258
B, 440	GM966_C07_159R1_059.fsa	4102257	23	95	7	5645	5640	4098168	5652	4107986	5	0.445
B, 441	GM966_C07_159R1_059.fsa	4114539	66	359	29	5660	5652	4107986	5663	4116999	5	0.4503
B, 442	GM966_C07_159R1_059.fsa	4124383	266	3402	279	5672	5663	4116999	5687	4136709	14	1191
B, 443	GM966_C07_159R1_059.fsa	4141688	141	1080	90	5693	5687	4136709	5701	4148439	7	0.6222
B, 444	GM966_C07_159R1_059.fsa	415266	66	431	36	5706	5701	4148439	5713	4158571	7	0.6167
B, 445	GM966_C07_159R1_059.fsa	4164484	102	659	55	5720	5713	4158571	5726	4169553	6	0.5794
B, 446	GM966_C07_159R1_059.fsa	4176315	235	1661	140	5734	5726	4169553	5743	4183924	6	0.5857
B, 447	GM966_C07_159R1_059.fsa	4197461	30	195	16	5759	5750	4189845	5765	4202469	5	0.4497
B, 448	GM966_C07_159R1_059.fsa	4207406	45	284	23	5771	5765	4202469	5776	4211519	7	0.5904
B, 449	GM966_C07_159R1_059.fsa	4218096	83	644	52	5784	5776	4211519	5792	4224669	7	0.6082
B, 450	GM966_C07_159R1_059.fsa	4227954	8	27	2	5796	5792	4224669	5799	4230418	2	0.219
B, 451	GM966_C07_159R1_059.fsa	4237805	70	464	38	5808	5799	4230418	5815	4243547	6	0.5521
B, 452	GM966_C07_159R1_059.fsa	4248466	42	241	19	5821	5815	4243547	5825	4251745	5	0.4372
B, 453	GM966_C07_159R1_059.fsa	4259119	181	1522	124	5834	5825	4251745	5842	4265669	7	0.6433
B, 454	GM966_C07_159R1_059.fsa	4269761	71	452	36	5847	5842	4265669	5854	4275488	7	0.6042
B, 455	GM966_C07_159R1_059.fsa	4286934	174	1495	122	5868	5854	4275488	5876	4293469	7	0.6508
B, 456	GM966_C07_159R1_059.fsa	4298368	58	351	28	5882	5876	4293469	5886	4301633	5	0.4831
B, 457	GM966_C07_159R1_059.fsa	4308977	176	1330	108	5895	5886	4301633	5905	4317131	7	0.5908
B, 458	GM966_C07_159R1_059.fsa	4326094	22	92	7	5916	5909	4320391	5921	4330166	5	0.4649
B, 459	GM966_C07_159R1_059.fsa	4337492	61	460	37	5930	5921	4330166	5934	4340747	7	0.5786
B, 460	GM966_C07_159R1_059.fsa	4346441	153	1192	96	5941	5934	4340747	5952	4355383	7	0.6258
B, 461	GM966_C07_159R1_059.fsa	4378117	32	160	12	5980	5971	4370814	5983	438055	4	0.3329
B, 462	GM966_C07_159R1_059.fsa	4387037	85	591	47	5991	5983	438055	5997	4391899	6	0.4977
B, 463	GM966_C07_159R1_059.fsa	439838	66	443	36	6005	5997	4391899	6011	4403317	7	0.624
B, 464	GM966_C07_159R1_059.fsa	4408293	20	105	8	6017	6011	4403317	6021	4411611	4	0.3338
B, 465	GM966_C07_159R1_059.fsa	4419078	39	273	22	6030	6021	4411611	6033	4421568	6	0.4991
B, 466	GM966_C07_159R1_059.fsa	4427379	61	434	36	6040	6033	4421568	6047	4433191	6	0.5425
B, 467	GM966_C07_159R1_059.fsa	4447315	160	1380	114	6064	6047	4433191	6072	4453965	7	0.6553
B, 468	GM966_C07_159R1_059.fsa	4458954	31	193	16	6078	6072	4453965	6084	4463944	5	0.4727
B, 469	GM966_C07_159R1_059.fsa	4465607	10	60	4	6086	6084	4463944	6094	4472263	5	0.4451
B, 470	GM966_C07_159R1_059.fsa	4478922	30	156	12	6102	6094	4472263	6105	4481419	7	0.6238
B, 471	GM966_C07_159R1_059.fsa	4488913	52	405	33	6114	6105	4481419	6121	4494744	7	0.657
B, 472	GM966_C07_159R1_059.fsa	4508079	16	52	4	6137	6130	4502244	6142	4512247	2	0.1741
B, 473	GM966_C07_159R1_059.fsa	4528097	176	1737	144	6161	6142	4512247	6171	4536444	8	0.7477
B, 474	GM966_C07_159R1_059.fsa	4548136	288	2633	219	6185	6171	4536444	6193	4554821	8	0.6886
B, 475	GM966_C07_159R1_059.fsa	455.9	82	632	52	6198	6193	4554821	6204	4564015	8	0.7029
B, 476	GM966_C07_159R1_059.fsa	4569869	93	708	59	6211	6204	4564015	6220	4577397	8	0.6743
B, 477	GM966_C07_159R1_059.fsa	4580744	15	54	4	6224	6220	4577397	6228	4584092	1	0.1355
B, 478	GM966_C07_159R1_059.fsa	4589114	20	84	7	6234	6228	4584092	6238	4592463	5	0.4318
B, 479	GM966_C07_159R1_059.fsa	4599162	49	403	33	6246	6238	4592463	6254	4605798	8	0.6793
B, 480	GM966_C07_159R1_059.fsa	4608283	14	62	5	6257	6254	4605798	6260	4610768	3	0.2552
B, 481	GM966_C07_159R1_059.fsa	4619886	255	2263	187	6271	6260	4610768	6283	4629838	8	0.7163
B, 482	GM966_C07_159R1_059.fsa	4638137	61	444	36	6293	6283	4629838	6301	4644779	7	0.638
B, 483	GM966_C07_159R1_059.fsa	464644	6	23	1	6303	6301	4644779	6308	4650593	3	0.2492
B, 484	GM966_C07_159R1_059.fsa	4656409	14	45	3	6315	6308	4650593	6321	4661396	2	0.1685
B, 485	GM966_C07_159R1_059.fsa	4665553	5	14	1	6326	6321	4661396	6332	4670543	2	0.1885
B, 486	GM966_C07_159R1_059.fsa	4676366	14	44	3	6339	6332	4670543	6344	4680527	6	0.5044
B, 487	GM966_C07_159R1_059.fsa	4687187	43	292	24	6352	6344	4680527	6360	4693849	6	0.5639
B, 488	GM966_C07_159R1_059.fsa	4698848	20	93	7	6366	6360	4693849	6368	4700515	5	0.4583
B, 489	GM966_C07_159R1_059.fsa	4705516	30	199	16	6374	6368	4700515	6379	4709685	3	0.2687
B, 490	GM966_C07_159R1_059.fsa	4716357	62	431	35	6387	6379	4709685	6395	4723032	6	0.5239
B, 491	GM966_C07_159R1_059.fsa	4747253	73	575	48	6424	6413	4738061	6428	4750596	8	0.7403
B, 492	GM966_C07_159R1_059.fsa	475645	68	612	51	6435	6428	4750596	6443	4763142	10	0.8515
B, 493	GM966_C07_159R1_059.fsa	4766489	10	35	2	6447	6443	4763142	6451	4769837	0	0.0
B, 494	GM966_C07_159R1_059.fsa	477821	43	355	29	6461	6451	4769837	6469	4784911	8	0.6803
B, 495	GM966_C07_159R1_059.fsa	4795807	15	46	3	6482	6478	4792454	6486	4799161	4	0.3713
B, 496	GM966_C07_159R1_059.fsa	4807649	43	373	31	6496	6486	4799161	6503	481.36	9	0.8051
B, 497	GM966_C07_159R1_059.fsa	4816151	20	94	7	6506	6503	481.36	6514	4822957	2	0.1959
B, 498	GM966_C07_159R1_059.fsa	4837427	275	2697	229	6531	6514	4822957	6535	4840833	8	0.7342
B, 499	GM966_C07_159R1_059.fsa	4847648	432	4485	382	6543	6535	4840833	6558	4860434	9	0.8438
B, 500	GM966_C07_159R1_059.fsa	4865551	22	122	10	6564	6558	4860434	6573	4873229	4	0.4159
B, 501	GM966_C07_159R1_059.fsa	4898849	133	1642	140	6603	6581	4880057	6621	4914239	10	0.856
B, 502	GM966_C07_159R1_059.fsa	4927932	73	489	41	6637	6628	4920228	6645	4934782	6	0.5195
B, 503	GM966_C07_159R1_059.fsa	4938208	15	92	7	6649	6645	4934782	6657	4945063	3	0.2709
B, 504	GM966_C07_159R1_059.fsa	4957065	150	1526	130	6671	6657	4945063	6678	4963069	10	0.9146
B, 505	GM966_C07_159R1_059.fsa	4967359	121	1169	100	6683	6678	4963069	6692	4975084	9	0.8201
B, 506	GM966_C07_159R1_059.fsa	497766	39	265	22	6695	6692	4975084	6703	4984531	6	0.5643
B, 507	GM966_C07_159R1_059.fsa	4987967	7	27	2	6707	6703	4984531	6714	4993983	3	0.2578
B, 508	GM966_C07_159R1_059.fsa	5010088	245	4420	373	6733	6714	4993983	6748	5022732	21	17796
B, 509	GM966_C07_159R1_059.fsa	5030337	257	3053	258	6757	6748	5022732	6769	5040497	13	11405
B, 510	GM966_C07_159R1_059.fsa	5059188	73	691	58	6791	6769	5040497	6797	506.43	8	0.6984
B, 511	GM966_C07_159R1_059.fsa	5067712	23	130	11	6801	6797	506.43	6811	5076252	5	0.475
B, 512	GM966_C07_159R1_059.fsa	508481	145	1173	100	6821	6811	5076252	6832	5094244	8	0.6954
B, 513	GM966_C07_159R1_059.fsa	5105421	4	14	1	6845	6838	5099399	6851	5110589	1	0.0861
B, 514	GM966_C07_159R1_059.fsa	5120082	120	1011	87	6862	6851	5110589	6865	5122674	7	0.6782
B, 515	GM966_C07_159R1_059.fsa	5126999	128	1104	95	6870	6865	5122674	6877	5133061	8	0.7192
B, 516	GM966_C07_159R1_059.fsa	5140894	259	2307	202	6886	6877	5133061	6891	5145362	9	0.8151
B, 517	GM966_C07_159R1_059.fsa	5149833	227	2274	203	6896	6891	5145362	6909	5161462	9	0.8107
B, 518	GM966_C07_159R1_059.fsa	517131	130	1048	93	6920	6909	5161462	6924	5174892	8	0.7802
B, 519	GM966_C07_159R1_059.fsa	5181165	124	1258	112	6931	6924	5174892	6943	5191924	11	1001
B, 520	GM966_C07_159R1_059.fsa	5217308	20654	224846	19639	6972	6943	5191924	6978	5222495	10	0.9193
B, 521	GM966_C07_159R1_059.fsa	5227679	17679	202011	17444	6984	6978	5222495	6999	524063	9	0.8403
B, 522	GM966_C07_159R1_059.fsa	5257011	7	25	2	7018	7011	5250979	7024	5262179	2	0.1867
B, 523	GM966_C07_159R1_059.fsa	5280248	13	112	9	7045	7031	5268205	7051	5285406	7	0.6808
B, 524	GM966_C07_159R1_059.fsa	5318872	7	22	1	7090	7088	5317158	7096	5324012	0	0.0
B, 525	GM966_C07_159R1_059.fsa	5338563	9	47	4	7113	7107	533343	7118	534284	2	0.1996
B, 526	GM966_C07_159R1_059.fsa	5351388	15	104	8	7128	7118	534284	7134	5356514	10	0.8831
B, 527	GM966_C07_159R1_059.fsa	5363346	8	44	3	7142	7140	5361638	7148	5368467	2	0.1707
B, 528	GM966_C07_159R1_059.fsa	5387226	14	69	5	7170	7160	5378702	7175	5391485	5	0.4723
B, 529	GM966_C07_159R1_059.fsa	5400872	12	94	8	7186	7175	5391485	7192	5406109	13	11828
B, 530	GM966_C07_159R1_059.fsa	5469261	11	49	4	7264	7257	5463096	7267	5471905	1	0.1285
B, 531	GM966_C07_159R1_059.fsa	5477195	9	49	4	7273	7267	5471905	7279	548249	3	0.3032
B, 532	GM966_C07_159R1_059.fsa	5484256	7	30	2	7281	7279	548249	7289	5491323	5	0.4795
B, 533	GM966_C07_159R1_059.fsa	5496629	12	51	4	7295	7289	5491323	7301	5501938	3	0.3052
B, 534	GM966_C07_159R1_059.fsa	5503709	8	26	2	7303	7301	5501938	7305	550548	1	0.155
B, 535	GM966_C07_159R1_059.fsa	5510796	10	27	2	7311	7307	5507252	7313	5512569	0	0.0
B, 536	GM966_C07_159R1_059.fsa	5524993	7	27	2	7327	7324	5522329	7330	5527658	3	0.2887
B, 537	GM966_C07_159R1_059.fsa	5540998	12	91	8	7345	7330	5527658	7349	554456	6	0.5369
B, 538	GM966_C07_159R1_059.fsa	5550797	9	55	4	7356	7349	554456	7360	5554364	4	0.4357
B, 539	GM966_C07_159R1_059.fsa	5558825	9	35	3	7365	7360	5554364	7371	5564182	3	0.2826
B, 540	GM966_C07_159R1_059.fsa	5573119	6	17	1	7381	7379	5571331	7384	5575803	0	0.0
B, 541	GM966_C07_159R1_059.fsa	5581173	14	67	5	7390	7384	5575803	7396	5586547	6	0.5551
B, 542	GM966_C07_159R1_059.fsa	5588339	9	44	3	7398	7396	5586547	7403	5592822	1	0.1614
B, 543	GM966_C07_159R1_059.fsa	5599102	10	47	4	7410	7403	5592822	7412	5600898	2	0.1949
B, 544	GM966_C07_159R1_059.fsa	5607186	12	57	5	7419	7412	5600898	7421	5608983	0	0.0
B, 545	GM966_C07_159R1_059.fsa	561258	11	70	6	7425	7421	5608983	7431	5617977	4	0.3916
B, 546	GM966_C07_159R1_059.fsa	5621577	13	60	5	7435	7431	5617977	7440	562608	2	0.2451
B, 547	GM966_C07_159R1_059.fsa	5646824	8	30	2	7463	7461	5645018	7467	5650438	2	0.1806
B, 548	GM966_C07_159R1_059.fsa	5655861	11	47	4	7473	7467	5650438	7479	5661287	3	0.2971
B, 549	GM966_C07_159R1_059.fsa	5664907	7	27	2	7483	7479	5661287	7488	5669434	3	0.3201
B, 550	GM966_C07_159R1_059.fsa	5678496	15	48	4	7498	7491	5672152	7502	5682123	6	0.5628
B, 551	GM966_C07_159R1_059.fsa	5690292	10	55	4	7511	7502	5682123	7516	5694833	3	0.295
B, 552	GM966_C07_159R1_059.fsa	5698468	11	45	4	7520	7516	5694833	7526	5703924	0	0.0
B, 553	GM966_C07_159R1_059.fsa	5715757	10	67	6	7539	7532	5709383	7543	5719401	3	0.3253
B, 554	GM966_C07_159R1_059.fsa	5723047	12	61	5	7547	7543	5719401	7553	572852	0	0.0
B, 555	GM966_C07_159R1_059.fsa	5741303	13	94	8	7567	7555	5730344	7571	5744959	3	0.3121
B, 556	GM966_C07_159R1_059.fsa	5750446	12	82	7	7577	7575	5748617	7590	5762348	3	0.2746
B, 557	GM966_C07_159R1_059.fsa	5767847	7	20	1	7596	7590	5762348	7598	5769681	7	0.6783
B, 558	GM966_C07_159R1_059.fsa	5776103	14	44	4	7605	7598	5769681	7608	5778856	1	0.0918
B, 559	GM966_C07_159R1_059.fsa	5788043	12	61	5	7618	7611	5781611	7620	5789881	7	0.7045
B, 560	GM966_C07_159R1_059.fsa	5794479	15	49	4	7625	7620	5789881	7629	5798159	8	0.7726
B, 561	GM966_C07_159R1_059.fsa	580552	13	90	8	7637	7629	5798159	7645	5812885	2	0.1997
B, 562	GM966_C07_159R1_059.fsa	5826711	8	23	2	7660	7658	5824866	7663	5829479	0	0.0
B, 563	GM966_C07_159R1_059.fsa	5835018	9	43	3	7669	7663	5829479	7675	5840559	1	0.0923
B, 564	GM966_C07_159R1_059.fsa	5849804	11	69	6	7685	7675	5840559	7689	5853504	9	0.8784
B, 565	GM966_C07_159R1_059.fsa	5864615	11	45	4	7701	7699	5862763	7706	5869249	5	0.4633
B, 566	GM966_C07_159R1_059.fsa	5875741	12	81	7	7713	7706	5869249	7719	5881308	2	0.235
B, 567	GM966_C07_159R1_059.fsa	5893384	9	38	3	7732	7725	588688	7734	5895244	2	0.2257
B, 568	GM966_C07_159R1_059.fsa	5900824	17	76	7	7740	7734	5895244	7746	5906408	4	0.3721
B, 569	GM966_C07_159R1_059.fsa	5911995	12	54	5	7752	7746	5906408	7758	5917586	2	0.1925
B, 570	GM966_C07_159R1_059.fsa	5932513	10	45	4	7774	7769	5927846	7779	5937183	6	0.568
B, 571	GM966_C07_159R1_059.fsa	5940921	13	44	4	7783	7779	5937183	7787	594466	7	0.7121
B, 572	GM966_C07_159R1_059.fsa	5949336	9	40	3	7792	7787	594466	7795	5952143	4	0.4463
B, 573	GM966_C07_159R1_059.fsa	596338	13	81	7	7807	7795	5952143	7815	597088	2	0.2342
B, 574	GM966_C07_159R1_059.fsa	5978385	13	51	4	7823	7815	597088	7826	5981202	4	0.4027
B, 575	GM966_C07_159R1_059.fsa	5985897	13	58	5	7831	7826	5981202	7836	5990596	5	0.5368
B, 576	GM966_C07_159R1_059.fsa	5996237	13	64	6	7842	7836	5990596	7847	600093	5	0.4854
B, 577	GM966_C07_159R1_059.fsa	6007442	11	41	3	7854	7851	6004651	7857	6010233	6	0.5995
B, 578	GM966_C07_159R1_059.fsa	6025116	13	66	6	7873	7866	6018605	7877	6028837	0	0.0
B, 579	GM966_C07_159R1_059.fsa	6031628	11	46	4	7880	7877	6028837	7886	6037209	0	0.0
B, 580	GM966_C07_159R1_059.fsa	6048372	6	24	2	7898	7895	6045581	7900	6050233	5	0.4961
B, 581	GM966_C07_159R1_059.fsa	6053954	12	84	7	7904	7902	6052093	7916	6065116	4	0.4605
B, 582	GM966_C07_159R1_059.fsa	607907	12	59	5	7931	7924	6072558	7940	6087442	3	0.3023
G, 1	GM966_C07_159R1_059.fsa	100.0	64	438	40	1978	1969	991667	1983	1004702	6	0.6264
G, 2	GM966_C07_159R1_059.fsa	1015969	95	1057	99	1995	1983	1004702	2002	1022529	11	10437
G, 3	GM966_C07_159R1_059.fsa	102908	91	574	53	2009	2002	1022529	2017	1036555	6	0.6403
G, 4	GM966_C07_159R1_059.fsa	5219902	540	3760	325	6975	6964	5210388	6979	5223359	9	0.8247
G, 5	GM966_C07_159R1_059.fsa	5231998	494	5746	495	6989	6979	5223359	7012	5251841	13	1161
Y, 1	GM966_C07_159R1_059.fsa		54	254	0	99	93	-1.0	105	-1.0	2	0.0
Y, 2	GM966_C07_159R1_059.fsa		50	190	0	117	110	-1.0	121	-1.0	5	0.0
Y, 3	GM966_C07_159R1_059.fsa		52	245	0	232	226	-1.0	238	-1.0	5	0.0
Y, 4	GM966_C07_159R1_059.fsa		50	225	0	331	324	-1.0	336	-1.0	3	0.0
Y, 5	GM966_C07_159R1_059.fsa		53	287	0	566	556	-1.0	571	-1.0	2	0.0
Y, 6	GM966_C07_159R1_059.fsa		51	252	0	626	622	-1.0	634	-1.0	4	0.0
Y, 7	GM966_C07_159R1_059.fsa		53	194	0	716	709	-1.0	719	-1.0	2	0.0
Y, 8	GM966_C07_159R1_059.fsa		50	303	0	750	738	-1.0	756	-1.0	4	0.0
Y, 9	GM966_C07_159R1_059.fsa	12973	54	214	28	1173	1164	117568	1175	132432	3	0.4414
Y, 10	GM966_C07_159R1_059.fsa	189189	51	212	28	1217	1211	181081	1223	197297	6	0.8205
Y, 11	GM966_C07_159R1_059.fsa	207531	54	376	56	1230	1225	20.0	1240	222413	8	12529
Y, 12	GM966_C07_159R1_059.fsa	403467	59	324	38	1376	1366	391504	1381	409224	7	0.8805
Y, 13	GM966_C07_159R1_059.fsa	643216	67	212	21	1604	1597	63622	1610	64.92	6	0.6849
Y, 14	GM966_C07_159R1_059.fsa	683884	65	233	22	1645	1642	680926	1650	688808	1	0.0985
Y, 15	GM966_C07_159R1_059.fsa	732785	50	191	18	1695	1689	726957	1700	737634	3	0.3286
Y, 16	GM966_C07_159R1_059.fsa	80381	61	351	33	1769	1762	797149	1777	811424	3	0.3175
Y, 17	GM966_C07_159R1_059.fsa	835164	55	292	27	1802	1795	828525	1808	840849	8	0.7805
Y, 18	GM966_C07_159R1_059.fsa	958231	53	139	12	1933	1931	956369	1936	961024	2	0.2295
Y, 19	GM966_C07_159R1_059.fsa	997223	69	472	43	1975	1969	991667	1982	1003762	5	0.5421
Y, 20	GM966_C07_159R1_059.fsa	100.94	62	420	39	1988	1982	1003762	1991	1012216	3	0.3494
Y, 21	GM966_C07_159R1_059.fsa	1030015	137	639	59	2010	2002	1022529	2016	1035621	4	0.4537
Y, 22	GM966_C07_159R1_059.fsa	1040289	86	676	63	2021	2016	1035621	2035	1053333	10	0.9686
Y, 23	GM966_C07_159R1_059.fsa	1134515	54	268	24	2123	2116	1128108	2128	1139086	10	0.9149
Y, 24	GM966_C07_159R1_059.fsa	1172353	56	241	21	2165	2160	1167875	2170	1176825	3	0.3222
Y, 25	GM966_C07_159R1_059.fsa	128175	52	264	23	2289	2281	1274727	2293	1285261	3	0.276
Y, 26	GM966_C07_159R1_059.fsa	1312454	58	372	32	2324	2314	1303685	2333	1320344	2	0.2245
Y, 27	GM966_C07_159R1_059.fsa	1556323	59	278	24	2599	2592	155008	2604	1560781	2	0.2486
Y, 28	GM966_C07_159R1_059.fsa	1905023	50	121	10	2999	2992	1898963	3002	1907619	2	0.2126
Y, 29	GM966_C07_159R1_059.fsa	204529	53	279	23	3162	3155	2039311	3167	204956	10	0.9007
Y, 30	GM966_C07_159R1_059.fsa	2099921	58	260	22	3226	3221	2095655	3230	2103333	2	0.19
Y, 31	GM966_C07_159R1_059.fsa	2275589	51	244	20	3433	3423	2267188	3435	2277269	2	0.187
Y, 32	GM966_C07_159R1_059.fsa	2312559	60	309	25	3477	3466	2303316	3483	2317602	4	0.3394
Y, 33	GM966_C07_159R1_059.fsa	2452791	57	313	26	3642	3636	2447619	3653	2462262	4	0.3661
Y, 34	GM966_C07_159R1_059.fsa	2488874	58	222	19	3684	3677	2482874	3687	2491443	6	0.5973
Y, 35	GM966_C07_159R1_059.fsa	2606651	50	207	17	3827	3821	2601663	3832	2610809	4	0.3934
Y, 36	GM966_C07_159R1_059.fsa	2740733	53	145	12	3988	3982	2735728	3994	2745738	2	0.1873
Y, 37	GM966_C07_159R1_059.fsa	2778286	57	323	26	4033	4027	2773277	4044	2787471	7	0.6573
Y, 38	GM966_C07_159R1_059.fsa	2906405	54	308	25	4188	4181	2900645	4193	2910519	8	0.673
Y, 39	GM966_C07_159R1_059.fsa	2986069	64	172	14	4285	4280	298197	4291	2990987	3	0.2814
Y, 40	GM966_C07_159R1_059.fsa	3070876	54	228	18	4389	4382	3065147	4394	3074971	3	0.2973
Y, 41	GM966_C07_159R1_059.fsa	3732199	51	302	24	5193	5186	3726483	5201	3738732	8	0.6728
Y, 42	GM966_C07_159R1_059.fsa	3763234	52	298	24	5231	5221	3755066	5238	3768952	5	0.4148
Y, 43	GM966_C07_159R1_059.fsa	3823894	59	191	15	5305	5299	3818951	5311	3828837	3	0.2844
Y, 44	GM966_C07_159R1_059.fsa	3864251	50	224	18	5354	5347	3858487	5358	3867544	2	0.1961
Y, 45	GM966_C07_159R1_059.fsa	3873308	50	281	23	5365	5358	3867544	5369	3876601	3	0.2854
Y, 46	GM966_C07_159R1_059.fsa	4234522	56	270	22	5804	5797	4228775	5810	4239445	5	0.433
Y, 47	GM966_C07_159R1_059.fsa	428203	50	356	29	5862	5852	4273852	5868	4286934	9	0.7642
Y, 48	GM966_C07_159R1_059.fsa	4448977	56	246	20	6066	6058	4442329	6069	4451471	5	0.4367
Y, 49	GM966_C07_159R1_059.fsa	4454796	51	216	17	6073	6069	4451471	6079	4459785	3	0.2823
Y, 50	GM966_C07_159R1_059.fsa	4846796	56	157	13	6542	6535	4840833	6548	4851909	4	0.393
Y, 51	GM966_C07_159R1_059.fsa	5125269	52	229	19	6868	6861	5119218	6873	5129596	4	0.4226
Y, 52	GM966_C07_159R1_059.fsa	5140894	79	630	55	6886	6873	5129596	6890	5144469	6	0.5346
Y, 53	GM966_C07_159R1_059.fsa	5149833	72	820	73	6896	6890	5144469	6907	5159672	10	0.9241
Y, 54	GM966_C07_159R1_059.fsa	520433	68	471	40	6957	6951	5199102	6961	5207792	1	0.0869
Y, 55	GM966_C07_159R1_059.fsa	5213849	94	515	44	6968	6961	5207792	6971	5216443	5	0.5141
Y, 56	GM966_C07_159R1_059.fsa	5225952	124	698	60	6982	6971	5216443	6992	5234588	2	0.2023
Y, 57	GM966_C07_159R1_059.fsa	5581173	52	223	19	7390	7383	5574908	7396	5586547	2	0.2119
R, 1	GM966_C07_159R1_059.fsa		56	424	0	161	151	-1.0	172	-1.0	2	0.0
R, 2	GM966_C07_159R1_059.fsa		53	173	0	237	232	-1.0	243	-1.0	3	0.0
R, 3	GM966_C07_159R1_059.fsa		56	250	0	390	383	-1.0	396	-1.0	4	0.0
R, 4	GM966_C07_159R1_059.fsa		50	192	0	634	627	-1.0	640	-1.0	5	0.0
R, 5	GM966_C07_159R1_059.fsa		54	122	0	919	912	-1.0	924	-1.0	3	0.0
R, 6	GM966_C07_159R1_059.fsa	612119	57	195	19	1573	1569	608085	1581	620173	10	10926
R, 7	GM966_C07_159R1_059.fsa	991667	54	259	23	1969	1964	987033	1975	997223	9	0.8477
R, 8	GM966_C07_159R1_059.fsa	1024401	70	424	39	2004	1995	1015969	2009	102908	8	0.7832
R, 9	GM966_C07_159R1_059.fsa	1034687	64	371	34	2015	2009	102908	2022	1041222	6	0.5608
R, 10	GM966_C07_159R1_059.fsa	1070978	51	247	22	2054	2044	1061699	2059	1075611	2	0.2559
R, 11	GM966_C07_159R1_059.fsa	1147213	64	283	25	2137	2130	1140902	2146	1155311	13	11707
R, 12	GM966_C07_159R1_059.fsa	1224639	53	217	19	2224	2222	122288	2233	1232554	5	0.5197
R, 13	GM966_C07_159R1_059.fsa	1265947	55	215	18	2271	2266	1261555	2276	1270337	5	0.4981
R, 14	GM966_C07_159R1_059.fsa	1342249	53	319	27	2358	2353	1337869	2366	1349255	4	0.4131
R, 15	GM966_C07_159R1_059.fsa	1351882	55	206	18	2369	2366	1349255	2375	1357135	4	0.3922
R, 16	GM966_C07_159R1_059.fsa	1785323	50	218	18	2861	2855	1780139	2867	1790505	5	0.4842
R, 17	GM966_C07_159R1_059.fsa	1826093	60	214	18	2908	2901	1820007	2911	182.87	8	0.7372
R, 18	GM966_C07_159R1_059.fsa	1907619	55	283	24	3002	2995	190156	3006	1911081	2	0.2346
R, 19	GM966_C07_159R1_059.fsa	2087976	58	416	35	3212	3199	2076881	3216	2091389	4	0.3909
R, 20	GM966_C07_159R1_059.fsa	2094802	50	325	27	3220	3216	2091389	3233	2105892	16	13735
R, 21	GM966_C07_159R1_059.fsa	2514881	51	269	22	3715	3710	2510752	3723	2521481	3	0.2938
R, 22	GM966_C07_159R1_059.fsa	2581299	52	329	26	3796	3789	2575594	3802	2586184	3	0.2465
R, 23	GM966_C07_159R1_059.fsa	2814053	62	204	16	4076	4071	2809921	4082	281901	6	0.5446
R, 24	GM966_C07_159R1_059.fsa	2927787	63	179	14	4214	4208	2922855	4219	2931897	4	0.3433
R, 25	GM966_C07_159R1_059.fsa	3058605	53	195	15	4374	4367	3052886	4377	3061058	6	0.503
R, 26	GM966_C07_159R1_059.fsa	3286147	51	146	12	4648	4643	3282024	4653	3290267	3	0.3095
R, 27	GM966_C07_159R1_059.fsa	413342	55	142	11	5683	5681	4131776	5689	4138354	2	0.1954
R, 28	GM966_C07_159R1_059.fsa	443.07	59	265	22	6044	6038	4425718	6050	4435683	6	0.5055
R, 29	GM966_C07_159R1_059.fsa	5219902	190	1413	122	6975	6960	5206927	6981	5225088	4	0.3775
R, 30	GM966_C07_159R1_059.fsa	5231998	131	1121	96	6989	6983	5226816	7002	5243218	5	0.5066
R, 31	GM966_C07_159R1_059.fsa	5441123	56	196	17	7232	7225	5434982	7236	5444634	3	0.3086
O, 1	GM966_C07_159R1_059.fsa	20.0	1261	13247	1831	1225	1191	154054	1234	213512	10	14653
O, 2	GM966_C07_159R1_059.fsa	40.0	1134	8396	999	1373	1361	385383	1382	410372	6	0.8266
O, 3	GM966_C07_159R1_059.fsa	60.0	2055	11681	1163	1561	1552	59115	1569	608084	5	0.5279
O, 4	GM966_C07_159R1_059.fsa	80.0	1325	7514	715	1765	1756	791438	1773	807618	5	0.5086
O, 5	GM966_C07_159R1_059.fsa	100.0	2179	11403	1063	1978	1970	992593	1986	1007521	4	0.4578
O, 6	GM966_C07_159R1_059.fsa	114.0	2433	12873	1169	2129	2120	113177	2136	1146312	4	0.4434
O, 7	GM966_C07_159R1_059.fsa	120.0	2005	10459	926	2196	2187	1191993	2203	1206162	4	0.4304
O, 8	GM966_C07_159R1_059.fsa	140.0	1676	8615	762	2424	2416	1393006	2432	1407158	4	0.4247
O, 9	GM966_C07_159R1_059.fsa	160.0	1829	9792	865	2648	2640	1592872	2656	1607009	4	0.4387
O, 10	GM966_C07_159R1_059.fsa	180.0	2281	11949	1035	2878	2870	1793095	2886	1806961	4	0.4245
O, 11	GM966_C07_159R1_059.fsa	200.0	1874	10023	860	3109	3100	1992247	3116	2005984	5	0.4308
O, 12	GM966_C07_159R1_059.fsa	214.0	1904	10374	887	3273	3264	2132328	3281	2146867	5	0.4386
O, 13	GM966_C07_159R1_059.fsa	220.0	1548	8753	742	3343	3334	2192297	3351	2206718	5	0.4464
O, 14	GM966_C07_159R1_059.fsa	240.0	2264	13173	1125	3581	3572	2392429	3589	240695	5	0.4673
O, 15	GM966_C07_159R1_059.fsa	250.0	1012	6328	532	3697	3688	2492299	3706	2507446	5	0.4865
O, 16	GM966_C07_159R1_059.fsa	260.0	1663	10316	846	3819	3809	2591877	3827	2606651	5	0.4741
O, 17	GM966_C07_159R1_059.fsa	280.0	1733	11435	950	4059	4049	2791647	4067	2806614	6	0.5097
O, 18	GM966_C07_159R1_059.fsa	300.0	1749	11833	964	4302	4292	2991806	4311	3007299	6	0.512
O, 19	GM966_C07_159R1_059.fsa	314.0	1154	8007	668	4473	4463	3131735	4482	3147595	6	0.5497
O, 20	GM966_C07_159R1_059.fsa	320.0	1221	8953	751	4544	4533	3190691	4553	3207488	6	0.5739
O, 21	GM966_C07_159R1_059.fsa	340.0	1529	11690	955	4787	4776	3391043	4797	3408213	7	0.5759
O, 22	GM966_C07_159R1_059.fsa	360.0	1299	10295	841	5031	5019	3590183	5041	3608155	7	0.6052
O, 23	GM966_C07_159R1_059.fsa	380.0	928	7678	629	5276	5263	3789377	5286	380824	7	0.6374
O, 24	GM966_C07_159R1_059.fsa	400.0	1305	11209	912	5519	5507	3990135	5530	4008863	8	0.6583
O, 25	GM966_C07_159R1_059.fsa	414.0	1209	10899	911	5691	5678	412931	5713	4158571	8	0.696
O, 26	GM966_C07_159R1_059.fsa	420.0	1146	10489	875	5762	5749	4188999	5775	4210696	8	0.7065
O, 27	GM966_C07_159R1_059.fsa	440.0	1427	13113	1074	6007	5994	4389468	6019	4409952	8	0.7123
O, 28	GM966_C07_159R1_059.fsa	460.0	1581	15120	1258	6247	6232	458744	6268	4617399	8	0.7451
O, 29	GM966_C07_159R1_059.fsa	480.0	1537	14919	1257	6487	6469	4784911	6500	4811049	9	0.7704
O, 30	GM966_C07_159R1_059.fsa	500.0	727	7081	602	6721	6707	4987967	6735	5011772	9	0.7916
O, 31	GM966_C07_159R1_059.fsa	514.0	732	7738	678	6885	6865	5122674	6898	5151621	9	0.8611
O, 32	GM966_C07_159R1_059.fsa	520.0	1692	16368	1444	6952	6938	518744	6964	5210388	9	0.8233
O, 33	GM966_C07_159R1_059.fsa	5217308	62	424	36	6972	6964	5210388	6977	5221631	6	0.5349
O, 34	GM966_C07_159R1_059.fsa	540.0	1328	14688	1267	7185	7163	538126	7208	5420093	10	0.8875
O, 35	GM966_C07_159R1_059.fsa	560.0	857	9847	883	7411	7390	5581173	7430	5617077	10	0.9655
O, 36	GM966_C07_159R1_059.fsa	580.0	1330	15179	1395	7631	7605	5776103	7646	5813806	10	0.9713
O, 37	GM966_C07_159R1_059.fsa	600.0	859	9856	921	7846	7828	598308	7863	6015814	10	10079

## Sheet: 159R2
Dye/Sample Peak	Sample File Name	Size	Height	Area in Point	Area in BP	Data Point	Begin Point	Begin BP	End Point	End BP	Width in Point	Width in BP	User Comments	User Edit
B, 1	GM966_C08_159R2_060.fsa		9	11	0	18	16	-1.0	20	-1.0	0	0.0
B, 2	GM966_C08_159R2_060.fsa		8	32	0	23	20	-1.0	27	-1.0	5	0.0
B, 3	GM966_C08_159R2_060.fsa		7	48	0	31	27	-1.0	37	-1.0	4	0.0
B, 4	GM966_C08_159R2_060.fsa		11	90	0	54	37	-1.0	59	-1.0	4	0.0
B, 5	GM966_C08_159R2_060.fsa		6	38	0	64	59	-1.0	72	-1.0	4	0.0
B, 6	GM966_C08_159R2_060.fsa		18	43	0	79	77	-1.0	83	-1.0	2	0.0
B, 7	GM966_C08_159R2_060.fsa		10	52	0	104	99	-1.0	112	-1.0	3	0.0
B, 8	GM966_C08_159R2_060.fsa		7	25	0	119	117	-1.0	125	-1.0	5	0.0
B, 9	GM966_C08_159R2_060.fsa		10	47	0	132	125	-1.0	137	-1.0	4	0.0
B, 10	GM966_C08_159R2_060.fsa		13	103	0	147	137	-1.0	152	-1.0	2	0.0
B, 11	GM966_C08_159R2_060.fsa		11	80	0	162	157	-1.0	170	-1.0	2	0.0
B, 12	GM966_C08_159R2_060.fsa		12	67	0	195	186	-1.0	200	-1.0	1	0.0
B, 13	GM966_C08_159R2_060.fsa		14	58	0	207	200	-1.0	211	-1.0	5	0.0
B, 14	GM966_C08_159R2_060.fsa		12	34	0	213	211	-1.0	218	-1.0	6	0.0
B, 15	GM966_C08_159R2_060.fsa		11	62	0	225	218	-1.0	227	-1.0	6	0.0
B, 16	GM966_C08_159R2_060.fsa		10	80	0	231	227	-1.0	240	-1.0	6	0.0
B, 17	GM966_C08_159R2_060.fsa		13	37	0	246	240	-1.0	249	-1.0	1	0.0
B, 18	GM966_C08_159R2_060.fsa		8	32	0	254	251	-1.0	256	-1.0	2	0.0
B, 19	GM966_C08_159R2_060.fsa		13	101	0	265	256	-1.0	271	-1.0	6	0.0
B, 20	GM966_C08_159R2_060.fsa		11	51	0	276	271	-1.0	282	-1.0	4	0.0
B, 21	GM966_C08_159R2_060.fsa		10	46	0	285	282	-1.0	291	-1.0	3	0.0
B, 22	GM966_C08_159R2_060.fsa		10	56	0	316	314	-1.0	326	-1.0	12	0.0
B, 23	GM966_C08_159R2_060.fsa		7	18	0	331	329	-1.0	333	-1.0	4	0.0
B, 24	GM966_C08_159R2_060.fsa		10	60	0	343	336	-1.0	350	-1.0	1	0.0
B, 25	GM966_C08_159R2_060.fsa		9	44	0	356	350	-1.0	362	-1.0	2	0.0
B, 26	GM966_C08_159R2_060.fsa		10	42	0	378	370	-1.0	384	-1.0	1	0.0
B, 27	GM966_C08_159R2_060.fsa		10	57	0	391	384	-1.0	397	-1.0	6	0.0
B, 28	GM966_C08_159R2_060.fsa		12	70	0	408	401	-1.0	417	-1.0	1	0.0
B, 29	GM966_C08_159R2_060.fsa		8	37	0	434	429	-1.0	438	-1.0	0	0.0
B, 30	GM966_C08_159R2_060.fsa		13	68	0	445	438	-1.0	451	-1.0	3	0.0
B, 31	GM966_C08_159R2_060.fsa		9	50	0	460	453	-1.0	470	-1.0	1	0.0
B, 32	GM966_C08_159R2_060.fsa		11	53	0	477	470	-1.0	483	-1.0	4	0.0
B, 33	GM966_C08_159R2_060.fsa		9	48	0	493	486	-1.0	496	-1.0	1	0.0
B, 34	GM966_C08_159R2_060.fsa		11	68	0	501	496	-1.0	510	-1.0	6	0.0
B, 35	GM966_C08_159R2_060.fsa		8	57	0	518	510	-1.0	522	-1.0	2	0.0
B, 36	GM966_C08_159R2_060.fsa		13	75	0	528	522	-1.0	534	-1.0	2	0.0
B, 37	GM966_C08_159R2_060.fsa		10	56	0	539	534	-1.0	543	-1.0	6	0.0
B, 38	GM966_C08_159R2_060.fsa		11	30	0	552	549	-1.0	554	-1.0	1	0.0
B, 39	GM966_C08_159R2_060.fsa		10	34	0	556	554	-1.0	561	-1.0	2	0.0
B, 40	GM966_C08_159R2_060.fsa		10	60	0	566	561	-1.0	574	-1.0	3	0.0
B, 41	GM966_C08_159R2_060.fsa		7	28	0	592	590	-1.0	596	-1.0	1	0.0
B, 42	GM966_C08_159R2_060.fsa		11	54	0	602	596	-1.0	608	-1.0	1	0.0
B, 43	GM966_C08_159R2_060.fsa		13	62	0	628	625	-1.0	634	-1.0	2	0.0
B, 44	GM966_C08_159R2_060.fsa		11	46	0	643	636	-1.0	645	-1.0	1	0.0
B, 45	GM966_C08_159R2_060.fsa		12	65	0	651	645	-1.0	656	-1.0	3	0.0
B, 46	GM966_C08_159R2_060.fsa		7	37	0	668	662	-1.0	673	-1.0	2	0.0
B, 47	GM966_C08_159R2_060.fsa		8	48	0	679	673	-1.0	681	-1.0	6	0.0
B, 48	GM966_C08_159R2_060.fsa		12	60	0	687	681	-1.0	690	-1.0	5	0.0
B, 49	GM966_C08_159R2_060.fsa		13	99	0	692	690	-1.0	703	-1.0	6	0.0
B, 50	GM966_C08_159R2_060.fsa		10	49	0	717	710	-1.0	723	-1.0	1	0.0
B, 51	GM966_C08_159R2_060.fsa		13	87	0	732	723	-1.0	738	-1.0	11	0.0
B, 52	GM966_C08_159R2_060.fsa		10	52	0	743	738	-1.0	748	-1.0	2	0.0
B, 53	GM966_C08_159R2_060.fsa		13	50	0	752	748	-1.0	758	-1.0	8	0.0
B, 54	GM966_C08_159R2_060.fsa		10	65	0	764	758	-1.0	770	-1.0	5	0.0
B, 55	GM966_C08_159R2_060.fsa		11	73	0	801	790	-1.0	803	-1.0	7	0.0
B, 56	GM966_C08_159R2_060.fsa		13	51	0	808	803	-1.0	810	-1.0	1	0.0
B, 57	GM966_C08_159R2_060.fsa		12	84	0	815	810	-1.0	821	-1.0	4	0.0
B, 58	GM966_C08_159R2_060.fsa		16	76	0	832	825	-1.0	838	-1.0	5	0.0
B, 59	GM966_C08_159R2_060.fsa		11	28	0	848	845	-1.0	850	-1.0	1	0.0
B, 60	GM966_C08_159R2_060.fsa		11	29	0	852	850	-1.0	854	-1.0	1	0.0
B, 61	GM966_C08_159R2_060.fsa		7	31	0	879	875	-1.0	881	-1.0	2	0.0
B, 62	GM966_C08_159R2_060.fsa		14	74	0	898	891	-1.0	904	-1.0	1	0.0
B, 63	GM966_C08_159R2_060.fsa		11	34	0	910	906	-1.0	912	-1.0	6	0.0
B, 64	GM966_C08_159R2_060.fsa		11	27	0	919	916	-1.0	921	-1.0	1	0.0
B, 65	GM966_C08_159R2_060.fsa		11	41	0	926	923	-1.0	932	-1.0	2	0.0
B, 66	GM966_C08_159R2_060.fsa		14	80	0	946	935	-1.0	952	-1.0	1	0.0
B, 67	GM966_C08_159R2_060.fsa		8	38	0	957	952	-1.0	963	-1.0	0	0.0
B, 68	GM966_C08_159R2_060.fsa		9	25	0	970	963	-1.0	974	-1.0	1	0.0
B, 69	GM966_C08_159R2_060.fsa		96	596	0	988	978	-1.0	996	-1.0	5	0.0
B, 70	GM966_C08_159R2_060.fsa		70	635	0	1013	996	-1.0	1022	-1.0	6	0.0
B, 71	GM966_C08_159R2_060.fsa		111	711	0	1030	1022	-1.0	1037	-1.0	5	0.0
B, 72	GM966_C08_159R2_060.fsa		65	433	0	1045	1037	-1.0	1051	-1.0	6	0.0
B, 73	GM966_C08_159R2_060.fsa		6	15	0	1055	1051	-1.0	1058	-1.0	2	0.0
B, 74	GM966_C08_159R2_060.fsa	0.2721	5	28	6	1062	1058	-1.0	1066	0.8163	4	0.9082
B, 75	GM966_C08_159R2_060.fsa	19048	36	240	32	1074	1066	0.8163	1082	29932	5	0.7075
B, 76	GM966_C08_159R2_060.fsa	40816	43	277	37	1090	1082	29932	1098	51701	5	0.723
B, 77	GM966_C08_159R2_060.fsa	59864	16	125	17	1104	1098	51701	1119	80272	10	14383
B, 78	GM966_C08_159R2_060.fsa	84354	7	36	4	1122	1119	80272	1132	97959	3	0.5102
B, 79	GM966_C08_159R2_060.fsa	122449	20	101	13	1150	1143	112925	1153	126531	3	0.4516
B, 80	GM966_C08_159R2_060.fsa	134694	46	300	40	1159	1153	126531	1165	142857	5	0.7653
B, 81	GM966_C08_159R2_060.fsa	148299	29	164	22	1169	1165	142857	1177	159184	4	0.6479
B, 82	GM966_C08_159R2_060.fsa	171429	17	51	6	1186	1180	163265	1192	179592	2	0.3952
B, 83	GM966_C08_159R2_060.fsa	189116	25	110	14	1199	1192	179592	1203	194558	4	0.5792
B, 84	GM966_C08_159R2_060.fsa	204549	340	1929	282	1210	1203	194558	1216	213582	5	0.7775
B, 85	GM966_C08_159R2_060.fsa	222529	191	1332	198	1222	1216	213582	1226	228447	6	0.9345
B, 86	GM966_C08_159R2_060.fsa	234328	173	1211	175	1230	1226	228447	1248	260344	6	0.9388
B, 87	GM966_C08_159R2_060.fsa	271676	67	327	46	1256	1248	260344	1262	280085	4	0.6448
B, 88	GM966_C08_159R2_060.fsa	289797	129	667	92	1269	1262	280085	1275	298041	5	0.7235
B, 89	GM966_C08_159R2_060.fsa	304854	48	227	30	1280	1275	298041	1283	308917	5	0.772
B, 90	GM966_C08_159R2_060.fsa	316988	150	722	96	1289	1283	308917	1294	323659	4	0.5549
B, 91	GM966_C08_159R2_060.fsa	331599	127	599	78	1300	1294	323659	1306	339468	4	0.6377
B, 92	GM966_C08_159R2_060.fsa	344676	20	96	12	1310	1306	339468	1314	349853	6	0.7812
B, 93	GM966_C08_159R2_060.fsa	35884	151	782	99	1321	1314	349853	1328	367736	5	0.659
B, 94	GM966_C08_159R2_060.fsa	374035	62	287	36	1333	1328	367736	1337	379042	4	0.571
B, 95	GM966_C08_159R2_060.fsa	388968	356	1808	223	1345	1337	379042	1351	396338	4	0.606
B, 96	GM966_C08_159R2_060.fsa	40583	201	1131	132	1359	1351	396338	1367	41.51	5	0.6431
B, 97	GM966_C08_159R2_060.fsa	42659	22	117	13	1377	1370	418558	1382	432295	5	0.602
B, 98	GM966_C08_159R2_060.fsa	439105	68	369	41	1388	1382	432295	1391	442496	5	0.6022
B, 99	GM966_C08_159R2_060.fsa	451493	378	2286	256	1399	1391	442496	1406	459311	5	0.5749
B, 100	GM966_C08_159R2_060.fsa	46929	211	1619	178	1415	1406	459311	1431	48683	6	0.695
B, 101	GM966_C08_159R2_060.fsa	516928	258	1194	127	1459	1445	501972	1465	523281	3	0.3485
B, 102	GM966_C08_159R2_060.fsa	533797	692	4672	487	1475	1465	523281	1491	550433	4	0.5037
B, 103	GM966_C08_159R2_060.fsa	558666	237	1072	110	1499	1491	550433	1504	563784	4	0.4435
B, 104	GM966_C08_159R2_060.fsa	570912	266	1320	134	1511	1504	563784	1517	576988	4	0.439
B, 105	GM966_C08_159R2_060.fsa	580015	104	443	44	1520	1517	576988	1524	584038	4	0.4397
B, 106	GM966_C08_159R2_060.fsa	591048	490	2419	241	1531	1524	584038	1539	599009	4	0.4513
B, 107	GM966_C08_159R2_060.fsa	607147	72	513	52	1547	1539	599009	1554	614278	6	0.6389
B, 108	GM966_C08_159R2_060.fsa	621394	229	1063	107	1561	1554	614278	1567	62748	4	0.4342
B, 109	GM966_C08_159R2_060.fsa	634565	53	218	22	1574	1567	62748	1578	638607	4	0.4231
B, 110	GM966_C08_159R2_060.fsa	652713	332	1729	173	1592	1584	64466	1599	659742	4	0.4686
B, 111	GM966_C08_159R2_060.fsa	668757	43	288	28	1608	1599	659742	1614	674752	7	0.7099
B, 112	GM966_C08_159R2_060.fsa	685714	22	203	20	1625	1614	674752	1636	696639	6	0.6367
B, 113	GM966_C08_159R2_060.fsa	705548	96	473	46	1645	1636	696639	1650	710487	4	0.4647
B, 114	GM966_C08_159R2_060.fsa	716404	159	822	80	1656	1650	710487	1662	722309	4	0.454
B, 115	GM966_C08_159R2_060.fsa	727222	32	151	14	1667	1662	722309	1674	734087	4	0.4013
B, 116	GM966_C08_159R2_060.fsa	740937	63	254	24	1681	1674	734087	1685	744844	4	0.3917
B, 117	GM966_C08_159R2_060.fsa	752644	607	2957	288	1693	1685	744844	1699	758482	4	0.4418
B, 118	GM966_C08_159R2_060.fsa	763338	264	1190	115	1704	1699	758482	1711	770124	4	0.4211
B, 119	GM966_C08_159R2_060.fsa	776895	29	104	10	1718	1711	770124	1721	779793	3	0.3492
B, 120	GM966_C08_159R2_060.fsa	787506	1114	5222	503	1729	1721	779793	1735	793279	4	0.4279
B, 121	GM966_C08_159R2_060.fsa	798081	94	376	36	1740	1735	793279	1745	802888	4	0.3927
B, 122	GM966_C08_159R2_060.fsa	806736	24	92	8	1749	1745	802888	1752	80962	4	0.3906
B, 123	GM966_C08_159R2_060.fsa	817306	439	1970	189	1760	1752	80962	1764	821146	4	0.4189
B, 124	GM966_C08_159R2_060.fsa	827859	709	3396	325	1771	1764	821146	1777	833608	4	0.4236
B, 125	GM966_C08_159R2_060.fsa	836481	67	312	29	1780	1777	833608	1785	841266	4	0.4451
B, 126	GM966_C08_159R2_060.fsa	843179	46	185	17	1787	1785	841266	1792	847958	3	0.3674
B, 127	GM966_C08_159R2_060.fsa	855599	457	2220	211	1800	1792	847958	1804	859415	4	0.4274
B, 128	GM966_C08_159R2_060.fsa	86323	351	1717	163	1808	1804	859415	1814	868947	4	0.447
B, 129	GM966_C08_159R2_060.fsa	875612	332	1462	139	1821	1814	868947	1828	882269	4	0.3968
B, 130	GM966_C08_159R2_060.fsa	88512	17	60	5	1831	1828	882269	1837	890818	4	0.4087
B, 131	GM966_C08_159R2_060.fsa	895562	23	97	9	1842	1837	890818	1848	901251	3	0.3718
B, 132	GM966_C08_159R2_060.fsa	908829	202	955	90	1856	1848	901251	1861	91356	4	0.4337
B, 133	GM966_C08_159R2_060.fsa	919233	179	843	79	1867	1861	91356	1874	925845	4	0.4174
B, 134	GM966_C08_159R2_060.fsa	931507	27	99	9	1880	1874	925845	1885	936222	3	0.3508
B, 135	GM966_C08_159R2_060.fsa	943758	538	2537	238	1893	1885	936222	1898	948464	4	0.4132
B, 136	GM966_C08_159R2_060.fsa	954106	225	1085	101	1904	1898	948464	1910	959744	4	0.4066
B, 137	GM966_C08_159R2_060.fsa	966314	45	284	26	1917	1910	959744	1923	971941	5	0.4842
B, 138	GM966_C08_159R2_060.fsa	977562	66	231	21	1929	1923	971941	1933	981308	3	0.308
B, 139	GM966_C08_159R2_060.fsa	987856	542	2459	229	1940	1933	981308	1947	994398	4	0.4075
B, 140	GM966_C08_159R2_060.fsa	998133	52	158	14	1951	1947	994398	1957	1003798	3	0.2981
B, 141	GM966_C08_159R2_060.fsa	1028397	486	7077	667	1983	1965	1011383	1997	1041579	19	18115
B, 142	GM966_C08_159R2_060.fsa	1052844	1645	10507	985	2009	1997	1041579	2015	1058465	5	0.491
B, 143	GM966_C08_159R2_060.fsa	1064077	1000	6134	572	2021	2015	1058465	2034	1076211	5	0.4872
B, 144	GM966_C08_159R2_060.fsa	1082729	62	269	25	2041	2034	1076211	2047	1088307	5	0.4937
B, 145	GM966_C08_159R2_060.fsa	1094806	91	359	33	2054	2047	1088307	2059	1099441	3	0.3662
B, 146	GM966_C08_159R2_060.fsa	1105921	82	309	28	2066	2059	1099441	2070	1109619	3	0.3466
B, 147	GM966_C08_159R2_060.fsa	111516	219	986	90	2076	2070	1109619	2082	1120694	4	0.4044
B, 148	GM966_C08_159R2_060.fsa	1125299	75	332	30	2087	2082	1120694	2091	1128979	4	0.4053
B, 149	GM966_C08_159R2_060.fsa	1134493	119	492	45	2097	2091	1128979	2104	1140902	3	0.3644
B, 150	GM966_C08_159R2_060.fsa	1150814	140	609	54	2115	2108	114451	2122	1157109	4	0.382
B, 151	GM966_C08_159R2_060.fsa	1161598	14	60	5	2127	2122	1157109	2132	1166083	4	0.4001
B, 152	GM966_C08_159R2_060.fsa	1173248	366	1649	147	2140	2132	1166083	2146	1178613	4	0.3815
B, 153	GM966_C08_159R2_060.fsa	1183078	133	612	54	2151	2146	1178613	2157	118843	4	0.3737
B, 154	GM966_C08_159R2_060.fsa	1192884	85	476	42	2162	2157	118843	2173	1202655	4	0.3923
B, 155	GM966_C08_159R2_060.fsa	1208851	303	1358	120	2180	2173	1202655	2186	1214161	4	0.3786
B, 156	GM966_C08_159R2_060.fsa	1219471	185	793	70	2192	2186	1214161	2198	1224781	4	0.3666
B, 157	GM966_C08_159R2_060.fsa	1233632	11	50	4	2208	2198	1224781	2210	1235402	6	0.5531
B, 158	GM966_C08_159R2_060.fsa	1241597	281	1303	115	2217	2210	1235402	2224	1247792	4	0.3882
B, 159	GM966_C08_159R2_060.fsa	1250447	27	101	8	2227	2224	1247792	2231	1253987	5	0.4684
B, 160	GM966_C08_159R2_060.fsa	1260181	391	1803	159	2238	2231	1253987	2245	1266376	4	0.3784
B, 161	GM966_C08_159R2_060.fsa	1269031	16	56	4	2248	2245	1266376	2252	1272571	3	0.3481
B, 162	GM966_C08_159R2_060.fsa	1279651	443	2118	187	2260	2252	1272571	2267	1285845	4	0.4005
B, 163	GM966_C08_159R2_060.fsa	1291155	49	192	16	2273	2267	1285845	2275	1292925	3	0.3447
B, 164	GM966_C08_159R2_060.fsa	1298235	184	834	73	2281	2275	1292925	2287	1303544	4	0.3697
B, 165	GM966_C08_159R2_060.fsa	1309739	511	2393	211	2294	2287	1303544	2301	1315933	4	0.3961
B, 166	GM966_C08_159R2_060.fsa	1320358	90	372	32	2306	2301	1315933	2312	1325667	3	0.3352
B, 167	GM966_C08_159R2_060.fsa	1332747	60	271	23	2320	2312	1325667	2325	1337171	4	0.371
B, 168	GM966_C08_159R2_060.fsa	1343366	423	1985	175	2332	2325	1337171	2337	134779	4	0.3833
B, 169	GM966_C08_159R2_060.fsa	1352215	255	1194	105	2342	2337	134779	2348	1357524	4	0.3812
B, 170	GM966_C08_159R2_060.fsa	1363719	67	299	26	2355	2348	1357524	2361	1369028	4	0.3678
B, 171	GM966_C08_159R2_060.fsa	1371683	31	123	10	2364	2361	1369028	2370	1376992	3	0.3378
B, 172	GM966_C08_159R2_060.fsa	1383187	400	1836	162	2377	2370	1376992	2383	1388496	4	0.389
B, 173	GM966_C08_159R2_060.fsa	1393806	403	1930	170	2389	2383	1388496	2395	1399115	4	0.3801
B, 174	GM966_C08_159R2_060.fsa	1401806	166	779	70	2398	2395	1399115	2404	1407223	4	0.3959
B, 175	GM966_C08_159R2_060.fsa	1412639	137	587	52	2410	2404	1407223	2414	141625	4	0.3629
B, 176	GM966_C08_159R2_060.fsa	1420762	98	447	40	2419	2414	141625	2425	1426177	4	0.3838
B, 177	GM966_C08_159R2_060.fsa	1431591	76	327	29	2431	2425	1426177	2438	1437906	4	0.3745
B, 178	GM966_C08_159R2_060.fsa	1442416	42	217	19	2443	2438	1437906	2451	1449632	4	0.4423
B, 179	GM966_C08_159R2_060.fsa	1454141	25	128	11	2456	2451	1449632	2462	1459552	4	0.4139
B, 180	GM966_C08_159R2_060.fsa	1465863	192	860	77	2469	2462	1459552	2475	1471272	4	0.3877
B, 181	GM966_C08_159R2_060.fsa	147668	114	453	40	2481	2475	1471272	2487	1482088	3	0.3455
B, 182	GM966_C08_159R2_060.fsa	1485693	35	119	10	2491	2487	1482088	2497	1491099	2	0.2494
B, 183	GM966_C08_159R2_060.fsa	1497406	43	209	18	2504	2497	1491099	2509	1501911	4	0.4179
B, 184	GM966_C08_159R2_060.fsa	1508216	129	652	58	2516	2509	1501911	2522	151362	4	0.4333
B, 185	GM966_C08_159R2_060.fsa	1518123	38	207	18	2527	2522	151362	2532	1522625	4	0.3988
B, 186	GM966_C08_159R2_060.fsa	1528928	72	370	33	2539	2532	1522625	2544	1533429	4	0.4071
B, 187	GM966_C08_159R2_060.fsa	153973	98	463	41	2551	2544	1533429	2556	1544231	4	0.397
B, 188	GM966_C08_159R2_060.fsa	1549631	195	865	77	2562	2556	1544231	2569	155593	4	0.3811
B, 189	GM966_C08_159R2_060.fsa	1562228	145	613	55	2576	2569	155593	2580	1565826	4	0.3671
B, 190	GM966_C08_159R2_060.fsa	1571224	197	891	80	2586	2580	1565826	2588	1573023	4	0.4129
B, 191	GM966_C08_159R2_060.fsa	1579319	975	4730	425	2595	2588	1573023	2602	1585614	4	0.3956
B, 192	GM966_C08_159R2_060.fsa	159011	53	213	19	2607	2602	1585614	2612	1594606	4	0.3597
B, 193	GM966_C08_159R2_060.fsa	160.0	133	589	52	2618	2612	1594606	2624	1605298	4	0.3782
B, 194	GM966_C08_159R2_060.fsa	1611476	513	2368	208	2631	2624	1605298	2638	1617652	4	0.3854
B, 195	GM966_C08_159R2_060.fsa	1623825	140	608	53	2645	2638	1617652	2651	1629114	4	0.3725
B, 196	GM966_C08_159R2_060.fsa	1633521	27	81	7	2656	2651	1629114	2661	1637926	2	0.1943
B, 197	GM966_C08_159R2_060.fsa	164409	41	157	13	2668	2661	1637926	2672	1647612	2	0.2558
B, 198	GM966_C08_159R2_060.fsa	1654653	362	1767	155	2680	2672	1647612	2686	1659931	4	0.3899
B, 199	GM966_C08_159R2_060.fsa	1665207	156	804	70	2692	2686	1659931	2699	1671361	4	0.4077
B, 200	GM966_C08_159R2_060.fsa	1676633	39	159	13	2705	2699	1671361	2710	1681025	3	0.327
B, 201	GM966_C08_159R2_060.fsa	1687172	114	452	39	2717	2710	1681025	2722	1691561	4	0.3515
B, 202	GM966_C08_159R2_060.fsa	1697704	177	787	69	2729	2722	1691561	2733	1701213	4	0.3786
B, 203	GM966_C08_159R2_060.fsa	1707351	383	1733	151	2740	2733	1701213	2746	1712611	4	0.3823
B, 204	GM966_C08_159R2_060.fsa	1716993	94	398	34	2751	2746	1712611	2757	1722249	4	0.3567
B, 205	GM966_C08_159R2_060.fsa	1729254	278	1338	117	2765	2757	1722249	2771	1734506	4	0.4003
B, 206	GM966_C08_159R2_060.fsa	1739756	89	382	33	2777	2771	1734506	2782	174413	4	0.3698
B, 207	GM966_C08_159R2_060.fsa	1748502	65	258	22	2787	2782	174413	2792	1752873	3	0.3321
B, 208	GM966_C08_159R2_060.fsa	1758117	37	183	15	2798	2792	1752873	2803	1762485	4	0.3857
B, 209	GM966_C08_159R2_060.fsa	1768599	335	1542	134	2810	2803	1762485	2817	177471	4	0.3872
B, 210	GM966_C08_159R2_060.fsa	1778201	41	182	15	2821	2817	177471	2823	1779946	4	0.3567
B, 211	GM966_C08_159R2_060.fsa	1786924	274	1393	121	2831	2823	1779946	2837	1792156	4	0.3941
B, 212	GM966_C08_159R2_060.fsa	1796514	101	503	43	2842	2837	1792156	2848	1801765	4	0.4271
B, 213	GM966_C08_159R2_060.fsa	180706	82	339	29	2854	2848	1801765	2860	1812352	3	0.3335
B, 214	GM966_C08_159R2_060.fsa	1817643	44	175	15	2866	2860	1812352	2871	1822051	3	0.3362
B, 215	GM966_C08_159R2_060.fsa	1829101	469	2165	190	2879	2871	1822051	2886	1835267	4	0.3785
B, 216	GM966_C08_159R2_060.fsa	183967	37	130	11	2891	2886	1835267	2894	1842311	3	0.3
B, 217	GM966_C08_159R2_060.fsa	1847592	55	229	20	2900	2894	1842311	2905	1851992	4	0.3607
B, 218	GM966_C08_159R2_060.fsa	1859029	351	1714	150	2913	2905	1851992	2919	1864304	4	0.41
B, 219	GM966_C08_159R2_060.fsa	1869578	176	760	66	2925	2919	1864304	2931	1874851	4	0.3798
B, 220	GM966_C08_159R2_060.fsa	1879243	116	515	45	2936	2931	1874851	2940	1882756	4	0.3724
B, 221	GM966_C08_159R2_060.fsa	1888901	404	1937	170	2947	2940	1882756	2952	189329	4	0.3895
B, 222	GM966_C08_159R2_060.fsa	1899431	615	3019	264	2959	2952	189329	2966	1905571	4	0.4102
B, 223	GM966_C08_159R2_060.fsa	1909078	47	168	14	2970	2966	1905571	2975	1913461	3	0.2989
B, 224	GM966_C08_159R2_060.fsa	1918719	43	185	16	2981	2975	1913461	2987	1923975	4	0.3649
B, 225	GM966_C08_159R2_060.fsa	1930981	316	1578	138	2995	2987	1923975	3002	1937108	4	0.4031
B, 226	GM966_C08_159R2_060.fsa	1939734	25	109	9	3005	3002	1937108	3011	1944983	4	0.3634
B, 227	GM966_C08_159R2_060.fsa	1950231	33	161	14	3017	3011	1944983	3022	1954603	4	0.4021
B, 228	GM966_C08_159R2_060.fsa	1961595	140	701	61	3030	3022	1954603	3036	1966837	4	0.419
B, 229	GM966_C08_159R2_060.fsa	1972078	78	375	32	3042	3036	1966837	3047	1976444	4	0.4205
B, 230	GM966_C08_159R2_060.fsa	1983427	161	792	69	3055	3047	1976444	3060	198779	4	0.3958
B, 231	GM966_C08_159R2_060.fsa	1993896	144	778	67	3067	3060	198779	3073	1999128	5	0.4467
B, 232	GM966_C08_159R2_060.fsa	2005154	92	432	37	3080	3073	1999128	3084	200859	4	0.344
B, 233	GM966_C08_159R2_060.fsa	2014602	154	797	68	3091	3084	200859	3097	2019756	4	0.4148
B, 234	GM966_C08_159R2_060.fsa	2025768	148	769	66	3104	3097	2019756	3111	2031781	4	0.4074
B, 235	GM966_C08_159R2_060.fsa	2035216	24	87	7	3115	3111	2031781	3119	2038652	2	0.198
B, 236	GM966_C08_159R2_060.fsa	2045523	117	577	49	3127	3119	2038652	3131	2048959	4	0.4077
B, 237	GM966_C08_159R2_060.fsa	205583	590	2868	246	3139	3131	2048959	3145	2060983	4	0.3948
B, 238	GM966_C08_159R2_060.fsa	2066136	103	456	39	3151	3145	2060983	3157	207129	4	0.3779
B, 239	GM966_C08_159R2_060.fsa	2078161	40	159	13	3165	3157	207129	3168	2080737	4	0.3476
B, 240	GM966_C08_159R2_060.fsa	2088467	712	3513	301	3177	3168	2080737	3182	2092762	4	0.4043
B, 241	GM966_C08_159R2_060.fsa	2098774	440	2188	187	3189	3182	2092762	3196	2104786	4	0.4064
B, 242	GM966_C08_159R2_060.fsa	2109939	41	186	15	3202	3196	2104786	3205	2112516	4	0.3716
B, 243	GM966_C08_159R2_060.fsa	2117669	116	616	52	3211	3205	2112516	3217	2122822	4	0.4217
B, 244	GM966_C08_159R2_060.fsa	2128834	99	490	42	3224	3217	2122822	3230	2133988	4	0.3808
B, 245	GM966_C08_159R2_060.fsa	2138282	24	98	8	3235	3230	2133988	3240	2142612	4	0.3701
B, 246	GM966_C08_159R2_060.fsa	2149574	283	1373	119	3248	3240	2142612	3254	2154795	4	0.4093
B, 247	GM966_C08_159R2_060.fsa	2160015	251	1204	104	3260	3254	2154795	3266	2165234	4	0.3972
B, 248	GM966_C08_159R2_060.fsa	2168712	54	213	18	3270	3266	2165234	3274	217219	4	0.3478
B, 249	GM966_C08_159R2_060.fsa	2177407	83	359	31	3280	3274	217219	3285	2181753	4	0.3683
B, 250	GM966_C08_159R2_060.fsa	2188706	605	3003	260	3293	3285	2181753	3299	2193919	4	0.4109
B, 251	GM966_C08_159R2_060.fsa	2199131	50	228	19	3305	3299	2193919	3311	2204243	4	0.3838
B, 252	GM966_C08_159R2_060.fsa	2210184	44	156	13	3318	3311	2204243	3323	2214426	3	0.2842
B, 253	GM966_C08_159R2_060.fsa	2221214	42	184	15	3331	3323	2214426	3335	2224607	4	0.4193
B, 254	GM966_C08_159R2_060.fsa	2231394	605	3174	269	3343	3335	2224607	3350	2237331	4	0.4155
B, 255	GM966_C08_159R2_060.fsa	2241572	81	389	32	3355	3350	2237331	3361	224666	4	0.4036
B, 256	GM966_C08_159R2_060.fsa	2252596	56	272	23	3368	3361	224666	3374	2257684	4	0.4183
B, 257	GM966_C08_159R2_060.fsa	2263619	71	333	28	3381	3374	2257684	3385	226701	4	0.386
B, 258	GM966_C08_159R2_060.fsa	2273792	664	3379	286	3393	3385	226701	3400	2279726	4	0.406
B, 259	GM966_C08_159R2_060.fsa	2283964	75	329	27	3405	3400	2279726	3410	2288201	4	0.3743
B, 260	GM966_C08_159R2_060.fsa	2292439	94	433	36	3415	3410	2288201	3421	2297524	4	0.4123
B, 261	GM966_C08_159R2_060.fsa	2303455	139	676	57	3428	3421	2297524	3432	2306844	4	0.3968
B, 262	GM966_C08_159R2_060.fsa	2313623	767	4234	358	3440	3432	2306844	3447	2319553	5	0.4324
B, 263	GM966_C08_159R2_060.fsa	2322095	72	319	27	3450	3447	2319553	3455	232633	4	0.4228
B, 264	GM966_C08_159R2_060.fsa	2331413	42	228	19	3461	3455	232633	3466	2335648	4	0.4068
B, 265	GM966_C08_159R2_060.fsa	234073	29	102	8	3472	3466	2335648	3478	2345812	2	0.2488
B, 266	GM966_C08_159R2_060.fsa	2352587	51	244	20	3486	3478	2345812	3490	2355974	4	0.4104
B, 267	GM966_C08_159R2_060.fsa	2362748	215	1084	91	3498	3490	2355974	3504	2367829	4	0.414
B, 268	GM966_C08_159R2_060.fsa	2371216	30	145	12	3508	3504	2367829	3511	2373756	4	0.4097
B, 269	GM966_C08_159R2_060.fsa	2379683	115	577	48	3518	3511	2373756	3525	2385609	4	0.4165
B, 270	GM966_C08_159R2_060.fsa	2392381	126	597	50	3533	3525	2385609	3539	2397461	4	0.4027
B, 271	GM966_C08_159R2_060.fsa	2401754	65	270	23	3544	3539	2397461	3548	2405259	4	0.3776
B, 272	GM966_C08_159R2_060.fsa	2410514	151	761	66	3554	3548	2405259	3560	2415763	4	0.4061
B, 273	GM966_C08_159R2_060.fsa	2421882	115	546	47	3567	3560	2415763	3573	2427122	4	0.4179
B, 274	GM966_C08_159R2_060.fsa	2430612	28	110	9	3577	3573	2427122	3582	2434972	3	0.3355
B, 275	GM966_C08_159R2_060.fsa	2441942	507	2801	243	3590	3582	2434972	3598	2448903	5	0.4556
B, 276	GM966_C08_159R2_060.fsa	2454988	23	101	8	3605	3598	2448903	3608	2457594	3	0.2837
B, 277	GM966_C08_159R2_060.fsa	2465404	487	2733	237	3617	3608	2457594	3624	2471473	5	0.4597
B, 278	GM966_C08_159R2_060.fsa	2475803	33	175	15	3629	3624	2471473	3633	2479266	5	0.453
B, 279	GM966_C08_159R2_060.fsa	2487049	774	4473	386	3642	3633	2479266	3649	2493096	5	0.4638
B, 280	GM966_C08_159R2_060.fsa	250417	424	2529	213	3662	3649	2493096	3670	2510835	5	0.4576
B, 281	GM966_C08_159R2_060.fsa	2515828	20	119	9	3676	3670	2510835	3682	2520817	7	0.5971
B, 282	GM966_C08_159R2_060.fsa	252746	135	719	59	3690	3682	2520817	3696	2532438	4	0.4098
B, 283	GM966_C08_159R2_060.fsa	2539067	111	578	47	3704	3696	2532438	3710	2544033	4	0.4127
B, 284	GM966_C08_159R2_060.fsa	2549821	54	241	19	3717	3710	2544033	3721	2553126	4	0.3495
B, 285	GM966_C08_159R2_060.fsa	2559729	128	644	53	3729	3721	2553126	3735	2564676	4	0.4047
B, 286	GM966_C08_159R2_060.fsa	2569619	54	248	20	3741	3735	2564676	3746	2573734	4	0.3809
B, 287	GM966_C08_159R2_060.fsa	2579491	98	457	37	3753	3746	2573734	3757	2582777	4	0.365
B, 288	GM966_C08_159R2_060.fsa	2589345	245	1370	112	3765	3757	2582777	3771	2594265	5	0.4435
B, 289	GM966_C08_159R2_060.fsa	2598362	91	433	35	3776	3771	2594265	3782	2603367	4	0.3859
B, 290	GM966_C08_159R2_060.fsa	2610101	229	1262	106	3790	3782	2603367	3796	2615152	5	0.4451
B, 291	GM966_C08_159R2_060.fsa	2620204	200	1121	94	3802	3796	2615152	3808	2625256	5	0.4392
B, 292	GM966_C08_159R2_060.fsa	263031	112	558	46	3814	3808	2625256	3821	2636206	5	0.4291
B, 293	GM966_C08_159R2_060.fsa	2641261	11	30	2	3827	3821	2636206	3830	2643788	5	0.4794
B, 294	GM966_C08_159R2_060.fsa	2651372	572	3190	268	3839	3830	2643788	3846	2657272	5	0.4476
B, 295	GM966_C08_159R2_060.fsa	2661486	140	732	61	3851	3846	2657272	3857	2666545	5	0.4304
B, 296	GM966_C08_159R2_060.fsa	2672447	79	397	33	3864	3857	2666545	3870	2677506	5	0.4393
B, 297	GM966_C08_159R2_060.fsa	2682567	78	316	26	3876	3870	2677506	3880	2685941	4	0.3376
B, 298	GM966_C08_159R2_060.fsa	269269	511	2860	241	3888	3880	2685941	3895	2698596	5	0.4497
B, 299	GM966_C08_159R2_060.fsa	2702815	112	544	45	3900	3895	2698596	3905	2707035	4	0.3895
B, 300	GM966_C08_159R2_060.fsa	2713788	448	2502	211	3913	3905	2707035	3919	2718853	5	0.4545
B, 301	GM966_C08_159R2_060.fsa	272392	369	2080	175	3925	3919	2718853	3932	2729831	5	0.4571
B, 302	GM966_C08_159R2_060.fsa	2744191	917	5657	477	3949	3940	2736588	3956	2750106	5	0.4786
B, 303	GM966_C08_159R2_060.fsa	2754332	115	709	59	3961	3956	2750106	3968	2760248	5	0.4631
B, 304	GM966_C08_159R2_060.fsa	2762784	11	57	4	3971	3968	2760248	3976	2767011	3	0.3227
B, 305	GM966_C08_159R2_060.fsa	2774621	406	2418	204	3985	3976	2767011	3990	277885	5	0.4818
B, 306	GM966_C08_159R2_060.fsa	2784771	361	2311	195	3997	3990	277885	4004	2790692	5	0.4924
B, 307	GM966_C08_159R2_060.fsa	2794923	86	486	41	4009	4004	2790692	4015	280.0	5	0.459
B, 308	GM966_C08_159R2_060.fsa	2803335	28	103	8	4019	4015	280.0	4024	2807503	3	0.2898
B, 309	GM966_C08_159R2_060.fsa	2815003	787	4856	404	4033	4024	2807503	4041	2821668	5	0.4827
B, 310	GM966_C08_159R2_060.fsa	2823334	27	128	10	4043	4041	2821668	4050	2829163	7	0.6086
B, 311	GM966_C08_159R2_060.fsa	2833326	32	168	13	4055	4050	2829163	4061	2838321	5	0.4641
B, 312	GM966_C08_159R2_060.fsa	2844978	206	1237	102	4069	4061	2838321	4075	284997	5	0.481
B, 313	GM966_C08_159R2_060.fsa	2855792	394	2291	190	4082	4075	284997	4088	2860781	5	0.4595
B, 314	GM966_C08_159R2_060.fsa	286.66	143	764	63	4095	4088	2860781	4101	2871586	5	0.4372
B, 315	GM966_C08_159R2_060.fsa	2876572	53	287	23	4107	4101	2871586	4113	2881556	5	0.4983
B, 316	GM966_C08_159R2_060.fsa	2886539	49	199	16	4119	4113	2881556	4123	288986	4	0.3536
B, 317	GM966_C08_159R2_060.fsa	2894841	39	180	14	4129	4123	288986	4135	2899821	4	0.4044
B, 318	GM966_C08_159R2_060.fsa	290397	42	194	16	4140	4135	2899821	4146	2908948	5	0.428
B, 319	GM966_C08_159R2_060.fsa	2913925	41	209	17	4152	4146	2908948	4158	291.89	6	0.5206
B, 320	GM966_C08_159R2_060.fsa	2924703	93	562	46	4165	4158	291.89	4171	2929676	5	0.4953
B, 321	GM966_C08_159R2_060.fsa	2934648	64	365	30	4177	4171	2929676	4183	2939618	5	0.487
B, 322	GM966_C08_159R2_060.fsa	2946244	56	308	25	4191	4183	2939618	4196	2950384	5	0.4801
B, 323	GM966_C08_159R2_060.fsa	2956178	35	185	15	4203	4196	2950384	4207	2959489	5	0.4503
B, 324	GM966_C08_159R2_060.fsa	2965281	111	652	53	4214	4207	2959489	4220	2970244	5	0.4634
B, 325	GM966_C08_159R2_060.fsa	297438	88	518	42	4225	4220	2970244	4232	2980168	6	0.5023
B, 326	GM966_C08_159R2_060.fsa	2985127	64	349	28	4238	4232	2980168	4244	2990086	5	0.4255
B, 327	GM966_C08_159R2_060.fsa	2994217	57	278	22	4249	4244	2990086	4255	2999174	5	0.4636
B, 328	GM966_C08_159R2_060.fsa	3006555	227	1422	116	4264	4255	2999174	4270	3011475	6	0.4926
B, 329	GM966_C08_159R2_060.fsa	3015579	50	273	22	4275	4270	3011475	4281	3020507	4	0.3811
B, 330	GM966_C08_159R2_060.fsa	3023794	25	87	7	4285	4281	3020507	4290	3027906	3	0.3018
B, 331	GM966_C08_159R2_060.fsa	3034491	610	3732	307	4298	4290	3027906	4306	3041083	5	0.4917
B, 332	GM966_C08_159R2_060.fsa	3045206	58	221	18	4311	4306	3041083	4314	3047682	4	0.3816
B, 333	GM966_C08_159R2_060.fsa	3054288	268	1557	128	4322	4314	3047682	4327	3058421	5	0.4749
B, 334	GM966_C08_159R2_060.fsa	3064211	286	1630	134	4334	4327	3058421	4341	3070007	5	0.4604
B, 335	GM966_C08_159R2_060.fsa	3076638	253	1464	121	4349	4341	3070007	4355	3081616	5	0.4864
B, 336	GM966_C08_159R2_060.fsa	3087429	130	699	58	4362	4355	3081616	4368	3092416	5	0.4432
B, 337	GM966_C08_159R2_060.fsa	3098239	71	369	30	4375	4368	3092416	4379	3101569	5	0.4592
B, 338	GM966_C08_159R2_060.fsa	3108235	595	3909	325	4387	4379	3101569	4395	3114908	6	0.5144
B, 339	GM966_C08_159R2_060.fsa	3118248	96	543	45	4399	4395	3114908	4406	3124096	5	0.4811
B, 340	GM966_C08_159R2_060.fsa	3129114	22	79	6	4412	4406	3124096	4417	3133299	3	0.2928
B, 341	GM966_C08_159R2_060.fsa	3139162	87	503	42	4424	4417	3133299	4430	3144279	5	0.4647
B, 342	GM966_C08_159R2_060.fsa	3151126	99	578	49	4438	4430	3144279	4443	3155408	5	0.4896
B, 343	GM966_C08_159R2_060.fsa	3160547	77	387	33	4449	4443	3155408	4455	3165687	5	0.4332
B, 344	GM966_C08_159R2_060.fsa	317083	66	289	24	4461	4455	3165687	4466	3175116	4	0.3842
B, 345	GM966_C08_159R2_060.fsa	3181119	118	733	62	4473	4466	3175116	4479	3186266	6	0.5299
B, 346	GM966_C08_159R2_060.fsa	3191415	91	519	44	4485	4479	3186266	4491	3196565	6	0.5207
B, 347	GM966_C08_159R2_060.fsa	3203373	157	877	74	4499	4491	3196565	4505	3208429	5	0.4754
B, 348	GM966_C08_159R2_060.fsa	3213483	53	253	21	4511	4505	3208429	4517	3218533	5	0.4326
B, 349	GM966_C08_159R2_060.fsa	3225263	201	1171	98	4525	4517	3218533	4530	3229466	5	0.4648
B, 350	GM966_C08_159R2_060.fsa	3235346	394	2435	204	4537	4530	3229466	4544	3241223	6	0.5129
B, 351	GM966_C08_159R2_060.fsa	3246256	79	360	30	4550	4544	3241223	4553	3248772	4	0.3895
B, 352	GM966_C08_159R2_060.fsa	3254639	166	1080	90	4560	4553	3248772	4566	3259665	5	0.4825
B, 353	GM966_C08_159R2_060.fsa	3263851	96	560	46	4571	4566	3259665	4576	3268034	5	0.4505
B, 354	GM966_C08_159R2_060.fsa	3272216	51	233	19	4581	4576	3268034	4588	3278067	3	0.3018
B, 355	GM966_C08_159R2_060.fsa	3282243	7	44	3	4593	4588	3278067	4597	3285583	5	0.4295
B, 356	GM966_C08_159R2_060.fsa	3293093	53	280	23	4606	4597	3285583	4609	3295594	6	0.5074
B, 357	GM966_C08_159R2_060.fsa	3303095	361	2373	197	4618	4609	3295594	4626	3309756	6	0.5293
B, 358	GM966_C08_159R2_060.fsa	3314749	43	194	16	4632	4626	3309756	4637	3318908	4	0.3371
B, 359	GM966_C08_159R2_060.fsa	3323064	47	221	18	4642	4637	3318908	4644	3324726	4	0.3417
B, 360	GM966_C08_159R2_060.fsa	3332201	475	3366	279	4653	4644	3324726	4662	3339669	6	0.5407
B, 361	GM966_C08_159R2_060.fsa	3342986	43	210	17	4666	4662	3339669	4673	3348787	4	0.3992
B, 362	GM966_C08_159R2_060.fsa	3353757	18	76	6	4679	4673	3348787	4685	3358724	2	0.2287
B, 363	GM966_C08_159R2_060.fsa	3363688	27	159	13	4691	4685	3358724	4696	3367822	4	0.4073
B, 364	GM966_C08_159R2_060.fsa	3375259	363	2531	209	4705	4696	3367822	4714	3382689	6	0.5387
B, 365	GM966_C08_159R2_060.fsa	3385164	29	125	10	4717	4714	3382689	4724	3390937	6	0.5732
B, 366	GM966_C08_159R2_060.fsa	3396705	41	140	11	4731	4724	3390937	4735	340.0	3	0.2881
B, 367	GM966_C08_159R2_060.fsa	3407476	257	1548	128	4744	4735	340.0	4750	341246	5	0.4848
B, 368	GM966_C08_159R2_060.fsa	3418275	178	1136	94	4757	4750	341246	4763	3423258	6	0.5158
B, 369	GM966_C08_159R2_060.fsa	3429072	114	635	52	4770	4763	3423258	4776	3434054	5	0.4738
B, 370	GM966_C08_159R2_060.fsa	3439037	85	434	36	4782	4776	3434054	4785	3441528	5	0.4588
B, 371	GM966_C08_159R2_060.fsa	3448171	311	2231	185	4793	4785	3441528	4799	3453153	6	0.5435
B, 372	GM966_C08_159R2_060.fsa	3458134	272	1737	144	4805	4799	3453153	4813	3464776	6	0.512
B, 373	GM966_C08_159R2_060.fsa	3467266	8	28	2	4816	4813	3464776	4822	3472247	5	0.4358
B, 374	GM966_C08_159R2_060.fsa	3477228	20	79	6	4828	4822	3472247	4834	3482208	4	0.3879
B, 375	GM966_C08_159R2_060.fsa	3488018	60	335	27	4841	4834	3482208	4846	3492168	4	0.4074
B, 376	GM966_C08_159R2_060.fsa	3497977	88	632	52	4853	4846	3492168	4860	3503786	6	0.5577
B, 377	GM966_C08_159R2_060.fsa	3508765	55	326	27	4866	4860	3503786	4872	3513744	5	0.4418
B, 378	GM966_C08_159R2_060.fsa	3517063	25	120	9	4876	4872	3513744	4883	3522871	5	0.4204
B, 379	GM966_C08_159R2_060.fsa	3529508	35	146	12	4891	4883	3522871	4894	3531997	4	0.3823
B, 380	GM966_C08_159R2_060.fsa	3538634	150	1038	86	4902	4894	3531997	4910	354527	6	0.5677
B, 381	GM966_C08_159R2_060.fsa	3549417	28	128	10	4915	4910	354527	4917	3551076	4	0.3943
B, 382	GM966_C08_159R2_060.fsa	355854	159	1016	84	4926	4917	3551076	4933	3564346	6	0.5199
B, 383	GM966_C08_159R2_060.fsa	3568492	27	124	10	4938	4933	3564346	4944	3573468	4	0.3483
B, 384	GM966_C08_159R2_060.fsa	3578443	20	96	7	4950	4944	3573468	4957	3584248	4	0.3435
B, 385	GM966_C08_159R2_060.fsa	3588393	6	34	2	4962	4957	3584248	4966	359171	5	0.4146
B, 386	GM966_C08_159R2_060.fsa	3599171	171	1142	94	4975	4966	359171	4984	3606632	6	0.5569
B, 387	GM966_C08_159R2_060.fsa	3609949	16	55	4	4988	4984	3606632	4990	3611607	3	0.2487
B, 388	GM966_C08_159R2_060.fsa	3619069	88	550	45	4999	4990	3611607	5005	3624044	6	0.5271
B, 389	GM966_C08_159R2_060.fsa	362902	48	266	22	5011	5005	3624044	5018	3634825	7	0.5805
B, 390	GM966_C08_159R2_060.fsa	3639801	27	163	13	5024	5018	3634825	5030	3644777	6	0.4976
B, 391	GM966_C08_159R2_060.fsa	3650583	19	94	7	5037	5030	3644777	5039	3652242	5	0.4346
B, 392	GM966_C08_159R2_060.fsa	3660537	529	3919	325	5049	5039	3652242	5059	3668833	7	0.5916
B, 393	GM966_C08_159R2_060.fsa	3678789	294	2120	175	5071	5059	3668833	5079	3685426	6	0.5697
B, 394	GM966_C08_159R2_060.fsa	3689575	37	222	18	5084	5079	3685426	5087	3692065	5	0.4627
B, 395	GM966_C08_159R2_060.fsa	3699533	203	1455	120	5096	5087	3692065	5104	3706172	6	0.5729
B, 396	GM966_C08_159R2_060.fsa	3710322	19	91	7	5109	5104	3706172	5112	3712812	5	0.4219
B, 397	GM966_C08_159R2_060.fsa	3721112	421	3086	256	5122	5112	3712812	5130	3727753	7	0.5841
B, 398	GM966_C08_159R2_060.fsa	3731904	33	182	15	5135	5130	3727753	5139	3735224	5	0.4244
B, 399	GM966_C08_159R2_060.fsa	3741866	69	432	35	5147	5139	3735224	5153	3746847	6	0.5719
B, 400	GM966_C08_159R2_060.fsa	375349	56	344	28	5161	5153	3746847	5167	3758472	6	0.5561
B, 401	GM966_C08_159R2_060.fsa	3763454	20	47	3	5173	5167	3758472	5175	3765115	3	0.2753
B, 402	GM966_C08_159R2_060.fsa	377259	180	1241	103	5184	5175	3765115	5192	3779234	6	0.5635
B, 403	GM966_C08_159R2_060.fsa	3782556	24	81	6	5196	5192	3779234	5201	3786709	4	0.3997
B, 404	GM966_C08_159R2_060.fsa	3793354	222	1545	128	5209	5201	3786709	5215	3798339	6	0.5706
B, 405	GM966_C08_159R2_060.fsa	3804177	327	2675	223	5222	5215	3798339	5229	3810023	7	0.6081
B, 406	GM966_C08_159R2_060.fsa	3813364	114	784	65	5233	5229	3810023	5237	3816704	7	0.6084
B, 407	GM966_C08_159R2_060.fsa	3821714	128	940	78	5243	5237	3816704	5251	3828393	6	0.528
B, 408	GM966_C08_159R2_060.fsa	3830897	10	25	2	5254	5251	3828393	5259	3835071	2	0.2059
B, 409	GM966_C08_159R2_060.fsa	3840078	12	38	3	5265	5259	3835071	5269	3843416	2	0.2086
B, 410	GM966_C08_159R2_060.fsa	3849257	60	404	33	5276	5269	3843416	5286	385.76	6	0.5821
B, 411	GM966_C08_159R2_060.fsa	3872613	24	127	10	5304	5296	3865941	5310	3877616	5	0.417
B, 412	GM966_C08_159R2_060.fsa	3884285	47	260	21	5318	5310	3877616	5321	3886786	6	0.5657
B, 413	GM966_C08_159R2_060.fsa	3893455	217	1633	136	5329	5321	3886786	5338	3900955	7	0.6144
B, 414	GM966_C08_159R2_060.fsa	3905121	25	100	8	5343	5338	3900955	5347	3908454	2	0.242
B, 415	GM966_C08_159R2_060.fsa	3914286	58	348	28	5354	5347	3908454	5362	392095	6	0.5777
B, 416	GM966_C08_159R2_060.fsa	3924281	25	116	9	5366	5362	392095	5372	3929278	4	0.3692
B, 417	GM966_C08_159R2_060.fsa	3933441	23	140	11	5377	5372	3929278	5382	3937604	5	0.4377
B, 418	GM966_C08_159R2_060.fsa	3943432	62	406	33	5389	5382	3937604	5397	3950091	6	0.5044
B, 419	GM966_C08_159R2_060.fsa	3951756	28	116	9	5399	5397	3950091	5409	3960078	7	0.6118
B, 420	GM966_C08_159R2_060.fsa	3972558	41	255	21	5424	5415	396507	5431	397838	6	0.5116
B, 421	GM966_C08_159R2_060.fsa	398337	13	73	6	5437	5431	397838	5443	398836	5	0.4713
B, 422	GM966_C08_159R2_060.fsa	3990023	7	20	1	5445	5443	398836	5453	3996675	0	0.0
B, 423	GM966_C08_159R2_060.fsa	4003257	34	174	14	5461	5453	3996675	5465	4006516	4	0.4038
B, 424	GM966_C08_159R2_060.fsa	4012224	120	825	67	5472	5465	4006516	5480	4018753	6	0.5487
B, 425	GM966_C08_159R2_060.fsa	4031014	29	163	13	5495	5489	4026107	5499	4034288	6	0.5286
B, 426	GM966_C08_159R2_060.fsa	4040841	62	510	41	5507	5499	4034288	5511	404412	8	0.6882
B, 427	GM966_C08_159R2_060.fsa	4049862	195	1472	120	5518	5511	404412	5527	4057254	7	0.6008
B, 428	GM966_C08_159R2_060.fsa	4058897	5	19	1	5529	5527	4057254	5534	4063009	0	0.0
B, 429	GM966_C08_159R2_060.fsa	407124	154	1132	93	5544	5534	4063009	5553	4078657	7	0.58
B, 430	GM966_C08_159R2_060.fsa	4080307	21	52	4	5555	5553	4078657	5562	4086084	2	0.202
B, 431	GM966_C08_159R2_060.fsa	4092693	52	254	20	5570	5562	4086084	5576	4097655	4	0.3611
B, 432	GM966_C08_159R2_060.fsa	4101793	39	229	18	5581	5576	4097655	5587	4106763	5	0.4919
B, 433	GM966_C08_159R2_060.fsa	4114225	141	1063	88	5596	5587	4106763	5600	4117544	7	0.6208
B, 434	GM966_C08_159R2_060.fsa	4124189	322	2963	246	5608	5600	4117544	5625	4138334	7	0.6312
B, 435	GM966_C08_159R2_060.fsa	4144277	26	105	8	5632	5625	4138334	5638	4149411	3	0.2727
B, 436	GM966_C08_159R2_060.fsa	4153691	18	42	3	5643	5638	4149411	5649	4158829	5	0.4947
B, 437	GM966_C08_159R2_060.fsa	4175968	159	899	77	5669	5661	4169109	5675	4181114	5	0.4905
B, 438	GM966_C08_159R2_060.fsa	4186262	73	347	29	5681	5675	4181114	5686	4190553	4	0.4233
B, 439	GM966_C08_159R2_060.fsa	4197423	146	1044	89	5694	5686	4190553	5699	420167	6	0.5774
B, 440	GM966_C08_159R2_060.fsa	4208349	341	2990	249	5707	5699	420167	5712	4212522	9	0.7581
B, 441	GM966_C08_159R2_060.fsa	4219196	406	3635	303	5720	5712	4212522	5729	4226701	8	0.7282
B, 442	GM966_C08_159R2_060.fsa	4236701	72	619	51	5741	5729	4226701	5749	4243365	7	0.5964
B, 443	GM966_C08_159R2_060.fsa	4247528	50	248	20	5754	5749	4243365	5759	4251691	5	0.4278
B, 444	GM966_C08_159R2_060.fsa	425918	181	1309	108	5768	5759	4251691	5775	4265002	7	0.5922
B, 445	GM966_C08_159R2_060.fsa	4268328	68	351	29	5779	5775	4265002	5786	4274147	5	0.4677
B, 446	GM966_C08_159R2_060.fsa	428744	194	1622	134	5802	5786	4274147	5809	4293252	7	0.6416
B, 447	GM966_C08_159R2_060.fsa	4297402	57	370	30	5814	5809	4293252	5819	4301552	7	0.6032
B, 448	GM966_C08_159R2_060.fsa	4308188	177	1302	107	5827	5819	4301552	5836	4315651	7	0.6121
B, 449	GM966_C08_159R2_060.fsa	4326425	19	89	7	5849	5841	4319795	5853	4329738	3	0.3004
B, 450	GM966_C08_159R2_060.fsa	4337191	63	413	34	5862	5853	4329738	5865	4339675	7	0.6388
B, 451	GM966_C08_159R2_060.fsa	4346296	158	1316	108	5873	5865	4339675	5883	4354569	7	0.6526
B, 452	GM966_C08_159R2_060.fsa	4357877	6	19	1	5887	5883	4354569	5889	4359531	2	0.1654
B, 453	GM966_C08_159R2_060.fsa	4364492	15	90	7	5895	5889	4359531	5902	4370277	5	0.4836
B, 454	GM966_C08_159R2_060.fsa	4377713	30	216	17	5911	5902	4370277	5914	438019	7	0.5848
B, 455	GM966_C08_159R2_060.fsa	4386796	81	635	52	5922	5914	438019	5928	4391749	7	0.5925
B, 456	GM966_C08_159R2_060.fsa	439.67	72	526	43	5934	5928	4391749	5943	4404234	7	0.6387
B, 457	GM966_C08_159R2_060.fsa	4408469	29	154	13	5948	5943	4404234	5952	4411857	7	0.6381
B, 458	GM966_C08_159R2_060.fsa	4417788	47	349	29	5959	5952	4411857	5963	4421178	7	0.5945
B, 459	GM966_C08_159R2_060.fsa	4425417	83	541	45	5968	5963	4421178	5977	4433048	6	0.5778
B, 460	GM966_C08_159R2_060.fsa	4446623	176	1544	131	5993	5977	4433048	6002	4454263	8	0.702
B, 461	GM966_C08_159R2_060.fsa	4458508	30	201	17	6007	6002	4454263	6015	4465303	7	0.6207
B, 462	GM966_C08_159R2_060.fsa	447635	23	149	12	6028	6021	4470401	6033	4480601	7	0.6587
B, 463	GM966_C08_159R2_060.fsa	4486553	38	307	26	6040	6033	4480601	6049	4494209	7	0.6017
B, 464	GM966_C08_159R2_060.fsa	4506975	23	105	8	6064	6057	4501017	6069	4511232	2	0.2243
B, 465	GM966_C08_159R2_060.fsa	4528271	208	1897	161	6089	6078	4518898	6100	4537649	8	0.7094
B, 466	GM966_C08_159R2_060.fsa	4547884	307	2805	239	6112	6100	4537649	6121	4555565	8	0.7063
B, 467	GM966_C08_159R2_060.fsa	4558979	85	606	51	6125	6121	4555565	6131	4564102	6	0.5742
B, 468	GM966_C08_159R2_060.fsa	4570934	104	801	68	6139	6131	4564102	6146	4576915	7	0.6262
B, 469	GM966_C08_159R2_060.fsa	4581188	23	100	8	6151	6146	4576915	6157	4586317	3	0.339
B, 470	GM966_C08_159R2_060.fsa	4591447	16	71	6	6163	6157	4586317	6165	4593157	3	0.2565
B, 471	GM966_C08_159R2_060.fsa	4601686	60	459	38	6175	6165	4593157	6181	4606744	6	0.5326
B, 472	GM966_C08_159R2_060.fsa	4620241	278	2374	200	6197	6187	4611804	6208	4629525	8	0.7056
B, 473	GM966_C08_159R2_060.fsa	4637125	68	509	42	6217	6208	4629525	6226	4644727	7	0.6141
B, 474	GM966_C08_159R2_060.fsa	4647262	10	52	4	6229	6226	4644727	6235	4652333	4	0.4056
B, 475	GM966_C08_159R2_060.fsa	4657406	16	75	6	6241	6235	4652333	6248	4663325	4	0.408
B, 476	GM966_C08_159R2_060.fsa	4687869	46	288	24	6277	6269	4681095	6283	4692951	6	0.5535
B, 477	GM966_C08_159R2_060.fsa	4698034	22	89	7	6289	6283	4692951	6292	4700577	5	0.466
B, 478	GM966_C08_159R2_060.fsa	4708206	29	209	17	6301	6292	4700577	6303	4709901	8	0.7475
B, 479	GM966_C08_159R2_060.fsa	4715838	54	447	37	6310	6303	4709901	6320	4724321	7	0.6771
B, 480	GM966_C08_159R2_060.fsa	4747247	84	741	62	6347	6335	4737054	6352	4751496	10	0.8973
B, 481	GM966_C08_159R2_060.fsa	4757445	79	671	57	6359	6352	4751496	6366	4763397	8	0.7492
B, 482	GM966_C08_159R2_060.fsa	476765	16	75	6	6371	6366	4763397	6376	4771903	4	0.4214
B, 483	GM966_C08_159R2_060.fsa	477871	44	301	25	6384	6376	4771903	6391	4784669	7	0.6069
B, 484	GM966_C08_159R2_060.fsa	4788926	23	186	15	6396	6391	4784669	6408	4799148	9	0.7919
B, 485	GM966_C08_159R2_060.fsa	4807778	47	394	34	6418	6408	4799148	6424	4812966	8	0.7003
B, 486	GM966_C08_159R2_060.fsa	481729	27	170	14	6429	6424	4812966	6437	4824212	5	0.4624
B, 487	GM966_C08_159R2_060.fsa	4836332	290	2864	247	6451	6437	4824212	6457	4841529	8	0.7698
B, 488	GM966_C08_159R2_060.fsa	4847594	456	4638	402	6464	6457	4841529	6477	4858865	9	0.8451
B, 489	GM966_C08_159R2_060.fsa	486754	24	187	16	6487	6477	4858865	6495	4874484	9	0.8406
B, 490	GM966_C08_159R2_060.fsa	489968	141	1710	148	6524	6502	4880562	6541	491447	8	0.7511
B, 491	GM966_C08_159R2_060.fsa	4917951	5	17	1	6545	6541	491447	6547	4919693	3	0.2612
B, 492	GM966_C08_159R2_060.fsa	4927531	77	646	56	6556	6547	4919693	6565	4935372	7	0.6567
B, 493	GM966_C08_159R2_060.fsa	4938859	33	169	14	6569	6565	4935372	6576	4944962	4	0.3702
B, 494	GM966_C08_159R2_060.fsa	4958049	168	1491	130	6591	6576	4944962	6597	4963287	8	0.71
B, 495	GM966_C08_159R2_060.fsa	4969399	133	1233	107	6604	6597	4963287	6611	4975515	9	0.7934
B, 496	GM966_C08_159R2_060.fsa	4978136	40	278	24	6614	6611	4975515	6622	4985129	7	0.6317
B, 497	GM966_C08_159R2_060.fsa	5012002	215	4058	349	6653	6632	4993875	6664	5021455	15	13566
B, 498	GM966_C08_159R2_060.fsa	5030065	334	4203	362	6674	6664	5021455	6687	5041283	13	11418
B, 499	GM966_C08_159R2_060.fsa	5059464	85	892	77	6708	6687	5041283	6714	5064672	7	0.662
B, 500	GM966_C08_159R2_060.fsa	5069887	32	150	13	6720	6714	5064672	6727	5075978	5	0.4417
B, 501	GM966_C08_159R2_060.fsa	5086439	169	1417	123	6739	6727	5075978	6748	5094301	8	0.7274
B, 502	GM966_C08_159R2_060.fsa	5106558	73	585	51	6762	6748	5094301	6767	5110944	9	0.8059
B, 503	GM966_C08_159R2_060.fsa	5118849	216	2243	197	6776	6767	5110944	6781	5123247	8	0.747
B, 504	GM966_C08_159R2_060.fsa	5126769	208	1929	170	6785	6781	5123247	6796	5136468	7	0.6865
B, 505	GM966_C08_159R2_060.fsa	5145445	45	230	20	6806	6796	5136468	6813	515.18	5	0.5355
B, 506	GM966_C08_159R2_060.fsa	5157248	23	125	11	6819	6813	515.18	6827	5164517	4	0.4528
B, 507	GM966_C08_159R2_060.fsa	5179973	16	62	5	6844	6835	5171788	6850	5185432	5	0.4974
B, 508	GM966_C08_159R2_060.fsa	5216663	22064	231201	20444	6885	6859	5193625	6891	5221921	10	0.8934
B, 509	GM966_C08_159R2_060.fsa	5227179	19314	218215	19114	6897	6891	5221921	6912	5240317	9	0.8412
B, 510	GM966_C08_159R2_060.fsa	5246445	30	122	10	6919	6912	5240317	6924	5250821	3	0.3414
B, 511	GM966_C08_159R2_060.fsa	5256071	28	153	13	6930	6924	5250821	6940	5264818	5	0.513
B, 512	GM966_C08_159R2_060.fsa	5277059	21	104	9	6954	6940	5264818	6960	5282303	2	0.2258
B, 513	GM966_C08_159R2_060.fsa	5292787	179	1831	159	6972	6960	5282303	6979	529.89	9	0.8726
B, 514	GM966_C08_159R2_060.fsa	5303266	119	1080	94	6984	6979	529.89	6995	5312868	7	0.6706
B, 515	GM966_C08_159R2_060.fsa	5322467	8	36	3	7006	6995	5312868	7012	5327701	2	0.2036
B, 516	GM966_C08_159R2_060.fsa	5333805	12	33	2	7019	7012	5327701	7021	5335549	0	0.0
B, 517	GM966_C08_159R2_060.fsa	5346883	7	42	3	7034	7028	5341652	7040	5352112	4	0.3611
B, 518	GM966_C08_159R2_060.fsa	5358211	10	71	6	7047	7040	5352112	7053	5363438	3	0.2614
B, 519	GM966_C08_159R2_060.fsa	5367793	13	75	6	7058	7053	5363438	7063	5372147	4	0.3677
B, 520	GM966_C08_159R2_060.fsa	5378242	15	100	8	7070	7063	5372147	7076	5383465	7	0.6349
B, 521	GM966_C08_159R2_060.fsa	5385206	6	14	1	7078	7076	5383465	7080	5386947	0	0.0
B, 522	GM966_C08_159R2_060.fsa	539478	10	62	5	7089	7080	5386947	7095	540.0	6	0.576
B, 523	GM966_C08_159R2_060.fsa	5409909	10	58	5	7106	7099	5403601	7115	5418026	3	0.2705
B, 524	GM966_C08_159R2_060.fsa	542254	9	53	4	7120	7115	5418026	7125	5427057	5	0.4515
B, 525	GM966_C08_159R2_060.fsa	5433385	11	76	6	7132	7125	5427057	7138	5438814	1	0.1211
B, 526	GM966_C08_159R2_060.fsa	5442436	9	37	3	7142	7138	5438814	7144	5444248	1	0.0906
B, 527	GM966_C08_159R2_060.fsa	5450592	8	27	2	7151	7148	5447873	7154	5453313	1	0.0907
B, 528	GM966_C08_159R2_060.fsa	545785	6	24	2	7159	7156	5455128	7164	546239	0	0.0
B, 529	GM966_C08_159R2_060.fsa	5468751	6	14	1	7171	7169	5466933	7174	5471479	0	0.0
B, 530	GM966_C08_159R2_060.fsa	5476938	10	56	5	7180	7174	5471479	7186	5482402	3	0.3072
B, 531	GM966_C08_159R2_060.fsa	548787	8	52	4	7192	7186	5482402	7197	549243	4	0.3712
B, 532	GM966_C08_159R2_060.fsa	5501558	10	52	4	7207	7197	549243	7211	5505213	3	0.347
B, 533	GM966_C08_159R2_060.fsa	5513444	11	72	6	7220	7211	5505213	7226	5518937	5	0.4574
B, 534	GM966_C08_159R2_060.fsa	5543707	12	52	4	7253	7244	553544	7257	5547384	3	0.3508
B, 535	GM966_C08_159R2_060.fsa	5558428	11	88	8	7269	7257	5547384	7275	5563957	4	0.4426
B, 536	GM966_C08_159R2_060.fsa	5570412	14	48	4	7282	7275	5563957	7286	5574104	5	0.5074
B, 537	GM966_C08_159R2_060.fsa	5578721	9	31	2	7291	7288	557595	7295	5582417	0	0.0
B, 538	GM966_C08_159R2_060.fsa	5600916	14	56	5	7315	7308	5594443	7319	5604582	10	0.9876
B, 539	GM966_C08_159R2_060.fsa	5613754	10	91	8	7329	7319	5604582	7334	5618342	6	0.5928
B, 540	GM966_C08_159R2_060.fsa	563856	8	36	3	7356	7352	5634881	7358	564.04	2	0.184
B, 541	GM966_C08_159R2_060.fsa	5648685	14	34	3	7367	7364	5645923	7369	5650527	0	0.0
B, 542	GM966_C08_159R2_060.fsa	5664354	10	68	6	7384	7376	5656978	7390	5669891	4	0.4381
B, 543	GM966_C08_159R2_060.fsa	5675431	10	35	3	7396	7390	5669891	7400	5679126	1	0.1385
B, 544	GM966_C08_159R2_060.fsa	5681898	11	38	3	7403	7400	5679126	7409	5687445	0	0.0
B, 545	GM966_C08_159R2_060.fsa	5695771	11	48	4	7418	7411	5689294	7421	5698548	5	0.5449
B, 546	GM966_C08_159R2_060.fsa	5702252	13	49	4	7425	7421	5698548	7431	570781	5	0.5087
B, 547	GM966_C08_159R2_060.fsa	5713372	8	25	2	7437	7431	570781	7442	571801	1	0.1457
B, 548	GM966_C08_159R2_060.fsa	5726363	14	47	4	7451	7442	571801	7454	5729149	5	0.5304
B, 549	GM966_C08_159R2_060.fsa	5732864	11	45	4	7458	7454	5729149	7460	5734723	2	0.2416
B, 550	GM966_C08_159R2_060.fsa	5740301	13	63	5	7466	7460	5734723	7472	5745882	6	0.6277
B, 551	GM966_C08_159R2_060.fsa	5754259	9	86	8	7481	7472	5745882	7490	5762644	0	0.0
B, 552	GM966_C08_159R2_060.fsa	5768238	12	52	4	7496	7490	5762644	7502	5773836	0	0.0
B, 553	GM966_C08_159R2_060.fsa	5777569	5	15	1	7506	7504	5775702	7509	578037	1	0.1245
B, 554	GM966_C08_159R2_060.fsa	5788778	13	82	7	7518	7509	578037	7521	5791582	0	0.0
B, 555	GM966_C08_159R2_060.fsa	5796258	15	92	8	7526	7521	5791582	7530	580.0	9	0.873
B, 556	GM966_C08_159R2_060.fsa	5802818	14	76	7	7533	7530	580.0	7540	5809398	4	0.4386
B, 557	GM966_C08_159R2_060.fsa	5815984	8	41	3	7547	7545	5814101	7553	5821633	0	0.0
B, 558	GM966_C08_159R2_060.fsa	5827288	13	76	7	7559	7553	5821633	7568	5835778	4	0.3929
B, 559	GM966_C08_159R2_060.fsa	5844278	15	78	7	7577	7568	5835778	7581	5848059	3	0.3322
B, 560	GM966_C08_159R2_060.fsa	5850896	13	66	6	7584	7581	5848059	7590	5856574	7	0.7422
B, 561	GM966_C08_159R2_060.fsa	5871736	13	64	6	7606	7600	5866047	7612	5877431	4	0.4199
B, 562	GM966_C08_159R2_060.fsa	588408	12	67	6	7619	7612	5877431	7623	5887882	4	0.4128
B, 563	GM966_C08_159R2_060.fsa	5894541	10	49	4	7630	7623	5887882	7634	5898348	3	0.295
B, 564	GM966_C08_159R2_060.fsa	5901206	7	24	2	7637	7634	5898348	7641	5905017	2	0.2688
B, 565	GM966_C08_159R2_060.fsa	5912646	9	73	6	7649	7641	5905017	7656	5919328	0	0.0
B, 566	GM966_C08_159R2_060.fsa	5928884	10	66	6	7666	7659	5922193	7671	5933667	8	0.8127
B, 567	GM966_C08_159R2_060.fsa	5940369	14	64	6	7678	7671	5933667	7683	5945159	3	0.3256
B, 568	GM966_C08_159R2_060.fsa	5973008	10	76	7	7712	7703	5964354	7718	5978784	10	0.9932
B, 569	GM966_C08_159R2_060.fsa	5994208	13	64	6	7734	7727	5987456	7738	5998069	3	0.3284
B, 570	GM966_C08_159R2_060.fsa	6004762	17	111	10	7745	7738	5998069	7756	6015238	11	11009
B, 571	GM966_C08_159R2_060.fsa	6021905	10	104	9	7763	7756	6015238	7777	6035238	3	0.3135
B, 572	GM966_C08_159R2_060.fsa	6040952	8	52	4	7783	7777	6035238	7788	6045714	3	0.3532
B, 573	GM966_C08_159R2_060.fsa	6050476	13	39	3	7793	7788	6045714	7797	6054286	2	0.1997
B, 574	GM966_C08_159R2_060.fsa	6059048	13	36	3	7802	7797	6054286	7804	6060952	6	0.6429
B, 575	GM966_C08_159R2_060.fsa	6071429	12	89	8	7815	7804	6060952	7820	6076191	2	0.2778
B, 576	GM966_C08_159R2_060.fsa	6085714	13	76	7	7830	7823	6079048	7836	6091429	2	0.2048
B, 577	GM966_C08_159R2_060.fsa	6097143	12	49	4	7842	7836	6091429	7846	6100952	1	0.0952
B, 578	GM966_C08_159R2_060.fsa	6109524	13	34	3	7855	7853	6107619	7857	6111429	1	0.102
B, 579	GM966_C08_159R2_060.fsa	6120952	8	31	2	7867	7863	6117143	7870	612381	4	0.3968
B, 580	GM966_C08_159R2_060.fsa	6129524	14	55	5	7876	7870	612381	7882	6135238	2	0.2024
B, 581	GM966_C08_159R2_060.fsa	614381	10	62	5	7891	7882	6135238	7895	6147619	3	0.3069
B, 582	GM966_C08_159R2_060.fsa	6152381	8	38	3	7900	7895	6147619	7905	6157143	2	0.2381
B, 583	GM966_C08_159R2_060.fsa	6165714	11	99	9	7914	7905	6157143	7926	6177143	5	0.5095
B, 584	GM966_C08_159R2_060.fsa	6188571	7	58	5	7938	7926	6177143	7941	6191429	8	0.8095
B, 585	GM966_C08_159R2_060.fsa	620.0	10	56	5	7950	7941	6191429	7952	6201905	7	0.7238
G, 1	GM966_C08_159R2_060.fsa	789432	56	319	30	1731	1723	781723	1739	797121	3	0.3496
G, 2	GM966_C08_159R2_060.fsa	1028397	219	1560	147	1983	1974	1019899	1988	103311	7	0.6901
G, 3	GM966_C08_159R2_060.fsa	1042519	252	3453	324	1998	1988	103311	2008	1051907	15	14597
G, 4	GM966_C08_159R2_060.fsa	1058465	346	2074	194	2015	2008	1051907	2024	1066881	6	0.5816
G, 5	GM966_C08_159R2_060.fsa	1859029	53	198	17	2913	2906	1852872	2919	1864304	6	0.5672
G, 6	GM966_C08_159R2_060.fsa	1900309	50	197	17	2960	2953	1894167	2969	1908201	3	0.2808
G, 7	GM966_C08_159R2_060.fsa	2189575	50	236	20	3294	3285	2181753	3300	2194788	7	0.6309
G, 8	GM966_C08_159R2_060.fsa	2230546	56	255	21	3342	3335	2224607	3350	2237331	5	0.4863
G, 9	GM966_C08_159R2_060.fsa	2745036	51	238	20	3950	3943	2739122	3956	2750106	3	0.2716
G, 10	GM966_C08_159R2_060.fsa	4214191	67	359	29	5714	5704	4205845	5722	4220864	4	0.3793
G, 11	GM966_C08_159R2_060.fsa	5218416	655	5310	465	6887	6876	5208772	6892	5222798	8	0.7824
G, 12	GM966_C08_159R2_060.fsa	5228055	697	7344	643	6898	6892	5222798	6927	5253446	12	10887
Y, 1	GM966_C08_159R2_060.fsa		65	279	0	159	152	-1.0	164	-1.0	5	0.0
Y, 2	GM966_C08_159R2_060.fsa		52	265	0	780	771	-1.0	785	-1.0	5	0.0
Y, 3	GM966_C08_159R2_060.fsa	583034	55	316	31	1523	1518	577998	1535	595035	13	13479
Y, 4	GM966_C08_159R2_060.fsa	661747	52	521	52	1601	1592	652713	1616	676748	5	0.5278
Y, 5	GM966_C08_159R2_060.fsa	1023678	108	744	70	1978	1964	1010436	1983	1028397	4	0.4278
Y, 6	GM966_C08_159R2_060.fsa	1034052	68	457	43	1989	1983	1028397	1996	1040639	4	0.4238
Y, 7	GM966_C08_159R2_060.fsa	1052844	221	1384	129	2009	2003	1047216	2016	1059401	4	0.3875
Y, 8	GM966_C08_159R2_060.fsa	1064077	152	938	87	2021	2016	1059401	2035	1077143	5	0.5
Y, 9	GM966_C08_159R2_060.fsa	1170563	54	227	20	2137	2131	1165187	2143	1175931	5	0.4477
Y, 10	GM966_C08_159R2_060.fsa	1275226	63	195	17	2255	2248	1269031	2260	1279651	2	0.2009
Y, 11	GM966_C08_159R2_060.fsa	1308854	58	386	34	2293	2282	1299119	2299	1314163	9	0.8718
Y, 12	GM966_C08_159R2_060.fsa	1449632	52	199	17	2451	2445	144422	2455	1453239	2	0.2577
Y, 13	GM966_C08_159R2_060.fsa	145865	55	280	25	2461	2455	1453239	2465	1462257	4	0.4418
Y, 14	GM966_C08_159R2_060.fsa	1573922	57	212	19	2589	2585	1570324	2595	1579319	2	0.2146
Y, 15	GM966_C08_159R2_060.fsa	1801765	55	328	28	2848	2843	1797386	2859	181147	4	0.3672
Y, 16	GM966_C08_159R2_060.fsa	1824695	52	285	25	2874	2867	1818525	2879	1829101	6	0.583
Y, 17	GM966_C08_159R2_060.fsa	1881878	61	449	39	2939	2925	1869578	2944	1886268	7	0.6468
Y, 18	GM966_C08_159R2_060.fsa	2127117	52	277	23	3222	3214	2120246	3227	2131411	6	0.5824
Y, 19	GM966_C08_159R2_060.fsa	2210184	57	398	33	3318	3311	2204243	3323	2214426	2	0.2238
Y, 20	GM966_C08_159R2_060.fsa	2376296	54	240	20	3514	3508	2371216	3520	2381376	2	0.2434
Y, 21	GM966_C08_159R2_060.fsa	2687628	55	311	26	3882	3875	2681723	3891	2695221	2	0.2035
Y, 22	GM966_C08_159R2_060.fsa	2997522	55	376	30	4253	4246	2991739	4263	3005735	15	12817
Y, 23	GM966_C08_159R2_060.fsa	3328879	50	324	26	4649	4639	332057	4654	3333031	5	0.4767
Y, 24	GM966_C08_159R2_060.fsa	344651	50	180	14	4791	4784	3440698	4794	3449001	2	0.2133
Y, 25	GM966_C08_159R2_060.fsa	4163111	54	171	14	5654	5647	4157116	5659	4167395	2	0.2193
Y, 26	GM966_C08_159R2_060.fsa	4209184	76	463	38	5708	5701	420334	5714	4214191	8	0.7138
Y, 27	GM966_C08_159R2_060.fsa	422003	86	402	33	5721	5714	4214191	5727	4225033	5	0.4297
Y, 28	GM966_C08_159R2_060.fsa	4299892	50	409	33	5817	5805	4289931	5822	4304041	5	0.4855
Y, 29	GM966_C08_159R2_060.fsa	4610961	50	217	18	6186	6181	4606744	6194	4617709	4	0.3724
Y, 30	GM966_C08_159R2_060.fsa	5225427	203	1033	90	6895	6885	5216663	6901	5230683	5	0.4983
Y, 31	GM966_C08_159R2_060.fsa	5249946	61	392	34	6923	6921	5248195	6933	5258696	2	0.1941
Y, 32	GM966_C08_159R2_060.fsa	5659743	50	221	20	7379	7373	5654213	7385	5665277	5	0.4681
Y, 33	GM966_C08_159R2_060.fsa	6059048	51	326	31	7802	7788	6045714	7808	6064762	2	0.216
R, 1	GM966_C08_159R2_060.fsa		56	182	0	369	365	-1.0	375	-1.0	2	0.0
R, 2	GM966_C08_159R2_060.fsa	228447	52	278	41	1226	1213	209076	1231	235793	9	14597
R, 3	GM966_C08_159R2_060.fsa	447003	50	196	22	1395	1391	442496	1403	455967	4	0.4958
R, 4	GM966_C08_159R2_060.fsa	1042519	57	178	16	1998	1991	1035935	2001	1045338	3	0.3453
R, 5	GM966_C08_159R2_060.fsa	1196444	50	226	20	2166	2159	1190212	2170	120.0	3	0.347
R, 6	GM966_C08_159R2_060.fsa	1276111	52	354	31	2256	2253	1273456	2269	1287615	6	0.5733
R, 7	GM966_C08_159R2_060.fsa	1300889	50	245	21	2284	2278	129558	2289	1305314	4	0.3921
R, 8	GM966_C08_159R2_060.fsa	1636164	51	176	15	2659	2657	1634402	2662	1638806	2	0.1762
R, 9	GM966_C08_159R2_060.fsa	1786924	55	241	21	2831	2825	1781691	2836	1791284	10	0.8721
R, 10	GM966_C08_159R2_060.fsa	1883634	50	328	28	2941	2934	1877486	2953	1894167	5	0.4521
R, 11	GM966_C08_159R2_060.fsa	2018897	50	156	13	3096	3093	201632	3100	2022333	6	0.5352
R, 12	GM966_C08_159R2_060.fsa	2109939	53	270	23	3202	3197	2105645	3208	2115092	8	0.6871
R, 13	GM966_C08_159R2_060.fsa	2205092	53	259	22	3312	3305	2199131	3319	2211032	2	0.1897
R, 14	GM966_C08_159R2_060.fsa	2297524	58	290	24	3421	3415	2292439	3430	230515	7	0.6399
R, 15	GM966_C08_159R2_060.fsa	2488778	52	338	29	3644	3639	2484456	3656	2499137	8	0.6909
R, 16	GM966_C08_159R2_060.fsa	2533267	51	256	21	3697	3690	252746	3703	2538238	6	0.5002
R, 17	GM966_C08_159R2_060.fsa	2789846	55	240	20	4003	3996	2783925	4008	2794077	2	0.2525
R, 18	GM966_C08_159R2_060.fsa	3556052	62	296	24	4923	4914	3548588	4929	3561029	2	0.2175
R, 19	GM966_C08_159R2_060.fsa	4006516	50	258	21	5465	5456	3999169	5470	4010593	6	0.5359
R, 20	GM966_C08_159R2_060.fsa	4363665	53	227	18	5894	5887	4357877	5900	4368624	5	0.4928
R, 21	GM966_C08_159R2_060.fsa	4559833	52	264	22	6126	6117	4552151	6131	4564102	7	0.5994
R, 22	GM966_C08_159R2_060.fsa	4667555	52	183	15	6253	6246	4661634	6256	4670093	2	0.2017
R, 23	GM966_C08_159R2_060.fsa	5053396	55	260	22	6701	6694	5047335	6707	5058597	4	0.3674
R, 24	GM966_C08_159R2_060.fsa	5575027	57	400	36	7287	7277	556.58	7295	5582417	12	11493
O, 1	GM966_C08_159R2_060.fsa	20.0	1297	12862	1818	1207	1191	178231	1216	213582	10	14742
O, 2	GM966_C08_159R2_060.fsa	40.0	1135	8375	1005	1354	1342	385259	1363	410474	7	0.8674
O, 3	GM966_C08_159R2_060.fsa	60.0	2068	11819	1190	1540	1531	591048	1548	608167	5	0.5344
O, 4	GM966_C08_159R2_060.fsa	610205	51	283	28	1550	1548	608167	1556	616313	4	0.4073
O, 5	GM966_C08_159R2_060.fsa	80.0	1380	7840	753	1742	1733	791356	1750	807697	5	0.5015
O, 6	GM966_C08_159R2_060.fsa	100.0	2177	11617	1093	1953	1945	99253	1961	1007592	4	0.4612
O, 7	GM966_C08_159R2_060.fsa	114.0	2602	13054	1188	2103	2095	1132656	2110	1146312	4	0.4296
O, 8	GM966_C08_159R2_060.fsa	1151714	50	348	31	2116	2110	1146312	2124	1158905	5	0.4722
O, 9	GM966_C08_159R2_060.fsa	120.0	2009	10552	936	2170	2161	1191994	2177	1206195	4	0.4309
O, 10	GM966_C08_159R2_060.fsa	140.0	1725	8750	781	2396	2388	1392921	2403	140632	4	0.4259
O, 11	GM966_C08_159R2_060.fsa	160.0	1933	9893	881	2618	2610	1592808	2625	1606181	4	0.4291
O, 12	GM966_C08_159R2_060.fsa	180.0	2414	11998	1051	2846	2837	1792156	2853	1806177	4	0.4099
O, 13	GM966_C08_159R2_060.fsa	200.0	1947	10151	878	3074	3066	1993024	3082	2006872	4	0.4162
O, 14	GM966_C08_159R2_060.fsa	214.0	1991	10451	902	3237	3228	213227	3244	2146093	4	0.4249
O, 15	GM966_C08_159R2_060.fsa	220.0	1647	8998	773	3306	3297	2192181	3314	2206789	5	0.4371
O, 16	GM966_C08_159R2_060.fsa	240.0	2377	13397	1152	3542	3533	2392381	3550	2407011	5	0.4542
O, 17	GM966_C08_159R2_060.fsa	250.0	1104	6485	550	3657	3648	2492233	3665	250667	5	0.4642
O, 18	GM966_C08_159R2_060.fsa	260.0	1751	10348	857	3778	3768	2591805	3785	2605892	5	0.4675
O, 19	GM966_C08_159R2_060.fsa	280.0	1865	11733	985	4015	4006	2792384	4023	2806669	5	0.4904
O, 20	GM966_C08_159R2_060.fsa	300.0	1859	12247	1008	4256	4246	2991739	4264	3006555	6	0.5182
O, 21	GM966_C08_159R2_060.fsa	314.0	1204	7988	675	4425	4415	3131624	4433	3146846	6	0.5302
O, 22	GM966_C08_159R2_060.fsa	320.0	1280	9060	771	4495	4484	3190557	4504	3207587	6	0.5567
O, 23	GM966_C08_159R2_060.fsa	340.0	1625	11789	975	4735	4725	3391761	4745	3408307	6	0.563
O, 24	GM966_C08_159R2_060.fsa	360.0	1319	10040	832	4976	4965	359088	4985	3607461	7	0.5953
O, 25	GM966_C08_159R2_060.fsa	380.0	956	7863	654	5217	5206	3790862	5227	3808353	7	0.6468
O, 26	GM966_C08_159R2_060.fsa	400.0	1340	11143	917	5457	5445	3990023	5468	4008962	7	0.6501
O, 27	GM966_C08_159R2_060.fsa	414.0	1273	10878	917	5627	5614	4129177	5639	4150267	8	0.6834
O, 28	GM966_C08_159R2_060.fsa	420.0	1186	10397	880	5697	5685	4189695	5708	4209184	8	0.6951
O, 29	GM966_C08_159R2_060.fsa	440.0	1434	13121	1096	5938	5925	4389272	5950	4410163	8	0.7118
O, 30	GM966_C08_159R2_060.fsa	460.0	1616	14728	1250	6173	6160	4588881	6186	4610961	8	0.7457
O, 31	GM966_C08_159R2_060.fsa	480.0	1600	15122	1297	6409	6395	4788075	6422	4811237	8	0.7717
O, 32	GM966_C08_159R2_060.fsa	500.0	750	7116	615	6639	6626	4988627	6655	5013719	8	0.774
O, 33	GM966_C08_159R2_060.fsa	514.0	770	7573	676	6800	6785	5126769	6812	5150892	9	0.8467
O, 34	GM966_C08_159R2_060.fsa	520.0	1782	17009	1525	6866	6850	5185432	6877	5209648	8	0.8046
O, 35	GM966_C08_159R2_060.fsa	5218416	52	393	34	6887	6877	5209648	6889	5220169	2	0.2306
O, 36	GM966_C08_159R2_060.fsa	540.0	1387	14530	1285	7095	7079	5386077	7109	5412613	9	0.8748
O, 37	GM966_C08_159R2_060.fsa	560.0	893	9623	886	7314	7299	5586115	7332	5616507	9	0.92
O, 38	GM966_C08_159R2_060.fsa	580.0	1369	15232	1427	7530	7509	578037	7548	5816925	10	0.9868
O, 39	GM966_C08_159R2_060.fsa	600.0	879	10099	967	7740	7720	598071	7760	6019048	10	10264

## Sheet: 159R3
Dye/Sample Peak	Sample File Name	Size	Height	Area in Point	Area in BP	Data Point	Begin Point	Begin BP	End Point	End BP	Width in Point	Width in BP	User Comments	User Edit
B, 1	GM966_C09_159R3_075.fsa		9	32	0	23	21	-1.0	29	-1.0	0	0.0
B, 2	GM966_C09_159R3_075.fsa		11	56	0	39	32	-1.0	44	-1.0	4	0.0
B, 3	GM966_C09_159R3_075.fsa		8	46	0	47	44	-1.0	54	-1.0	5	0.0
B, 4	GM966_C09_159R3_075.fsa		9	46	0	60	54	-1.0	64	-1.0	0	0.0
B, 5	GM966_C09_159R3_075.fsa		12	57	0	69	64	-1.0	75	-1.0	5	0.0
B, 6	GM966_C09_159R3_075.fsa		9	44	0	104	100	-1.0	110	-1.0	8	0.0
B, 7	GM966_C09_159R3_075.fsa		15	58	0	119	110	-1.0	122	-1.0	3	0.0
B, 8	GM966_C09_159R3_075.fsa		10	49	0	128	122	-1.0	134	-1.0	4	0.0
B, 9	GM966_C09_159R3_075.fsa		9	19	0	136	134	-1.0	139	-1.0	1	0.0
B, 10	GM966_C09_159R3_075.fsa		6	23	0	162	160	-1.0	164	-1.0	4	0.0
B, 11	GM966_C09_159R3_075.fsa		8	30	0	185	183	-1.0	189	-1.0	0	0.0
B, 12	GM966_C09_159R3_075.fsa		8	17	0	195	192	-1.0	197	-1.0	2	0.0
B, 13	GM966_C09_159R3_075.fsa		8	36	0	204	197	-1.0	207	-1.0	4	0.0
B, 14	GM966_C09_159R3_075.fsa		13	43	0	212	207	-1.0	216	-1.0	0	0.0
B, 15	GM966_C09_159R3_075.fsa		9	34	0	220	218	-1.0	226	-1.0	1	0.0
B, 16	GM966_C09_159R3_075.fsa		9	59	0	230	226	-1.0	237	-1.0	3	0.0
B, 17	GM966_C09_159R3_075.fsa		12	53	0	248	246	-1.0	258	-1.0	6	0.0
B, 18	GM966_C09_159R3_075.fsa		11	41	0	265	258	-1.0	269	-1.0	2	0.0
B, 19	GM966_C09_159R3_075.fsa		14	66	0	279	269	-1.0	284	-1.0	0	0.0
B, 20	GM966_C09_159R3_075.fsa		9	36	0	289	284	-1.0	295	-1.0	1	0.0
B, 21	GM966_C09_159R3_075.fsa		8	29	0	301	295	-1.0	303	-1.0	3	0.0
B, 22	GM966_C09_159R3_075.fsa		21	219	0	310	303	-1.0	331	-1.0	7	0.0
B, 23	GM966_C09_159R3_075.fsa		9	32	0	337	331	-1.0	340	-1.0	4	0.0
B, 24	GM966_C09_159R3_075.fsa		14	51	0	347	340	-1.0	353	-1.0	0	0.0
B, 25	GM966_C09_159R3_075.fsa		9	50	0	363	356	-1.0	367	-1.0	3	0.0
B, 26	GM966_C09_159R3_075.fsa		8	31	0	372	367	-1.0	376	-1.0	0	0.0
B, 27	GM966_C09_159R3_075.fsa		9	14	0	380	378	-1.0	383	-1.0	2	0.0
B, 28	GM966_C09_159R3_075.fsa		9	35	0	389	383	-1.0	395	-1.0	6	0.0
B, 29	GM966_C09_159R3_075.fsa		8	26	0	406	400	-1.0	408	-1.0	2	0.0
B, 30	GM966_C09_159R3_075.fsa		7	36	0	432	426	-1.0	436	-1.0	1	0.0
B, 31	GM966_C09_159R3_075.fsa		10	59	0	450	445	-1.0	456	-1.0	1	0.0
B, 32	GM966_C09_159R3_075.fsa		12	62	0	476	465	-1.0	481	-1.0	6	0.0
B, 33	GM966_C09_159R3_075.fsa		12	54	0	488	481	-1.0	493	-1.0	2	0.0
B, 34	GM966_C09_159R3_075.fsa		9	61	0	507	500	-1.0	510	-1.0	4	0.0
B, 35	GM966_C09_159R3_075.fsa		18	79	0	515	510	-1.0	521	-1.0	5	0.0
B, 36	GM966_C09_159R3_075.fsa		12	101	0	535	527	-1.0	547	-1.0	2	0.0
B, 37	GM966_C09_159R3_075.fsa		7	41	0	553	547	-1.0	559	-1.0	6	0.0
B, 38	GM966_C09_159R3_075.fsa		15	88	0	566	559	-1.0	572	-1.0	7	0.0
B, 39	GM966_C09_159R3_075.fsa		11	44	0	590	582	-1.0	594	-1.0	4	0.0
B, 40	GM966_C09_159R3_075.fsa		11	65	0	605	600	-1.0	610	-1.0	0	0.0
B, 41	GM966_C09_159R3_075.fsa		15	81	0	616	610	-1.0	621	-1.0	4	0.0
B, 42	GM966_C09_159R3_075.fsa		16	102	0	631	624	-1.0	639	-1.0	13	0.0
B, 43	GM966_C09_159R3_075.fsa		8	43	0	644	639	-1.0	649	-1.0	4	0.0
B, 44	GM966_C09_159R3_075.fsa		11	46	0	656	649	-1.0	660	-1.0	1	0.0
B, 45	GM966_C09_159R3_075.fsa		11	32	0	664	660	-1.0	668	-1.0	5	0.0
B, 46	GM966_C09_159R3_075.fsa		9	33	0	673	668	-1.0	676	-1.0	3	0.0
B, 47	GM966_C09_159R3_075.fsa		9	41	0	681	679	-1.0	688	-1.0	3	0.0
B, 48	GM966_C09_159R3_075.fsa		10	80	0	695	688	-1.0	703	-1.0	1	0.0
B, 49	GM966_C09_159R3_075.fsa		13	113	0	717	703	-1.0	722	-1.0	1	0.0
B, 50	GM966_C09_159R3_075.fsa		12	58	0	728	722	-1.0	732	-1.0	4	0.0
B, 51	GM966_C09_159R3_075.fsa		13	63	0	734	732	-1.0	743	-1.0	3	0.0
B, 52	GM966_C09_159R3_075.fsa		11	63	0	748	743	-1.0	756	-1.0	4	0.0
B, 53	GM966_C09_159R3_075.fsa		16	59	0	762	756	-1.0	768	-1.0	2	0.0
B, 54	GM966_C09_159R3_075.fsa		7	56	0	776	773	-1.0	785	-1.0	7	0.0
B, 55	GM966_C09_159R3_075.fsa		10	41	0	792	785	-1.0	795	-1.0	6	0.0
B, 56	GM966_C09_159R3_075.fsa		10	54	0	800	795	-1.0	806	-1.0	5	0.0
B, 57	GM966_C09_159R3_075.fsa		18	139	0	818	806	-1.0	824	-1.0	9	0.0
B, 58	GM966_C09_159R3_075.fsa		15	53	0	830	824	-1.0	833	-1.0	1	0.0
B, 59	GM966_C09_159R3_075.fsa		11	55	0	844	838	-1.0	849	-1.0	4	0.0
B, 60	GM966_C09_159R3_075.fsa		8	60	0	851	849	-1.0	861	-1.0	3	0.0
B, 61	GM966_C09_159R3_075.fsa		16	83	0	868	861	-1.0	874	-1.0	1	0.0
B, 62	GM966_C09_159R3_075.fsa		11	57	0	883	876	-1.0	886	-1.0	5	0.0
B, 63	GM966_C09_159R3_075.fsa		12	68	0	890	886	-1.0	899	-1.0	9	0.0
B, 64	GM966_C09_159R3_075.fsa		12	47	0	904	899	-1.0	910	-1.0	3	0.0
B, 65	GM966_C09_159R3_075.fsa		14	50	0	919	910	-1.0	922	-1.0	5	0.0
B, 66	GM966_C09_159R3_075.fsa		9	39	0	924	922	-1.0	932	-1.0	3	0.0
B, 67	GM966_C09_159R3_075.fsa		10	43	0	937	932	-1.0	942	-1.0	4	0.0
B, 68	GM966_C09_159R3_075.fsa		11	43	0	945	942	-1.0	950	-1.0	2	0.0
B, 69	GM966_C09_159R3_075.fsa		11	55	0	955	950	-1.0	962	-1.0	8	0.0
B, 70	GM966_C09_159R3_075.fsa		9	46	0	968	962	-1.0	974	-1.0	6	0.0
B, 71	GM966_C09_159R3_075.fsa		12	31	0	980	974	-1.0	984	-1.0	1	0.0
B, 72	GM966_C09_159R3_075.fsa		130	920	0	997	984	-1.0	1006	-1.0	6	0.0
B, 73	GM966_C09_159R3_075.fsa		90	882	0	1022	1006	-1.0	1031	-1.0	6	0.0
B, 74	GM966_C09_159R3_075.fsa		150	924	0	1041	1031	-1.0	1047	-1.0	5	0.0
B, 75	GM966_C09_159R3_075.fsa		99	599	0	1054	1047	-1.0	1062	-1.0	5	0.0
B, 76	GM966_C09_159R3_075.fsa	16327	45	271	36	1084	1077	0.6803	1093	28571	5	0.7483
B, 77	GM966_C09_159R3_075.fsa	40816	48	314	42	1102	1093	28571	1108	4898	6	0.8232
B, 78	GM966_C09_159R3_075.fsa	54422	6	35	4	1112	1108	4898	1117	61225	4	0.6122
B, 79	GM966_C09_159R3_075.fsa	70748	15	83	11	1124	1117	61225	1130	78912	5	0.7361
B, 80	GM966_C09_159R3_075.fsa	82993	4	19	2	1133	1130	78912	1140	92517	0	0.0
B, 81	GM966_C09_159R3_075.fsa	108844	12	57	7	1152	1144	97959	1154	111565	3	0.4308
B, 82	GM966_C09_159R3_075.fsa	119728	21	111	15	1160	1154	111565	1164	12517	3	0.4592
B, 83	GM966_C09_159R3_075.fsa	133333	57	350	47	1170	1164	12517	1177	142857	5	0.7097
B, 84	GM966_C09_159R3_075.fsa	148299	24	127	17	1181	1177	142857	1189	159184	5	0.7823
B, 85	GM966_C09_159R3_075.fsa	171429	22	102	13	1198	1189	159184	1203	178231	3	0.4512
B, 86	GM966_C09_159R3_075.fsa	187755	40	164	22	1210	1203	178231	1214	193197	4	0.5561
B, 87	GM966_C09_159R3_075.fsa	20457	430	2483	362	1222	1214	193197	1228	213641	5	0.7876
B, 88	GM966_C09_159R3_075.fsa	222623	244	1659	247	1234	1228	213641	1238	228562	5	0.8862
B, 89	GM966_C09_159R3_075.fsa	234462	216	1415	207	1242	1238	228562	1249	244695	6	0.9488
B, 90	GM966_C09_159R3_075.fsa	273302	94	431	60	1269	1261	26197	1274	280311	4	0.6182
B, 91	GM966_C09_159R3_075.fsa	29003	171	887	122	1281	1274	280311	1288	299643	5	0.7192
B, 92	GM966_C09_159R3_075.fsa	318553	183	1061	141	1302	1295	30915	1307	325208	4	0.6461
B, 93	GM966_C09_159R3_075.fsa	331811	181	831	109	1312	1307	325208	1318	339667	4	0.5715
B, 94	GM966_C09_159R3_075.fsa	348741	24	135	17	1325	1318	339667	1327	351316	5	0.7308
B, 95	GM966_C09_159R3_075.fsa	360267	210	1157	147	1334	1327	351316	1341	369123	5	0.6516
B, 96	GM966_C09_159R3_075.fsa	375391	75	379	47	1346	1341	369123	1350	380372	4	0.5826
B, 97	GM966_C09_159R3_075.fsa	390245	431	2315	284	1358	1350	380372	1364	397572	5	0.6378
B, 98	GM966_C09_159R3_075.fsa	40693	242	1431	165	1372	1364	397572	1380	416109	5	0.6912
B, 99	GM966_C09_159R3_075.fsa	427483	37	169	19	1390	1380	416109	1395	43313	4	0.5628
B, 100	GM966_C09_159R3_075.fsa	44099	96	451	50	1402	1395	43313	1404	443227	4	0.5578
B, 101	GM966_C09_159R3_075.fsa	452131	458	2937	325	1412	1404	443227	1420	460969	5	0.6026
B, 102	GM966_C09_159R3_075.fsa	470834	257	1799	196	1429	1420	460969	1437	479534	6	0.6893
B, 103	GM966_C09_159R3_075.fsa	483861	13	71	7	1441	1437	479534	1453	496747	4	0.4655
B, 104	GM966_C09_159R3_075.fsa	516869	288	1574	166	1472	1453	496747	1478	523153	3	0.3614
B, 105	GM966_C09_159R3_075.fsa	533553	895	5735	592	1488	1478	523153	1505	551027	4	0.4987
B, 106	GM966_C09_159R3_075.fsa	558149	265	1238	125	1512	1505	551027	1518	564219	4	0.45
B, 107	GM966_C09_159R3_075.fsa	571261	335	1735	174	1525	1518	564219	1531	577265	4	0.4442
B, 108	GM966_C09_159R3_075.fsa	579259	113	468	46	1533	1531	577265	1537	583238	4	0.4259
B, 109	GM966_C09_159R3_075.fsa	591155	618	3009	296	1545	1537	583238	1552	59804	4	0.4585
B, 110	GM966_C09_159R3_075.fsa	607109	102	568	57	1561	1552	59804	1567	61319	6	0.6977
B, 111	GM966_C09_159R3_075.fsa	621281	278	1411	142	1575	1567	61319	1581	627335	4	0.4835
B, 112	GM966_C09_159R3_075.fsa	633378	67	266	26	1587	1581	627335	1592	638405	3	0.3765
B, 113	GM966_C09_159R3_075.fsa	642421	43	165	16	1596	1592	638405	1598	644427	3	0.3745
B, 114	GM966_C09_159R3_075.fsa	651439	384	1971	197	1605	1598	644427	1613	659433	4	0.4831
B, 115	GM966_C09_159R3_075.fsa	668403	41	352	35	1622	1613	659433	1635	681316	4	0.4342
B, 116	GM966_C09_159R3_075.fsa	688247	32	259	25	1642	1635	681316	1652	698122	9	0.918
B, 117	GM966_C09_159R3_075.fsa	705017	117	594	58	1659	1652	698122	1664	709933	4	0.4626
B, 118	GM966_C09_159R3_075.fsa	716802	211	1084	106	1671	1664	709933	1677	722678	4	0.4492
B, 119	GM966_C09_159R3_075.fsa	72659	37	184	17	1681	1677	722678	1688	733423	4	0.4379
B, 120	GM966_C09_159R3_075.fsa	741214	84	370	36	1696	1688	733423	1700	745103	4	0.4309
B, 121	GM966_C09_159R3_075.fsa	751896	755	3731	361	1707	1700	745103	1713	757708	4	0.4472
B, 122	GM966_C09_159R3_075.fsa	763508	297	1505	145	1719	1713	757708	1726	770262	4	0.4466
B, 123	GM966_C09_159R3_075.fsa	77604	35	103	9	1732	1726	770262	1736	779886	2	0.2566
B, 124	GM966_C09_159R3_075.fsa	787564	1380	6835	655	1744	1736	779886	1751	794266	4	0.445
B, 125	GM966_C09_159R3_075.fsa	797134	93	394	37	1754	1751	794266	1760	802856	4	0.3864
B, 126	GM966_C09_159R3_075.fsa	806662	44	147	13	1764	1760	802856	1767	809516	3	0.2899
B, 127	GM966_C09_159R3_075.fsa	817119	556	2764	262	1775	1767	809516	1779	820918	4	0.4387
B, 128	GM966_C09_159R3_075.fsa	82756	889	4753	450	1786	1779	820918	1793	834197	4	0.4337
B, 129	GM966_C09_159R3_075.fsa	841774	104	846	80	1801	1793	834197	1807	847452	6	0.6053
B, 130	GM966_C09_159R3_075.fsa	855015	584	2943	278	1815	1807	847452	1819	858794	4	0.4381
B, 131	GM966_C09_159R3_075.fsa	86257	440	2251	212	1823	1819	858794	1829	868231	4	0.4432
B, 132	GM966_C09_159R3_075.fsa	87483	412	1905	179	1836	1829	868231	1843	881423	4	0.4118
B, 133	GM966_C09_159R3_075.fsa	885188	43	212	19	1847	1843	881423	1853	890832	5	0.473
B, 134	GM966_C09_159R3_075.fsa	895531	33	129	12	1858	1853	890832	1863	900227	4	0.3915
B, 135	GM966_C09_159R3_075.fsa	907735	272	1283	120	1871	1863	900227	1876	912423	4	0.4036
B, 136	GM966_C09_159R3_075.fsa	918982	209	1057	98	1883	1876	912423	1889	924599	4	0.4569
B, 137	GM966_C09_159R3_075.fsa	931146	42	184	17	1896	1889	924599	1900	934885	3	0.3494
B, 138	GM966_C09_159R3_075.fsa	942357	675	3281	306	1908	1900	934885	1914	947955	4	0.4102
B, 139	GM966_C09_159R3_075.fsa	953549	261	1328	123	1920	1914	947955	1927	960071	4	0.4339
B, 140	GM966_C09_159R3_075.fsa	964725	44	192	17	1932	1927	960071	1938	970306	4	0.3974
B, 141	GM966_C09_159R3_075.fsa	976812	53	185	17	1945	1938	970306	1949	980527	3	0.3283
B, 142	GM966_C09_159R3_075.fsa	987024	630	2745	254	1956	1949	980527	1963	993515	4	0.3869
B, 143	GM966_C09_159R3_075.fsa	1006632	35	187	17	1977	1970	100.0	1983	1012308	5	0.4856
B, 144	GM966_C09_159R3_075.fsa	1027411	567	3961	373	1999	1990	1018922	2005	1033061	5	0.5312
B, 145	GM966_C09_159R3_075.fsa	1037764	269	2533	238	2010	2005	1033061	2017	104434	8	0.8397
B, 146	GM966_C09_159R3_075.fsa	1051843	371	2736	256	2025	2017	104434	2030	1056526	7	0.6654
B, 147	GM966_C09_159R3_075.fsa	1061205	278	1055	98	2035	2030	1056526	2042	1067746	3	0.3663
B, 148	GM966_C09_159R3_075.fsa	1078007	255	1577	147	2053	2042	1067746	2059	1083593	6	0.6245
B, 149	GM966_C09_159R3_075.fsa	1090102	136	786	73	2066	2059	1083593	2076	1099384	4	0.4458
B, 150	GM966_C09_159R3_075.fsa	1106796	56	252	23	2084	2076	1099384	2087	1109573	4	0.4471
B, 151	GM966_C09_159R3_075.fsa	111512	243	1121	103	2093	2087	1109573	2099	1120661	4	0.3959
B, 152	GM966_C09_159R3_075.fsa	1125273	68	280	25	2104	2099	1120661	2108	1128959	3	0.3558
B, 153	GM966_C09_159R3_075.fsa	1134483	122	462	42	2114	2108	1128959	2120	114.0	3	0.3322
B, 154	GM966_C09_159R3_075.fsa	1142709	13	33	2	2123	2120	114.0	2125	1144514	2	0.2321
B, 155	GM966_C09_159R3_075.fsa	1151723	177	815	73	2133	2125	1144514	2139	1157121	4	0.3907
B, 156	GM966_C09_159R3_075.fsa	1161612	10	41	3	2144	2139	1157121	2149	1166098	3	0.2992
B, 157	GM966_C09_159R3_075.fsa	1173263	458	2129	190	2157	2149	1166098	2163	1178627	4	0.3976
B, 158	GM966_C09_159R3_075.fsa	1183983	183	800	71	2169	2163	1178627	2174	1188439	4	0.3741
B, 159	GM966_C09_159R3_075.fsa	119289	113	482	42	2179	2174	1188439	2185	1198224	4	0.3788
B, 160	GM966_C09_159R3_075.fsa	1200879	20	50	4	2188	2185	1198224	2190	1202638	2	0.1907
B, 161	GM966_C09_159R3_075.fsa	1209672	382	1757	154	2198	2190	1202638	2203	1214068	4	0.3885
B, 162	GM966_C09_159R3_075.fsa	1219341	234	1055	92	2209	2203	1214068	2216	1225493	4	0.3665
B, 163	GM966_C09_159R3_075.fsa	1232523	9	36	3	2224	2216	1225493	2227	1235159	4	0.3625
B, 164	GM966_C09_159R3_075.fsa	1242187	342	1677	147	2235	2227	1235159	2242	1248335	4	0.3808
B, 165	GM966_C09_159R3_075.fsa	1250092	37	164	14	2244	2242	1248335	2248	1253605	4	0.3952
B, 166	GM966_C09_159R3_075.fsa	1260629	475	2454	215	2256	2248	1253605	2263	1266775	4	0.406
B, 167	GM966_C09_159R3_075.fsa	1279941	546	2554	224	2278	2270	1272919	2284	1285206	4	0.3899
B, 168	GM966_C09_159R3_075.fsa	1289593	47	182	15	2289	2284	1285206	2293	1293102	4	0.3613
B, 169	GM966_C09_159R3_075.fsa	1299243	208	920	80	2300	2293	1293102	2305	1303628	4	0.3688
B, 170	GM966_C09_159R3_075.fsa	1310644	620	2995	262	2313	2305	1303628	2319	1315906	4	0.4034
B, 171	GM966_C09_159R3_075.fsa	132029	94	314	27	2324	2319	1315906	2330	132555	3	0.2787
B, 172	GM966_C09_159R3_075.fsa	1332562	72	295	25	2338	2330	132555	2343	1336944	3	0.3208
B, 173	GM966_C09_159R3_075.fsa	1343079	525	2696	236	2350	2343	1336944	2355	134746	4	0.4044
B, 174	GM966_C09_159R3_075.fsa	135184	328	1650	144	2360	2355	134746	2367	1357973	4	0.4052
B, 175	GM966_C09_159R3_075.fsa	1364104	84	375	32	2374	2367	1357973	2379	1368483	3	0.3369
B, 176	GM966_C09_159R3_075.fsa	1371986	55	211	18	2383	2379	1368483	2388	1376364	3	0.2977
B, 177	GM966_C09_159R3_075.fsa	1383369	502	2405	210	2396	2388	1376364	2401	1387746	4	0.3916
B, 178	GM966_C09_159R3_075.fsa	1393873	490	2405	210	2408	2401	1387746	2413	139825	4	0.3989
B, 179	GM966_C09_159R3_075.fsa	1401796	207	959	85	2417	2413	139825	2422	1406285	4	0.3961
B, 180	GM966_C09_159R3_075.fsa	1411672	157	701	62	2428	2422	1406285	2433	1416161	4	0.3769
B, 181	GM966_C09_159R3_075.fsa	1419751	120	491	44	2437	2433	1416161	2443	1425137	4	0.3859
B, 182	GM966_C09_159R3_075.fsa	143142	100	442	39	2450	2443	1425137	2456	1436805	4	0.3992
B, 183	GM966_C09_159R3_075.fsa	1443087	53	228	20	2463	2456	1436805	2469	1448472	4	0.3635
B, 184	GM966_C09_159R3_075.fsa	1454753	42	177	15	2476	2469	1448472	2480	1458342	4	0.4143
B, 185	GM966_C09_159R3_075.fsa	146552	202	996	89	2488	2480	1458342	2494	1470902	4	0.4179
B, 186	GM966_C09_159R3_075.fsa	1476285	134	637	57	2500	2494	1470902	2506	1481667	4	0.4003
B, 187	GM966_C09_159R3_075.fsa	1486152	40	157	14	2511	2506	1481667	2516	1490637	3	0.3353
B, 188	GM966_C09_159R3_075.fsa	1496915	63	247	22	2523	2516	1490637	2528	1501399	3	0.3311
B, 189	GM966_C09_159R3_075.fsa	1507677	145	703	63	2535	2528	1501399	2541	1513057	4	0.4201
B, 190	GM966_C09_159R3_075.fsa	1519334	35	146	13	2548	2541	1513057	2552	152292	4	0.4091
B, 191	GM966_C09_159R3_075.fsa	152.83	92	372	33	2558	2552	152292	2563	1532783	3	0.3384
B, 192	GM966_C09_159R3_075.fsa	1539058	142	563	50	2570	2563	1532783	2575	154354	3	0.3491
B, 193	GM966_C09_159R3_075.fsa	1549815	241	1114	99	2582	2575	154354	2588	1555193	4	0.4157
B, 194	GM966_C09_159R3_075.fsa	1562363	186	858	76	2596	2588	1555193	2600	1565949	4	0.3912
B, 195	GM966_C09_159R3_075.fsa	157043	241	1178	105	2605	2600	1565949	2607	1572222	4	0.4384
B, 196	GM966_C09_159R3_075.fsa	1579391	1217	6307	565	2615	2607	1572222	2622	1585664	4	0.4083
B, 197	GM966_C09_159R3_075.fsa	1590144	73	287	25	2627	2622	1585664	2632	1594624	3	0.3434
B, 198	GM966_C09_159R3_075.fsa	160.0	164	715	63	2638	2632	1594624	2644	160528	4	0.3814
B, 199	GM966_C09_159R3_075.fsa	1611437	636	3062	269	2651	2644	160528	2658	1617592	4	0.4031
B, 200	GM966_C09_159R3_075.fsa	1623743	160	737	64	2665	2658	1617592	2671	1629013	4	0.3752
B, 201	GM966_C09_159R3_075.fsa	1633404	16	75	6	2676	2671	1629013	2681	1637793	5	0.4423
B, 202	GM966_C09_159R3_075.fsa	1643934	35	158	13	2688	2681	1637793	2693	1648319	4	0.3999
B, 203	GM966_C09_159R3_075.fsa	1655333	427	2165	189	2701	2693	1648319	2707	166059	4	0.4073
B, 204	GM966_C09_159R3_075.fsa	1665845	195	954	83	2713	2707	166059	2719	1671098	4	0.405
B, 205	GM966_C09_159R3_075.fsa	1676349	56	231	20	2725	2719	1671098	2731	1681598	4	0.3631
B, 206	GM966_C09_159R3_075.fsa	1687719	128	558	48	2738	2731	1681598	2743	1692089	4	0.3761
B, 207	GM966_C09_159R3_075.fsa	1697331	221	992	86	2749	2743	1692089	2754	1701698	4	0.3758
B, 208	GM966_C09_159R3_075.fsa	170781	466	2222	193	2761	2754	1701698	2767	1713046	4	0.3924
B, 209	GM966_C09_159R3_075.fsa	1717407	118	516	45	2772	2767	1713046	2778	172264	4	0.3652
B, 210	GM966_C09_159R3_075.fsa	1728741	349	1693	147	2785	2778	172264	2792	1734839	4	0.3977
B, 211	GM966_C09_159R3_075.fsa	1740064	110	468	40	2798	2792	1734839	2803	1744417	4	0.3628
B, 212	GM966_C09_159R3_075.fsa	1747898	65	295	25	2807	2803	1744417	2813	1753118	4	0.3955
B, 213	GM966_C09_159R3_075.fsa	1759205	45	182	15	2820	2813	1753118	2824	1762682	4	0.3503
B, 214	GM966_C09_159R3_075.fsa	1769633	422	2029	176	2832	2824	1762682	2838	1774844	4	0.4036
B, 215	GM966_C09_159R3_075.fsa	1779184	53	233	20	2843	2838	1774844	2845	178092	4	0.3629
B, 216	GM966_C09_159R3_075.fsa	1786994	341	1701	147	2852	2845	178092	2858	1792198	4	0.3986
B, 217	GM966_C09_159R3_075.fsa	179.74	130	558	48	2864	2858	1792198	2869	180175	4	0.3788
B, 218	GM966_C09_159R3_075.fsa	180.7	99	415	36	2875	2869	180175	2882	1813123	4	0.373
B, 219	GM966_C09_159R3_075.fsa	1818369	46	165	14	2888	2882	1813123	2893	182274	3	0.2958
B, 220	GM966_C09_159R3_075.fsa	1828856	554	2746	239	2900	2893	182274	2907	183497	4	0.4114
B, 221	GM966_C09_159R3_075.fsa	1839336	29	135	11	2912	2907	183497	2916	1842827	5	0.4431
B, 222	GM966_C09_159R3_075.fsa	1848063	53	239	20	2922	2916	1842827	2927	1852425	4	0.4128
B, 223	GM966_C09_159R3_075.fsa	1859402	447	2078	181	2935	2927	1852425	2941	1864632	4	0.3857
B, 224	GM966_C09_159R3_075.fsa	1869861	207	905	78	2947	2941	1864632	2952	1874216	4	0.369
B, 225	GM966_C09_159R3_075.fsa	1879442	134	601	52	2958	2952	1874216	2962	1882924	4	0.3826
B, 226	GM966_C09_159R3_075.fsa	1889017	478	2349	204	2969	2962	1882924	2974	1893367	4	0.4058
B, 227	GM966_C09_159R3_075.fsa	1900325	752	3793	329	2982	2974	1893367	2988	1905541	4	0.4074
B, 228	GM966_C09_159R3_075.fsa	1909018	45	195	16	2992	2988	1905541	2997	1913363	4	0.4249
B, 229	GM966_C09_159R3_075.fsa	1918575	65	279	24	3003	2997	1913363	3009	1923785	4	0.3695
B, 230	GM966_C09_159R3_075.fsa	1931597	379	1954	169	3018	3009	1923785	3024	1936803	4	0.407
B, 231	GM966_C09_159R3_075.fsa	194114	43	187	16	3029	3024	1936803	3033	1944608	4	0.3515
B, 232	GM966_C09_159R3_075.fsa	194981	50	248	21	3039	3033	1944608	3045	195501	5	0.4499
B, 233	GM966_C09_159R3_075.fsa	1961074	162	785	67	3052	3045	195501	3058	1966269	4	0.3952
B, 234	GM966_C09_159R3_075.fsa	1971464	74	366	31	3064	3058	1966269	3070	1976656	4	0.4188
B, 235	GM966_C09_159R3_075.fsa	1982712	181	905	78	3077	3070	1976656	3083	198.79	4	0.4051
B, 236	GM966_C09_159R3_075.fsa	1993087	180	917	79	3089	3083	198.79	3096	1999136	4	0.4176
B, 237	GM966_C09_159R3_075.fsa	2005134	99	451	38	3103	3096	1999136	3107	2008556	4	0.3774
B, 238	GM966_C09_159R3_075.fsa	2013688	186	929	79	3113	3107	2008556	3120	2019675	4	0.411
B, 239	GM966_C09_159R3_075.fsa	202566	178	926	79	3127	3120	2019675	3134	2031644	4	0.4233
B, 240	GM966_C09_159R3_075.fsa	2033354	17	64	5	3136	3134	2031644	3142	2038482	4	0.3846
B, 241	GM966_C09_159R3_075.fsa	2045317	138	706	60	3150	3142	2038482	3154	2048735	4	0.407
B, 242	GM966_C09_159R3_075.fsa	2055568	754	3920	334	3162	3154	2048735	3169	2061546	4	0.4117
B, 243	GM966_C09_159R3_075.fsa	2065815	143	731	62	3174	3169	2061546	3181	2071791	4	0.416
B, 244	GM966_C09_159R3_075.fsa	2076912	45	180	15	3187	3181	2071791	3192	2081179	4	0.3428
B, 245	GM966_C09_159R3_075.fsa	2088005	882	4648	396	3200	3192	2081179	3206	2093123	4	0.4226
B, 246	GM966_C09_159R3_075.fsa	2098241	549	2938	250	3212	3206	2093123	3219	210421	5	0.4283
B, 247	GM966_C09_159R3_075.fsa	2110178	56	218	18	3226	3219	210421	3228	2111883	4	0.3424
B, 248	GM966_C09_159R3_075.fsa	2117849	145	645	54	3235	3228	2111883	3241	2122963	4	0.3775
B, 249	GM966_C09_159R3_075.fsa	2128075	129	578	49	3247	3241	2122963	3254	2134038	4	0.368
B, 250	GM966_C09_159R3_075.fsa	2139148	31	116	9	3260	3254	2134038	3264	2142574	3	0.3275
B, 251	GM966_C09_159R3_075.fsa	2149438	348	1822	156	3272	3264	2142574	3277	2153727	4	0.415
B, 252	GM966_C09_159R3_075.fsa	215973	323	1602	137	3284	3277	2153727	3290	2164874	4	0.3978
B, 253	GM966_C09_159R3_075.fsa	2168303	63	264	22	3294	3290	2164874	3298	2171732	4	0.3636
B, 254	GM966_C09_159R3_075.fsa	2176874	102	431	36	3304	3298	2171732	3309	2181158	4	0.3554
B, 255	GM966_C09_159R3_075.fsa	2188011	725	3679	315	3317	3309	2181158	3324	2194006	4	0.4163
B, 256	GM966_C09_159R3_075.fsa	2198288	42	174	14	3329	3324	2194006	3335	2203372	4	0.3511
B, 257	GM966_C09_159R3_075.fsa	2209273	37	172	14	3342	3335	2203372	3347	2213489	4	0.3773
B, 258	GM966_C09_159R3_075.fsa	2220234	47	258	21	3355	3347	2213489	3359	2223607	5	0.4336
B, 259	GM966_C09_159R3_075.fsa	2230352	725	4066	342	3367	3359	2223607	3374	2236255	5	0.4331
B, 260	GM966_C09_159R3_075.fsa	2240472	91	505	42	3379	3374	2236255	3386	2246375	5	0.4436
B, 261	GM966_C09_159R3_075.fsa	2252279	89	441	37	3393	3386	2246375	3399	2257339	4	0.366
B, 262	GM966_C09_159R3_075.fsa	226.24	95	439	37	3405	3399	2257339	3410	2266618	4	0.3708
B, 263	GM966_C09_159R3_075.fsa	2273367	820	4389	370	3418	3410	2266618	3425	2279272	4	0.4196
B, 264	GM966_C09_159R3_075.fsa	228349	98	502	42	3430	3425	2279272	3434	2286865	4	0.3952
B, 265	GM966_C09_159R3_075.fsa	2291928	112	541	45	3440	3434	2286865	3446	229699	4	0.3827
B, 266	GM966_C09_159R3_075.fsa	2302897	157	851	71	3453	3446	229699	3457	2306273	5	0.4311
B, 267	GM966_C09_159R3_075.fsa	2313024	919	5192	438	3465	3457	2306273	3472	2318932	5	0.4343
B, 268	GM966_C09_159R3_075.fsa	2321464	85	423	35	3475	3472	2318932	3481	2326529	5	0.4469
B, 269	GM966_C09_159R3_075.fsa	2331594	49	226	19	3487	3481	2326529	3492	2335815	5	0.4401
B, 270	GM966_C09_159R3_075.fsa	234088	26	98	8	3498	3492	2335815	3503	2345101	3	0.3015
B, 271	GM966_C09_159R3_075.fsa	2351856	59	297	25	3511	3503	2345101	3515	2355234	4	0.4176
B, 272	GM966_C09_159R3_075.fsa	2361989	257	1402	118	3523	3515	2355234	3530	2367901	5	0.4278
B, 273	GM966_C09_159R3_075.fsa	2370434	49	239	20	3533	3530	2367901	3537	2373813	5	0.4552
B, 274	GM966_C09_159R3_075.fsa	237888	135	752	63	3543	3537	2373813	3551	2385638	5	0.4829
B, 275	GM966_C09_159R3_075.fsa	2392396	151	706	59	3559	3551	2385638	3565	2397465	4	0.3866
B, 276	GM966_C09_159R3_075.fsa	2401736	66	254	21	3570	3565	2397465	3573	2404339	4	0.347
B, 277	GM966_C09_159R3_075.fsa	241041	187	923	80	3580	3573	2404339	3586	2415609	4	0.4281
B, 278	GM966_C09_159R3_075.fsa	242167	148	698	60	3593	3586	2415609	3598	2425996	4	0.4197
B, 279	GM966_C09_159R3_075.fsa	2430319	43	194	16	3603	3598	2425996	3608	243464	4	0.4136
B, 280	GM966_C09_159R3_075.fsa	244241	604	3410	294	3617	3608	243464	3624	2448449	5	0.4607
B, 281	GM966_C09_159R3_075.fsa	245362	10	28	2	3630	3624	2448449	3634	2457066	1	0.1688
B, 282	GM966_C09_159R3_075.fsa	2464812	605	3336	287	3643	3634	2457066	3651	2471691	5	0.45
B, 283	GM966_C09_159R3_075.fsa	2477705	35	151	12	3658	3651	2471691	3660	2479423	4	0.4047
B, 284	GM966_C09_159R3_075.fsa	2486288	929	5378	461	3668	3660	2479423	3676	2493147	5	0.4595
B, 285	GM966_C09_159R3_075.fsa	2504167	486	2806	235	3689	3680	2496574	3697	2510827	5	0.4592
B, 286	GM966_C09_159R3_075.fsa	2516648	23	112	9	3704	3697	2510827	3709	2520803	4	0.376
B, 287	GM966_C09_159R3_075.fsa	2527444	157	880	73	3717	3709	2520803	3723	253242	5	0.4523
B, 288	GM966_C09_159R3_075.fsa	2539047	122	690	57	3731	3723	253242	3737	2544013	5	0.4596
B, 289	GM966_C09_159R3_075.fsa	2549801	64	305	25	3744	3737	2544013	3749	2553932	4	0.3848
B, 290	GM966_C09_159R3_075.fsa	255971	153	768	63	3756	3749	2553932	3762	2564658	4	0.4003
B, 291	GM966_C09_159R3_075.fsa	2568779	64	308	25	3767	3762	2564658	3773	2573719	4	0.3951
B, 292	GM966_C09_159R3_075.fsa	2579478	138	664	54	3780	3773	2573719	3785	2583588	4	0.3704
B, 293	GM966_C09_159R3_075.fsa	2589337	315	1725	141	3792	3785	2583588	3798	2594261	5	0.4384
B, 294	GM966_C09_159R3_075.fsa	2599181	117	600	49	3804	3798	2594261	3810	260418	5	0.4475
B, 295	GM966_C09_159R3_075.fsa	2610868	298	1664	139	3818	3810	260418	3823	2615049	5	0.4524
B, 296	GM966_C09_159R3_075.fsa	2620901	256	1444	120	3830	3823	2615049	3836	2625918	5	0.4285
B, 297	GM966_C09_159R3_075.fsa	2630099	130	745	62	3841	3836	2625918	3848	2635953	5	0.4544
B, 298	GM966_C09_159R3_075.fsa	2640971	18	51	4	3854	3848	2635953	3858	2644316	3	0.2546
B, 299	GM966_C09_159R3_075.fsa	2651843	700	4163	348	3867	3858	2644316	3874	2657698	5	0.4689
B, 300	GM966_C09_159R3_075.fsa	2661881	167	943	78	3879	3874	2657698	3885	266.69	5	0.464
B, 301	GM966_C09_159R3_075.fsa	2672756	105	557	46	3892	3885	266.69	3898	2677775	5	0.4399
B, 302	GM966_C09_159R3_075.fsa	2683632	81	354	29	3905	3898	2677775	3908	2686142	4	0.3865
B, 303	GM966_C09_159R3_075.fsa	2692835	633	3494	292	3916	3908	2686142	3923	2698693	5	0.4459
B, 304	GM966_C09_159R3_075.fsa	2702877	128	622	52	3928	3923	2698693	3933	2707061	4	0.4049
B, 305	GM966_C09_159R3_075.fsa	2713756	505	3034	253	3941	3933	2707061	3947	2718778	5	0.4905
B, 306	GM966_C09_159R3_075.fsa	2724637	438	2521	211	3954	3947	2718778	3961	2730496	5	0.4584
B, 307	GM966_C09_159R3_075.fsa	2743891	1082	6963	582	3977	3968	2736356	3985	2750588	5	0.4868
B, 308	GM966_C09_159R3_075.fsa	2754775	128	729	61	3990	3985	2750588	3997	2760636	5	0.4736
B, 309	GM966_C09_159R3_075.fsa	2763986	17	49	4	4001	3997	2760636	4005	2767335	2	0.1699
B, 310	GM966_C09_159R3_075.fsa	2774035	480	2959	247	4013	4005	2767335	4019	277906	5	0.4914
B, 311	GM966_C09_159R3_075.fsa	2784922	452	2974	249	4026	4019	277906	4033	2790786	5	0.4916
B, 312	GM966_C09_159R3_075.fsa	2794136	105	645	53	4037	4033	2790786	4045	280083	5	0.4976
B, 313	GM966_C09_159R3_075.fsa	2804979	10	41	3	4050	4045	280083	4053	2807468	5	0.4398
B, 314	GM966_C09_159R3_075.fsa	2814934	933	5920	490	4062	4053	2807468	4071	2822397	5	0.4919
B, 315	GM966_C09_159R3_075.fsa	2824884	42	178	14	4074	4071	2822397	4080	2829858	4	0.3316
B, 316	GM966_C09_159R3_075.fsa	2834002	32	157	13	4085	4080	2829858	4091	2838974	4	0.4111
B, 317	GM966_C09_159R3_075.fsa	2845601	253	1525	126	4099	4091	2838974	4104	2849742	5	0.4724
B, 318	GM966_C09_159R3_075.fsa	2855539	467	2876	238	4111	4104	2849742	4118	2861334	5	0.4745
B, 319	GM966_C09_159R3_075.fsa	2867128	175	1032	85	4125	4118	2861334	4131	2872093	5	0.4796
B, 320	GM966_C09_159R3_075.fsa	2877057	63	315	26	4137	4131	2872093	4142	2881193	5	0.4567
B, 321	GM966_C09_159R3_075.fsa	2886155	53	259	21	4148	4142	2881193	4154	2891116	4	0.4007
B, 322	GM966_C09_159R3_075.fsa	2895249	39	175	14	4159	4154	2891116	4165	2900208	4	0.376
B, 323	GM966_C09_159R3_075.fsa	2905167	50	271	22	4171	4165	2900208	4177	2910124	5	0.4565
B, 324	GM966_C09_159R3_075.fsa	291508	42	216	17	4183	4177	2910124	4188	2919209	5	0.4543
B, 325	GM966_C09_159R3_075.fsa	2924989	126	744	61	4195	4188	2919209	4201	2929942	5	0.4684
B, 326	GM966_C09_159R3_075.fsa	2934894	86	449	37	4207	4201	2929942	4214	294067	5	0.443
B, 327	GM966_C09_159R3_075.fsa	2947269	72	377	31	4222	4214	294067	4227	2951393	5	0.4284
B, 328	GM966_C09_159R3_075.fsa	2956341	46	217	17	4233	4227	2951393	4237	2959639	4	0.3882
B, 329	GM966_C09_159R3_075.fsa	2965409	133	900	74	4244	4237	2959639	4250	2970353	6	0.5304
B, 330	GM966_C09_159R3_075.fsa	2976121	107	679	55	4257	4250	2970353	4263	2981063	5	0.4698
B, 331	GM966_C09_159R3_075.fsa	2986005	77	423	34	4269	4263	2981063	4275	2990945	5	0.4787
B, 332	GM966_C09_159R3_075.fsa	2995061	62	335	27	4280	4275	2990945	4286	300.0	5	0.4357
B, 333	GM966_C09_159R3_075.fsa	3006536	286	1718	140	4294	4286	300.0	4301	301226	5	0.482
B, 334	GM966_C09_159R3_075.fsa	301635	51	254	20	4306	4301	301226	4312	3021262	5	0.4127
B, 335	GM966_C09_159R3_075.fsa	3025356	24	70	5	4317	4312	3021262	4320	3027814	4	0.3404
B, 336	GM966_C09_159R3_075.fsa	3035192	716	4487	367	4329	4320	3027814	4337	3041756	5	0.4908
B, 337	GM966_C09_159R3_075.fsa	3045861	44	177	14	4342	4337	3041756	4344	3047503	3	0.3197
B, 338	GM966_C09_159R3_075.fsa	3054076	307	1861	152	4352	4344	3047503	4358	3059009	5	0.4789
B, 339	GM966_C09_159R3_075.fsa	3065592	329	1919	157	4366	4358	3059009	4372	3070532	5	0.4909
B, 340	GM966_C09_159R3_075.fsa	3076298	283	1631	134	4379	4372	3070532	4386	308207	5	0.474
B, 341	GM966_C09_159R3_075.fsa	3087845	130	697	57	4393	4386	308207	4399	3092798	5	0.4221
B, 342	GM966_C09_159R3_075.fsa	3097754	83	463	38	4405	4399	3092798	4410	3101886	6	0.5126
B, 343	GM966_C09_159R3_075.fsa	3109329	723	4933	408	4419	4410	3101886	4426	3115123	6	0.534
B, 344	GM966_C09_159R3_075.fsa	3120093	123	779	64	4432	4426	3115123	4438	3125065	6	0.5626
B, 345	GM966_C09_159R3_075.fsa	313087	25	106	8	4445	4438	3125065	4449	3134189	3	0.3249
B, 346	GM966_C09_159R3_075.fsa	3140844	81	480	40	4457	4449	3134189	4462	3145064	5	0.4687
B, 347	GM966_C09_159R3_075.fsa	3150975	117	662	55	4469	4462	3145064	4475	3156041	5	0.4679
B, 348	GM966_C09_159R3_075.fsa	3161954	91	517	43	4482	4475	3156041	4487	3166178	6	0.526
B, 349	GM966_C09_159R3_075.fsa	3170403	62	313	26	4492	4487	3166178	4498	3175474	5	0.443
B, 350	GM966_C09_159R3_075.fsa	3182237	145	835	70	4506	4498	3175474	4511	3186465	5	0.4813
B, 351	GM966_C09_159R3_075.fsa	3192386	95	548	46	4518	4511	3186465	4524	3197462	5	0.49
B, 352	GM966_C09_159R3_075.fsa	3203334	168	992	82	4531	4524	3197462	4538	3209166	5	0.4807
B, 353	GM966_C09_159R3_075.fsa	3214163	64	313	26	4544	4538	3209166	4549	3218325	5	0.4419
B, 354	GM966_C09_159R3_075.fsa	3224981	248	1503	125	4557	4549	3218325	4562	322914	6	0.5093
B, 355	GM966_C09_159R3_075.fsa	323579	468	3073	255	4570	4562	322914	4577	3241606	6	0.5246
B, 356	GM966_C09_159R3_075.fsa	3246588	84	445	36	4583	4577	3241606	4586	3249079	5	0.4327
B, 357	GM966_C09_159R3_075.fsa	3254888	206	1308	108	4593	4586	3249079	4598	3259035	5	0.4921
B, 358	GM966_C09_159R3_075.fsa	3263181	115	695	57	4603	4598	3259035	4609	3268155	5	0.4731
B, 359	GM966_C09_159R3_075.fsa	3271469	67	287	23	4613	4609	3268155	4620	3277267	4	0.3979
B, 360	GM966_C09_159R3_075.fsa	328389	22	51	4	4628	4620	3277267	4631	3286372	3	0.3285
B, 361	GM966_C09_159R3_075.fsa	3293816	54	306	25	4640	4631	3286372	4643	3296297	5	0.4466
B, 362	GM966_C09_159R3_075.fsa	3302909	415	2893	239	4651	4643	3296297	4659	3309517	6	0.5571
B, 363	GM966_C09_159R3_075.fsa	331447	46	253	20	4665	4659	3309517	4670	3318597	5	0.4706
B, 364	GM966_C09_159R3_075.fsa	3322722	42	205	16	4675	4670	3318597	4677	3324371	4	0.3647
B, 365	GM966_C09_159R3_075.fsa	3332615	576	4154	342	4687	4677	3324371	4695	3339207	6	0.5511
B, 366	GM966_C09_159R3_075.fsa	3342501	42	216	17	4699	4695	3339207	4707	3349087	5	0.4482
B, 367	GM966_C09_159R3_075.fsa	3354023	12	43	3	4713	4707	3349087	4718	3358136	2	0.1851
B, 368	GM966_C09_159R3_075.fsa	3365534	34	176	14	4727	4718	3358136	4730	336.8	5	0.474
B, 369	GM966_C09_159R3_075.fsa	3375392	439	3081	252	4739	4730	336.8	4747	3381959	6	0.5454
B, 370	GM966_C09_159R3_075.fsa	3384421	32	228	18	4750	4747	3381959	4759	3391803	7	0.6262
B, 371	GM966_C09_159R3_075.fsa	3396722	31	134	10	4765	4759	3391803	4769	340.0	4	0.3545
B, 372	GM966_C09_159R3_075.fsa	3407453	291	1915	158	4778	4769	340.0	4784	3412421	6	0.5241
B, 373	GM966_C09_159R3_075.fsa	3418216	210	1344	111	4791	4784	3412421	4797	3423183	6	0.5239
B, 374	GM966_C09_159R3_075.fsa	3429804	140	734	60	4805	4797	3423183	4810	3433942	5	0.4419
B, 375	GM966_C09_159R3_075.fsa	3439735	84	452	37	4817	4810	3433942	4819	344139	6	0.5026
B, 376	GM966_C09_159R3_075.fsa	3448009	376	2724	225	4827	4819	344139	4833	3452973	6	0.5427
B, 377	GM966_C09_159R3_075.fsa	3458763	313	2167	179	4840	4833	3452973	4848	346538	6	0.5518
B, 378	GM966_C09_159R3_075.fsa	3467034	8	24	1	4850	4848	346538	4856	3471995	3	0.2636
B, 379	GM966_C09_159R3_075.fsa	3477784	16	67	5	4863	4856	3471995	4867	3481091	3	0.294
B, 380	GM966_C09_159R3_075.fsa	3489358	72	435	35	4877	4867	3481091	4881	3492664	5	0.474
B, 381	GM966_C09_159R3_075.fsa	349845	119	903	74	4888	4881	3492664	4895	3504235	6	0.5749
B, 382	GM966_C09_159R3_075.fsa	3508366	80	462	38	4900	4895	3504235	4906	3513324	6	0.5526
B, 383	GM966_C09_159R3_075.fsa	3518281	38	209	17	4912	4906	3513324	4918	3523238	5	0.4234
B, 384	GM966_C09_159R3_075.fsa	3528194	34	141	11	4924	4918	3523238	4929	3532323	4	0.3659
B, 385	GM966_C09_159R3_075.fsa	353893	198	1222	100	4937	4929	3532323	4945	3545536	6	0.5062
B, 386	GM966_C09_159R3_075.fsa	3549664	31	114	9	4950	4945	3545536	4952	3551315	3	0.25
B, 387	GM966_C09_159R3_075.fsa	3558745	185	1196	98	4961	4952	3551315	4968	3564523	6	0.5133
B, 388	GM966_C09_159R3_075.fsa	3569475	30	114	9	4974	4968	3564523	4979	3573601	3	0.2837
B, 389	GM966_C09_159R3_075.fsa	3579377	29	112	9	4986	4979	3573601	4992	3584327	3	0.2626
B, 390	GM966_C09_159R3_075.fsa	3590102	14	24	1	4999	4992	3584327	5002	3592577	4	0.3919
B, 391	GM966_C09_159R3_075.fsa	3600819	189	1359	111	5012	5002	3592577	5019	3606551	6	0.5668
B, 392	GM966_C09_159R3_075.fsa	3610645	24	79	6	5024	5019	3606551	5027	3613102	3	0.2457
B, 393	GM966_C09_159R3_075.fsa	3619654	100	706	57	5035	5027	3613102	5042	3625387	6	0.561
B, 394	GM966_C09_159R3_075.fsa	3630301	60	356	29	5048	5042	3625387	5054	3635216	7	0.586
B, 395	GM966_C09_159R3_075.fsa	3640131	35	166	13	5060	5054	3635216	5066	3645046	4	0.3881
B, 396	GM966_C09_159R3_075.fsa	3649961	26	93	7	5072	5066	3645046	5075	3652419	3	0.297
B, 397	GM966_C09_159R3_075.fsa	3660612	647	4852	397	5085	5075	3652419	5096	3669625	7	0.5959
B, 398	GM966_C09_159R3_075.fsa	3678639	348	2551	209	5107	5096	3669625	5115	3685195	7	0.5763
B, 399	GM966_C09_159R3_075.fsa	3689293	39	225	18	5120	5115	3685195	5124	3692571	6	0.5232
B, 400	GM966_C09_159R3_075.fsa	3699948	237	1732	141	5133	5124	3692571	5141	3706506	7	0.5905
B, 401	GM966_C09_159R3_075.fsa	3708965	15	62	5	5144	5141	3706506	5148	3712244	4	0.364
B, 402	GM966_C09_159R3_075.fsa	3721262	511	3963	324	5159	5148	3712244	5167	3727821	7	0.5931
B, 403	GM966_C09_159R3_075.fsa	373192	44	265	21	5172	5167	3727821	5176	373.52	5	0.4657
B, 404	GM966_C09_159R3_075.fsa	374094	71	474	38	5183	5176	373.52	5190	374668	6	0.5651
B, 405	GM966_C09_159R3_075.fsa	3752421	76	444	36	5197	5190	374668	5205	3758982	6	0.5154
B, 406	GM966_C09_159R3_075.fsa	3762263	9	31	2	5209	5205	3758982	5212	3764724	2	0.164
B, 407	GM966_C09_159R3_075.fsa	3772106	213	1468	120	5221	5212	3764724	5229	3778669	6	0.5435
B, 408	GM966_C09_159R3_075.fsa	378277	22	77	6	5234	5229	3778669	5238	3786052	3	0.3247
B, 409	GM966_C09_159R3_075.fsa	3793436	283	2025	166	5247	5238	3786052	5252	3797538	7	0.5867
B, 410	GM966_C09_159R3_075.fsa	380416	417	3597	298	5260	5252	3797538	5267	3809983	7	0.6032
B, 411	GM966_C09_159R3_075.fsa	3812479	146	1028	85	5270	5267	3809983	5275	3816638	6	0.5758
B, 412	GM966_C09_159R3_075.fsa	3821627	161	1124	93	5281	5275	3816638	5289	3828279	6	0.5352
B, 413	GM966_C09_159R3_075.fsa	3829942	10	27	2	5291	5289	3828279	5297	383493	3	0.2991
B, 414	GM966_C09_159R3_075.fsa	3840749	13	29	2	5304	5297	383493	5307	3843242	3	0.2778
B, 415	GM966_C09_159R3_075.fsa	3850721	71	522	43	5316	5307	3843242	5324	3857368	7	0.6021
B, 416	GM966_C09_159R3_075.fsa	3863183	12	37	3	5331	5324	3857368	5335	3866506	4	0.3357
B, 417	GM966_C09_159R3_075.fsa	3872319	18	116	9	5342	5335	3866506	5348	3877302	6	0.5655
B, 418	GM966_C09_159R3_075.fsa	3883944	52	314	26	5356	5348	3877302	5359	3886434	6	0.5447
B, 419	GM966_C09_159R3_075.fsa	3893905	266	2033	168	5368	5359	3886434	5376	3900544	7	0.6267
B, 420	GM966_C09_159R3_075.fsa	3903034	33	139	11	5379	5376	3900544	5385	3908012	5	0.4225
B, 421	GM966_C09_159R3_075.fsa	3915479	63	415	34	5394	5385	3908012	5400	3920456	6	0.5372
B, 422	GM966_C09_159R3_075.fsa	3924603	33	147	12	5405	5400	3920456	5411	3929578	4	0.393
B, 423	GM966_C09_159R3_075.fsa	3933724	26	116	9	5416	5411	3929578	5421	393787	5	0.4327
B, 424	GM966_C09_159R3_075.fsa	3944502	62	388	32	5429	5421	393787	5435	3949475	6	0.4975
B, 425	GM966_C09_159R3_075.fsa	395279	22	126	10	5439	5435	3949475	5445	3957762	5	0.4938
B, 426	GM966_C09_159R3_075.fsa	3962734	24	69	5	5451	5445	3957762	5455	3966048	1	0.1413
B, 427	GM966_C09_159R3_075.fsa	3971846	40	237	19	5462	5455	3966048	5470	3978472	8	0.6791
B, 428	GM966_C09_159R3_075.fsa	3984269	23	81	6	5477	5470	3978472	5482	398841	4	0.3396
B, 429	GM966_C09_159R3_075.fsa	4003227	36	231	18	5500	5491	3995861	5504	4006456	6	0.5176
B, 430	GM966_C09_159R3_075.fsa	4012917	148	1149	92	5512	5504	4006456	5520	4019383	6	0.5598
B, 431	GM966_C09_159R3_075.fsa	402.1	25	150	12	5522	5520	4019383	5529	4026664	6	0.51
B, 432	GM966_C09_159R3_075.fsa	4029902	27	142	11	5533	5529	4026664	5538	4033951	5	0.4264
B, 433	GM966_C09_159R3_075.fsa	4040435	83	596	48	5546	5538	4033951	5550	4043678	6	0.5642
B, 434	GM966_C09_159R3_075.fsa	405017	221	1768	143	5558	5550	4043678	5568	4058293	7	0.6019
B, 435	GM966_C09_159R3_075.fsa	4070492	169	1316	107	5583	5573	4062357	5593	4078636	7	0.6374
B, 436	GM966_C09_159R3_075.fsa	4081896	17	82	6	5597	5593	4078636	5602	4085973	2	0.212
B, 437	GM966_C09_159R3_075.fsa	4092501	57	286	23	5610	5602	4085973	5616	4097401	4	0.3702
B, 438	GM966_C09_159R3_075.fsa	4103121	48	281	22	5623	5616	4097401	5627	4106392	5	0.4684
B, 439	GM966_C09_159R3_075.fsa	4114575	180	1332	109	5637	5627	4106392	5640	4117031	7	0.6441
B, 440	GM966_C09_159R3_075.fsa	4124406	388	3922	321	5649	5640	4117031	5667	4139179	8	0.6636
B, 441	GM966_C09_159R3_075.fsa	4144212	20	70	5	5673	5667	4139179	5677	4147583	4	0.3842
B, 442	GM966_C09_159R3_075.fsa	4150955	23	107	9	5681	5677	4147583	5688	4156859	7	0.6278
B, 443	GM966_C09_159R3_075.fsa	4163612	38	221	18	5696	5688	4156859	5700	4166991	5	0.5044
B, 444	GM966_C09_159R3_075.fsa	4175443	334	3351	283	5710	5700	4166991	5727	418983	8	0.7023
B, 445	GM966_C09_159R3_075.fsa	4196609	106	733	61	5735	5727	418983	5741	4201666	6	0.583
B, 446	GM966_C09_159R3_075.fsa	420833	77	612	50	5749	5741	4201666	5751	4209996	7	0.59
B, 447	GM966_C09_159R3_075.fsa	4215824	133	1139	94	5758	5751	4209996	5767	4223317	8	0.7421
B, 448	GM966_C09_159R3_075.fsa	4237463	84	509	42	5784	5775	4229975	5789	4241622	5	0.4791
B, 449	GM966_C09_159R3_075.fsa	4246612	99	665	55	5795	5789	4241622	5800	4250769	6	0.5319
B, 450	GM966_C09_159R3_075.fsa	4258251	274	2318	192	5809	5800	4250769	5816	4264069	7	0.6522
B, 451	GM966_C09_159R3_075.fsa	4269054	100	683	56	5822	5816	4264069	5830	427.57	7	0.5838
B, 452	GM966_C09_159R3_075.fsa	4286496	215	1629	135	5843	5833	4278192	5851	4293138	7	0.6384
B, 453	GM966_C09_159R3_075.fsa	4297288	66	363	30	5856	5851	4293138	5861	4301437	5	0.4288
B, 454	GM966_C09_159R3_075.fsa	4308075	223	1645	136	5869	5861	4301437	5879	431637	7	0.6087
B, 455	GM966_C09_159R3_075.fsa	432632	21	70	5	5891	5884	4320516	5895	4329636	3	0.2556
B, 456	GM966_C09_159R3_075.fsa	4336266	66	513	42	5903	5895	4329636	5908	4340409	8	0.6678
B, 457	GM966_C09_159R3_075.fsa	4346209	180	1512	125	5915	5908	4340409	5926	435532	7	0.6615
B, 458	GM966_C09_159R3_075.fsa	4368566	26	113	9	5942	5930	4358632	5945	4371049	7	0.6189
B, 459	GM966_C09_159R3_075.fsa	4376842	38	205	16	5952	5945	4371049	5956	4380151	5	0.4822
B, 460	GM966_C09_159R3_075.fsa	4386769	92	690	57	5964	5956	4380151	5971	4392558	6	0.5744
B, 461	GM966_C09_159R3_075.fsa	4398347	83	545	45	5978	5971	4392558	5985	4404189	6	0.526
B, 462	GM966_C09_159R3_075.fsa	4409216	27	113	9	5991	5985	4404189	5995	4412568	4	0.3575
B, 463	GM966_C09_159R3_075.fsa	4418435	36	255	21	6002	5995	4412568	6005	442095	7	0.616
B, 464	GM966_C09_159R3_075.fsa	4427657	81	609	51	6013	6005	442095	6021	4434365	6	0.5523
B, 465	GM966_C09_159R3_075.fsa	4447786	203	1678	140	6037	6021	4434365	6045	4454498	7	0.6377
B, 466	GM966_C09_159R3_075.fsa	4458694	40	251	21	6050	6045	4454498	6058	4465409	6	0.574
B, 467	GM966_C09_159R3_075.fsa	4468767	16	71	5	6062	6058	4465409	6067	4472965	6	0.5492
B, 468	GM966_C09_159R3_075.fsa	4478843	33	188	15	6074	6067	4472965	6078	4482202	4	0.3604
B, 469	GM966_C09_159R3_075.fsa	4488081	52	355	29	6085	6078	4482202	6093	4494802	6	0.5148
B, 470	GM966_C09_159R3_075.fsa	4507408	12	55	4	6108	6102	4502365	6114	4512451	4	0.3614
B, 471	GM966_C09_159R3_075.fsa	4527587	238	2071	174	6132	6114	4512451	6143	453684	7	0.6651
B, 472	GM966_C09_159R3_075.fsa	454862	375	3509	295	6157	6143	453684	6165	4555354	8	0.7289
B, 473	GM966_C09_159R3_075.fsa	4558721	96	799	67	6169	6165	4555354	6175	4563773	7	0.663
B, 474	GM966_C09_159R3_075.fsa	4569668	121	963	81	6182	6175	4563773	6191	4577248	7	0.653
B, 475	GM966_C09_159R3_075.fsa	4580618	23	76	6	6195	6191	4577248	6201	4585673	3	0.3124
B, 476	GM966_C09_159R3_075.fsa	4589886	11	38	3	6206	6201	4585673	6209	4592414	4	0.3581
B, 477	GM966_C09_159R3_075.fsa	460.0	62	429	35	6218	6209	4592414	6226	4606674	6	0.5333
B, 478	GM966_C09_159R3_075.fsa	4620868	326	2804	234	6243	6231	4610847	6253	4629224	8	0.7048
B, 479	GM966_C09_159R3_075.fsa	4637586	80	551	46	6263	6253	4629224	6272	4645116	6	0.5576
B, 480	GM966_C09_159R3_075.fsa	4646789	7	14	1	6274	6272	4645116	6278	4650138	0	0.0
B, 481	GM966_C09_159R3_075.fsa	4656837	17	70	5	6286	6278	4650138	6291	4661026	2	0.2384
B, 482	GM966_C09_159R3_075.fsa	4687025	43	319	26	6322	6313	4679472	6330	4693743	7	0.6632
B, 483	GM966_C09_159R3_075.fsa	4697944	17	119	9	6335	6330	4693743	6340	4702145	8	0.7188
B, 484	GM966_C09_159R3_075.fsa	4707189	29	156	13	6346	6340	4702145	6349	4709712	4	0.3687
B, 485	GM966_C09_159R3_075.fsa	4716441	59	461	38	6357	6349	4709712	6365	4723174	7	0.617
B, 486	GM966_C09_159R3_075.fsa	4724857	4	9	0	6367	6365	4723174	6373	472991	3	0.2842
B, 487	GM966_C09_159R3_075.fsa	4745922	94	855	72	6392	6382	4737492	6398	4750982	10	0.893
B, 488	GM966_C09_159R3_075.fsa	4756045	92	788	66	6404	6398	4750982	6413	4763642	9	0.7862
B, 489	GM966_C09_159R3_075.fsa	4765331	9	47	3	6415	6413	4763642	6422	4771243	4	0.3566
B, 490	GM966_C09_159R3_075.fsa	4778849	51	332	28	6431	6422	4771243	6437	4783922	6	0.5446
B, 491	GM966_C09_159R3_075.fsa	4788998	25	155	13	6443	6437	4783922	6449	4794074	4	0.4071
B, 492	GM966_C09_159R3_075.fsa	4796614	12	57	4	6452	6449	4794074	6456	480.0	5	0.4665
B, 493	GM966_C09_159R3_075.fsa	4806893	47	394	33	6464	6456	480.0	6471	4812926	8	0.7129
B, 494	GM966_C09_159R3_075.fsa	4816375	30	188	16	6475	6471	4812926	6484	4824136	6	0.5691
B, 495	GM966_C09_159R3_075.fsa	4837941	366	3622	312	6500	6484	4824136	6504	4841393	9	0.7982
B, 496	GM966_C09_159R3_075.fsa	4847437	560	5663	489	6511	6504	4841393	6526	4860394	9	0.8491
B, 497	GM966_C09_159R3_075.fsa	4866443	32	161	13	6533	6526	4860394	6539	487163	4	0.384
B, 498	GM966_C09_159R3_075.fsa	4898449	172	2076	179	6570	6551	4882007	6588	4914038	9	0.7837
B, 499	GM966_C09_159R3_075.fsa	4929639	98	782	67	6606	6595	4920103	6612	4934842	7	0.6422
B, 500	GM966_C09_159R3_075.fsa	4939179	33	200	17	6617	6612	4934842	6623	4944385	4	0.3737
B, 501	GM966_C09_159R3_075.fsa	4958274	184	1773	153	6639	6623	4944385	6645	4963485	8	0.7386
B, 502	GM966_C09_159R3_075.fsa	4969566	153	1410	122	6652	6645	4963485	6659	4975649	8	0.7714
B, 503	GM966_C09_159R3_075.fsa	5007598	454	8626	734	6696	6678	499217	6715	5023688	19	16553
B, 504	GM966_C09_159R3_075.fsa	5029633	305	3135	266	6722	6715	5023688	6734	5039845	10	0.8877
B, 505	GM966_C09_159R3_075.fsa	5058637	123	1553	132	6756	6734	5039845	6763	5064636	9	0.8091
B, 506	GM966_C09_159R3_075.fsa	5068068	54	412	35	6767	6763	5064636	6777	5076662	7	0.6443
B, 507	GM966_C09_159R3_075.fsa	5086138	198	1771	152	6788	6777	5076662	6798	5094774	8	0.7579
B, 508	GM966_C09_159R3_075.fsa	5106896	90	778	67	6812	6798	5094774	6816	5110367	9	0.7933
B, 509	GM966_C09_159R3_075.fsa	5119058	254	2738	238	6826	6816	5110367	6830	512254	8	0.7257
B, 510	GM966_C09_159R3_075.fsa	5126898	260	2586	225	6835	6830	512254	6847	5137376	8	0.7257
B, 511	GM966_C09_159R3_075.fsa	5146348	42	267	24	6857	6847	5137376	6863	5151792	5	0.4845
B, 512	GM966_C09_159R3_075.fsa	5158147	22	105	9	6870	6863	5151792	6876	5163596	4	0.3648
B, 513	GM966_C09_159R3_075.fsa	5180872	12	40	3	6895	6888	5174504	6900	5185423	3	0.3071
B, 514	GM966_C09_159R3_075.fsa	5216572	26156	279249	24503	6935	6912	5196354	6941	5221801	9	0.8744
B, 515	GM966_C09_159R3_075.fsa	5227027	22743	266563	23203	6947	6941	5221801	6963	5240951	9	0.8353
B, 516	GM966_C09_159R3_075.fsa	5261807	5	21	1	6987	6976	5252252	6993	5267015	0	0.0
B, 517	GM966_C09_159R3_075.fsa	5272221	10	29	2	6999	6993	5267015	7005	5277425	1	0.0976
B, 518	GM966_C09_159R3_075.fsa	5286094	12	26	2	7015	7008	5280027	7020	5290426	1	0.1083
B, 519	GM966_C09_159R3_075.fsa	5294757	5	18	1	7025	7020	5290426	7027	5296488	1	0.0866
B, 520	GM966_C09_159R3_075.fsa	5325031	30	276	23	7060	7051	5317252	7066	5330213	11	0.9505
B, 521	GM966_C09_159R3_075.fsa	5335394	24	294	25	7072	7066	5330213	7085	5346613	13	11653
B, 522	GM966_C09_159R3_075.fsa	5348339	6	18	1	7087	7085	5346613	7090	5350926	2	0.1725
B, 523	GM966_C09_159R3_075.fsa	5358685	8	26	2	7099	7094	5354375	7104	5362994	1	0.0862
B, 524	GM966_C09_159R3_075.fsa	5378496	30	261	22	7122	7111	5369025	7128	538366	3	0.3224
B, 525	GM966_C09_159R3_075.fsa	5385381	25	253	21	7130	7128	538366	7153	5405355	2	0.1736
B, 526	GM966_C09_159R3_075.fsa	5410713	11	44	3	7159	7153	5405355	7167	5417865	0	0.0
B, 527	GM966_C09_159R3_075.fsa	5423233	10	32	2	7173	7167	5417865	7177	5426814	1	0.1193
B, 528	GM966_C09_159R3_075.fsa	543219	11	43	3	7183	7181	5430398	7189	5437569	2	0.1793
B, 529	GM966_C09_159R3_075.fsa	5443851	8	24	2	7196	7193	5441158	7200	5447442	2	0.2245
B, 530	GM966_C09_159R3_075.fsa	5463629	15	61	5	7218	7216	5461828	7224	5469033	0	0.0
B, 531	GM966_C09_159R3_075.fsa	5483464	9	19	1	7240	7237	5480755	7242	5485269	2	0.2107
B, 532	GM966_C09_159R3_075.fsa	5494306	8	34	3	7252	7248	549069	7254	5496115	1	0.1356
B, 533	GM966_C09_159R3_075.fsa	550245	8	41	3	7261	7258	5499734	7269	5509696	2	0.2005
B, 534	GM966_C09_159R3_075.fsa	5511509	10	26	2	7271	7269	5509696	7274	5514229	1	0.0907
B, 535	GM966_C09_159R3_075.fsa	5522395	13	62	5	7283	7276	5516043	7289	5527845	1	0.0908
B, 536	GM966_C09_159R3_075.fsa	5533299	10	43	3	7295	7289	5527845	7300	5537847	2	0.1983
B, 537	GM966_C09_159R3_075.fsa	5543309	10	39	3	7306	7300	5537847	7308	5545131	1	0.1328
B, 538	GM966_C09_159R3_075.fsa	5546953	14	30	2	7310	7308	5545131	7312	5548775	1	0.1675
B, 539	GM966_C09_159R3_075.fsa	5555158	13	60	5	7319	7314	5550598	7324	555972	1	0.1482
B, 540	GM966_C09_159R3_075.fsa	5565199	17	104	9	7330	7327	5562459	7342	557617	2	0.1988
B, 541	GM966_C09_159R3_075.fsa	5594494	9	44	4	7362	7355	5588075	7367	5599082	0	0.0
B, 542	GM966_C09_159R3_075.fsa	5600909	6	22	2	7369	7367	5599082	7372	5603637	0	0.0
B, 543	GM966_C09_159R3_075.fsa	5624571	9	36	3	7395	7388	5618195	7397	5626393	5	0.4896
B, 544	GM966_C09_159R3_075.fsa	5628216	7	30	2	7399	7397	5626393	7405	5633685	5	0.5209
B, 545	GM966_C09_159R3_075.fsa	5646459	11	69	6	7419	7414	5641895	7427	5653765	6	0.5706
B, 546	GM966_C09_159R3_075.fsa	5671136	11	31	2	7446	7442	5667476	7448	5672966	1	0.0915
B, 547	GM966_C09_159R3_075.fsa	5678458	11	61	5	7454	7448	5672966	7461	5684869	7	0.728
B, 548	GM966_C09_159R3_075.fsa	5691285	14	55	5	7468	7461	5684869	7472	5694952	5	0.5296
B, 549	GM966_C09_159R3_075.fsa	5698621	13	40	3	7476	7472	5694952	7478	5700456	1	0.1179
B, 550	GM966_C09_159R3_075.fsa	5708716	9	21	1	7487	7484	5705962	7489	5710553	1	0.1049
B, 551	GM966_C09_159R3_075.fsa	5722498	11	49	4	7502	7496	5716983	7507	5727095	7	0.7171
B, 552	GM966_C09_159R3_075.fsa	5742742	9	27	2	7524	7521	5739979	7526	5744585	4	0.3889
B, 553	GM966_C09_159R3_075.fsa	5750114	8	34	3	7532	7529	5747349	7538	5755645	6	0.6084
B, 554	GM966_C09_159R3_075.fsa	575749	10	19	1	7540	7538	5755645	7542	5759335	1	0.0922
B, 555	GM966_C09_159R3_075.fsa	5763948	5	15	1	7547	7544	576118	7549	5765794	3	0.3015
B, 556	GM966_C09_159R3_075.fsa	576764	7	16	1	7551	7549	5765794	7553	5769487	1	0.1385
B, 557	GM966_C09_159R3_075.fsa	5785195	14	35	3	7570	7568	5783346	7573	5787969	0	0.0
B, 558	GM966_C09_159R3_075.fsa	5796297	14	87	8	7582	7576	5790744	7591	5804642	11	10774
B, 559	GM966_C09_159R3_075.fsa	5819514	13	97	9	7607	7605	5817654	7616	5827891	3	0.2792
B, 560	GM966_C09_159R3_075.fsa	583348	12	81	7	7622	7616	5827891	7630	5840938	2	0.213
B, 561	GM966_C09_159R3_075.fsa	5847469	11	58	5	7637	7630	5840938	7642	5852136	4	0.394
B, 562	GM966_C09_159R3_075.fsa	5857741	10	42	3	7648	7642	5852136	7651	5860545	1	0.1557
B, 563	GM966_C09_159R3_075.fsa	5884882	13	75	7	7677	7668	587645	7682	588957	4	0.3749
B, 564	GM966_C09_159R3_075.fsa	5892384	10	31	2	7685	7682	588957	7687	5894261	0	0.0
B, 565	GM966_C09_159R3_075.fsa	5900832	13	28	2	7694	7691	5898015	7697	590365	1	0.1451
B, 566	GM966_C09_159R3_075.fsa	5912108	8	43	4	7706	7699	5905529	7709	591493	1	0.1222
B, 567	GM966_C09_159R3_075.fsa	5918693	7	25	2	7713	7709	591493	7715	5920575	1	0.0941
B, 568	GM966_C09_159R3_075.fsa	5924341	9	44	4	7719	7715	5920575	7724	592905	3	0.3256
B, 569	GM966_C09_159R3_075.fsa	5935648	15	82	7	7731	7724	592905	7737	5941307	3	0.3236
B, 570	GM966_C09_159R3_075.fsa	5954526	19	137	12	7751	7737	5941307	7757	5960197	3	0.3353
B, 571	GM966_C09_159R3_075.fsa	5968711	10	64	6	7766	7757	5960197	7769	5971551	7	0.6938
B, 572	GM966_C09_159R3_075.fsa	5986712	11	39	3	7785	7779	5981024	7788	5989558	4	0.3793
B, 573	GM966_C09_159R3_075.fsa	599905	11	39	3	7798	7795	5996201	7800	6000939	1	0.0948
B, 574	GM966_C09_159R3_075.fsa	6007512	18	109	10	7807	7800	6000939	7813	6013146	8	0.8372
B, 575	GM966_C09_159R3_075.fsa	6015962	14	72	6	7816	7813	6013146	7821	6020657	9	0.8451
B, 576	GM966_C09_159R3_075.fsa	6024413	10	60	5	7825	7821	6020657	7831	6030047	5	0.5516
B, 577	GM966_C09_159R3_075.fsa	6035681	9	43	4	7837	7831	6030047	7843	6041315	2	0.2569
B, 578	GM966_C09_159R3_075.fsa	6046948	8	28	2	7849	7843	6041315	7855	6052582	2	0.2113
B, 579	GM966_C09_159R3_075.fsa	6065728	8	13	1	7869	7867	606385	7871	6067606	0	0.0
B, 580	GM966_C09_159R3_075.fsa	6069484	10	31	2	7873	7871	6067606	7879	6075117	2	0.1878
B, 581	GM966_C09_159R3_075.fsa	608169	14	58	5	7886	7882	6077934	7894	6089202	0	0.0
B, 582	GM966_C09_159R3_075.fsa	6132394	10	57	5	7940	7935	612.77	7944	613615	3	0.2973
G, 1	GM966_C09_159R3_075.fsa	5218315	385	2440	212	6937	6929	5211342	6942	5222672	4	0.4345
G, 2	GM966_C09_159R3_075.fsa	5229639	431	4652	404	6950	6942	5222672	6969	5246168	10	0.9091
Y, 1	GM966_C09_159R3_075.fsa	102041	62	258	35	1147	1140	92517	1152	108844	2	0.3309
Y, 2	GM966_C09_159R3_075.fsa	466459	51	219	23	1425	1419	459868	1435	477365	5	0.5712
Y, 3	GM966_C09_159R3_075.fsa	531481	66	385	39	1486	1479	524197	1497	542836	5	0.5411
Y, 4	GM966_C09_159R3_075.fsa	589181	53	291	28	1543	1537	583238	1549	595095	2	0.2209
Y, 5	GM966_C09_159R3_075.fsa	87106	54	449	42	1832	1820	859738	1837	875773	10	0.9984
Y, 6	GM966_C09_159R3_075.fsa	88801	56	181	17	1850	1843	881423	1854	891772	5	0.5527
Y, 7	GM966_C09_159R3_075.fsa	1053717	52	280	26	2027	2021	1048093	2033	1059334	5	0.5017
Y, 8	GM966_C09_159R3_075.fsa	1180413	60	336	30	2165	2158	1174157	2170	1184874	5	0.4679
Y, 9	GM966_C09_159R3_075.fsa	1308891	66	255	22	2311	2304	1302751	2316	1313275	4	0.3648
Y, 10	GM966_C09_159R3_075.fsa	1577599	62	305	27	2613	2604	1569533	2619	1582976	9	0.8183
Y, 11	GM966_C09_159R3_075.fsa	1785259	51	248	21	2850	2844	1780052	2856	1790464	7	0.6146
Y, 12	GM966_C09_159R3_075.fsa	1894237	51	194	16	2975	2971	1890757	2980	1898586	2	0.2343
Y, 13	GM966_C09_159R3_075.fsa	202395	50	220	18	3125	3118	2017965	3129	202737	2	0.2117
Y, 14	GM966_C09_159R3_075.fsa	2063254	51	195	16	3171	3164	2057276	3176	2067523	3	0.3281
Y, 15	GM966_C09_159R3_075.fsa	2085445	66	346	29	3197	3191	2080326	3205	209227	4	0.3413
Y, 16	GM966_C09_159R3_075.fsa	2117849	50	239	20	3235	3225	2109326	3237	2119554	3	0.3012
Y, 17	GM966_C09_159R3_075.fsa	2125519	52	291	24	3244	3237	2119554	3249	2129779	2	0.202
Y, 18	GM966_C09_159R3_075.fsa	2216861	50	228	19	3351	3344	221096	3357	222192	5	0.4635
Y, 19	GM966_C09_159R3_075.fsa	226.24	52	331	27	3405	3399	2257339	3411	2267462	3	0.3093
Y, 20	GM966_C09_159R3_075.fsa	2272523	51	271	22	3417	3411	2267462	3420	2275054	4	0.3656
Y, 21	GM966_C09_159R3_075.fsa	2279272	51	378	31	3425	3420	2275054	3436	2288553	4	0.3697
Y, 22	GM966_C09_159R3_075.fsa	2304585	54	319	26	3455	3449	2299522	3461	2309649	5	0.493
Y, 23	GM966_C09_159R3_075.fsa	2412143	54	283	24	3582	3572	2403472	3586	2415609	5	0.47
Y, 24	GM966_C09_159R3_075.fsa	2441547	58	258	22	3616	3607	2433776	3620	2444999	2	0.2055
Y, 25	GM966_C09_159R3_075.fsa	2540703	60	216	17	3733	3726	2534906	3738	254484	2	0.2333
Y, 26	GM966_C09_159R3_075.fsa	2615049	51	275	22	3823	3817	2610032	3827	2618393	4	0.3555
Y, 27	GM966_C09_159R3_075.fsa	2620065	52	261	21	3829	3827	2618393	3838	2627591	6	0.5663
Y, 28	GM966_C09_159R3_075.fsa	2636789	56	438	36	3849	3838	2627591	3858	2644316	9	0.8267
Y, 29	GM966_C09_159R3_075.fsa	2763986	52	198	16	4001	3996	2759799	4007	276901	5	0.4724
Y, 30	GM966_C09_159R3_075.fsa	278911	54	401	33	4031	4018	2778222	4035	2792461	7	0.6529
Y, 31	GM966_C09_159R3_075.fsa	3194924	67	188	15	4521	4514	3189002	4526	3199154	2	0.2221
Y, 32	GM966_C09_159R3_075.fsa	3238283	52	325	27	4573	4566	3232465	4581	3244927	8	0.7314
Y, 33	GM966_C09_159R3_075.fsa	3270641	55	316	26	4612	4605	3264839	4619	3276439	3	0.2722
Y, 34	GM966_C09_159R3_075.fsa	3282234	54	193	15	4626	4619	3276439	4631	3286372	2	0.2147
Y, 35	GM966_C09_159R3_075.fsa	3414077	54	226	18	4786	4779	3408281	4792	3419044	2	0.2001
Y, 36	GM966_C09_159R3_075.fsa	3558745	55	144	11	4961	4957	3555443	4965	3562047	3	0.2512
Y, 37	GM966_C09_159R3_075.fsa	367782	54	229	18	5106	5100	3672903	5111	3681917	2	0.2202
Y, 38	GM966_C09_159R3_075.fsa	3720442	56	209	17	5158	5154	3717163	5160	3722082	5	0.4431
Y, 39	GM966_C09_159R3_075.fsa	3815806	62	181	15	5274	5272	3814142	5280	3820796	3	0.2904
Y, 40	GM966_C09_159R3_075.fsa	3880623	54	291	24	5352	5345	3874811	5357	3884774	3	0.2491
Y, 41	GM966_C09_159R3_075.fsa	3928749	50	249	20	5410	5401	3921285	5416	3933724	2	0.2257
Y, 42	GM966_C09_159R3_075.fsa	4124406	52	221	18	5649	5642	411867	5652	4126866	6	0.5518
Y, 43	GM966_C09_159R3_075.fsa	4175443	58	402	34	5710	5707	4172906	5721	4184749	3	0.3247
Y, 44	GM966_C09_159R3_075.fsa	4196609	50	326	27	5735	5728	4190677	5744	4204165	7	0.612
Y, 45	GM966_C09_159R3_075.fsa	4583988	56	244	20	6199	6192	457809	6205	4589043	7	0.6546
Y, 46	GM966_C09_159R3_075.fsa	5032183	52	230	19	6725	6718	5026235	6729	5035586	4	0.4147
Y, 47	GM966_C09_159R3_075.fsa	5120799	55	236	20	6828	6824	5117318	6838	5129514	2	0.2208
Y, 48	GM966_C09_159R3_075.fsa	5183602	50	225	20	6898	6893	5179052	6904	5189065	3	0.3549
Y, 49	GM966_C09_159R3_075.fsa	5211342	216	1415	123	6929	6922	5205236	6935	5216572	12	10672
Y, 50	GM966_C09_159R3_075.fsa	5220058	227	1333	116	6939	6937	5218315	6952	523138	6	0.5643
Y, 51	GM966_C09_159R3_075.fsa	5236601	74	382	33	6958	6952	523138	6960	5238341	1	0.087
Y, 52	GM966_C09_159R3_075.fsa	524443	77	802	69	6967	6962	5240081	6977	5253121	10	0.9071
Y, 53	GM966_C09_159R3_075.fsa	5334531	50	235	20	7071	7064	5328486	7077	5339711	5	0.5121
Y, 54	GM966_C09_159R3_075.fsa	5537847	57	291	26	7300	7289	5527845	7305	5542398	13	12674
Y, 55	GM966_C09_159R3_075.fsa	5557895	50	213	19	7322	7315	555151	7324	555972	5	0.4561
Y, 56	GM966_C09_159R3_075.fsa	5926224	50	242	22	7721	7715	5920575	7725	5929993	4	0.4183
Y, 57	GM966_C09_159R3_075.fsa	5935648	82	284	26	7731	7725	5929993	7736	5940363	7	0.6812
R, 1	GM966_C09_159R3_075.fsa		56	239	0	46	38	-1.0	50	-1.0	5	0.0
R, 2	GM966_C09_159R3_075.fsa		50	143	0	84	77	-1.0	86	-1.0	3	0.0
R, 3	GM966_C09_159R3_075.fsa	853125	52	203	19	1813	1807	847452	1818	857849	3	0.3444
R, 4	GM966_C09_159R3_075.fsa	910548	56	228	21	1874	1869	905859	1880	916172	3	0.3659
R, 5	GM966_C09_159R3_075.fsa	1394749	55	194	16	2409	2404	1390372	2415	140.0	5	0.4482
R, 6	GM966_C09_159R3_075.fsa	1464622	50	196	17	2487	2480	1458342	2493	1470005	2	0.2476
R, 7	GM966_C09_159R3_075.fsa	1622865	64	303	26	2664	2657	1616713	2669	1627257	5	0.4937
R, 8	GM966_C09_159R3_075.fsa	1673724	50	327	28	2722	2715	1667596	2733	1683347	5	0.5065
R, 9	GM966_C09_159R3_075.fsa	1887276	54	226	19	2967	2958	1879442	2973	1892497	4	0.4307
R, 10	GM966_C09_159R3_075.fsa	2013688	60	245	20	3113	3107	2008556	3118	2017965	3	0.3308
R, 11	GM966_C09_159R3_075.fsa	2162302	59	245	21	3287	3281	2157157	3292	2166589	3	0.3269
R, 12	GM966_C09_159R3_075.fsa	2256496	51	290	24	3398	3392	2251435	3408	2264931	8	0.6996
R, 13	GM966_C09_159R3_075.fsa	2277585	58	410	34	3423	3408	2264931	3428	2281803	7	0.6244
R, 14	GM966_C09_159R3_075.fsa	2288553	50	295	24	3436	3428	2281803	3441	2292771	3	0.3138
R, 15	GM966_C09_159R3_075.fsa	2445861	52	362	31	3621	3613	2438958	3632	2455343	2	0.2041
R, 16	GM966_C09_159R3_075.fsa	2625918	51	285	23	3836	3830	2620901	3845	2633444	11	0.9497
R, 17	GM966_C09_159R3_075.fsa	301226	50	366	29	4301	4294	3006536	4313	302208	2	0.187
R, 18	GM966_C09_159R3_075.fsa	3277267	58	196	16	4620	4611	3269812	4623	3279751	2	0.1903
R, 19	GM966_C09_159R3_075.fsa	349845	55	290	23	4888	4878	3490184	4892	3501756	7	0.5859
R, 20	GM966_C09_159R3_075.fsa	373848	62	199	16	5180	5174	373356	5186	374.34	2	0.1977
R, 21	GM966_C09_159R3_075.fsa	3872319	61	230	19	5342	5335	3866506	5347	3876471	6	0.5749
R, 22	GM966_C09_159R3_075.fsa	4166991	52	197	16	5700	5693	4161079	5703	4169525	6	0.5696
R, 23	GM966_C09_159R3_075.fsa	4217489	57	297	24	5760	5753	4211661	5766	4222484	2	0.2024
R, 24	GM966_C09_159R3_075.fsa	4456176	57	308	25	6047	6040	4450303	6058	4465409	7	0.6285
R, 25	GM966_C09_159R3_075.fsa	4713076	53	179	15	6353	6346	4707189	6358	4717282	7	0.6362
R, 26	GM966_C09_159R3_075.fsa	4781386	57	272	22	6434	6424	4772933	6436	4783077	4	0.3851
R, 27	GM966_C09_159R3_075.fsa	4788998	50	276	23	6443	6436	4783077	6449	4794074	11	0.9802
R, 28	GM966_C09_159R3_075.fsa	4842256	57	311	26	6505	6495	4833625	6511	4847437	13	11554
R, 29	GM966_C09_159R3_075.fsa	499.13	55	299	26	6677	6672	4986951	6687	500.0	3	0.3283
R, 30	GM966_C09_159R3_075.fsa	5113841	54	288	25	6820	6813	5107764	6830	512254	6	0.571
R, 31	GM966_C09_159R3_075.fsa	5230509	109	460	40	6951	6948	5227897	6961	5239211	3	0.2837
R, 32	GM966_C09_159R3_075.fsa	5325895	60	224	19	7061	7051	5317252	7063	5327622	5	0.4808
R, 33	GM966_C09_159R3_075.fsa	5579831	57	399	36	7346	7334	5568854	7349	5582578	10	10023
R, 34	GM966_C09_159R3_075.fsa	5588992	58	348	31	7356	7349	5582578	7361	5593576	7	0.7033
R, 35	GM966_C09_159R3_075.fsa	5910228	50	343	32	7704	7702	5908348	7714	5919634	8	0.7932
O, 1	GM966_C09_159R3_075.fsa	20.0	1546	15661	2214	1219	1202	176871	1228	213641	10	1469
O, 2	GM966_C09_159R3_075.fsa	40.0	1354	10070	1199	1366	1355	386556	1375	41038	7	0.8417
O, 3	GM966_C09_159R3_075.fsa	60.0	2541	14352	1432	1554	1545	591155	1562	608123	5	0.5264
O, 4	GM966_C09_159R3_075.fsa	80.0	1659	9540	910	1757	1748	791395	1765	807613	5	0.5132
O, 5	GM966_C09_159R3_075.fsa	100.0	2668	14426	1349	1970	1961	991661	1977	1006632	5	0.4688
O, 6	GM966_C09_159R3_075.fsa	114.0	3071	16197	1477	2120	2111	1131722	2127	1146317	4	0.4516
O, 7	GM966_C09_159R3_075.fsa	120.0	2463	13165	1164	2187	2178	119.2	2194	1206155	4	0.4394
O, 8	GM966_C09_159R3_075.fsa	140.0	2074	10804	956	2415	2406	1392123	2422	1406285	4	0.4302
O, 9	GM966_C09_159R3_075.fsa	160.0	2341	12316	1094	2638	2629	1591936	2645	160616	4	0.4349
O, 10	GM966_C09_159R3_075.fsa	180.0	2908	14961	1303	2867	2859	1793065	2875	180.7	4	0.4112
O, 11	GM966_C09_159R3_075.fsa	200.0	2354	12497	1074	3097	3089	1993087	3105	2006845	4	0.4165
O, 12	GM966_C09_159R3_075.fsa	214.0	2443	13042	1114	3261	3252	2132334	3268	2146006	4	0.4269
O, 13	GM966_C09_159R3_075.fsa	220.0	1901	10967	932	3331	3322	2192294	3338	2205901	5	0.4517
O, 14	GM966_C09_159R3_075.fsa	240.0	2915	16702	1429	3568	3559	2392396	3576	2406942	5	0.4572
O, 15	GM966_C09_159R3_075.fsa	250.0	1375	8031	679	3684	3675	249229	3692	2506665	5	0.4609
O, 16	GM966_C09_159R3_075.fsa	260.0	2082	13000	1075	3805	3795	259.18	3813	2606688	5	0.4798
O, 17	GM966_C09_159R3_075.fsa	280.0	2221	14564	1214	4044	4034	2791623	4053	2807468	6	0.508
O, 18	GM966_C09_159R3_075.fsa	300.0	2234	15137	1241	4286	4276	2991768	4295	3007354	6	0.5182
O, 19	GM966_C09_159R3_075.fsa	314.0	1404	10048	841	4456	4446	3131699	4466	3148441	6	0.5606
O, 20	GM966_C09_159R3_075.fsa	320.0	1561	11531	968	4527	4516	3190694	4537	3208333	6	0.5754
O, 21	GM966_C09_159R3_075.fsa	340.0	1982	14903	1227	4769	4758	3390983	4780	3409109	6	0.5658
O, 22	GM966_C09_159R3_075.fsa	360.0	1602	12751	1047	5011	5000	3590927	5022	3609008	7	0.6055
O, 23	GM966_C09_159R3_075.fsa	380.0	1198	9661	798	5255	5244	3790975	5267	3809983	7	0.621
O, 24	GM966_C09_159R3_075.fsa	400.0	1644	14234	1160	5496	5484	3990066	5514	4014533	8	0.6564
O, 25	GM966_C09_159R3_075.fsa	414.0	1520	13855	1157	5668	5655	4129327	5692	4160235	8	0.6985
O, 26	GM966_C09_159R3_075.fsa	420.0	1430	12938	1085	5739	5726	4188983	5756	4214159	8	0.7032
O, 27	GM966_C09_159R3_075.fsa	440.0	1741	16386	1367	5980	5967	438925	6006	4421788	8	0.7422
O, 28	GM966_C09_159R3_075.fsa	460.0	1942	18759	1571	6218	6204	4588201	6239	4617527	8	0.7497
O, 29	GM966_C09_159R3_075.fsa	480.0	1927	18711	1601	6456	6442	4788151	6479	4819824	8	0.7691
O, 30	GM966_C09_159R3_075.fsa	500.0	853	8469	726	6687	6673	4987821	6700	501098	9	0.8064
O, 31	GM966_C09_159R3_075.fsa	514.0	928	9509	845	6850	6834	5126026	6864	515.27	9	0.8736
O, 32	GM966_C09_159R3_075.fsa	520.0	2124	21466	1909	6916	6901	5186333	6935	5216572	9	0.8391
O, 33	GM966_C09_159R3_075.fsa	540.0	1642	17879	1558	7147	7122	5378496	7161	5412501	10	0.8859
O, 34	GM966_C09_159R3_075.fsa	560.0	1066	11999	1095	7368	7352	5585326	7390	5620016	10	0.968
O, 35	GM966_C09_159R3_075.fsa	580.0	1673	18915	1753	7586	7568	5783346	7604	5816724	10	0.9903
O, 36	GM966_C09_159R3_075.fsa	600.0	1093	12316	1162	7799	7780	5981971	7816	6015962	10	0.9782

## Sheet: 159R4
Dye/Sample Peak	Sample File Name	Size	Height	Area in Point	Area in BP	Data Point	Begin Point	Begin BP	End Point	End BP	Width in Point	Width in BP	User Comments	User Edit
B, 1	GM966_C10_159R4_076.fsa		11	41	0	21	19	-1.0	26	-1.0	2	0.0
B, 2	GM966_C10_159R4_076.fsa		9	33	0	32	26	-1.0	34	-1.0	2	0.0
B, 3	GM966_C10_159R4_076.fsa		13	67	0	45	34	-1.0	50	-1.0	5	0.0
B, 4	GM966_C10_159R4_076.fsa		8	17	0	52	50	-1.0	54	-1.0	0	0.0
B, 5	GM966_C10_159R4_076.fsa		12	82	0	66	56	-1.0	72	-1.0	6	0.0
B, 6	GM966_C10_159R4_076.fsa		11	19	0	74	72	-1.0	76	-1.0	1	0.0
B, 7	GM966_C10_159R4_076.fsa		13	98	0	82	76	-1.0	92	-1.0	6	0.0
B, 8	GM966_C10_159R4_076.fsa		14	74	0	119	112	-1.0	125	-1.0	6	0.0
B, 9	GM966_C10_159R4_076.fsa		9	53	0	132	127	-1.0	138	-1.0	4	0.0
B, 10	GM966_C10_159R4_076.fsa		11	117	0	156	150	-1.0	170	-1.0	6	0.0
B, 11	GM966_C10_159R4_076.fsa		10	52	0	187	185	-1.0	197	-1.0	6	0.0
B, 12	GM966_C10_159R4_076.fsa		12	55	0	206	197	-1.0	211	-1.0	5	0.0
B, 13	GM966_C10_159R4_076.fsa		11	46	0	217	211	-1.0	221	-1.0	7	0.0
B, 14	GM966_C10_159R4_076.fsa		14	47	0	226	221	-1.0	230	-1.0	1	0.0
B, 15	GM966_C10_159R4_076.fsa		11	55	0	236	232	-1.0	243	-1.0	2	0.0
B, 16	GM966_C10_159R4_076.fsa		11	47	0	251	243	-1.0	255	-1.0	2	0.0
B, 17	GM966_C10_159R4_076.fsa		10	56	0	262	255	-1.0	264	-1.0	2	0.0
B, 18	GM966_C10_159R4_076.fsa		11	42	0	268	264	-1.0	271	-1.0	3	0.0
B, 19	GM966_C10_159R4_076.fsa		10	61	0	278	271	-1.0	284	-1.0	4	0.0
B, 20	GM966_C10_159R4_076.fsa		11	84	0	297	288	-1.0	299	-1.0	3	0.0
B, 21	GM966_C10_159R4_076.fsa		8	42	0	326	321	-1.0	330	-1.0	3	0.0
B, 22	GM966_C10_159R4_076.fsa		13	58	0	342	337	-1.0	348	-1.0	4	0.0
B, 23	GM966_C10_159R4_076.fsa		14	52	0	358	352	-1.0	363	-1.0	0	0.0
B, 24	GM966_C10_159R4_076.fsa		17	56	0	380	374	-1.0	385	-1.0	7	0.0
B, 25	GM966_C10_159R4_076.fsa		11	46	0	388	385	-1.0	394	-1.0	3	0.0
B, 26	GM966_C10_159R4_076.fsa		5	16	0	396	394	-1.0	399	-1.0	0	0.0
B, 27	GM966_C10_159R4_076.fsa		6	33	0	404	399	-1.0	408	-1.0	3	0.0
B, 28	GM966_C10_159R4_076.fsa		7	32	0	434	430	-1.0	439	-1.0	3	0.0
B, 29	GM966_C10_159R4_076.fsa		6	28	0	443	439	-1.0	449	-1.0	2	0.0
B, 30	GM966_C10_159R4_076.fsa		14	74	0	460	449	-1.0	466	-1.0	2	0.0
B, 31	GM966_C10_159R4_076.fsa		16	117	0	473	466	-1.0	485	-1.0	1	0.0
B, 32	GM966_C10_159R4_076.fsa		12	116	0	499	485	-1.0	505	-1.0	6	0.0
B, 33	GM966_C10_159R4_076.fsa		9	37	0	522	520	-1.0	528	-1.0	3	0.0
B, 34	GM966_C10_159R4_076.fsa		8	31	0	531	528	-1.0	537	-1.0	0	0.0
B, 35	GM966_C10_159R4_076.fsa		14	92	0	550	540	-1.0	555	-1.0	5	0.0
B, 36	GM966_C10_159R4_076.fsa		9	49	0	569	562	-1.0	573	-1.0	3	0.0
B, 37	GM966_C10_159R4_076.fsa		10	43	0	582	575	-1.0	587	-1.0	5	0.0
B, 38	GM966_C10_159R4_076.fsa		16	92	0	598	587	-1.0	602	-1.0	12	0.0
B, 39	GM966_C10_159R4_076.fsa		16	118	0	606	602	-1.0	615	-1.0	6	0.0
B, 40	GM966_C10_159R4_076.fsa		11	78	0	621	615	-1.0	625	-1.0	5	0.0
B, 41	GM966_C10_159R4_076.fsa		15	120	0	628	625	-1.0	638	-1.0	2	0.0
B, 42	GM966_C10_159R4_076.fsa		15	77	0	643	638	-1.0	648	-1.0	7	0.0
B, 43	GM966_C10_159R4_076.fsa		22	71	0	654	648	-1.0	659	-1.0	1	0.0
B, 44	GM966_C10_159R4_076.fsa		7	24	0	662	659	-1.0	666	-1.0	3	0.0
B, 45	GM966_C10_159R4_076.fsa		9	28	0	669	666	-1.0	671	-1.0	2	0.0
B, 46	GM966_C10_159R4_076.fsa		11	65	0	696	691	-1.0	702	-1.0	3	0.0
B, 47	GM966_C10_159R4_076.fsa		13	103	0	715	708	-1.0	725	-1.0	3	0.0
B, 48	GM966_C10_159R4_076.fsa		12	79	0	730	725	-1.0	738	-1.0	3	0.0
B, 49	GM966_C10_159R4_076.fsa		15	73	0	775	769	-1.0	783	-1.0	5	0.0
B, 50	GM966_C10_159R4_076.fsa		5	12	0	787	785	-1.0	789	-1.0	1	0.0
B, 51	GM966_C10_159R4_076.fsa		12	49	0	796	789	-1.0	802	-1.0	0	0.0
B, 52	GM966_C10_159R4_076.fsa		13	126	0	822	812	-1.0	835	-1.0	2	0.0
B, 53	GM966_C10_159R4_076.fsa		12	56	0	842	835	-1.0	848	-1.0	1	0.0
B, 54	GM966_C10_159R4_076.fsa		14	34	0	880	874	-1.0	884	-1.0	2	0.0
B, 55	GM966_C10_159R4_076.fsa		11	96	0	897	884	-1.0	903	-1.0	2	0.0
B, 56	GM966_C10_159R4_076.fsa		11	37	0	906	903	-1.0	910	-1.0	6	0.0
B, 57	GM966_C10_159R4_076.fsa		10	44	0	915	910	-1.0	918	-1.0	6	0.0
B, 58	GM966_C10_159R4_076.fsa		11	68	0	923	918	-1.0	932	-1.0	5	0.0
B, 59	GM966_C10_159R4_076.fsa		7	19	0	951	949	-1.0	953	-1.0	1	0.0
B, 60	GM966_C10_159R4_076.fsa		13	54	0	960	953	-1.0	964	-1.0	4	0.0
B, 61	GM966_C10_159R4_076.fsa		13	74	0	971	964	-1.0	980	-1.0	0	0.0
B, 62	GM966_C10_159R4_076.fsa		136	945	0	997	980	-1.0	1005	-1.0	6	0.0
B, 63	GM966_C10_159R4_076.fsa		95	967	0	1024	1005	-1.0	1032	-1.0	6	0.0
B, 64	GM966_C10_159R4_076.fsa		155	985	0	1040	1032	-1.0	1047	-1.0	6	0.0
B, 65	GM966_C10_159R4_076.fsa		105	622	0	1054	1047	-1.0	1061	-1.0	5	0.0
B, 66	GM966_C10_159R4_076.fsa	2027	49	305	41	1085	1076	0.8108	1092	2973	5	0.6907
B, 67	GM966_C10_159R4_076.fsa	41892	50	377	50	1101	1092	2973	1108	51351	6	0.8277
B, 68	GM966_C10_159R4_076.fsa	58108	13	97	13	1113	1108	51351	1119	66216	5	0.7939
B, 69	GM966_C10_159R4_076.fsa	68919	10	58	7	1121	1119	66216	1129	7973	4	0.6419
B, 70	GM966_C10_159R4_076.fsa	83784	10	41	5	1132	1129	7973	1143	98649	3	0.4504
B, 71	GM966_C10_159R4_076.fsa	122973	15	50	6	1161	1154	113514	1163	125676	4	0.576
B, 72	GM966_C10_159R4_076.fsa	135135	53	270	36	1170	1163	125676	1175	141892	4	0.6467
B, 73	GM966_C10_159R4_076.fsa	151351	26	137	18	1182	1175	141892	1188	15946	6	0.8227
B, 74	GM966_C10_159R4_076.fsa	17027	27	124	16	1196	1188	15946	1202	178378	4	0.6475
B, 75	GM966_C10_159R4_076.fsa	187838	49	198	26	1209	1202	178378	1213	193243	4	0.5519
B, 76	GM966_C10_159R4_076.fsa	204515	439	2450	354	1221	1213	193243	1227	213483	5	0.7377
B, 77	GM966_C10_159R4_076.fsa	222366	261	1699	250	1233	1227	213483	1237	228243	5	0.817
B, 78	GM966_C10_159R4_076.fsa	232626	222	1460	212	1240	1237	228243	1248	244217	6	0.9189
B, 79	GM966_C10_159R4_076.fsa	272579	102	484	67	1268	1260	261338	1273	279536	4	0.6486
B, 80	GM966_C10_159R4_076.fsa	289188	192	989	135	1280	1273	279536	1286	297381	5	0.6936
B, 81	GM966_C10_159R4_076.fsa	305501	77	346	46	1292	1286	297381	1294	308191	5	0.6821
B, 82	GM966_C10_159R4_076.fsa	317546	197	1125	149	1301	1294	308191	1306	324168	4	0.6104
B, 83	GM966_C10_159R4_076.fsa	330742	188	913	119	1311	1306	324168	1318	339865	4	0.6192
B, 84	GM966_C10_159R4_076.fsa	347611	35	169	21	1324	1318	339865	1326	350179	6	0.8702
B, 85	GM966_C10_159R4_076.fsa	360373	215	1228	155	1334	1326	350179	1340	367941	5	0.6678
B, 86	GM966_C10_159R4_076.fsa	374199	91	464	57	1345	1340	367941	1349	379173	5	0.6387
B, 87	GM966_C10_159R4_076.fsa	389037	474	2461	302	1357	1349	379173	1363	396361	5	0.6171
B, 88	GM966_C10_159R4_076.fsa	404644	249	1520	177	1370	1363	396361	1379	415029	5	0.6704
B, 89	GM966_C10_159R4_076.fsa	427602	33	163	18	1390	1379	415029	1394	432141	4	0.502
B, 90	GM966_C10_159R4_076.fsa	441171	99	535	60	1402	1394	432141	1404	443417	5	0.6577
B, 91	GM966_C10_159R4_076.fsa	451248	478	2899	323	1411	1404	443417	1418	459029	5	0.5896
B, 92	GM966_C10_159R4_076.fsa	470058	272	2001	219	1428	1418	459029	1436	478809	6	0.7341
B, 93	GM966_C10_159R4_076.fsa	486415	13	57	6	1443	1436	478809	1448	491818	3	0.3773
B, 94	GM966_C10_159R4_076.fsa	517421	309	1497	158	1472	1464	508947	1478	523738	3	0.3778
B, 95	GM966_C10_159R4_076.fsa	534191	901	5920	614	1488	1478	523738	1504	55073	4	0.4511
B, 96	GM966_C10_159R4_076.fsa	557895	271	1264	129	1511	1504	55073	1517	564002	4	0.4548
B, 97	GM966_C10_159R4_076.fsa	571087	348	1682	169	1524	1517	564002	1530	577127	4	0.4317
B, 98	GM966_C10_159R4_076.fsa	580135	103	417	41	1533	1530	577127	1537	584135	3	0.3968
B, 99	GM966_C10_159R4_076.fsa	591102	632	3008	298	1544	1537	584135	1551	598028	4	0.4521
B, 100	GM966_C10_159R4_076.fsa	608087	107	673	67	1561	1551	598028	1567	614138	5	0.5082
B, 101	GM966_C10_159R4_076.fsa	621183	293	1421	142	1574	1567	614138	1581	628213	4	0.4741
B, 102	GM966_C10_159R4_076.fsa	633225	66	287	28	1586	1581	628213	1592	639228	4	0.4119
B, 103	GM966_C10_159R4_076.fsa	652197	414	2172	216	1605	1597	644223	1612	659159	4	0.4514
B, 104	GM966_C10_159R4_076.fsa	670067	54	486	48	1623	1612	659159	1635	681924	5	0.5656
B, 105	GM966_C10_159R4_076.fsa	68882	43	327	32	1642	1635	681924	1651	697664	8	0.8296
B, 106	GM966_C10_159R4_076.fsa	704526	111	563	55	1658	1651	697664	1663	709418	5	0.4897
B, 107	GM966_C10_159R4_076.fsa	716255	211	1136	110	1670	1663	709418	1676	722103	5	0.4901
B, 108	GM966_C10_159R4_076.fsa	725995	54	253	24	1680	1676	722103	1688	733766	5	0.4928
B, 109	GM966_C10_159R4_076.fsa	740549	86	331	32	1695	1688	733766	1699	744419	3	0.3674
B, 110	GM966_C10_159R4_076.fsa	752144	788	3897	375	1707	1699	744419	1713	757926	4	0.4383
B, 111	GM966_C10_159R4_076.fsa	762735	319	1509	145	1718	1713	757926	1725	769457	4	0.4277
B, 112	GM966_C10_159R4_076.fsa	775206	32	102	9	1731	1725	769457	1735	779034	2	0.2792
B, 113	GM966_C10_159R4_076.fsa	786674	1440	7018	669	1743	1735	779034	1750	793344	4	0.441
B, 114	GM966_C10_159R4_076.fsa	797149	88	383	36	1754	1750	793344	1760	802866	4	0.4474
B, 115	GM966_C10_159R4_076.fsa	806687	34	122	11	1764	1760	802866	1766	808596	3	0.3192
B, 116	GM966_C10_159R4_076.fsa	816229	574	3344	318	1774	1766	808596	1779	820995	5	0.4941
B, 117	GM966_C10_159R4_076.fsa	826712	929	5519	525	1785	1779	820995	1793	834327	4	0.4522
B, 118	GM966_C10_159R4_076.fsa	842885	168	865	82	1802	1796	83718	1807	847635	4	0.4546
B, 119	GM966_C10_159R4_076.fsa	854281	613	3231	306	1814	1807	847635	1819	859024	4	0.4418
B, 120	GM966_C10_159R4_076.fsa	862817	455	2369	224	1823	1819	859024	1829	868503	4	0.4441
B, 121	GM966_C10_159R4_076.fsa	875131	437	2129	201	1836	1829	868503	1842	880807	4	0.42
B, 122	GM966_C10_159R4_076.fsa	885535	64	292	27	1847	1842	880807	1853	891204	4	0.4292
B, 123	GM966_C10_159R4_076.fsa	895925	45	169	15	1858	1853	891204	1863	900643	3	0.3586
B, 124	GM966_C10_159R4_076.fsa	907243	290	1425	134	1870	1863	900643	1876	912897	4	0.4201
B, 125	GM966_C10_159R4_076.fsa	918546	218	1223	115	1882	1876	912897	1890	926072	5	0.4835
B, 126	GM966_C10_159R4_076.fsa	931711	40	181	17	1896	1890	926072	1900	935469	4	0.3985
B, 127	GM966_C10_159R4_076.fsa	942978	694	3335	312	1908	1900	935469	1914	948605	4	0.4245
B, 128	GM966_C10_159R4_076.fsa	953292	273	1374	128	1919	1914	948605	1926	959848	4	0.4528
B, 129	GM966_C10_159R4_076.fsa	965463	64	236	22	1932	1926	959848	1938	971074	3	0.3563
B, 130	GM966_C10_159R4_076.fsa	976681	34	138	12	1944	1938	971074	1948	980417	4	0.3898
B, 131	GM966_C10_159R4_076.fsa	987883	613	2512	234	1956	1948	980417	1962	993478	3	0.372
B, 132	GM966_C10_159R4_076.fsa	1009525	121	545	51	1979	1971	1001907	1985	1015227	4	0.3943
B, 133	GM966_C10_159R4_076.fsa	1027546	594	5830	551	1998	1985	1015227	2007	1036047	6	0.611
B, 134	GM966_C10_159R4_076.fsa	1041701	530	3615	340	2013	2007	1036047	2018	1046406	6	0.5924
B, 135	GM966_C10_159R4_076.fsa	1052042	374	2712	254	2024	2018	1046406	2031	1058606	7	0.6906
B, 136	GM966_C10_159R4_076.fsa	106235	230	754	70	2035	2031	1058606	2042	1068893	3	0.3374
B, 137	GM966_C10_159R4_076.fsa	1079147	436	2481	231	2053	2042	1068893	2059	1084727	5	0.5029
B, 138	GM966_C10_159R4_076.fsa	1090297	243	1361	126	2065	2059	1084727	2073	1097708	4	0.4403
B, 139	GM966_C10_159R4_076.fsa	1106949	61	276	25	2083	2076	1100483	2086	1109716	4	0.4171
B, 140	GM966_C10_159R4_076.fsa	1116164	257	1064	97	2093	2086	1109716	2099	112168	4	0.371
B, 141	GM966_C10_159R4_076.fsa	1125352	62	226	20	2103	2099	112168	2107	112902	3	0.3354
B, 142	GM966_C10_159R4_076.fsa	1134515	113	429	39	2113	2107	112902	2119	114.0	3	0.346
B, 143	GM966_C10_159R4_076.fsa	1142671	10	40	3	2122	2119	114.0	2125	1145339	3	0.3448
B, 144	GM966_C10_159R4_076.fsa	1151557	182	829	73	2132	2125	1145339	2139	1157763	4	0.3926
B, 145	GM966_C10_159R4_076.fsa	1163073	20	77	6	2145	2139	1157763	2149	1166608	4	0.4146
B, 146	GM966_C10_159R4_076.fsa	1173666	459	2198	193	2157	2149	1166608	2163	117895	4	0.3998
B, 147	GM966_C10_159R4_076.fsa	1184226	190	875	76	2169	2163	117895	2174	1188615	4	0.411
B, 148	GM966_C10_159R4_076.fsa	1192999	118	459	40	2179	2174	1188615	2184	1197376	3	0.3426
B, 149	GM966_C10_159R4_076.fsa	1200874	38	110	9	2188	2184	1197376	2190	1202623	2	0.223
B, 150	GM966_C10_159R4_076.fsa	1209619	387	1846	161	2198	2190	1202623	2203	1213992	4	0.3849
B, 151	GM966_C10_159R4_076.fsa	1219241	253	1116	97	2209	2203	1213992	2216	1225366	4	0.3669
B, 152	GM966_C10_159R4_076.fsa	1229741	12	51	4	2221	2216	1225366	2227	1234992	3	0.2917
B, 153	GM966_C10_159R4_076.fsa	1241996	356	1740	152	2235	2227	1234992	2241	1247249	4	0.39
B, 154	GM966_C10_159R4_076.fsa	1249001	33	171	14	2243	2241	1247249	2248	1253379	5	0.4914
B, 155	GM966_C10_159R4_076.fsa	1260387	514	2551	223	2256	2248	1253379	2263	126652	4	0.3863
B, 156	GM966_C10_159R4_076.fsa	1279666	574	2697	236	2278	2270	1272654	2284	1284926	4	0.3887
B, 157	GM966_C10_159R4_076.fsa	128931	60	212	18	2289	2284	1284926	2293	1292818	3	0.3043
B, 158	GM966_C10_159R4_076.fsa	129808	224	988	86	2299	2293	1292818	2305	1303343	4	0.3763
B, 159	GM966_C10_159R4_076.fsa	1309485	666	3167	277	2312	2305	1303343	2319	1315628	4	0.3927
B, 160	GM966_C10_159R4_076.fsa	1320016	94	399	35	2324	2319	1315628	2330	1325283	3	0.3445
B, 161	GM966_C10_159R4_076.fsa	1331429	79	336	29	2337	2330	1325283	2342	133582	4	0.3585
B, 162	GM966_C10_159R4_076.fsa	1342847	550	2799	245	2350	2342	133582	2355	1347239	4	0.4009
B, 163	GM966_C10_159R4_076.fsa	1351632	351	1735	152	2360	2355	1347239	2366	1356905	4	0.4077
B, 164	GM966_C10_159R4_076.fsa	1363937	98	477	41	2374	2366	1356905	2378	1367453	4	0.4187
B, 165	GM966_C10_159R4_076.fsa	1371849	66	262	23	2383	2378	1367453	2388	1376246	3	0.299
B, 166	GM966_C10_159R4_076.fsa	1383282	521	2429	213	2396	2388	1376246	2401	1387681	4	0.3939
B, 167	GM966_C10_159R4_076.fsa	139384	519	2492	219	2408	2401	1387681	2413	139824	4	0.3878
B, 168	GM966_C10_159R4_076.fsa	1401798	229	1023	91	2417	2413	139824	2423	140719	4	0.3658
B, 169	GM966_C10_159R4_076.fsa	1411684	173	699	62	2428	2423	140719	2433	1416177	3	0.3561
B, 170	GM966_C10_159R4_076.fsa	1420669	119	501	45	2438	2433	1416177	2443	1425161	4	0.3647
B, 171	GM966_C10_159R4_076.fsa	1431449	106	471	42	2450	2443	1425161	2456	1436838	4	0.4059
B, 172	GM966_C10_159R4_076.fsa	1443124	59	285	25	2463	2456	1436838	2469	1448511	3	0.3523
B, 173	GM966_C10_159R4_076.fsa	1454796	35	176	15	2476	2469	1448511	2480	1458387	5	0.4502
B, 174	GM966_C10_159R4_076.fsa	1465567	219	1029	92	2488	2480	1458387	2494	1470952	4	0.4115
B, 175	GM966_C10_159R4_076.fsa	1476336	146	653	58	2500	2494	1470952	2506	1481719	4	0.3937
B, 176	GM966_C10_159R4_076.fsa	1486205	42	148	13	2511	2506	1481719	2516	149069	3	0.2867
B, 177	GM966_C10_159R4_076.fsa	1496969	72	292	26	2523	2516	149069	2528	1501453	3	0.3314
B, 178	GM966_C10_159R4_076.fsa	150773	154	802	71	2535	2528	1501453	2542	1514006	4	0.4342
B, 179	GM966_C10_159R4_076.fsa	1518489	37	176	15	2547	2542	1514006	2552	1522971	4	0.3843
B, 180	GM966_C10_159R4_076.fsa	1528349	88	427	38	2558	2552	1522971	2564	1533727	5	0.4553
B, 181	GM966_C10_159R4_076.fsa	1539103	133	614	55	2570	2564	1533727	2575	1543584	4	0.3759
B, 182	GM966_C10_159R4_076.fsa	1549855	263	1189	106	2582	2575	1543584	2589	1556126	4	0.3923
B, 183	GM966_C10_159R4_076.fsa	1562396	191	933	83	2596	2589	1556126	2600	1565979	4	0.4041
B, 184	GM966_C10_159R4_076.fsa	1570456	258	1294	115	2605	2600	1565979	2608	1573143	4	0.4185
B, 185	GM966_C10_159R4_076.fsa	1579411	1274	6406	573	2615	2608	1573143	2622	1585678	4	0.4115
B, 186	GM966_C10_159R4_076.fsa	1591049	72	296	26	2628	2622	1585678	2632	159463	4	0.3584
B, 187	GM966_C10_159R4_076.fsa	1600876	171	760	67	2639	2632	159463	2644	1605257	4	0.3819
B, 188	GM966_C10_159R4_076.fsa	1611388	666	3195	279	2651	2644	1605257	2658	1617516	4	0.3917
B, 189	GM966_C10_159R4_076.fsa	1623641	181	755	66	2665	2658	1617516	2671	1628888	4	0.3609
B, 190	GM966_C10_159R4_076.fsa	1633259	24	82	7	2676	2671	1628888	2681	1637629	3	0.2804
B, 191	GM966_C10_159R4_076.fsa	1644618	41	207	18	2689	2681	1637629	2693	1648111	4	0.4116
B, 192	GM966_C10_159R4_076.fsa	1655093	460	2269	198	2701	2693	1648111	2707	1660328	4	0.4039
B, 193	GM966_C10_159R4_076.fsa	1665561	197	1024	89	2713	2707	1660328	2720	1671662	4	0.4055
B, 194	GM966_C10_159R4_076.fsa	1676019	59	292	25	2725	2720	1671662	2731	1681245	4	0.4225
B, 195	GM966_C10_159R4_076.fsa	168734	149	656	57	2738	2731	1681245	2743	1691691	4	0.373
B, 196	GM966_C10_159R4_076.fsa	169778	239	1051	91	2750	2743	1691691	2754	1701259	4	0.3623
B, 197	GM966_C10_159R4_076.fsa	1707344	495	2426	210	2761	2754	1701259	2768	1713426	4	0.3927
B, 198	GM966_C10_159R4_076.fsa	1717768	128	555	48	2773	2768	1713426	2778	1722109	4	0.3596
B, 199	GM966_C10_159R4_076.fsa	1729052	383	1845	160	2786	2778	1722109	2792	1734257	4	0.4005
B, 200	GM966_C10_159R4_076.fsa	1739459	112	531	46	2798	2792	1734257	2803	1743793	4	0.4023
B, 201	GM966_C10_159R4_076.fsa	1748125	83	352	30	2808	2803	1743793	2814	1753322	4	0.395
B, 202	GM966_C10_159R4_076.fsa	1758517	44	161	13	2820	2814	1753322	2824	1761979	3	0.3042
B, 203	GM966_C10_159R4_076.fsa	176.89	441	2046	176	2832	2824	1761979	2839	1774953	4	0.3832
B, 204	GM966_C10_159R4_076.fsa	1787051	368	1767	152	2853	2845	1780139	2859	1792232	4	0.3747
B, 205	GM966_C10_159R4_076.fsa	1797411	127	555	48	2865	2859	1792232	2870	1801752	4	0.3547
B, 206	GM966_C10_159R4_076.fsa	180613	87	422	36	2875	2870	1801752	2882	1812257	4	0.4081
B, 207	GM966_C10_159R4_076.fsa	1818381	49	194	16	2889	2882	1812257	2893	1821879	3	0.3378
B, 208	GM966_C10_159R4_076.fsa	1828873	593	2909	254	2901	2893	1821879	2908	183499	4	0.4025
B, 209	GM966_C10_159R4_076.fsa	1840231	44	214	18	2914	2908	183499	2917	1842851	4	0.3979
B, 210	GM966_C10_159R4_076.fsa	1848961	59	312	27	2924	2917	1842851	2928	1852452	5	0.4364
B, 211	GM966_C10_159R4_076.fsa	185943	452	2175	189	2936	2928	1852452	2942	1864662	4	0.4055
B, 212	GM966_C10_159R4_076.fsa	1869892	201	872	75	2948	2942	1864662	2953	1874248	4	0.3709
B, 213	GM966_C10_159R4_076.fsa	1879474	130	564	49	2959	2953	1874248	2963	1882957	4	0.3592
B, 214	GM966_C10_159R4_076.fsa	188818	494	2359	205	2969	2963	1882957	2975	1893401	4	0.4038
B, 215	GM966_C10_159R4_076.fsa	1900359	789	3789	329	2983	2975	1893401	2989	1905575	4	0.394
B, 216	GM966_C10_159R4_076.fsa	1909921	38	132	11	2994	2989	1905575	2998	1913396	3	0.2871
B, 217	GM966_C10_159R4_076.fsa	1918608	70	246	21	3004	2998	1913396	3010	1923817	3	0.332
B, 218	GM966_C10_159R4_076.fsa	1931628	393	2014	174	3019	3010	1923817	3025	1936832	4	0.4199
B, 219	GM966_C10_159R4_076.fsa	1941168	37	159	13	3030	3025	1936832	3034	1944635	4	0.3823
B, 220	GM966_C10_159R4_076.fsa	1949835	57	260	22	3040	3034	1944635	3046	1955033	4	0.3639
B, 221	GM966_C10_159R4_076.fsa	1961095	173	899	77	3053	3046	1955033	3059	1966288	4	0.4278
B, 222	GM966_C10_159R4_076.fsa	197148	78	413	35	3065	3059	1966288	3071	197667	4	0.4296
B, 223	GM966_C10_159R4_076.fsa	1982722	211	1001	86	3078	3071	197667	3084	1987908	4	0.3932
B, 224	GM966_C10_159R4_076.fsa	1993955	199	959	82	3091	3084	1987908	3097	1999137	4	0.416
B, 225	GM966_C10_159R4_076.fsa	2005074	110	538	45	3104	3097	1999137	3108	2008457	4	0.3756
B, 226	GM966_C10_159R4_076.fsa	2013533	207	1028	86	3114	3108	2008457	3121	2019457	4	0.3906
B, 227	GM966_C10_159R4_076.fsa	2026229	189	973	82	3129	3121	2019457	3135	2031309	4	0.3948
B, 228	GM966_C10_159R4_076.fsa	203385	20	89	7	3138	3135	2031309	3144	2038932	6	0.5687
B, 229	GM966_C10_159R4_076.fsa	2044863	141	649	54	3151	3144	2038932	3156	204.91	4	0.3642
B, 230	GM966_C10_159R4_076.fsa	2055882	735	3893	330	3164	3156	204.91	3170	206097	5	0.4276
B, 231	GM966_C10_159R4_076.fsa	2066059	142	674	57	3176	3170	206097	3182	2071149	4	0.3667
B, 232	GM966_C10_159R4_076.fsa	2077089	41	150	12	3189	3182	2071149	3193	2080485	3	0.3039
B, 233	GM966_C10_159R4_076.fsa	2087277	939	4752	403	3201	3193	2080485	3207	2092373	4	0.4012
B, 234	GM966_C10_159R4_076.fsa	209832	567	2969	252	3214	3207	2092373	3221	2104269	4	0.4166
B, 235	GM966_C10_159R4_076.fsa	2109369	52	190	16	3227	3221	2104269	3229	2111069	5	0.4269
B, 236	GM966_C10_159R4_076.fsa	2117022	150	785	66	3236	3229	2111069	3242	2122126	4	0.4245
B, 237	GM966_C10_159R4_076.fsa	2128082	138	658	55	3249	3242	2122126	3255	2133189	4	0.4009
B, 238	GM966_C10_159R4_076.fsa	2137446	36	124	10	3260	3255	2133189	3265	214174	3	0.2725
B, 239	GM966_C10_159R4_076.fsa	2148698	368	1949	169	3273	3265	214174	3279	2153916	5	0.4357
B, 240	GM966_C10_159R4_076.fsa	2160003	317	1615	140	3286	3279	2153916	3292	2165221	4	0.4101
B, 241	GM966_C10_159R4_076.fsa	2168699	86	367	31	3296	3292	2165221	3300	2172178	4	0.3634
B, 242	GM966_C10_159R4_076.fsa	2177395	102	447	38	3306	3300	2172178	3310	2180873	4	0.3913
B, 243	GM966_C10_159R4_076.fsa	2187828	756	3872	336	3318	3310	2180873	3325	2193914	4	0.4215
B, 244	GM966_C10_159R4_076.fsa	220.0	65	263	22	3332	3325	2193914	3337	2204234	4	0.3483
B, 245	GM966_C10_159R4_076.fsa	2209312	51	216	18	3343	3337	2204234	3349	2214388	4	0.3862
B, 246	GM966_C10_159R4_076.fsa	2221153	46	236	19	3357	3349	2214388	3361	2224534	6	0.5087
B, 247	GM966_C10_159R4_076.fsa	2231294	760	4091	345	3369	3361	2224534	3376	2237206	5	0.4298
B, 248	GM966_C10_159R4_076.fsa	2241427	103	504	42	3381	3376	2237206	3388	2247334	4	0.394
B, 249	GM966_C10_159R4_076.fsa	2253238	95	377	31	3395	3388	2247334	3400	2257454	4	0.3376
B, 250	GM966_C10_159R4_076.fsa	2263354	95	443	37	3407	3400	2257454	3412	2267566	4	0.403
B, 251	GM966_C10_159R4_076.fsa	2274303	827	4396	370	3420	3412	2267566	3427	2280195	5	0.4256
B, 252	GM966_C10_159R4_076.fsa	2283561	102	482	40	3431	3427	2280195	3436	2287767	4	0.4079
B, 253	GM966_C10_159R4_076.fsa	2292812	129	581	48	3442	3436	2287767	3448	2297856	4	0.3741
B, 254	GM966_C10_159R4_076.fsa	2303737	172	792	66	3455	3448	2297856	3459	2307097	4	0.3567
B, 255	GM966_C10_159R4_076.fsa	2313814	965	5303	445	3467	3459	2307097	3474	2319689	5	0.4244
B, 256	GM966_C10_159R4_076.fsa	2322205	100	456	38	3477	3474	2319689	3483	2327238	4	0.4055
B, 257	GM966_C10_159R4_076.fsa	2332268	52	238	19	3489	3483	2327238	3494	2336459	4	0.4136
B, 258	GM966_C10_159R4_076.fsa	2342324	25	107	8	3501	3494	2336459	3505	2345674	5	0.4356
B, 259	GM966_C10_159R4_076.fsa	2351534	76	353	29	3512	3505	2345674	3517	2355719	4	0.3853
B, 260	GM966_C10_159R4_076.fsa	2362412	279	1567	131	3525	3517	2355719	3532	2368266	5	0.4277
B, 261	GM966_C10_159R4_076.fsa	2372445	44	250	20	3537	3532	2368266	3539	2374117	5	0.4979
B, 262	GM966_C10_159R4_076.fsa	2379966	159	847	70	3546	3539	2374117	3553	2385812	5	0.429
B, 263	GM966_C10_159R4_076.fsa	239249	163	798	66	3561	3553	2385812	3567	2397497	4	0.3918
B, 264	GM966_C10_159R4_076.fsa	2401719	68	323	27	3572	3567	2397497	3576	2405155	4	0.408
B, 265	GM966_C10_159R4_076.fsa	2411166	180	995	85	3583	3576	2405155	3588	2415457	5	0.4552
B, 266	GM966_C10_159R4_076.fsa	2421461	149	708	60	3595	3588	2415457	3601	2426604	4	0.3985
B, 267	GM966_C10_159R4_076.fsa	2430031	52	221	18	3605	3601	2426604	3610	2434313	4	0.3865
B, 268	GM966_C10_159R4_076.fsa	2442015	652	3539	302	3619	3610	2434313	3627	2448856	5	0.4421
B, 269	GM966_C10_159R4_076.fsa	2453983	20	62	5	3633	3627	2448856	3637	245.74	4	0.3845
B, 270	GM966_C10_159R4_076.fsa	2464229	618	3439	293	3645	3637	245.74	3653	2471053	5	0.453
B, 271	GM966_C10_159R4_076.fsa	2476168	39	221	18	3659	3653	2471053	3662	2478725	6	0.5209
B, 272	GM966_C10_159R4_076.fsa	2486389	942	5654	481	3671	3662	2478725	3679	2493197	5	0.4676
B, 273	GM966_C10_159R4_076.fsa	2503326	499	2952	247	3691	3682	2495749	3699	2509975	5	0.4667
B, 274	GM966_C10_159R4_076.fsa	2516618	25	142	11	3707	3699	2509975	3711	2519937	4	0.3959
B, 275	GM966_C10_159R4_076.fsa	252.74	162	915	75	3720	3711	2519937	3726	2532372	5	0.4494
B, 276	GM966_C10_159R4_076.fsa	2538168	136	693	57	3733	3726	2532372	3739	2543132	5	0.4217
B, 277	GM966_C10_159R4_076.fsa	2549747	76	392	32	3747	3739	2543132	3751	2553052	5	0.4524
B, 278	GM966_C10_159R4_076.fsa	2558832	162	852	70	3758	3751	2553052	3765	2564609	5	0.4428
B, 279	GM966_C10_159R4_076.fsa	2567908	67	339	27	3769	3765	2564609	3776	2573677	5	0.4324
B, 280	GM966_C10_159R4_076.fsa	2579443	133	708	58	3783	3776	2573677	3788	2583558	5	0.4119
B, 281	GM966_C10_159R4_076.fsa	2589317	308	1715	141	3795	3788	2583558	3801	2594249	5	0.4356
B, 282	GM966_C10_159R4_076.fsa	2598357	113	580	47	3806	3801	2594249	3812	2603347	5	0.4158
B, 283	GM966_C10_159R4_076.fsa	2610042	289	1645	137	3820	3812	2603347	3826	2615063	5	0.4625
B, 284	GM966_C10_159R4_076.fsa	2620921	248	1386	115	3833	3826	2615063	3838	2625105	5	0.4529
B, 285	GM966_C10_159R4_076.fsa	2630126	143	760	63	3844	3838	2625105	3851	2635983	5	0.4446
B, 286	GM966_C10_159R4_076.fsa	2651883	728	4307	360	3870	3861	2644352	3877	2657741	5	0.4626
B, 287	GM966_C10_159R4_076.fsa	2661925	185	1019	85	3882	3877	2657741	3888	2666945	5	0.4432
B, 288	GM966_C10_159R4_076.fsa	2672803	123	599	50	3895	3888	2666945	3901	2677824	4	0.409
B, 289	GM966_C10_159R4_076.fsa	2682845	94	343	28	3907	3901	2677824	3911	2686192	3	0.3
B, 290	GM966_C10_159R4_076.fsa	2692886	619	3584	299	3919	3911	2686192	3926	2698744	5	0.4611
B, 291	GM966_C10_159R4_076.fsa	2702928	131	626	52	3931	3926	2698744	3936	2707112	4	0.3961
B, 292	GM966_C10_159R4_076.fsa	2713807	536	3043	254	3944	3936	2707112	3950	2718827	5	0.4667
B, 293	GM966_C10_159R4_076.fsa	2724685	465	2590	216	3957	3950	2718827	3964	2730543	5	0.4553
B, 294	GM966_C10_159R4_076.fsa	2743932	1120	6991	585	3980	3972	2737237	3988	2750626	5	0.4824
B, 295	GM966_C10_159R4_076.fsa	2754811	129	685	57	3993	3988	2750626	4000	2760668	5	0.4251
B, 296	GM966_C10_159R4_076.fsa	2765689	24	95	7	4006	4000	2760668	4008	2767363	5	0.4656
B, 297	GM966_C10_159R4_076.fsa	2774894	483	3036	254	4017	4008	2767363	4022	2779079	5	0.4919
B, 298	GM966_C10_159R4_076.fsa	2784937	467	3003	251	4029	4022	2779079	4036	2790795	5	0.4908
B, 299	GM966_C10_159R4_076.fsa	2794979	122	657	54	4041	4036	2790795	4047	280.0	5	0.4583
B, 300	GM966_C10_159R4_076.fsa	2804966	28	147	12	4053	4047	280.0	4056	2807448	5	0.4621
B, 301	GM966_C10_159R4_076.fsa	2815721	961	6173	510	4066	4056	2807448	4074	2822336	5	0.4916
B, 302	GM966_C10_159R4_076.fsa	2824815	48	220	18	4077	4074	2822336	4083	2829774	6	0.5398
B, 303	GM966_C10_159R4_076.fsa	2835558	43	178	14	4090	4083	2829774	4094	2838862	4	0.3904
B, 304	GM966_C10_159R4_076.fsa	2846294	270	1667	137	4103	4094	2838862	4107	2849596	5	0.4784
B, 305	GM966_C10_159R4_076.fsa	2855373	451	2948	243	4114	4107	2849596	4122	2861973	6	0.5009
B, 306	GM966_C10_159R4_076.fsa	2866921	190	1110	91	4128	4122	2861973	4135	2872692	5	0.4663
B, 307	GM966_C10_159R4_076.fsa	2875989	63	333	27	4139	4135	2872692	4145	2880934	5	0.4571
B, 308	GM966_C10_159R4_076.fsa	2885877	68	347	28	4151	4145	2880934	4157	2890818	5	0.4636
B, 309	GM966_C10_159R4_076.fsa	2894112	36	193	15	4161	4157	2890818	4168	2899874	5	0.4198
B, 310	GM966_C10_159R4_076.fsa	2905635	66	320	26	4175	4168	2899874	4180	2909748	4	0.3873
B, 311	GM966_C10_159R4_076.fsa	2914683	41	176	14	4186	4180	2909748	4191	2918794	4	0.3485
B, 312	GM966_C10_159R4_076.fsa	2925371	130	763	62	4199	4191	2918794	4205	2930301	5	0.4675
B, 313	GM966_C10_159R4_076.fsa	2934409	71	398	32	4210	4205	2930301	4217	2940158	5	0.4558
B, 314	GM966_C10_159R4_076.fsa	2947547	71	407	33	4226	4217	2940158	4231	295165	5	0.4515
B, 315	GM966_C10_159R4_076.fsa	2957394	37	165	13	4238	4231	295165	4241	2959855	5	0.4823
B, 316	GM966_C10_159R4_076.fsa	2965595	138	846	69	4248	4241	2959855	4254	2970514	5	0.4914
B, 317	GM966_C10_159R4_076.fsa	2975432	108	632	51	4260	4254	2970514	4266	2980348	5	0.4594
B, 318	GM966_C10_159R4_076.fsa	2986082	79	406	33	4273	4266	2980348	4278	2990177	4	0.4022
B, 319	GM966_C10_159R4_076.fsa	2995089	65	352	28	4284	4278	2990177	4290	300.0	5	0.4333
B, 320	GM966_C10_159R4_076.fsa	3006457	295	1775	143	4298	4290	300.0	4305	3012114	5	0.4767
B, 321	GM966_C10_159R4_076.fsa	3016159	54	224	18	4310	4305	3012114	4316	3021018	4	0.3276
B, 322	GM966_C10_159R4_076.fsa	3025881	24	84	6	4322	4316	3021018	4324	3027504	3	0.3162
B, 323	GM966_C10_159R4_076.fsa	3034811	749	4642	377	4333	4324	3027504	4341	3041316	6	0.49
B, 324	GM966_C10_159R4_076.fsa	3045386	47	189	15	4346	4341	3041316	4348	3047015	4	0.3464
B, 325	GM966_C10_159R4_076.fsa	3053537	343	2065	168	4356	4348	3047015	4362	3058434	5	0.4721
B, 326	GM966_C10_159R4_076.fsa	3064155	363	2161	176	4369	4362	3058434	4376	3069882	5	0.4751
B, 327	GM966_C10_159R4_076.fsa	3076436	316	1873	153	4384	4376	3069882	4390	3081357	5	0.4847
B, 328	GM966_C10_159R4_076.fsa	3087106	136	764	62	4397	4390	3081357	4403	3092039	5	0.443
B, 329	GM966_C10_159R4_076.fsa	3096977	84	510	41	4409	4403	3092039	4414	3101097	6	0.5053
B, 330	GM966_C10_159R4_076.fsa	3108521	751	5160	425	4423	4414	3101097	4431	311513	6	0.5275
B, 331	GM966_C10_159R4_076.fsa	3118438	120	726	60	4435	4431	311513	4443	3125062	6	0.4978
B, 332	GM966_C10_159R4_076.fsa	3130036	27	99	8	4449	4443	3125062	4454	3134185	3	0.267
B, 333	GM966_C10_159R4_076.fsa	314.0	91	490	41	4461	4454	3134185	4467	3145135	5	0.4762
B, 334	GM966_C10_159R4_076.fsa	3150272	117	638	54	4473	4467	3145135	4479	315541	5	0.5045
B, 335	GM966_C10_159R4_076.fsa	3161405	93	494	42	4486	4479	315541	4492	3166546	5	0.4764
B, 336	GM966_C10_159R4_076.fsa	3171689	65	339	29	4498	4492	3166546	4502	3175118	5	0.4579
B, 337	GM966_C10_159R4_076.fsa	3181978	144	835	71	4510	4502	3175118	4516	3187125	5	0.4897
B, 338	GM966_C10_159R4_076.fsa	3192274	102	533	45	4522	4516	3187125	4528	3197424	5	0.4523
B, 339	GM966_C10_159R4_076.fsa	3204165	165	1031	86	4536	4528	3197424	4542	3209159	6	0.5189
B, 340	GM966_C10_159R4_076.fsa	3214149	66	327	27	4548	4542	3209159	4554	3219134	5	0.4408
B, 341	GM966_C10_159R4_076.fsa	3225775	243	1532	127	4562	4554	3219134	4567	3229922	6	0.5135
B, 342	GM966_C10_159R4_076.fsa	3235723	476	3114	257	4574	4567	3229922	4582	3242346	6	0.528
B, 343	GM966_C10_159R4_076.fsa	3246482	86	473	39	4587	4582	3242346	4591	3249789	5	0.4598
B, 344	GM966_C10_159R4_076.fsa	3255571	215	1352	111	4598	4591	3249789	4603	3259698	5	0.476
B, 345	GM966_C10_159R4_076.fsa	3263822	126	699	57	4608	4603	3259698	4613	3267943	5	0.4414
B, 346	GM966_C10_159R4_076.fsa	3272061	60	266	21	4618	4613	3267943	4625	3277822	4	0.3672
B, 347	GM966_C10_159R4_076.fsa	3283578	14	36	2	4632	4625	3277822	4636	3286864	2	0.2055
B, 348	GM966_C10_159R4_076.fsa	3292612	60	290	23	4643	4636	3286864	4647	3295893	4	0.388
B, 349	GM966_C10_159R4_076.fsa	3303271	438	2867	234	4656	4647	3295893	4664	3309821	6	0.5166
B, 350	GM966_C10_159R4_076.fsa	3313911	50	215	17	4669	4664	3309821	4675	3318816	5	0.4089
B, 351	GM966_C10_159R4_076.fsa	3332692	567	4172	340	4692	4682	3324534	4700	3339212	6	0.5601
B, 352	GM966_C10_159R4_076.fsa	3342469	38	182	14	4704	4700	3339212	4711	3348164	4	0.3908
B, 353	GM966_C10_159R4_076.fsa	3354667	19	82	6	4719	4711	3348164	4724	3358728	6	0.5417
B, 354	GM966_C10_159R4_076.fsa	336522	33	188	15	4732	4724	3358728	4735	3367653	7	0.5714
B, 355	GM966_C10_159R4_076.fsa	3374946	441	3190	258	4744	4735	3367653	4753	338223	6	0.5499
B, 356	GM966_C10_159R4_076.fsa	3387081	42	229	18	4759	4753	338223	4764	3391121	6	0.5125
B, 357	GM966_C10_159R4_076.fsa	3395159	35	155	12	4769	4764	3391121	4775	340.0	5	0.4053
B, 358	GM966_C10_159R4_076.fsa	3406584	313	2028	166	4783	4775	340.0	4789	3411523	6	0.525
B, 359	GM966_C10_159R4_076.fsa	3417284	217	1475	121	4796	4789	3411523	4803	3423045	6	0.5344
B, 360	GM966_C10_159R4_076.fsa	3428807	139	867	71	4810	4803	3423045	4816	3433745	6	0.5111
B, 361	GM966_C10_159R4_076.fsa	3438683	97	492	40	4822	4816	3433745	4824	3440329	4	0.3935
B, 362	GM966_C10_159R4_076.fsa	3447737	391	2953	243	4833	4824	3440329	4839	3452675	6	0.5399
B, 363	GM966_C10_159R4_076.fsa	3457613	339	2224	183	4845	4839	3452675	4853	3464198	6	0.5283
B, 364	GM966_C10_159R4_076.fsa	3468313	8	19	1	4858	4853	3464198	4862	3471605	2	0.2263
B, 365	GM966_C10_159R4_076.fsa	3478189	16	62	5	4870	4862	3471605	4873	3480659	5	0.4162
B, 366	GM966_C10_159R4_076.fsa	3488066	74	407	33	4882	4873	3480659	4887	3492181	5	0.4217
B, 367	GM966_C10_159R4_076.fsa	3498765	115	884	72	4895	4887	3492181	4901	3503704	7	0.6062
B, 368	GM966_C10_159R4_076.fsa	3506996	69	480	39	4905	4901	3503704	4913	351358	6	0.5571
B, 369	GM966_C10_159R4_076.fsa	3518519	37	206	16	4919	4913	351358	4924	3522634	6	0.5391
B, 370	GM966_C10_159R4_076.fsa	3526749	33	164	13	4929	4924	3522634	4934	3530864	4	0.4081
B, 371	GM966_C10_159R4_076.fsa	3538272	194	1419	116	4943	4934	3530864	4951	3544856	6	0.576
B, 372	GM966_C10_159R4_076.fsa	3548148	34	142	11	4955	4951	3544856	4958	3550617	3	0.3253
B, 373	GM966_C10_159R4_076.fsa	3558025	199	1340	110	4967	4958	3550617	4974	3563786	6	0.5305
B, 374	GM966_C10_159R4_076.fsa	3568724	33	158	13	4980	4974	3563786	4985	357284	6	0.5095
B, 375	GM966_C10_159R4_076.fsa	3578601	34	143	11	4992	4985	357284	4998	3583539	3	0.2891
B, 376	GM966_C10_159R4_076.fsa	3590123	9	42	3	5006	4998	3583539	5008	3591769	4	0.3498
B, 377	GM966_C10_159R4_076.fsa	360.0	211	1425	117	5018	5008	3591769	5026	3606557	6	0.5375
B, 378	GM966_C10_159R4_076.fsa	3609836	15	48	3	5030	5026	3606557	5032	3611475	2	0.2093
B, 379	GM966_C10_159R4_076.fsa	3618853	107	671	55	5041	5032	3611475	5048	362459	6	0.5408
B, 380	GM966_C10_159R4_076.fsa	3629508	56	328	26	5054	5048	362459	5060	3634426	6	0.4918
B, 381	GM966_C10_159R4_076.fsa	3640164	45	224	18	5067	5060	3634426	5072	3644262	5	0.4265
B, 382	GM966_C10_159R4_076.fsa	364918	22	91	7	5078	5072	3644262	5081	3651639	4	0.343
B, 383	GM966_C10_159R4_076.fsa	3660656	686	5140	421	5092	5081	3651639	5102	3668853	7	0.5843
B, 384	GM966_C10_159R4_076.fsa	3677869	379	2730	223	5113	5102	3668853	5122	3685246	6	0.5672
B, 385	GM966_C10_159R4_076.fsa	3689344	57	330	27	5127	5122	3685246	5131	3692623	5	0.4598
B, 386	GM966_C10_159R4_076.fsa	370.0	263	1896	155	5140	5131	3692623	5148	3706557	7	0.583
B, 387	GM966_C10_159R4_076.fsa	3720492	547	4113	337	5165	5155	3712295	5174	3727869	7	0.5848
B, 388	GM966_C10_159R4_076.fsa	3730328	45	255	20	5177	5174	3727869	5183	3735246	4	0.3892
B, 389	GM966_C10_159R4_076.fsa	3740984	82	515	42	5190	5183	3735246	5196	3745902	6	0.5194
B, 390	GM966_C10_159R4_076.fsa	3751639	67	431	35	5203	5196	3745902	5211	3758197	6	0.5488
B, 391	GM966_C10_159R4_076.fsa	3763115	17	81	6	5217	5211	3758197	5219	3764754	6	0.51
B, 392	GM966_C10_159R4_076.fsa	3772131	231	1666	136	5228	5219	3764754	5236	3778689	6	0.556
B, 393	GM966_C10_159R4_076.fsa	3782787	43	199	16	5241	5236	3778689	5246	3786885	4	0.375
B, 394	GM966_C10_159R4_076.fsa	3794262	280	2132	174	5255	5246	3786885	5260	3798361	7	0.5894
B, 395	GM966_C10_159R4_076.fsa	3804124	442	3608	297	5267	5260	3798361	5274	3809898	7	0.5956
B, 396	GM966_C10_159R4_076.fsa	3813196	151	1072	88	5278	5274	3809898	5282	3816495	6	0.5458
B, 397	GM966_C10_159R4_076.fsa	3820618	168	1281	105	5287	5282	3816495	5296	3828038	7	0.605
B, 398	GM966_C10_159R4_076.fsa	3829686	13	53	4	5298	5296	3828038	5304	3834632	5	0.4396
B, 399	GM966_C10_159R4_076.fsa	3838753	13	40	3	5309	5304	3834632	5314	3842874	3	0.3017
B, 400	GM966_C10_159R4_076.fsa	385029	86	579	47	5323	5314	3842874	5331	3856881	6	0.563
B, 401	GM966_C10_159R4_076.fsa	3870884	18	111	9	5348	5342	3865943	5355	3876649	4	0.4035
B, 402	GM966_C10_159R4_076.fsa	388406	54	332	27	5364	5355	3876649	5366	3885706	6	0.5623
B, 403	GM966_C10_159R4_076.fsa	3893939	295	2215	182	5376	5366	3885706	5384	3900523	7	0.5997
B, 404	GM966_C10_159R4_076.fsa	3903815	30	140	11	5388	5384	3900523	5393	390793	5	0.4444
B, 405	GM966_C10_159R4_076.fsa	3915335	71	447	36	5402	5393	390793	5408	3920272	6	0.5402
B, 406	GM966_C10_159R4_076.fsa	3924385	28	154	12	5413	5408	3920272	5419	392932	5	0.491
B, 407	GM966_C10_159R4_076.fsa	3934255	40	170	13	5425	5419	392932	5430	3938367	3	0.2604
B, 408	GM966_C10_159R4_076.fsa	3944123	64	357	29	5437	5430	3938367	5443	3949056	4	0.394
B, 409	GM966_C10_159R4_076.fsa	3956455	25	238	19	5452	5443	3949056	5462	3964674	7	0.6439
B, 410	GM966_C10_159R4_076.fsa	3971248	45	274	22	5470	5462	3964674	5477	397.7	4	0.3972
B, 411	GM966_C10_159R4_076.fsa	3981108	22	79	6	5482	5477	397.7	5488	3986037	3	0.2584
B, 412	GM966_C10_159R4_076.fsa	3990144	10	55	4	5493	5488	3986037	5500	3995894	5	0.4201
B, 413	GM966_C10_159R4_076.fsa	4002416	42	282	22	5508	5500	3995894	5512	4005639	6	0.5624
B, 414	GM966_C10_159R4_076.fsa	4012089	158	1186	95	5520	5512	4005639	5529	4019354	7	0.5786
B, 415	GM966_C10_159R4_076.fsa	4022585	26	100	8	5533	5529	4019354	5537	4025818	4	0.334
B, 416	GM966_C10_159R4_076.fsa	4032288	32	185	14	5545	5537	4025818	5547	4033907	5	0.4378
B, 417	GM966_C10_159R4_076.fsa	4041195	81	600	48	5556	5547	4033907	5559	4043626	7	0.6014
B, 418	GM966_C10_159R4_076.fsa	4050115	232	1842	149	5567	5559	4043626	5576	4057422	7	0.6075
B, 419	GM966_C10_159R4_076.fsa	4059046	5	12	0	5578	5576	4057422	5582	4062297	1	0.1219
B, 420	GM966_C10_159R4_076.fsa	4071246	179	1378	112	5593	5582	4062297	5602	4078577	7	0.601
B, 421	GM966_C10_159R4_076.fsa	4081838	13	50	4	5606	5602	4078577	5611	4085917	3	0.2518
B, 422	GM966_C10_159R4_076.fsa	4092448	56	288	23	5619	5611	4085917	5625	409735	5	0.4592
B, 423	GM966_C10_159R4_076.fsa	4103893	48	253	20	5633	5625	409735	5637	4107167	5	0.4872
B, 424	GM966_C10_159R4_076.fsa	4114539	170	1303	106	5646	5637	4107167	5650	4117819	8	0.6608
B, 425	GM966_C10_159R4_076.fsa	4123562	403	3524	289	5657	5650	4117819	5666	4130954	8	0.659
B, 426	GM966_C10_159R4_076.fsa	4132598	72	425	34	5668	5666	4130954	5676	4139177	4	0.3906
B, 427	GM966_C10_159R4_076.fsa	4143374	36	190	15	5681	5676	4139177	5687	4148436	5	0.4676
B, 428	GM966_C10_159R4_076.fsa	4155188	56	314	26	5695	5687	4148436	5699	4158565	5	0.4704
B, 429	GM966_C10_159R4_076.fsa	4164477	104	660	55	5706	5699	4158565	5709	4167012	5	0.4329
B, 430	GM966_C10_159R4_076.fsa	4174617	429	4038	341	5718	5709	4167012	5727	4182227	8	0.716
B, 431	GM966_C10_159R4_076.fsa	4186457	90	587	49	5732	5727	4182227	5738	4191534	6	0.5561
B, 432	GM966_C10_159R4_076.fsa	4198306	98	674	56	5746	5738	4191534	5751	4202478	6	0.5637
B, 433	GM966_C10_159R4_076.fsa	4206607	73	455	37	5756	5751	4202478	5762	4211559	6	0.515
B, 434	GM966_C10_159R4_076.fsa	421651	124	775	63	5768	5762	4211559	5777	4223933	6	0.4956
B, 435	GM966_C10_159R4_076.fsa	4225582	8	33	2	5779	5777	4223933	5785	4230527	6	0.51
B, 436	GM966_C10_159R4_076.fsa	4237941	168	1166	96	5794	5785	4230527	5800	4242882	6	0.5525
B, 437	GM966_C10_159R4_076.fsa	4248643	162	1092	89	5807	5800	4242882	5812	4252757	6	0.5447
B, 438	GM966_C10_159R4_076.fsa	4259336	251	1982	162	5820	5812	4252757	5827	4265091	7	0.6045
B, 439	GM966_C10_159R4_076.fsa	4268378	109	638	52	5831	5827	4265091	5840	427577	6	0.5422
B, 440	GM966_C10_159R4_076.fsa	4287261	246	1898	155	5854	5840	427577	5861	4293003	7	0.6101
B, 441	GM966_C10_159R4_076.fsa	4297103	87	574	47	5866	5861	4293003	5871	4301201	6	0.5395
B, 442	GM966_C10_159R4_076.fsa	4308575	242	1963	160	5880	5871	4301201	5890	4316763	7	0.6237
B, 443	GM966_C10_159R4_076.fsa	4324947	21	108	8	5900	5890	4316763	5906	4329854	15	12927
B, 444	GM966_C10_159R4_076.fsa	4336395	75	584	47	5914	5906	4329854	5919	4340481	9	0.7357
B, 445	GM966_C10_159R4_076.fsa	4347017	192	1678	137	5927	5919	4340481	5937	4355181	8	0.6783
B, 446	GM966_C10_159R4_076.fsa	4364973	27	108	8	5949	5942	4359262	5955	4369866	4	0.3475
B, 447	GM966_C10_159R4_076.fsa	4377202	50	292	23	5964	5955	4369866	5968	4380461	6	0.489
B, 448	GM966_C10_159R4_076.fsa	4386163	110	776	63	5975	5968	4380461	5982	4391862	7	0.5751
B, 449	GM966_C10_159R4_076.fsa	4397559	90	595	48	5989	5982	4391862	5997	4404146	6	0.5264
B, 450	GM966_C10_159R4_076.fsa	4409122	23	130	10	6003	5997	4404146	6006	441161	7	0.6139
B, 451	GM966_C10_159R4_076.fsa	4418248	55	363	30	6014	6006	441161	6017	4420737	7	0.6533
B, 452	GM966_C10_159R4_076.fsa	4426548	88	692	57	6024	6017	4420737	6032	443319	7	0.6238
B, 453	GM966_C10_159R4_076.fsa	4446482	210	1876	155	6048	6032	443319	6057	4453963	8	0.7136
B, 454	GM966_C10_159R4_076.fsa	445812	35	214	17	6062	6057	4453963	6069	4463942	6	0.543
B, 455	GM966_C10_159R4_076.fsa	446727	14	66	5	6073	6069	4463942	6078	447143	5	0.4506
B, 456	GM966_C10_159R4_076.fsa	4478088	35	233	19	6086	6078	447143	6090	4481418	5	0.4675
B, 457	GM966_C10_159R4_076.fsa	4486413	54	409	34	6096	6090	4481418	6105	449391	7	0.6277
B, 458	GM966_C10_159R4_076.fsa	4499742	15	32	2	6112	6105	449391	6115	4502242	5	0.4555
B, 459	GM966_C10_159R4_076.fsa	450641	13	58	4	6120	6115	4502242	6126	4511412	4	0.3697
B, 460	GM966_C10_159R4_076.fsa	4527261	262	2199	183	6145	6135	4518918	6157	4537278	7	0.6639
B, 461	GM966_C10_159R4_076.fsa	4548135	400	3547	296	6170	6157	4537278	6178	455482	8	0.6793
B, 462	GM966_C10_159R4_076.fsa	4558163	103	793	66	6182	6178	455482	6188	4563179	7	0.606
B, 463	GM966_C10_159R4_076.fsa	4569868	136	1030	86	6196	6188	4563179	6204	457656	7	0.6124
B, 464	GM966_C10_159R4_076.fsa	4579907	15	61	5	6208	6204	457656	6214	4584928	2	0.2331
B, 465	GM966_C10_159R4_076.fsa	4590788	26	117	9	6221	6214	4584928	6223	4592463	4	0.3896
B, 466	GM966_C10_159R4_076.fsa	4599162	71	548	45	6231	6223	4592463	6238	460499	6	0.5749
B, 467	GM966_C10_159R4_076.fsa	4608318	23	79	6	6242	6238	460499	6245	4610814	4	0.3553
B, 468	GM966_C10_159R4_076.fsa	4619969	351	3092	257	6256	6245	4610814	6267	462913	8	0.6797
B, 469	GM966_C10_159R4_076.fsa	463663	82	593	49	6276	6267	462913	6284	4643299	6	0.5437
B, 470	GM966_C10_159R4_076.fsa	4646634	16	45	3	6288	6284	4643299	6293	4650805	1	0.1597
B, 471	GM966_C10_159R4_076.fsa	4656646	19	87	7	6300	6293	4650805	6306	4661653	5	0.4858
B, 472	GM966_C10_159R4_076.fsa	4664158	3	7	0	6309	6306	4661653	6316	4670004	2	0.1809
B, 473	GM966_C10_159R4_076.fsa	4677522	10	28	2	6325	6318	4671674	6327	4679194	5	0.4178
B, 474	GM966_C10_159R4_076.fsa	4687553	53	343	28	6337	6327	4679194	6343	4692571	6	0.5653
B, 475	GM966_C10_159R4_076.fsa	469759	18	103	8	6349	6343	4692571	6353	4700937	5	0.4288
B, 476	GM966_C10_159R4_076.fsa	4706797	30	171	14	6360	6353	4700937	6362	4708471	2	0.2265
B, 477	GM966_C10_159R4_076.fsa	4716008	65	528	44	6371	6362	4708471	6380	4723549	7	0.6637
B, 478	GM966_C10_159R4_076.fsa	4731932	6	18	1	6390	6385	472774	6396	4736964	0	0.0
B, 479	GM966_C10_159R4_076.fsa	4746194	96	865	72	6407	6396	4736964	6412	4750391	10	0.8739
B, 480	GM966_C10_159R4_076.fsa	4755429	97	798	67	6418	6412	4750391	6427	4762988	8	0.7192
B, 481	GM966_C10_159R4_076.fsa	476719	17	71	5	6432	6427	4762988	6436	4770552	6	0.5571
B, 482	GM966_C10_159R4_076.fsa	4776437	48	328	27	6443	6436	4770552	6452	4784007	6	0.5228
B, 483	GM966_C10_159R4_076.fsa	4789897	23	131	11	6459	6452	4784007	6464	4794106	6	0.5311
B, 484	GM966_C10_159R4_076.fsa	4797474	15	73	6	6468	6464	4794106	6471	480.0	3	0.3016
B, 485	GM966_C10_159R4_076.fsa	4808492	45	377	32	6481	6471	480.0	6486	481274	7	0.631
B, 486	GM966_C10_159R4_076.fsa	481614	31	172	14	6490	6486	481274	6497	482209	5	0.4462
B, 487	GM966_C10_159R4_076.fsa	4836552	394	3735	317	6514	6497	482209	6519	4840808	8	0.758
B, 488	GM966_C10_159R4_076.fsa	484762	578	6002	511	6527	6519	4840808	6539	4857844	9	0.8427
B, 489	GM966_C10_159R4_076.fsa	4865517	28	196	16	6548	6539	4857844	6557	4873193	6	0.577
B, 490	GM966_C10_159R4_076.fsa	4876606	7	17	1	6561	6557	4873193	6565	488002	1	0.0853
B, 491	GM966_C10_159R4_076.fsa	489881	174	2059	176	6587	6575	4888558	6606	4915057	9	0.8502
B, 492	GM966_C10_159R4_076.fsa	4928753	96	799	68	6622	6611	4919336	6629	4934749	8	0.717
B, 493	GM966_C10_159R4_076.fsa	4937319	27	176	15	6632	6629	4934749	6641	4945032	6	0.5499
B, 494	GM966_C10_159R4_076.fsa	4957039	123	849	72	6655	6646	494932	6661	4962188	6	0.5884
B, 495	GM966_C10_159R4_076.fsa	4967339	95	607	52	6667	6661	4962188	6674	497335	6	0.5655
B, 496	GM966_C10_159R4_076.fsa	4987099	281	3675	315	6690	6674	497335	6695	4991398	5	0.4584
B, 497	GM966_C10_159R4_076.fsa	4997419	311	4136	353	6702	6695	4991398	6710	500423	9	0.8329
B, 498	GM966_C10_159R4_076.fsa	5007617	191	1775	150	6714	6710	500423	6728	5019491	6	0.5478
B, 499	GM966_C10_159R4_076.fsa	5030545	294	2684	228	6741	6728	5019491	6752	5039919	8	0.7577
B, 500	GM966_C10_159R4_076.fsa	5058728	118	1143	97	6774	6752	5039919	6781	5064729	7	0.6465
B, 501	GM966_C10_159R4_076.fsa	506988	45	327	28	6787	6781	5064729	6794	5075896	6	0.5856
B, 502	GM966_C10_159R4_076.fsa	5086228	225	1840	158	6806	6794	5075896	6816	5094857	8	0.7002
B, 503	GM966_C10_159R4_076.fsa	5108698	79	696	60	6832	6816	5094857	6834	5110432	5	0.4398
B, 504	GM966_C10_159R4_076.fsa	5119108	272	2832	245	6844	6834	5110432	6848	5122583	8	0.7106
B, 505	GM966_C10_159R4_076.fsa	5128671	275	2799	243	6855	6848	5122583	6866	5138255	8	0.7292
B, 506	GM966_C10_159R4_076.fsa	5148051	39	191	17	6877	6866	5138255	6882	5152524	6	0.5488
B, 507	GM966_C10_159R4_076.fsa	5158789	37	166	14	6889	6882	5152524	6895	516416	5	0.5246
B, 508	GM966_C10_159R4_076.fsa	5178488	17	65	5	6911	6904	5172218	6917	5183864	4	0.4125
B, 509	GM966_C10_159R4_076.fsa	5217291	27010	295247	25764	6955	6926	5191931	6961	5222473	10	0.9199
B, 510	GM966_C10_159R4_076.fsa	5227653	23572	268492	23167	6967	6961	5222473	6982	5240594	9	0.841
B, 511	GM966_C10_159R4_076.fsa	5267295	8	35	3	7013	7003	5258688	7019	5272456	2	0.1836
B, 512	GM966_C10_159R4_076.fsa	5283632	9	40	3	7032	7022	5275036	7034	5285351	6	0.5544
B, 513	GM966_C10_159R4_076.fsa	5307671	36	390	33	7060	7049	5298233	7066	5312817	10	0.9033
B, 514	GM966_C10_159R4_076.fsa	5317103	31	389	33	7071	7066	5312817	7087	533081	7	0.6426
B, 515	GM966_C10_159R4_076.fsa	5335091	8	51	4	7092	7087	533081	7100	5341938	2	0.1712
B, 516	GM966_C10_159R4_076.fsa	5349636	14	117	10	7109	7102	5343649	7115	5354766	4	0.4062
B, 517	GM966_C10_159R4_076.fsa	5366728	24	533	45	7129	7115	5354766	7155	5388918	14	12409
B, 518	GM966_C10_159R4_076.fsa	5394034	9	46	3	7161	7155	5388918	7167	5399148	3	0.2984
B, 519	GM966_C10_159R4_076.fsa	5412305	14	73	6	7182	7180	5410546	7186	5415824	5	0.4618
B, 520	GM966_C10_159R4_076.fsa	5421105	18	88	7	7192	7186	5415824	7197	5425509	4	0.3742
B, 521	GM966_C10_159R4_076.fsa	5455517	15	90	7	7231	7223	5448446	7237	5460823	4	0.4389
B, 522	GM966_C10_159R4_076.fsa	5471447	11	76	6	7249	7242	5465248	7257	5478537	4	0.4411
B, 523	GM966_C10_159R4_076.fsa	5482084	16	73	6	7261	7257	5478537	7270	5490071	5	0.4927
B, 524	GM966_C10_159R4_076.fsa	5498954	18	104	9	7280	7270	5490071	7288	5506068	0	0.0
B, 525	GM966_C10_159R4_076.fsa	5514968	11	109	9	7298	7288	5506068	7308	5523878	4	0.3689
B, 526	GM966_C10_159R4_076.fsa	5528337	12	51	4	7313	7308	5523878	7318	5532798	3	0.2727
B, 527	GM966_C10_159R4_076.fsa	5536368	8	50	4	7322	7318	5532798	7327	5540833	0	0.0
B, 528	GM966_C10_159R4_076.fsa	555156	10	74	6	7339	7331	5544407	7342	5554243	4	0.3683
B, 529	GM966_C10_159R4_076.fsa	5566779	17	86	7	7356	7350	5561404	7360	5570364	6	0.5923
B, 530	GM966_C10_159R4_076.fsa	5578436	13	72	6	7369	7362	5572157	7373	5582026	4	0.4025
B, 531	GM966_C10_159R4_076.fsa	5587414	16	64	5	7379	7373	5582026	7384	5591907	2	0.1851
B, 532	GM966_C10_159R4_076.fsa	5600892	17	155	13	7394	7384	5591907	7404	5609814	3	0.3406
B, 533	GM966_C10_159R4_076.fsa	5613385	11	47	4	7408	7404	5609814	7411	5616064	5	0.472
B, 534	GM966_C10_159R4_076.fsa	5621425	13	124	11	7417	7411	5616064	7431	5633945	4	0.4425
B, 535	GM966_C10_159R4_076.fsa	563663	8	24	2	7434	7431	5633945	7436	563842	1	0.0895
B, 536	GM966_C10_159R4_076.fsa	5644689	13	45	4	7443	7436	563842	7448	5649169	3	0.2687
B, 537	GM966_C10_159R4_076.fsa	5662622	14	115	10	7463	7448	5649169	7469	5668008	5	0.504
B, 538	GM966_C10_159R4_076.fsa	5675195	10	46	4	7477	7473	5671601	7479	5676992	3	0.3295
B, 539	GM966_C10_159R4_076.fsa	5694084	8	36	3	7498	7492	5688683	7501	5696786	3	0.3575
B, 540	GM966_C10_159R4_076.fsa	5699488	13	67	6	7504	7501	5696786	7512	5706698	7	0.7045
B, 541	GM966_C10_159R4_076.fsa	5718425	12	44	3	7525	7521	5714815	7528	5721133	5	0.5014
B, 542	GM966_C10_159R4_076.fsa	5725648	10	51	4	7533	7528	5721133	7538	5730166	2	0.2484
B, 543	GM966_C10_159R4_076.fsa	5744636	12	47	4	7554	7547	5738303	7557	5747351	1	0.1131
B, 544	GM966_C10_159R4_076.fsa	5759127	15	69	6	7570	7563	5752785	7575	576366	2	0.2252
B, 545	GM966_C10_159R4_076.fsa	5765474	10	27	2	7577	7575	576366	7581	5769103	0	0.0
B, 546	GM966_C10_159R4_076.fsa	5787266	14	42	3	7601	7597	578363	7605	5790902	6	0.5555
B, 547	GM966_C10_159R4_076.fsa	579454	12	41	3	7609	7605	5790902	7614	579909	2	0.1993
B, 548	GM966_C10_159R4_076.fsa	5802741	13	75	6	7618	7614	579909	7627	5810969	3	0.3572
B, 549	GM966_C10_159R4_076.fsa	5819207	14	86	7	7636	7627	5810969	7641	5823787	2	0.2459
B, 550	GM966_C10_159R4_076.fsa	5829288	9	48	4	7647	7641	5823787	7649	5831122	6	0.6287
B, 551	GM966_C10_159R4_076.fsa	5843057	6	24	2	7662	7659	5840301	7666	5846733	3	0.2986
B, 552	GM966_C10_159R4_076.fsa	5851331	5	25	2	7671	7666	5846733	7676	5855932	4	0.4139
B, 553	GM966_C10_159R4_076.fsa	5862378	11	52	4	7683	7676	5855932	7689	5867907	5	0.5005
B, 554	GM966_C10_159R4_076.fsa	5878055	10	33	3	7700	7698	5876209	7704	5881749	1	0.0923
B, 555	GM966_C10_159R4_076.fsa	5905804	14	78	7	7730	7724	5900246	7735	5910439	1	0.1615
B, 556	GM966_C10_159R4_076.fsa	5915077	10	53	4	7740	7735	5910439	7744	5918789	4	0.3711
B, 557	GM966_C10_159R4_076.fsa	5924361	15	63	5	7750	7744	5918789	7755	5929008	2	0.1951
B, 558	GM966_C10_159R4_076.fsa	5937379	11	79	7	7764	7758	5931797	7776	5948556	3	0.3541
B, 559	GM966_C10_159R4_076.fsa	5958816	13	87	8	7787	7776	5948556	7796	5967221	5	0.5537
B, 560	GM966_C10_159R4_076.fsa	5983124	9	78	7	7813	7803	5973765	7821	599062	3	0.3628
B, 561	GM966_C10_159R4_076.fsa	5996247	15	70	6	7827	7821	599062	7837	6005556	4	0.3812
B, 562	GM966_C10_159R4_076.fsa	6012037	19	101	9	7844	7837	6005556	7850	6017593	6	0.5748
B, 563	GM966_C10_159R4_076.fsa	6019444	17	100	9	7852	7850	6017593	7864	6030556	1	0.1282
B, 564	GM966_C10_159R4_076.fsa	6038889	9	30	2	7873	7871	6037037	7877	6042593	1	0.1111
B, 565	GM966_C10_159R4_076.fsa	6048148	7	18	1	7883	7881	6046296	7885	605.0	1	0.1698
B, 566	GM966_C10_159R4_076.fsa	6055556	13	38	3	7891	7885	605.0	7896	6060185	1	0.1323
B, 567	GM966_C10_159R4_076.fsa	6068519	17	69	6	7905	7896	6060185	7910	6073148	4	0.4233
B, 568	GM966_C10_159R4_076.fsa	6076852	8	43	3	7914	7910	6073148	7919	6081482	6	0.6195
B, 569	GM966_C10_159R4_076.fsa	6087963	11	20	1	7926	7924	6086111	7929	6090741	1	0.0972
B, 570	GM966_C10_159R4_076.fsa	6099074	11	64	5	7938	7931	6092593	7943	6103704	5	0.4745
B, 571	GM966_C10_159R4_076.fsa	6108333	11	61	5	7948	7943	6103704	7954	6113889	7	0.6944
G, 1	GM966_C10_159R4_076.fsa	1019022	64	605	57	1989	1977	1007623	1994	102376	10	0.9856
G, 2	GM966_C10_159R4_076.fsa	1029437	82	323	30	2000	1994	102376	2004	1033216	3	0.3703
G, 3	GM966_C10_159R4_076.fsa	103699	89	300	28	2008	2004	1033216	2013	1041701	3	0.3291
G, 4	GM966_C10_159R4_076.fsa	1047346	83	526	49	2019	2013	1041701	2026	1053919	7	0.6882
G, 5	GM966_C10_159R4_076.fsa	1071693	102	804	74	2045	2041	1067959	2053	1079147	5	0.4848
G, 6	GM966_C10_159R4_076.fsa	1083798	64	367	34	2058	2053	1079147	2066	1091224	6	0.6042
G, 7	GM966_C10_159R4_076.fsa	5218155	133	592	51	6956	6949	5212106	6963	522.42	4	0.3939
G, 8	GM966_C10_159R4_076.fsa	5232831	283	2988	257	6973	6963	522.42	6995	5251798	10	0.8682
Y, 1	GM966_C10_159R4_076.fsa		64	235	0	594	587	-1.0	600	-1.0	5	0.0
Y, 2	GM966_C10_159R4_076.fsa		56	489	0	625	619	-1.0	639	-1.0	9	0.0
Y, 3	GM966_C10_159R4_076.fsa		50	221	0	654	650	-1.0	660	-1.0	2	0.0
Y, 4	GM966_C10_159R4_076.fsa		58	275	0	1022	1013	-1.0	1027	-1.0	2	0.0
Y, 5	GM966_C10_159R4_076.fsa		59	323	0	1057	1048	-1.0	1063	-1.0	3	0.0
Y, 6	GM966_C10_159R4_076.fsa	207514	54	186	27	1223	1218	20.0	1228	214969	4	0.6187
Y, 7	GM966_C10_159R4_076.fsa	450133	53	265	29	1410	1405	444539	1416	456811	3	0.4097
Y, 8	GM966_C10_159R4_076.fsa	518476	63	229	24	1473	1466	511071	1477	522687	2	0.2782
Y, 9	GM966_C10_159R4_076.fsa	750215	58	355	34	1705	1698	743452	1711	75.6	6	0.6731
Y, 10	GM966_C10_159R4_076.fsa	761774	55	240	23	1717	1711	75.6	1723	767538	5	0.5732
Y, 11	GM966_C10_159R4_076.fsa	789534	61	332	31	1746	1735	779034	1750	793344	6	0.6438
Y, 12	GM966_C10_159R4_076.fsa	854281	63	270	25	1814	1808	848585	1820	859973	3	0.3253
Y, 13	GM966_C10_159R4_076.fsa	1009525	57	296	28	1979	1969	100.0	1985	1015227	2	0.2422
Y, 14	GM966_C10_159R4_076.fsa	1024707	71	386	36	1995	1985	1015227	1999	1028491	3	0.3751
Y, 15	GM966_C10_159R4_076.fsa	1032271	76	351	33	2003	1999	1028491	2008	103699	4	0.4557
Y, 16	GM966_C10_159R4_076.fsa	1041701	100	432	40	2013	2008	103699	2019	1047346	6	0.5809
Y, 17	GM966_C10_159R4_076.fsa	1053919	63	309	28	2026	2019	1047346	2032	1059542	3	0.3106
Y, 18	GM966_C10_159R4_076.fsa	1260387	56	410	35	2256	2243	1249001	2262	1265644	13	11664
Y, 19	GM966_C10_159R4_076.fsa	1446716	60	250	22	2467	2460	144043	2473	1452103	2	0.2034
Y, 20	GM966_C10_159R4_076.fsa	1558813	50	254	22	2592	2585	1552543	2596	1562396	4	0.4255
Y, 21	GM966_C10_159R4_076.fsa	1783596	51	318	27	2849	2844	1779275	2860	1793095	6	0.5355
Y, 22	GM966_C10_159R4_076.fsa	1970615	54	153	13	3064	3057	1964557	3068	1974075	2	0.2325
Y, 23	GM966_C10_159R4_076.fsa	2022843	56	380	32	3125	3114	2013533	3131	2027922	5	0.4749
Y, 24	GM966_C10_159R4_076.fsa	2174786	53	223	19	3303	3297	2169569	3307	2178264	2	0.2429
Y, 25	GM966_C10_159R4_076.fsa	2186089	54	324	28	3316	3307	2178264	3321	2190437	9	0.803
Y, 26	GM966_C10_159R4_076.fsa	2302897	50	152	12	3454	3452	2301217	3457	2305417	3	0.3099
Y, 27	GM966_C10_159R4_076.fsa	2310456	57	245	20	3463	3457	2305417	3467	2313814	6	0.5718
Y, 28	GM966_C10_159R4_076.fsa	2317171	55	257	21	3471	3467	2313814	3476	2321367	3	0.2733
Y, 29	GM966_C10_159R4_076.fsa	2332268	73	384	32	3489	3483	2327238	3494	2336459	6	0.5589
Y, 30	GM966_C10_159R4_076.fsa	2344836	67	368	30	3504	3494	2336459	3509	2349023	8	0.7511
Y, 31	GM966_C10_159R4_076.fsa	2478725	54	169	14	3662	3655	2472759	3666	2482132	3	0.2942
Y, 32	GM966_C10_159R4_076.fsa	2504989	53	150	12	3693	3686	249915	3697	2508313	2	0.1768
Y, 33	GM966_C10_159R4_076.fsa	2651046	51	291	24	3869	3855	2639331	3874	265523	5	0.431
Y, 34	GM966_C10_159R4_076.fsa	269456	66	402	33	3921	3914	2688702	3927	2699581	2	0.2017
Y, 35	GM966_C10_159R4_076.fsa	2742258	63	251	21	3978	3976	2740585	3988	2750626	4	0.4025
Y, 36	GM966_C10_159R4_076.fsa	2772384	56	299	25	4014	4007	2766526	4019	2776568	5	0.4446
Y, 37	GM966_C10_159R4_076.fsa	2986901	51	286	23	4274	4265	2979529	4278	2990177	6	0.5593
Y, 38	GM966_C10_159R4_076.fsa	3033186	53	231	18	4331	4324	3027504	4337	3038062	3	0.2822
Y, 39	GM966_C10_159R4_076.fsa	306579	53	310	25	4371	4361	3057618	4376	3069882	5	0.4359
Y, 40	GM966_C10_159R4_076.fsa	3084641	61	205	16	4394	4388	3079716	4398	3087928	2	0.2175
Y, 41	GM966_C10_159R4_076.fsa	3169975	58	242	20	4496	4489	3163976	4501	3174261	9	0.8326
Y, 42	GM966_C10_159R4_076.fsa	3234067	80	242	20	4572	4566	3229093	4578	3239036	5	0.4643
Y, 43	GM966_C10_159R4_076.fsa	330409	51	242	19	4657	4650	3298353	4662	3308184	2	0.1897
Y, 44	GM966_C10_159R4_076.fsa	3518519	50	321	26	4919	4910	3511111	4925	3523457	2	0.2414
Y, 45	GM966_C10_159R4_076.fsa	3537449	54	294	24	4942	4935	3531687	4948	3542387	4	0.3925
Y, 46	GM966_C10_159R4_076.fsa	3586008	69	342	28	5001	4990	3576955	5007	3590947	7	0.6173
Y, 47	GM966_C10_159R4_076.fsa	3660656	55	412	33	5092	5076	3647541	5095	3663115	7	0.6433
Y, 48	GM966_C10_159R4_076.fsa	3677049	55	391	32	5112	5105	3671312	5120	3683607	2	0.2162
Y, 49	GM966_C10_159R4_076.fsa	4122741	61	425	34	5656	5650	4117819	5667	4131776	4	0.3921
Y, 50	GM966_C10_159R4_076.fsa	4166167	54	289	24	5708	5701	4160254	5711	4168701	5	0.4505
Y, 51	GM966_C10_159R4_076.fsa	4173772	83	452	38	5717	5711	4168701	5723	4178845	3	0.2689
Y, 52	GM966_C10_159R4_076.fsa	4184765	57	259	21	5730	5723	4178845	5736	4189841	3	0.3289
Y, 53	GM966_C10_159R4_076.fsa	4308575	50	247	20	5880	5874	4303659	5886	4313489	4	0.351
Y, 54	GM966_C10_159R4_076.fsa	4339664	53	115	9	5918	5916	433803	5922	4342932	5	0.4829
Y, 55	GM966_C10_159R4_076.fsa	4397559	54	262	21	5989	5982	4391862	5995	4402487	8	0.7129
Y, 56	GM966_C10_159R4_076.fsa	4619137	52	316	26	6255	6247	4612478	6264	4626631	14	11739
Y, 57	GM966_C10_159R4_076.fsa	4724387	51	142	11	6381	6375	471936	6387	4729417	2	0.2215
Y, 58	GM966_C10_159R4_076.fsa	4841659	58	138	11	6520	6513	4835701	6522	4843362	4	0.384
Y, 59	GM966_C10_159R4_076.fsa	4958755	52	275	23	6657	6648	4951035	6662	4963046	7	0.6357
Y, 60	GM966_C10_159R4_076.fsa	501355	66	321	27	6721	6714	5007617	6727	5018641	5	0.4871
Y, 61	GM966_C10_159R4_076.fsa	5079337	60	232	19	6798	6792	5074176	6800	5081059	2	0.207
Y, 62	GM966_C10_159R4_076.fsa	5086228	51	233	20	6806	6800	5081059	6811	5090541	6	0.5238
Y, 63	GM966_C10_159R4_076.fsa	5195517	57	337	29	6930	6928	5193723	6941	520519	7	0.6289
Y, 64	GM966_C10_159R4_076.fsa	5217291	644	4207	363	6955	6941	520519	6960	5221609	1	0.1664
Y, 65	GM966_C10_159R4_076.fsa	522679	391	2875	248	6966	6960	5221609	6976	5235419	4	0.382
Y, 66	GM966_C10_159R4_076.fsa	5618744	50	192	17	7414	7408	5613385	7420	5624107	7	0.705
Y, 67	GM966_C10_159R4_076.fsa	5674296	57	379	34	7476	7470	5668906	7483	5680588	4	0.4435
Y, 68	GM966_C10_159R4_076.fsa	5703993	51	392	35	7509	7502	5697686	7515	5709403	9	0.8931
Y, 69	GM966_C10_159R4_076.fsa	5905804	51	125	11	7730	7727	5903024	7735	5910439	2	0.2532
Y, 70	GM966_C10_159R4_076.fsa	5915077	51	156	14	7740	7735	5910439	7746	5920646	3	0.3372
R, 1	GM966_C10_159R4_076.fsa	483161	51	228	24	1440	1431	473347	1445	488579	3	0.3478
R, 2	GM966_C10_159R4_076.fsa	538348	52	261	27	1492	1485	531065	1497	543523	4	0.5087
R, 3	GM966_C10_159R4_076.fsa	591102	51	275	27	1544	1536	583136	1553	60.0	3	0.3708
R, 4	GM966_C10_159R4_076.fsa	745386	58	265	25	1700	1693	738613	1705	750215	7	0.7378
R, 5	GM966_C10_159R4_076.fsa	1148005	55	239	21	2128	2119	114.0	2133	1152444	6	0.5581
R, 6	GM966_C10_159R4_076.fsa	1280542	50	337	29	2279	2268	1270901	2284	1284926	2	0.2256
R, 7	GM966_C10_159R4_076.fsa	2007611	54	227	19	3107	3100	2001691	3112	2011841	7	0.6283
R, 8	GM966_C10_159R4_076.fsa	2021996	52	411	34	3124	3118	2016918	3135	2031309	2	0.2519
R, 9	GM966_C10_159R4_076.fsa	2661925	53	306	25	3882	3877	2657741	3888	2666945	3	0.3048
R, 10	GM966_C10_159R4_076.fsa	2690376	58	262	21	3916	3909	2684518	3921	269456	3	0.2648
R, 11	GM966_C10_159R4_076.fsa	2790795	55	621	51	4036	4023	2779916	4049	2801656	12	10526
R, 12	GM966_C10_159R4_076.fsa	2973793	55	278	22	4258	4248	2965595	4263	297789	3	0.2561
R, 13	GM966_C10_159R4_076.fsa	3007265	52	237	19	4299	4292	3001613	4305	3012114	2	0.2183
R, 14	GM966_C10_159R4_076.fsa	3223286	50	193	16	4559	4552	3217473	4563	3226605	7	0.6151
R, 15	GM966_C10_159R4_076.fsa	3266295	54	236	19	4611	4604	3260523	4616	3270414	3	0.28
R, 16	GM966_C10_159R4_076.fsa	4098168	51	190	15	5626	5620	4093264	5632	4103075	3	0.2529
R, 17	GM966_C10_159R4_076.fsa	4380461	51	199	16	5968	5961	4374757	5971	4382905	4	0.3816
R, 18	GM966_C10_159R4_076.fsa	478569	50	154	12	6454	6450	4782325	6456	4787373	3	0.3085
R, 19	GM966_C10_159R4_076.fsa	481784	55	320	27	6492	6485	4811891	6498	4822941	4	0.4115
R, 20	GM966_C10_159R4_076.fsa	488685	54	251	21	6573	6563	4878313	6578	4891121	2	0.2333
R, 21	GM966_C10_159R4_076.fsa	5014398	51	206	17	6722	6715	5008464	6727	5018641	4	0.4091
R, 22	GM966_C10_159R4_076.fsa	5212106	105	463	40	6949	6937	520173	6954	5216427	6	0.5422
R, 23	GM966_C10_159R4_076.fsa	5222473	151	398	34	6961	6954	5216427	6966	522679	5	0.4426
R, 24	GM966_C10_159R4_076.fsa	5228516	62	523	45	6968	6966	522679	6986	5244042	2	0.1887
R, 25	GM966_C10_159R4_076.fsa	5362457	50	250	21	7124	7118	535733	7129	5366728	4	0.4213
R, 26	GM966_C10_159R4_076.fsa	5391476	51	267	22	7158	7149	538.38	7164	5396591	6	0.5312
R, 27	GM966_C10_159R4_076.fsa	5756409	50	313	28	7567	7561	5750973	7577	5765474	3	0.2877
R, 28	GM966_C10_159R4_076.fsa	5984997	59	302	28	7815	7809	5979379	7820	5989683	3	0.281
O, 1	GM966_C10_159R4_076.fsa	20.0	1612	16170	2267	1218	1201	177027	1227	213483	10	15021
O, 2	GM966_C10_159R4_076.fsa	40.0	1379	10483	1251	1366	1354	385351	1375	410424	7	0.858
O, 3	GM966_C10_159R4_076.fsa	60.0	2575	14624	1461	1553	1544	591102	1561	608086	5	0.5311
O, 4	GM966_C10_159R4_076.fsa	80.0	1731	9985	951	1757	1748	79144	1764	806686	5	0.5099
O, 5	GM966_C10_159R4_076.fsa	100.0	2781	14751	1390	1969	1961	992546	1977	1007623	4	0.4651
O, 6	GM966_C10_159R4_076.fsa	114.0	3164	16985	1532	2119	2111	1132684	2127	1147117	4	0.4472
O, 7	GM966_C10_159R4_076.fsa	120.0	2547	13787	1206	2187	2178	1192122	2194	1206121	4	0.4358
O, 8	GM966_C10_159R4_076.fsa	140.0	2219	11308	1004	2415	2406	139208	2422	1406292	4	0.4205
O, 9	GM966_C10_159R4_076.fsa	160.0	2396	12794	1133	2638	2630	1592839	2646	1607009	4	0.4372
O, 10	GM966_C10_159R4_076.fsa	180.0	3033	15493	1346	2868	2860	1793095	2875	180613	4	0.4135
O, 11	GM966_C10_159R4_076.fsa	200.0	2413	12903	1102	3098	3090	1993091	3106	2006766	4	0.4218
O, 12	GM966_C10_159R4_076.fsa	214.0	2402	13297	1142	3263	3254	2132337	3270	2146088	5	0.4345
O, 13	GM966_C10_159R4_076.fsa	220.0	2047	11341	973	3332	3323	2192175	3340	2206773	5	0.442
O, 14	GM966_C10_159R4_076.fsa	240.0	2967	17044	1442	3570	3561	239249	3578	2406873	5	0.4515
O, 15	GM966_C10_159R4_076.fsa	250.0	1331	8272	696	3687	3677	2491496	3695	2506651	5	0.4852
O, 16	GM966_C10_159R4_076.fsa	260.0	2159	13161	1090	3808	3798	2591783	3816	2606695	5	0.4663
O, 17	GM966_C10_159R4_076.fsa	280.0	2241	14619	1216	4047	4038	2792468	4056	2807448	6	0.5096
O, 18	GM966_C10_159R4_076.fsa	300.0	2273	15351	1248	4290	4280	2991815	4299	3007265	6	0.513
O, 19	GM966_C10_159R4_076.fsa	314.0	1479	10133	853	4461	4451	3131695	4470	3147703	6	0.5403
O, 20	GM966_C10_159R4_076.fsa	320.0	1587	11528	974	4531	4521	3191416	4541	3208327	6	0.5718
O, 21	GM966_C10_159R4_076.fsa	340.0	2019	15129	1231	4775	4764	3391121	4784	3407407	7	0.5739
O, 22	GM966_C10_159R4_076.fsa	360.0	1662	13245	1088	5018	5006	3590123	5027	3607377	7	0.6233
O, 23	GM966_C10_159R4_076.fsa	380.0	1259	10107	830	5262	5250	3790164	5273	3809073	7	0.6133
O, 24	GM966_C10_159R4_076.fsa	400.0	1717	14647	1192	5505	5492	3989323	5516	4008863	7	0.6502
O, 25	GM966_C10_159R4_076.fsa	414.0	1584	14076	1171	5677	5664	412931	5688	414928	8	0.6915
O, 26	GM966_C10_159R4_076.fsa	420.0	1496	13532	1131	5748	5736	4189841	5760	4209909	8	0.7044
O, 27	GM966_C10_159R4_076.fsa	440.0	1829	17213	1410	5992	5971	4382905	6004	4409951	8	0.731
O, 28	GM966_C10_159R4_076.fsa	460.0	2019	19462	1624	6232	6217	4587439	6244	4609981	9	0.7534
O, 29	GM966_C10_159R4_076.fsa	480.0	2007	19331	1631	6471	6447	4779801	6483	4810191	9	0.7604
O, 30	GM966_C10_159R4_076.fsa	500.0	914	8999	768	6705	6691	4987959	6718	5011006	9	0.7834
O, 31	GM966_C10_159R4_076.fsa	514.0	971	10022	882	6868	6848	5122583	6881	5151629	9	0.8379
O, 32	GM966_C10_159R4_076.fsa	520.0	2234	22584	2000	6935	6908	5175801	6948	5211242	9	0.8388
O, 33	GM966_C10_159R4_076.fsa	5223336	67	293	25	6962	6948	5211242	6970	5230242	4	0.3667
O, 34	GM966_C10_159R4_076.fsa	540.0	1701	18912	1643	7168	7153	5387212	7192	5421105	10	0.9106
O, 35	GM966_C10_159R4_076.fsa	560.0	1109	12752	1142	7393	7375	5583822	7409	5614278	10	0.9613
O, 36	GM966_C10_159R4_076.fsa	580.0	1688	19426	1772	7615	7598	5784539	7638	5821039	10	0.9865
O, 37	GM966_C10_159R4_076.fsa	600.0	1119	13080	1218	7831	7810	5980315	7853	602037	11	10347

## Sheet: 159R5
Dye/Sample Peak	Sample File Name	Size	Height	Area in Point	Area in BP	Data Point	Begin Point	Begin BP	End Point	End BP	Width in Point	Width in BP	User Comments	User Edit
B, 1	GM966_C11_159R5_091.fsa		12	87	0	8	6	-1.0	17	-1.0	3	0.0
B, 2	GM966_C11_159R5_091.fsa		13	67	0	29	22	-1.0	35	-1.0	11	0.0
B, 3	GM966_C11_159R5_091.fsa		10	88	0	43	35	-1.0	54	-1.0	3	0.0
B, 4	GM966_C11_159R5_091.fsa		11	72	0	64	54	-1.0	69	-1.0	3	0.0
B, 5	GM966_C11_159R5_091.fsa		8	37	0	90	86	-1.0	95	-1.0	7	0.0
B, 6	GM966_C11_159R5_091.fsa		6	14	0	97	95	-1.0	99	-1.0	0	0.0
B, 7	GM966_C11_159R5_091.fsa		12	45	0	105	99	-1.0	107	-1.0	2	0.0
B, 8	GM966_C11_159R5_091.fsa		19	76	0	114	107	-1.0	120	-1.0	3	0.0
B, 9	GM966_C11_159R5_091.fsa		4	9	0	123	120	-1.0	125	-1.0	0	0.0
B, 10	GM966_C11_159R5_091.fsa		15	93	0	139	125	-1.0	142	-1.0	2	0.0
B, 11	GM966_C11_159R5_091.fsa		12	55	0	160	154	-1.0	166	-1.0	6	0.0
B, 12	GM966_C11_159R5_091.fsa		10	40	0	173	166	-1.0	178	-1.0	0	0.0
B, 13	GM966_C11_159R5_091.fsa		13	49	0	193	186	-1.0	195	-1.0	5	0.0
B, 14	GM966_C11_159R5_091.fsa		10	46	0	204	198	-1.0	206	-1.0	0	0.0
B, 15	GM966_C11_159R5_091.fsa		6	40	0	211	206	-1.0	217	-1.0	7	0.0
B, 16	GM966_C11_159R5_091.fsa		12	34	0	242	238	-1.0	244	-1.0	1	0.0
B, 17	GM966_C11_159R5_091.fsa		12	99	0	269	254	-1.0	275	-1.0	5	0.0
B, 18	GM966_C11_159R5_091.fsa		5	19	0	305	302	-1.0	307	-1.0	2	0.0
B, 19	GM966_C11_159R5_091.fsa		17	123	0	313	307	-1.0	323	-1.0	7	0.0
B, 20	GM966_C11_159R5_091.fsa		11	47	0	330	323	-1.0	333	-1.0	5	0.0
B, 21	GM966_C11_159R5_091.fsa		13	69	0	343	333	-1.0	349	-1.0	3	0.0
B, 22	GM966_C11_159R5_091.fsa		4	12	0	351	349	-1.0	354	-1.0	4	0.0
B, 23	GM966_C11_159R5_091.fsa		8	27	0	363	361	-1.0	366	-1.0	0	0.0
B, 24	GM966_C11_159R5_091.fsa		10	29	0	368	366	-1.0	372	-1.0	3	0.0
B, 25	GM966_C11_159R5_091.fsa		9	39	0	378	372	-1.0	382	-1.0	6	0.0
B, 26	GM966_C11_159R5_091.fsa		10	24	0	394	391	-1.0	396	-1.0	2	0.0
B, 27	GM966_C11_159R5_091.fsa		17	80	0	398	396	-1.0	409	-1.0	11	0.0
B, 28	GM966_C11_159R5_091.fsa		12	39	0	415	413	-1.0	422	-1.0	1	0.0
B, 29	GM966_C11_159R5_091.fsa		12	135	0	441	431	-1.0	453	-1.0	4	0.0
B, 30	GM966_C11_159R5_091.fsa		14	83	0	464	453	-1.0	468	-1.0	1	0.0
B, 31	GM966_C11_159R5_091.fsa		13	76	0	475	468	-1.0	481	-1.0	1	0.0
B, 32	GM966_C11_159R5_091.fsa		11	60	0	501	494	-1.0	507	-1.0	10	0.0
B, 33	GM966_C11_159R5_091.fsa		11	43	0	514	507	-1.0	516	-1.0	1	0.0
B, 34	GM966_C11_159R5_091.fsa		11	65	0	526	523	-1.0	537	-1.0	9	0.0
B, 35	GM966_C11_159R5_091.fsa		14	53	0	546	539	-1.0	552	-1.0	2	0.0
B, 36	GM966_C11_159R5_091.fsa		8	25	0	563	560	-1.0	565	-1.0	1	0.0
B, 37	GM966_C11_159R5_091.fsa		9	34	0	567	565	-1.0	573	-1.0	1	0.0
B, 38	GM966_C11_159R5_091.fsa		7	24	0	575	573	-1.0	579	-1.0	0	0.0
B, 39	GM966_C11_159R5_091.fsa		14	62	0	585	579	-1.0	591	-1.0	5	0.0
B, 40	GM966_C11_159R5_091.fsa		10	59	0	603	597	-1.0	609	-1.0	1	0.0
B, 41	GM966_C11_159R5_091.fsa		3	12	0	618	616	-1.0	620	-1.0	0	0.0
B, 42	GM966_C11_159R5_091.fsa		8	21	0	622	620	-1.0	627	-1.0	0	0.0
B, 43	GM966_C11_159R5_091.fsa		11	92	0	656	648	-1.0	663	-1.0	6	0.0
B, 44	GM966_C11_159R5_091.fsa		11	18	0	665	663	-1.0	667	-1.0	0	0.0
B, 45	GM966_C11_159R5_091.fsa		9	60	0	672	667	-1.0	678	-1.0	5	0.0
B, 46	GM966_C11_159R5_091.fsa		12	39	0	682	680	-1.0	688	-1.0	1	0.0
B, 47	GM966_C11_159R5_091.fsa		10	59	0	702	696	-1.0	708	-1.0	3	0.0
B, 48	GM966_C11_159R5_091.fsa		13	137	0	719	711	-1.0	731	-1.0	5	0.0
B, 49	GM966_C11_159R5_091.fsa		13	71	0	756	749	-1.0	760	-1.0	3	0.0
B, 50	GM966_C11_159R5_091.fsa		8	43	0	777	771	-1.0	783	-1.0	0	0.0
B, 51	GM966_C11_159R5_091.fsa		17	109	0	799	792	-1.0	808	-1.0	2	0.0
B, 52	GM966_C11_159R5_091.fsa		16	67	0	819	812	-1.0	825	-1.0	3	0.0
B, 53	GM966_C11_159R5_091.fsa		14	44	0	844	842	-1.0	846	-1.0	1	0.0
B, 54	GM966_C11_159R5_091.fsa		11	94	0	861	854	-1.0	868	-1.0	5	0.0
B, 55	GM966_C11_159R5_091.fsa		13	82	0	878	868	-1.0	882	-1.0	0	0.0
B, 56	GM966_C11_159R5_091.fsa		13	91	0	896	889	-1.0	904	-1.0	9	0.0
B, 57	GM966_C11_159R5_091.fsa		19	68	0	917	912	-1.0	923	-1.0	6	0.0
B, 58	GM966_C11_159R5_091.fsa		12	62	0	946	940	-1.0	952	-1.0	6	0.0
B, 59	GM966_C11_159R5_091.fsa		11	49	0	964	958	-1.0	970	-1.0	5	0.0
B, 60	GM966_C11_159R5_091.fsa		8	63	0	973	970	-1.0	990	-1.0	3	0.0
B, 61	GM966_C11_159R5_091.fsa		11	30	0	1002	996	-1.0	1008	-1.0	1	0.0
B, 62	GM966_C11_159R5_091.fsa		174	1231	0	1022	1008	-1.0	1031	-1.0	6	0.0
B, 63	GM966_C11_159R5_091.fsa		117	1205	0	1049	1031	-1.0	1057	-1.0	6	0.0
B, 64	GM966_C11_159R5_091.fsa		208	1308	0	1067	1057	-1.0	1073	-1.0	5	0.0
B, 65	GM966_C11_159R5_091.fsa		133	826	0	1080	1073	-1.0	1088	-1.0	5	0.0
B, 66	GM966_C11_159R5_091.fsa		10	13	0	1091	1088	-1.0	1093	-1.0	0	0.0
B, 67	GM966_C11_159R5_091.fsa	0.4027	14	71	12	1100	1093	-1.0	1104	0.9396	2	0.4534
B, 68	GM966_C11_159R5_091.fsa	18792	58	390	52	1111	1104	0.9396	1119	2953	5	0.7457
B, 69	GM966_C11_159R5_091.fsa	41611	63	454	60	1128	1119	2953	1135	51007	5	0.7858
B, 70	GM966_C11_159R5_091.fsa	57718	13	72	9	1140	1135	51007	1144	63087	6	0.8359
B, 71	GM966_C11_159R5_091.fsa	72483	20	100	13	1151	1144	63087	1156	79195	5	0.7205
B, 72	GM966_C11_159R5_091.fsa	83222	9	47	6	1159	1156	79195	1168	95302	5	0.7636
B, 73	GM966_C11_159R5_091.fsa	108725	12	72	9	1178	1171	99329	1181	112752	5	0.6903
B, 74	GM966_C11_159R5_091.fsa	119463	22	110	14	1186	1181	112752	1190	124832	3	0.5321
B, 75	GM966_C11_159R5_091.fsa	134228	76	397	53	1197	1190	124832	1203	142282	4	0.6232
B, 76	GM966_C11_159R5_091.fsa	148993	32	171	22	1208	1203	142282	1216	159732	4	0.555
B, 77	GM966_C11_159R5_091.fsa	171812	33	127	17	1225	1216	159732	1230	178524	6	0.8054
B, 78	GM966_C11_159R5_091.fsa	18792	51	227	30	1237	1230	178524	1242	194631	4	0.6055
B, 79	GM966_C11_159R5_091.fsa	205999	539	2933	425	1250	1242	194631	1256	214925	5	0.7501
B, 80	GM966_C11_159R5_091.fsa	222298	278	1739	255	1261	1256	214925	1265	228154	5	0.879
B, 81	GM966_C11_159R5_091.fsa	233972	269	1743	250	1269	1265	228154	1284	255465	5	0.8131
B, 82	GM966_C11_159R5_091.fsa	273685	122	592	82	1297	1289	262517	1302	280595	4	0.6704
B, 83	GM966_C11_159R5_091.fsa	29018	227	1208	164	1309	1302	280595	1316	299661	5	0.7102
B, 84	GM966_C11_159R5_091.fsa	307707	91	396	53	1322	1316	299661	1324	310373	4	0.6229
B, 85	GM966_C11_159R5_091.fsa	318321	228	1170	154	1330	1324	310373	1335	324889	4	0.6194
B, 86	GM966_C11_159R5_091.fsa	331408	221	1002	129	1340	1335	324889	1347	340452	4	0.5779
B, 87	GM966_C11_159R5_091.fsa	349402	42	223	28	1354	1347	340452	1356	351942	6	0.7877
B, 88	GM966_C11_159R5_091.fsa	360772	263	1466	184	1363	1356	351942	1369	368269	5	0.6754
B, 89	GM966_C11_159R5_091.fsa	374465	112	512	63	1374	1369	368269	1379	380616	5	0.641
B, 90	GM966_C11_159R5_091.fsa	390365	569	3010	365	1387	1379	380616	1393	397602	5	0.6224
B, 91	GM966_C11_159R5_091.fsa	406858	288	1830	209	1401	1393	397602	1410	417072	6	0.7003
B, 92	GM966_C11_159R5_091.fsa	429438	54	225	25	1421	1410	417072	1425	433903	3	0.4278
B, 93	GM966_C11_159R5_091.fsa	441677	122	669	74	1432	1425	433903	1434	443889	5	0.6389
B, 94	GM966_C11_159R5_091.fsa	452696	604	3678	403	1442	1434	443889	1450	461438	5	0.572
B, 95	GM966_C11_159R5_091.fsa	471196	323	2304	248	1459	1450	461438	1467	479804	6	0.6998
B, 96	GM966_C11_159R5_091.fsa	485152	6	24	2	1472	1467	479804	1475	488349	3	0.3739
B, 97	GM966_C11_159R5_091.fsa	495777	14	60	6	1482	1475	488349	1487	501053	4	0.4341
B, 98	GM966_C11_159R5_091.fsa	516745	402	2160	225	1502	1487	501053	1508	522964	3	0.3656
B, 99	GM966_C11_159R5_091.fsa	534281	1061	7099	725	1519	1508	522964	1535	550552	4	0.4824
B, 100	GM966_C11_159R5_091.fsa	558604	366	1816	182	1543	1535	550552	1549	564607	4	0.477
B, 101	GM966_C11_159R5_091.fsa	571573	407	2319	230	1556	1549	564607	1562	577511	4	0.4725
B, 102	GM966_C11_159R5_091.fsa	580468	180	778	76	1565	1562	577511	1569	584401	4	0.4693
B, 103	GM966_C11_159R5_091.fsa	591251	780	3824	372	1576	1569	584401	1584	599031	4	0.4505
B, 104	GM966_C11_159R5_091.fsa	608004	117	760	75	1593	1584	599031	1599	613993	7	0.7396
B, 105	GM966_C11_159R5_091.fsa	621963	348	1758	174	1607	1599	613993	1613	627927	4	0.4668
B, 106	GM966_C11_159R5_091.fsa	634871	98	445	44	1620	1613	627927	1624	638832	4	0.4785
B, 107	GM966_C11_159R5_091.fsa	652659	493	2591	255	1638	1630	644765	1645	65955	4	0.4572
B, 108	GM966_C11_159R5_091.fsa	669369	28	221	21	1655	1645	65955	1665	679158	6	0.6209
B, 109	GM966_C11_159R5_091.fsa	685992	30	143	13	1672	1665	679158	1676	689891	3	0.3411
B, 110	GM966_C11_159R5_091.fsa	693785	26	125	12	1680	1676	689891	1684	697675	5	0.5004
B, 111	GM966_C11_159R5_091.fsa	70544	136	737	71	1692	1684	697675	1697	710283	4	0.4439
B, 112	GM966_C11_159R5_091.fsa	716086	250	1279	123	1703	1697	710283	1710	722842	4	0.4628
B, 113	GM966_C11_159R5_091.fsa	72766	41	137	13	1715	1710	722842	1721	733431	2	0.282
B, 114	GM966_C11_159R5_091.fsa	74111	112	478	45	1729	1721	733431	1733	744942	4	0.4091
B, 115	GM966_C11_159R5_091.fsa	752593	939	4743	453	1741	1733	744942	1747	758319	4	0.4485
B, 116	GM966_C11_159R5_091.fsa	763083	388	1879	178	1752	1747	758319	1759	769741	4	0.4362
B, 117	GM966_C11_159R5_091.fsa	776385	40	136	12	1766	1759	769741	1769	779228	4	0.4018
B, 118	GM966_C11_159R5_091.fsa	787742	1670	8266	781	1778	1769	779228	1784	793405	4	0.4389
B, 119	GM966_C11_159R5_091.fsa	798117	108	398	37	1789	1784	793405	1793	80189	3	0.3687
B, 120	GM966_C11_159R5_091.fsa	806611	59	220	20	1798	1793	80189	1802	810386	3	0.3601
B, 121	GM966_C11_159R5_091.fsa	816986	649	3043	286	1809	1802	810386	1814	821696	4	0.4251
B, 122	GM966_C11_159R5_091.fsa	827344	1068	5184	487	1820	1814	821696	1827	833927	4	0.4321
B, 123	GM966_C11_159R5_091.fsa	835806	84	245	23	1829	1827	833927	1834	840503	4	0.4227
B, 124	GM966_C11_159R5_091.fsa	844258	54	182	17	1838	1834	840503	1842	84801	3	0.3295
B, 125	GM966_C11_159R5_091.fsa	855509	688	3449	323	1850	1842	84801	1854	859255	4	0.4126
B, 126	GM966_C11_159R5_091.fsa	862999	526	2431	227	1858	1854	859255	1864	86861	4	0.4103
B, 127	GM966_C11_159R5_091.fsa	875151	496	2352	219	1871	1864	86861	1878	881685	4	0.4284
B, 128	GM966_C11_159R5_091.fsa	885416	49	157	14	1882	1878	881685	1887	890076	3	0.3088
B, 129	GM966_C11_159R5_091.fsa	896595	79	390	36	1894	1887	890076	1899	901247	5	0.4938
B, 130	GM966_C11_159R5_091.fsa	908683	320	1527	141	1907	1899	901247	1912	913327	4	0.4214
B, 131	GM966_C11_159R5_091.fsa	918894	269	1414	131	1918	1912	913327	1925	925384	4	0.4419
B, 132	GM966_C11_159R5_091.fsa	931867	28	101	9	1932	1925	925384	1936	935568	3	0.2877
B, 133	GM966_C11_159R5_091.fsa	942965	786	3926	362	1944	1936	935568	1950	948507	4	0.4365
B, 134	GM966_C11_159R5_091.fsa	954044	305	1342	123	1956	1950	948507	1963	960498	4	0.3906
B, 135	GM966_C11_159R5_091.fsa	966024	54	200	18	1969	1963	960498	1974	970626	3	0.3203
B, 136	GM966_C11_159R5_091.fsa	977063	87	384	35	1981	1974	970626	1985	980739	4	0.4438
B, 137	GM966_C11_159R5_091.fsa	988083	845	3886	356	1993	1985	980739	1999	993586	4	0.4086
B, 138	GM966_C11_159R5_091.fsa	998168	105	444	40	2004	1999	993586	2007	100093	5	0.4822
B, 139	GM966_C11_159R5_091.fsa	1006504	99	663	61	2013	2007	100093	2019	1012072	7	0.6752
B, 140	GM966_C11_159R5_091.fsa	1018558	50	186	17	2026	2019	1012072	2028	102041	4	0.395
B, 141	GM966_C11_159R5_091.fsa	1027808	767	3885	359	2036	2028	102041	2042	1033348	4	0.3982
B, 142	GM966_C11_159R5_091.fsa	1036116	183	1026	94	2045	2042	1033348	2048	1038882	5	0.5043
B, 143	GM966_C11_159R5_091.fsa	1044408	340	2219	204	2054	2048	1038882	2059	1049008	5	0.4932
B, 144	GM966_C11_159R5_091.fsa	1050846	273	2307	211	2061	2059	1049008	2069	1058193	9	0.8493
B, 145	GM966_C11_159R5_091.fsa	1063695	315	1551	142	2075	2069	1058193	2079	1067359	4	0.412
B, 146	GM966_C11_159R5_091.fsa	1072849	377	1562	142	2085	2079	1067359	2091	1078333	4	0.379
B, 147	GM966_C11_159R5_091.fsa	1085633	345	1544	140	2099	2091	1078333	2104	109019	4	0.396
B, 148	GM966_C11_159R5_091.fsa	1094741	173	738	67	2109	2104	109019	2115	1100197	4	0.3892
B, 149	GM966_C11_159R5_091.fsa	1105646	65	268	24	2121	2115	1100197	2124	1108368	4	0.3862
B, 150	GM966_C11_159R5_091.fsa	1114713	345	1674	151	2131	2124	1108368	2137	1120144	4	0.4193
B, 151	GM966_C11_159R5_091.fsa	1125568	115	522	47	2143	2137	1120144	2147	1129181	4	0.3961
B, 152	GM966_C11_159R5_091.fsa	1134594	187	893	80	2153	2147	1129181	2160	1140889	4	0.4158
B, 153	GM966_C11_159R5_091.fsa	1150651	229	1120	99	2171	2163	1143553	2179	1157737	4	0.4101
B, 154	GM966_C11_159R5_091.fsa	1172754	576	2743	241	2196	2188	1165694	2202	1178042	4	0.3969
B, 155	GM966_C11_159R5_091.fsa	1183322	224	1027	90	2208	2202	1178042	2213	1187718	4	0.3677
B, 156	GM966_C11_159R5_091.fsa	1192986	148	763	66	2219	2213	1187718	2226	1199124	4	0.415
B, 157	GM966_C11_159R5_091.fsa	1209587	459	2437	212	2238	2226	1199124	2243	1213944	4	0.4196
B, 158	GM966_C11_159R5_091.fsa	1219171	278	1338	116	2249	2243	1213944	2256	122527	4	0.3945
B, 159	GM966_C11_159R5_091.fsa	1231367	54	255	22	2263	2256	122527	2267	123485	4	0.3997
B, 160	GM966_C11_159R5_091.fsa	1241817	390	1945	169	2275	2267	123485	2282	1247912	4	0.4077
B, 161	GM966_C11_159R5_091.fsa	1250524	40	187	16	2285	2282	1247912	2289	1254006	4	0.4249
B, 162	GM966_C11_159R5_091.fsa	1260969	542	2751	239	2297	2289	1254006	2304	1267061	4	0.415
B, 163	GM966_C11_159R5_091.fsa	1280112	665	3295	286	2319	2310	1272282	2325	1285332	4	0.4012
B, 164	GM966_C11_159R5_091.fsa	1290551	72	307	26	2331	2325	1285332	2334	129316	4	0.3672
B, 165	GM966_C11_159R5_091.fsa	1299247	268	1380	120	2341	2334	129316	2346	1303595	4	0.4109
B, 166	GM966_C11_159R5_091.fsa	131055	821	3994	347	2354	2346	1303595	2360	1315766	4	0.3889
B, 167	GM966_C11_159R5_091.fsa	1320981	96	431	37	2366	2360	1315766	2372	1326195	4	0.3644
B, 168	GM966_C11_159R5_091.fsa	1332278	130	626	54	2379	2372	1326195	2385	1337491	4	0.3865
B, 169	GM966_C11_159R5_091.fsa	1343572	663	3373	293	2392	2385	1337491	2397	1347915	4	0.4044
B, 170	GM966_C11_159R5_091.fsa	1352258	432	2130	184	2402	2397	1347915	2409	1358337	4	0.4013
B, 171	GM966_C11_159R5_091.fsa	1364415	113	480	41	2416	2409	1358337	2421	1368756	4	0.3542
B, 172	GM966_C11_159R5_091.fsa	1373097	65	268	23	2426	2421	1368756	2430	1376569	4	0.3714
B, 173	GM966_C11_159R5_091.fsa	1383513	605	2937	254	2438	2430	1376569	2444	138872	4	0.4021
B, 174	GM966_C11_159R5_091.fsa	1393927	599	3004	260	2450	2444	138872	2456	1399132	4	0.4058
B, 175	GM966_C11_159R5_091.fsa	1402649	254	1158	102	2460	2456	1399132	2465	1407063	4	0.3941
B, 176	GM966_C11_159R5_091.fsa	141236	190	951	83	2471	2465	1407063	2476	1416774	4	0.4006
B, 177	GM966_C11_159R5_091.fsa	1420304	142	646	57	2480	2476	1416774	2486	1425599	4	0.3697
B, 178	GM966_C11_159R5_091.fsa	1432658	127	688	60	2494	2486	1425599	2500	1437952	5	0.4424
B, 179	GM966_C11_159R5_091.fsa	1443245	54	282	24	2506	2500	1437952	2512	1448538	4	0.3697
B, 180	GM966_C11_159R5_091.fsa	1454712	53	239	21	2519	2512	1448538	2524	1459121	3	0.3325
B, 181	GM966_C11_159R5_091.fsa	1466175	243	1205	106	2532	2524	1459121	2538	1471465	4	0.4015
B, 182	GM966_C11_159R5_091.fsa	1476754	172	755	66	2544	2538	1471465	2550	1482043	4	0.358
B, 183	GM966_C11_159R5_091.fsa	1485568	42	204	17	2554	2550	1482043	2560	1490855	5	0.4444
B, 184	GM966_C11_159R5_091.fsa	1497024	73	309	27	2567	2560	1490855	2572	1501429	3	0.3409
B, 185	GM966_C11_159R5_091.fsa	1507596	188	947	83	2579	2572	1501429	2586	1513761	4	0.4078
B, 186	GM966_C11_159R5_091.fsa	1518165	45	231	20	2591	2586	1513761	2596	1522568	4	0.3961
B, 187	GM966_C11_159R5_091.fsa	1527852	103	500	44	2602	2596	1522568	2608	1533135	4	0.4131
B, 188	GM966_C11_159R5_091.fsa	1539297	153	681	59	2615	2608	1533135	2620	1543699	4	0.3855
B, 189	GM966_C11_159R5_091.fsa	154986	286	1341	118	2627	2620	1543699	2633	155514	4	0.4048
B, 190	GM966_C11_159R5_091.fsa	156218	221	987	86	2641	2633	155514	2645	1565699	4	0.3768
B, 191	GM966_C11_159R5_091.fsa	1570978	293	1387	122	2651	2645	1565699	2653	1572737	4	0.4126
B, 192	GM966_C11_159R5_091.fsa	1578895	1468	7425	653	2660	2653	1572737	2667	1585051	4	0.4046
B, 193	GM966_C11_159R5_091.fsa	1590328	69	282	24	2673	2667	1585051	2677	1593845	3	0.3419
B, 194	GM966_C11_159R5_091.fsa	160.0	197	934	81	2684	2677	1593845	2690	1605206	4	0.3842
B, 195	GM966_C11_159R5_091.fsa	1611277	757	3638	315	2697	2690	1605206	2704	1617345	4	0.3981
B, 196	GM966_C11_159R5_091.fsa	1623411	197	880	76	2711	2704	1617345	2717	1628609	4	0.3784
B, 197	GM966_C11_159R5_091.fsa	1633805	36	172	14	2723	2717	1628609	2729	1638998	6	0.5445
B, 198	GM966_C11_159R5_091.fsa	1643326	42	215	18	2734	2729	1638998	2739	1647651	3	0.3408
B, 199	GM966_C11_159R5_091.fsa	165457	519	2684	232	2747	2739	1647651	2753	1659757	4	0.407
B, 200	GM966_C11_159R5_091.fsa	1664942	239	1179	101	2759	2753	1659757	2766	167099	4	0.3976
B, 201	GM966_C11_159R5_091.fsa	1676171	65	263	22	2772	2766	167099	2778	1681351	4	0.3456
B, 202	GM966_C11_159R5_091.fsa	1687391	154	703	60	2785	2778	1681351	2790	1691704	4	0.3847
B, 203	GM966_C11_159R5_091.fsa	1697741	268	1242	107	2797	2790	1691704	2802	1702052	4	0.3774
B, 204	GM966_C11_159R5_091.fsa	1707222	550	2719	234	2808	2802	1702052	2815	1713253	4	0.3981
B, 205	GM966_C11_159R5_091.fsa	1717559	151	635	54	2820	2815	1713253	2826	1722725	3	0.3426
B, 206	GM966_C11_159R5_091.fsa	1728749	425	2090	179	2833	2826	1722725	2840	1734771	4	0.3988
B, 207	GM966_C11_159R5_091.fsa	1739931	118	535	46	2846	2840	1734771	2851	1744229	4	0.4194
B, 208	GM966_C11_159R5_091.fsa	1748527	87	343	29	2856	2851	1744229	2862	1753682	4	0.3548
B, 209	GM966_C11_159R5_091.fsa	1758835	50	182	15	2868	2862	1753682	2872	176227	3	0.3244
B, 210	GM966_C11_159R5_091.fsa	1769137	493	2398	205	2880	2872	176227	2887	1775143	4	0.3961
B, 211	GM966_C11_159R5_091.fsa	1787148	445	2129	182	2901	2893	1780289	2907	179229	4	0.3772
B, 212	GM966_C11_159R5_091.fsa	179743	145	673	57	2913	2907	179229	2919	1802596	4	0.402
B, 213	GM966_C11_159R5_091.fsa	180692	110	503	43	2924	2919	1802596	2931	1812972	4	0.3693
B, 214	GM966_C11_159R5_091.fsa	1819022	52	223	19	2938	2931	1812972	2942	1822477	4	0.3474
B, 215	GM966_C11_159R5_091.fsa	1829385	670	3357	289	2950	2942	1822477	2957	1835426	4	0.4119
B, 216	GM966_C11_159R5_091.fsa	1839739	43	170	14	2962	2957	1835426	2966	1843189	4	0.4203
B, 217	GM966_C11_159R5_091.fsa	1848362	64	285	24	2972	2966	1843189	2977	185267	4	0.3592
B, 218	GM966_C11_159R5_091.fsa	1859562	530	2632	226	2985	2977	185267	2991	1864727	4	0.405
B, 219	GM966_C11_159R5_091.fsa	1869891	243	1137	97	2997	2991	1864727	3003	1875053	4	0.3976
B, 220	GM966_C11_159R5_091.fsa	1880212	164	729	62	3009	3003	1875053	3012	1882791	4	0.3464
B, 221	GM966_C11_159R5_091.fsa	1888807	579	2901	249	3019	3012	1882791	3025	189396	4	0.4004
B, 222	GM966_C11_159R5_091.fsa	189997	906	4582	393	3032	3025	189396	3039	1905978	4	0.415
B, 223	GM966_C11_159R5_091.fsa	1910267	49	171	14	3044	3039	1905978	3048	1913697	3	0.2754
B, 224	GM966_C11_159R5_091.fsa	1918841	54	236	20	3054	3048	1913697	3060	1923982	4	0.3879
B, 225	GM966_C11_159R5_091.fsa	193169	464	2459	210	3069	3060	1923982	3076	1937682	4	0.4139
B, 226	GM966_C11_159R5_091.fsa	1941105	49	230	19	3080	3076	1937682	3085	1945382	4	0.3772
B, 227	GM966_C11_159R5_091.fsa	1950513	59	281	24	3091	3085	1945382	3096	1954786	4	0.3967
B, 228	GM966_C11_159R5_091.fsa	1961622	210	1023	87	3104	3096	1954786	3110	1966746	4	0.3993
B, 229	GM966_C11_159R5_091.fsa	1971867	96	441	37	3116	3110	1966746	3122	1976987	4	0.3992
B, 230	GM966_C11_159R5_091.fsa	1982957	225	1121	95	3129	3122	1976987	3135	1988073	4	0.4076
B, 231	GM966_C11_159R5_091.fsa	1994038	229	1060	90	3142	3135	1988073	3148	1999148	4	0.3739
B, 232	GM966_C11_159R5_091.fsa	2005016	122	668	55	3155	3148	1999148	3160	2009197	4	0.3984
B, 233	GM966_C11_159R5_091.fsa	2014215	211	1124	94	3166	3160	2009197	3172	2019234	4	0.4104
B, 234	GM966_C11_159R5_091.fsa	2025091	199	1107	92	3179	3172	2019234	3187	2031786	5	0.4529
B, 235	GM966_C11_159R5_091.fsa	2034297	27	59	4	3190	3187	2031786	3195	2038483	3	0.3335
B, 236	GM966_C11_159R5_091.fsa	2045182	168	836	70	3203	3195	2038483	3208	2049369	4	0.3947
B, 237	GM966_C11_159R5_091.fsa	2055233	838	4610	386	3215	3208	2049369	3222	2061098	5	0.4305
B, 238	GM966_C11_159R5_091.fsa	2066127	159	817	68	3228	3222	2061098	3235	2071994	4	0.4154
B, 239	GM966_C11_159R5_091.fsa	2077864	53	213	17	3242	3235	2071994	3246	2081218	4	0.3553
B, 240	GM966_C11_159R5_091.fsa	2087929	1076	5639	473	3254	3246	2081218	3260	2092963	4	0.4062
B, 241	GM966_C11_159R5_091.fsa	2097998	658	3475	291	3266	3260	2092963	3273	2103874	4	0.4177
B, 242	GM966_C11_159R5_091.fsa	2109751	67	324	27	3280	3273	2103874	3282	211143	4	0.4044
B, 243	GM966_C11_159R5_091.fsa	2117309	166	872	73	3289	3282	211143	3295	212235	4	0.4128
B, 244	GM966_C11_159R5_091.fsa	2128232	156	808	67	3302	3295	212235	3309	2134115	5	0.4284
B, 245	GM966_C11_159R5_091.fsa	2138318	47	191	16	3314	3309	2134115	3319	2142574	3	0.3045
B, 246	GM966_C11_159R5_091.fsa	2149435	403	2004	171	3327	3319	2142574	3332	2153723	4	0.4208
B, 247	GM966_C11_159R5_091.fsa	2159726	384	1935	165	3339	3332	2153723	3345	216487	4	0.4166
B, 248	GM966_C11_159R5_091.fsa	2168298	98	447	38	3349	3345	216487	3354	2172584	4	0.4035
B, 249	GM966_C11_159R5_091.fsa	2176869	111	459	39	3359	3354	2172584	3364	2181154	4	0.3657
B, 250	GM966_C11_159R5_091.fsa	2188008	848	4590	393	3372	3364	2181154	3380	2194861	5	0.4391
B, 251	GM966_C11_159R5_091.fsa	220.0	62	229	19	3386	3380	2194861	3391	2204145	3	0.3148
B, 252	GM966_C11_159R5_091.fsa	2209947	54	240	19	3398	3391	2204145	3403	221409	4	0.3778
B, 253	GM966_C11_159R5_091.fsa	2220718	57	319	26	3411	3403	221409	3415	2224032	5	0.4541
B, 254	GM966_C11_159R5_091.fsa	2231486	882	4871	403	3424	3415	2224032	3431	2237282	5	0.4339
B, 255	GM966_C11_159R5_091.fsa	2241421	112	544	45	3436	3431	2237282	3442	2246387	4	0.371
B, 256	GM966_C11_159R5_091.fsa	2253008	92	409	33	3450	3442	2246387	3455	2257145	4	0.3589
B, 257	GM966_C11_159R5_091.fsa	2263764	111	571	47	3463	3455	2257145	3467	2267072	5	0.4185
B, 258	GM966_C11_159R5_091.fsa	2273689	973	5352	442	3475	3467	2267072	3482	2279477	5	0.4342
B, 259	GM966_C11_159R5_091.fsa	2283611	122	549	45	3487	3482	2279477	3492	2287744	4	0.37
B, 260	GM966_C11_159R5_091.fsa	2292703	136	690	57	3498	3492	2287744	3504	2297662	5	0.4331
B, 261	GM966_C11_159R5_091.fsa	2303446	206	1055	87	3511	3504	2297662	3515	2306751	4	0.3949
B, 262	GM966_C11_159R5_091.fsa	2313359	1099	6262	517	3523	3515	2306751	3530	2319141	5	0.4289
B, 263	GM966_C11_159R5_091.fsa	2320793	106	544	44	3532	3530	2319141	3539	2326573	5	0.4346
B, 264	GM966_C11_159R5_091.fsa	2330702	60	251	20	3544	3539	2326573	3550	2335655	4	0.3855
B, 265	GM966_C11_159R5_091.fsa	2339783	35	166	13	3555	3550	2335655	3562	234556	4	0.3948
B, 266	GM966_C11_159R5_091.fsa	2352163	88	495	40	3570	3562	234556	3574	2355463	5	0.4586
B, 267	GM966_C11_159R5_091.fsa	2362064	328	1896	156	3582	3574	2355463	3589	2367839	5	0.4377
B, 268	GM966_C11_159R5_091.fsa	2371138	66	326	26	3593	3589	2367839	3596	2373613	4	0.3951
B, 269	GM966_C11_159R5_091.fsa	2378562	177	1048	86	3602	3596	2373613	3610	2385159	5	0.4634
B, 270	GM966_C11_159R5_091.fsa	239258	179	952	78	3619	3610	2385159	3624	2396702	5	0.4353
B, 271	GM966_C11_159R5_091.fsa	2400861	72	288	24	3629	3624	2396702	3633	2404302	3	0.3239
B, 272	GM966_C11_159R5_091.fsa	241032	213	1180	101	3640	3633	2404302	3646	2415475	5	0.4727
B, 273	GM966_C11_159R5_091.fsa	2420626	179	963	82	3652	3646	2415475	3659	242663	5	0.4654
B, 274	GM966_C11_159R5_091.fsa	2430059	60	227	19	3663	3659	242663	3668	2434343	3	0.3305
B, 275	GM966_C11_159R5_091.fsa	2442047	747	4260	364	3677	3668	2434343	3685	2448888	5	0.4599
B, 276	GM966_C11_159R5_091.fsa	2453161	24	101	8	3690	3685	2448888	3695	2457431	4	0.4004
B, 277	GM966_C11_159R5_091.fsa	2465111	701	4052	345	3704	3695	2457431	3711	2471079	5	0.4672
B, 278	GM966_C11_159R5_091.fsa	2475339	31	137	11	3716	3711	2471079	3721	2479596	4	0.3756
B, 279	GM966_C11_159R5_091.fsa	2486404	1122	6357	540	3729	3721	2479596	3737	2493205	5	0.4543
B, 280	GM966_C11_159R5_091.fsa	2504107	568	3303	273	3750	3741	2496603	3758	2510671	5	0.4484
B, 281	GM966_C11_159R5_091.fsa	2517225	49	172	14	3766	3758	2510671	3771	2521317	2	0.2311
B, 282	GM966_C11_159R5_091.fsa	2527856	190	1169	95	3779	3771	2521317	3785	2532754	5	0.4556
B, 283	GM966_C11_159R5_091.fsa	2538463	149	858	69	3792	3785	2532754	3798	254335	5	0.4414
B, 284	GM966_C11_159R5_091.fsa	2549046	82	422	34	3805	3798	254335	3811	2553922	4	0.3883
B, 285	GM966_C11_159R5_091.fsa	2559605	198	980	79	3818	3811	2553922	3824	256447	4	0.4029
B, 286	GM966_C11_159R5_091.fsa	257014	95	454	36	3831	3824	256447	3836	2574186	4	0.3969
B, 287	GM966_C11_159R5_091.fsa	2579037	155	797	64	3842	3836	2574186	3848	2583883	5	0.4065
B, 288	GM966_C11_159R5_091.fsa	2590336	351	2102	169	3856	3848	2583883	3861	2594365	5	0.4589
B, 289	GM966_C11_159R5_091.fsa	2599195	126	693	56	3867	3861	2594365	3873	2604111	5	0.4457
B, 290	GM966_C11_159R5_091.fsa	2610689	337	1973	162	3881	3873	2604111	3887	2615623	5	0.4655
B, 291	GM966_C11_159R5_091.fsa	262138	299	1760	144	3894	3887	2615623	3899	2625492	5	0.4429
B, 292	GM966_C11_159R5_091.fsa	2630427	176	991	81	3905	3899	2625492	3913	2637007	5	0.4512
B, 293	GM966_C11_159R5_091.fsa	2641942	14	48	3	3919	3913	2637007	3922	264441	3	0.2536
B, 294	GM966_C11_159R5_091.fsa	2651813	835	5191	427	3931	3922	264441	3938	2657572	5	0.4826
B, 295	GM966_C11_159R5_091.fsa	2661685	211	1194	98	3943	3938	2657572	3950	2667444	5	0.4556
B, 296	GM966_C11_159R5_091.fsa	2672381	127	631	51	3956	3950	2667444	3963	2678141	5	0.4499
B, 297	GM966_C11_159R5_091.fsa	2683078	102	457	37	3969	3963	2678141	3973	268637	4	0.3629
B, 298	GM966_C11_159R5_091.fsa	2692953	753	4321	355	3981	3973	268637	3988	2698714	5	0.4555
B, 299	GM966_C11_159R5_091.fsa	270283	164	805	66	3993	3988	2698714	3999	2707768	4	0.4069
B, 300	GM966_C11_159R5_091.fsa	2714353	630	3719	306	4007	3999	2707768	4013	2719292	5	0.4734
B, 301	GM966_C11_159R5_091.fsa	2724231	563	3151	259	4019	4013	2719292	4027	2730818	5	0.4443
B, 302	GM966_C11_159R5_091.fsa	2743991	1311	8677	714	4043	4034	2736581	4051	2750579	6	0.4966
B, 303	GM966_C11_159R5_091.fsa	275552	164	981	80	4057	4051	2750579	4063	2760461	6	0.5069
B, 304	GM966_C11_159R5_091.fsa	2762932	13	49	4	4066	4063	2760461	4071	276705	4	0.35
B, 305	GM966_C11_159R5_091.fsa	2774462	589	3772	310	4080	4071	276705	4086	2779405	6	0.5065
B, 306	GM966_C11_159R5_091.fsa	2785171	532	3466	285	4093	4086	2779405	4099	2790114	6	0.5023
B, 307	GM966_C11_159R5_091.fsa	2794233	155	906	74	4104	4099	2790114	4111	280.0	5	0.4596
B, 308	GM966_C11_159R5_091.fsa	2803272	20	75	6	4115	4111	280.0	4120	280736	3	0.25
B, 309	GM966_C11_159R5_091.fsa	2815535	1117	7369	602	4130	4120	280736	4138	2822071	6	0.5112
B, 310	GM966_C11_159R5_091.fsa	2825339	45	212	17	4142	4138	2822071	4147	2829422	4	0.3982
B, 311	GM966_C11_159R5_091.fsa	2835137	50	235	19	4154	4147	2829422	4158	2838401	4	0.3877
B, 312	GM966_C11_159R5_091.fsa	2845744	322	2068	168	4167	4158	2838401	4172	2849822	6	0.5152
B, 313	GM966_C11_159R5_091.fsa	285553	535	3580	291	4179	4172	2849822	4186	2861236	6	0.5107
B, 314	GM966_C11_159R5_091.fsa	2866939	225	1400	114	4193	4186	2861236	4199	2871827	6	0.4909
B, 315	GM966_C11_159R5_091.fsa	2877527	81	423	34	4206	4199	2871827	4211	2881597	5	0.421
B, 316	GM966_C11_159R5_091.fsa	288648	67	324	26	4217	4211	2881597	4222	2890548	4	0.4056
B, 317	GM966_C11_159R5_091.fsa	2894614	63	298	24	4227	4222	2890548	4234	2900306	5	0.4127
B, 318	GM966_C11_159R5_091.fsa	2905997	79	349	28	4241	4234	2900306	4246	291006	5	0.4343
B, 319	GM966_C11_159R5_091.fsa	2915746	60	326	26	4253	4246	291006	4257	2918995	6	0.5409
B, 320	GM966_C11_159R5_091.fsa	292549	147	881	71	4265	4257	2918995	4271	293036	6	0.4965
B, 321	GM966_C11_159R5_091.fsa	2935228	101	563	45	4277	4271	293036	4284	2940906	5	0.4361
B, 322	GM966_C11_159R5_091.fsa	2946582	88	428	34	4291	4284	2940906	4297	2951445	4	0.3753
B, 323	GM966_C11_159R5_091.fsa	2956307	57	231	18	4303	4297	2951445	4307	2959548	3	0.3118
B, 324	GM966_C11_159R5_091.fsa	2966027	164	1086	87	4315	4307	2959548	4321	2970885	6	0.4972
B, 325	GM966_C11_159R5_091.fsa	2974931	130	832	67	4326	4321	2970885	4334	2981404	6	0.5634
B, 326	GM966_C11_159R5_091.fsa	2986258	82	500	40	4340	4334	2981404	4345	2990301	6	0.49
B, 327	GM966_C11_159R5_091.fsa	2995151	87	438	35	4351	4345	2990301	4357	300.0	5	0.4466
B, 328	GM966_C11_159R5_091.fsa	3006345	338	2105	167	4365	4357	300.0	4372	3011905	5	0.474
B, 329	GM966_C11_159R5_091.fsa	3015879	66	336	26	4377	4372	3011905	4383	3020654	5	0.4128
B, 330	GM966_C11_159R5_091.fsa	3025433	41	141	11	4389	4383	3020654	4392	3027824	3	0.304
B, 331	GM966_C11_159R5_091.fsa	3035005	892	5594	446	4401	4392	3027824	4409	3041398	6	0.4948
B, 332	GM966_C11_159R5_091.fsa	3044598	59	206	16	4413	4409	3041398	4416	3046999	3	0.2632
B, 333	GM966_C11_159R5_091.fsa	3053408	397	2419	193	4424	4416	3046999	4431	3059023	5	0.48
B, 334	GM966_C11_159R5_091.fsa	3063842	399	2391	192	4437	4431	3059023	4444	306947	5	0.4732
B, 335	GM966_C11_159R5_091.fsa	307591	359	2136	172	4452	4444	306947	4459	3081553	6	0.4898
B, 336	GM966_C11_159R5_091.fsa	3087202	204	1115	90	4466	4459	3081553	4472	309205	5	0.4487
B, 337	GM966_C11_159R5_091.fsa	3097713	109	563	45	4479	4472	309205	4483	3100952	4	0.3983
B, 338	GM966_C11_159R5_091.fsa	3108248	881	6263	508	4492	4483	3100952	4500	3114743	6	0.5361
B, 339	GM966_C11_159R5_091.fsa	3118807	144	903	73	4505	4500	3114743	4512	3124503	6	0.5202
B, 340	GM966_C11_159R5_091.fsa	3128576	30	148	12	4517	4512	3124503	4523	3133468	5	0.4758
B, 341	GM966_C11_159R5_091.fsa	314.0	117	680	56	4531	4523	3133468	4537	314506	5	0.4689
B, 342	GM966_C11_159R5_091.fsa	3150121	137	805	67	4543	4537	314506	4549	3155185	5	0.4881
B, 343	GM966_C11_159R5_091.fsa	3161094	108	581	49	4556	4549	3155185	4561	3165317	5	0.4735
B, 344	GM966_C11_159R5_091.fsa	3170387	68	360	30	4567	4561	3165317	4572	3174613	5	0.4493
B, 345	GM966_C11_159R5_091.fsa	3181378	173	1022	86	4580	4572	3174613	4586	3186454	6	0.5168
B, 346	GM966_C11_159R5_091.fsa	3191532	109	608	51	4592	4586	3186454	4598	3196612	5	0.4811
B, 347	GM966_C11_159R5_091.fsa	3203289	203	1241	102	4606	4598	3196612	4613	3209041	6	0.5008
B, 348	GM966_C11_159R5_091.fsa	3213967	76	363	29	4619	4613	3209041	4625	3218889	4	0.4085
B, 349	GM966_C11_159R5_091.fsa	3225446	290	1682	137	4633	4625	3218889	4638	3229541	5	0.4836
B, 350	GM966_C11_159R5_091.fsa	3235269	559	3638	297	4645	4638	3229541	4653	3241809	6	0.5242
B, 351	GM966_C11_159R5_091.fsa	3246709	92	421	34	4659	4653	3241809	4662	3249158	4	0.3569
B, 352	GM966_C11_159R5_091.fsa	3254869	224	1461	119	4669	4662	3249158	4675	3259759	5	0.4839
B, 353	GM966_C11_159R5_091.fsa	3263018	126	685	55	4679	4675	3259759	4685	3267902	5	0.4325
B, 354	GM966_C11_159R5_091.fsa	327197	76	308	25	4690	4685	3267902	4697	327766	4	0.3375
B, 355	GM966_C11_159R5_091.fsa	3283345	12	51	4	4704	4697	327766	4708	3286591	3	0.3126
B, 356	GM966_C11_159R5_091.fsa	3292269	82	406	32	4715	4708	3286591	4720	3296321	4	0.3959
B, 357	GM966_C11_159R5_091.fsa	3303608	507	3690	298	4729	4720	3296321	4737	3310079	7	0.5678
B, 358	GM966_C11_159R5_091.fsa	3314928	59	295	23	4743	4737	3310079	4748	3318966	4	0.3948
B, 359	GM966_C11_159R5_091.fsa	3332676	690	5127	413	4765	4754	3323808	4773	3339118	6	0.5573
B, 360	GM966_C11_159R5_091.fsa	3343945	63	297	23	4779	4773	3339118	4785	3348768	4	0.39
B, 361	GM966_C11_159R5_091.fsa	3353588	16	62	4	4791	4785	3348768	4797	3358405	4	0.3534
B, 362	GM966_C11_159R5_091.fsa	3364821	34	200	16	4805	4797	3358405	4808	3367226	5	0.4303
B, 363	GM966_C11_159R5_091.fsa	3375235	503	3944	315	4818	4808	3367226	4826	3381635	7	0.5761
B, 364	GM966_C11_159R5_091.fsa	3386431	51	327	26	4832	4826	3381635	4838	3391223	6	0.4808
B, 365	GM966_C11_159R5_091.fsa	3396012	37	151	12	4844	4838	3391223	4849	340.0	3	0.3081
B, 366	GM966_C11_159R5_091.fsa	3407331	371	2492	202	4858	4849	340.0	4864	3412218	6	0.5218
B, 367	GM966_C11_159R5_091.fsa	3417105	261	1720	140	4870	4864	3412218	4877	3422805	6	0.5309
B, 368	GM966_C11_159R5_091.fsa	3428505	175	992	80	4884	4877	3422805	4891	3434203	5	0.471
B, 369	GM966_C11_159R5_091.fsa	3438274	100	539	43	4896	4891	3434203	4899	3440716	5	0.437
B, 370	GM966_C11_159R5_091.fsa	3448041	459	3483	283	4908	4899	3440716	4914	3452924	6	0.5525
B, 371	GM966_C11_159R5_091.fsa	3457806	392	2759	224	4920	4914	3452924	4929	3465129	6	0.5585
B, 372	GM966_C11_159R5_091.fsa	3468383	6	15	1	4933	4929	3465129	4936	3470824	5	0.4542
B, 373	GM966_C11_159R5_091.fsa	3476518	18	80	6	4943	4936	3470824	4949	3481398	6	0.5016
B, 374	GM966_C11_159R5_091.fsa	3488717	83	559	45	4958	4949	3481398	4963	3492783	6	0.5615
B, 375	GM966_C11_159R5_091.fsa	3498474	157	1092	88	4970	4963	3492783	4977	3504165	6	0.5457
B, 376	GM966_C11_159R5_091.fsa	3509043	86	562	45	4983	4977	3504165	4989	351392	6	0.5256
B, 377	GM966_C11_159R5_091.fsa	3517171	38	221	17	4993	4989	351392	5001	3523672	4	0.3871
B, 378	GM966_C11_159R5_091.fsa	352936	42	171	13	5008	5001	3523672	5011	3531798	3	0.3196
B, 379	GM966_C11_159R5_091.fsa	3539109	241	1668	135	5020	5011	3531798	5028	3545608	6	0.5518
B, 380	GM966_C11_159R5_091.fsa	3549669	41	188	15	5033	5028	3545608	5035	3551293	5	0.4491
B, 381	GM966_C11_159R5_091.fsa	355779	238	1653	134	5043	5035	3551293	5051	3564286	6	0.5528
B, 382	GM966_C11_159R5_091.fsa	3569158	50	216	17	5057	5051	3564286	5063	3574029	4	0.3586
B, 383	GM966_C11_159R5_091.fsa	3579711	36	151	12	5070	5063	3574029	5077	3585393	2	0.1948
B, 384	GM966_C11_159R5_091.fsa	3588639	7	17	1	5081	5077	3585393	5085	3591886	2	0.1797
B, 385	GM966_C11_159R5_091.fsa	360.0	256	1804	145	5095	5085	3591886	5104	3607229	7	0.5739
B, 386	GM966_C11_159R5_091.fsa	3619277	133	887	71	5119	5110	3612048	5126	362.49	6	0.5312
B, 387	GM966_C11_159R5_091.fsa	3630522	70	440	35	5133	5126	362.49	5138	3634539	6	0.5013
B, 388	GM966_C11_159R5_091.fsa	3639358	58	312	25	5144	5138	3634539	5150	3644177	5	0.4465
B, 389	GM966_C11_159R5_091.fsa	3648996	31	185	14	5156	5150	3644177	5160	3652209	6	0.5008
B, 390	GM966_C11_159R5_091.fsa	3661045	814	6299	505	5171	5160	3652209	5181	3669077	7	0.5975
B, 391	GM966_C11_159R5_091.fsa	3678715	449	3459	277	5193	5181	3669077	5201	3685141	7	0.5981
B, 392	GM966_C11_159R5_091.fsa	3689157	67	426	34	5206	5201	3685141	5210	369237	7	0.5774
B, 393	GM966_C11_159R5_091.fsa	3699598	327	2605	209	5219	5210	369237	5228	3706827	7	0.606
B, 394	GM966_C11_159R5_091.fsa	3721285	640	5154	413	5246	5234	3711647	5254	3727711	7	0.6067
B, 395	GM966_C11_159R5_091.fsa	3731727	51	323	25	5259	5254	3727711	5263	373494	6	0.5039
B, 396	GM966_C11_159R5_091.fsa	3740562	103	735	59	5270	5263	373494	5277	3746184	6	0.5384
B, 397	GM966_C11_159R5_091.fsa	375261	80	515	41	5285	5277	3746184	5292	3758233	6	0.5562
B, 398	GM966_C11_159R5_091.fsa	3762249	20	97	7	5297	5292	3758233	5300	3764658	4	0.3548
B, 399	GM966_C11_159R5_091.fsa	377269	276	1970	158	5310	5300	3764658	5317	3778313	6	0.5619
B, 400	GM966_C11_159R5_091.fsa	3782329	42	196	15	5322	5317	3778313	5327	3786345	4	0.3733
B, 401	GM966_C11_159R5_091.fsa	3793574	337	2489	199	5336	5327	3786345	5341	379759	7	0.5807
B, 402	GM966_C11_159R5_091.fsa	3804065	511	4375	354	5349	5341	379759	5356	3809756	7	0.5893
B, 403	GM966_C11_159R5_091.fsa	3812196	163	1176	95	5359	5356	3809756	5364	3816261	5	0.453
B, 404	GM966_C11_159R5_091.fsa	3821139	187	1384	112	5370	5364	3816261	5378	3827643	6	0.5562
B, 405	GM966_C11_159R5_091.fsa	3829269	19	49	3	5380	5378	3827643	5386	3834148	3	0.3062
B, 406	GM966_C11_159R5_091.fsa	3839839	16	67	5	5393	5386	3834148	5397	3843091	3	0.2826
B, 407	GM966_C11_159R5_091.fsa	3849595	91	625	50	5405	5397	3843091	5414	3856912	7	0.5991
B, 408	GM966_C11_159R5_091.fsa	3871546	26	133	10	5432	5425	3865855	5438	3876424	5	0.4201
B, 409	GM966_C11_159R5_091.fsa	3882929	68	424	34	5446	5438	3876424	5450	3886181	5	0.4782
B, 410	GM966_C11_159R5_091.fsa	3893497	317	2518	204	5459	5450	3886181	5467	3900002	7	0.622
B, 411	GM966_C11_159R5_091.fsa	3903254	28	130	10	5471	5467	3900002	5477	3908132	4	0.3986
B, 412	GM966_C11_159R5_091.fsa	3913823	79	508	41	5484	5477	3908132	5491	3919514	5	0.4694
B, 413	GM966_C11_159R5_091.fsa	3923579	33	133	10	5496	5491	3919514	5502	3928457	5	0.4394
B, 414	GM966_C11_159R5_091.fsa	3933334	38	212	17	5508	5502	3928457	5513	3937399	6	0.4904
B, 415	GM966_C11_159R5_091.fsa	3942277	62	418	33	5519	5513	3937399	5527	3948781	6	0.5312
B, 416	GM966_C11_159R5_091.fsa	3954472	30	101	8	5534	5527	3948781	5538	3957724	4	0.3578
B, 417	GM966_C11_159R5_091.fsa	3960976	10	42	3	5542	5538	3957724	5547	3965041	5	0.4505
B, 418	GM966_C11_159R5_091.fsa	3972358	49	369	29	5556	5547	3965041	5563	3978049	7	0.5886
B, 419	GM966_C11_159R5_091.fsa	3981301	23	163	13	5567	5563	3978049	5575	3987805	6	0.5307
B, 420	GM966_C11_159R5_091.fsa	399187	23	70	5	5580	5575	3987805	5586	3996748	2	0.2328
B, 421	GM966_C11_159R5_091.fsa	4003202	42	218	17	5594	5586	3996748	5597	4005604	6	0.5329
B, 422	GM966_C11_159R5_091.fsa	4013613	178	1443	115	5607	5597	4005604	5614	4019222	7	0.6326
B, 423	GM966_C11_159R5_091.fsa	4020825	39	194	15	5616	5614	4019222	5622	4025636	4	0.3784
B, 424	GM966_C11_159R5_091.fsa	4030448	44	227	18	5628	5622	4025636	5633	403446	5	0.4628
B, 425	GM966_C11_159R5_091.fsa	4040078	100	728	58	5640	5633	403446	5645	4044092	7	0.6099
B, 426	GM966_C11_159R5_091.fsa	4051321	271	2152	172	5654	5645	4044092	5663	4058554	7	0.6249
B, 427	GM966_C11_159R5_091.fsa	4071423	215	1662	133	5679	5668	4062574	5688	4078667	7	0.5987
B, 428	GM966_C11_159R5_091.fsa	4083498	29	135	10	5694	5688	4078667	5699	4087526	5	0.4434
B, 429	GM966_C11_159R5_091.fsa	4093167	69	346	27	5706	5699	4087526	5712	4098004	5	0.4134
B, 430	GM966_C11_159R5_091.fsa	4102843	71	374	30	5718	5712	4098004	5724	4107683	5	0.4292
B, 431	GM966_C11_159R5_091.fsa	411414	204	1601	129	5732	5724	4107683	5737	4118177	8	0.6467
B, 432	GM966_C11_159R5_091.fsa	4124639	447	4370	353	5745	5737	4118177	5762	4138382	8	0.6704
B, 433	GM966_C11_159R5_091.fsa	4144104	29	159	13	5769	5762	4138382	5776	4149851	6	0.5296
B, 434	GM966_C11_159R5_091.fsa	415.56	22	92	7	5783	5776	4149851	5787	4158885	5	0.4155
B, 435	GM966_C11_159R5_091.fsa	4163815	36	150	12	5793	5787	4158885	5797	4167102	4	0.3744
B, 436	GM966_C11_159R5_091.fsa	4175321	383	3124	256	5807	5797	4167102	5816	4182722	7	0.6375
B, 437	GM966_C11_159R5_091.fsa	4186012	43	237	19	5820	5816	4182722	5825	4190125	5	0.4535
B, 438	GM966_C11_159R5_091.fsa	4195885	94	590	48	5832	5825	4190125	5840	4202433	6	0.5589
B, 439	GM966_C11_159R5_091.fsa	4208111	63	353	28	5847	5840	4202433	5850	4210543	5	0.4643
B, 440	GM966_C11_159R5_091.fsa	4217031	150	1098	89	5858	5850	4210543	5866	4223517	7	0.5856
B, 441	GM966_C11_159R5_091.fsa	422676	13	45	3	5870	5866	4223517	5873	4229192	3	0.3023
B, 442	GM966_C11_159R5_091.fsa	4238109	164	1225	99	5884	5873	4229192	5890	4242972	7	0.6099
B, 443	GM966_C11_159R5_091.fsa	4247024	82	474	38	5895	5890	4242972	5900	4251076	5	0.4654
B, 444	GM966_C11_159R5_091.fsa	4258369	271	2211	179	5909	5900	4251076	5916	4264041	7	0.6238
B, 445	GM966_C11_159R5_091.fsa	4268092	97	636	51	5921	5916	4264041	5929	4274572	5	0.4828
B, 446	GM966_C11_159R5_091.fsa	4286722	272	2050	166	5944	5933	4277812	5951	4292391	7	0.59
B, 447	GM966_C11_159R5_091.fsa	4298059	78	467	37	5958	5951	4292391	5962	4301298	6	0.5037
B, 448	GM966_C11_159R5_091.fsa	4307775	259	1992	161	5970	5962	4301298	5980	431587	7	0.6045
B, 449	GM966_C11_159R5_091.fsa	4323965	22	142	11	5990	5980	431587	5997	432963	4	0.3749
B, 450	GM966_C11_159R5_091.fsa	4336104	77	521	42	6005	5997	432963	6009	4339341	6	0.4859
B, 451	GM966_C11_159R5_091.fsa	4345814	204	1710	138	6017	6009	4339341	6027	4353904	8	0.7066
B, 452	GM966_C11_159R5_091.fsa	4356331	6	14	1	6030	6027	4353904	6035	4360376	3	0.2764
B, 453	GM966_C11_159R5_091.fsa	4368464	9	31	2	6045	6035	4360376	6047	4370082	4	0.3949
B, 454	GM966_C11_159R5_091.fsa	4377361	52	294	23	6056	6047	4370082	6060	4380595	5	0.4089
B, 455	GM966_C11_159R5_091.fsa	4387873	102	778	62	6069	6060	4380595	6074	4391915	7	0.5887
B, 456	GM966_C11_159R5_091.fsa	4396766	96	625	50	6080	6074	4391915	6088	4403276	6	0.5593
B, 457	GM966_C11_159R5_091.fsa	4406552	27	179	14	6092	6088	4403276	6098	4411468	5	0.4727
B, 458	GM966_C11_159R5_091.fsa	4417204	49	338	27	6105	6098	4411468	6109	4420482	7	0.6317
B, 459	GM966_C11_159R5_091.fsa	4427041	103	700	57	6117	6109	4420482	6124	4432782	6	0.5278
B, 460	GM966_C11_159R5_091.fsa	4446731	239	2238	183	6141	6124	4432782	6150	445412	8	0.7208
B, 461	GM966_C11_159R5_091.fsa	4458226	47	316	25	6155	6150	445412	6163	4464797	6	0.5633
B, 462	GM966_C11_159R5_091.fsa	4468084	8	35	2	6167	6163	4464797	6171	4471371	3	0.304
B, 463	GM966_C11_159R5_091.fsa	4477947	43	286	23	6179	6171	4471371	6184	4482058	7	0.6459
B, 464	GM966_C11_159R5_091.fsa	4486992	55	462	38	6190	6184	4482058	6200	4495219	8	0.7051
B, 465	GM966_C11_159R5_091.fsa	4498511	7	20	1	6204	6200	4495219	6209	4502626	1	0.1577
B, 466	GM966_C11_159R5_091.fsa	4508389	13	58	4	6216	6209	4502626	6218	4510036	4	0.3362
B, 467	GM966_C11_159R5_091.fsa	4516625	46	282	23	6226	6218	4510036	6228	4518272	4	0.3471
B, 468	GM966_C11_159R5_091.fsa	4527336	290	2742	226	6239	6228	4518272	6251	4537229	8	0.7313
B, 469	GM966_C11_159R5_091.fsa	4547952	439	4065	335	6264	6251	4537229	6272	4554554	8	0.7244
B, 470	GM966_C11_159R5_091.fsa	4557855	122	890	73	6276	6272	4554554	6283	4563635	8	0.6737
B, 471	GM966_C11_159R5_091.fsa	4569415	144	1074	88	6290	6283	4563635	6298	4576024	7	0.5901
B, 472	GM966_C11_159R5_091.fsa	4580156	22	74	6	6303	6298	4576024	6308	4584289	3	0.2755
B, 473	GM966_C11_159R5_091.fsa	460.0	97	753	62	6327	6317	4591729	6339	4609858	8	0.6826
B, 474	GM966_C11_159R5_091.fsa	4619723	382	3474	285	6351	6339	4609858	6362	4628771	8	0.7109
B, 475	GM966_C11_159R5_091.fsa	4636177	99	712	58	6371	6362	4628771	6380	4643588	8	0.6773
B, 476	GM966_C11_159R5_091.fsa	4646058	17	46	3	6383	6380	4643588	6388	4650177	4	0.3981
B, 477	GM966_C11_159R5_091.fsa	4657594	22	95	7	6397	6388	4650177	6403	466254	7	0.6576
B, 478	GM966_C11_159R5_091.fsa	4664189	5	21	1	6405	6403	466254	6413	4670787	4	0.3752
B, 479	GM966_C11_159R5_091.fsa	4675738	13	47	3	6419	6413	4670787	6423	4679039	2	0.1857
B, 480	GM966_C11_159R5_091.fsa	4686469	70	420	34	6432	6423	4679039	6440	4693076	7	0.5913
B, 481	GM966_C11_159R5_091.fsa	4697207	23	148	12	6445	6440	4693076	6451	4702166	9	0.7942
B, 482	GM966_C11_159R5_091.fsa	4706299	34	216	17	6456	6451	4702166	6461	4710433	6	0.4964
B, 483	GM966_C11_159R5_091.fsa	4717051	75	553	45	6469	6461	4710433	6477	4723671	7	0.5941
B, 484	GM966_C11_159R5_091.fsa	4726982	9	16	1	6481	6477	4723671	6486	4731122	2	0.2392
B, 485	GM966_C11_159R5_091.fsa	4746034	124	1078	89	6504	6493	4736919	6510	4751008	9	0.7521
B, 486	GM966_C11_159R5_091.fsa	4756813	114	1010	83	6517	6510	4751008	6525	4763449	9	0.8121
B, 487	GM966_C11_159R5_091.fsa	4766768	21	74	6	6529	6525	4763449	6534	4770919	2	0.2324
B, 488	GM966_C11_159R5_091.fsa	4778392	62	451	37	6543	6534	4770919	6550	4784206	7	0.6417
B, 489	GM966_C11_159R5_091.fsa	4790023	29	201	16	6557	6550	4784206	6561	4793348	5	0.491
B, 490	GM966_C11_159R5_091.fsa	4796674	25	210	17	6565	6561	4793348	6569	480.0	8	0.7021
B, 491	GM966_C11_159R5_091.fsa	4807559	65	678	56	6578	6569	480.0	6585	4813439	10	0.882
B, 492	GM966_C11_159R5_091.fsa	481596	45	266	22	6588	6585	4813439	6597	4823525	6	0.5243
B, 493	GM966_C11_159R5_091.fsa	4837821	411	4102	344	6614	6597	4823525	6618	4841186	8	0.7508
B, 494	GM966_C11_159R5_091.fsa	4847919	627	6840	575	6626	6618	4841186	6641	4860548	10	0.8686
B, 495	GM966_C11_159R5_091.fsa	4868129	33	204	17	6650	6641	4860548	6656	4873185	7	0.5907
B, 496	GM966_C11_159R5_091.fsa	4874871	7	29	2	6658	6656	4873185	6666	4881614	1	0.0948
B, 497	GM966_C11_159R5_091.fsa	489764	208	2649	223	6685	6666	4881614	6705	4914523	9	0.8072
B, 498	GM966_C11_159R5_091.fsa	4928039	102	924	78	6721	6712	4920435	6730	4935646	8	0.7295
B, 499	GM966_C11_159R5_091.fsa	4939028	34	196	16	6734	6730	4935646	6741	4944948	7	0.5966
B, 500	GM966_C11_159R5_091.fsa	4957638	99	515	43	6756	6748	4950869	6762	4962717	5	0.4739
B, 501	GM966_C11_159R5_091.fsa	4972878	356	4250	359	6774	6762	4962717	6780	4977961	12	10174
B, 502	GM966_C11_159R5_091.fsa	4979655	277	2999	254	6782	6780	4977961	6798	4993216	4	0.3592
B, 503	GM966_C11_159R5_091.fsa	500.0	64	447	37	6806	6798	4993216	6811	5004174	5	0.472
B, 504	GM966_C11_159R5_091.fsa	5009186	83	527	44	6817	6811	5004174	6825	5015875	5	0.5008
B, 505	GM966_C11_159R5_091.fsa	5017548	3	6	0	6827	6825	5015875	6830	5020058	0	0.0
B, 506	GM966_C11_159R5_091.fsa	5030949	356	3166	265	6843	6830	5020058	6855	5041017	8	0.7166
B, 507	GM966_C11_159R5_091.fsa	5060358	116	990	83	6878	6861	5046057	6884	5065413	7	0.6472
B, 508	GM966_C11_159R5_091.fsa	5069628	56	362	30	6889	6884	5065413	6897	5076378	7	0.6043
B, 509	GM966_C11_159R5_091.fsa	5086516	252	2207	186	6909	6897	5076378	6919	5094977	8	0.7186
B, 510	GM966_C11_159R5_091.fsa	5108536	134	1172	99	6935	6919	5094977	6938	5111081	8	0.7371
B, 511	GM966_C11_159R5_091.fsa	5118724	330	3642	309	6947	6938	5111081	6952	5122974	8	0.6852
B, 512	GM966_C11_159R5_091.fsa	5127226	332	3328	283	6957	6952	5122974	6971	5139148	7	0.6501
B, 513	GM966_C11_159R5_091.fsa	5146078	38	217	18	6979	6971	5139148	6984	5150421	7	0.6543
B, 514	GM966_C11_159R5_091.fsa	5161717	99	1565	136	6997	6984	5150421	7007	5170411	16	14633
B, 515	GM966_C11_159R5_091.fsa	5175629	73	657	57	7013	7007	5170411	7023	5184329	9	0.8373
B, 516	GM966_C11_159R5_091.fsa	518694	5	9	0	7026	7023	5184329	7034	5193904	2	0.1828
B, 517	GM966_C11_159R5_091.fsa	5216988	30530	350143	29898	7061	7034	5193904	7067	5222082	11	0.9432
B, 518	GM966_C11_159R5_091.fsa	5227176	26531	295052	25045	7073	7067	5222082	7088	5239909	9	0.7805
B, 519	GM966_C11_159R5_091.fsa	5259423	160	1441	122	7111	7097	5247546	7115	5262816	7	0.6362
B, 520	GM966_C11_159R5_091.fsa	526.96	340	6122	519	7123	7115	5262816	7152	5294185	17	15106
B, 521	GM966_C11_159R5_091.fsa	529927	7	18	1	7158	7152	5294185	7163	5303507	2	0.1695
B, 522	GM966_C11_159R5_091.fsa	5328919	11	65	5	7193	7186	5322991	7199	533.4	4	0.3791
B, 523	GM966_C11_159R5_091.fsa	534416	16	104	8	7211	7199	533.4	7215	5347546	4	0.3704
B, 524	GM966_C11_159R5_091.fsa	5370396	15	128	10	7242	7225	535601	7247	5374626	4	0.3432
B, 525	GM966_C11_159R5_091.fsa	5377164	9	34	2	7250	7247	5374626	7254	5380548	0	0.0
B, 526	GM966_C11_159R5_091.fsa	5396618	16	131	11	7273	7260	5385623	7278	540086	0	0.0
B, 527	GM966_C11_159R5_091.fsa	5402581	10	55	4	7280	7278	540086	7285	5406885	3	0.3012
B, 528	GM966_C11_159R5_091.fsa	541.55	13	32	2	7295	7292	5412915	7297	5417225	1	0.1078
B, 529	GM966_C11_159R5_091.fsa	5430174	11	30	2	7312	7310	5428446	7314	5431902	1	0.1386
B, 530	GM966_C11_159R5_091.fsa	5440551	14	97	8	7324	7317	5434496	7330	5445746	1	0.1539
B, 531	GM966_C11_159R5_091.fsa	5448346	8	22	1	7333	7330	5445746	7336	5450946	1	0.0867
B, 532	GM966_C11_159R5_091.fsa	5457017	13	73	6	7343	7336	5450946	7347	5460488	6	0.5205
B, 533	GM966_C11_159R5_091.fsa	5466568	15	101	8	7354	7347	5460488	7359	5470914	4	0.391
B, 534	GM966_C11_159R5_091.fsa	5482228	17	78	6	7372	7365	5476134	7378	5487456	1	0.1563
B, 535	GM966_C11_159R5_091.fsa	5493561	11	89	7	7385	7378	5487456	7395	5502293	3	0.3195
B, 536	GM966_C11_159R5_091.fsa	5507537	16	58	5	7401	7395	5502293	7406	5511911	4	0.3935
B, 537	GM966_C11_159R5_091.fsa	5521543	14	49	4	7417	7412	5517163	7419	5523296	1	0.1183
B, 538	GM966_C11_159R5_091.fsa	552768	10	57	4	7424	7419	5523296	7429	5532067	1	0.1002
B, 539	GM966_C11_159R5_091.fsa	5537335	11	66	5	7435	7429	5532067	7439	554085	4	0.3557
B, 540	GM966_C11_159R5_091.fsa	5546125	12	64	5	7445	7439	554085	7451	5551405	2	0.1832
B, 541	GM966_C11_159R5_091.fsa	555757	11	32	2	7458	7453	5553166	7461	5560214	1	0.0925
B, 542	GM966_C11_159R5_091.fsa	5564622	10	40	3	7466	7461	5560214	7471	5569034	1	0.1323
B, 543	GM966_C11_159R5_091.fsa	5583172	14	54	4	7487	7480	5576983	7492	5587596	1	0.113
B, 544	GM966_C11_159R5_091.fsa	5592909	10	38	3	7498	7496	5591138	7501	5595567	4	0.3839
B, 545	GM966_C11_159R5_091.fsa	559734	15	79	7	7503	7501	5595567	7512	5605353	5	0.4745
B, 546	GM966_C11_159R5_091.fsa	5618749	14	38	3	7527	7524	5616069	7529	5620536	0	0.0
B, 547	GM966_C11_159R5_091.fsa	5622324	13	61	5	7531	7529	5620536	7540	5630373	3	0.3018
B, 548	GM966_C11_159R5_091.fsa	5649179	14	74	6	7561	7558	5646491	7571	5658147	6	0.5514
B, 549	GM966_C11_159R5_091.fsa	5668919	13	111	9	7583	7578	5664429	7589	5674309	11	0.988
B, 550	GM966_C11_159R5_091.fsa	5692297	14	112	10	7609	7602	5685998	7620	5702205	5	0.4952
B, 551	GM966_C11_159R5_091.fsa	5712122	12	112	10	7631	7620	5702205	7643	5722952	4	0.431
B, 552	GM966_C11_159R5_091.fsa	5727468	13	84	7	7648	7643	5722952	7656	5734697	2	0.253
B, 553	GM966_C11_159R5_091.fsa	5743742	12	75	6	7666	7662	5740123	7677	575.37	2	0.181
B, 554	GM966_C11_159R5_091.fsa	5759136	9	56	5	7683	7677	575.37	7689	5764575	4	0.3858
B, 555	GM966_C11_159R5_091.fsa	5770017	9	30	2	7695	7689	5764575	7699	5773646	3	0.3427
B, 556	GM966_C11_159R5_091.fsa	5782726	10	62	5	7709	7699	5773646	7712	5785452	4	0.4056
B, 557	GM966_C11_159R5_091.fsa	579818	16	86	7	7726	7719	5791814	7731	5802715	2	0.1882
B, 558	GM966_C11_159R5_091.fsa	5807241	14	89	8	7736	7731	5802715	7745	581539	6	0.5529
B, 559	GM966_C11_159R5_091.fsa	5825354	10	71	6	7756	7751	5820825	7768	5836229	0	0.0
B, 560	GM966_C11_159R5_091.fsa	5848924	15	58	5	7782	7780	584711	7785	5851645	1	0.1247
B, 561	GM966_C11_159R5_091.fsa	5863441	14	103	9	7798	7795	5860718	7809	5873426	8	0.7867
B, 562	GM966_C11_159R5_091.fsa	5879783	12	62	5	7816	7809	5873426	7820	5883417	7	0.7084
B, 563	GM966_C11_159R5_091.fsa	5890685	15	101	9	7828	7820	5883417	7834	5896138	10	0.9505
B, 564	GM966_C11_159R5_091.fsa	5903411	12	73	6	7842	7840	5901593	7850	5910686	2	0.2546
B, 565	GM966_C11_159R5_091.fsa	5927064	11	73	6	7868	7861	5920693	7871	5929794	4	0.3641
B, 566	GM966_C11_159R5_091.fsa	5936168	14	61	5	7878	7871	5929794	7883	5940721	3	0.3057
B, 567	GM966_C11_159R5_091.fsa	5951653	16	76	6	7895	7889	5946186	7903	5958944	8	0.729
B, 568	GM966_C11_159R5_091.fsa	5973533	11	48	4	7919	7914	5968973	7922	5976269	2	0.1824
B, 569	GM966_C11_159R5_091.fsa	5980831	10	37	3	7927	7924	5978094	7932	5985394	4	0.4302
B, 570	GM966_C11_159R5_091.fsa	5989044	10	34	3	7936	7932	5985394	7938	599087	4	0.4016
B, 571	GM966_C11_159R5_091.fsa	5999087	11	79	7	7947	7940	5992696	7954	6005455	2	0.1823
G, 1	GM966_C11_159R5_091.fsa	786797	75	413	39	1777	1771	781122	1785	794348	4	0.4363
G, 2	GM966_C11_159R5_091.fsa	827344	56	296	27	1820	1814	821696	1831	837686	5	0.4837
G, 3	GM966_C11_159R5_091.fsa	989001	53	203	18	1994	1987	982576	2000	994503	2	0.1988
G, 4	GM966_C11_159R5_091.fsa	1579774	59	350	30	2661	2654	1573617	2670	158769	5	0.4909
G, 5	GM966_C11_159R5_091.fsa	2087929	53	261	21	3254	3247	2082057	3261	2093802	6	0.5286
G, 6	GM966_C11_159R5_091.fsa	2275343	52	242	20	3477	3470	2269554	3483	2280304	3	0.2493
G, 7	GM966_C11_159R5_091.fsa	2315011	50	283	23	3525	3518	2309229	3531	2319967	4	0.3304
G, 8	GM966_C11_159R5_091.fsa	2488104	52	341	28	3731	3724	248215	3742	2497453	4	0.3676
G, 9	GM966_C11_159R5_091.fsa	2694599	54	299	24	3983	3973	268637	3989	2699537	2	0.2115
G, 10	GM966_C11_159R5_091.fsa	2745638	66	333	27	4045	4037	2739051	4051	2750579	3	0.2992
G, 11	GM966_C11_159R5_091.fsa	4326393	57	567	45	5993	5976	4312632	5996	4328821	9	0.7632
G, 12	GM966_C11_159R5_091.fsa	4333676	58	488	39	6002	5996	4328821	6012	4341768	8	0.7029
G, 13	GM966_C11_159R5_091.fsa	5217837	598	4650	394	7062	7053	5210194	7067	5222082	8	0.7507
G, 14	GM966_C11_159R5_091.fsa	5229723	741	9258	785	7076	7067	5222082	7109	5257726	12	10432
Y, 1	GM966_C11_159R5_091.fsa		51	214	0	36	30	-1.0	42	-1.0	7	0.0
Y, 2	GM966_C11_159R5_091.fsa		53	219	0	352	345	-1.0	358	-1.0	9	0.0
Y, 3	GM966_C11_159R5_091.fsa		50	440	0	585	578	-1.0	597	-1.0	4	0.0
Y, 4	GM966_C11_159R5_091.fsa		56	511	0	619	608	-1.0	628	-1.0	8	0.0
Y, 5	GM966_C11_159R5_091.fsa		51	296	0	657	650	-1.0	663	-1.0	3	0.0
Y, 6	GM966_C11_159R5_091.fsa		51	168	0	987	985	-1.0	992	-1.0	7	0.0
Y, 7	GM966_C11_159R5_091.fsa		51	284	0	1075	1070	-1.0	1082	-1.0	5	0.0
Y, 8	GM966_C11_159R5_091.fsa	36242	58	203	27	1124	1117	26846	1127	40268	2	0.3391
Y, 9	GM966_C11_159R5_091.fsa	233972	55	206	29	1269	1260	220828	1275	242631	4	0.5917
Y, 10	GM966_C11_159R5_091.fsa	598061	55	385	38	1583	1580	595147	1595	610001	6	0.642
Y, 11	GM966_C11_159R5_091.fsa	637842	61	432	42	1623	1615	629912	1629	643777	4	0.4502
Y, 12	GM966_C11_159R5_091.fsa	747813	50	255	24	1736	1731	743026	1742	753548	5	0.4984
Y, 13	GM966_C11_159R5_091.fsa	765938	50	389	37	1755	1749	760226	1761	771641	10	10252
Y, 14	GM966_C11_159R5_091.fsa	773539	61	230	21	1763	1761	771641	1767	777333	5	0.5651
Y, 15	GM966_C11_159R5_091.fsa	783015	50	230	21	1773	1767	777333	1777	786797	4	0.3972
Y, 16	GM966_C11_159R5_091.fsa	804723	56	405	38	1796	1786	795291	1799	807555	6	0.6447
Y, 17	GM966_C11_159R5_091.fsa	855509	57	189	17	1850	1844	849886	1855	860191	4	0.445
Y, 18	GM966_C11_159R5_091.fsa	914255	54	316	29	1913	1901	903107	1919	919822	12	11518
Y, 19	GM966_C11_159R5_091.fsa	942041	52	247	22	1943	1936	935568	1948	94666	6	0.5854
Y, 20	GM966_C11_159R5_091.fsa	981657	51	403	37	1986	1980	976144	1997	991752	4	0.383
Y, 21	GM966_C11_159R5_091.fsa	1001859	53	366	33	2008	2001	995419	2019	1012072	5	0.4668
Y, 22	GM966_C11_159R5_091.fsa	1045328	82	542	49	2055	2041	1032425	2061	1050846	3	0.368
Y, 23	GM966_C11_159R5_091.fsa	1110182	58	284	25	2126	2120	1104739	2132	1115619	3	0.3105
Y, 24	GM966_C11_159R5_091.fsa	1150651	51	265	23	2171	2165	1145329	2176	1155081	3	0.2967
Y, 25	GM966_C11_159R5_091.fsa	1199124	63	393	34	2226	2219	1192986	2233	1205229	3	0.3024
Y, 26	GM966_C11_159R5_091.fsa	1239205	50	264	22	2272	2265	1233109	2274	1240946	3	0.34
Y, 27	GM966_C11_159R5_091.fsa	124.53	54	319	27	2279	2274	1240946	2285	1250524	2	0.1955
Y, 28	GM966_C11_159R5_091.fsa	146882	56	257	22	2535	2528	1462648	2541	1474109	6	0.5579
Y, 29	GM966_C11_159R5_091.fsa	1501429	52	403	35	2572	2565	1495261	2577	1505834	2	0.23
Y, 30	GM966_C11_159R5_091.fsa	1536656	56	364	32	2612	2603	1528732	2616	1540178	7	0.6494
Y, 31	GM966_C11_159R5_091.fsa	1576256	56	352	30	2657	2650	1570098	2662	1580654	5	0.5228
Y, 32	GM966_C11_159R5_091.fsa	158681	54	241	21	2669	2666	1584172	2674	1591207	7	0.691
Y, 33	GM966_C11_159R5_091.fsa	1606073	51	315	27	2691	2689	1604338	2699	1613011	6	0.5272
Y, 34	GM966_C11_159R5_091.fsa	1653705	58	599	51	2746	2733	164246	2752	1658893	11	10007
Y, 35	GM966_C11_159R5_091.fsa	1753682	58	287	24	2862	2856	1748527	2868	1758835	4	0.37
Y, 36	GM966_C11_159R5_091.fsa	1812972	56	307	26	2931	2925	1807785	2937	1818158	3	0.2871
Y, 37	GM966_C11_159R5_091.fsa	1824204	56	352	30	2944	2937	1818158	2949	1828521	7	0.6046
Y, 38	GM966_C11_159R5_091.fsa	183.37	54	293	25	2955	2949	1828521	2960	1838014	2	0.2345
Y, 39	GM966_C11_159R5_091.fsa	1875053	50	212	18	3003	2999	1871612	3005	1876773	2	0.2325
Y, 40	GM966_C11_159R5_091.fsa	1929978	53	181	15	3067	3060	1923982	3070	1932546	4	0.4176
Y, 41	GM966_C11_159R5_091.fsa	1938538	59	249	21	3077	3070	1932546	3082	1942816	8	0.7149
Y, 42	GM966_C11_159R5_091.fsa	201087	63	196	16	3162	3155	2005016	3164	2012543	3	0.2734
Y, 43	GM966_C11_159R5_091.fsa	2020908	57	208	17	3174	3172	2019234	3180	2025928	7	0.6526
Y, 44	GM966_C11_159R5_091.fsa	2038483	53	179	14	3195	3190	2034297	3201	2043507	10	0.8931
Y, 45	GM966_C11_159R5_091.fsa	205272	53	275	23	3212	3205	2046857	3217	2056909	2	0.2197
Y, 46	GM966_C11_159R5_091.fsa	211227	51	348	29	3283	3276	2106392	3291	2118989	5	0.4756
Y, 47	GM966_C11_159R5_091.fsa	2132434	50	219	18	3307	3301	2127391	3311	2135796	3	0.256
Y, 48	GM966_C11_159R5_091.fsa	2141716	51	253	21	3318	3311	2135796	3324	2146862	3	0.256
Y, 49	GM966_C11_159R5_091.fsa	2152008	60	236	20	3330	3324	2146862	3340	2160583	7	0.6699
Y, 50	GM966_C11_159R5_091.fsa	2166584	54	235	20	3347	3340	2160583	3350	2169156	2	0.2092
Y, 51	GM966_C11_159R5_091.fsa	2189721	68	305	26	3374	3368	2184581	3380	2194861	2	0.2244
Y, 52	GM966_C11_159R5_091.fsa	220.0	67	471	39	3386	3382	2196574	3398	2209947	4	0.3475
Y, 53	GM966_C11_159R5_091.fsa	2219061	51	407	33	3409	3398	2209947	3413	2222375	6	0.5368
Y, 54	GM966_C11_159R5_091.fsa	2241421	55	323	26	3436	3434	2239765	3446	2249698	10	0.8435
Y, 55	GM966_C11_159R5_091.fsa	230262	68	454	37	3510	3503	2296835	3516	2307577	3	0.2698
Y, 56	GM966_C11_159R5_091.fsa	2367839	54	271	22	3589	3587	2366189	3597	2374438	6	0.5587
Y, 57	GM966_C11_159R5_091.fsa	2394229	60	236	19	3621	3615	2389282	3627	2399176	6	0.5445
Y, 58	GM966_C11_159R5_091.fsa	2449743	57	328	28	3686	3677	2442047	3689	2452306	9	0.8265
Y, 59	GM966_C11_159R5_091.fsa	2517225	51	376	30	3766	3760	251231	3773	2522952	8	0.6549
Y, 60	GM966_C11_159R5_091.fsa	2583883	52	249	20	3848	3843	2579845	3856	2590336	2	0.1905
Y, 61	GM966_C11_159R5_091.fsa	2610689	54	166	13	3881	3878	2608223	3889	2617268	3	0.2679
Y, 62	GM966_C11_159R5_091.fsa	2634539	54	337	27	3910	3899	2625492	3913	2637007	6	0.5641
Y, 63	GM966_C11_159R5_091.fsa	2708591	53	373	30	4000	3993	270283	4006	271353	3	0.2755
Y, 64	GM966_C11_159R5_091.fsa	2822071	54	430	35	4138	4134	2818803	4149	2831055	8	0.69
Y, 65	GM966_C11_159R5_091.fsa	2836769	51	449	36	4156	4149	2831055	4167	2845744	8	0.6536
Y, 66	GM966_C11_159R5_091.fsa	2923055	50	139	11	4262	4257	2918995	4265	292549	3	0.3228
Y, 67	GM966_C11_159R5_091.fsa	2933605	60	342	27	4275	4265	292549	4280	2937662	2	0.2127
Y, 68	GM966_C11_159R5_091.fsa	2942528	50	386	31	4286	4280	2937662	4298	2952256	8	0.6793
Y, 69	GM966_C11_159R5_091.fsa	2963598	57	216	17	4312	4306	2958738	4316	2966837	6	0.547
Y, 70	GM966_C11_159R5_091.fsa	2978168	53	569	46	4330	4316	2966837	4336	2983022	15	12422
Y, 71	GM966_C11_159R5_091.fsa	2993534	56	353	28	4349	4342	2987875	4354	2997576	2	0.1942
Y, 72	GM966_C11_159R5_091.fsa	300.0	52	275	21	4357	4354	2997576	4368	3008727	2	0.2196
Y, 73	GM966_C11_159R5_091.fsa	3097713	65	378	30	4479	4468	3088818	4482	3100142	4	0.3786
Y, 74	GM966_C11_159R5_091.fsa	311393	67	314	25	4499	4493	3109059	4504	3117994	4	0.3358
Y, 75	GM966_C11_159R5_091.fsa	3127761	79	319	25	4516	4510	3122875	4520	3131022	5	0.4602
Y, 76	GM966_C11_159R5_091.fsa	3271156	53	109	8	4689	4686	3268716	4691	3272783	3	0.2766
Y, 77	GM966_C11_159R5_091.fsa	340.0	57	402	32	4849	4838	3391223	4855	3404888	5	0.4444
Y, 78	GM966_C11_159R5_091.fsa	3438274	54	324	26	4896	4884	3428505	4900	344153	6	0.5345
Y, 79	GM966_C11_159R5_091.fsa	3521234	60	208	16	4998	4993	3517171	5004	352611	6	0.5231
Y, 80	GM966_C11_159R5_091.fsa	3653012	50	239	19	5161	5155	3648193	5166	3657028	4	0.3534
Y, 81	GM966_C11_159R5_091.fsa	3701205	66	243	19	5221	5214	3695582	5225	3704418	3	0.2859
Y, 82	GM966_C11_159R5_091.fsa	3714056	53	338	27	5237	5225	3704418	5242	3718072	9	0.7657
Y, 83	GM966_C11_159R5_091.fsa	3759839	52	187	15	5294	5289	3755823	5296	3761445	6	0.5207
Y, 84	GM966_C11_159R5_091.fsa	3771084	51	326	26	5308	5299	3763855	5311	3773494	6	0.5424
Y, 85	GM966_C11_159R5_091.fsa	3800813	52	354	28	5345	5336	3793574	5350	3804878	3	0.2929
Y, 86	GM966_C11_159R5_091.fsa	3826017	50	265	21	5376	5371	3821952	5382	3830895	2	0.2078
Y, 87	GM966_C11_159R5_091.fsa	3984553	56	135	10	5571	5569	3982927	5574	3986992	2	0.2287
Y, 88	GM966_C11_159R5_091.fsa	410849	55	194	15	5725	5719	4103649	5731	4113333	3	0.2781
Y, 89	GM966_C11_159R5_091.fsa	4302107	50	400	32	5963	5956	4296439	5971	4308584	12	10135
Y, 90	GM966_C11_159R5_091.fsa	4501803	50	285	23	6208	6201	4496042	6215	4507566	2	0.1785
Y, 91	GM966_C11_159R5_091.fsa	4681515	50	222	18	6426	6420	4676563	6431	4685643	4	0.3651
Y, 92	GM966_C11_159R5_091.fsa	4732778	63	311	25	6488	6476	4722843	6494	4737748	3	0.2596
Y, 93	GM966_C11_159R5_091.fsa	4874028	60	306	25	6657	6646	4864759	6659	4875713	6	0.5667
Y, 94	GM966_C11_159R5_091.fsa	4943256	51	279	23	6739	6732	4937337	6745	4948331	6	0.5444
Y, 95	GM966_C11_159R5_091.fsa	5004174	57	172	14	6811	6804	4998304	6813	5005844	6	0.5751
Y, 96	GM966_C11_159R5_091.fsa	5119574	52	252	21	6948	6946	5117874	6954	5124674	6	0.5667
Y, 97	GM966_C11_159R5_091.fsa	5208495	69	161	13	7051	7045	5203398	7056	5212742	3	0.3152
Y, 98	GM966_C11_159R5_091.fsa	5221233	309	1296	110	7066	7059	5215289	7080	5233119	5	0.4804
Y, 99	GM966_C11_159R5_091.fsa	5251788	50	315	26	7102	7096	5246697	7107	525603	5	0.447
Y, 100	GM966_C11_159R5_091.fsa	5259423	50	283	24	7111	7107	525603	7113	5261119	4	0.3393
Y, 101	GM966_C11_159R5_091.fsa	526.96	70	753	63	7123	7113	5261119	7131	5276384	7	0.6208
Y, 102	GM966_C11_159R5_091.fsa	5295033	50	121	10	7153	7151	5293338	7157	5298423	2	0.1695
Y, 103	GM966_C11_159R5_091.fsa	533908	55	201	17	7205	7198	5333153	7211	534416	7	0.632
Y, 104	GM966_C11_159R5_091.fsa	5351778	50	328	27	7220	7211	534416	7230	5360242	7	0.6424
Y, 105	GM966_C11_159R5_091.fsa	5484842	52	322	28	7375	7369	5479615	7381	5490072	2	0.2486
Y, 106	GM966_C11_159R5_091.fsa	5521543	52	194	16	7417	7410	5515412	7420	5524172	3	0.3016
Y, 107	GM966_C11_159R5_091.fsa	5696799	52	338	30	7614	7608	5691397	7626	5707613	2	0.1982
Y, 108	GM966_C11_159R5_091.fsa	5865256	51	314	28	7800	7794	5859811	7809	5873426	4	0.4498
Y, 109	GM966_C11_159R5_091.fsa	5906139	54	212	19	7845	7839	5900683	7849	5909777	5	0.4891
Y, 110	GM966_C11_159R5_091.fsa	5921603	52	193	17	7862	7859	5918873	7868	5927064	3	0.327
Y, 111	GM966_C11_159R5_091.fsa	5963502	54	199	18	7908	7901	5957121	7913	5968061	2	0.2637
Y, 112	GM966_C11_159R5_091.fsa	5980831	62	289	26	7927	7921	5975357	7933	5986306	5	0.4885
R, 1	GM966_C11_159R5_091.fsa		58	826	0	318	301	-1.0	336	-1.0	5	0.0
R, 2	GM966_C11_159R5_091.fsa		57	251	0	600	593	-1.0	604	-1.0	4	0.0
R, 3	GM966_C11_159R5_091.fsa		51	326	0	649	643	-1.0	659	-1.0	8	0.0
R, 4	GM966_C11_159R5_091.fsa		50	255	0	776	774	-1.0	789	-1.0	2	0.0
R, 5	GM966_C11_159R5_091.fsa		50	216	0	794	789	-1.0	800	-1.0	4	0.0
R, 6	GM966_C11_159R5_091.fsa	223765	51	269	39	1262	1256	214925	1267	231068	3	0.542
R, 7	GM966_C11_159R5_091.fsa	370753	56	260	32	1371	1364	362026	1373	37323	5	0.6703
R, 8	GM966_C11_159R5_091.fsa	390365	59	188	22	1387	1380	381841	1391	395196	3	0.3893
R, 9	GM966_C11_159R5_091.fsa	622957	64	258	25	1608	1601	615988	1612	626933	6	0.6326
R, 10	GM966_C11_159R5_091.fsa	652659	52	202	19	1638	1635	649701	1644	658566	3	0.3436
R, 11	GM966_C11_159R5_091.fsa	762131	61	186	17	1751	1746	757366	1757	76784	2	0.2548
R, 12	GM966_C11_159R5_091.fsa	786797	63	411	38	1777	1770	780175	1791	80.0	7	0.7521
R, 13	GM966_C11_159R5_091.fsa	876085	53	228	21	1872	1865	869545	1878	881685	2	0.2682
R, 14	GM966_C11_159R5_091.fsa	1005576	56	237	22	2012	2006	100.0	2017	1010217	4	0.413
R, 15	GM966_C11_159R5_091.fsa	1073764	68	209	19	2086	2082	1070105	2092	1079246	4	0.4485
R, 16	GM966_C11_159R5_091.fsa	1089279	64	303	27	2103	2096	1082897	2108	1093831	2	0.2705
R, 17	GM966_C11_159R5_091.fsa	1219171	51	228	19	2249	2247	1217429	2260	1228754	2	0.1871
R, 18	GM966_C11_159R5_091.fsa	1250524	52	202	17	2285	2281	1247041	2291	1255747	2	0.2165
R, 19	GM966_C11_159R5_091.fsa	131055	51	277	24	2354	2347	1304464	2361	1316635	2	0.2197
R, 20	GM966_C11_159R5_091.fsa	1579774	60	287	25	2661	2655	1574497	2670	158769	6	0.5526
R, 21	GM966_C11_159R5_091.fsa	1613011	52	276	23	2699	2692	160694	2707	1619945	10	0.8959
R, 22	GM966_C11_159R5_091.fsa	1669262	52	305	26	2764	2753	1659757	2769	167358	8	0.7544
R, 23	GM966_C11_159R5_091.fsa	1827658	52	487	42	2948	2941	1821613	2964	1841464	2	0.2045
R, 24	GM966_C11_159R5_091.fsa	1887088	54	329	28	3017	3011	1881932	3027	1895678	3	0.3356
R, 25	GM966_C11_159R5_091.fsa	1960767	56	215	18	3103	3096	1954786	3107	1964184	2	0.2368
R, 26	GM966_C11_159R5_091.fsa	1982957	59	324	27	3129	3122	1976987	3134	198722	7	0.6356
R, 27	GM966_C11_159R5_091.fsa	2087929	93	333	27	3254	3247	2082057	3259	2092123	2	0.1987
R, 28	GM966_C11_159R5_091.fsa	2275343	70	398	32	3477	3470	2269554	3483	2280304	6	0.5523
R, 29	GM966_C11_159R5_091.fsa	2391756	57	396	32	3618	3605	2381036	3624	2396702	6	0.5086
R, 30	GM966_C11_159R5_091.fsa	2413757	55	194	16	3644	3638	2408601	3650	2418909	7	0.6057
R, 31	GM966_C11_159R5_091.fsa	2492355	55	362	30	3736	3723	2481299	3742	2497453	4	0.413
R, 32	GM966_C11_159R5_091.fsa	2617268	52	352	28	3889	3882	2611512	3895	2622202	2	0.2138
R, 33	GM966_C11_159R5_091.fsa	2775286	54	342	28	4081	4070	2766226	4085	2778581	2	0.2226
R, 34	GM966_C11_159R5_091.fsa	2847376	54	195	15	4169	4162	2841665	4173	2850638	10	0.8617
R, 35	GM966_C11_159R5_091.fsa	292549	67	292	23	4265	4259	2920619	4271	293036	5	0.4541
R, 36	GM966_C11_159R5_091.fsa	3076716	52	241	19	4453	4446	3071079	4462	3083973	2	0.1996
R, 37	GM966_C11_159R5_091.fsa	3109871	52	272	22	4494	4488	3105004	4500	3114743	3	0.2447
R, 38	GM966_C11_159R5_091.fsa	3188146	51	352	29	4588	4581	3182223	4602	320.0	3	0.2843
R, 39	GM966_C11_159R5_091.fsa	3333481	63	274	22	4766	4762	3330258	4775	3340727	3	0.3124
R, 40	GM966_C11_159R5_091.fsa	3407331	57	261	21	4858	4847	3398405	4860	340896	6	0.4953
R, 41	GM966_C11_159R5_091.fsa	3412218	54	262	21	4864	4860	340896	4868	3415476	5	0.4365
R, 42	GM966_C11_159R5_091.fsa	3769478	51	236	18	5306	5304	3767871	5310	377269	5	0.4217
R, 43	GM966_C11_159R5_091.fsa	3814635	50	249	20	5362	5355	3808943	5366	3817887	3	0.2797
R, 44	GM966_C11_159R5_091.fsa	4024834	50	195	15	5621	5614	4019222	5627	4029646	5	0.4378
R, 45	GM966_C11_159R5_091.fsa	4134339	52	219	17	5757	5751	4129488	5763	4139191	2	0.1629
R, 46	GM966_C11_159R5_091.fsa	4177788	54	482	39	5810	5800	4169567	5819	4185189	7	0.5763
R, 47	GM966_C11_159R5_091.fsa	4286722	58	255	20	5944	5937	4281052	5950	4291581	6	0.5415
R, 48	GM966_C11_159R5_091.fsa	4315061	62	404	32	5979	5973	4310204	5982	4317489	5	0.4422
R, 49	GM966_C11_159R5_091.fsa	4326393	200	3426	277	5993	5982	4317489	6012	4341768	19	15579
R, 50	GM966_C11_159R5_091.fsa	4382213	63	507	40	6062	6059	4379787	6077	4394341	3	0.304
R, 51	GM966_C11_159R5_091.fsa	4735263	52	304	25	6491	6485	4730294	6502	4744376	9	0.8064
R, 52	GM966_C11_159R5_091.fsa	4828569	52	200	16	6603	6598	4824365	6609	4833615	5	0.4592
R, 53	GM966_C11_159R5_091.fsa	4911989	52	252	21	6702	6695	4906079	6707	4916212	9	0.8202
R, 54	GM966_C11_159R5_091.fsa	4975419	51	309	26	6777	6770	4969491	6783	4980502	4	0.3465
R, 55	GM966_C11_159R5_091.fsa	5191292	55	372	32	7031	7019	5180849	7037	5196516	2	0.2261
R, 56	GM966_C11_159R5_091.fsa	5219535	521	4799	407	7064	7046	5204248	7067	5222082	8	0.6905
R, 57	GM966_C11_159R5_091.fsa	5226327	384	4614	391	7072	7067	5222082	7089	5240757	9	0.7819
R, 58	GM966_C11_159R5_091.fsa	5467437	67	295	25	7355	7348	5461356	7365	5476134	6	0.5342
R, 59	GM966_C11_159R5_091.fsa	5525049	57	246	21	7421	7414	5518915	7426	5529434	2	0.2435
R, 60	GM966_C11_159R5_091.fsa	5695899	68	142	12	7613	7611	5694098	7617	5699502	1	0.0901
R, 61	GM966_C11_159R5_091.fsa	5927064	53	288	26	7868	7863	5922513	7876	5934347	7	0.7097
R, 62	GM966_C11_159R5_091.fsa	5965325	55	223	20	7910	7905	5960767	7915	5969885	4	0.4301
R, 63	GM966_C11_159R5_091.fsa	5988131	62	235	21	7935	7928	5981743	7941	5993609	5	0.4906
O, 1	GM966_C11_159R5_091.fsa	20.0	2273	22973	3204	1246	1229	177181	1255	213443	10	14628
O, 2	GM966_C11_159R5_091.fsa	40.0	1935	14742	1735	1395	1384	386722	1404	410272	7	0.8604
O, 3	GM966_C11_159R5_091.fsa	60.0	3609	20793	2049	1585	1576	591251	1593	608004	5	0.5298
O, 4	GM966_C11_159R5_091.fsa	80.0	2440	14260	1345	1791	1782	791519	1799	807555	5	0.5169
O, 5	GM966_C11_159R5_091.fsa	100.0	3917	20862	1924	2006	1998	992669	2014	1007433	4	0.4609
O, 6	GM966_C11_159R5_091.fsa	114.0	4364	23876	2138	2159	2150	1131888	2166	1146217	5	0.4564
O, 7	GM966_C11_159R5_091.fsa	120.0	3487	19310	1688	2227	2218	1192108	2234	1206101	5	0.4524
O, 8	GM966_C11_159R5_091.fsa	140.0	3003	15643	1369	2457	2449	1393059	2465	1407063	4	0.4313
O, 9	GM966_C11_159R5_091.fsa	160.0	3310	17579	1536	2684	2675	1592087	2691	1606073	4	0.4337
O, 10	GM966_C11_159R5_091.fsa	180.0	4162	21934	1888	2916	2908	1793147	2924	180692	4	0.4253
O, 11	GM966_C11_159R5_091.fsa	200.0	3314	17989	1518	3149	3141	1993186	3157	2006689	5	0.4274
O, 12	GM966_C11_159R5_091.fsa	214.0	3376	18725	1588	3316	3307	2132434	3323	2146005	5	0.4339
O, 13	GM966_C11_159R5_091.fsa	220.0	2733	15381	1297	3386	3377	2192291	3394	2206632	5	0.4441
O, 14	GM966_C11_159R5_091.fsa	240.0	3915	24010	2014	3628	3618	2391755	3635	2406022	5	0.4859
O, 15	GM966_C11_159R5_091.fsa	250.0	1878	11708	977	3745	3736	2492355	3754	250739	5	0.482
O, 16	GM966_C11_159R5_091.fsa	260.0	3015	18532	1506	3868	3858	2591948	3876	2606578	5	0.4669
O, 17	GM966_C11_159R5_091.fsa	280.0	3173	21179	1738	4111	4101	2791761	4120	280736	6	0.5185
O, 18	GM966_C11_159R5_091.fsa	300.0	3149	22006	1762	4357	4347	2991918	4366	3007139	6	0.5281
O, 19	GM966_C11_159R5_091.fsa	3008727	59	253	20	4368	4366	3007139	4380	3018266	5	0.3974
O, 20	GM966_C11_159R5_091.fsa	314.0	2055	14746	1221	4531	4520	3131022	4540	314759	6	0.5517
O, 21	GM966_C11_159R5_091.fsa	320.0	2259	16534	1381	4602	4591	3190685	4611	3207398	6	0.5779
O, 22	GM966_C11_159R5_091.fsa	340.0	2879	21859	1761	4849	4838	3391223	4859	3408146	7	0.5782
O, 23	GM966_C11_159R5_091.fsa	360.0	2394	19367	1563	5095	5084	3591074	5106	3608835	7	0.6163
O, 24	GM966_C11_159R5_091.fsa	380.0	1692	14003	1131	5344	5332	3790361	5354	380813	7	0.6291
O, 25	GM966_C11_159R5_091.fsa	400.0	2332	20365	1644	5590	5577	3989431	5601	4008807	8	0.6646
O, 26	GM966_C11_159R5_091.fsa	414.0	2218	19611	1596	5764	5750	412868	5776	4149851	8	0.6738
O, 27	GM966_C11_159R5_091.fsa	420.0	2036	18903	1544	5837	5824	4189302	5849	4209732	8	0.7229
O, 28	GM966_C11_159R5_091.fsa	4333676	161	2721	220	6002	5982	4317489	6011	4340959	18	1493
O, 29	GM966_C11_159R5_091.fsa	440.0	2481	23304	1895	6084	6070	4388681	6097	4410648	8	0.7113
O, 30	GM966_C11_159R5_091.fsa	460.0	2788	27154	2237	6327	6310	4585942	6349	4618078	9	0.7518
O, 31	GM966_C11_159R5_091.fsa	480.0	2726	26463	2212	6569	6549	4783376	6593	4820162	9	0.7649
O, 32	GM966_C11_159R5_091.fsa	500.0	1201	12490	1052	6806	6786	4983045	6821	5012529	9	0.8237
O, 33	GM966_C11_159R5_091.fsa	514.0	1295	13692	1173	6972	6945	5117025	6986	5152159	9	0.8365
O, 34	GM966_C11_159R5_091.fsa	520.0	3077	30580	2633	7041	7023	5184329	7055	5211892	9	0.8083
O, 35	GM966_C11_159R5_091.fsa	5221233	72	250	21	7066	7059	5215289	7074	5228025	3	0.2559
O, 36	GM966_C11_159R5_091.fsa	540.0	2335	25943	2218	7277	7259	5384777	7303	5422401	10	0.8905
O, 37	GM966_C11_159R5_091.fsa	560.0	1558	17505	1556	7506	7487	5583172	7523	5615175	10	0.947
O, 38	GM966_C11_159R5_091.fsa	580.0	2332	26109	2368	7728	7706	5780001	7752	5821731	10	0.9601
O, 39	GM966_C11_159R5_091.fsa	600.0	1445	14966	1364	7948	7932	5985394	7954	6005455	10	0.9767

## Sheet: 160R1
Dye/Sample Peak	Sample File Name	Size	Height	Area in Point	Area in BP	Data Point	Begin Point	Begin BP	End Point	End BP	Width in Point	Width in BP	User Comments	User Edit
B, 1	GM966_C12_160R1_092.fsa		11	58	0	19	7	-1.0	22	-1.0	3	0.0
B, 2	GM966_C12_160R1_092.fsa		10	60	0	42	35	-1.0	48	-1.0	1	0.0
B, 3	GM966_C12_160R1_092.fsa		13	48	0	65	62	-1.0	71	-1.0	2	0.0
B, 4	GM966_C12_160R1_092.fsa		6	38	0	77	71	-1.0	80	-1.0	4	0.0
B, 5	GM966_C12_160R1_092.fsa		16	65	0	86	80	-1.0	92	-1.0	0	0.0
B, 6	GM966_C12_160R1_092.fsa		15	53	0	105	98	-1.0	109	-1.0	1	0.0
B, 7	GM966_C12_160R1_092.fsa		9	54	0	113	109	-1.0	120	-1.0	1	0.0
B, 8	GM966_C12_160R1_092.fsa		15	52	0	126	120	-1.0	132	-1.0	6	0.0
B, 9	GM966_C12_160R1_092.fsa		14	65	0	154	148	-1.0	159	-1.0	3	0.0
B, 10	GM966_C12_160R1_092.fsa		13	98	0	166	159	-1.0	172	-1.0	5	0.0
B, 11	GM966_C12_160R1_092.fsa		10	37	0	176	172	-1.0	181	-1.0	3	0.0
B, 12	GM966_C12_160R1_092.fsa		6	22	0	186	181	-1.0	189	-1.0	2	0.0
B, 13	GM966_C12_160R1_092.fsa		9	29	0	195	189	-1.0	197	-1.0	3	0.0
B, 14	GM966_C12_160R1_092.fsa		15	82	0	204	197	-1.0	210	-1.0	2	0.0
B, 15	GM966_C12_160R1_092.fsa		10	70	0	217	210	-1.0	222	-1.0	3	0.0
B, 16	GM966_C12_160R1_092.fsa		9	58	0	229	222	-1.0	233	-1.0	3	0.0
B, 17	GM966_C12_160R1_092.fsa		9	44	0	239	233	-1.0	244	-1.0	4	0.0
B, 18	GM966_C12_160R1_092.fsa		9	37	0	249	244	-1.0	255	-1.0	2	0.0
B, 19	GM966_C12_160R1_092.fsa		12	51	0	263	255	-1.0	269	-1.0	6	0.0
B, 20	GM966_C12_160R1_092.fsa		9	34	0	273	269	-1.0	279	-1.0	5	0.0
B, 21	GM966_C12_160R1_092.fsa		11	61	0	294	290	-1.0	302	-1.0	6	0.0
B, 22	GM966_C12_160R1_092.fsa		19	95	0	329	322	-1.0	335	-1.0	2	0.0
B, 23	GM966_C12_160R1_092.fsa		12	44	0	344	337	-1.0	348	-1.0	4	0.0
B, 24	GM966_C12_160R1_092.fsa		11	101	0	359	348	-1.0	365	-1.0	6	0.0
B, 25	GM966_C12_160R1_092.fsa		13	42	0	377	373	-1.0	381	-1.0	3	0.0
B, 26	GM966_C12_160R1_092.fsa		13	98	0	390	381	-1.0	396	-1.0	10	0.0
B, 27	GM966_C12_160R1_092.fsa		12	41	0	403	401	-1.0	408	-1.0	2	0.0
B, 28	GM966_C12_160R1_092.fsa		10	50	0	412	408	-1.0	418	-1.0	0	0.0
B, 29	GM966_C12_160R1_092.fsa		11	92	0	425	418	-1.0	435	-1.0	3	0.0
B, 30	GM966_C12_160R1_092.fsa		14	80	0	444	437	-1.0	450	-1.0	1	0.0
B, 31	GM966_C12_160R1_092.fsa		9	29	0	454	450	-1.0	459	-1.0	3	0.0
B, 32	GM966_C12_160R1_092.fsa		7	50	0	466	459	-1.0	478	-1.0	0	0.0
B, 33	GM966_C12_160R1_092.fsa		7	64	0	486	478	-1.0	496	-1.0	4	0.0
B, 34	GM966_C12_160R1_092.fsa		8	39	0	500	496	-1.0	508	-1.0	2	0.0
B, 35	GM966_C12_160R1_092.fsa		4	25	0	519	512	-1.0	524	-1.0	4	0.0
B, 36	GM966_C12_160R1_092.fsa		13	41	0	533	524	-1.0	535	-1.0	0	0.0
B, 37	GM966_C12_160R1_092.fsa		6	29	0	548	546	-1.0	551	-1.0	3	0.0
B, 38	GM966_C12_160R1_092.fsa		15	92	0	557	551	-1.0	565	-1.0	2	0.0
B, 39	GM966_C12_160R1_092.fsa		13	37	0	568	565	-1.0	571	-1.0	1	0.0
B, 40	GM966_C12_160R1_092.fsa		13	52	0	588	583	-1.0	594	-1.0	1	0.0
B, 41	GM966_C12_160R1_092.fsa		13	43	0	608	606	-1.0	610	-1.0	3	0.0
B, 42	GM966_C12_160R1_092.fsa		15	54	0	613	610	-1.0	618	-1.0	3	0.0
B, 43	GM966_C12_160R1_092.fsa		18	124	0	639	633	-1.0	644	-1.0	3	0.0
B, 44	GM966_C12_160R1_092.fsa		16	119	0	647	644	-1.0	663	-1.0	5	0.0
B, 45	GM966_C12_160R1_092.fsa		9	48	0	673	666	-1.0	678	-1.0	0	0.0
B, 46	GM966_C12_160R1_092.fsa		8	31	0	688	686	-1.0	696	-1.0	1	0.0
B, 47	GM966_C12_160R1_092.fsa		13	72	0	713	706	-1.0	723	-1.0	8	0.0
B, 48	GM966_C12_160R1_092.fsa		121	1105	0	737	723	-1.0	751	-1.0	7	0.0
B, 49	GM966_C12_160R1_092.fsa		14	50	0	757	751	-1.0	762	-1.0	1	0.0
B, 50	GM966_C12_160R1_092.fsa		9	68	0	766	762	-1.0	776	-1.0	8	0.0
B, 51	GM966_C12_160R1_092.fsa		12	49	0	783	776	-1.0	790	-1.0	0	0.0
B, 52	GM966_C12_160R1_092.fsa		11	35	0	797	790	-1.0	802	-1.0	2	0.0
B, 53	GM966_C12_160R1_092.fsa		14	58	0	809	802	-1.0	811	-1.0	3	0.0
B, 54	GM966_C12_160R1_092.fsa		19	117	0	816	811	-1.0	824	-1.0	12	0.0
B, 55	GM966_C12_160R1_092.fsa		12	55	0	826	824	-1.0	830	-1.0	5	0.0
B, 56	GM966_C12_160R1_092.fsa		14	69	0	832	830	-1.0	840	-1.0	4	0.0
B, 57	GM966_C12_160R1_092.fsa		12	73	0	847	840	-1.0	854	-1.0	5	0.0
B, 58	GM966_C12_160R1_092.fsa		15	73	0	861	854	-1.0	867	-1.0	7	0.0
B, 59	GM966_C12_160R1_092.fsa		8	35	0	886	880	-1.0	890	-1.0	1	0.0
B, 60	GM966_C12_160R1_092.fsa		9	26	0	905	903	-1.0	909	-1.0	3	0.0
B, 61	GM966_C12_160R1_092.fsa		11	40	0	918	911	-1.0	921	-1.0	7	0.0
B, 62	GM966_C12_160R1_092.fsa		14	42	0	927	921	-1.0	932	-1.0	6	0.0
B, 63	GM966_C12_160R1_092.fsa		13	53	0	939	932	-1.0	943	-1.0	1	0.0
B, 64	GM966_C12_160R1_092.fsa		17	172	0	955	943	-1.0	965	-1.0	4	0.0
B, 65	GM966_C12_160R1_092.fsa		11	76	0	969	965	-1.0	974	-1.0	1	0.0
B, 66	GM966_C12_160R1_092.fsa		16	64	0	978	974	-1.0	983	-1.0	4	0.0
B, 67	GM966_C12_160R1_092.fsa		9	44	0	988	983	-1.0	993	-1.0	2	0.0
B, 68	GM966_C12_160R1_092.fsa		9	41	0	999	993	-1.0	1004	-1.0	6	0.0
B, 69	GM966_C12_160R1_092.fsa		7	29	0	1020	1017	-1.0	1023	-1.0	3	0.0
B, 70	GM966_C12_160R1_092.fsa		156	1205	0	1039	1023	-1.0	1047	-1.0	7	0.0
B, 71	GM966_C12_160R1_092.fsa		116	1228	0	1064	1047	-1.0	1073	-1.0	12	0.0
B, 72	GM966_C12_160R1_092.fsa		195	1262	0	1083	1073	-1.0	1089	-1.0	6	0.0
B, 73	GM966_C12_160R1_092.fsa		89	556	0	1096	1089	-1.0	1104	-1.0	5	0.0
B, 74	GM966_C12_160R1_092.fsa		4	10	0	1107	1104	-1.0	1109	-1.0	2	0.0
B, 75	GM966_C12_160R1_092.fsa		17	58	5	1116	1109	-1.0	1120	0.0	3	0.2918
B, 76	GM966_C12_160R1_092.fsa	0.946	43	293	39	1127	1120	0.0	1134	18919	5	0.8036
B, 77	GM966_C12_160R1_092.fsa	31081	62	395	53	1143	1134	18919	1150	40541	5	0.6916
B, 78	GM966_C12_160R1_092.fsa	48649	22	120	16	1156	1150	40541	1160	54054	5	0.7703
B, 79	GM966_C12_160R1_092.fsa	62162	23	113	15	1166	1160	54054	1171	68919	4	0.6196
B, 80	GM966_C12_160R1_092.fsa	7973	12	44	5	1179	1171	68919	1184	86487	4	0.5856
B, 81	GM966_C12_160R1_092.fsa	108108	11	50	6	1200	1193	98649	1204	113514	4	0.5856
B, 82	GM966_C12_160R1_092.fsa	122973	9	67	9	1211	1204	113514	1218	132432	7	10232
B, 83	GM966_C12_160R1_092.fsa	140541	102	456	61	1224	1218	132432	1230	148649	3	0.4748
B, 84	GM966_C12_160R1_092.fsa	154054	44	272	36	1234	1230	148649	1242	164865	6	0.893
B, 85	GM966_C12_160R1_092.fsa	175676	34	174	23	1250	1242	164865	1256	183784	4	0.6399
B, 86	GM966_C12_160R1_092.fsa	193243	38	140	18	1263	1256	183784	1266	197297	4	0.6156
B, 87	GM966_C12_160R1_092.fsa	20907	456	2773	411	1274	1266	197297	1280	218049	5	0.8364
B, 88	GM966_C12_160R1_092.fsa	225464	287	3440	499	1285	1280	218049	1311	263052	12	18757
B, 89	GM966_C12_160R1_092.fsa	274301	140	695	97	1319	1311	263052	1325	282643	5	0.7071
B, 90	GM966_C12_160R1_092.fsa	290906	165	856	117	1331	1325	282643	1338	300446	5	0.699
B, 91	GM966_C12_160R1_092.fsa	307195	42	128	17	1343	1338	300446	1345	30988	3	0.4051
B, 92	GM966_C12_160R1_092.fsa	320536	207	1025	136	1353	1345	30988	1357	325814	4	0.6148
B, 93	GM966_C12_160R1_092.fsa	332365	156	790	102	1362	1357	325814	1369	341451	4	0.6209
B, 94	GM966_C12_160R1_092.fsa	363114	210	1223	154	1386	1378	35299	1390	368129	4	0.6038
B, 95	GM966_C12_160R1_092.fsa	373115	188	959	118	1394	1390	368129	1400	380536	5	0.7024
B, 96	GM966_C12_160R1_092.fsa	390326	327	1635	199	1408	1400	380536	1415	398797	4	0.5953
B, 97	GM966_C12_160R1_092.fsa	408013	182	1203	137	1423	1415	398797	1435	421621	5	0.6577
B, 98	GM966_C12_160R1_092.fsa	440633	106	909	101	1452	1435	421621	1454	442849	6	0.7144
B, 99	GM966_C12_160R1_092.fsa	451672	482	3192	350	1462	1454	442849	1470	460429	5	0.6247
B, 100	GM966_C12_160R1_092.fsa	470203	294	2149	232	1479	1470	460429	1488	479895	6	0.7026
B, 101	GM966_C12_160R1_092.fsa	494813	29	154	16	1502	1488	479895	1511	504302	5	0.6327
B, 102	GM966_C12_160R1_092.fsa	518912	404	1934	200	1525	1518	51163	1531	525117	3	0.3478
B, 103	GM966_C12_160R1_092.fsa	535386	1221	8191	835	1541	1531	525117	1557	551629	5	0.5121
B, 104	GM966_C12_160R1_092.fsa	559666	399	1946	195	1565	1557	551629	1570	56466	4	0.4621
B, 105	GM966_C12_160R1_092.fsa	571617	481	2293	227	1577	1570	56466	1582	576561	4	0.4397
B, 106	GM966_C12_160R1_092.fsa	579517	187	839	82	1585	1582	576561	1589	583447	4	0.4363
B, 107	GM966_C12_160R1_092.fsa	591266	887	4437	432	1597	1589	583447	1604	598065	4	0.4548
B, 108	GM966_C12_160R1_092.fsa	607012	151	811	80	1613	1604	598065	1619	61301	4	0.4847
B, 109	GM966_C12_160R1_092.fsa	620989	400	1924	191	1627	1619	61301	1634	627954	4	0.4493
B, 110	GM966_C12_160R1_092.fsa	633911	133	1021	101	1640	1634	627954	1650	643815	5	0.5013
B, 111	GM966_C12_160R1_092.fsa	651716	607	3032	299	1658	1650	643815	1665	658613	4	0.4575
B, 112	GM966_C12_160R1_092.fsa	667458	77	451	44	1674	1665	658613	1680	67334	5	0.5556
B, 113	GM966_C12_160R1_092.fsa	679212	64	318	31	1686	1680	67334	1693	686048	4	0.4664
B, 114	GM966_C12_160R1_092.fsa	695787	28	130	12	1703	1693	686048	1705	697732	2	0.2533
B, 115	GM966_C12_160R1_092.fsa	705496	138	746	72	1713	1705	697732	1717	709372	5	0.4951
B, 116	GM966_C12_160R1_092.fsa	716141	247	1151	111	1724	1717	709372	1730	721932	4	0.4186
B, 117	GM966_C12_160R1_092.fsa	72675	43	224	21	1735	1730	721932	1743	734442	5	0.5211
B, 118	GM966_C12_160R1_092.fsa	740198	35	147	14	1749	1743	734442	1754	744987	3	0.3458
B, 119	GM966_C12_160R1_092.fsa	751679	516	2396	228	1761	1754	744987	1767	757404	4	0.4371
B, 120	GM966_C12_160R1_092.fsa	763118	221	1162	110	1773	1767	757404	1782	771669	4	0.4304
B, 121	GM966_C12_160R1_092.fsa	776409	33	86	8	1787	1782	771669	1791	780196	2	0.2509
B, 122	GM966_C12_160R1_092.fsa	786811	965	4665	440	1798	1791	780196	1805	793413	4	0.4437
B, 123	GM966_C12_160R1_092.fsa	804709	200	1331	125	1817	1805	793413	1823	810355	5	0.4775
B, 124	GM966_C12_160R1_092.fsa	816934	442	2074	194	1830	1823	810355	1835	821629	4	0.4202
B, 125	GM966_C12_160R1_092.fsa	827258	739	3977	372	1841	1835	821629	1849	834756	4	0.4662
B, 126	GM966_C12_160R1_092.fsa	843178	76	400	37	1858	1849	834756	1863	847852	3	0.2927
B, 127	GM966_C12_160R1_092.fsa	855322	462	2514	234	1871	1863	847852	1875	859054	4	0.4607
B, 128	GM966_C12_160R1_092.fsa	863715	466	2343	218	1880	1875	859054	1886	869303	4	0.4243
B, 129	GM966_C12_160R1_092.fsa	875816	571	2852	265	1893	1886	869303	1900	882322	4	0.4376
B, 130	GM966_C12_160R1_092.fsa	887892	31	170	15	1906	1900	882322	1910	891602	6	0.5801
B, 131	GM966_C12_160R1_092.fsa	89809	81	351	32	1917	1910	891602	1921	901794	4	0.3945
B, 132	GM966_C12_160R1_092.fsa	90827	272	1412	130	1928	1921	901794	1934	913816	5	0.473
B, 133	GM966_C12_160R1_092.fsa	919356	205	985	90	1940	1934	913816	1947	925812	4	0.4121
B, 134	GM966_C12_160R1_092.fsa	932261	30	146	13	1954	1947	925812	1958	935943	3	0.3499
B, 135	GM966_C12_160R1_092.fsa	94.33	516	2720	250	1966	1958	935943	1972	948812	4	0.4345
B, 136	GM966_C12_160R1_092.fsa	954318	310	1480	135	1978	1972	948812	1984	959819	4	0.4094
B, 137	GM966_C12_160R1_092.fsa	965315	97	451	41	1990	1984	959819	1997	97172	4	0.4158
B, 138	GM966_C12_160R1_092.fsa	977205	87	286	26	2003	1997	97172	2007	980858	3	0.2904
B, 139	GM966_C12_160R1_092.fsa	988158	480	2389	217	2015	2007	980858	2021	993626	4	0.429
B, 140	GM966_C12_160R1_092.fsa	99818	120	358	32	2026	2021	993626	2030	1001844	2	0.2651
B, 141	GM966_C12_160R1_092.fsa	1006451	174	685	63	2035	2030	1001844	2039	1010133	3	0.3636
B, 142	GM966_C12_160R1_092.fsa	101657	517	2567	236	2046	2039	1010133	2049	1019327	4	0.442
B, 143	GM966_C12_160R1_092.fsa	1024835	1018	5460	500	2055	2049	1019327	2062	1031253	5	0.4735
B, 144	GM966_C12_160R1_092.fsa	1035832	401	2424	221	2067	2062	1031253	2078	1045892	5	0.4588
B, 145	GM966_C12_160R1_092.fsa	105137	469	1835	167	2084	2078	1045892	2091	1057754	3	0.3524
B, 146	GM966_C12_160R1_092.fsa	106413	244	1254	114	2098	2091	1057754	2104	1069588	5	0.4643
B, 147	GM966_C12_160R1_092.fsa	1074132	118	486	44	2109	2104	1069588	2115	1079579	4	0.3671
B, 148	GM966_C12_160R1_092.fsa	1085926	141	573	51	2122	2115	1079579	2128	1091361	4	0.3737
B, 149	GM966_C12_160R1_092.fsa	1095885	75	283	25	2133	2128	1091361	2138	1100404	4	0.3632
B, 150	GM966_C12_160R1_092.fsa	1105822	80	309	27	2144	2138	1100404	2148	1109431	3	0.3596
B, 151	GM966_C12_160R1_092.fsa	111574	355	1632	147	2155	2148	1109431	2161	1121142	4	0.4015
B, 152	GM966_C12_160R1_092.fsa	1125638	173	718	64	2166	2161	1121142	2170	1129233	4	0.3773
B, 153	GM966_C12_160R1_092.fsa	1134619	269	1232	110	2176	2170	1129233	2182	114.0	4	0.3922
B, 154	GM966_C12_160R1_092.fsa	1142667	40	126	11	2185	2182	114.0	2188	1145331	3	0.2757
B, 155	GM966_C12_160R1_092.fsa	1151542	291	1381	122	2195	2188	1145331	2202	1157743	4	0.3963
B, 156	GM966_C12_160R1_092.fsa	1162166	19	71	6	2207	2202	1157743	2212	1166584	3	0.3419
B, 157	GM966_C12_160R1_092.fsa	1173643	638	3060	269	2220	2212	1166584	2226	1178929	4	0.4063
B, 158	GM966_C12_160R1_092.fsa	1184207	314	1396	122	2232	2226	1178929	2237	118.86	4	0.3728
B, 159	GM966_C12_160R1_092.fsa	1192989	211	908	79	2242	2237	118.86	2248	1198248	4	0.376
B, 160	GM966_C12_160R1_092.fsa	1201728	50	169	14	2252	2248	1198248	2254	1203455	3	0.3081
B, 161	GM966_C12_160R1_092.fsa	1210363	789	3805	328	2262	2254	1203455	2267	1214679	4	0.3893
B, 162	GM966_C12_160R1_092.fsa	1219856	440	2111	182	2273	2267	1214679	2280	1225894	4	0.39
B, 163	GM966_C12_160R1_092.fsa	1232792	75	293	25	2288	2280	1225894	2292	123624	4	0.3877
B, 164	GM966_C12_160R1_092.fsa	1243133	603	2843	244	2300	2292	123624	2306	1248301	4	0.3812
B, 165	GM966_C12_160R1_092.fsa	1251745	88	342	29	2310	2306	1248301	2313	1254328	3	0.3248
B, 166	GM966_C12_160R1_092.fsa	1261213	798	4031	346	2321	2313	1254328	2328	1267235	4	0.3972
B, 167	GM966_C12_160R1_092.fsa	1268955	52	200	17	2330	2328	1267235	2335	1273254	3	0.2723
B, 168	GM966_C12_160R1_092.fsa	1280131	897	4211	361	2343	2335	1273254	2350	1286146	4	0.389
B, 169	GM966_C12_160R1_092.fsa	1291299	146	658	56	2356	2350	1286146	2359	1293876	4	0.3837
B, 170	GM966_C12_160R1_092.fsa	1299885	387	1924	165	2366	2359	1293876	2371	1304176	4	0.3975
B, 171	GM966_C12_160R1_092.fsa	131104	1107	5340	458	2379	2371	1304176	2385	1316185	4	0.391
B, 172	GM966_C12_160R1_092.fsa	1321329	160	703	60	2391	2385	1316185	2397	1326471	4	0.3578
B, 173	GM966_C12_160R1_092.fsa	1332469	170	851	72	2404	2397	1326471	2410	1337607	4	0.4017
B, 174	GM966_C12_160R1_092.fsa	1344457	825	4231	362	2418	2410	1337607	2423	1348736	4	0.3852
B, 175	GM966_C12_160R1_092.fsa	1352158	506	2515	215	2427	2423	1348736	2434	1358146	4	0.4053
B, 176	GM966_C12_160R1_092.fsa	1364987	178	889	76	2442	2434	1358146	2447	1369261	4	0.3799
B, 177	GM966_C12_160R1_092.fsa	1372679	93	450	38	2451	2447	1369261	2456	1376951	5	0.4309
B, 178	GM966_C12_160R1_092.fsa	1383784	652	3162	270	2464	2456	1376951	2470	1388906	4	0.3923
B, 179	GM966_C12_160R1_092.fsa	1394027	684	3517	300	2476	2470	1388906	2482	1399147	4	0.4002
B, 180	GM966_C12_160R1_092.fsa	1402623	292	1341	116	2486	2482	1399147	2491	1406994	4	0.3899
B, 181	GM966_C12_160R1_092.fsa	141224	259	1256	109	2497	2491	1406994	2504	1418359	4	0.4051
B, 182	GM966_C12_160R1_092.fsa	1420981	28	103	9	2507	2504	1418359	2512	1425352	3	0.3154
B, 183	GM966_C12_160R1_092.fsa	1432344	188	876	76	2520	2512	1425352	2526	1437588	4	0.3801
B, 184	GM966_C12_160R1_092.fsa	1443705	80	345	30	2533	2526	1437588	2539	1448948	4	0.3528
B, 185	GM966_C12_160R1_092.fsa	1454191	53	259	22	2545	2539	1448948	2551	1459434	4	0.4353
B, 186	GM966_C12_160R1_092.fsa	146555	216	1011	88	2558	2551	1459434	2564	1470792	4	0.384
B, 187	GM966_C12_160R1_092.fsa	1476907	96	414	36	2571	2564	1470792	2576	1481274	4	0.3571
B, 188	GM966_C12_160R1_092.fsa	1486515	43	176	15	2582	2576	1481274	2587	1490882	3	0.3448
B, 189	GM966_C12_160R1_092.fsa	1496996	79	507	44	2594	2587	1490882	2599	1501363	5	0.5219
B, 190	GM966_C12_160R1_092.fsa	1508349	168	1211	105	2607	2599	1501363	2613	1513589	5	0.5179
B, 191	GM966_C12_160R1_092.fsa	1517955	61	412	35	2618	2613	1513589	2624	1523194	7	0.6846
B, 192	GM966_C12_160R1_092.fsa	1528432	28	135	11	2630	2624	1523194	2635	1532798	3	0.3159
B, 193	GM966_C12_160R1_092.fsa	1538909	98	433	37	2642	2635	1532798	2647	1543274	4	0.3909
B, 194	GM966_C12_160R1_092.fsa	1549384	262	1270	110	2654	2647	1543274	2661	1555494	4	0.4006
B, 195	GM966_C12_160R1_092.fsa	1561604	176	743	64	2668	2661	1555494	2672	1565095	4	0.3623
B, 196	GM966_C12_160R1_092.fsa	1570332	270	1270	110	2678	2672	1565095	2681	157295	4	0.3921
B, 197	GM966_C12_160R1_092.fsa	1579058	1385	6811	594	2688	2681	157295	2695	1585167	4	0.3957
B, 198	GM966_C12_160R1_092.fsa	158953	139	609	53	2700	2695	1585167	2705	1593893	4	0.3759
B, 199	GM966_C12_160R1_092.fsa	160.0	250	1107	96	2712	2705	1593893	2717	1604305	4	0.3704
B, 200	GM966_C12_160R1_092.fsa	1611191	1154	5692	489	2725	2717	1604305	2732	1617213	4	0.4074
B, 201	GM966_C12_160R1_092.fsa	1623232	351	1543	132	2739	2732	1617213	2745	1628389	4	0.3557
B, 202	GM966_C12_160R1_092.fsa	1632685	44	163	14	2750	2745	1628389	2756	1637838	3	0.3144
B, 203	GM966_C12_160R1_092.fsa	1643848	54	239	20	2763	2756	1637838	2768	1648139	3	0.3078
B, 204	GM966_C12_160R1_092.fsa	1655002	422	2087	178	2776	2768	1648139	2782	1660146	4	0.3966
B, 205	GM966_C12_160R1_092.fsa	1665289	218	1053	90	2788	2782	1660146	2795	1671286	4	0.4044
B, 206	GM966_C12_160R1_092.fsa	1676425	57	284	24	2801	2795	1671286	2807	1681561	5	0.4336
B, 207	GM966_C12_160R1_092.fsa	1687551	101	473	40	2814	2807	1681561	2819	1691828	4	0.3895
B, 208	GM966_C12_160R1_092.fsa	1697813	121	505	43	2826	2819	1691828	2830	1701232	3	0.3385
B, 209	GM966_C12_160R1_092.fsa	1707213	425	2094	178	2837	2830	1701232	2844	1713192	4	0.396
B, 210	GM966_C12_160R1_092.fsa	171746	128	586	50	2849	2844	1713192	2855	1722581	4	0.3632
B, 211	GM966_C12_160R1_092.fsa	1729405	396	1916	163	2863	2855	1722581	2869	1734521	4	0.3909
B, 212	GM966_C12_160R1_092.fsa	1739635	110	433	36	2875	2869	1734521	2880	1743895	3	0.3277
B, 213	GM966_C12_160R1_092.fsa	1749005	64	250	21	2886	2880	1743895	2891	1753262	3	0.314
B, 214	GM966_C12_160R1_092.fsa	175922	37	172	14	2898	2891	1753262	2902	1762623	4	0.3468
B, 215	GM966_C12_160R1_092.fsa	1769427	337	1602	136	2910	2902	1762623	2916	1774527	4	0.3888
B, 216	GM966_C12_160R1_092.fsa	1778776	47	220	18	2921	2916	1774527	2924	1781325	4	0.3894
B, 217	GM966_C12_160R1_092.fsa	178727	279	1297	110	2931	2924	1781325	2937	1792363	4	0.3755
B, 218	GM966_C12_160R1_092.fsa	1797455	174	781	66	2943	2937	1792363	2949	1802556	4	0.3666
B, 219	GM966_C12_160R1_092.fsa	1806815	57	209	17	2954	2949	1802556	2960	1811924	4	0.3503
B, 220	GM966_C12_160R1_092.fsa	1817883	75	311	26	2967	2960	1811924	2972	1822138	3	0.2993
B, 221	GM966_C12_160R1_092.fsa	1828945	768	3842	326	2980	2972	1822138	2987	1834899	4	0.393
B, 222	GM966_C12_160R1_092.fsa	184.0	57	252	21	2993	2987	1834899	2997	1843401	4	0.3653
B, 223	GM966_C12_160R1_092.fsa	184.85	54	208	17	3003	2997	1843401	3007	1851899	3	0.3199
B, 224	GM966_C12_160R1_092.fsa	1858695	642	3225	273	3015	3007	1851899	3022	1864639	4	0.4011
B, 225	GM966_C12_160R1_092.fsa	1869733	249	1196	101	3028	3022	1864639	3034	1874825	4	0.4098
B, 226	GM966_C12_160R1_092.fsa	1879916	220	1005	85	3040	3034	1874825	3043	1882461	4	0.3742
B, 227	GM966_C12_160R1_092.fsa	1888398	752	3793	321	3050	3043	1882461	3056	1893485	4	0.3997
B, 228	GM966_C12_160R1_092.fsa	1900266	1153	5800	491	3064	3056	1893485	3070	190535	4	0.4036
B, 229	GM966_C12_160R1_092.fsa	1909585	70	294	24	3075	3070	190535	3080	191382	4	0.3454
B, 230	GM966_C12_160R1_092.fsa	1918054	85	387	32	3085	3080	191382	3092	1923979	4	0.3943
B, 231	GM966_C12_160R1_092.fsa	1930749	592	3180	269	3100	3092	1923979	3107	1936671	5	0.4253
B, 232	GM966_C12_160R1_092.fsa	1940054	55	315	26	3111	3107	1936671	3116	1944282	5	0.4436
B, 233	GM966_C12_160R1_092.fsa	1948509	56	278	23	3121	3116	1944282	3128	1954425	5	0.4266
B, 234	GM966_C12_160R1_092.fsa	1961183	213	1075	90	3136	3128	1954425	3142	1966251	4	0.4059
B, 235	GM966_C12_160R1_092.fsa	1972161	65	294	24	3149	3142	1966251	3153	1975538	4	0.3994
B, 236	GM966_C12_160R1_092.fsa	1982289	302	1531	129	3161	3153	1975538	3167	1987351	4	0.4091
B, 237	GM966_C12_160R1_092.fsa	1993255	231	1164	98	3174	3167	1987351	3180	1998314	5	0.4232
B, 238	GM966_C12_160R1_092.fsa	2004209	138	728	61	3187	3180	1998314	3192	2008417	4	0.4173
B, 239	GM966_C12_160R1_092.fsa	2013466	277	1464	123	3198	3192	2008417	3205	2019354	5	0.4237
B, 240	GM966_C12_160R1_092.fsa	2025239	207	1125	94	3212	3205	2019354	3219	2031123	5	0.451
B, 241	GM966_C12_160R1_092.fsa	2034484	39	133	11	3223	3219	2031123	3228	2038684	3	0.2625
B, 242	GM966_C12_160R1_092.fsa	2044562	186	962	80	3235	3228	2038684	3241	204.96	4	0.4124
B, 243	GM966_C12_160R1_092.fsa	2055474	971	5233	439	3248	3241	204.96	3255	2061347	5	0.4207
B, 244	GM966_C12_160R1_092.fsa	2066378	169	940	78	3261	3255	2061347	3268	2072247	5	0.4389
B, 245	GM966_C12_160R1_092.fsa	2077276	40	150	12	3274	3268	2072247	3279	2081465	3	0.2584
B, 246	GM966_C12_160R1_092.fsa	2088165	1154	6112	511	3287	3279	2081465	3293	2093189	4	0.4152
B, 247	GM966_C12_160R1_092.fsa	2099048	760	4306	360	3300	3293	2093189	3307	2104904	5	0.4325
B, 248	GM966_C12_160R1_092.fsa	2109923	92	521	43	3313	3307	2104904	3317	2113267	5	0.4603
B, 249	GM966_C12_160R1_092.fsa	2118283	166	774	64	3323	3317	2113267	3329	2123297	4	0.3602
B, 250	GM966_C12_160R1_092.fsa	2129145	141	767	64	3336	3329	2123297	3343	2134991	5	0.4358
B, 251	GM966_C12_160R1_092.fsa	2138331	43	207	17	3347	3343	2134991	3353	2143341	5	0.4216
B, 252	GM966_C12_160R1_092.fsa	2150019	377	1999	166	3361	3353	2143341	3366	2154192	5	0.4272
B, 253	GM966_C12_160R1_092.fsa	2160031	381	1999	166	3373	3366	2154192	3380	2165868	4	0.4073
B, 254	GM966_C12_160R1_092.fsa	2168368	39	138	11	3383	3380	2165868	3387	2171701	2	0.2493
B, 255	GM966_C12_160R1_092.fsa	2177533	105	470	39	3394	3387	2171701	3399	2181696	4	0.3664
B, 256	GM966_C12_160R1_092.fsa	2188355	888	4707	391	3407	3399	2181696	3414	2194179	5	0.4194
B, 257	GM966_C12_160R1_092.fsa	2199169	82	404	33	3420	3414	2194179	3427	2204928	4	0.4041
B, 258	GM966_C12_160R1_092.fsa	2209857	28	107	8	3433	3427	2204928	3439	2214786	3	0.3084
B, 259	GM966_C12_160R1_092.fsa	2219716	43	216	17	3445	3439	2214786	3450	2223824	4	0.3811
B, 260	GM966_C12_160R1_092.fsa	223122	436	2487	204	3459	3450	2223824	3465	2236151	5	0.4295
B, 261	GM966_C12_160R1_092.fsa	2241083	100	580	47	3471	3465	2236151	3478	2246837	5	0.4473
B, 262	GM966_C12_160R1_092.fsa	2252592	36	182	14	3485	3478	2246837	3491	2257525	4	0.3823
B, 263	GM966_C12_160R1_092.fsa	2263282	58	242	19	3498	3491	2257525	3502	2266571	4	0.3397
B, 264	GM966_C12_160R1_092.fsa	2273151	433	2368	194	3510	3502	2266571	3517	2278909	5	0.4256
B, 265	GM966_C12_160R1_092.fsa	2283846	145	760	62	3523	3517	2278909	3528	2287959	4	0.4107
B, 266	GM966_C12_160R1_092.fsa	2292074	93	419	34	3533	3528	2287959	3539	2297011	4	0.3591
B, 267	GM966_C12_160R1_092.fsa	2302772	113	587	48	3546	3539	2297011	3551	2306888	4	0.3993
B, 268	GM966_C12_160R1_092.fsa	2313473	559	3191	262	3559	3551	2306888	3565	2318413	5	0.4332
B, 269	GM966_C12_160R1_092.fsa	2321707	97	466	38	3569	3565	2318413	3575	2326647	4	0.3617
B, 270	GM966_C12_160R1_092.fsa	2330765	61	332	27	3580	3575	2326647	3587	2336531	6	0.5111
B, 271	GM966_C12_160R1_092.fsa	2339825	17	52	4	3591	3587	2336531	3597	2344768	3	0.2605
B, 272	GM966_C12_160R1_092.fsa	2352183	71	355	29	3606	3597	2344768	3610	2355479	4	0.3984
B, 273	GM966_C12_160R1_092.fsa	2362072	354	2130	175	3618	3610	2355479	3625	2367842	5	0.4592
B, 274	GM966_C12_160R1_092.fsa	2370314	81	444	36	3628	3625	2367842	3632	2373612	5	0.4686
B, 275	GM966_C12_160R1_092.fsa	2379383	290	1723	142	3639	3632	2373612	3647	2385979	5	0.4608
B, 276	GM966_C12_160R1_092.fsa	2392577	270	1396	115	3655	3647	2385979	3660	2396701	5	0.4184
B, 277	GM966_C12_160R1_092.fsa	2401692	143	678	56	3666	3660	2396701	3670	2405075	4	0.3766
B, 278	GM966_C12_160R1_092.fsa	2410991	345	1782	150	3677	3670	2405075	3683	2416058	4	0.4154
B, 279	GM966_C12_160R1_092.fsa	2421121	240	1207	101	3689	3683	2416058	3695	2426181	5	0.4226
B, 280	GM966_C12_160R1_092.fsa	2430395	82	366	30	3700	3695	2426181	3706	2435449	4	0.4016
B, 281	GM966_C12_160R1_092.fsa	2442182	987	5491	461	3714	3706	2435449	3722	2448908	5	0.4481
B, 282	GM966_C12_160R1_092.fsa	2453949	40	189	15	3728	3722	2448908	3732	2457308	4	0.396
B, 283	GM966_C12_160R1_092.fsa	2464859	1068	6227	522	3741	3732	2457308	3749	2471565	5	0.469
B, 284	GM966_C12_160R1_092.fsa	2477428	59	308	25	3756	3749	2471565	3758	2479102	6	0.5637
B, 285	GM966_C12_160R1_092.fsa	2486632	1679	10349	865	3767	3758	2479102	3775	2493319	5	0.477
B, 286	GM966_C12_160R1_092.fsa	249499	49	245	20	3777	3775	2493319	3780	2497495	4	0.3405
B, 287	GM966_C12_160R1_092.fsa	2504065	541	3126	255	3788	3780	2497495	3796	2510563	5	0.4569
B, 288	GM966_C12_160R1_092.fsa	2517054	49	315	25	3804	3796	2510563	3809	2521107	5	0.4771
B, 289	GM966_C12_160R1_092.fsa	2527587	206	1311	106	3817	3809	2521107	3824	253325	5	0.47
B, 290	GM966_C12_160R1_092.fsa	2538101	151	904	73	3830	3824	253325	3837	2543754	5	0.464
B, 291	GM966_C12_160R1_092.fsa	2548596	72	345	27	3843	3837	2543754	3849	2553434	5	0.4262
B, 292	GM966_C12_160R1_092.fsa	2559878	195	1132	91	3857	3849	2553434	3864	2565511	5	0.4476
B, 293	GM966_C12_160R1_092.fsa	2570335	67	320	25	3870	3864	2565511	3875	2574353	4	0.3868
B, 294	GM966_C12_160R1_092.fsa	2579972	58	252	20	3882	3875	2574353	3886	2583181	4	0.3739
B, 295	GM966_C12_160R1_092.fsa	2589594	235	1390	111	3894	3886	2583181	3900	2594399	5	0.4675
B, 296	GM966_C12_160R1_092.fsa	259.92	96	464	37	3906	3900	2594399	3912	2604082	4	0.3827
B, 297	GM966_C12_160R1_092.fsa	2610612	262	1480	120	3920	3912	2604082	3926	261551	5	0.4545
B, 298	GM966_C12_160R1_092.fsa	2621225	236	1354	110	3933	3926	261551	3939	2626123	5	0.4568
B, 299	GM966_C12_160R1_092.fsa	2631021	71	340	27	3945	3939	2626123	3951	2635919	4	0.3984
B, 300	GM966_C12_160R1_092.fsa	2641633	50	226	18	3958	3951	2635919	3962	2644898	4	0.3727
B, 301	GM966_C12_160R1_092.fsa	2652245	354	2063	168	3971	3962	2644898	3977	2657143	5	0.4697
B, 302	GM966_C12_160R1_092.fsa	2662041	136	695	56	3983	3977	2657143	3989	2666939	5	0.4273
B, 303	GM966_C12_160R1_092.fsa	2672653	104	570	46	3996	3989	2666939	4002	2677551	5	0.4376
B, 304	GM966_C12_160R1_092.fsa	2683265	95	436	35	4009	4002	2677551	4014	2687346	4	0.3302
B, 305	GM966_C12_160R1_092.fsa	2693061	390	2215	180	4021	4014	2687346	4027	2697958	5	0.4567
B, 306	GM966_C12_160R1_092.fsa	2703673	232	1312	107	4034	4027	2697958	4039	2707754	5	0.4484
B, 307	GM966_C12_160R1_092.fsa	2714285	450	2679	218	4047	4039	2707754	4053	2719183	5	0.4648
B, 308	GM966_C12_160R1_092.fsa	2724897	408	2328	190	4060	4053	2719183	4067	2730611	5	0.4566
B, 309	GM966_C12_160R1_092.fsa	2744489	886	5828	475	4084	4075	2737142	4091	2750203	6	0.5042
B, 310	GM966_C12_160R1_092.fsa	2755101	140	767	62	4097	4091	2750203	4102	2759183	5	0.4387
B, 311	GM966_C12_160R1_092.fsa	2764081	79	405	33	4108	4102	2759183	4113	2768162	4	0.4028
B, 312	GM966_C12_160R1_092.fsa	2774693	372	2310	188	4121	4113	2768162	4127	2779591	5	0.4801
B, 313	GM966_C12_160R1_092.fsa	2785306	448	2861	233	4134	4127	2779591	4140	2790204	6	0.4906
B, 314	GM966_C12_160R1_092.fsa	2795102	141	710	57	4146	4140	2790204	4152	280.0	4	0.396
B, 315	GM966_C12_160R1_092.fsa	2804037	37	154	12	4157	4152	280.0	4161	2807266	4	0.3942
B, 316	GM966_C12_160R1_092.fsa	2815335	1566	10472	844	4171	4161	2807266	4180	2822595	6	0.5055
B, 317	GM966_C12_160R1_092.fsa	2825014	56	290	23	4183	4180	2822595	4189	2829852	4	0.3706
B, 318	GM966_C12_160R1_092.fsa	2834688	45	187	15	4195	4189	2829852	4200	2838718	3	0.2771
B, 319	GM966_C12_160R1_092.fsa	2845163	378	2362	190	4208	4200	2838718	4214	2849996	6	0.4866
B, 320	GM966_C12_160R1_092.fsa	2855632	660	4377	352	4221	4214	2849996	4228	2861267	6	0.4934
B, 321	GM966_C12_160R1_092.fsa	286.69	307	1937	155	4235	4228	2861267	4242	2872531	5	0.4744
B, 322	GM966_C12_160R1_092.fsa	2877357	82	371	29	4248	4242	2872531	4253	2881378	4	0.3544
B, 323	GM966_C12_160R1_092.fsa	2886201	76	363	29	4259	4253	2881378	4265	2891023	4	0.3837
B, 324	GM966_C12_160R1_092.fsa	2895041	55	290	23	4270	4265	2891023	4277	2900664	5	0.4118
B, 325	GM966_C12_160R1_092.fsa	2904679	27	117	9	4282	4277	2900664	4288	2909497	4	0.3496
B, 326	GM966_C12_160R1_092.fsa	2915116	34	217	17	4295	4288	2909497	4300	2919128	5	0.463
B, 327	GM966_C12_160R1_092.fsa	2926348	66	417	33	4309	4300	2919128	4313	2929557	5	0.4517
B, 328	GM966_C12_160R1_092.fsa	2935971	122	721	57	4321	4313	2929557	4327	2940781	6	0.4936
B, 329	GM966_C12_160R1_092.fsa	2945589	39	198	15	4333	4327	2940781	4339	2950397	4	0.3931
B, 330	GM966_C12_160R1_092.fsa	2956804	74	344	27	4347	4339	2950397	4351	2960007	5	0.43
B, 331	GM966_C12_160R1_092.fsa	2964811	95	566	45	4357	4351	2960007	4363	2969613	5	0.4614
B, 332	GM966_C12_160R1_092.fsa	2975214	175	1042	83	4370	4363	2969613	4377	2980814	5	0.4591
B, 333	GM966_C12_160R1_092.fsa	2986412	116	619	49	4384	4377	2980814	4389	2990409	5	0.4383
B, 334	GM966_C12_160R1_092.fsa	2995205	96	533	42	4395	4389	2990409	4401	300.0	5	0.4538
B, 335	GM966_C12_160R1_092.fsa	3006318	266	1590	125	4409	4401	300.0	4416	3011853	5	0.4601
B, 336	GM966_C12_160R1_092.fsa	301581	69	301	23	4421	4416	3011853	4427	3020563	4	0.3733
B, 337	GM966_C12_160R1_092.fsa	3025319	46	183	14	4433	4427	3020563	4436	3027699	4	0.337
B, 338	GM966_C12_160R1_092.fsa	3034846	987	6509	517	4445	4436	3027699	4453	3041206	6	0.5079
B, 339	GM966_C12_160R1_092.fsa	3053951	414	2770	220	4469	4460	3046778	4475	3058738	6	0.518
B, 340	GM966_C12_160R1_092.fsa	3065128	464	2974	237	4483	4475	3058738	4489	3069926	6	0.5002
B, 341	GM966_C12_160R1_092.fsa	307633	405	2572	205	4497	4489	3069926	4504	3081939	6	0.4968
B, 342	GM966_C12_160R1_092.fsa	3086753	117	579	46	4510	4504	3081939	4517	3092374	4	0.3978
B, 343	GM966_C12_160R1_092.fsa	3098806	61	357	28	4525	4517	3092374	4528	310122	6	0.4869
B, 344	GM966_C12_160R1_092.fsa	3109275	655	4605	371	4538	4528	310122	4545	3114921	6	0.5259
B, 345	GM966_C12_160R1_092.fsa	3118958	117	680	54	4550	4545	3114921	4557	3124614	5	0.4504
B, 346	GM966_C12_160R1_092.fsa	3129468	53	274	22	4563	4557	3124614	4569	3134326	5	0.4552
B, 347	GM966_C12_160R1_092.fsa	3140832	80	450	36	4577	4569	3134326	4582	3144992	5	0.4805
B, 348	GM966_C12_160R1_092.fsa	3150817	60	296	24	4589	4582	3144992	4595	3155812	5	0.455
B, 349	GM966_C12_160R1_092.fsa	3160808	52	267	22	4601	4595	3155812	4607	3165806	5	0.4495
B, 350	GM966_C12_160R1_092.fsa	3170806	54	290	24	4613	4607	3165806	4619	3175807	5	0.4526
B, 351	GM966_C12_160R1_092.fsa	3181643	112	631	52	4626	4619	3175807	4632	3186647	5	0.4575
B, 352	GM966_C12_160R1_092.fsa	3192488	62	277	23	4639	4632	3186647	4644	3196661	4	0.38
B, 353	GM966_C12_160R1_092.fsa	3203258	163	1024	83	4652	4644	3196661	4659	3208957	6	0.5138
B, 354	GM966_C12_160R1_092.fsa	3214651	60	312	25	4666	4659	3208957	4671	3218715	6	0.499
B, 355	GM966_C12_160R1_092.fsa	3225213	240	1331	108	4679	4671	3218715	4684	3229271	5	0.4498
B, 356	GM966_C12_160R1_092.fsa	3235759	507	3292	266	4692	4684	3229271	4699	3241431	6	0.516
B, 357	GM966_C12_160R1_092.fsa	3247098	144	888	71	4706	4699	3241431	4709	3249526	6	0.4872
B, 358	GM966_C12_160R1_092.fsa	3255187	365	2627	212	4716	4709	3249526	4722	3260035	6	0.5228
B, 359	GM966_C12_160R1_092.fsa	3264073	201	1302	105	4727	4722	3260035	4732	3268109	6	0.4927
B, 360	GM966_C12_160R1_092.fsa	3272142	120	649	52	4737	4732	3268109	4744	3277784	5	0.4105
B, 361	GM966_C12_160R1_092.fsa	3285032	15	65	5	4753	4744	3277784	4755	3286642	4	0.3807
B, 362	GM966_C12_160R1_092.fsa	3292273	112	590	47	4762	4755	3286642	4767	3296292	5	0.4376
B, 363	GM966_C12_160R1_092.fsa	3303521	548	3759	301	4776	4767	3296292	4784	3309941	6	0.5412
B, 364	GM966_C12_160R1_092.fsa	3314752	71	392	31	4790	4784	3309941	4795	3318758	5	0.4521
B, 365	GM966_C12_160R1_092.fsa	3323563	75	401	32	4801	4795	3318758	4803	3325164	4	0.3965
B, 366	GM966_C12_160R1_092.fsa	3333163	735	5480	438	4813	4803	3325164	4821	3339556	6	0.5568
B, 367	GM966_C12_160R1_092.fsa	3344346	54	255	20	4827	4821	3339556	4833	3349134	4	0.3863
B, 368	GM966_C12_160R1_092.fsa	3353121	13	39	3	4838	4833	3349134	4845	3358699	4	0.3568
B, 369	GM966_C12_160R1_092.fsa	3365069	38	233	18	4853	4845	3358699	4857	3368251	6	0.5307
B, 370	GM966_C12_160R1_092.fsa	3375407	395	2997	238	4866	4857	3368251	4875	3382556	7	0.57
B, 371	GM966_C12_160R1_092.fsa	3385731	40	251	19	4879	4875	3382556	4886	3391283	7	0.5836
B, 372	GM966_C12_160R1_092.fsa	3396832	23	104	8	4893	4886	3391283	4897	340.0	4	0.3354
B, 373	GM966_C12_160R1_092.fsa	340804	258	1788	143	4907	4897	340.0	4913	3412864	6	0.5453
B, 374	GM966_C12_160R1_092.fsa	3417687	185	1196	96	4919	4913	3412864	4926	3423314	6	0.5441
B, 375	GM966_C12_160R1_092.fsa	342894	190	1162	93	4933	4926	3423314	4940	3434567	6	0.4945
B, 376	GM966_C12_160R1_092.fsa	3448229	343	2769	222	4957	4948	3440997	4963	3453051	7	0.5704
B, 377	GM966_C12_160R1_092.fsa	3458676	327	2232	179	4970	4963	3453051	4978	3465104	6	0.5297
B, 378	GM966_C12_160R1_092.fsa	3478763	24	109	8	4995	4986	3471532	5000	3482779	4	0.3599
B, 379	GM966_C12_160R1_092.fsa	3489206	32	127	10	5008	5000	3482779	5011	3491616	4	0.363
B, 380	GM966_C12_160R1_092.fsa	3498845	279	2106	169	5020	5011	3491616	5026	3503664	7	0.5705
B, 381	GM966_C12_160R1_092.fsa	3509287	200	1658	133	5033	5026	3503664	5040	3514908	7	0.6171
B, 382	GM966_C12_160R1_092.fsa	3518121	57	371	29	5044	5040	3514908	5051	3523742	7	0.5748
B, 383	GM966_C12_160R1_092.fsa	352856	39	163	13	5057	5051	3523742	5061	3531772	4	0.3321
B, 384	GM966_C12_160R1_092.fsa	3538998	266	1904	152	5070	5061	3531772	5078	3545421	7	0.5637
B, 385	GM966_C12_160R1_092.fsa	3558266	221	1609	129	5094	5084	3550238	5102	3564688	6	0.55
B, 386	GM966_C12_160R1_092.fsa	3569504	60	295	23	5108	5102	3564688	5114	357432	5	0.405
B, 387	GM966_C12_160R1_092.fsa	357753	19	62	4	5118	5114	357432	5126	3583951	5	0.4535
B, 388	GM966_C12_160R1_092.fsa	3589568	20	67	5	5133	5126	3583951	5137	3592778	3	0.2513
B, 389	GM966_C12_160R1_092.fsa	360.0	255	1888	151	5146	5137	3592778	5155	360.72	7	0.5863
B, 390	GM966_C12_160R1_092.fsa	361.04	20	94	7	5159	5155	360.72	5162	361.28	4	0.3708
B, 391	GM966_C12_160R1_092.fsa	361.92	147	1009	80	5170	5162	361.28	5177	362.48	6	0.512
B, 392	GM966_C12_160R1_092.fsa	363.04	92	525	41	5184	5177	362.48	5190	363.52	5	0.448
B, 393	GM966_C12_160R1_092.fsa	364.08	43	217	17	5197	5190	363.52	5201	364.4	5	0.4043
B, 394	GM966_C12_160R1_092.fsa	364.88	30	137	10	5207	5201	364.4	5212	365.28	3	0.31
B, 395	GM966_C12_160R1_092.fsa	366.16	903	7154	572	5223	5212	365.28	5232	366.88	7	0.6206
B, 396	GM966_C12_160R1_092.fsa	367.84	471	3701	296	5244	5232	366.88	5253	368.56	7	0.601
B, 397	GM966_C12_160R1_092.fsa	368.96	62	346	27	5258	5253	368.56	5262	369.28	6	0.4811
B, 398	GM966_C12_160R1_092.fsa	370.0	352	2571	205	5271	5262	369.28	5279	370.64	7	0.5678
B, 399	GM966_C12_160R1_092.fsa	371.12	39	206	16	5285	5279	370.64	5287	371.28	4	0.3886
B, 400	GM966_C12_160R1_092.fsa	372.16	686	5584	446	5298	5287	371.28	5306	372.8	7	0.6126
B, 401	GM966_C12_160R1_092.fsa	373.2	67	462	36	5311	5306	372.8	5316	373.6	6	0.5339
B, 402	GM966_C12_160R1_092.fsa	374.16	108	747	59	5323	5316	373.6	5330	374.72	6	0.5233
B, 403	GM966_C12_160R1_092.fsa	375.28	98	656	52	5337	5330	374.72	5344	375.84	6	0.5123
B, 404	GM966_C12_160R1_092.fsa	376.4	23	100	8	5351	5344	375.84	5353	376.56	5	0.4467
B, 405	GM966_C12_160R1_092.fsa	377.2	246	1765	141	5361	5353	376.56	5370	377.92	7	0.5691
B, 406	GM966_C12_160R1_092.fsa	378.4	32	127	10	5376	5370	377.92	5380	378.72	4	0.3556
B, 407	GM966_C12_160R1_092.fsa	379.36	321	2384	190	5388	5380	378.72	5394	379.84	7	0.578
B, 408	GM966_C12_160R1_092.fsa	380482	424	3687	296	5402	5394	379.84	5409	3810444	7	0.6196
B, 409	GM966_C12_160R1_092.fsa	3813657	149	941	75	5413	5409	3810444	5416	3816067	6	0.5429
B, 410	GM966_C12_160R1_092.fsa	3822494	230	1774	142	5424	5416	3816067	5432	382892	7	0.5829
B, 411	GM966_C12_160R1_092.fsa	3830527	14	30	2	5434	5432	382892	5439	3834543	3	0.2582
B, 412	GM966_C12_160R1_092.fsa	3840166	22	71	5	5446	5439	3834543	5450	384338	3	0.253
B, 413	GM966_C12_160R1_092.fsa	3849806	74	480	38	5458	5450	384338	5466	3856232	7	0.5933
B, 414	GM966_C12_160R1_092.fsa	3861855	20	117	9	5473	5466	3856232	5479	3866675	3	0.3098
B, 415	GM966_C12_160R1_092.fsa	3870691	13	59	4	5484	5479	3866675	5492	3877117	4	0.3441
B, 416	GM966_C12_160R1_092.fsa	388274	30	182	14	5499	5492	3877117	5503	3885953	5	0.4389
B, 417	GM966_C12_160R1_092.fsa	3893182	205	1669	134	5512	5503	3885953	5521	390041	7	0.622
B, 418	GM966_C12_160R1_092.fsa	390523	24	164	13	5527	5521	390041	5531	3908443	6	0.5375
B, 419	GM966_C12_160R1_092.fsa	3914065	36	245	19	5538	5531	3908443	5546	392049	4	0.3966
B, 420	GM966_C12_160R1_092.fsa	3933341	46	411	33	5562	5546	392049	5567	3937357	9	0.7273
B, 421	GM966_C12_160R1_092.fsa	3943782	74	579	46	5575	5567	3937357	5580	3947798	8	0.6591
B, 422	GM966_C12_160R1_092.fsa	395342	89	715	57	5587	5580	3947798	5603	396627	7	0.6158
B, 423	GM966_C12_160R1_092.fsa	3971892	34	136	10	5610	5603	396627	5616	397671	4	0.3431
B, 424	GM966_C12_160R1_092.fsa	3981529	46	261	20	5622	5616	397671	5629	3987151	5	0.4321
B, 425	GM966_C12_160R1_092.fsa	3991166	31	162	13	5634	5629	3987151	5640	3995985	6	0.4911
B, 426	GM966_C12_160R1_092.fsa	400238	110	680	54	5648	5640	3995985	5654	4007141	6	0.4805
B, 427	GM966_C12_160R1_092.fsa	401.27	189	1290	102	5661	5654	4007141	5670	4019852	6	0.5294
B, 428	GM966_C12_160R1_092.fsa	4021443	12	50	3	5672	5670	4019852	5676	4024624	5	0.3988
B, 429	GM966_C12_160R1_092.fsa	4030991	45	238	18	5684	5676	4024624	5688	4034176	5	0.4132
B, 430	GM966_C12_160R1_092.fsa	404055	114	867	69	5696	5688	4034176	5700	4043739	7	0.5941
B, 431	GM966_C12_160R1_092.fsa	4050121	324	2711	216	5708	5700	4043739	5718	4058105	8	0.6392
B, 432	GM966_C12_160R1_092.fsa	4060502	14	50	3	5721	5718	4058105	5725	4063699	3	0.2569
B, 433	GM966_C12_160R1_092.fsa	4070897	251	1962	156	5734	5725	4063699	5744	4078901	7	0.605
B, 434	GM966_C12_160R1_092.fsa	4081304	19	63	5	5747	5744	4078901	5752	4085311	3	0.276
B, 435	GM966_C12_160R1_092.fsa	409333	110	717	57	5762	5752	4085311	5768	4098145	6	0.5166
B, 436	GM966_C12_160R1_092.fsa	4102964	84	499	40	5774	5768	4098145	5781	4108589	6	0.5218
B, 437	GM966_C12_160R1_092.fsa	4124682	523	6063	488	5801	5791	4116631	5818	4138386	9	0.736
B, 438	GM966_C12_160R1_092.fsa	4144925	166	1563	128	5826	5818	4138386	5835	4152315	9	0.769
B, 439	GM966_C12_160R1_092.fsa	4155601	27	99	8	5839	5835	4152315	5847	4162173	5	0.45
B, 440	GM966_C12_160R1_092.fsa	4165459	13	30	2	5851	5847	4162173	5853	4167103	0	0.0
B, 441	GM966_C12_160R1_092.fsa	4176967	232	2144	176	5865	5853	4167103	5873	4183545	8	0.7153
B, 442	GM966_C12_160R1_092.fsa	4187658	75	705	57	5878	5873	4183545	5882	4190948	6	0.5141
B, 443	GM966_C12_160R1_092.fsa	4197531	112	1127	92	5890	5882	4190948	5899	4204838	9	0.8153
B, 444	GM966_C12_160R1_092.fsa	4217733	144	1103	88	5915	5905	4209674	5923	4224178	7	0.627
B, 445	GM966_C12_160R1_092.fsa	4237869	140	912	73	5940	5931	4230622	5947	4243504	6	0.5225
B, 446	GM966_C12_160R1_092.fsa	4248333	61	355	28	5953	5947	4243504	5958	4252357	5	0.4446
B, 447	GM966_C12_160R1_092.fsa	4258793	201	1454	116	5966	5958	4252357	5973	4264424	6	0.5329
B, 448	GM966_C12_160R1_092.fsa	4269249	115	889	71	5979	5973	4264424	5987	4275681	7	0.5903
B, 449	GM966_C12_160R1_092.fsa	4287737	273	2327	187	6002	5987	4275681	6009	4293361	8	0.674
B, 450	GM966_C12_160R1_092.fsa	4297378	96	674	54	6014	6009	4293361	6019	4301394	6	0.5112
B, 451	GM966_C12_160R1_092.fsa	4308621	292	2413	193	6028	6019	4301394	6038	4316649	7	0.6368
B, 452	GM966_C12_160R1_092.fsa	4326279	39	132	10	6050	6038	4316649	6055	4330291	1	0.1211
B, 453	GM966_C12_160R1_092.fsa	433751	92	671	53	6064	6055	4330291	6067	4339916	7	0.6188
B, 454	GM966_C12_160R1_092.fsa	4347133	239	2110	169	6076	6067	4339916	6086	435515	8	0.6618
B, 455	GM966_C12_160R1_092.fsa	4364767	12	41	3	6098	6091	4359157	6105	4370375	2	0.1984
B, 456	GM966_C12_160R1_092.fsa	4376783	54	355	28	6113	6105	4370375	6118	4380787	6	0.4931
B, 457	GM966_C12_160R1_092.fsa	4387193	118	885	70	6126	6118	4380787	6133	4392797	7	0.5641
B, 458	GM966_C12_160R1_092.fsa	4398399	85	596	48	6140	6133	4392797	6147	4404078	6	0.5639
B, 459	GM966_C12_160R1_092.fsa	4408157	33	178	14	6152	6147	4404078	6158	4413053	7	0.6339
B, 460	GM966_C12_160R1_092.fsa	4417134	40	217	17	6163	6158	4413053	6167	4420399	5	0.4649
B, 461	GM966_C12_160R1_092.fsa	4426932	104	831	67	6175	6167	4420399	6183	4433466	7	0.5775
B, 462	GM966_C12_160R1_092.fsa	4447359	252	2259	184	6200	6183	4433466	6210	4455535	8	0.6774
B, 463	GM966_C12_160R1_092.fsa	4460443	14	49	4	6216	6210	4455535	6219	4462897	2	0.2318
B, 464	GM966_C12_160R1_092.fsa	4467807	30	181	14	6225	6219	4462897	6233	4474355	4	0.3947
B, 465	GM966_C12_160R1_092.fsa	4476811	5	15	1	6236	6233	4474355	6239	4479267	4	0.3657
B, 466	GM966_C12_160R1_092.fsa	4488276	64	458	37	6250	6239	4479267	6257	4494011	8	0.6553
B, 467	GM966_C12_160R1_092.fsa	4498109	19	84	6	6262	6257	4494011	6268	4503027	2	0.2406
B, 468	GM966_C12_160R1_092.fsa	4527636	299	2724	223	6298	6279	4512047	6309	4536667	8	0.6817
B, 469	GM966_C12_160R1_092.fsa	4547345	421	3941	323	6322	6309	4536667	6332	4555563	8	0.7162
B, 470	GM966_C12_160R1_092.fsa	4558029	90	680	55	6335	6332	4555563	6342	4563785	7	0.6492
B, 471	GM966_C12_160R1_092.fsa	4570364	153	1228	101	6350	6342	4563785	6358	4576946	7	0.6169
B, 472	GM966_C12_160R1_092.fsa	4581884	28	79	6	6364	6358	4576946	6368	4585177	2	0.2052
B, 473	GM966_C12_160R1_092.fsa	4592587	34	169	13	6377	6368	4585177	6380	4595058	6	0.5623
B, 474	GM966_C12_160R1_092.fsa	4599176	43	231	18	6385	6380	4595058	6391	4604073	4	0.4068
B, 475	GM966_C12_160R1_092.fsa	4608963	39	234	19	6397	6391	4604073	6400	4611408	5	0.4794
B, 476	GM966_C12_160R1_092.fsa	4621193	414	3654	298	6412	6400	4611408	6422	4629351	9	0.7402
B, 477	GM966_C12_160R1_092.fsa	4638331	106	802	65	6433	6422	4629351	6441	4644864	7	0.6117
B, 478	GM966_C12_160R1_092.fsa	4657122	24	151	12	6456	6448	4650583	6464	4663663	6	0.4905
B, 479	GM966_C12_160R1_092.fsa	466857	11	35	2	6470	6464	4663663	6475	4672661	1	0.1393
B, 480	GM966_C12_160R1_092.fsa	4687397	61	472	38	6493	6483	4679209	6500	4693131	7	0.6407
B, 481	GM966_C12_160R1_092.fsa	4699687	36	216	17	6508	6500	4693131	6510	4701326	5	0.4425
B, 482	GM966_C12_160R1_092.fsa	4707066	36	340	27	6517	6510	4701326	6521	4710346	10	0.8785
B, 483	GM966_C12_160R1_092.fsa	4716088	55	505	41	6528	6521	4710346	6538	4724296	9	0.7676
B, 484	GM966_C12_160R1_092.fsa	4725937	2	8	0	6540	6538	4724296	6542	472758	1	0.0821
B, 485	GM966_C12_160R1_092.fsa	4729222	4	11	0	6544	6542	472758	6546	4730864	0	0.0
B, 486	GM966_C12_160R1_092.fsa	4733328	5	17	1	6549	6546	4730864	6553	4736614	1	0.0821
B, 487	GM966_C12_160R1_092.fsa	4746476	166	1620	133	6565	6553	4736614	6573	4753054	8	0.7046
B, 488	GM966_C12_160R1_092.fsa	4756344	67	493	40	6577	6573	4753054	6585	4762926	5	0.4466
B, 489	GM966_C12_160R1_092.fsa	4767041	21	71	5	6590	6585	4762926	6596	477198	5	0.4619
B, 490	GM966_C12_160R1_092.fsa	4777745	57	359	29	6603	6596	477198	6610	4783512	6	0.5311
B, 491	GM966_C12_160R1_092.fsa	4789281	47	398	32	6617	6610	4783512	6623	4794227	10	0.8346
B, 492	GM966_C12_160R1_092.fsa	479835	43	274	22	6628	6623	4794227	6631	4800836	7	0.6333
B, 493	GM966_C12_160R1_092.fsa	4807523	92	831	69	6639	6631	4800836	6646	4813377	7	0.6617
B, 494	GM966_C12_160R1_092.fsa	4817559	46	268	22	6651	6646	4813377	6657	4822579	6	0.5354
B, 495	GM966_C12_160R1_092.fsa	4838485	449	4855	406	6676	6657	4822579	6680	4841836	10	0.8685
B, 496	GM966_C12_160R1_092.fsa	484.77	568	5928	496	6687	6680	4841836	6702	4860274	9	0.8267
B, 497	GM966_C12_160R1_092.fsa	4866983	32	179	15	6710	6702	4860274	6716	4872016	5	0.4201
B, 498	GM966_C12_160R1_092.fsa	487873	10	58	4	6724	6716	4872016	6728	4882088	6	0.5595
B, 499	GM966_C12_160R1_092.fsa	4898886	197	2185	183	6748	6728	4882088	6764	4912335	9	0.7857
B, 500	GM966_C12_160R1_092.fsa	4920746	49	306	25	6774	6764	4912335	6778	4924112	6	0.5619
B, 501	GM966_C12_160R1_092.fsa	4930003	25	124	10	6785	6778	4924112	6790	4934212	5	0.4609
B, 502	GM966_C12_160R1_092.fsa	4940106	12	50	4	6797	6790	4934212	6804	4946002	3	0.2948
B, 503	GM966_C12_160R1_092.fsa	4959487	245	4399	370	6820	6804	4946002	6841	497.72	18	15941
B, 504	GM966_C12_160R1_092.fsa	4989019	311	2607	220	6855	6844	4979732	6861	4994086	7	0.6552
B, 505	GM966_C12_160R1_092.fsa	500.0	256	2174	182	6868	6861	4994086	6873	5004182	8	0.6772
B, 506	GM966_C12_160R1_092.fsa	5009201	222	1686	141	6879	6873	5004182	6888	501673	7	0.6666
B, 507	GM966_C12_160R1_092.fsa	5032633	412	3754	314	6907	6894	5021752	6916	5040169	9	0.7554
B, 508	GM966_C12_160R1_092.fsa	5050221	112	944	79	6928	6916	5040169	6934	5055248	9	0.7783
B, 509	GM966_C12_160R1_092.fsa	5058599	85	668	55	6938	6934	5055248	6945	5064466	7	0.6044
B, 510	GM966_C12_160R1_092.fsa	507201	152	1336	112	6954	6945	5064466	6959	5076202	10	0.8669
B, 511	GM966_C12_160R1_092.fsa	5087105	278	3274	274	6972	6959	5076202	6981	5094656	11	0.9528
B, 512	GM966_C12_160R1_092.fsa	5098012	24	91	7	6985	6981	5094656	6990	5102208	3	0.2663
B, 513	GM966_C12_160R1_092.fsa	5108083	78	325	27	6997	6990	5102208	7003	511312	3	0.324
B, 514	GM966_C12_160R1_092.fsa	5119838	140	879	73	7011	7003	511312	7015	5123197	6	0.552
B, 515	GM966_C12_160R1_092.fsa	5129077	163	1150	96	7022	7015	5123197	7029	5134958	7	0.6279
B, 516	GM966_C12_160R1_092.fsa	5145896	195	1113	93	7042	7033	5138319	7048	5150952	5	0.4603
B, 517	GM966_C12_160R1_092.fsa	5156854	272	1915	161	7055	7048	5150952	7062	516276	7	0.6483
B, 518	GM966_C12_160R1_092.fsa	516698	198	1454	122	7067	7062	516276	7076	517458	7	0.5926
B, 519	GM966_C12_160R1_092.fsa	520419	10508	126855	10740	7111	7090	5186414	7116	5208427	9	0.8197
B, 520	GM966_C12_160R1_092.fsa	5214362	16714	225571	19140	7123	7116	5208427	7146	5233884	11	0.9711
B, 521	GM966_C12_160R1_092.fsa	5248337	4	6	0	7163	7157	5243233	7165	5250038	1	0.0851
B, 522	GM966_C12_160R1_092.fsa	5260254	10	51	4	7177	7167	525174	7183	5265365	0	0.0
B, 523	GM966_C12_160R1_092.fsa	5279008	14	106	9	7199	7190	5271332	7208	528669	4	0.3882
B, 524	GM966_C12_160R1_092.fsa	5289252	10	38	3	7211	7208	528669	7217	5294377	3	0.2861
B, 525	GM966_C12_160R1_092.fsa	530207	16	62	5	7226	7217	5294377	7232	5307202	0	0.0
B, 526	GM966_C12_160R1_092.fsa	5329468	9	29	2	7258	7252	5324325	7260	5331183	2	0.2457
B, 527	GM966_C12_160R1_092.fsa	5342335	10	55	4	7273	7263	5333755	7275	5344052	2	0.236
B, 528	GM966_C12_160R1_092.fsa	5350063	12	72	6	7282	7275	5344052	7286	5353499	4	0.4008
B, 529	GM966_C12_160R1_092.fsa	5356937	15	84	7	7290	7286	5353499	7296	5362095	7	0.6246
B, 530	GM966_C12_160R1_092.fsa	5366396	13	51	4	7301	7296	5362095	7305	5369838	1	0.1464
B, 531	GM966_C12_160R1_092.fsa	5375863	13	60	5	7312	7305	5369838	7317	5380169	3	0.2652
B, 532	GM966_C12_160R1_092.fsa	5386201	13	66	5	7324	7317	5380169	7327	5388787	1	0.1423
B, 533	GM966_C12_160R1_092.fsa	5393961	17	147	12	7333	7327	5388787	7346	540518	4	0.393
B, 534	GM966_C12_160R1_092.fsa	5411227	14	81	7	7353	7346	540518	7361	5418143	4	0.4043
B, 535	GM966_C12_160R1_092.fsa	5422469	8	57	4	7366	7361	5418143	7372	5427663	6	0.5337
B, 536	GM966_C12_160R1_092.fsa	5441528	10	99	8	7388	7382	5436326	7400	5451942	10	0.8719
B, 537	GM966_C12_160R1_092.fsa	5458023	10	40	3	7407	7400	5451942	7410	5460631	4	0.4079
B, 538	GM966_C12_160R1_092.fsa	546237	6	25	2	7412	7410	5460631	7416	5465848	3	0.2899
B, 539	GM966_C12_160R1_092.fsa	5471069	12	59	5	7422	7416	5465848	7427	5475422	4	0.3937
B, 540	GM966_C12_160R1_092.fsa	5478906	13	56	4	7431	7427	5475422	7436	5483263	1	0.1525
B, 541	GM966_C12_160R1_092.fsa	5501588	12	131	11	7457	7447	5492857	7469	5512077	5	0.5228
B, 542	GM966_C12_160R1_092.fsa	5518202	12	48	4	7476	7469	5512077	7479	5520828	4	0.4098
B, 543	GM966_C12_160R1_092.fsa	5531342	11	81	7	7491	7479	5520828	7493	5533095	3	0.2994
B, 544	GM966_C12_160R1_092.fsa	5540113	12	89	7	7501	7493	5533095	7506	5544502	8	0.7093
B, 545	GM966_C12_160R1_092.fsa	5561201	14	36	3	7525	7523	5559442	7530	5565601	2	0.1854
B, 546	GM966_C12_160R1_092.fsa	5567361	6	18	1	7532	7530	5565601	7535	5570003	1	0.088
B, 547	GM966_C12_160R1_092.fsa	5577052	4	14	1	7543	7541	5575289	7545	5578815	4	0.3526
B, 548	GM966_C12_160R1_092.fsa	5584106	9	34	2	7551	7548	558146	7554	5586753	1	0.1059
B, 549	GM966_C12_160R1_092.fsa	560.0	12	81	7	7569	7565	5596465	7578	560797	10	0.885
B, 550	GM966_C12_160R1_092.fsa	5613288	10	48	4	7584	7578	560797	7588	5616836	2	0.1821
B, 551	GM966_C12_160R1_092.fsa	5621273	8	19	1	7593	7590	561861	7595	5623048	0	0.0
B, 552	GM966_C12_160R1_092.fsa	5631043	8	52	4	7604	7599	562.66	7612	5638156	3	0.3022
B, 553	GM966_C12_160R1_092.fsa	5650621	12	43	3	7626	7620	5645276	7629	5653295	4	0.4373
B, 554	GM966_C12_160R1_092.fsa	5661321	14	131	11	7638	7629	5653295	7648	567025	3	0.3474
B, 555	GM966_C12_160R1_092.fsa	5673824	10	50	4	7652	7648	567025	7657	5678295	5	0.5035
B, 556	GM966_C12_160R1_092.fsa	5683663	16	89	7	7663	7657	5678295	7672	5691722	2	0.2636
B, 557	GM966_C12_160R1_092.fsa	5697099	14	62	5	7678	7672	5691722	7684	570248	8	0.792
B, 558	GM966_C12_160R1_092.fsa	5710559	11	50	4	7693	7687	5705172	7696	5713254	2	0.1964
B, 559	GM966_C12_160R1_092.fsa	5723144	14	67	6	7707	7705	5721345	7713	5728544	5	0.4949
B, 560	GM966_C12_160R1_092.fsa	5737552	13	57	5	7723	7717	5732146	7726	5740256	6	0.5817
B, 561	GM966_C12_160R1_092.fsa	5745668	13	92	8	7732	7726	5740256	7739	5751987	0	0.0
B, 562	GM966_C12_160R1_092.fsa	5760119	15	59	5	7748	7741	5753793	7753	576464	1	0.1275
B, 563	GM966_C12_160R1_092.fsa	5768259	7	27	2	7757	7753	576464	7759	577007	2	0.2241
B, 564	GM966_C12_160R1_092.fsa	5775503	11	50	4	7765	7759	577007	7771	578094	0	0.0
B, 565	GM966_C12_160R1_092.fsa	5787288	10	50	4	7778	7771	578094	7784	5792733	0	0.0
B, 566	GM966_C12_160R1_092.fsa	5798183	11	66	5	7790	7784	5792733	7799	5806278	3	0.2935
B, 567	GM966_C12_160R1_092.fsa	5817937	9	48	4	7812	7808	581435	7818	5823318	10	0.9641
B, 568	GM966_C12_160R1_092.fsa	5825112	8	22	1	7820	7818	5823318	7822	5826906	0	0.0
B, 569	GM966_C12_160R1_092.fsa	5833184	14	62	5	7829	7822	5826906	7835	5838565	3	0.2971
B, 570	GM966_C12_160R1_092.fsa	5856502	13	64	5	7855	7848	5850224	7861	5861883	2	0.1794
B, 571	GM966_C12_160R1_092.fsa	5868161	18	81	7	7868	7861	5861883	7874	5873543	1	0.1355
B, 572	GM966_C12_160R1_092.fsa	5886099	10	58	5	7888	7881	5879821	7892	5889686	3	0.3395
B, 573	GM966_C12_160R1_092.fsa	5895067	11	55	4	7898	7892	5889686	7903	5899552	4	0.3812
B, 574	GM966_C12_160R1_092.fsa	590583	12	47	4	7910	7903	5899552	7913	590852	2	0.1876
B, 575	GM966_C12_160R1_092.fsa	5912108	9	25	2	7917	7915	5910314	7922	5916592	2	0.1962
B, 576	GM966_C12_160R1_092.fsa	5925561	16	112	10	7932	7922	5916592	7939	5931839	1	0.1673
B, 577	GM966_C12_160R1_092.fsa	5938117	17	76	6	7946	7939	5931839	7950	5941704	2	0.2413
G, 1	GM966_C12_160R1_092.fsa	535386	59	292	29	1541	1535	529235	1548	54252	6	0.6418
G, 2	GM966_C12_160R1_092.fsa	787755	50	353	33	1799	1792	781142	1814	801884	2	0.2564
G, 3	GM966_C12_160R1_092.fsa	810355	53	269	25	1823	1814	801884	1828	815055	4	0.4443
G, 4	GM966_C12_160R1_092.fsa	856256	51	241	22	1872	1867	851588	1878	861851	3	0.328
G, 5	GM966_C12_160R1_092.fsa	865578	53	189	17	1882	1878	861851	1886	869303	3	0.3144
G, 6	GM966_C12_160R1_092.fsa	994537	64	563	51	2022	2013	986334	2034	100553	8	0.7942
G, 7	GM966_C12_160R1_092.fsa	1020245	171	590	54	2050	2043	1013812	2055	1024835	3	0.3256
G, 8	GM966_C12_160R1_092.fsa	1031253	169	1097	100	2062	2055	1024835	2069	1037663	6	0.6198
G, 9	GM966_C12_160R1_092.fsa	1047719	62	351	32	2080	2069	1037663	2085	1052283	4	0.3769
G, 10	GM966_C12_160R1_092.fsa	1311897	51	307	26	2380	2371	1304176	2389	1319615	2	0.2483
G, 11	GM966_C12_160R1_092.fsa	1579931	55	338	29	2689	2681	157295	2697	1586912	5	0.4664
G, 12	GM966_C12_160R1_092.fsa	2465698	64	283	23	3742	3735	2459826	3750	2472403	7	0.5973
G, 13	GM966_C12_160R1_092.fsa	2487468	51	302	25	3768	3761	2481613	3777	249499	5	0.4989
G, 14	GM966_C12_160R1_092.fsa	5205038	171	885	74	7112	7103	5197415	7118	5210122	5	0.4586
G, 15	GM966_C12_160R1_092.fsa	5217754	275	2489	211	7127	7118	5210122	7135	5224543	9	0.8283
G, 16	GM966_C12_160R1_092.fsa	5227089	140	1438	122	7138	7135	5224543	7155	5241533	4	0.3398
Y, 1	GM966_C12_160R1_092.fsa		51	334	0	8	6	-1.0	17	-1.0	10	0.0
Y, 2	GM966_C12_160R1_092.fsa		50	210	0	30	23	-1.0	33	-1.0	2	0.0
Y, 3	GM966_C12_160R1_092.fsa		52	178	0	67	62	-1.0	73	-1.0	3	0.0
Y, 4	GM966_C12_160R1_092.fsa		51	380	0	145	131	-1.0	149	-1.0	11	0.0
Y, 5	GM966_C12_160R1_092.fsa		53	145	0	416	413	-1.0	419	-1.0	2	0.0
Y, 6	GM966_C12_160R1_092.fsa		52	468	0	716	705	-1.0	727	-1.0	13	0.0
Y, 7	GM966_C12_160R1_092.fsa		60	311	0	1036	1029	-1.0	1042	-1.0	4	0.0
Y, 8	GM966_C12_160R1_092.fsa	18919	58	259	34	1134	1127	0.946	1140	27027	2	0.2982
Y, 9	GM966_C12_160R1_092.fsa	247345	67	360	52	1300	1289	231352	1304	253089	4	0.6297
Y, 10	GM966_C12_160R1_092.fsa	474521	69	290	31	1483	1476	466954	1489	480967	6	0.6911
Y, 11	GM966_C12_160R1_092.fsa	520984	60	425	44	1527	1517	510586	1531	525117	9	0.953
Y, 12	GM966_C12_160R1_092.fsa	546577	53	285	28	1552	1543	537429	1554	54.86	8	0.8507
Y, 13	GM966_C12_160R1_092.fsa	555654	73	355	35	1561	1554	54.86	1566	560666	9	0.9488
Y, 14	GM966_C12_160R1_092.fsa	598065	57	230	22	1604	1598	59224	1609	603007	5	0.571
Y, 15	GM966_C12_160R1_092.fsa	630934	53	268	26	1637	1631	624971	1643	636886	2	0.2588
Y, 16	GM966_C12_160R1_092.fsa	640848	50	338	33	1647	1643	636886	1659	652702	6	0.6636
Y, 17	GM966_C12_160R1_092.fsa	672361	50	246	24	1679	1673	666476	1682	675299	7	0.745
Y, 18	GM966_C12_160R1_092.fsa	679212	54	200	19	1686	1682	675299	1690	68312	2	0.2503
Y, 19	GM966_C12_160R1_092.fsa	687998	59	232	22	1695	1690	68312	1701	693842	2	0.2681
Y, 20	GM966_C12_160R1_092.fsa	705496	56	193	18	1713	1709	701616	1717	709372	5	0.5498
Y, 21	GM966_C12_160R1_092.fsa	716141	50	266	25	1724	1717	709372	1729	720968	2	0.2551
Y, 22	GM966_C12_160R1_092.fsa	730598	60	224	21	1739	1733	724824	1744	735402	3	0.3074
Y, 23	GM966_C12_160R1_092.fsa	745944	61	273	26	1755	1749	740198	1761	751679	5	0.5189
Y, 24	GM966_C12_160R1_092.fsa	86651	50	161	14	1883	1881	864647	1888	871165	5	0.5405
Y, 25	GM966_C12_160R1_092.fsa	876746	64	252	23	1894	1888	871165	1898	880464	5	0.5002
Y, 26	GM966_C12_160R1_092.fsa	918433	54	290	26	1939	1934	913816	1945	923968	7	0.6461
Y, 27	GM966_C12_160R1_092.fsa	930419	77	556	51	1952	1945	923968	1966	94.33	8	0.7583
Y, 28	GM966_C12_160R1_092.fsa	955236	54	401	36	1979	1966	94.33	1984	959819	8	0.8117
Y, 29	GM966_C12_160R1_092.fsa	980858	50	169	15	2007	2000	974463	2010	983597	3	0.2944
Y, 30	GM966_C12_160R1_092.fsa	101657	118	547	50	2046	2037	1008292	2049	1019327	5	0.4641
Y, 31	GM966_C12_160R1_092.fsa	1024835	158	869	79	2055	2049	1019327	2061	1030336	4	0.4014
Y, 32	GM966_C12_160R1_092.fsa	1036748	85	415	37	2068	2061	1030336	2075	104315	4	0.3809
Y, 33	GM966_C12_160R1_092.fsa	1166584	56	387	34	2212	2201	1156858	2218	1171879	7	0.6874
Y, 34	GM966_C12_160R1_092.fsa	1185965	57	365	32	2234	2229	1181569	2240	1191234	2	0.1757
Y, 35	GM966_C12_160R1_092.fsa	1225032	50	358	30	2279	2271	1218131	2283	1228481	8	0.7579
Y, 36	GM966_C12_160R1_092.fsa	1261213	50	291	25	2321	2311	1252606	2325	1264654	2	0.1903
Y, 37	GM966_C12_160R1_092.fsa	1301602	58	373	32	2368	2363	129731	2380	1311897	6	0.5537
Y, 38	GM966_C12_160R1_092.fsa	150573	53	349	30	2604	2597	1499616	2610	1510969	2	0.2232
Y, 39	GM966_C12_160R1_092.fsa	1515335	52	186	16	2615	2610	1510969	2621	1520574	2	0.2052
Y, 40	GM966_C12_160R1_092.fsa	1576441	53	331	28	2685	2675	1567713	2689	1579931	5	0.4575
Y, 41	GM966_C12_160R1_092.fsa	1591275	53	378	32	2702	2689	1579931	2706	1594765	7	0.6827
Y, 42	GM966_C12_160R1_092.fsa	1599128	63	446	38	2711	2706	1594765	2723	160947	2	0.2535
Y, 43	GM966_C12_160R1_092.fsa	1678993	61	251	21	2804	2797	1672999	2808	1682417	3	0.2982
Y, 44	GM966_C12_160R1_092.fsa	184765	56	273	23	3002	2995	1841701	3008	1852748	4	0.3986
Y, 45	GM966_C12_160R1_092.fsa	1892637	63	176	14	3055	3053	1890941	3061	1897723	2	0.2452
Y, 46	GM966_C12_160R1_092.fsa	1907044	56	487	41	3072	3064	1900266	3084	1917207	7	0.6514
Y, 47	GM966_C12_160R1_092.fsa	2091514	65	360	30	3291	3284	2085653	3298	2097374	4	0.3678
Y, 48	GM966_C12_160R1_092.fsa	2114103	62	356	29	3318	3311	210825	3326	212079	12	10755
Y, 49	GM966_C12_160R1_092.fsa	212831	55	359	29	3335	3326	212079	3341	2133321	9	0.8217
Y, 50	GM966_C12_160R1_092.fsa	2143341	62	569	47	3353	3341	2133321	3359	214835	5	0.4175
Y, 51	GM966_C12_160R1_092.fsa	2161699	54	434	36	3375	3369	2156695	3386	2170868	5	0.4504
Y, 52	GM966_C12_160R1_092.fsa	2286314	54	171	14	3526	3519	2280555	3528	2287959	3	0.2777
Y, 53	GM966_C12_160R1_092.fsa	2292074	74	325	26	3533	3528	2287959	3539	2297011	3	0.3078
Y, 54	GM966_C12_160R1_092.fsa	231018	55	202	16	3555	3550	2306065	3560	2314297	2	0.1856
Y, 55	GM966_C12_160R1_092.fsa	2358776	55	231	19	3614	3607	2353007	3618	2362072	5	0.4532
Y, 56	GM966_C12_160R1_092.fsa	2463182	55	82	6	3739	3737	2461504	3741	2464859	3	0.2689
Y, 57	GM966_C12_160R1_092.fsa	248496	51	356	29	3765	3755	2476591	3771	2489976	11	0.9346
Y, 58	GM966_C12_160R1_092.fsa	2706122	55	450	36	4037	4024	269551	4042	2710203	2	0.1917
Y, 59	GM966_C12_160R1_092.fsa	2975214	65	234	18	4370	4364	2970414	4376	2980014	2	0.2117
Y, 60	GM966_C12_160R1_092.fsa	314832	53	319	26	4586	4576	314.0	4591	3152482	4	0.3965
Y, 61	GM966_C12_160R1_092.fsa	3173306	56	220	18	4616	4609	3167473	4620	317664	2	0.1859
Y, 62	GM966_C12_160R1_092.fsa	3182477	52	253	21	4627	4620	317664	4631	3185813	4	0.3751
Y, 63	GM966_C12_160R1_092.fsa	3196661	50	562	46	4644	4638	3191653	4655	3205701	10	0.887
Y, 64	GM966_C12_160R1_092.fsa	3281812	58	199	16	4749	4743	3276979	4754	3285837	2	0.2324
Y, 65	GM966_C12_160R1_092.fsa	340.0	51	310	24	4897	4891	3395247	4904	3405628	4	0.3549
Y, 66	GM966_C12_160R1_092.fsa	3435371	62	237	19	4941	4936	3431352	4945	3438585	4	0.335
Y, 67	GM966_C12_160R1_092.fsa	3538195	57	484	38	5069	5062	3532575	5081	354783	3	0.2695
Y, 68	GM966_C12_160R1_092.fsa	356228	52	191	15	5099	5094	3558266	5105	3567096	6	0.4848
Y, 69	GM966_C12_160R1_092.fsa	361.44	68	313	25	5164	5157	360.88	5168	361.76	4	0.3708
Y, 70	GM966_C12_160R1_092.fsa	362.16	55	200	16	5173	5168	361.76	5178	362.56	2	0.1869
Y, 71	GM966_C12_160R1_092.fsa	365.2	52	275	22	5211	5207	364.88	5217	365.68	5	0.4667
Y, 72	GM966_C12_160R1_092.fsa	367.52	57	463	37	5240	5224	366.24	5245	367.92	7	0.614
Y, 73	GM966_C12_160R1_092.fsa	373.76	50	404	32	5318	5311	373.2	5324	374.24	9	0.7859
Y, 74	GM966_C12_160R1_092.fsa	374.48	57	391	31	5327	5324	374.24	5341	375.6	5	0.4521
Y, 75	GM966_C12_160R1_092.fsa	377.6	58	307	24	5366	5359	377.04	5372	378.08	3	0.2546
Y, 76	GM966_C12_160R1_092.fsa	3863462	59	314	25	5475	5472	3861052	5485	3871494	12	0.9931
Y, 77	GM966_C12_160R1_092.fsa	4144925	56	374	30	5826	5821	4140821	5834	4151494	8	0.6726
Y, 78	GM966_C12_160R1_092.fsa	4232232	52	460	37	5933	5927	422.74	5944	4241089	8	0.6682
Y, 79	GM966_C12_160R1_092.fsa	4315044	51	193	15	6036	6032	4311832	6038	4316649	2	0.1902
Y, 80	GM966_C12_160R1_092.fsa	4331895	60	249	19	6057	6050	4326279	6062	4335906	3	0.3131
Y, 81	GM966_C12_160R1_092.fsa	449483	50	288	23	6258	6252	4489914	6262	4498109	2	0.2101
Y, 82	GM966_C12_160R1_092.fsa	4503027	56	311	25	6268	6262	4498109	6273	4507126	6	0.5268
Y, 83	GM966_C12_160R1_092.fsa	4518609	53	265	21	6287	6283	4515327	6297	4526815	8	0.6667
Y, 84	GM966_C12_160R1_092.fsa	4653035	73	239	19	6451	6447	4649766	6457	4657939	3	0.2506
Y, 85	GM966_C12_160R1_092.fsa	4913176	66	351	29	6765	6758	490729	6770	4917381	5	0.4868
Y, 86	GM966_C12_160R1_092.fsa	4949372	70	479	40	6808	6802	4944317	6814	4954429	11	0.936
Y, 87	GM966_C12_160R1_092.fsa	5030122	55	283	23	6904	6901	502761	6913	5037657	5	0.4527
Y, 88	GM966_C12_160R1_092.fsa	5043519	54	267	22	6920	6913	5037657	6926	5048545	4	0.3607
Y, 89	GM966_C12_160R1_092.fsa	5117319	58	380	31	7008	7003	511312	7016	5124037	4	0.3572
Y, 90	GM966_C12_160R1_092.fsa	5155168	64	300	25	7053	7046	5149267	7055	5156854	3	0.3122
Y, 91	GM966_C12_160R1_092.fsa	5161072	71	415	35	7060	7055	5156854	7066	5166136	4	0.3455
Y, 92	GM966_C12_160R1_092.fsa	5172046	75	562	47	7073	7066	5166136	7079	5177115	3	0.256
Y, 93	GM966_C12_160R1_092.fsa	5199109	61	223	18	7105	7099	5194029	7110	5203343	4	0.3625
Y, 94	GM966_C12_160R1_092.fsa	521097	130	842	71	7119	7110	5203343	7125	5216058	6	0.5843
Y, 95	GM966_C12_160R1_092.fsa	5248337	51	182	15	7163	7156	5242383	7166	5250889	5	0.482
Y, 96	GM966_C12_160R1_092.fsa	529096	60	215	18	7213	7206	5284982	7219	5296086	3	0.3382
Y, 97	GM966_C12_160R1_092.fsa	530207	50	173	14	7226	7219	5296086	7230	5305491	3	0.3395
Y, 98	GM966_C12_160R1_092.fsa	5325182	56	304	26	7253	7247	5320042	7263	5333755	7	0.6504
Y, 99	GM966_C12_160R1_092.fsa	5423334	53	349	30	7367	7356	541382	7373	5428528	7	0.6139
Y, 100	GM966_C12_160R1_092.fsa	5458023	51	369	32	7407	7400	5451942	7416	5465848	10	0.9068
Y, 101	GM966_C12_160R1_092.fsa	5727643	55	340	30	7712	7705	5721345	7720	5734848	3	0.3341
Y, 102	GM966_C12_160R1_092.fsa	5790918	55	469	42	7782	7771	578094	7787	5795458	6	0.6322
Y, 103	GM966_C12_160R1_092.fsa	5799091	57	307	27	7791	7787	5795458	7797	5804484	5	0.4985
R, 1	GM966_C12_160R1_092.fsa		53	324	0	18	9	-1.0	26	-1.0	7	0.0
R, 2	GM966_C12_160R1_092.fsa		52	288	0	31	26	-1.0	39	-1.0	3	0.0
R, 3	GM966_C12_160R1_092.fsa		51	264	0	48	39	-1.0	54	-1.0	10	0.0
R, 4	GM966_C12_160R1_092.fsa		84	975	0	320	305	-1.0	333	-1.0	6	0.0
R, 5	GM966_C12_160R1_092.fsa		54	318	0	752	745	-1.0	760	-1.0	14	0.0
R, 6	GM966_C12_160R1_092.fsa	141892	71	310	41	1225	1218	132432	1230	148649	2	0.2912
R, 7	GM966_C12_160R1_092.fsa	345316	54	215	27	1372	1369	341451	1381	356801	2	0.315
R, 8	GM966_C12_160R1_092.fsa	435073	51	206	22	1447	1442	429487	1452	440633	3	0.4007
R, 9	GM966_C12_160R1_092.fsa	456059	51	179	19	1466	1462	451672	1469	459338	2	0.2491
R, 10	GM966_C12_160R1_092.fsa	560666	60	277	27	1566	1560	554649	1572	566652	2	0.2621
R, 11	GM966_C12_160R1_092.fsa	879534	72	188	17	1897	1891	873956	1903	885107	3	0.2788
R, 12	GM966_C12_160R1_092.fsa	921201	57	280	25	1942	1937	916586	1947	925812	6	0.5823
R, 13	GM966_C12_160R1_092.fsa	942381	70	430	39	1965	1958	935943	1974	950648	2	0.2694
R, 14	GM966_C12_160R1_092.fsa	967146	69	324	29	1992	1986	961652	1997	97172	3	0.3089
R, 15	GM966_C12_160R1_092.fsa	981771	54	318	29	2008	2004	978118	2016	98907	4	0.3911
R, 16	GM966_C12_160R1_092.fsa	1173643	77	454	40	2220	2209	1163934	2230	1182448	2	0.2613
R, 17	GM966_C12_160R1_092.fsa	1211226	63	327	28	2263	2252	1201728	2267	1214679	3	0.3263
R, 18	GM966_C12_160R1_092.fsa	1510969	51	448	39	2610	2604	150573	2618	1517955	9	0.8021
R, 19	GM966_C12_160R1_092.fsa	1554622	59	304	26	2660	2649	154502	2662	1556367	3	0.2896
R, 20	GM966_C12_160R1_092.fsa	1558986	58	182	15	2665	2662	1556367	2670	156335	3	0.319
R, 21	GM966_C12_160R1_092.fsa	1571204	53	341	29	2679	2670	156335	2685	1576441	4	0.4354
R, 22	GM966_C12_160R1_092.fsa	1593893	51	237	20	2705	2701	1590402	2713	1600861	3	0.2631
R, 23	GM966_C12_160R1_092.fsa	1613772	54	155	13	2728	2724	161033	2730	1615492	4	0.4115
R, 24	GM966_C12_160R1_092.fsa	1766876	59	318	27	2907	2901	1761772	2913	1771977	5	0.4291
R, 25	GM966_C12_160R1_092.fsa	1827243	51	449	38	2978	2971	1821287	2991	183.83	11	0.951
R, 26	GM966_C12_160R1_092.fsa	1844251	52	263	22	2998	2991	183.83	3004	184935	7	0.6152
R, 27	GM966_C12_160R1_092.fsa	2032803	52	375	31	3221	3214	202692	3230	2040364	5	0.4638
R, 28	GM966_C12_160R1_092.fsa	2087328	50	229	19	3286	3277	2079789	3291	2091514	2	0.2094
R, 29	GM966_C12_160R1_092.fsa	2099884	53	487	40	3301	3291	2091514	3307	2104904	5	0.4569
R, 30	GM966_C12_160R1_092.fsa	2109086	79	358	29	3312	3307	2104904	3322	2117447	6	0.542
R, 31	GM966_C12_160R1_092.fsa	2157529	52	255	21	3370	3365	2153357	3376	2162533	4	0.397
R, 32	GM966_C12_160R1_092.fsa	2170035	77	485	40	3385	3376	2162533	3391	2175034	11	0.9366
R, 33	GM966_C12_160R1_092.fsa	2179198	50	284	23	3396	3391	2175034	3402	2184194	4	0.3863
R, 34	GM966_C12_160R1_092.fsa	2357951	71	209	17	3613	3608	2353831	3618	2362072	3	0.2835
R, 35	GM966_C12_160R1_092.fsa	2416902	50	365	30	3684	3671	240592	3687	2419434	11	10011
R, 36	GM966_C12_160R1_092.fsa	2660408	56	296	24	3981	3975	265551	3987	2665306	2	0.19
R, 37	GM966_C12_160R1_092.fsa	2744489	75	497	40	4084	4073	2735509	4090	2749387	8	0.6752
R, 38	GM966_C12_160R1_092.fsa	2752652	53	170	13	4094	4090	2749387	4097	2755101	4	0.3916
R, 39	GM966_C12_160R1_092.fsa	2819369	54	388	31	4176	4165	2810494	4182	2824208	5	0.4792
R, 40	GM966_C12_160R1_092.fsa	2896647	65	245	19	4272	4265	2891023	4278	2901467	9	0.7381
R, 41	GM966_C12_160R1_092.fsa	3014227	51	155	12	4419	4416	3011853	4423	3017394	4	0.3488
R, 42	GM966_C12_160R1_092.fsa	3021355	52	272	21	4428	4423	3017394	4434	3026113	4	0.3316
R, 43	GM966_C12_160R1_092.fsa	315831	52	297	24	4598	4592	3153315	4604	3163307	2	0.2109
R, 44	GM966_C12_160R1_092.fsa	3175807	58	167	13	4619	4617	3174139	4623	3179141	3	0.2501
R, 45	GM966_C12_160R1_092.fsa	3204887	53	186	15	4654	4648	320.0	4660	3209771	7	0.5878
R, 46	GM966_C12_160R1_092.fsa	3251144	50	263	21	4711	4700	3242241	4716	3255187	3	0.2674
R, 47	GM966_C12_160R1_092.fsa	3359495	50	244	19	4846	4839	3353918	4852	3364273	3	0.2777
R, 48	GM966_C12_160R1_092.fsa	3516515	51	173	13	5042	5039	3514105	5044	3518121	3	0.3012
R, 49	GM966_C12_160R1_092.fsa	3559872	64	430	34	5096	5088	3553449	5101	3563885	3	0.2818
R, 50	GM966_C12_160R1_092.fsa	366.24	55	207	16	5224	5218	365.76	5230	366.72	3	0.2717
R, 51	GM966_C12_160R1_092.fsa	387792	53	232	18	5493	5491	3876314	5497	3881133	2	0.1606
R, 52	GM966_C12_160R1_092.fsa	3922097	51	292	23	5548	5545	3919687	5556	3928522	3	0.2712
R, 53	GM966_C12_160R1_092.fsa	3962254	54	186	14	5598	5591	3956633	5604	3967073	5	0.4708
R, 54	GM966_C12_160R1_092.fsa	4057307	65	241	19	5717	5711	4052516	5722	4061301	4	0.3594
R, 55	GM966_C12_160R1_092.fsa	4189303	57	149	12	5880	5878	4187658	5886	4194239	3	0.2825
R, 56	GM966_C12_160R1_092.fsa	4212898	65	326	26	5909	5903	4208062	5921	4222567	13	11248
R, 57	GM966_C12_160R1_092.fsa	4573655	53	206	16	6354	6348	4568719	6358	4576946	2	0.1675
R, 58	GM966_C12_160R1_092.fsa	4581061	55	207	17	6363	6358	4576946	6368	4585177	2	0.1658
R, 59	GM966_C12_160R1_092.fsa	4595058	52	229	18	6380	6376	4591763	6386	460.0	3	0.2902
R, 60	GM966_C12_160R1_092.fsa	4741544	51	191	15	6559	6552	4735793	6561	4743188	3	0.2897
R, 61	GM966_C12_160R1_092.fsa	4824253	57	178	14	6659	6653	4819233	6664	4828438	2	0.1756
R, 62	GM966_C12_160R1_092.fsa	4854405	58	227	19	6695	6685	4846025	6700	4858597	6	0.5468
R, 63	GM966_C12_160R1_092.fsa	4863628	52	198	16	6706	6700	4858597	6713	486.95	2	0.2176
R, 64	GM966_C12_160R1_092.fsa	494853	50	271	22	6807	6800	4942633	6813	4953586	2	0.1867
R, 65	GM966_C12_160R1_092.fsa	4962016	61	370	31	6823	6816	4956115	6832	4969607	2	0.1988
R, 66	GM966_C12_160R1_092.fsa	5087944	68	293	24	6973	6968	508375	6979	5092977	2	0.1678
R, 67	GM966_C12_160R1_092.fsa	5166136	62	232	19	7066	7061	5161916	7074	5172891	3	0.2854
R, 68	GM966_C12_160R1_092.fsa	5205885	134	830	70	7113	7104	5198262	7117	5209275	5	0.4396
R, 69	GM966_C12_160R1_092.fsa	5217754	139	1082	91	7127	7117	5209275	7133	5222845	9	0.7684
R, 70	GM966_C12_160R1_092.fsa	525174	50	324	27	7167	7156	5242383	7173	5256848	8	0.7012
R, 71	GM966_C12_160R1_092.fsa	5292668	54	312	26	7215	7211	5289252	7226	530207	5	0.4686
R, 72	GM966_C12_160R1_092.fsa	5824215	60	367	32	7819	7812	5817937	7824	582.87	6	0.6124
O, 1	GM966_C12_160R1_092.fsa	20.0	2070	20781	2920	1268	1251	177027	1277	213571	10	1477
O, 2	GM966_C12_160R1_092.fsa	40.0	1799	13329	1574	1416	1405	386669	1425	410292	7	0.8275
O, 3	GM966_C12_160R1_092.fsa	60.0	3229	18670	1839	1606	1597	591266	1614	608012	5	0.5349
O, 4	GM966_C12_160R1_092.fsa	80.0	2162	12416	1168	1812	1803	791528	1820	807532	5	0.5095
O, 5	GM966_C12_160R1_092.fsa	100.0	3373	18632	1706	2028	2020	992715	2036	1007371	5	0.4718
O, 6	GM966_C12_160R1_092.fsa	114.0	3934	20967	1872	2182	2173	1131927	2189	1146219	4	0.4457
O, 7	GM966_C12_160R1_092.fsa	1151542	56	506	44	2195	2189	1146219	2203	1158628	8	0.7777
O, 8	GM966_C12_160R1_092.fsa	120.0	3058	16919	1472	2250	2242	1192989	2258	1206909	5	0.449
O, 9	GM966_C12_160R1_092.fsa	1212089	56	315	27	2264	2258	1206909	2272	1218993	6	0.5206
O, 10	GM966_C12_160R1_092.fsa	140.0	2640	13918	1201	2483	2474	139232	2491	1406994	4	0.4272
O, 11	GM966_C12_160R1_092.fsa	160.0	2845	15769	1367	2712	2703	1592147	2719	1606027	5	0.4437
O, 12	GM966_C12_160R1_092.fsa	180.0	3629	19586	1665	2946	2938	1793212	2954	1806815	5	0.4307
O, 13	GM966_C12_160R1_092.fsa	200.0	2941	16394	1381	3182	3173	1992412	3189	2005893	5	0.4342
O, 14	GM966_C12_160R1_092.fsa	214.0	3032	17071	1425	3349	3340	2132486	3357	214668	5	0.4398
O, 15	GM966_C12_160R1_092.fsa	220.0	2413	14092	1165	3421	3411	2191683	3429	2206571	5	0.4436
O, 16	GM966_C12_160R1_092.fsa	240.0	3538	21227	1771	3664	3655	2392577	3672	2406766	5	0.4628
O, 17	GM966_C12_160R1_092.fsa	250.0	1595	10141	836	3783	3774	2492483	3791	2506503	5	0.4834
O, 18	GM966_C12_160R1_092.fsa	260.0	2584	16622	1342	3907	3897	2591997	3915	2606531	6	0.4876
O, 19	GM966_C12_160R1_092.fsa	280.0	2800	19030	1545	4152	4142	2791836	4161	2807266	6	0.5247
O, 20	GM966_C12_160R1_092.fsa	300.0	2810	19115	1519	4401	4390	2991209	4410	3007109	6	0.5033
O, 21	GM966_C12_160R1_092.fsa	314.0	1794	12860	1054	4576	4565	3131087	4585	3147488	6	0.5516
O, 22	GM966_C12_160R1_092.fsa	320.0	1978	14701	1212	4648	4637	3190819	4658	3208143	7	0.5806
O, 23	GM966_C12_160R1_092.fsa	340.0	2480	19316	1541	4897	4886	3391283	4907	340804	7	0.5799
O, 24	GM966_C12_160R1_092.fsa	360.0	2063	16840	1349	5146	5134	3590371	5156	360.8	7	0.6136
O, 25	GM966_C12_160R1_092.fsa	380.0	1453	12407	994	5396	5384	379.04	5408	380964	7	0.6369
O, 26	GM966_C12_160R1_092.fsa	400.0	1998	17698	1413	5645	5632	398956	5655	4007935	8	0.6689
O, 27	GM966_C12_160R1_092.fsa	414.0	1900	17116	1391	5820	5807	4129516	5831	4149031	8	0.6836
O, 28	GM966_C12_160R1_092.fsa	420.0	1741	16249	1323	5893	5881	4190125	5905	4209674	8	0.7136
O, 29	GM966_C12_160R1_092.fsa	440.0	2137	20593	1662	6142	6128	4388794	6154	4409789	9	0.7328
O, 30	GM966_C12_160R1_092.fsa	460.0	2406	23705	1942	6386	6370	4586823	6399	4610593	9	0.7541
O, 31	GM966_C12_160R1_092.fsa	480.0	2356	23956	1987	6630	6615	4787632	6643	4810868	9	0.797
O, 32	GM966_C12_160R1_092.fsa	500.0	1065	11030	927	6868	6847	4982264	6882	501171	9	0.8219
O, 33	GM966_C12_160R1_092.fsa	514.0	1180	12261	1031	7035	7017	5124877	7048	5150952	9	0.8157
O, 34	GM966_C12_160R1_092.fsa	5197415	2679	27400	2319	7103	7087	5183877	7116	5208427	9	0.8176
O, 35	GM966_C12_160R1_092.fsa	540.0	2092	22621	1951	7340	7318	5381031	7356	541382	10	0.8643
O, 36	GM966_C12_160R1_092.fsa	560.0	1362	15122	1337	7569	7551	5584106	7583	5612402	10	0.9262
O, 37	GM966_C12_160R1_092.fsa	580.0	2076	23821	2151	7792	7764	5774597	7811	581704	10	0.9764

## Sheet: 160R2
Dye/Sample Peak	Sample File Name	Size	Height	Area in Point	Area in BP	Data Point	Begin Point	Begin BP	End Point	End BP	Width in Point	Width in BP	User Comments	User Edit
B, 1	GM966_D01_160R2_009.fsa		11	89	0	22	11	-1.0	29	-1.0	7	0.0
B, 2	GM966_D01_160R2_009.fsa		7	52	0	35	29	-1.0	41	-1.0	3	0.0
B, 3	GM966_D01_160R2_009.fsa		10	55	0	48	41	-1.0	51	-1.0	2	0.0
B, 4	GM966_D01_160R2_009.fsa		13	58	0	53	51	-1.0	59	-1.0	1	0.0
B, 5	GM966_D01_160R2_009.fsa		8	51	0	65	61	-1.0	71	-1.0	4	0.0
B, 6	GM966_D01_160R2_009.fsa		7	22	0	74	71	-1.0	77	-1.0	3	0.0
B, 7	GM966_D01_160R2_009.fsa		9	61	0	115	104	-1.0	117	-1.0	4	0.0
B, 8	GM966_D01_160R2_009.fsa		13	121	0	124	117	-1.0	138	-1.0	4	0.0
B, 9	GM966_D01_160R2_009.fsa		11	73	0	144	138	-1.0	151	-1.0	3	0.0
B, 10	GM966_D01_160R2_009.fsa		8	63	0	185	178	-1.0	193	-1.0	1	0.0
B, 11	GM966_D01_160R2_009.fsa		9	48	0	200	193	-1.0	204	-1.0	1	0.0
B, 12	GM966_D01_160R2_009.fsa		8	44	0	212	204	-1.0	217	-1.0	9	0.0
B, 13	GM966_D01_160R2_009.fsa		11	95	0	225	217	-1.0	236	-1.0	6	0.0
B, 14	GM966_D01_160R2_009.fsa		9	76	0	241	236	-1.0	253	-1.0	7	0.0
B, 15	GM966_D01_160R2_009.fsa		9	87	0	256	253	-1.0	269	-1.0	7	0.0
B, 16	GM966_D01_160R2_009.fsa		9	61	0	280	274	-1.0	287	-1.0	4	0.0
B, 17	GM966_D01_160R2_009.fsa		8	64	0	293	287	-1.0	305	-1.0	2	0.0
B, 18	GM966_D01_160R2_009.fsa		8	47	0	315	305	-1.0	319	-1.0	3	0.0
B, 19	GM966_D01_160R2_009.fsa		12	86	0	326	319	-1.0	334	-1.0	4	0.0
B, 20	GM966_D01_160R2_009.fsa		16	137	0	341	334	-1.0	352	-1.0	4	0.0
B, 21	GM966_D01_160R2_009.fsa		10	56	0	358	352	-1.0	363	-1.0	2	0.0
B, 22	GM966_D01_160R2_009.fsa		16	55	0	370	363	-1.0	375	-1.0	1	0.0
B, 23	GM966_D01_160R2_009.fsa		10	65	0	384	375	-1.0	388	-1.0	6	0.0
B, 24	GM966_D01_160R2_009.fsa		12	59	0	390	388	-1.0	399	-1.0	0	0.0
B, 25	GM966_D01_160R2_009.fsa		11	91	0	411	399	-1.0	416	-1.0	10	0.0
B, 26	GM966_D01_160R2_009.fsa		11	85	0	421	416	-1.0	435	-1.0	7	0.0
B, 27	GM966_D01_160R2_009.fsa		10	21	0	437	435	-1.0	441	-1.0	1	0.0
B, 28	GM966_D01_160R2_009.fsa		9	49	0	457	451	-1.0	460	-1.0	3	0.0
B, 29	GM966_D01_160R2_009.fsa		11	62	0	466	460	-1.0	471	-1.0	5	0.0
B, 30	GM966_D01_160R2_009.fsa		10	30	0	484	478	-1.0	486	-1.0	0	0.0
B, 31	GM966_D01_160R2_009.fsa		11	41	0	496	493	-1.0	501	-1.0	1	0.0
B, 32	GM966_D01_160R2_009.fsa		8	35	0	506	501	-1.0	510	-1.0	1	0.0
B, 33	GM966_D01_160R2_009.fsa		7	48	0	517	510	-1.0	522	-1.0	5	0.0
B, 34	GM966_D01_160R2_009.fsa		7	38	0	526	522	-1.0	532	-1.0	5	0.0
B, 35	GM966_D01_160R2_009.fsa		10	64	0	558	548	-1.0	561	-1.0	4	0.0
B, 36	GM966_D01_160R2_009.fsa		8	42	0	568	564	-1.0	573	-1.0	3	0.0
B, 37	GM966_D01_160R2_009.fsa		7	45	0	579	573	-1.0	583	-1.0	4	0.0
B, 38	GM966_D01_160R2_009.fsa		10	34	0	588	583	-1.0	590	-1.0	4	0.0
B, 39	GM966_D01_160R2_009.fsa		12	46	0	601	596	-1.0	603	-1.0	0	0.0
B, 40	GM966_D01_160R2_009.fsa		18	77	0	610	603	-1.0	615	-1.0	2	0.0
B, 41	GM966_D01_160R2_009.fsa		14	121	0	628	615	-1.0	636	-1.0	5	0.0
B, 42	GM966_D01_160R2_009.fsa		10	82	0	642	636	-1.0	648	-1.0	6	0.0
B, 43	GM966_D01_160R2_009.fsa		10	93	0	655	648	-1.0	661	-1.0	8	0.0
B, 44	GM966_D01_160R2_009.fsa		11	66	0	675	671	-1.0	683	-1.0	1	0.0
B, 45	GM966_D01_160R2_009.fsa		8	41	0	692	683	-1.0	695	-1.0	5	0.0
B, 46	GM966_D01_160R2_009.fsa		10	30	0	704	702	-1.0	706	-1.0	4	0.0
B, 47	GM966_D01_160R2_009.fsa		11	34	0	720	717	-1.0	724	-1.0	3	0.0
B, 48	GM966_D01_160R2_009.fsa		13	85	0	734	724	-1.0	740	-1.0	3	0.0
B, 49	GM966_D01_160R2_009.fsa		14	97	0	756	745	-1.0	761	-1.0	6	0.0
B, 50	GM966_D01_160R2_009.fsa		9	38	0	765	761	-1.0	775	-1.0	0	0.0
B, 51	GM966_D01_160R2_009.fsa		8	43	0	781	775	-1.0	791	-1.0	4	0.0
B, 52	GM966_D01_160R2_009.fsa		9	53	0	805	799	-1.0	809	-1.0	2	0.0
B, 53	GM966_D01_160R2_009.fsa		10	102	0	815	809	-1.0	827	-1.0	8	0.0
B, 54	GM966_D01_160R2_009.fsa		8	30	0	829	827	-1.0	834	-1.0	1	0.0
B, 55	GM966_D01_160R2_009.fsa		6	20	0	841	839	-1.0	843	-1.0	1	0.0
B, 56	GM966_D01_160R2_009.fsa		10	59	0	850	843	-1.0	852	-1.0	1	0.0
B, 57	GM966_D01_160R2_009.fsa		16	89	0	858	852	-1.0	864	-1.0	3	0.0
B, 58	GM966_D01_160R2_009.fsa		15	60	0	881	874	-1.0	885	-1.0	0	0.0
B, 59	GM966_D01_160R2_009.fsa		14	59	0	895	891	-1.0	901	-1.0	1	0.0
B, 60	GM966_D01_160R2_009.fsa		10	45	0	915	909	-1.0	919	-1.0	2	0.0
B, 61	GM966_D01_160R2_009.fsa		7	44	0	922	919	-1.0	926	-1.0	3	0.0
B, 62	GM966_D01_160R2_009.fsa		14	26	0	930	928	-1.0	932	-1.0	1	0.0
B, 63	GM966_D01_160R2_009.fsa		7	24	0	938	936	-1.0	941	-1.0	2	0.0
B, 64	GM966_D01_160R2_009.fsa		8	38	0	947	941	-1.0	951	-1.0	8	0.0
B, 65	GM966_D01_160R2_009.fsa		9	53	0	957	951	-1.0	966	-1.0	0	0.0
B, 66	GM966_D01_160R2_009.fsa		8	27	0	971	966	-1.0	973	-1.0	6	0.0
B, 67	GM966_D01_160R2_009.fsa		12	42	0	980	973	-1.0	982	-1.0	3	0.0
B, 68	GM966_D01_160R2_009.fsa		7	37	0	993	990	-1.0	1002	-1.0	1	0.0
B, 69	GM966_D01_160R2_009.fsa		10	53	0	1017	1010	-1.0	1023	-1.0	7	0.0
B, 70	GM966_D01_160R2_009.fsa		199	1438	0	1038	1023	-1.0	1047	-1.0	6	0.0
B, 71	GM966_D01_160R2_009.fsa		161	1591	0	1064	1047	-1.0	1073	-1.0	6	0.0
B, 72	GM966_D01_160R2_009.fsa		239	1478	0	1082	1073	-1.0	1089	-1.0	5	0.0
B, 73	GM966_D01_160R2_009.fsa		111	636	0	1096	1089	-1.0	1104	-1.0	5	0.0
B, 74	GM966_D01_160R2_009.fsa	0.5333	18	62	8	1115	1104	-1.0	1119	10667	3	0.465
B, 75	GM966_D01_160R2_009.fsa	21333	68	478	63	1127	1119	10667	1135	3.2	5	0.7648
B, 76	GM966_D01_160R2_009.fsa	42667	86	529	70	1143	1135	3.2	1149	50667	5	0.7439
B, 77	GM966_D01_160R2_009.fsa	57333	26	153	20	1154	1149	50667	1158	62667	5	0.6857
B, 78	GM966_D01_160R2_009.fsa	6.8	29	176	23	1162	1158	62667	1171	8.0	6	0.8193
B, 79	GM966_D01_160R2_009.fsa	85333	11	45	5	1175	1171	8.0	1183	9.6	8	11167
B, 80	GM966_D01_160R2_009.fsa	98667	6	11	1	1185	1183	9.6	1187	101333	2	0.3111
B, 81	GM966_D01_160R2_009.fsa	122667	23	110	14	1203	1196	113333	1206	126667	4	0.6333
B, 82	GM966_D01_160R2_009.fsa	13.6	77	380	50	1213	1206	126667	1219	14.4	4	0.6038
B, 83	GM966_D01_160R2_009.fsa	150667	49	236	31	1224	1219	14.4	1232	161333	4	0.6292
B, 84	GM966_D01_160R2_009.fsa	174667	15	68	9	1242	1232	161333	1246	18.0	4	0.5333
B, 85	GM966_D01_160R2_009.fsa	190667	59	283	37	1254	1246	18.0	1258	19.6	5	0.6723
B, 86	GM966_D01_160R2_009.fsa	207422	582	3154	456	1266	1258	19.6	1272	216252	5	0.7388
B, 87	GM966_D01_160R2_009.fsa	223548	324	2076	301	1277	1272	216252	1281	229344	6	0.9049
B, 88	GM966_D01_160R2_009.fsa	235104	314	1908	273	1285	1281	229344	1292	24.51	5	0.8126
B, 89	GM966_D01_160R2_009.fsa	247936	52	252	35	1294	1292	24.51	1304	261988	3	0.4222
B, 90	GM966_D01_160R2_009.fsa	274454	178	858	118	1313	1304	261988	1318	281306	4	0.6816
B, 91	GM966_D01_160R2_009.fsa	290814	207	1040	140	1325	1318	281306	1332	300223	4	0.6755
B, 92	GM966_D01_160R2_009.fsa	306884	52	156	20	1337	1332	300223	1339	309534	2	0.3493
B, 93	GM966_D01_160R2_009.fsa	31875	255	1145	150	1346	1339	309534	1351	325275	4	0.5533
B, 94	GM966_D01_160R2_009.fsa	331752	217	947	122	1356	1351	325275	1363	340741	4	0.5427
B, 95	GM966_D01_160R2_009.fsa	349639	21	135	17	1370	1363	340741	1372	352165	0	0.0
B, 96	GM966_D01_160R2_009.fsa	360948	256	1364	170	1379	1372	352165	1383	365927	5	0.6372
B, 97	GM966_D01_160R2_009.fsa	372111	246	1312	161	1388	1383	365927	1395	380696	4	0.5999
B, 98	GM966_D01_160R2_009.fsa	390402	401	2113	255	1403	1395	380696	1410	398806	5	0.6257
B, 99	GM966_D01_160R2_009.fsa	407982	210	1368	155	1418	1410	398806	1430	421546	5	0.6521
B, 100	GM966_D01_160R2_009.fsa	427154	44	243	27	1435	1430	421546	1439	431621	6	0.7164
B, 101	GM966_D01_160R2_009.fsa	440508	130	852	94	1447	1439	431621	1450	443823	6	0.716
B, 102	GM966_D01_160R2_009.fsa	452622	647	3687	404	1458	1450	443823	1466	461357	5	0.5558
B, 103	GM966_D01_160R2_009.fsa	471109	368	2220	239	1475	1466	461357	1483	479713	5	0.6089
B, 104	GM966_D01_160R2_009.fsa	492506	21	157	16	1495	1483	479713	1504	502013	5	0.6204
B, 105	GM966_D01_160R2_009.fsa	516655	533	3033	316	1518	1504	502013	1524	522876	3	0.3676
B, 106	GM966_D01_160R2_009.fsa	533174	1399	9462	967	1534	1524	522876	1551	550483	4	0.4759
B, 107	GM966_D01_160R2_009.fsa	558544	470	2208	222	1559	1551	550483	1564	563554	4	0.4515
B, 108	GM966_D01_160R2_009.fsa	571528	594	3106	308	1572	1564	563554	1577	576486	4	0.4601
B, 109	GM966_D01_160R2_009.fsa	57945	236	1136	112	1580	1577	576486	1585	584375	4	0.44
B, 110	GM966_D01_160R2_009.fsa	591236	1074	5381	525	1592	1585	584375	1600	599029	4	0.4436
B, 111	GM966_D01_160R2_009.fsa	607004	172	910	90	1608	1600	599029	1615	613993	4	0.4796
B, 112	GM966_D01_160R2_009.fsa	620968	459	2116	210	1622	1615	613993	1629	627927	4	0.4319
B, 113	GM966_D01_160R2_009.fsa	63388	152	700	69	1635	1629	627927	1640	638832	4	0.425
B, 114	GM966_D01_160R2_009.fsa	642789	116	537	53	1644	1640	638832	1646	644765	4	0.4575
B, 115	GM966_D01_160R2_009.fsa	651673	678	3324	327	1653	1646	644765	1660	658566	4	0.4368
B, 116	GM966_D01_160R2_009.fsa	668388	72	303	29	1670	1660	658566	1676	674267	3	0.3753
B, 117	GM966_D01_160R2_009.fsa	679158	35	161	15	1681	1676	674267	1688	685992	4	0.4366
B, 118	GM966_D01_160R2_009.fsa	693785	44	229	22	1696	1688	685992	1700	697675	5	0.5587
B, 119	GM966_D01_160R2_009.fsa	70447	186	944	91	1707	1700	697675	1713	710283	4	0.469
B, 120	GM966_D01_160R2_009.fsa	716086	285	1467	141	1719	1713	710283	1726	722842	4	0.464
B, 121	GM966_D01_160R2_009.fsa	72766	75	378	36	1731	1726	722842	1738	734392	5	0.4961
B, 122	GM966_D01_160R2_009.fsa	74111	51	242	23	1745	1738	734392	1749	744942	4	0.4171
B, 123	GM966_D01_160R2_009.fsa	752593	654	3246	310	1757	1749	744942	1762	757366	4	0.4418
B, 124	GM966_D01_160R2_009.fsa	763083	320	1597	152	1768	1762	757366	1775	769741	4	0.4254
B, 125	GM966_D01_160R2_009.fsa	776385	73	319	30	1782	1775	769741	1786	780175	4	0.3803
B, 126	GM966_D01_160R2_009.fsa	786797	1183	5762	544	1793	1786	780175	1800	793405	4	0.4309
B, 127	GM966_D01_160R2_009.fsa	797175	86	362	34	1804	1800	793405	1807	80.0	3	0.3743
B, 128	GM966_D01_160R2_009.fsa	805657	117	493	46	1813	1807	80.0	1818	810367	4	0.3971
B, 129	GM966_D01_160R2_009.fsa	816956	455	2093	196	1825	1818	810367	1829	820719	4	0.4157
B, 130	GM966_D01_160R2_009.fsa	827299	837	3987	374	1836	1829	820719	1843	833873	4	0.4111
B, 131	GM966_D01_160R2_009.fsa	83575	75	290	27	1845	1843	833873	1848	838565	3	0.3719
B, 132	GM966_D01_160R2_009.fsa	843254	73	286	26	1853	1848	838565	1858	847941	3	0.307
B, 133	GM966_D01_160R2_009.fsa	855432	548	2739	256	1866	1858	847941	1869	85824	4	0.4314
B, 134	GM966_D01_160R2_009.fsa	862916	553	2820	263	1874	1869	85824	1880	868524	4	0.423
B, 135	GM966_D01_160R2_009.fsa	875061	696	3218	300	1887	1880	868524	1894	881592	4	0.4055
B, 136	GM966_D01_160R2_009.fsa	885322	58	263	24	1898	1894	881592	1903	889981	4	0.4018
B, 137	GM966_D01_160R2_009.fsa	896499	49	187	17	1910	1903	889981	1915	901151	4	0.3895
B, 138	GM966_D01_160R2_009.fsa	908588	332	1611	149	1923	1915	901151	1928	913232	4	0.4217
B, 139	GM966_D01_160R2_009.fsa	918802	239	1135	105	1934	1928	913232	1941	925294	4	0.4169
B, 140	GM966_D01_160R2_009.fsa	93178	31	117	10	1948	1941	925294	1952	935484	3	0.3281
[truncated: 610 more rows]

## Sheet: 160R3
Dye/Sample Peak	Sample File Name	Size	Height	Area in Point	Area in BP	Data Point	Begin Point	Begin BP	End Point	End BP	Width in Point	Width in BP	User Comments	User Edit
[truncated: 764 more rows]

[truncated: 31 more sheets: 160R4, 160R5, 161R1, 161R2, 161R3, 161R4, 161R5, 162R1, 162R2, 162R3, 162R4, 162R5, 229R1, 229R2, 229R3, 229R4, 230R1, 230R2, 230R3, 230R4 …]
