# Supplementary material for: Characterization of dFOXO binding sites upstream of the Insulin Receptor P2 promoter across the Drosophila phylogeny
Source: PLoS One. 2017 Dec 4;12(12):e0188357. doi: 10.1371/journal.pone.0188357 (PMC5714339; doi:10.1371/journal.pone.0188357)
Supplement: S1 Data — (ZIP) [file pone.0188357.s001.zip › Data_Sets/S11_Dataset.xlsx]

## Sheet: index
	Fragment coordinates are -271/+43 relative to the P2 transcription start site
	Sheet	Species	Fragment	strand	protein	nM protein				Sheet	Species	Fragment	strand	protein	nM protein
		D. yakuba	y10	Forward	BSA	600				289R1	D. yakuba	y10	Reverse	BSA	600
		D. yakuba	y10	Forward	BSA	600				289R2	D. yakuba	y10	Reverse	BSA	600
		D. yakuba	y10	Forward	BSA	600				289R3	D. yakuba	y10	Reverse	BSA	600
		D. yakuba	y10	Forward	BSA	600				289R4	D. yakuba	y10	Reverse	BSA	600
		D. yakuba	y10	Forward	BSA	600				289R5	D. yakuba	y10	Reverse	BSA	600
		D. yakuba	y10	Forward	dFOXO	600				290R1	D. yakuba	y10	Reverse	dFOXO	600
		D. yakuba	y10	Forward	dFOXO	600				290R2	D. yakuba	y10	Reverse	dFOXO	600
		D. yakuba	y10	Forward	dFOXO	600				290R3	D. yakuba	y10	Reverse	dFOXO	600
		D. yakuba	y10	Forward	dFOXO	600				290R4	D. yakuba	y10	Reverse	dFOXO	600
		D. yakuba	y10	Forward	dFOXO	600				290R5	D. yakuba	y10	Reverse	dFOXO	600
	91R1	D. yakuba	y10	Forward	BSA	1200				291R1	D. yakuba	y10	Reverse	BSA	1200
	91R2	D. yakuba	y10	Forward	BSA	1200				291R2	D. yakuba	y10	Reverse	BSA	1200
	91R3	D. yakuba	y10	Forward	BSA	1200				291R3	D. yakuba	y10	Reverse	BSA	1200
	91R4	D. yakuba	y10	Forward	BSA	1200				291R4	D. yakuba	y10	Reverse	BSA	1200
	91R5	D. yakuba	y10	Forward	BSA	1200				291R5	D. yakuba	y10	Reverse	BSA	1200
	92R1	D. yakuba	y10	Forward	dFOXO	1200				292R1	D. yakuba	y10	Reverse	dFOXO	1200
	92R2	D. yakuba	y10	Forward	dFOXO	1200				292R2	D. yakuba	y10	Reverse	dFOXO	1200
	92R3	D. yakuba	y10	Forward	dFOXO	1200				292R3	D. yakuba	y10	Reverse	dFOXO	1200
	92R4	D. yakuba	y10	Forward	dFOXO	1200				292R4	D. yakuba	y10	Reverse	dFOXO	1200
	92R5	D. yakuba	y10	Forward	dFOXO	1200				292R5	D. yakuba	y10	Reverse	dFOXO	1200
	NOTE
	The first column of the remaining sheets indicates that dyes B and O label respectively the fragments generated by DNase I and the standard 600 LIZ fragments in the electropherograms and in the outputs. To inspect electropherograms with Peak Scanner (Applied Biosystems), the minimum peak heights were set to only provide outputs for dyes B and O . The spurious peaks corresponding to other dyes (G,…

## Sheet: 91R1
Dye/Sample Peak	Sample File Name	Size	Height	Area in Point
B, 1	GM943_B04_91R1_015.fsa		122	796
B, 2	GM943_B04_91R1_015.fsa	23022	136	842
B, 3	GM943_B04_91R1_015.fsa	41727	35	159
B, 4	GM943_B04_91R1_015.fsa	54676	21	116
B, 5	GM943_B04_91R1_015.fsa	73381	12	25
B, 6	GM943_B04_91R1_015.fsa	103597	16	44
B, 7	GM943_B04_91R1_015.fsa	113669	5	14
B, 8	GM943_B04_91R1_015.fsa	123741	83	309
B, 9	GM943_B04_91R1_015.fsa	133813	158	829
B, 10	GM943_B04_91R1_015.fsa	148201	80	359
B, 11	GM943_B04_91R1_015.fsa	168345	52	223
B, 12	GM943_B04_91R1_015.fsa	185612	165	853
B, 13	GM943_B04_91R1_015.fsa	201642	1261	7369
B, 14	GM943_B04_91R1_015.fsa	219479	700	4543
B, 15	GM943_B04_91R1_015.fsa	230625	761	4742
B, 16	GM943_B04_91R1_015.fsa	243174	127	915
B, 17	GM943_B04_91R1_015.fsa	267682	318	1423
B, 18	GM943_B04_91R1_015.fsa	285565	719	3933
B, 19	GM943_B04_91R1_015.fsa	303038	244	1489
B, 20	GM943_B04_91R1_015.fsa	314466	637	3466
B, 21	GM943_B04_91R1_015.fsa	328509	431	2046
B, 22	GM943_B04_91R1_015.fsa	358493	497	3202
B, 23	GM943_B04_91R1_015.fsa	373034	254	1611
B, 24	GM943_B04_91R1_015.fsa	389848	158	740
B, 25	GM943_B04_91R1_015.fsa	405928	321	1631
B, 26	GM943_B04_91R1_015.fsa	415344	73	296
B, 27	GM943_B04_91R1_015.fsa	423515	32	106
B, 28	GM943_B04_91R1_015.fsa	437379	328	1639
B, 29	GM943_B04_91R1_015.fsa	448795	1287	7929
B, 30	GM943_B04_91R1_015.fsa	470156	663	5480
B, 31	GM943_B04_91R1_015.fsa	496541	11	49
B, 32	GM943_B04_91R1_015.fsa	509494	424	1483
B, 33	GM943_B04_91R1_015.fsa	516978	979	4030
B, 34	GM943_B04_91R1_015.fsa	534941	3311	18057
B, 35	GM943_B04_91R1_015.fsa	558775	1048	4683
B, 36	GM943_B04_91R1_015.fsa	571004	1480	7201
B, 37	GM943_B04_91R1_015.fsa	579081	714	3754
B, 38	GM943_B04_91R1_015.fsa	590089	3354	16242
B, 39	GM943_B04_91R1_015.fsa	606229	315	1366
B, 40	GM943_B04_91R1_015.fsa	619688	1583	7343
B, 41	GM943_B04_91R1_015.fsa	632067	177	717
B, 42	GM943_B04_91R1_015.fsa	647481	104	423
B, 43	GM943_B04_91R1_015.fsa	660785	341	1423
B, 44	GM943_B04_91R1_015.fsa	673022	959	4442
B, 45	GM943_B04_91R1_015.fsa	684203	216	1057
B, 46	GM943_B04_91R1_015.fsa	692312	1843	9245
B, 47	GM943_B04_91R1_015.fsa	703432	3133	14930
B, 48	GM943_B04_91R1_015.fsa	717534	182	991
B, 49	GM943_B04_91R1_015.fsa	72657	2784	13401
B, 50	GM943_B04_91R1_015.fsa	738582	924	4585
B, 51	GM943_B04_91R1_015.fsa	745571	287	1343
B, 52	GM943_B04_91R1_015.fsa	759506	729	3374
B, 53	GM943_B04_91R1_015.fsa	772396	93	352
B, 54	GM943_B04_91R1_015.fsa	783266	256	1078
B, 55	GM943_B04_91R1_015.fsa	793119	100	419
B, 56	GM943_B04_91R1_015.fsa	80.0	689	3171
B, 57	GM943_B04_91R1_015.fsa	811743	3129	14845
B, 58	GM943_B04_91R1_015.fsa	824443	124	492
B, 59	GM943_B04_91R1_015.fsa	834197	379	1598
B, 60	GM943_B04_91R1_015.fsa	844912	113	555
B, 61	GM943_B04_91R1_015.fsa	852695	572	2713
B, 62	GM943_B04_91R1_015.fsa	864355	3361	15292
B, 63	GM943_B04_91R1_015.fsa	876965	83	278
B, 64	GM943_B04_91R1_015.fsa	889554	853	3859
B, 65	GM943_B04_91R1_015.fsa	903088	516	2370
B, 66	GM943_B04_91R1_015.fsa	915633	176	653
B, 67	GM943_B04_91R1_015.fsa	923342	169	655
B, 68	GM943_B04_91R1_015.fsa	93393	959	4222
B, 69	GM943_B04_91R1_015.fsa	943541	1810	8311
B, 70	GM943_B04_91R1_015.fsa	95.41	1013	4521
B, 71	GM943_B04_91R1_015.fsa	965602	712	2998
B, 72	GM943_B04_91R1_015.fsa	975173	368	1505
B, 73	GM943_B04_91R1_015.fsa	987597	113	436
B, 74	GM943_B04_91R1_015.fsa	99714	301	1344
B, 75	GM943_B04_91R1_015.fsa	1005836	508	2291
B, 76	GM943_B04_91R1_015.fsa	1023301	1169	5909
B, 77	GM943_B04_91R1_015.fsa	1035874	341	1489
B, 78	GM943_B04_91R1_015.fsa	1045523	125	511
B, 79	GM943_B04_91R1_015.fsa	1058999	137	531
B, 80	GM943_B04_91R1_015.fsa	106.86	312	1317
B, 81	GM943_B04_91R1_015.fsa	1080097	187	791
B, 82	GM943_B04_91R1_015.fsa	1089656	234	924
B, 83	GM943_B04_91R1_015.fsa	1099196	472	2055
B, 84	GM943_B04_91R1_015.fsa	1109668	340	1500
B, 85	GM943_B04_91R1_015.fsa	1118218	351	1557
B, 86	GM943_B04_91R1_015.fsa	1131489	120	457
B, 87	GM943_B04_91R1_015.fsa	114.0	715	3112
B, 88	GM943_B04_91R1_015.fsa	1150222	1827	8544
B, 89	GM943_B04_91R1_015.fsa	1160416	551	2650
B, 90	GM943_B04_91R1_015.fsa	1168736	813	3709
B, 91	GM943_B04_91R1_015.fsa	1181641	1339	6192
B, 92	GM943_B04_91R1_015.fsa	1190832	141	601
B, 93	GM943_B04_91R1_015.fsa	120272	73	204
B, 94	GM943_B04_91R1_015.fsa	1212693	3586	16551
B, 95	GM943_B04_91R1_015.fsa	1222664	214	767
B, 96	GM943_B04_91R1_015.fsa	123082	660	2740
B, 97	GM943_B04_91R1_015.fsa	1238975	449	1832
B, 98	GM943_B04_91R1_015.fsa	1249846	3026	13533
B, 99	GM943_B04_91R1_015.fsa	126162	280	1178
B, 100	GM943_B04_91R1_015.fsa	1270675	347	1399
B, 101	GM943_B04_91R1_015.fsa	1282445	177	676
B, 102	GM943_B04_91R1_015.fsa	1292402	901	4035
B, 103	GM943_B04_91R1_015.fsa	1303261	424	1734
B, 104	GM943_B04_91R1_015.fsa	1313214	2663	11945
B, 105	GM943_B04_91R1_015.fsa	132407	773	3179
B, 106	GM943_B04_91R1_015.fsa	1334923	71	249
B, 107	GM943_B04_91R1_015.fsa	1343966	755	3240
B, 108	GM943_B04_91R1_015.fsa	1354815	112	413
B, 109	GM943_B04_91R1_015.fsa	1365663	2644	12155
B, 110	GM943_B04_91R1_015.fsa	1376508	183	663
B, 111	GM943_B04_91R1_015.fsa	1384641	425	1811
B, 112	GM943_B04_91R1_015.fsa	1393676	178	754
B, 113	GM943_B04_91R1_015.fsa	1402778	721	3242
B, 114	GM943_B04_91R1_015.fsa	1412964	426	1761
B, 115	GM943_B04_91R1_015.fsa	1424075	439	1907
B, 116	GM943_B04_91R1_015.fsa	1436112	129	460
B, 117	GM943_B04_91R1_015.fsa	1445372	284	1135
B, 118	GM943_B04_91R1_015.fsa	1453705	121	406
B, 119	GM943_B04_91R1_015.fsa	1462964	371	1562
B, 120	GM943_B04_91R1_015.fsa	1470371	1147	5218
B, 121	GM943_B04_91R1_015.fsa	1481482	2268	10224
B, 122	GM943_B04_91R1_015.fsa	1490741	103	320
B, 123	GM943_B04_91R1_015.fsa	150.0	392	1573
B, 124	GM943_B04_91R1_015.fsa	1511111	6330	28936
B, 125	GM943_B04_91R1_015.fsa	1523147	383	1590
B, 126	GM943_B04_91R1_015.fsa	1535184	1378	6299
B, 127	GM943_B04_91R1_015.fsa	1545369	393	1684
B, 128	GM943_B04_91R1_015.fsa	1554628	421	1919
B, 129	GM943_B04_91R1_015.fsa	1562962	741	3277
B, 130	GM943_B04_91R1_015.fsa	1574073	1773	7986
B, 131	GM943_B04_91R1_015.fsa	1585184	144	577
B, 132	GM943_B04_91R1_015.fsa	1597222	393	1706
B, 133	GM943_B04_91R1_015.fsa	1608199	1256	5713
B, 134	GM943_B04_91R1_015.fsa	1618213	1182	5272
B, 135	GM943_B04_91R1_015.fsa	163004	904	3924
B, 136	GM943_B04_91R1_015.fsa	1641857	539	2354
B, 137	GM943_B04_91R1_015.fsa	1653664	759	3454
B, 138	GM943_B04_91R1_015.fsa	1660925	87	431
B, 139	GM943_B04_91R1_015.fsa	1669996	1547	7410
B, 140	GM943_B04_91R1_015.fsa	1679062	111	534
B, 141	GM943_B04_91R1_015.fsa	1690839	747	3265
B, 142	GM943_B04_91R1_015.fsa	1700796	573	2542
B, 143	GM943_B04_91R1_015.fsa	1709843	320	1346
B, 144	GM943_B04_91R1_015.fsa	1720691	464	2056
B, 145	GM943_B04_91R1_015.fsa	1729726	1897	8778
B, 146	GM943_B04_91R1_015.fsa	1740559	720	3573
B, 147	GM943_B04_91R1_015.fsa	1747777	508	2478
B, 148	GM943_B04_91R1_015.fsa	176.04	308	1313
B, 149	GM943_B04_91R1_015.fsa	177031	386	1663
B, 150	GM943_B04_91R1_015.fsa	1779313	172	669
B, 151	GM943_B04_91R1_015.fsa	1789211	564	2392
B, 152	GM943_B04_91R1_015.fsa	1797303	172	771
B, 153	GM943_B04_91R1_015.fsa	1806343	1216	5501
B, 154	GM943_B04_91R1_015.fsa	1819022	297	1170
B, 155	GM943_B04_91R1_015.fsa	1827168	535	2295
B, 156	GM943_B04_91R1_015.fsa	1838926	1078	4794
B, 157	GM943_B04_91R1_015.fsa	1847062	969	4475
B, 158	GM943_B04_91R1_015.fsa	1858807	2452	11267
B, 159	GM943_B04_91R1_015.fsa	1867836	212	841
B, 160	GM943_B04_91R1_015.fsa	1879566	278	1262
B, 161	GM943_B04_91R1_015.fsa	1890387	237	974
B, 162	GM943_B04_91R1_015.fsa	1902101	1235	5553
B, 163	GM943_B04_91R1_015.fsa	1912907	1897	9037
B, 164	GM943_B04_91R1_015.fsa	1921007	149	543
B, 165	GM943_B04_91R1_015.fsa	1930003	522	2296
B, 166	GM943_B04_91R1_015.fsa	1940791	1256	5804
B, 167	GM943_B04_91R1_015.fsa	1951572	1209	5578
B, 168	GM943_B04_91R1_015.fsa	1963243	228	977
B, 169	GM943_B04_91R1_015.fsa	1974906	3233	16105
B, 170	GM943_B04_91R1_015.fsa	1984769	936	4458
B, 171	GM943_B04_91R1_015.fsa	1996418	255	1057
B, 172	GM943_B04_91R1_015.fsa	2006201	487	2047
B, 173	GM943_B04_91R1_015.fsa	2016832	2222	10242
B, 174	GM943_B04_91R1_015.fsa	2026577	702	2929
B, 175	GM943_B04_91R1_015.fsa	2037208	2357	11135
B, 176	GM943_B04_91R1_015.fsa	2047839	311	1159
B, 177	GM943_B04_91R1_015.fsa	2056699	409	1674
B, 178	GM943_B04_91R1_015.fsa	2067332	1545	7220
B, 179	GM943_B04_91R1_015.fsa	2077079	909	4045
B, 180	GM943_B04_91R1_015.fsa	2086826	105	364
B, 181	GM943_B04_91R1_015.fsa	2096574	903	4166
B, 182	GM943_B04_91R1_015.fsa	2106322	683	3102
B, 183	GM943_B04_91R1_015.fsa	211607	223	825
B, 184	GM943_B04_91R1_015.fsa	2126705	1141	5629
B, 185	GM943_B04_91R1_015.fsa	2136455	2524	12509
B, 186	GM943_B04_91R1_015.fsa	2146276	266	1041
B, 187	GM943_B04_91R1_015.fsa	2154342	193	755
B, 188	GM943_B04_91R1_015.fsa	2165989	3626	18167
B, 189	GM943_B04_91R1_015.fsa	2174944	189	740
B, 190	GM943_B04_91R1_015.fsa	218658	212	965
B, 191	GM943_B04_91R1_015.fsa	2197317	186	859
B, 192	GM943_B04_91R1_015.fsa	2208729	398	1898
B, 193	GM943_B04_91R1_015.fsa	2218331	1589	8375
B, 194	GM943_B04_91R1_015.fsa	2228806	1015	5208
B, 195	GM943_B04_91R1_015.fsa	2240155	188	940
B, 196	GM943_B04_91R1_015.fsa	2248885	3843	20484
B, 197	GM943_B04_91R1_015.fsa	2259361	1303	6744
B, 198	GM943_B04_91R1_015.fsa	2270711	52	207
B, 199	GM943_B04_91R1_015.fsa	2281189	3453	18211
B, 200	GM943_B04_91R1_015.fsa	2290794	771	3980
B, 201	GM943_B04_91R1_015.fsa	2302146	138	507
B, 202	GM943_B04_91R1_015.fsa	2312626	3981	20804
B, 203	GM943_B04_91R1_015.fsa	2322234	473	2276
B, 204	GM943_B04_91R1_015.fsa	2331842	164	680
B, 205	GM943_B04_91R1_015.fsa	2341451	758	3689
B, 206	GM943_B04_91R1_015.fsa	2351934	1648	8989
B, 207	GM943_B04_91R1_015.fsa	2360672	1069	5663
B, 208	GM943_B04_91R1_015.fsa	2372905	146	670
B, 209	GM943_B04_91R1_015.fsa	2384266	752	4095
B, 210	GM943_B04_91R1_015.fsa	2392133	338	1957
B, 211	GM943_B04_91R1_015.fsa	2401812	584	3094
B, 212	GM943_B04_91R1_015.fsa	2410868	9	23
B, 213	GM943_B04_91R1_015.fsa	2422625	656	3482
B, 214	GM943_B04_91R1_015.fsa	243256	394	2013
B, 215	GM943_B04_91R1_015.fsa	2444287	389	2186
B, 216	GM943_B04_91R1_015.fsa	2450595	419	2256
B, 217	GM943_B04_91R1_015.fsa	2460498	654	3497
B, 218	GM943_B04_91R1_015.fsa	247039	198	884
B, 219	GM943_B04_91R1_015.fsa	2482963	142	679
B, 220	GM943_B04_91R1_015.fsa	2493727	669	3440
B, 221	GM943_B04_91R1_015.fsa	2504348	156	664
B, 222	GM943_B04_91R1_015.fsa	2513033	323	1539
B, 223	GM943_B04_91R1_015.fsa	2524303	249	1212
B, 224	GM943_B04_91R1_015.fsa	2532957	1159	6308
B, 225	GM943_B04_91R1_015.fsa	254246	136	609
B, 226	GM943_B04_91R1_015.fsa	2551948	581	2992
B, 227	GM943_B04_91R1_015.fsa	2563999	127	579
B, 228	GM943_B04_91R1_015.fsa	2574309	581	3239
B, 229	GM943_B04_91R1_015.fsa	2583742	387	2089
B, 230	GM943_B04_91R1_015.fsa	2594871	85	416
B, 231	GM943_B04_91R1_015.fsa	260349	3652	20768
B, 232	GM943_B04_91R1_015.fsa	261396	96	409
B, 233	GM943_B04_91R1_015.fsa	2625304	707	4063
B, 234	GM943_B04_91R1_015.fsa	2634031	514	2852
B, 235	GM943_B04_91R1_015.fsa	2654106	1542	9044
B, 236	GM943_B04_91R1_015.fsa	2663709	197	1146
B, 237	GM943_B04_91R1_015.fsa	2674186	103	541
B, 238	GM943_B04_91R1_015.fsa	2684663	1401	8417
B, 239	GM943_B04_91R1_015.fsa	2693396	778	4559
B, 240	GM943_B04_91R1_015.fsa	2704749	91	403
B, 241	GM943_B04_91R1_015.fsa	2714357	508	2919
B, 242	GM943_B04_91R1_015.fsa	2723966	305	1709
B, 243	GM943_B04_91R1_015.fsa	2735323	75	387
B, 244	GM943_B04_91R1_015.fsa	2744061	1070	6784
B, 245	GM943_B04_91R1_015.fsa	2753673	357	2121
B, 246	GM943_B04_91R1_015.fsa	276416	154	697
B, 247	GM943_B04_91R1_015.fsa	2775522	771	4496
B, 248	GM943_B04_91R1_015.fsa	2784263	529	3168
B, 249	GM943_B04_91R1_015.fsa	2795628	25	105
B, 250	GM943_B04_91R1_015.fsa	2804329	680	3886
B, 251	GM943_B04_91R1_015.fsa	2812984	77	336
B, 252	GM943_B04_91R1_015.fsa	282423	111	532
B, 253	GM943_B04_91R1_015.fsa	2832013	175	899
B, 254	GM943_B04_91R1_015.fsa	2842387	114	563
B, 255	GM943_B04_91R1_015.fsa	2851027	117	508
B, 256	GM943_B04_91R1_015.fsa	2859665	16	64
B, 257	GM943_B04_91R1_015.fsa	2869162	210	1254
B, 258	GM943_B04_91R1_015.fsa	2879519	330	1975
B, 259	GM943_B04_91R1_015.fsa	288987	51	224
B, 260	GM943_B04_91R1_015.fsa	2899355	350	1792
B, 261	GM943_B04_91R1_015.fsa	2909698	515	2820
B, 262	GM943_B04_91R1_015.fsa	2920036	402	2102
B, 263	GM943_B04_91R1_015.fsa	2931231	483	2406
B, 264	GM943_B04_91R1_015.fsa	2941559	479	2468
B, 265	GM943_B04_91R1_015.fsa	2952743	735	4706
B, 266	GM943_B04_91R1_015.fsa	2963062	912	6205
B, 267	GM943_B04_91R1_015.fsa	2970798	225	1391
B, 268	GM943_B04_91R1_015.fsa	2981968	2622	15585
B, 269	GM943_B04_91R1_015.fsa	2992274	170	715
B, 270	GM943_B04_91R1_015.fsa	3002542	58	258
B, 271	GM943_B04_91R1_015.fsa	3012722	404	2672
B, 272	GM943_B04_91R1_015.fsa	3022923	1731	10955
B, 273	GM943_B04_91R1_015.fsa	3032292	98	555
B, 274	GM943_B04_91R1_015.fsa	3041678	83	362
B, 275	GM943_B04_91R1_015.fsa	3051937	694	4581
B, 276	GM943_B04_91R1_015.fsa	3062217	3303	21846
B, 277	GM943_B04_91R1_015.fsa	3073378	46	163
B, 278	GM943_B04_91R1_015.fsa	3081119	253	1362
B, 279	GM943_B04_91R1_015.fsa	3091459	235	1306
B, 280	GM943_B04_91R1_015.fsa	3101821	1132	7131
B, 281	GM943_B04_91R1_015.fsa	3111338	87	357
B, 282	GM943_B04_91R1_015.fsa	3121742	71	310
B, 283	GM943_B04_91R1_015.fsa	3132167	123	706
B, 284	GM943_B04_91R1_015.fsa	3142681	1119	7586
B, 285	GM943_B04_91R1_015.fsa	3153409	314	2071
B, 286	GM943_B04_91R1_015.fsa	3165041	47	168
B, 287	GM943_B04_91R1_015.fsa	3173995	188	1200
B, 288	GM943_B04_91R1_015.fsa	3186543	209	1254
B, 289	GM943_B04_91R1_015.fsa	319641	73	353
B, 290	GM943_B04_91R1_015.fsa	3205256	81	423
B, 291	GM943_B04_91R1_015.fsa	3216633	105	531
B, 292	GM943_B04_91R1_015.fsa	322712	154	833
B, 293	GM943_B04_91R1_015.fsa	3236722	87	433
B, 294	GM943_B04_91R1_015.fsa	3247185	841	5642
B, 295	GM943_B04_91R1_015.fsa	3256763	521	3324
B, 296	GM943_B04_91R1_015.fsa	3275019	1766	12075
B, 297	GM943_B04_91R1_015.fsa	3287168	641	4134
B, 298	GM943_B04_91R1_015.fsa	3295834	58	159
B, 299	GM943_B04_91R1_015.fsa	3306223	1617	11355
B, 300	GM943_B04_91R1_015.fsa	3316598	641	4295
B, 301	GM943_B04_91R1_015.fsa	3327823	31	102
B, 302	GM943_B04_91R1_015.fsa	3338172	94	522
B, 303	GM943_B04_91R1_015.fsa	3348508	171	1120
B, 304	GM943_B04_91R1_015.fsa	3358832	898	6849
B, 305	GM943_B04_91R1_015.fsa	3367425	825	6154
B, 306	GM943_B04_91R1_015.fsa	3377725	13	38
B, 307	GM943_B04_91R1_015.fsa	3389727	122	569
B, 308	GM943_B04_91R1_015.fsa	340087	389	2231
B, 309	GM943_B04_91R1_015.fsa	3411316	69	315
B, 310	GM943_B04_91R1_015.fsa	3419149	100	428
B, 311	GM943_B04_91R1_015.fsa	3428722	332	1780
B, 312	GM943_B04_91R1_015.fsa	3439164	183	950
B, 313	GM943_B04_91R1_015.fsa	3448735	1083	7293
B, 314	GM943_B04_91R1_015.fsa	3460045	234	1247
B, 315	GM943_B04_91R1_015.fsa	3470484	447	2552
B, 316	GM943_B04_91R1_015.fsa	3481791	796	4904
B, 317	GM943_B04_91R1_015.fsa	3493097	318	1828
B, 318	GM943_B04_91R1_015.fsa	3501793	238	1358
B, 319	GM943_B04_91R1_015.fsa	3509619	661	4212
B, 320	GM943_B04_91R1_015.fsa	3520921	283	1488
B, 321	GM943_B04_91R1_015.fsa	3529614	69	240
B, 322	GM943_B04_91R1_015.fsa	3540914	882	6990
B, 323	GM943_B04_91R1_015.fsa	3558296	211	1383
B, 324	GM943_B04_91R1_015.fsa	357.22	184	1273
B, 325	GM943_B04_91R1_015.fsa	3585232	508	3553
B, 326	GM943_B04_91R1_015.fsa	3597394	418	2988
B, 327	GM943_B04_91R1_015.fsa	3618947	401	2663
B, 328	GM943_B04_91R1_015.fsa	3630145	1640	11929
B, 329	GM943_B04_91R1_015.fsa	3639621	21	66
B, 330	GM943_B04_91R1_015.fsa	3650821	1365	9856
B, 331	GM943_B04_91R1_015.fsa	3660299	96	481
B, 332	GM943_B04_91R1_015.fsa	3672363	1259	9109
B, 333	GM943_B04_91R1_015.fsa	3681844	226	1392
B, 334	GM943_B04_91R1_015.fsa	3692187	45	158
B, 335	GM943_B04_91R1_015.fsa	3713739	515	3125
B, 336	GM943_B04_91R1_015.fsa	3723224	31	85
B, 337	GM943_B04_91R1_015.fsa	3731847	375	2171
B, 338	GM943_B04_91R1_015.fsa	3742196	1647	12068
B, 339	GM943_B04_91R1_015.fsa	3749959	81	357
B, 340	GM943_B04_91R1_015.fsa	3759447	375	2178
B, 341	GM943_B04_91R1_015.fsa	3768074	251	1238
B, 342	GM943_B04_91R1_015.fsa	3778427	9	24
B, 343	GM943_B04_91R1_015.fsa	3788781	71	340
B, 344	GM943_B04_91R1_015.fsa	380.0	72	341
B, 345	GM943_B04_91R1_015.fsa	3810479	222	1447
B, 346	GM943_B04_91R1_015.fsa	3819212	680	5218
B, 347	GM943_B04_91R1_015.fsa	3830564	274	1745
B, 348	GM943_B04_91R1_015.fsa	384017	140	718
B, 349	GM943_B04_91R1_015.fsa	3851523	135	734
B, 350	GM943_B04_91R1_015.fsa	3862003	329	1989
B, 351	GM943_B04_91R1_015.fsa	3874229	304	1949
B, 352	GM943_B04_91R1_015.fsa	3882962	44	168
B, 353	GM943_B04_91R1_015.fsa	3893443	24	96
B, 354	GM943_B04_91R1_015.fsa	3904796	200	1534
B, 355	GM943_B04_91R1_015.fsa	3914403	142	1039
B, 356	GM943_B04_91R1_015.fsa	3932744	1324	10989
B, 357	GM943_B04_91R1_015.fsa	3943225	1760	14862
B, 358	GM943_B04_91R1_015.fsa	3962441	97	604
B, 359	GM943_B04_91R1_015.fsa	3972049	23	88
B, 360	GM943_B04_91R1_015.fsa	398253	113	805
B, 361	GM943_B04_91R1_015.fsa	3993012	641	5581
B, 362	GM943_B04_91R1_015.fsa	4001711	178	1204
B, 363	GM943_B04_91R1_015.fsa	401.37	29	75
B, 364	GM943_B04_91R1_015.fsa	4023993	176	1065
B, 365	GM943_B04_91R1_015.fsa	4033441	97	547
B, 366	GM943_B04_91R1_015.fsa	4051515	624	5075
B, 367	GM943_B04_91R1_015.fsa	4061865	599	4799
B, 368	GM943_B04_91R1_015.fsa	4073095	237	1607
B, 369	GM943_B04_91R1_015.fsa	4082612	61	230
B, 370	GM943_B04_91R1_015.fsa	4093877	229	1693
B, 371	GM943_B04_91R1_015.fsa	4102555	266	1911
B, 372	GM943_B04_91R1_015.fsa	412.43	1119	8559
B, 373	GM943_B04_91R1_015.fsa	4144468	60	159
B, 374	GM943_B04_91R1_015.fsa	4156986	1213	9385
B, 375	GM943_B04_91R1_015.fsa	4165935	1770	27208
B, 376	GM943_B04_91R1_015.fsa	4182059	1166	11721
B, 377	GM943_B04_91R1_015.fsa	4202628	264	1590
B, 378	GM943_B04_91R1_015.fsa	4214014	787	6309
B, 379	GM943_B04_91R1_015.fsa	4223645	870	6512
B, 380	GM943_B04_91R1_015.fsa	4241148	124	720
B, 381	GM943_B04_91R1_015.fsa	425077	68	401
B, 382	GM943_B04_91R1_015.fsa	4263013	21	53
B, 383	GM943_B04_91R1_015.fsa	427962	85	367
B, 384	GM943_B04_91R1_015.fsa	4290978	278	1770
B, 385	GM943_B04_91R1_015.fsa	4307571	32080	188373
B, 386	GM943_B04_91R1_015.fsa	4318047	32080	212410
B, 387	GM943_B04_91R1_015.fsa	4346839	3	9
G, 1	GM943_B04_91R1_015.fsa	4311064	4949	22295
Y, 1	GM943_B04_91R1_015.fsa	431281	9603	56316
Y, 2	GM943_B04_91R1_015.fsa	431892	10619	63067
R, 1	GM943_B04_91R1_015.fsa	4316301	2167	15758
O, 1	GM943_B04_91R1_015.fsa	20.0	2687	28145
O, 2	GM943_B04_91R1_015.fsa	40.0	2484	17878
O, 3	GM943_B04_91R1_015.fsa	60.0	4587	25424
O, 4	GM943_B04_91R1_015.fsa	80.0	3086	16846
O, 5	GM943_B04_91R1_015.fsa	100.0	4849	25459
O, 6	GM943_B04_91R1_015.fsa	114.0	5683	28620
O, 7	GM943_B04_91R1_015.fsa	120.0	4546	22961
O, 8	GM943_B04_91R1_015.fsa	140.0	3848	18715
O, 9	GM943_B04_91R1_015.fsa	160.0	4255	21333
O, 10	GM943_B04_91R1_015.fsa	180.0	5340	26566
O, 11	GM943_B04_91R1_015.fsa	200.0	4384	22287
O, 12	GM943_B04_91R1_015.fsa	214.0	4473	23407
O, 13	GM943_B04_91R1_015.fsa	220.0	3648	19558
O, 14	GM943_B04_91R1_015.fsa	240.0	5340	30069
O, 15	GM943_B04_91R1_015.fsa	250.0	2522	14155
O, 16	GM943_B04_91R1_015.fsa	260.0	3947	23223
O, 17	GM943_B04_91R1_015.fsa	280.0	4144	26172
O, 18	GM943_B04_91R1_015.fsa	300.0	4212	27215
O, 19	GM943_B04_91R1_015.fsa	314.0	2674	18133
O, 20	GM943_B04_91R1_015.fsa	320.0	2955	20402
O, 21	GM943_B04_91R1_015.fsa	340.0	3698	27061
O, 22	GM943_B04_91R1_015.fsa	360.0	3005	23027
O, 23	GM943_B04_91R1_015.fsa	380.0	2104	16859
O, 24	GM943_B04_91R1_015.fsa	400.0	2991	24092
O, 25	GM943_B04_91R1_015.fsa	414.0	2808	23237
O, 26	GM943_B04_91R1_015.fsa	420.0	2658	22100
O, 27	GM943_B04_91R1_015.fsa	4311064	878	4826
O, 28	GM943_B04_91R1_015.fsa	440.0	3134	28052
O, 29	GM943_B04_91R1_015.fsa	460.0	3487	31147
O, 30	GM943_B04_91R1_015.fsa	480.0	3278	30781
O, 31	GM943_B04_91R1_015.fsa	500.0	1493	13996
O, 32	GM943_B04_91R1_015.fsa	514.0	1590	15455
O, 33	GM943_B04_91R1_015.fsa	520.0	3383	32869
O, 34	GM943_B04_91R1_015.fsa	540.0	2940	28864
O, 35	GM943_B04_91R1_015.fsa	560.0	1895	18813
O, 36	GM943_B04_91R1_015.fsa	580.0	2836	28636
O, 37	GM943_B04_91R1_015.fsa	600.0	1872	18997

## Sheet: 91R2
Dye/Sample Peak	Sample File Name	Size	Height	Area in Point
B, 1	GM943_B05_91R2_023.fsa	0.4255	188	1128
B, 2	GM943_B05_91R2_023.fsa	24114	203	1305
B, 3	GM943_B05_91R2_023.fsa	41135	38	163
B, 4	GM943_B05_91R2_023.fsa	56738	39	216
B, 5	GM943_B05_91R2_023.fsa	68085	6	12
B, 6	GM943_B05_91R2_023.fsa	76596	6	11
B, 7	GM943_B05_91R2_023.fsa	89362	13	31
B, 8	GM943_B05_91R2_023.fsa	96454	20	71
B, 9	GM943_B05_91R2_023.fsa	103546	17	67
B, 10	GM943_B05_91R2_023.fsa	117731	98	386
B, 11	GM943_B05_91R2_023.fsa	129078	226	1189
B, 12	GM943_B05_91R2_023.fsa	144681	109	533
B, 13	GM943_B05_91R2_023.fsa	165957	93	424
B, 14	GM943_B05_91R2_023.fsa	18156	226	1047
B, 15	GM943_B05_91R2_023.fsa	197163	1779	10414
B, 16	GM943_B05_91R2_023.fsa	215912	913	6134
B, 17	GM943_B05_91R2_023.fsa	226875	961	6448
B, 18	GM943_B05_91R2_023.fsa	239232	163	1074
B, 19	GM943_B05_91R2_023.fsa	264899	417	1915
B, 20	GM943_B05_91R2_023.fsa	282547	941	5269
B, 21	GM943_B05_91R2_023.fsa	301244	327	1897
B, 22	GM943_B05_91R2_023.fsa	312538	846	4865
B, 23	GM943_B05_91R2_023.fsa	325056	559	2832
B, 24	GM943_B05_91R2_023.fsa	344144	130	618
B, 25	GM943_B05_91R2_023.fsa	356173	704	4683
B, 26	GM943_B05_91R2_023.fsa	369325	338	2126
B, 27	GM943_B05_91R2_023.fsa	387368	231	1080
B, 28	GM943_B05_91R2_023.fsa	404744	415	2243
B, 29	GM943_B05_91R2_023.fsa	411822	73	415
B, 30	GM943_B05_91R2_023.fsa	423522	30	94
B, 31	GM943_B05_91R2_023.fsa	437404	325	2207
B, 32	GM943_B05_91R2_023.fsa	449982	1157	10058
B, 33	GM943_B05_91R2_023.fsa	473615	691	5985
B, 34	GM943_B05_91R2_023.fsa	498947	15	55
B, 35	GM943_B05_91R2_023.fsa	508709	614	2134
B, 36	GM943_B05_91R2_023.fsa	51517	1234	5074
B, 37	GM943_B05_91R2_023.fsa	532224	3815	25382
B, 38	GM943_B05_91R2_023.fsa	556301	1241	5544
B, 39	GM943_B05_91R2_023.fsa	568665	1750	8523
B, 40	GM943_B05_91R2_023.fsa	576834	868	4441
B, 41	GM943_B05_91R2_023.fsa	587972	3953	19133
B, 42	GM943_B05_91R2_023.fsa	604185	394	1596
B, 43	GM943_B05_91R2_023.fsa	61775	1863	8771
B, 44	GM943_B05_91R2_023.fsa	630222	184	767
B, 45	GM943_B05_91R2_023.fsa	644714	98	454
B, 46	GM943_B05_91R2_023.fsa	658113	387	1689
B, 47	GM943_B05_91R2_023.fsa	671457	1124	5328
B, 48	GM943_B05_91R2_023.fsa	682706	300	1441
B, 49	GM943_B05_91R2_023.fsa	689844	2134	11227
B, 50	GM943_B05_91R2_023.fsa	702045	3685	18223
B, 51	GM943_B05_91R2_023.fsa	716222	233	1186
B, 52	GM943_B05_91R2_023.fsa	725303	3307	16032
B, 53	GM943_B05_91R2_023.fsa	737371	1100	5304
B, 54	GM943_B05_91R2_023.fsa	745392	314	1583
B, 55	GM943_B05_91R2_023.fsa	75938	865	4080
B, 56	GM943_B05_91R2_023.fsa	772315	104	330
B, 57	GM943_B05_91R2_023.fsa	78223	320	1330
B, 58	GM943_B05_91R2_023.fsa	80.0	884	4234
B, 59	GM943_B05_91R2_023.fsa	811699	4164	20443
B, 60	GM943_B05_91R2_023.fsa	82435	167	656
B, 61	GM943_B05_91R2_023.fsa	834065	507	2149
B, 62	GM943_B05_91R2_023.fsa	844737	130	561
B, 63	GM943_B05_91R2_023.fsa	852487	763	3415
B, 64	GM943_B05_91R2_023.fsa	864096	4511	20900
B, 65	GM943_B05_91R2_023.fsa	875685	114	429
B, 66	GM943_B05_91R2_023.fsa	889182	1122	5322
B, 67	GM943_B05_91R2_023.fsa	902651	709	3243
B, 68	GM943_B05_91R2_023.fsa	915135	242	833
B, 69	GM943_B05_91R2_023.fsa	922806	223	772
B, 70	GM943_B05_91R2_023.fsa	93334	1266	5752
B, 71	GM943_B05_91R2_023.fsa	942903	2404	11375
B, 72	GM943_B05_91R2_023.fsa	953406	1344	5931
B, 73	GM943_B05_91R2_023.fsa	964846	905	4017
B, 74	GM943_B05_91R2_023.fsa	975316	469	1949
B, 75	GM943_B05_91R2_023.fsa	986719	166	659
B, 76	GM943_B05_91R2_023.fsa	997156	394	1912
B, 77	GM943_B05_91R2_023.fsa	1005861	666	3243
B, 78	GM943_B05_91R2_023.fsa	1022414	1620	8045
B, 79	GM943_B05_91R2_023.fsa	103599	478	2049
B, 80	GM943_B05_91R2_023.fsa	1045656	169	725
B, 81	GM943_B05_91R2_023.fsa	1058183	178	686
B, 82	GM943_B05_91R2_023.fsa	106875	388	1637
B, 83	GM943_B05_91R2_023.fsa	1079287	271	1061
B, 84	GM943_B05_91R2_023.fsa	1089793	277	1168
B, 85	GM943_B05_91R2_023.fsa	1099318	614	2648
B, 86	GM943_B05_91R2_023.fsa	1109768	426	1865
B, 87	GM943_B05_91R2_023.fsa	1118296	479	2070
B, 88	GM943_B05_91R2_023.fsa	1131522	164	672
B, 89	GM943_B05_91R2_023.fsa	114.0	946	4394
B, 90	GM943_B05_91R2_023.fsa	1150992	2426	11692
B, 91	GM943_B05_91R2_023.fsa	1161035	754	3594
B, 92	GM943_B05_91R2_023.fsa	1168319	1147	5255
B, 93	GM943_B05_91R2_023.fsa	1181028	1852	8626
B, 94	GM943_B05_91R2_023.fsa	1190076	165	699
B, 95	GM943_B05_91R2_023.fsa	1202697	72	224
B, 96	GM943_B05_91R2_023.fsa	1211687	4928	22683
B, 97	GM943_B05_91R2_023.fsa	1221579	247	883
B, 98	GM943_B05_91R2_023.fsa	1230573	867	3683
B, 99	GM943_B05_91R2_023.fsa	123777	644	2435
B, 100	GM943_B05_91R2_023.fsa	1248567	4077	18453
B, 101	GM943_B05_91R2_023.fsa	1260267	362	1424
B, 102	GM943_B05_91R2_023.fsa	1270169	449	1832
B, 103	GM943_B05_91R2_023.fsa	1281874	265	1131
B, 104	GM943_B05_91R2_023.fsa	129088	1225	5582
B, 105	GM943_B05_91R2_023.fsa	1302591	575	2588
B, 106	GM943_B05_91R2_023.fsa	1312502	3515	16702
B, 107	GM943_B05_91R2_023.fsa	1323317	1025	4599
B, 108	GM943_B05_91R2_023.fsa	1334135	81	354
B, 109	GM943_B05_91R2_023.fsa	1343151	965	4314
B, 110	GM943_B05_91R2_023.fsa	1353072	140	567
B, 111	GM943_B05_91R2_023.fsa	1364799	3598	16555
B, 112	GM943_B05_91R2_023.fsa	1375627	236	887
B, 113	GM943_B05_91R2_023.fsa	1384652	537	2314
B, 114	GM943_B05_91R2_023.fsa	1392777	200	809
B, 115	GM943_B05_91R2_023.fsa	1401846	961	4223
B, 116	GM943_B05_91R2_023.fsa	1411995	537	2324
B, 117	GM943_B05_91R2_023.fsa	1423065	592	2628
B, 118	GM943_B05_91R2_023.fsa	1435057	153	535
B, 119	GM943_B05_91R2_023.fsa	1444279	361	1431
B, 120	GM943_B05_91R2_023.fsa	1453501	163	569
B, 121	GM943_B05_91R2_023.fsa	1462722	497	2495
B, 122	GM943_B05_91R2_023.fsa	1470098	1574	7316
B, 123	GM943_B05_91R2_023.fsa	148116	2907	13404
B, 124	GM943_B05_91R2_023.fsa	1490378	162	546
B, 125	GM943_B05_91R2_023.fsa	1498673	505	2096
B, 126	GM943_B05_91R2_023.fsa	1510654	8164	38455
B, 127	GM943_B05_91R2_023.fsa	1522633	482	1997
B, 128	GM943_B05_91R2_023.fsa	153461	1742	8127
B, 129	GM943_B05_91R2_023.fsa	1544743	521	2062
B, 130	GM943_B05_91R2_023.fsa	1553955	531	2371
B, 131	GM943_B05_91R2_023.fsa	1562245	913	4148
B, 132	GM943_B05_91R2_023.fsa	1573296	2229	10193
B, 133	GM943_B05_91R2_023.fsa	1585268	180	669
B, 134	GM943_B05_91R2_023.fsa	1596317	529	2363
B, 135	GM943_B05_91R2_023.fsa	1607215	1638	7643
B, 136	GM943_B05_91R2_023.fsa	1618032	1500	7264
B, 137	GM943_B05_91R2_023.fsa	1628842	1115	5166
B, 138	GM943_B05_91R2_023.fsa	1640545	701	3213
B, 139	GM943_B05_91R2_023.fsa	165224	907	4158
B, 140	GM943_B05_91R2_023.fsa	1660332	97	409
B, 141	GM943_B05_91R2_023.fsa	1669319	1941	9124
B, 142	GM943_B05_91R2_023.fsa	1678301	132	593
B, 143	GM943_B05_91R2_023.fsa	1689073	890	3908
B, 144	GM943_B05_91R2_023.fsa	1699839	696	2979
B, 145	GM943_B05_91R2_023.fsa	1708805	383	1552
B, 146	GM943_B05_91R2_023.fsa	1718663	515	2243
B, 147	GM943_B05_91R2_023.fsa	1728515	2264	10560
B, 148	GM943_B05_91R2_023.fsa	1738361	852	3846
B, 149	GM943_B05_91R2_023.fsa	1746413	594	2889
B, 150	GM943_B05_91R2_023.fsa	1758931	403	1730
B, 151	GM943_B05_91R2_023.fsa	1767868	447	2063
B, 152	GM943_B05_91R2_023.fsa	1777692	184	814
B, 153	GM943_B05_91R2_023.fsa	1787511	671	3028
B, 154	GM943_B05_91R2_023.fsa	1795541	224	1077
B, 155	GM943_B05_91R2_023.fsa	1804521	1357	6621
B, 156	GM943_B05_91R2_023.fsa	1817176	336	1433
B, 157	GM943_B05_91R2_023.fsa	1825308	619	2707
B, 158	GM943_B05_91R2_023.fsa	183705	1230	5789
B, 159	GM943_B05_91R2_023.fsa	1846079	1139	5450
B, 160	GM943_B05_91R2_023.fsa	1856909	2836	13376
B, 161	GM943_B05_91R2_023.fsa	1865931	245	1069
B, 162	GM943_B05_91R2_023.fsa	1877655	315	1385
B, 163	GM943_B05_91R2_023.fsa	1889374	276	1187
B, 164	GM943_B05_91R2_023.fsa	1900187	1425	6485
B, 165	GM943_B05_91R2_023.fsa	1910996	2254	10563
B, 166	GM943_B05_91R2_023.fsa	1919099	173	667
B, 167	GM943_B05_91R2_023.fsa	192.9	623	2725
B, 168	GM943_B05_91R2_023.fsa	1939797	1465	6779
B, 169	GM943_B05_91R2_023.fsa	1950589	1387	6455
B, 170	GM943_B05_91R2_023.fsa	1962277	233	960
B, 171	GM943_B05_91R2_023.fsa	197306	3688	18339
B, 172	GM943_B05_91R2_023.fsa	1983839	957	4772
B, 173	GM943_B05_91R2_023.fsa	1995512	237	1002
B, 174	GM943_B05_91R2_023.fsa	2005315	580	2417
B, 175	GM943_B05_91R2_023.fsa	2015946	2427	11721
B, 176	GM943_B05_91R2_023.fsa	2025691	739	3369
B, 177	GM943_B05_91R2_023.fsa	2036322	2659	12733
B, 178	GM943_B05_91R2_023.fsa	2046953	325	1308
B, 179	GM943_B05_91R2_023.fsa	2055813	426	1758
B, 180	GM943_B05_91R2_023.fsa	2066446	1682	7967
B, 181	GM943_B05_91R2_023.fsa	2076193	967	4296
B, 182	GM943_B05_91R2_023.fsa	2085054	110	363
B, 183	GM943_B05_91R2_023.fsa	2094801	958	4606
B, 184	GM943_B05_91R2_023.fsa	2105435	768	3519
B, 185	GM943_B05_91R2_023.fsa	2114298	195	770
B, 186	GM943_B05_91R2_023.fsa	2124933	1249	5997
B, 187	GM943_B05_91R2_023.fsa	2135568	2723	13463
B, 188	GM943_B05_91R2_023.fsa	2145377	259	1049
B, 189	GM943_B05_91R2_023.fsa	2153441	191	759
B, 190	GM943_B05_91R2_023.fsa	2165086	3772	19349
B, 191	GM943_B05_91R2_023.fsa	2174041	170	797
B, 192	GM943_B05_91R2_023.fsa	218568	235	1152
B, 193	GM943_B05_91R2_023.fsa	2197315	202	972
B, 194	GM943_B05_91R2_023.fsa	2207032	428	2166
B, 195	GM943_B05_91R2_023.fsa	2217578	1734	9120
B, 196	GM943_B05_91R2_023.fsa	2228122	1033	5426
B, 197	GM943_B05_91R2_023.fsa	2239541	197	1099
B, 198	GM943_B05_91R2_023.fsa	2248323	4063	21863
B, 199	GM943_B05_91R2_023.fsa	2258859	1359	7069
B, 200	GM943_B05_91R2_023.fsa	227027	66	214
B, 201	GM943_B05_91R2_023.fsa	2280802	3619	19002
B, 202	GM943_B05_91R2_023.fsa	2291331	796	4152
B, 203	GM943_B05_91R2_023.fsa	2301857	126	495
B, 204	GM943_B05_91R2_023.fsa	2312381	4120	21794
B, 205	GM943_B05_91R2_023.fsa	2322027	472	2347
B, 206	GM943_B05_91R2_023.fsa	233167	165	650
B, 207	GM943_B05_91R2_023.fsa	2341312	759	3762
B, 208	GM943_B05_91R2_023.fsa	2351828	1694	9237
B, 209	GM943_B05_91R2_023.fsa	236059	1103	5707
B, 210	GM943_B05_91R2_023.fsa	2371978	144	638
B, 211	GM943_B05_91R2_023.fsa	2384239	756	4303
B, 212	GM943_B05_91R2_023.fsa	239212	327	1932
B, 213	GM943_B05_91R2_023.fsa	2401796	589	3186
B, 214	GM943_B05_91R2_023.fsa	2414357	13	72
B, 215	GM943_B05_91R2_023.fsa	2422422	692	3765
B, 216	GM943_B05_91R2_023.fsa	2432269	423	2210
B, 217	GM943_B05_91R2_023.fsa	2443892	405	2448
B, 218	GM943_B05_91R2_023.fsa	2450144	412	2366
B, 219	GM943_B05_91R2_023.fsa	2459068	672	3749
B, 220	GM943_B05_91R2_023.fsa	2468873	207	947
B, 221	GM943_B05_91R2_023.fsa	2481337	149	757
B, 222	GM943_B05_91R2_023.fsa	2492895	680	3527
B, 223	GM943_B05_91R2_023.fsa	2503471	147	697
B, 224	GM943_B05_91R2_023.fsa	251214	313	1550
B, 225	GM943_B05_91R2_023.fsa	2522531	249	1273
B, 226	GM943_B05_91R2_023.fsa	2532042	1161	6461
B, 227	GM943_B05_91R2_023.fsa	2541542	129	583
B, 228	GM943_B05_91R2_023.fsa	2551029	580	3022
B, 229	GM943_B05_91R2_023.fsa	2562226	122	578
B, 230	GM943_B05_91R2_023.fsa	2573406	604	3322
B, 231	GM943_B05_91R2_023.fsa	2581995	367	2071
B, 232	GM943_B05_91R2_023.fsa	2594003	71	351
B, 233	GM943_B05_91R2_023.fsa	260262	3741	21631
B, 234	GM943_B05_91R2_023.fsa	2613974	103	410
B, 235	GM943_B05_91R2_023.fsa	2624454	711	3952
B, 236	GM943_B05_91R2_023.fsa	2633188	511	2795
B, 237	GM943_B05_91R2_023.fsa	2643668	9	26
B, 238	GM943_B05_91R2_023.fsa	2653275	1518	9208
B, 239	GM943_B05_91R2_023.fsa	2662882	188	1149
B, 240	GM943_B05_91R2_023.fsa	2673362	98	461
B, 241	GM943_B05_91R2_023.fsa	2683842	1427	8718
B, 242	GM943_B05_91R2_023.fsa	2692576	788	4590
B, 243	GM943_B05_91R2_023.fsa	2703929	83	320
B, 244	GM943_B05_91R2_023.fsa	2713536	530	3031
B, 245	GM943_B05_91R2_023.fsa	272227	299	1663
B, 246	GM943_B05_91R2_023.fsa	2734496	64	316
B, 247	GM943_B05_91R2_023.fsa	274323	1189	7179
B, 248	GM943_B05_91R2_023.fsa	2752837	355	2077
B, 249	GM943_B05_91R2_023.fsa	2763318	156	731
B, 250	GM943_B05_91R2_023.fsa	2774672	777	4612
B, 251	GM943_B05_91R2_023.fsa	2783405	548	3228
B, 252	GM943_B05_91R2_023.fsa	2795633	18	65
B, 253	GM943_B05_91R2_023.fsa	2803448	695	4133
B, 254	GM943_B05_91R2_023.fsa	2812926	90	359
B, 255	GM943_B05_91R2_023.fsa	2822401	122	552
B, 256	GM943_B05_91R2_023.fsa	2831871	180	876
B, 257	GM943_B05_91R2_023.fsa	2840478	114	505
B, 258	GM943_B05_91R2_023.fsa	2849942	115	516
B, 259	GM943_B05_91R2_023.fsa	2857682	18	57
B, 260	GM943_B05_91R2_023.fsa	2867998	231	1328
B, 261	GM943_B05_91R2_023.fsa	2877451	345	2120
B, 262	GM943_B05_91R2_023.fsa	2888618	53	236
B, 263	GM943_B05_91R2_023.fsa	2898062	305	1462
B, 264	GM943_B05_91R2_023.fsa	2908361	483	2521
B, 265	GM943_B05_91R2_023.fsa	2918656	326	1604
B, 266	GM943_B05_91R2_023.fsa	2929804	667	4137
B, 267	GM943_B05_91R2_023.fsa	2940089	590	3851
B, 268	GM943_B05_91R2_023.fsa	2951227	642	3274
B, 269	GM943_B05_91R2_023.fsa	2961503	762	4049
B, 270	GM943_B05_91R2_023.fsa	2970063	132	525
B, 271	GM943_B05_91R2_023.fsa	2980331	2839	17414
B, 272	GM943_B05_91R2_023.fsa	298974	211	957
B, 273	GM943_B05_91R2_023.fsa	3001693	68	288
B, 274	GM943_B05_91R2_023.fsa	3011864	426	2743
B, 275	GM943_B05_91R2_023.fsa	3021206	1826	12172
B, 276	GM943_B05_91R2_023.fsa	3031418	129	684
B, 277	GM943_B05_91R2_023.fsa	3039945	69	263
B, 278	GM943_B05_91R2_023.fsa	3050197	758	5128
B, 279	GM943_B05_91R2_023.fsa	3060472	3630	24515
B, 280	GM943_B05_91R2_023.fsa	3071628	34	138
B, 281	GM943_B05_91R2_023.fsa	3080228	267	1397
B, 282	GM943_B05_91R2_023.fsa	3090569	258	1541
B, 283	GM943_B05_91R2_023.fsa	3100932	1263	8376
B, 284	GM943_B05_91R2_023.fsa	3111318	87	453
B, 285	GM943_B05_91R2_023.fsa	3120859	66	300
B, 286	GM943_B05_91R2_023.fsa	313129	135	877
B, 287	GM943_B05_91R2_023.fsa	3141789	1281	8868
B, 288	GM943_B05_91R2_023.fsa	3151629	377	2555
B, 289	GM943_B05_91R2_023.fsa	316416	37	152
B, 290	GM943_B05_91R2_023.fsa	3173114	210	1255
B, 291	GM943_B05_91R2_023.fsa	3185656	244	1413
B, 292	GM943_B05_91R2_023.fsa	3196413	77	369
B, 293	GM943_B05_91R2_023.fsa	3205228	80	382
B, 294	GM943_B05_91R2_023.fsa	3215672	127	678
B, 295	GM943_B05_91R2_023.fsa	3226967	172	945
B, 296	GM943_B05_91R2_023.fsa	3236509	89	420
B, 297	GM943_B05_91R2_023.fsa	3246902	969	6531
B, 298	GM943_B05_91R2_023.fsa	3256414	642	4328
B, 299	GM943_B05_91R2_023.fsa	3275397	2111	14479
B, 300	GM943_B05_91R2_023.fsa	3285728	721	4632
B, 301	GM943_B05_91R2_023.fsa	3294325	40	130
B, 302	GM943_B05_91R2_023.fsa	3305484	2052	14302
B, 303	GM943_B05_91R2_023.fsa	3315767	682	4304
B, 304	GM943_B05_91R2_023.fsa	332689	41	130
B, 305	GM943_B05_91R2_023.fsa	333714	103	601
B, 306	GM943_B05_91R2_023.fsa	3347374	200	1375
B, 307	GM943_B05_91R2_023.fsa	3357592	1041	7840
B, 308	GM943_B05_91R2_023.fsa	3366945	987	7583
B, 309	GM943_B05_91R2_023.fsa	3379678	18	55
B, 310	GM943_B05_91R2_023.fsa	3389847	138	604
B, 311	GM943_B05_91R2_023.fsa	340.0	427	2511
B, 312	GM943_B05_91R2_023.fsa	3409483	71	294
B, 313	GM943_B05_91R2_023.fsa	3417241	114	442
B, 314	GM943_B05_91R2_023.fsa	3427586	355	1939
B, 315	GM943_B05_91R2_023.fsa	3437069	187	935
B, 316	GM943_B05_91R2_023.fsa	3448276	1257	8538
B, 317	GM943_B05_91R2_023.fsa	3457759	245	1310
B, 318	GM943_B05_91R2_023.fsa	3469828	539	3098
B, 319	GM943_B05_91R2_023.fsa	3480172	964	6010
B, 320	GM943_B05_91R2_023.fsa	3491379	389	2283
B, 321	GM943_B05_91R2_023.fsa	350.0	313	2010
B, 322	GM943_B05_91R2_023.fsa	3508621	788	5252
B, 323	GM943_B05_91R2_023.fsa	3518966	355	1895
B, 324	GM943_B05_91R2_023.fsa	3527586	71	251
B, 325	GM943_B05_91R2_023.fsa	3538793	1006	8020
B, 326	GM943_B05_91R2_023.fsa	3555172	215	1457
B, 327	GM943_B05_91R2_023.fsa	357069	233	1530
B, 328	GM943_B05_91R2_023.fsa	3583621	583	4284
B, 329	GM943_B05_91R2_023.fsa	359569	524	3599
B, 330	GM943_B05_91R2_023.fsa	3608566	13	32
B, 331	GM943_B05_91R2_023.fsa	3617133	454	3208
B, 332	GM943_B05_91R2_023.fsa	3627417	1937	14835
B, 333	GM943_B05_91R2_023.fsa	3638559	15	56
B, 334	GM943_B05_91R2_023.fsa	3648847	1640	11982
B, 335	GM943_B05_91R2_023.fsa	3659137	108	508
B, 336	GM943_B05_91R2_023.fsa	3670287	1492	10940
B, 337	GM943_B05_91R2_023.fsa	368144	252	1654
B, 338	GM943_B05_91R2_023.fsa	3690021	67	228
B, 339	GM943_B05_91R2_023.fsa	3712339	573	3626
B, 340	GM943_B05_91R2_023.fsa	3721785	31	70
B, 341	GM943_B05_91R2_023.fsa	3730373	435	2759
B, 342	GM943_B05_91R2_023.fsa	3740682	1960	14765
B, 343	GM943_B05_91R2_023.fsa	3757008	415	2598
B, 344	GM943_B05_91R2_023.fsa	3767322	263	1382
B, 345	GM943_B05_91R2_023.fsa	3776779	8	18
B, 346	GM943_B05_91R2_023.fsa	3787098	65	315
B, 347	GM943_B05_91R2_023.fsa	3797419	83	406
B, 348	GM943_B05_91R2_023.fsa	3809569	284	2006
B, 349	GM943_B05_91R2_023.fsa	3818268	805	6250
B, 350	GM943_B05_91R2_023.fsa	3829576	309	2148
B, 351	GM943_B05_91R2_023.fsa	3840013	152	801
B, 352	GM943_B05_91R2_023.fsa	3848711	158	837
B, 353	GM943_B05_91R2_023.fsa	3860887	363	2257
B, 354	GM943_B05_91R2_023.fsa	3872192	334	2252
B, 355	GM943_B05_91R2_023.fsa	3881758	50	227
B, 356	GM943_B05_91R2_023.fsa	3891324	30	114
B, 357	GM943_B05_91R2_023.fsa	3902628	227	1891
B, 358	GM943_B05_91R2_023.fsa	3913063	175	1280
B, 359	GM943_B05_91R2_023.fsa	3931322	1576	14067
B, 360	GM943_B05_91R2_023.fsa	3941755	2046	17844
B, 361	GM943_B05_91R2_023.fsa	3961751	135	843
B, 362	GM943_B05_91R2_023.fsa	3970444	30	90
B, 363	GM943_B05_91R2_023.fsa	3980876	134	881
B, 364	GM943_B05_91R2_023.fsa	3992177	764	6817
B, 365	GM943_B05_91R2_023.fsa	400.0	200	1376
B, 366	GM943_B05_91R2_023.fsa	4011949	21	85
B, 367	GM943_B05_91R2_023.fsa	4022203	219	1436
B, 368	GM943_B05_91R2_023.fsa	4031611	122	738
B, 369	GM943_B05_91R2_023.fsa	4050452	751	6525
B, 370	GM943_B05_91R2_023.fsa	4060744	729	6112
B, 371	GM943_B05_91R2_023.fsa	4071046	276	1962
B, 372	GM943_B05_91R2_023.fsa	4081359	49	171
B, 373	GM943_B05_91R2_023.fsa	4092543	274	1988
B, 374	GM943_B05_91R2_023.fsa	4102016	331	2411
B, 375	GM943_B05_91R2_023.fsa	4125307	356	2157
B, 376	GM943_B05_91R2_023.fsa	4142641	840	8691
B, 377	GM943_B05_91R2_023.fsa	4151449	833	8073
B, 378	GM943_B05_91R2_023.fsa	4162026	225	1160
B, 379	GM943_B05_91R2_023.fsa	4180558	742	4678
B, 380	GM943_B05_91R2_023.fsa	420.0	403	3009
B, 381	GM943_B05_91R2_023.fsa	4212188	1157	10388
B, 382	GM943_B05_91R2_023.fsa	4220893	1132	9020
B, 383	GM943_B05_91R2_023.fsa	423.83	132	677
B, 384	GM943_B05_91R2_023.fsa	4248742	58	286
B, 385	GM943_B05_91R2_023.fsa	4259182	30	103
B, 386	GM943_B05_91R2_023.fsa	4269621	159	1019
B, 387	GM943_B05_91R2_023.fsa	427832	70	428
B, 388	GM943_B05_91R2_023.fsa	4290495	289	1766
B, 389	GM943_B05_91R2_023.fsa	4305278	32125	640109
B, 390	GM943_B05_91R2_023.fsa	4347872	6	8
G, 1	GM943_B05_91R2_023.fsa	4308756	6526	37552
G, 2	GM943_B05_91R2_023.fsa	4319189	5953	29101
Y, 1	GM943_B05_91R2_023.fsa	4306148	11232	67819
R, 1	GM943_B05_91R2_023.fsa	4308756	4218	15005
R, 2	GM943_B05_91R2_023.fsa	4319189	2034	7298
O, 1	GM943_B05_91R2_023.fsa	20.0	3224	32843
O, 2	GM943_B05_91R2_023.fsa	40.0	2829	21044
O, 3	GM943_B05_91R2_023.fsa	60.0	5338	30121
O, 4	GM943_B05_91R2_023.fsa	80.0	3490	19536
O, 5	GM943_B05_91R2_023.fsa	100.0	5646	29581
O, 6	GM943_B05_91R2_023.fsa	114.0	6232	32899
O, 7	GM943_B05_91R2_023.fsa	120.0	5116	26677
O, 8	GM943_B05_91R2_023.fsa	140.0	4170	21024
O, 9	GM943_B05_91R2_023.fsa	160.0	4311	22616
O, 10	GM943_B05_91R2_023.fsa	180.0	5143	26341
O, 11	GM943_B05_91R2_023.fsa	200.0	3960	20359
O, 12	GM943_B05_91R2_023.fsa	214.0	3832	20516
O, 13	GM943_B05_91R2_023.fsa	220.0	2990	16741
O, 14	GM943_B05_91R2_023.fsa	240.0	4343	24445
O, 15	GM943_B05_91R2_023.fsa	250.0	1997	12077
O, 16	GM943_B05_91R2_023.fsa	260.0	3149	19445
O, 17	GM943_B05_91R2_023.fsa	280.0	3544	22678
O, 18	GM943_B05_91R2_023.fsa	300.0	3709	24711
O, 19	GM943_B05_91R2_023.fsa	314.0	2430	16882
O, 20	GM943_B05_91R2_023.fsa	320.0	2676	19534
O, 21	GM943_B05_91R2_023.fsa	340.0	3477	26186
O, 22	GM943_B05_91R2_023.fsa	360.0	2928	22955
O, 23	GM943_B05_91R2_023.fsa	380.0	2139	17390
O, 24	GM943_B05_91R2_023.fsa	400.0	2950	25078
O, 25	GM943_B05_91R2_023.fsa	414.0	2832	24326
O, 26	GM943_B05_91R2_023.fsa	420.0	2626	23146
O, 27	GM943_B05_91R2_023.fsa	4308756	932	5271
O, 28	GM943_B05_91R2_023.fsa	4319189	630	3632
O, 29	GM943_B05_91R2_023.fsa	440.0	3070	28824
O, 30	GM943_B05_91R2_023.fsa	460.0	3263	31743
O, 31	GM943_B05_91R2_023.fsa	480.0	3207	31382
O, 32	GM943_B05_91R2_023.fsa	500.0	1453	14460
O, 33	GM943_B05_91R2_023.fsa	514.0	1561	16074
O, 34	GM943_B05_91R2_023.fsa	520.0	3455	35910
O, 35	GM943_B05_91R2_023.fsa	540.0	2870	29858
O, 36	GM943_B05_91R2_023.fsa	560.0	1853	19616
O, 37	GM943_B05_91R2_023.fsa	580.0	2748	30192
O, 38	GM943_B05_91R2_023.fsa	600.0	1803	19833

## Sheet: 91R3
Dye/Sample Peak	Sample File Name	Size	Height	Area in Point
B, 1	GM943_B06_91R3_023.fsa	0.9929	189	1153
B, 2	GM943_B06_91R3_023.fsa	32624	189	1227
B, 3	GM943_B06_91R3_023.fsa	51064	44	220
B, 4	GM943_B06_91R3_023.fsa	66667	39	259
B, 5	GM943_B06_91R3_023.fsa	8227	18	46
B, 6	GM943_B06_91R3_023.fsa	89362	8	16
B, 7	GM943_B06_91R3_023.fsa	104965	43	173
B, 8	GM943_B06_91R3_023.fsa	116312	57	270
B, 9	GM943_B06_91R3_023.fsa	130497	207	1079
B, 10	GM943_B06_91R3_023.fsa	146099	106	531
B, 11	GM943_B06_91R3_023.fsa	167376	78	322
B, 12	GM943_B06_91R3_023.fsa	184397	203	918
B, 13	GM943_B06_91R3_023.fsa	20.0	1620	9538
B, 14	GM943_B06_91R3_023.fsa	219099	906	5726
B, 15	GM943_B06_91R3_023.fsa	230042	997	6011
B, 16	GM943_B06_91R3_023.fsa	240841	155	1084
B, 17	GM943_B06_91R3_023.fsa	267972	424	2016
B, 18	GM943_B06_91R3_023.fsa	285567	935	5193
B, 19	GM943_B06_91R3_023.fsa	302782	323	2139
B, 20	GM943_B06_91R3_023.fsa	314054	852	4638
B, 21	GM943_B06_91R3_023.fsa	32792	574	2953
B, 22	GM943_B06_91R3_023.fsa	346925	113	577
B, 23	GM943_B06_91R3_023.fsa	357577	645	4305
B, 24	GM943_B06_91R3_023.fsa	370687	329	1941
B, 25	GM943_B06_91R3_023.fsa	388666	217	974
B, 26	GM943_B06_91R3_023.fsa	405903	418	2197
B, 27	GM943_B06_91R3_023.fsa	414115	84	344
B, 28	GM943_B06_91R3_023.fsa	424586	43	156
B, 29	GM943_B06_91R3_023.fsa	437251	382	2118
B, 30	GM943_B06_91R3_023.fsa	448641	1500	9889
B, 31	GM943_B06_91R3_023.fsa	469967	823	6902
B, 32	GM943_B06_91R3_023.fsa	496338	25	90
B, 33	GM943_B06_91R3_023.fsa	50822	533	1934
B, 34	GM943_B06_91R3_023.fsa	515716	1179	4977
B, 35	GM943_B06_91R3_023.fsa	533716	4067	22435
B, 36	GM943_B06_91R3_023.fsa	54.0	1268	6506
B, 37	GM943_B06_91R3_023.fsa	558646	1328	6103
B, 38	GM943_B06_91R3_023.fsa	570908	1821	9211
B, 39	GM943_B06_91R3_023.fsa	579008	869	4411
B, 40	GM943_B06_91R3_023.fsa	590053	4194	20210
B, 41	GM943_B06_91R3_023.fsa	605186	375	1664
B, 42	GM943_B06_91R3_023.fsa	619667	1967	9235
B, 43	GM943_B06_91R3_023.fsa	633064	215	813
B, 44	GM943_B06_91R3_023.fsa	647438	110	501
B, 45	GM943_B06_91R3_023.fsa	660735	421	1727
B, 46	GM943_B06_91R3_023.fsa	672968	1214	5479
B, 47	GM943_B06_91R3_023.fsa	684145	272	1231
B, 48	GM943_B06_91R3_023.fsa	692253	2271	11625
B, 49	GM943_B06_91R3_023.fsa	703373	3884	18778
B, 50	GM943_B06_91R3_023.fsa	718482	224	1123
B, 51	GM943_B06_91R3_023.fsa	726515	3489	16702
B, 52	GM943_B06_91R3_023.fsa	738532	1131	5549
B, 53	GM943_B06_91R3_023.fsa	745524	352	1614
B, 54	GM943_B06_91R3_023.fsa	759467	898	4288
B, 55	GM943_B06_91R3_023.fsa	772368	121	464
B, 56	GM943_B06_91R3_023.fsa	783248	337	1382
B, 57	GM943_B06_91R3_023.fsa	793112	116	505
B, 58	GM943_B06_91R3_023.fsa	80.0	854	3979
B, 59	GM943_B06_91R3_023.fsa	811801	3901	18499
B, 60	GM943_B06_91R3_023.fsa	824565	176	673
B, 61	GM943_B06_91R3_023.fsa	834367	454	1932
B, 62	GM943_B06_91R3_023.fsa	845136	134	592
B, 63	GM943_B06_91R3_023.fsa	852957	713	3253
B, 64	GM943_B06_91R3_023.fsa	864673	4082	18751
B, 65	GM943_B06_91R3_023.fsa	877345	109	356
B, 66	GM943_B06_91R3_023.fsa	889995	1069	4968
B, 67	GM943_B06_91R3_023.fsa	903594	640	2928
B, 68	GM943_B06_91R3_023.fsa	916199	191	696
B, 69	GM943_B06_91R3_023.fsa	923945	196	705
B, 70	GM943_B06_91R3_023.fsa	933616	1126	5153
B, 71	GM943_B06_91R3_023.fsa	944239	2262	10233
B, 72	GM943_B06_91R3_023.fsa	954847	1179	5422
B, 73	GM943_B06_91R3_023.fsa	966402	852	3625
B, 74	GM943_B06_91R3_023.fsa	976017	442	1732
B, 75	GM943_B06_91R3_023.fsa	988498	151	546
B, 76	GM943_B06_91R3_023.fsa	998084	379	1718
B, 77	GM943_B06_91R3_023.fsa	1006815	600	2757
B, 78	GM943_B06_91R3_023.fsa	102332	1442	7189
B, 79	GM943_B06_91R3_023.fsa	1036867	443	1827
B, 80	GM943_B06_91R3_023.fsa	1046518	156	631
B, 81	GM943_B06_91R3_023.fsa	1059033	153	575
B, 82	GM943_B06_91R3_023.fsa	1069595	336	1448
B, 83	GM943_B06_91R3_023.fsa	1080131	237	899
B, 84	GM943_B06_91R3_023.fsa	1089688	235	997
B, 85	GM943_B06_91R3_023.fsa	1099225	563	2404
B, 86	GM943_B06_91R3_023.fsa	1109692	411	1635
B, 87	GM943_B06_91R3_023.fsa	1118237	412	1734
B, 88	GM943_B06_91R3_023.fsa	1131497	144	517
B, 89	GM943_B06_91R3_023.fsa	114.0	878	3894
B, 90	GM943_B06_91R3_023.fsa	1151145	2327	10541
B, 91	GM943_B06_91R3_023.fsa	1161334	687	3201
B, 92	GM943_B06_91R3_023.fsa	1168728	994	4665
B, 93	GM943_B06_91R3_023.fsa	1181635	1710	7814
B, 94	GM943_B06_91R3_023.fsa	1190828	157	755
B, 95	GM943_B06_91R3_023.fsa	1202731	67	200
B, 96	GM943_B06_91R3_023.fsa	1212743	4528	20485
B, 97	GM943_B06_91R3_023.fsa	1222754	274	899
B, 98	GM943_B06_91R3_023.fsa	1230943	785	3301
B, 99	GM943_B06_91R3_023.fsa	1239132	573	2322
B, 100	GM943_B06_91R3_023.fsa	1250049	3720	16769
B, 101	GM943_B06_91R3_023.fsa	1261874	356	1467
B, 102	GM943_B06_91R3_023.fsa	1270968	397	1690
B, 103	GM943_B06_91R3_023.fsa	128279	245	1010
B, 104	GM943_B06_91R3_023.fsa	1292791	1141	5167
B, 105	GM943_B06_91R3_023.fsa	130.37	538	2273
B, 106	GM943_B06_91R3_023.fsa	1313699	3272	14993
B, 107	GM943_B06_91R3_023.fsa	1324605	938	4080
B, 108	GM943_B06_91R3_023.fsa	1335509	98	358
B, 109	GM943_B06_91R3_023.fsa	1344596	916	4163
B, 110	GM943_B06_91R3_023.fsa	1354589	144	505
B, 111	GM943_B06_91R3_023.fsa	136549	3287	15169
B, 112	GM943_B06_91R3_023.fsa	1376389	192	678
B, 113	GM943_B06_91R3_023.fsa	1385471	508	2114
B, 114	GM943_B06_91R3_023.fsa	1393644	203	858
B, 115	GM943_B06_91R3_023.fsa	1402781	907	3857
B, 116	GM943_B06_91R3_023.fsa	1412977	520	2081
B, 117	GM943_B06_91R3_023.fsa	1424099	566	2476
B, 118	GM943_B06_91R3_023.fsa	1436145	181	599
B, 119	GM943_B06_91R3_023.fsa	1445411	345	1327
B, 120	GM943_B06_91R3_023.fsa	1453749	162	577
B, 121	GM943_B06_91R3_023.fsa	1463012	470	1957
B, 122	GM943_B06_91R3_023.fsa	1471349	1442	6561
B, 123	GM943_B06_91R3_023.fsa	1481536	2774	12526
B, 124	GM943_B06_91R3_023.fsa	1490797	130	368
B, 125	GM943_B06_91R3_023.fsa	1500056	493	1873
B, 126	GM943_B06_91R3_023.fsa	1511166	7901	36428
B, 127	GM943_B06_91R3_023.fsa	1524126	453	1921
B, 128	GM943_B06_91R3_023.fsa	1536159	1722	7907
B, 129	GM943_B06_91R3_023.fsa	1545414	507	2188
B, 130	GM943_B06_91R3_023.fsa	1554668	521	2451
B, 131	GM943_B06_91R3_023.fsa	1562996	908	4081
B, 132	GM943_B06_91R3_023.fsa	1574099	2181	9990
B, 133	GM943_B06_91R3_023.fsa	158.52	175	719
B, 134	GM943_B06_91R3_023.fsa	159.63	487	2027
B, 135	GM943_B06_91R3_023.fsa	1608181	1537	7193
B, 136	GM943_B06_91R3_023.fsa	1618176	1469	6608
B, 137	GM943_B06_91R3_023.fsa	1629074	1045	4839
B, 138	GM943_B06_91R3_023.fsa	1640874	676	2940
B, 139	GM943_B06_91R3_023.fsa	1652668	905	4105
B, 140	GM943_B06_91R3_023.fsa	1660829	119	504
B, 141	GM943_B06_91R3_023.fsa	1669893	1965	9209
B, 142	GM943_B06_91R3_023.fsa	1678954	136	559
B, 143	GM943_B06_91R3_023.fsa	1689821	903	3972
B, 144	GM943_B06_91R3_023.fsa	1700683	726	3143
B, 145	GM943_B06_91R3_023.fsa	1709731	408	1724
B, 146	GM943_B06_91R3_023.fsa	1719679	529	2448
B, 147	GM943_B06_91R3_023.fsa	1729622	2344	11032
B, 148	GM943_B06_91R3_023.fsa	1739561	870	4232
B, 149	GM943_B06_91R3_023.fsa	174769	613	3030
B, 150	GM943_B06_91R3_023.fsa	1759425	380	1588
B, 151	GM943_B06_91R3_023.fsa	176935	481	2043
B, 152	GM943_B06_91R3_023.fsa	1779271	198	817
B, 153	GM943_B06_91R3_023.fsa	1788286	692	3001
B, 154	GM943_B06_91R3_023.fsa	1797297	221	965
B, 155	GM943_B06_91R3_023.fsa	1805489	1465	6811
B, 156	GM943_B06_91R3_023.fsa	1817374	368	1594
B, 157	GM943_B06_91R3_023.fsa	182651	672	2864
B, 158	GM943_B06_91R3_023.fsa	183838	1303	6098
B, 159	GM943_B06_91R3_023.fsa	1846592	1191	5684
B, 160	GM943_B06_91R3_023.fsa	1858446	2999	14203
B, 161	GM943_B06_91R3_023.fsa	1866647	262	1138
B, 162	GM943_B06_91R3_023.fsa	1879396	343	1490
B, 163	GM943_B06_91R3_023.fsa	1890316	282	1185
B, 164	GM943_B06_91R3_023.fsa	1901228	1517	7055
B, 165	GM943_B06_91R3_023.fsa	1912132	2387	11284
B, 166	GM943_B06_91R3_023.fsa	1920305	211	832
B, 167	GM943_B06_91R3_023.fsa	1930289	682	2985
B, 168	GM943_B06_91R3_023.fsa	1941173	1600	7501
B, 169	GM943_B06_91R3_023.fsa	195205	1520	7107
B, 170	GM943_B06_91R3_023.fsa	1963825	253	1058
B, 171	GM943_B06_91R3_023.fsa	1974686	4062	19879
B, 172	GM943_B06_91R3_023.fsa	1984636	1071	5253
B, 173	GM943_B06_91R3_023.fsa	1996386	272	1120
B, 174	GM943_B06_91R3_023.fsa	2007064	590	2461
B, 175	GM943_B06_91R3_023.fsa	2016782	2710	12633
B, 176	GM943_B06_91R3_023.fsa	2026504	821	3505
B, 177	GM943_B06_91R3_023.fsa	203.8	2835	13655
B, 178	GM943_B06_91R3_023.fsa	2047733	357	1402
B, 179	GM943_B06_91R3_023.fsa	2056585	474	2044
B, 180	GM943_B06_91R3_023.fsa	2067213	1863	8892
B, 181	GM943_B06_91R3_023.fsa	207696	1060	4864
B, 182	GM943_B06_91R3_023.fsa	2085826	124	389
B, 183	GM943_B06_91R3_023.fsa	2096471	1055	5074
B, 184	GM943_B06_91R3_023.fsa	2106233	857	3815
B, 185	GM943_B06_91R3_023.fsa	2115113	244	884
B, 186	GM943_B06_91R3_023.fsa	2125775	1458	6868
B, 187	GM943_B06_91R3_023.fsa	2136443	3092	15257
B, 188	GM943_B06_91R3_023.fsa	2145456	285	1206
B, 189	GM943_B06_91R3_023.fsa	2154548	211	752
B, 190	GM943_B06_91R3_023.fsa	2165458	4328	21883
B, 191	GM943_B06_91R3_023.fsa	2174549	208	858
B, 192	GM943_B06_91R3_023.fsa	2187275	263	1164
B, 193	GM943_B06_91R3_023.fsa	2198182	225	1042
B, 194	GM943_B06_91R3_023.fsa	2207934	462	2306
B, 195	GM943_B06_91R3_023.fsa	2219387	1932	10265
B, 196	GM943_B06_91R3_023.fsa	2229073	1233	6412
B, 197	GM943_B06_91R3_023.fsa	2240513	231	1139
B, 198	GM943_B06_91R3_023.fsa	2249308	4725	24984
B, 199	GM943_B06_91R3_023.fsa	2259857	1561	8183
B, 200	GM943_B06_91R3_023.fsa	2271279	61	193
B, 201	GM943_B06_91R3_023.fsa	2281816	4189	22216
B, 202	GM943_B06_91R3_023.fsa	2291471	908	4702
B, 203	GM943_B06_91R3_023.fsa	2301997	161	692
B, 204	GM943_B06_91R3_023.fsa	2313395	4698	25533
B, 205	GM943_B06_91R3_023.fsa	2323035	547	2663
B, 206	GM943_B06_91R3_023.fsa	2331794	182	795
B, 207	GM943_B06_91R3_023.fsa	2342301	919	4511
B, 208	GM943_B06_91R3_023.fsa	2351927	1985	10821
B, 209	GM943_B06_91R3_023.fsa	236155	1286	6953
B, 210	GM943_B06_91R3_023.fsa	2372917	164	736
B, 211	GM943_B06_91R3_023.fsa	2384278	900	4890
B, 212	GM943_B06_91R3_023.fsa	2393014	396	2228
B, 213	GM943_B06_91R3_023.fsa	240181	665	3634
B, 214	GM943_B06_91R3_023.fsa	2423503	805	4275
B, 215	GM943_B06_91R3_023.fsa	2432529	469	2485
B, 216	GM943_B06_91R3_023.fsa	2444252	465	2699
B, 217	GM943_B06_91R3_023.fsa	245056	492	2663
B, 218	GM943_B06_91R3_023.fsa	2460464	796	4176
B, 219	GM943_B06_91R3_023.fsa	2470361	234	1020
B, 220	GM943_B06_91R3_023.fsa	2482944	174	814
B, 221	GM943_B06_91R3_023.fsa	2494617	794	4212
B, 222	GM943_B06_91R3_023.fsa	2504379	188	851
B, 223	GM943_B06_91R3_023.fsa	2513129	390	1949
B, 224	GM943_B06_91R3_023.fsa	2523613	297	1513
B, 225	GM943_B06_91R3_023.fsa	2533209	1377	7710
B, 226	GM943_B06_91R3_023.fsa	2542792	178	836
B, 227	GM943_B06_91R3_023.fsa	255236	680	3682
B, 228	GM943_B06_91R3_023.fsa	2562783	147	690
B, 229	GM943_B06_91R3_023.fsa	2574923	669	3931
B, 230	GM943_B06_91R3_023.fsa	2583581	429	2320
B, 231	GM943_B06_91R3_023.fsa	260351	4369	25688
B, 232	GM943_B06_91R3_023.fsa	2614917	110	521
B, 233	GM943_B06_91R3_023.fsa	2625447	868	5077
B, 234	GM943_B06_91R3_023.fsa	2635098	608	3566
B, 235	GM943_B06_91R3_023.fsa	265.44	1831	10805
B, 236	GM943_B06_91R3_023.fsa	2664051	211	1347
B, 237	GM943_B06_91R3_023.fsa	2675455	115	576
B, 238	GM943_B06_91R3_023.fsa	2684228	1669	10064
B, 239	GM943_B06_91R3_023.fsa	2693877	929	5365
B, 240	GM943_B06_91R3_023.fsa	2705281	86	368
B, 241	GM943_B06_91R3_023.fsa	2714052	623	3510
B, 242	GM943_B06_91R3_023.fsa	2723701	379	2060
B, 243	GM943_B06_91R3_023.fsa	2735103	101	483
B, 244	GM943_B06_91R3_023.fsa	2744751	1306	8262
B, 245	GM943_B06_91R3_023.fsa	2753521	446	2692
B, 246	GM943_B06_91R3_023.fsa	2764922	186	920
B, 247	GM943_B06_91R3_023.fsa	2775446	872	5371
B, 248	GM943_B06_91R3_023.fsa	2784215	643	3993
B, 249	GM943_B06_91R3_023.fsa	2795616	34	87
B, 250	GM943_B06_91R3_023.fsa	2805214	796	4634
B, 251	GM943_B06_91R3_023.fsa	2814771	89	388
B, 252	GM943_B06_91R3_023.fsa	2823456	116	564
B, 253	GM943_B06_91R3_023.fsa	2833006	204	1044
B, 254	GM943_B06_91R3_023.fsa	2842552	125	587
B, 255	GM943_B06_91R3_023.fsa	2850361	120	581
B, 256	GM943_B06_91R3_023.fsa	2859034	21	61
B, 257	GM943_B06_91R3_023.fsa	2869437	271	1581
B, 258	GM943_B06_91R3_023.fsa	2878971	407	2424
B, 259	GM943_B06_91R3_023.fsa	2889367	74	220
B, 260	GM943_B06_91R3_023.fsa	2899758	373	1876
B, 261	GM943_B06_91R3_023.fsa	2909281	574	3120
B, 262	GM943_B06_91R3_023.fsa	2919664	415	2148
B, 263	GM943_B06_91R3_023.fsa	2930909	540	2832
B, 264	GM943_B06_91R3_023.fsa	2941284	537	2595
B, 265	GM943_B06_91R3_023.fsa	2953384	1000	5944
B, 266	GM943_B06_91R3_023.fsa	2962886	1053	6704
B, 267	GM943_B06_91R3_023.fsa	2971522	173	867
B, 268	GM943_B06_91R3_023.fsa	2981881	3059	18483
B, 269	GM943_B06_91R3_023.fsa	2991374	193	748
B, 270	GM943_B06_91R3_023.fsa	3002562	73	300
B, 271	GM943_B06_91R3_023.fsa	3012822	503	2997
B, 272	GM943_B06_91R3_023.fsa	3023099	2013	13134
B, 273	GM943_B06_91R3_023.fsa	3032536	120	616
B, 274	GM943_B06_91R3_023.fsa	3041989	99	358
B, 275	GM943_B06_91R3_023.fsa	3052318	861	5631
B, 276	GM943_B06_91R3_023.fsa	3061803	3915	26462
B, 277	GM943_B06_91R3_023.fsa	3072168	55	194
B, 278	GM943_B06_91R3_023.fsa	3081685	278	1486
B, 279	GM943_B06_91R3_023.fsa	3092086	291	1558
B, 280	GM943_B06_91R3_023.fsa	3102506	1330	8905
B, 281	GM943_B06_91R3_023.fsa	3112074	110	509
B, 282	GM943_B06_91R3_023.fsa	312253	70	320
B, 283	GM943_B06_91R3_023.fsa	3132132	141	793
B, 284	GM943_B06_91R3_023.fsa	3142682	1328	9112
B, 285	GM943_B06_91R3_023.fsa	3153413	384	2540
B, 286	GM943_B06_91R3_023.fsa	3164152	42	201
B, 287	GM943_B06_91R3_023.fsa	3174002	232	1358
B, 288	GM943_B06_91R3_023.fsa	3186547	245	1458
B, 289	GM943_B06_91R3_023.fsa	3196411	87	384
B, 290	GM943_B06_91R3_023.fsa	3206148	83	423
B, 291	GM943_B06_91R3_023.fsa	3216679	123	626
B, 292	GM943_B06_91R3_023.fsa	3227198	184	939
B, 293	GM943_B06_91R3_023.fsa	3236831	104	463
B, 294	GM943_B06_91R3_023.fsa	3247328	1001	6667
B, 295	GM943_B06_91R3_023.fsa	3257813	637	4358
B, 296	GM943_B06_91R3_023.fsa	3275265	2159	15191
B, 297	GM943_B06_91R3_023.fsa	328572	684	4485
B, 298	GM943_B06_91R3_023.fsa	3296165	57	131
B, 299	GM943_B06_91R3_023.fsa	3305729	2054	13909
B, 300	GM943_B06_91R3_023.fsa	331702	638	4001
B, 301	GM943_B06_91R3_023.fsa	3327431	21	83
B, 302	GM943_B06_91R3_023.fsa	3338697	113	606
B, 303	GM943_B06_91R3_023.fsa	3348219	220	1484
B, 304	GM943_B06_91R3_023.fsa	3358597	1083	8131
B, 305	GM943_B06_91R3_023.fsa	3368101	1001	7638
B, 306	GM943_B06_91R3_023.fsa	3378458	19	53
B, 307	GM943_B06_91R3_023.fsa	3390527	142	665
B, 308	GM943_B06_91R3_023.fsa	3400874	446	2662
B, 309	GM943_B06_91R3_023.fsa	3410491	95	383
B, 310	GM943_B06_91R3_023.fsa	3419233	108	470
B, 311	GM943_B06_91R3_023.fsa	3428848	388	2150
B, 312	GM943_B06_91R3_023.fsa	3439336	223	1212
B, 313	GM943_B06_91R3_023.fsa	3448948	1336	9021
B, 314	GM943_B06_91R3_023.fsa	3459434	286	1589
B, 315	GM943_B06_91R3_023.fsa	3470792	551	3030
B, 316	GM943_B06_91R3_023.fsa	3481275	968	6006
B, 317	GM943_B06_91R3_023.fsa	349263	396	2166
B, 318	GM943_B06_91R3_023.fsa	3501364	291	1798
B, 319	GM943_B06_91R3_023.fsa	3510097	788	5028
B, 320	GM943_B06_91R3_023.fsa	3520576	357	1839
B, 321	GM943_B06_91R3_023.fsa	353018	58	223
B, 322	GM943_B06_91R3_023.fsa	3541529	1012	7974
B, 323	GM943_B06_91R3_023.fsa	3557242	247	1503
B, 324	GM943_B06_91R3_023.fsa	3572951	227	1409
B, 325	GM943_B06_91R3_023.fsa	3585168	621	4183
B, 326	GM943_B06_91R3_023.fsa	3597383	521	3459
B, 327	GM943_B06_91R3_023.fsa	3609514	25	75
B, 328	GM943_B06_91R3_023.fsa	3619029	483	3244
B, 329	GM943_B06_91R3_023.fsa	362941	1978	14574
B, 330	GM943_B06_91R3_023.fsa	3650175	1616	11493
B, 331	GM943_B06_91R3_023.fsa	3661425	114	458
B, 332	GM943_B06_91R3_023.fsa	3672677	1476	10613
B, 333	GM943_B06_91R3_023.fsa	3683064	257	1533
B, 334	GM943_B06_91R3_023.fsa	369172	70	239
B, 335	GM943_B06_91R3_023.fsa	3703841	3	6
B, 336	GM943_B06_91R3_023.fsa	3713366	642	3853
B, 337	GM943_B06_91R3_023.fsa	3722891	22	51
B, 338	GM943_B06_91R3_023.fsa	3731552	448	2658
B, 339	GM943_B06_91R3_023.fsa	3741946	1970	14384
B, 340	GM943_B06_91R3_023.fsa	3750608	88	383
B, 341	GM943_B06_91R3_023.fsa	3759271	469	2608
B, 342	GM943_B06_91R3_023.fsa	3767936	283	1371
B, 343	GM943_B06_91R3_023.fsa	3787866	81	439
B, 344	GM943_B06_91R3_023.fsa	3798266	99	496
B, 345	GM943_B06_91R3_023.fsa	3809626	271	1727
B, 346	GM943_B06_91R3_023.fsa	3819254	824	6064
B, 347	GM943_B06_91R3_023.fsa	3829761	311	2027
B, 348	GM943_B06_91R3_023.fsa	384027	161	776
B, 349	GM943_B06_91R3_023.fsa	3849906	158	765
B, 350	GM943_B06_91R3_023.fsa	3862173	353	2206
B, 351	GM943_B06_91R3_023.fsa	387269	333	2114
B, 352	GM943_B06_91R3_023.fsa	3884088	68	240
B, 353	GM943_B06_91R3_023.fsa	3892857	28	90
B, 354	GM943_B06_91R3_023.fsa	3903383	247	1873
B, 355	GM943_B06_91R3_023.fsa	3913034	186	1317
B, 356	GM943_B06_91R3_023.fsa	3932343	1586	13287
B, 357	GM943_B06_91R3_023.fsa	394288	2028	17928
B, 358	GM943_B06_91R3_023.fsa	3961325	129	707
B, 359	GM943_B06_91R3_023.fsa	397099	17	62
B, 360	GM943_B06_91R3_023.fsa	3983295	150	1141
B, 361	GM943_B06_91R3_023.fsa	3992965	768	6809
B, 362	GM943_B06_91R3_023.fsa	4001737	218	1448
B, 363	GM943_B06_91R3_023.fsa	4013035	20	69
B, 364	GM943_B06_91R3_023.fsa	4022606	217	1274
B, 365	GM943_B06_91R3_023.fsa	4032186	118	687
B, 366	GM943_B06_91R3_023.fsa	405225	747	6120
B, 367	GM943_B06_91R3_023.fsa	4062736	745	5876
B, 368	GM943_B06_91R3_023.fsa	4072358	296	1984
B, 369	GM943_B06_91R3_023.fsa	4081991	56	208
B, 370	GM943_B06_91R3_023.fsa	4094265	284	1956
B, 371	GM943_B06_91R3_023.fsa	4103921	329	2328
B, 372	GM943_B06_91R3_023.fsa	4125023	1369	10587
B, 373	GM943_B06_91R3_023.fsa	4134711	9	15
B, 374	GM943_B06_91R3_023.fsa	4144473	47	116
B, 375	GM943_B06_91R3_023.fsa	4156107	1530	12917
B, 376	GM943_B06_91R3_023.fsa	4165954	2136	29873
B, 377	GM943_B06_91R3_023.fsa	4182076	1317	13475
B, 378	GM943_B06_91R3_023.fsa	4203514	321	2009
B, 379	GM943_B06_91R3_023.fsa	4214053	988	7759
B, 380	GM943_B06_91R3_023.fsa	4223712	1078	8254
B, 381	GM943_B06_91R3_023.fsa	4241271	151	764
B, 382	GM943_B06_91R3_023.fsa	4251805	81	451
B, 383	GM943_B06_91R3_023.fsa	4279886	111	513
B, 384	GM943_B06_91R3_023.fsa	4291291	323	2111
B, 385	GM943_B06_91R3_023.fsa	430708	31936	273014
G, 1	GM943_B06_91R3_023.fsa	4310588	6469	35655
G, 2	GM943_B06_91R3_023.fsa	4321112	5929	29367
Y, 1	GM943_B06_91R3_023.fsa	4318481	11153	81180
R, 1	GM943_B06_91R3_023.fsa	4310588	4668	20159
R, 2	GM943_B06_91R3_023.fsa	4321112	2341	9590
O, 1	GM943_B06_91R3_023.fsa	20.0	2871	29838
O, 2	GM943_B06_91R3_023.fsa	40.0	2633	18928
O, 3	GM943_B06_91R3_023.fsa	60.0	4751	26559
O, 4	GM943_B06_91R3_023.fsa	80.0	3270	17836
O, 5	GM943_B06_91R3_023.fsa	100.0	5152	26460
O, 6	GM943_B06_91R3_023.fsa	114.0	5967	29991
O, 7	GM943_B06_91R3_023.fsa	120.0	4694	24240
O, 8	GM943_B06_91R3_023.fsa	140.0	3902	19729
O, 9	GM943_B06_91R3_023.fsa	160.0	4396	22343
O, 10	GM943_B06_91R3_023.fsa	180.0	5509	27827
O, 11	GM943_B06_91R3_023.fsa	200.0	4415	23213
O, 12	GM943_B06_91R3_023.fsa	214.0	4480	23971
O, 13	GM943_B06_91R3_023.fsa	220.0	3635	19951
O, 14	GM943_B06_91R3_023.fsa	240.0	5306	30339
O, 15	GM943_B06_91R3_023.fsa	250.0	2500	14515
O, 16	GM943_B06_91R3_023.fsa	260.0	3939	23474
O, 17	GM943_B06_91R3_023.fsa	280.0	4160	26447
O, 18	GM943_B06_91R3_023.fsa	300.0	4209	27814
O, 19	GM943_B06_91R3_023.fsa	314.0	2726	18338
O, 20	GM943_B06_91R3_023.fsa	320.0	2925	20769
O, 21	GM943_B06_91R3_023.fsa	340.0	3761	27620
O, 22	GM943_B06_91R3_023.fsa	360.0	3089	23673
O, 23	GM943_B06_91R3_023.fsa	380.0	2215	17562
O, 24	GM943_B06_91R3_023.fsa	400.0	3109	25107
O, 25	GM943_B06_91R3_023.fsa	414.0	2899	24132
O, 26	GM943_B06_91R3_023.fsa	420.0	2787	23050
O, 27	GM943_B06_91R3_023.fsa	4310588	952	5072
O, 28	GM943_B06_91R3_023.fsa	4321112	639	3519
O, 29	GM943_B06_91R3_023.fsa	440.0	3195	28660
O, 30	GM943_B06_91R3_023.fsa	460.0	3519	32260
O, 31	GM943_B06_91R3_023.fsa	480.0	3401	31718
O, 32	GM943_B06_91R3_023.fsa	500.0	1471	14140
O, 33	GM943_B06_91R3_023.fsa	514.0	1656	15994
O, 34	GM943_B06_91R3_023.fsa	520.0	3619	34999
O, 35	GM943_B06_91R3_023.fsa	540.0	2951	29049
O, 36	GM943_B06_91R3_023.fsa	560.0	1910	19378
O, 37	GM943_B06_91R3_023.fsa	580.0	2955	29766
O, 38	GM943_B06_91R3_023.fsa	600.0	1928	19391

## Sheet: 91R4
Dye/Sample Peak	Sample File Name	Size	Height	Area in Point
B, 1	GM945_D02_91R4_B07_GM943_005.fsa	0.5298	179	1166
B, 2	GM945_D02_91R4_B07_GM943_005.fsa	2649	183	1228
B, 3	GM945_D02_91R4_B07_GM943_005.fsa	43709	31	198
B, 4	GM945_D02_91R4_B07_GM943_005.fsa	56954	34	223
B, 5	GM945_D02_91R4_B07_GM943_005.fsa	74172	15	50
B, 6	GM945_D02_91R4_B07_GM943_005.fsa	90066	5	15
B, 7	GM945_D02_91R4_B07_GM943_005.fsa	96689	12	31
B, 8	GM945_D02_91R4_B07_GM943_005.fsa	101987	10	31
B, 9	GM945_D02_91R4_B07_GM943_005.fsa	107285	7	24
B, 10	GM945_D02_91R4_B07_GM943_005.fsa	123179	80	363
B, 11	GM945_D02_91R4_B07_GM943_005.fsa	133775	219	1181
B, 12	GM945_D02_91R4_B07_GM943_005.fsa	148344	101	505
B, 13	GM945_D02_91R4_B07_GM943_005.fsa	169536	73	349
B, 14	GM945_D02_91R4_B07_GM943_005.fsa	185431	143	625
B, 15	GM945_D02_91R4_B07_GM943_005.fsa	202968	1448	9205
B, 16	GM945_D02_91R4_B07_GM943_005.fsa	222026	807	5773
B, 17	GM945_D02_91R4_B07_GM943_005.fsa	232125	830	5392
B, 18	GM945_D02_91R4_B07_GM943_005.fsa	243531	95	567
B, 19	GM945_D02_91R4_B07_GM943_005.fsa	268673	338	1607
B, 20	GM945_D02_91R4_B07_GM943_005.fsa	286398	797	4665
B, 21	GM945_D02_91R4_B07_GM943_005.fsa	303771	273	1583
B, 22	GM945_D02_91R4_B07_GM943_005.fsa	315598	732	4171
B, 23	GM945_D02_91R4_B07_GM943_005.fsa	328552	483	2417
B, 24	GM945_D02_91R4_B07_GM943_005.fsa	34762	107	612
B, 25	GM945_D02_91R4_B07_GM943_005.fsa	358859	607	4258
B, 26	GM945_D02_91R4_B07_GM943_005.fsa	371172	317	2033
B, 27	GM945_D02_91R4_B07_GM943_005.fsa	389307	195	986
B, 28	GM945_D02_91R4_B07_GM943_005.fsa	407885	313	2278
B, 29	GM945_D02_91R4_B07_GM943_005.fsa	448704	272	2472
B, 30	GM945_D02_91R4_B07_GM943_005.fsa	464855	927	9048
B, 31	GM945_D02_91R4_B07_GM943_005.fsa	479731	1799	6512
B, 32	GM945_D02_91R4_B07_GM943_005.fsa	489195	57	185
B, 33	GM945_D02_91R4_B07_GM943_005.fsa	502732	369	1750
B, 34	GM945_D02_91R4_B07_GM943_005.fsa	512012	957	4530
B, 35	GM945_D02_91R4_B07_GM943_005.fsa	531364	3400	23381
B, 36	GM945_D02_91R4_B07_GM943_005.fsa	543422	307	1492
B, 37	GM945_D02_91R4_B07_GM943_005.fsa	556345	1115	5331
B, 38	GM945_D02_91R4_B07_GM943_005.fsa	570104	1816	11386
B, 39	GM945_D02_91R4_B07_GM943_005.fsa	577893	1432	11766
B, 40	GM945_D02_91R4_B07_GM943_005.fsa	58948	3700	21708
B, 41	GM945_D02_91R4_B07_GM943_005.fsa	604908	321	1339
B, 42	GM945_D02_91R4_B07_GM943_005.fsa	61861	1643	8299
B, 43	GM945_D02_91R4_B07_GM943_005.fsa	632255	198	782
B, 44	GM945_D02_91R4_B07_GM943_005.fsa	645843	101	437
B, 45	GM945_D02_91R4_B07_GM943_005.fsa	660339	352	1490
B, 46	GM945_D02_91R4_B07_GM943_005.fsa	67189	996	4859
B, 47	GM945_D02_91R4_B07_GM943_005.fsa	684357	222	1163
B, 48	GM945_D02_91R4_B07_GM943_005.fsa	692005	1961	10289
B, 49	GM945_D02_91R4_B07_GM943_005.fsa	703444	3365	16988
B, 50	GM945_D02_91R4_B07_GM943_005.fsa	717686	192	927
B, 51	GM945_D02_91R4_B07_GM943_005.fsa	726201	2999	15352
B, 52	GM945_D02_91R4_B07_GM943_005.fsa	73752	968	5206
B, 53	GM945_D02_91R4_B07_GM943_005.fsa	745045	318	1561
B, 54	GM945_D02_91R4_B07_GM943_005.fsa	759105	823	4178
B, 55	GM945_D02_91R4_B07_GM943_005.fsa	773105	107	404
B, 56	GM945_D02_91R4_B07_GM943_005.fsa	782405	329	1390
B, 57	GM945_D02_91R4_B07_GM943_005.fsa	792603	95	381
B, 58	GM945_D02_91R4_B07_GM943_005.fsa	80.0	799	3883
B, 59	GM945_D02_91R4_B07_GM943_005.fsa	811156	3691	18548
B, 60	GM945_D02_91R4_B07_GM943_005.fsa	824149	148	563
B, 61	GM945_D02_91R4_B07_GM943_005.fsa	834342	433	2002
B, 62	GM945_D02_91R4_B07_GM943_005.fsa	843595	131	501
B, 63	GM945_D02_91R4_B07_GM943_005.fsa	851913	654	3143
B, 64	GM945_D02_91R4_B07_GM943_005.fsa	863911	3808	18842
B, 65	GM945_D02_91R4_B07_GM943_005.fsa	875888	86	348
B, 66	GM945_D02_91R4_B07_GM943_005.fsa	889683	990	4769
B, 67	GM945_D02_91R4_B07_GM943_005.fsa	902535	632	3008
B, 68	GM945_D02_91R4_B07_GM943_005.fsa	915364	222	889
B, 69	GM945_D02_91R4_B07_GM943_005.fsa	923598	210	824
B, 70	GM945_D02_91R4_B07_GM943_005.fsa	93365	1126	5303
B, 71	GM945_D02_91R4_B07_GM943_005.fsa	943688	2214	10437
B, 72	GM945_D02_91R4_B07_GM943_005.fsa	953711	1215	5803
B, 73	GM945_D02_91R4_B07_GM943_005.fsa	965539	837	3733
B, 74	GM945_D02_91R4_B07_GM943_005.fsa	975532	430	1867
B, 75	GM945_D02_91R4_B07_GM943_005.fsa	988229	147	617
B, 76	GM945_D02_91R4_B07_GM943_005.fsa	997285	367	1697
B, 77	GM945_D02_91R4_B07_GM943_005.fsa	1006423	567	2832
B, 78	GM945_D02_91R4_B07_GM943_005.fsa	1016496	274	1407
B, 79	GM945_D02_91R4_B07_GM943_005.fsa	1022895	1401	7174
B, 80	GM945_D02_91R4_B07_GM943_005.fsa	1036572	403	1938
B, 81	GM945_D02_91R4_B07_GM943_005.fsa	1045666	178	720
B, 82	GM945_D02_91R4_B07_GM943_005.fsa	1058366	154	644
B, 83	GM945_D02_91R4_B07_GM943_005.fsa	1069221	321	1480
B, 84	GM945_D02_91R4_B07_GM943_005.fsa	1080048	232	999
B, 85	GM945_D02_91R4_B07_GM943_005.fsa	108905	262	1170
B, 86	GM945_D02_91R4_B07_GM943_005.fsa	109893	542	2515
B, 87	GM945_D02_91R4_B07_GM943_005.fsa	1108787	395	1814
B, 88	GM945_D02_91R4_B07_GM943_005.fsa	1117728	414	1925
B, 89	GM945_D02_91R4_B07_GM943_005.fsa	1131105	128	378
B, 90	GM945_D02_91R4_B07_GM943_005.fsa	1139111	813	3752
B, 91	GM945_D02_91R4_B07_GM943_005.fsa	1150502	2202	10425
B, 92	GM945_D02_91R4_B07_GM943_005.fsa	1160104	654	3190
B, 93	GM945_D02_91R4_B07_GM943_005.fsa	1167942	965	4740
B, 94	GM945_D02_91R4_B07_GM943_005.fsa	118097	1580	7656
B, 95	GM945_D02_91R4_B07_GM943_005.fsa	1189632	138	507
B, 96	GM945_D02_91R4_B07_GM943_005.fsa	120171	79	257
B, 97	GM945_D02_91R4_B07_GM943_005.fsa	1211113	4287	20796
B, 98	GM945_D02_91R4_B07_GM943_005.fsa	1221371	236	883
B, 99	GM945_D02_91R4_B07_GM943_005.fsa	1229919	762	3297
B, 100	GM945_D02_91R4_B07_GM943_005.fsa	1237612	540	2292
B, 101	GM945_D02_91R4_B07_GM943_005.fsa	1248724	3593	17125
B, 102	GM945_D02_91R4_B07_GM943_005.fsa	1259835	343	1497
B, 103	GM945_D02_91R4_B07_GM943_005.fsa	1270092	415	1842
B, 104	GM945_D02_91R4_B07_GM943_005.fsa	1281203	197	821
B, 105	GM945_D02_91R4_B07_GM943_005.fsa	1291459	1066	4952
B, 106	GM945_D02_91R4_B07_GM943_005.fsa	1302569	485	2188
B, 107	GM945_D02_91R4_B07_GM943_005.fsa	1311971	3089	14935
B, 108	GM945_D02_91R4_B07_GM943_005.fsa	1323081	885	4177
B, 109	GM945_D02_91R4_B07_GM943_005.fsa	1334192	91	316
B, 110	GM945_D02_91R4_B07_GM943_005.fsa	1342738	883	4078
B, 111	GM945_D02_91R4_B07_GM943_005.fsa	1352994	141	576
B, 112	GM945_D02_91R4_B07_GM943_005.fsa	1364104	3127	15134
B, 113	GM945_D02_91R4_B07_GM943_005.fsa	1375215	213	816
B, 114	GM945_D02_91R4_B07_GM943_005.fsa	1383761	493	2152
B, 115	GM945_D02_91R4_B07_GM943_005.fsa	1392308	204	928
B, 116	GM945_D02_91R4_B07_GM943_005.fsa	1400877	833	3900
B, 117	GM945_D02_91R4_B07_GM943_005.fsa	1411404	475	2182
B, 118	GM945_D02_91R4_B07_GM943_005.fsa	1422808	512	2429
B, 119	GM945_D02_91R4_B07_GM943_005.fsa	1434212	172	677
B, 120	GM945_D02_91R4_B07_GM943_005.fsa	1443861	309	1306
B, 121	GM945_D02_91R4_B07_GM943_005.fsa	1452633	180	644
B, 122	GM945_D02_91R4_B07_GM943_005.fsa	1461405	443	2080
B, 123	GM945_D02_91R4_B07_GM943_005.fsa	1469299	1382	6418
B, 124	GM945_D02_91R4_B07_GM943_005.fsa	1480702	2546	12343
B, 125	GM945_D02_91R4_B07_GM943_005.fsa	1490351	151	498
B, 126	GM945_D02_91R4_B07_GM943_005.fsa	1498246	447	1903
B, 127	GM945_D02_91R4_B07_GM943_005.fsa	1509649	7041	35017
B, 128	GM945_D02_91R4_B07_GM943_005.fsa	1522806	436	1938
B, 129	GM945_D02_91R4_B07_GM943_005.fsa	1534209	1576	7329
B, 130	GM945_D02_91R4_B07_GM943_005.fsa	1543858	449	1886
B, 131	GM945_D02_91R4_B07_GM943_005.fsa	1554384	433	2084
B, 132	GM945_D02_91R4_B07_GM943_005.fsa	1561402	794	3828
B, 133	GM945_D02_91R4_B07_GM943_005.fsa	1572806	1957	9258
B, 134	GM945_D02_91R4_B07_GM943_005.fsa	158421	176	711
B, 135	GM945_D02_91R4_B07_GM943_005.fsa	1595614	427	1984
B, 136	GM945_D02_91R4_B07_GM943_005.fsa	1606874	1426	6822
B, 137	GM945_D02_91R4_B07_GM943_005.fsa	161718	1320	6325
B, 138	GM945_D02_91R4_B07_GM943_005.fsa	1628338	987	4589
B, 139	GM945_D02_91R4_B07_GM943_005.fsa	1640347	600	2677
B, 140	GM945_D02_91R4_B07_GM943_005.fsa	1652348	810	4052
B, 141	GM945_D02_91R4_B07_GM943_005.fsa	1659202	96	486
B, 142	GM945_D02_91R4_B07_GM943_005.fsa	1668623	1693	8467
B, 143	GM945_D02_91R4_B07_GM943_005.fsa	1678038	139	683
B, 144	GM945_D02_91R4_B07_GM943_005.fsa	1689159	803	3704
B, 145	GM945_D02_91R4_B07_GM943_005.fsa	1699418	647	2965
B, 146	GM945_D02_91R4_B07_GM943_005.fsa	1707964	370	1646
B, 147	GM945_D02_91R4_B07_GM943_005.fsa	1718213	505	2322
B, 148	GM945_D02_91R4_B07_GM943_005.fsa	1728456	2050	9950
B, 149	GM945_D02_91R4_B07_GM943_005.fsa	1738694	771	3928
B, 150	GM945_D02_91R4_B07_GM943_005.fsa	1746368	554	2823
B, 151	GM945_D02_91R4_B07_GM943_005.fsa	175.83	350	1547
B, 152	GM945_D02_91R4_B07_GM943_005.fsa	1768521	397	1909
B, 153	GM945_D02_91R4_B07_GM943_005.fsa	1777885	181	787
B, 154	GM945_D02_91R4_B07_GM943_005.fsa	1787245	615	2866
B, 155	GM945_D02_91R4_B07_GM943_005.fsa	1795749	205	983
B, 156	GM945_D02_91R4_B07_GM943_005.fsa	1804309	1246	6365
B, 157	GM945_D02_91R4_B07_GM943_005.fsa	1817232	341	1564
B, 158	GM945_D02_91R4_B07_GM943_005.fsa	1825843	567	2656
B, 159	GM945_D02_91R4_B07_GM943_005.fsa	1837034	1129	5660
B, 160	GM945_D02_91R4_B07_GM943_005.fsa	1845638	1008	4936
B, 161	GM945_D02_91R4_B07_GM943_005.fsa	1856819	2527	12528
B, 162	GM945_D02_91R4_B07_GM943_005.fsa	1866276	230	1119
B, 163	GM945_D02_91R4_B07_GM943_005.fsa	1877448	279	1273
B, 164	GM945_D02_91R4_B07_GM943_005.fsa	1888614	234	1070
B, 165	GM945_D02_91R4_B07_GM943_005.fsa	1899776	1267	6057
B, 166	GM945_D02_91R4_B07_GM943_005.fsa	1910932	2010	9653
B, 167	GM945_D02_91R4_B07_GM943_005.fsa	191951	154	672
B, 168	GM945_D02_91R4_B07_GM943_005.fsa	1928943	565	2513
B, 169	GM945_D02_91R4_B07_GM943_005.fsa	1939229	1295	6205
B, 170	GM945_D02_91R4_B07_GM943_005.fsa	1950367	1238	5978
B, 171	GM945_D02_91R4_B07_GM943_005.fsa	1962357	223	1019
B, 172	GM945_D02_91R4_B07_GM943_005.fsa	1972629	3191	16544
B, 173	GM945_D02_91R4_B07_GM943_005.fsa	1983752	911	4663
B, 174	GM945_D02_91R4_B07_GM943_005.fsa	199487	247	1045
B, 175	GM945_D02_91R4_B07_GM943_005.fsa	2005892	477	2224
B, 176	GM945_D02_91R4_B07_GM943_005.fsa	2015154	2145	10778
B, 177	GM945_D02_91R4_B07_GM943_005.fsa	202526	697	3195
B, 178	GM945_D02_91R4_B07_GM943_005.fsa	2036211	2338	11554
B, 179	GM945_D02_91R4_B07_GM943_005.fsa	2046323	307	1346
B, 180	GM945_D02_91R4_B07_GM943_005.fsa	2055595	388	1667
B, 181	GM945_D02_91R4_B07_GM943_005.fsa	2065712	1528	7377
B, 182	GM945_D02_91R4_B07_GM943_005.fsa	2075833	855	4004
B, 183	GM945_D02_91R4_B07_GM943_005.fsa	2085113	86	319
B, 184	GM945_D02_91R4_B07_GM943_005.fsa	2095239	864	4306
B, 185	GM945_D02_91R4_B07_GM943_005.fsa	2105368	693	3173
B, 186	GM945_D02_91R4_B07_GM943_005.fsa	2114656	196	788
B, 187	GM945_D02_91R4_B07_GM943_005.fsa	2124791	1143	5730
B, 188	GM945_D02_91R4_B07_GM943_005.fsa	2135775	2422	12540
B, 189	GM945_D02_91R4_B07_GM943_005.fsa	2145147	259	1115
B, 190	GM945_D02_91R4_B07_GM943_005.fsa	2153723	187	793
B, 191	GM945_D02_91R4_B07_GM943_005.fsa	2164869	3436	17720
B, 192	GM945_D02_91R4_B07_GM943_005.fsa	217344	190	846
B, 193	GM945_D02_91R4_B07_GM943_005.fsa	2185437	190	948
B, 194	GM945_D02_91R4_B07_GM943_005.fsa	2197431	168	842
B, 195	GM945_D02_91R4_B07_GM943_005.fsa	2207519	361	1797
B, 196	GM945_D02_91R4_B07_GM943_005.fsa	2217541	1518	8146
B, 197	GM945_D02_91R4_B07_GM943_005.fsa	2228395	948	4945
B, 198	GM945_D02_91R4_B07_GM943_005.fsa	2239246	177	810
B, 199	GM945_D02_91R4_B07_GM943_005.fsa	2248425	3566	19576
B, 200	GM945_D02_91R4_B07_GM943_005.fsa	2258436	1203	6448
B, 201	GM945_D02_91R4_B07_GM943_005.fsa	2270112	67	273
B, 202	GM945_D02_91R4_B07_GM943_005.fsa	228095	3226	17421
B, 203	GM945_D02_91R4_B07_GM943_005.fsa	2290953	746	3853
B, 204	GM945_D02_91R4_B07_GM943_005.fsa	2301786	104	405
B, 205	GM945_D02_91R4_B07_GM943_005.fsa	2311784	3645	19946
B, 206	GM945_D02_91R4_B07_GM943_005.fsa	2322612	405	2050
B, 207	GM945_D02_91R4_B07_GM943_005.fsa	2330106	132	602
B, 208	GM945_D02_91R4_B07_GM943_005.fsa	234093	670	3545
B, 209	GM945_D02_91R4_B07_GM943_005.fsa	2350919	1486	8221
B, 210	GM945_D02_91R4_B07_GM943_005.fsa	2360073	987	5273
B, 211	GM945_D02_91R4_B07_GM943_005.fsa	2372554	141	638
B, 212	GM945_D02_91R4_B07_GM943_005.fsa	2384199	683	3821
B, 213	GM945_D02_91R4_B07_GM943_005.fsa	2392516	297	1665
B, 214	GM945_D02_91R4_B07_GM943_005.fsa	240172	514	2938
B, 215	GM945_D02_91R4_B07_GM943_005.fsa	242233	636	3447
B, 216	GM945_D02_91R4_B07_GM943_005.fsa	2431758	401	2077
B, 217	GM945_D02_91R4_B07_GM943_005.fsa	2442886	379	2273
B, 218	GM945_D02_91R4_B07_GM943_005.fsa	2449727	382	2237
B, 219	GM945_D02_91R4_B07_GM943_005.fsa	2459123	622	3447
B, 220	GM945_D02_91R4_B07_GM943_005.fsa	2469361	198	965
B, 221	GM945_D02_91R4_B07_GM943_005.fsa	248129	135	664
B, 222	GM945_D02_91R4_B07_GM943_005.fsa	2493201	628	3288
B, 223	GM945_D02_91R4_B07_GM943_005.fsa	2503304	161	724
B, 224	GM945_D02_91R4_B07_GM943_005.fsa	251238	297	1569
B, 225	GM945_D02_91R4_B07_GM943_005.fsa	2522267	239	1239
B, 226	GM945_D02_91R4_B07_GM943_005.fsa	2532138	1059	6008
B, 227	GM945_D02_91R4_B07_GM943_005.fsa	2541173	143	681
B, 228	GM945_D02_91R4_B07_GM943_005.fsa	2551015	513	2835
B, 229	GM945_D02_91R4_B07_GM943_005.fsa	2562478	134	628
B, 230	GM945_D02_91R4_B07_GM943_005.fsa	2573104	534	3125
B, 231	GM945_D02_91R4_B07_GM943_005.fsa	2582081	337	2005
B, 232	GM945_D02_91R4_B07_GM943_005.fsa	259349	114	633
B, 233	GM945_D02_91R4_B07_GM943_005.fsa	2602497	3395	20403
B, 234	GM945_D02_91R4_B07_GM943_005.fsa	2613317	99	487
B, 235	GM945_D02_91R4_B07_GM943_005.fsa	2624138	667	3885
B, 236	GM945_D02_91R4_B07_GM943_005.fsa	2633296	489	2775
B, 237	GM945_D02_91R4_B07_GM943_005.fsa	264412	10	33
B, 238	GM945_D02_91R4_B07_GM943_005.fsa	265328	1479	8825
B, 239	GM945_D02_91R4_B07_GM943_005.fsa	2661609	196	1205
B, 240	GM945_D02_91R4_B07_GM943_005.fsa	2674103	106	574
B, 241	GM945_D02_91R4_B07_GM943_005.fsa	2683267	1315	8200
B, 242	GM945_D02_91R4_B07_GM943_005.fsa	2692432	724	4508
B, 243	GM945_D02_91R4_B07_GM943_005.fsa	2703264	91	385
B, 244	GM945_D02_91R4_B07_GM943_005.fsa	2713265	510	3059
B, 245	GM945_D02_91R4_B07_GM943_005.fsa	2722434	307	1808
B, 246	GM945_D02_91R4_B07_GM943_005.fsa	2734105	75	352
B, 247	GM945_D02_91R4_B07_GM943_005.fsa	2743277	1056	6659
B, 248	GM945_D02_91R4_B07_GM943_005.fsa	2751615	344	2174
B, 249	GM945_D02_91R4_B07_GM943_005.fsa	2763291	162	803
B, 250	GM945_D02_91R4_B07_GM943_005.fsa	2774135	694	4364
B, 251	GM945_D02_91R4_B07_GM943_005.fsa	2783312	534	3306
B, 252	GM945_D02_91R4_B07_GM943_005.fsa	2794159	23	98
B, 253	GM945_D02_91R4_B07_GM943_005.fsa	2803293	655	3972
B, 254	GM945_D02_91R4_B07_GM943_005.fsa	281317	68	369
B, 255	GM945_D02_91R4_B07_GM943_005.fsa	282222	115	592
B, 256	GM945_D02_91R4_B07_GM943_005.fsa	2831266	166	970
B, 257	GM945_D02_91R4_B07_GM943_005.fsa	2840309	123	570
B, 258	GM945_D02_91R4_B07_GM943_005.fsa	2850169	106	540
B, 259	GM945_D02_91R4_B07_GM943_005.fsa	2857561	23	73
B, 260	GM945_D02_91R4_B07_GM943_005.fsa	2868235	211	1203
B, 261	GM945_D02_91R4_B07_GM943_005.fsa	2877262	319	1951
B, 262	GM945_D02_91R4_B07_GM943_005.fsa	2887926	45	175
B, 263	GM945_D02_91R4_B07_GM943_005.fsa	2897766	551	4129
B, 264	GM945_D02_91R4_B07_GM943_005.fsa	290842	655	5118
B, 265	GM945_D02_91R4_B07_GM943_005.fsa	291825	401	2273
B, 266	GM945_D02_91R4_B07_GM943_005.fsa	2929713	529	2957
B, 267	GM945_D02_91R4_B07_GM943_005.fsa	2939534	517	2890
B, 268	GM945_D02_91R4_B07_GM943_005.fsa	2950986	605	3167
B, 269	GM945_D02_91R4_B07_GM943_005.fsa	2961615	778	4039
B, 270	GM945_D02_91R4_B07_GM943_005.fsa	2970605	152	564
B, 271	GM945_D02_91R4_B07_GM943_005.fsa	2980407	2668	16634
B, 272	GM945_D02_91R4_B07_GM943_005.fsa	2990206	229	942
B, 273	GM945_D02_91R4_B07_GM943_005.fsa	300081	84	388
B, 274	GM945_D02_91R4_B07_GM943_005.fsa	3011348	422	2768
B, 275	GM945_D02_91R4_B07_GM943_005.fsa	3021091	1725	11737
B, 276	GM945_D02_91R4_B07_GM943_005.fsa	3031663	122	700
B, 277	GM945_D02_91R4_B07_GM943_005.fsa	3040621	85	320
B, 278	GM945_D02_91R4_B07_GM943_005.fsa	3050409	693	4635
B, 279	GM945_D02_91R4_B07_GM943_005.fsa	3061028	3339	22994
B, 280	GM945_D02_91R4_B07_GM943_005.fsa	3071665	61	216
B, 281	GM945_D02_91R4_B07_GM943_005.fsa	307986	253	1392
B, 282	GM945_D02_91R4_B07_GM943_005.fsa	3090528	240	1344
B, 283	GM945_D02_91R4_B07_GM943_005.fsa	3101215	1188	7859
B, 284	GM945_D02_91R4_B07_GM943_005.fsa	3110271	85	384
B, 285	GM945_D02_91R4_B07_GM943_005.fsa	3121816	71	327
B, 286	GM945_D02_91R4_B07_GM943_005.fsa	3131728	119	744
B, 287	GM945_D02_91R4_B07_GM943_005.fsa	3141688	1173	8188
B, 288	GM945_D02_91R4_B07_GM943_005.fsa	315182	349	2466
B, 289	GM945_D02_91R4_B07_GM943_005.fsa	3163645	45	167
B, 290	GM945_D02_91R4_B07_GM943_005.fsa	3172094	204	1269
B, 291	GM945_D02_91R4_B07_GM943_005.fsa	3183929	217	1392
B, 292	GM945_D02_91R4_B07_GM943_005.fsa	319577	61	308
B, 293	GM945_D02_91R4_B07_GM943_005.fsa	3204965	77	391
B, 294	GM945_D02_91R4_B07_GM943_005.fsa	3215715	119	661
B, 295	GM945_D02_91R4_B07_GM943_005.fsa	3225628	156	893
B, 296	GM945_D02_91R4_B07_GM943_005.fsa	3235531	92	393
B, 297	GM945_D02_91R4_B07_GM943_005.fsa	3245424	890	6130
B, 298	GM945_D02_91R4_B07_GM943_005.fsa	3255308	586	4125
B, 299	GM945_D02_91R4_B07_GM943_005.fsa	3274225	1927	13963
B, 300	GM945_D02_91R4_B07_GM943_005.fsa	3284901	672	4538
B, 301	GM945_D02_91R4_B07_GM943_005.fsa	3293927	57	238
B, 302	GM945_D02_91R4_B07_GM943_005.fsa	3304583	1891	13615
B, 303	GM945_D02_91R4_B07_GM943_005.fsa	3315228	654	4304
B, 304	GM945_D02_91R4_B07_GM943_005.fsa	3325863	28	105
B, 305	GM945_D02_91R4_B07_GM943_005.fsa	3336486	102	615
B, 306	GM945_D02_91R4_B07_GM943_005.fsa	3347914	184	1243
B, 307	GM945_D02_91R4_B07_GM943_005.fsa	3356885	963	7345
B, 308	GM945_D02_91R4_B07_GM943_005.fsa	3366662	901	7248
B, 309	GM945_D02_91R4_B07_GM943_005.fsa	3378058	18	42
B, 310	GM945_D02_91R4_B07_GM943_005.fsa	3388628	149	730
B, 311	GM945_D02_91R4_B07_GM943_005.fsa	3399188	398	2498
B, 312	GM945_D02_91R4_B07_GM943_005.fsa	3408265	94	395
B, 313	GM945_D02_91R4_B07_GM943_005.fsa	3417356	119	553
B, 314	GM945_D02_91R4_B07_GM943_005.fsa	3427273	362	2154
B, 315	GM945_D02_91R4_B07_GM943_005.fsa	3436364	203	1089
B, 316	GM945_D02_91R4_B07_GM943_005.fsa	3447108	1185	8495
B, 317	GM945_D02_91R4_B07_GM943_005.fsa	3457025	256	1550
B, 318	GM945_D02_91R4_B07_GM943_005.fsa	3469422	465	2887
B, 319	GM945_D02_91R4_B07_GM943_005.fsa	3479339	861	5617
B, 320	GM945_D02_91R4_B07_GM943_005.fsa	3490909	387	2178
B, 321	GM945_D02_91R4_B07_GM943_005.fsa	350.0	259	1592
B, 322	GM945_D02_91R4_B07_GM943_005.fsa	3508264	725	4975
B, 323	GM945_D02_91R4_B07_GM943_005.fsa	3518182	303	1687
B, 324	GM945_D02_91R4_B07_GM943_005.fsa	3527273	59	217
B, 325	GM945_D02_91R4_B07_GM943_005.fsa	3538843	940	7499
B, 326	GM945_D02_91R4_B07_GM943_005.fsa	3555372	212	1402
B, 327	GM945_D02_91R4_B07_GM943_005.fsa	3570248	206	1406
B, 328	GM945_D02_91R4_B07_GM943_005.fsa	3581818	549	4011
B, 329	GM945_D02_91R4_B07_GM943_005.fsa	3595041	511	3605
B, 330	GM945_D02_91R4_B07_GM943_005.fsa	360737	17	50
B, 331	GM945_D02_91R4_B07_GM943_005.fsa	3617197	452	3144
B, 332	GM945_D02_91R4_B07_GM943_005.fsa	3627844	1768	13719
B, 333	GM945_D02_91R4_B07_GM943_005.fsa	3638493	19	45
B, 334	GM945_D02_91R4_B07_GM943_005.fsa	3648323	1445	10665
B, 335	GM945_D02_91R4_B07_GM943_005.fsa	3659793	77	313
B, 336	GM945_D02_91R4_B07_GM943_005.fsa	3670445	1343	9884
B, 337	GM945_D02_91R4_B07_GM943_005.fsa	3680278	212	1341
B, 338	GM945_D02_91R4_B07_GM943_005.fsa	3690113	59	192
B, 339	GM945_D02_91R4_B07_GM943_005.fsa	3700768	6	17
B, 340	GM945_D02_91R4_B07_GM943_005.fsa	3711424	569	3560
B, 341	GM945_D02_91R4_B07_GM943_005.fsa	3721262	42	93
B, 342	GM945_D02_91R4_B07_GM943_005.fsa	3729461	402	2471
B, 343	GM945_D02_91R4_B07_GM943_005.fsa	374012	1831	13719
B, 344	GM945_D02_91R4_B07_GM943_005.fsa	3748321	97	424
B, 345	GM945_D02_91R4_B07_GM943_005.fsa	3757342	389	2447
B, 346	GM945_D02_91R4_B07_GM943_005.fsa	3766364	280	1470
B, 347	GM945_D02_91R4_B07_GM943_005.fsa	3786872	59	312
B, 348	GM945_D02_91R4_B07_GM943_005.fsa	3797538	87	457
B, 349	GM945_D02_91R4_B07_GM943_005.fsa	3808306	219	1579
B, 350	GM945_D02_91R4_B07_GM943_005.fsa	3817442	708	5523
B, 351	GM945_D02_91R4_B07_GM943_005.fsa	3828238	275	1776
B, 352	GM945_D02_91R4_B07_GM943_005.fsa	3839033	135	671
B, 353	GM945_D02_91R4_B07_GM943_005.fsa	3848166	145	772
B, 354	GM945_D02_91R4_B07_GM943_005.fsa	3860619	333	2345
B, 355	GM945_D02_91R4_B07_GM943_005.fsa	387141	334	2295
B, 356	GM945_D02_91R4_B07_GM943_005.fsa	3881371	64	256
B, 357	GM945_D02_91R4_B07_GM943_005.fsa	3890501	32	124
B, 358	GM945_D02_91R4_B07_GM943_005.fsa	3902949	225	1779
B, 359	GM945_D02_91R4_B07_GM943_005.fsa	3911247	169	1211
B, 360	GM945_D02_91R4_B07_GM943_005.fsa	393116	1424	12506
B, 361	GM945_D02_91R4_B07_GM943_005.fsa	3941115	1856	16737
B, 362	GM945_D02_91R4_B07_GM943_005.fsa	3959364	117	758
B, 363	GM945_D02_91R4_B07_GM943_005.fsa	3970976	21	87
B, 364	GM945_D02_91R4_B07_GM943_005.fsa	3980099	122	836
B, 365	GM945_D02_91R4_B07_GM943_005.fsa	3991708	690	6317
B, 366	GM945_D02_91R4_B07_GM943_005.fsa	400.0	187	1257
B, 367	GM945_D02_91R4_B07_GM943_005.fsa	4012943	10	41
B, 368	GM945_D02_91R4_B07_GM943_005.fsa	4021049	186	1248
B, 369	GM945_D02_91R4_B07_GM943_005.fsa	4031604	113	665
B, 370	GM945_D02_91R4_B07_GM943_005.fsa	4049515	662	5493
B, 371	GM945_D02_91R4_B07_GM943_005.fsa	4060127	640	5256
B, 372	GM945_D02_91R4_B07_GM943_005.fsa	4069123	240	1861
B, 373	GM945_D02_91R4_B07_GM943_005.fsa	4078955	70	337
B, 374	GM945_D02_91R4_B07_GM943_005.fsa	4090449	131	648
B, 375	GM945_D02_91R4_B07_GM943_005.fsa	4107737	2443	16148
B, 376	GM945_D02_91R4_B07_GM943_005.fsa	4118469	2604	30454
B, 377	GM945_D02_91R4_B07_GM943_005.fsa	4132537	39	112
B, 378	GM945_D02_91R4_B07_GM943_005.fsa	414171	165	1148
B, 379	GM945_D02_91R4_B07_GM943_005.fsa	4150264	365	2458
B, 380	GM945_D02_91R4_B07_GM943_005.fsa	4163106	219	1081
B, 381	GM945_D02_91R4_B07_GM943_005.fsa	4179393	726	5768
B, 382	GM945_D02_91R4_B07_GM943_005.fsa	4200834	311	2413
B, 383	GM945_D02_91R4_B07_GM943_005.fsa	4212502	1016	8664
B, 384	GM945_D02_91R4_B07_GM943_005.fsa	4220828	1031	8868
B, 385	GM945_D02_91R4_B07_GM943_005.fsa	4240786	129	767
B, 386	GM945_D02_91R4_B07_GM943_005.fsa	4249921	31	94
B, 387	GM945_D02_91R4_B07_GM943_005.fsa	4268168	105	457
B, 388	GM945_D02_91R4_B07_GM943_005.fsa	427728	161	919
B, 389	GM945_D02_91R4_B07_GM943_005.fsa	4289694	181	665
B, 390	GM945_D02_91R4_B07_GM943_005.fsa	4305399	31866	183853
B, 391	GM945_D02_91R4_B07_GM943_005.fsa	4315307	31866	186942
B, 392	GM945_D02_91R4_B07_GM943_005.fsa	4335096	18	47
B, 393	GM945_D02_91R4_B07_GM943_005.fsa	4347447	65	279
G, 1	GM945_D02_91R4_B07_GM943_005.fsa	4308702	6791	33586
G, 2	GM945_D02_91R4_B07_GM943_005.fsa	4318607	4553	22030
Y, 1	GM945_D02_91R4_B07_GM943_005.fsa	4306225	8667	39971
Y, 2	GM945_D02_91R4_B07_GM943_005.fsa	4321082	7890	49440
R, 1	GM945_D02_91R4_B07_GM943_005.fsa	4308702	2989	10992
R, 2	GM945_D02_91R4_B07_GM943_005.fsa	4314481	1768	8786
O, 1	GM945_D02_91R4_B07_GM943_005.fsa	20.0	3331	35344
O, 2	GM945_D02_91R4_B07_GM943_005.fsa	40.0	2749	23154
O, 3	GM945_D02_91R4_B07_GM943_005.fsa	60.0	5721	33189
O, 4	GM945_D02_91R4_B07_GM943_005.fsa	80.0	3863	22491
O, 5	GM945_D02_91R4_B07_GM943_005.fsa	100.0	6077	33216
O, 6	GM945_D02_91R4_B07_GM943_005.fsa	114.0	7118	37913
O, 7	GM945_D02_91R4_B07_GM943_005.fsa	120.0	5658	30510
O, 8	GM945_D02_91R4_B07_GM943_005.fsa	140.0	4538	24128
O, 9	GM945_D02_91R4_B07_GM943_005.fsa	160.0	4844	25977
O, 10	GM945_D02_91R4_B07_GM943_005.fsa	180.0	5706	30126
O, 11	GM945_D02_91R4_B07_GM943_005.fsa	200.0	4329	22838
O, 12	GM945_D02_91R4_B07_GM943_005.fsa	214.0	4249	22780
O, 13	GM945_D02_91R4_B07_GM943_005.fsa	220.0	3346	18564
O, 14	GM945_D02_91R4_B07_GM943_005.fsa	240.0	4773	27585
O, 15	GM945_D02_91R4_B07_GM943_005.fsa	250.0	2227	13439
O, 16	GM945_D02_91R4_B07_GM943_005.fsa	260.0	3590	22060
O, 17	GM945_D02_91R4_B07_GM943_005.fsa	280.0	3981	26185
O, 18	GM945_D02_91R4_B07_GM943_005.fsa	300.0	4269	29056
O, 19	GM945_D02_91R4_B07_GM943_005.fsa	314.0	2789	19804
O, 20	GM945_D02_91R4_B07_GM943_005.fsa	320.0	3086	22912
O, 21	GM945_D02_91R4_B07_GM943_005.fsa	340.0	4011	30800
O, 22	GM945_D02_91R4_B07_GM943_005.fsa	360.0	3389	27129
O, 23	GM945_D02_91R4_B07_GM943_005.fsa	380.0	2436	20364
O, 24	GM945_D02_91R4_B07_GM943_005.fsa	400.0	3322	29330
O, 25	GM945_D02_91R4_B07_GM943_005.fsa	414.0	3123	28272
O, 26	GM945_D02_91R4_B07_GM943_005.fsa	420.0	2925	26728
O, 27	GM945_D02_91R4_B07_GM943_005.fsa	4308702	1192	7288
O, 28	GM945_D02_91R4_B07_GM943_005.fsa	4318607	717	5194
O, 29	GM945_D02_91R4_B07_GM943_005.fsa	440.0	3402	33439
O, 30	GM945_D02_91R4_B07_GM943_005.fsa	460.0	3841	37390
O, 31	GM945_D02_91R4_B07_GM943_005.fsa	480.0	3593	36455
O, 32	GM945_D02_91R4_B07_GM943_005.fsa	500.0	1633	16831
O, 33	GM945_D02_91R4_B07_GM943_005.fsa	514.0	1764	18561
O, 34	GM945_D02_91R4_B07_GM943_005.fsa	520.0	3745	41319
O, 35	GM945_D02_91R4_B07_GM943_005.fsa	540.0	3057	34562
O, 36	GM945_D02_91R4_B07_GM943_005.fsa	560.0	1998	22731
O, 37	GM945_D02_91R4_B07_GM943_005.fsa	580.0	3057	34304
O, 38	GM945_D02_91R4_B07_GM943_005.fsa	600.0	1881	17850

## Sheet: 91R5
Dye/Sample Peak	Sample File Name	Size	Height	Area in Point
B, 1	GM945_E02_91R5_B08_GM943_004.fsa	15584	178	1110
B, 2	GM945_E02_91R5_B08_GM943_004.fsa	24675	30	149
B, 3	GM945_E02_91R5_B08_GM943_004.fsa	35065	177	1157
B, 4	GM945_E02_91R5_B08_GM943_004.fsa	53247	33	148
B, 5	GM945_E02_91R5_B08_GM943_004.fsa	67533	37	203
B, 6	GM945_E02_91R5_B08_GM943_004.fsa	84416	6	17
B, 7	GM945_E02_91R5_B08_GM943_004.fsa	97403	3	7
B, 8	GM945_E02_91R5_B08_GM943_004.fsa	109091	24	111
B, 9	GM945_E02_91R5_B08_GM943_004.fsa	118182	54	286
B, 10	GM945_E02_91R5_B08_GM943_004.fsa	132468	209	1061
B, 11	GM945_E02_91R5_B08_GM943_004.fsa	146753	87	483
B, 12	GM945_E02_91R5_B08_GM943_004.fsa	168831	83	340
B, 13	GM945_E02_91R5_B08_GM943_004.fsa	185714	169	732
B, 14	GM945_E02_91R5_B08_GM943_004.fsa	202892	1486	9038
B, 15	GM945_E02_91R5_B08_GM943_004.fsa	221479	816	5818
B, 16	GM945_E02_91R5_B08_GM943_004.fsa	232741	844	5250
B, 17	GM945_E02_91R5_B08_GM943_004.fsa	243872	132	898
B, 18	GM945_E02_91R5_B08_GM943_004.fsa	268448	346	1675
B, 19	GM945_E02_91R5_B08_GM943_004.fsa	287126	829	4736
B, 20	GM945_E02_91R5_B08_GM943_004.fsa	304139	288	1743
B, 21	GM945_E02_91R5_B08_GM943_004.fsa	315736	750	4207
B, 22	GM945_E02_91R5_B08_GM943_004.fsa	32845	496	2471
B, 23	GM945_E02_91R5_B08_GM943_004.fsa	347193	105	563
B, 24	GM945_E02_91R5_B08_GM943_004.fsa	359474	565	4220
B, 25	GM945_E02_91R5_B08_GM943_004.fsa	37279	288	1966
B, 26	GM945_E02_91R5_B08_GM943_004.fsa	389453	176	1016
B, 27	GM945_E02_91R5_B08_GM943_004.fsa	408933	321	2029
B, 28	GM945_E02_91R5_B08_GM943_004.fsa	417802	59	288
B, 29	GM945_E02_91R5_B08_GM943_004.fsa	428797	19	86
B, 30	GM945_E02_91R5_B08_GM943_004.fsa	446187	234	1817
B, 31	GM945_E02_91R5_B08_GM943_004.fsa	462267	985	8814
B, 32	GM945_E02_91R5_B08_GM943_004.fsa	479187	1661	6335
B, 33	GM945_E02_91R5_B08_GM943_004.fsa	48756	28	109
B, 34	GM945_E02_91R5_B08_GM943_004.fsa	502074	355	1600
B, 35	GM945_E02_91R5_B08_GM943_004.fsa	511313	926	4467
B, 36	GM945_E02_91R5_B08_GM943_004.fsa	531595	3261	19540
B, 37	GM945_E02_91R5_B08_GM943_004.fsa	543602	306	1382
B, 38	GM945_E02_91R5_B08_GM943_004.fsa	556476	1070	5244
B, 39	GM945_E02_91R5_B08_GM943_004.fsa	570187	1522	8141
B, 40	GM945_E02_91R5_B08_GM943_004.fsa	577952	752	4307
B, 41	GM945_E02_91R5_B08_GM943_004.fsa	589506	3420	17695
B, 42	GM945_E02_91R5_B08_GM943_004.fsa	605832	367	1710
B, 43	GM945_E02_91R5_B08_GM943_004.fsa	619401	1648	8235
B, 44	GM945_E02_91R5_B08_GM943_004.fsa	632914	191	872
B, 45	GM945_E02_91R5_B08_GM943_004.fsa	64733	97	432
B, 46	GM945_E02_91R5_B08_GM943_004.fsa	653078	10	12
B, 47	GM945_E02_91R5_B08_GM943_004.fsa	660727	344	1495
B, 48	GM945_E02_91R5_B08_GM943_004.fsa	673119	975	4816
B, 49	GM945_E02_91R5_B08_GM943_004.fsa	684516	246	1169
B, 50	GM945_E02_91R5_B08_GM943_004.fsa	692091	1920	9996
B, 51	GM945_E02_91R5_B08_GM943_004.fsa	703422	3327	16668
B, 52	GM945_E02_91R5_B08_GM943_004.fsa	718468	203	1039
B, 53	GM945_E02_91R5_B08_GM943_004.fsa	725965	2943	14975
B, 54	GM945_E02_91R5_B08_GM943_004.fsa	738112	993	5155
B, 55	GM945_E02_91R5_B08_GM943_004.fsa	745564	308	1662
B, 56	GM945_E02_91R5_B08_GM943_004.fsa	75949	849	4206
B, 57	GM945_E02_91R5_B08_GM943_004.fsa	772435	102	364
B, 58	GM945_E02_91R5_B08_GM943_004.fsa	782569	317	1424
B, 59	GM945_E02_91R5_B08_GM943_004.fsa	792672	103	483
B, 60	GM945_E02_91R5_B08_GM943_004.fsa	80.0	760	3917
B, 61	GM945_E02_91R5_B08_GM943_004.fsa	811098	3711	19265
B, 62	GM945_E02_91R5_B08_GM943_004.fsa	824947	156	631
B, 63	GM945_E02_91R5_B08_GM943_004.fsa	834165	483	2106
B, 64	GM945_E02_91R5_B08_GM943_004.fsa	844293	147	600
B, 65	GM945_E02_91R5_B08_GM943_004.fsa	852569	702	3400
B, 66	GM945_E02_91R5_B08_GM943_004.fsa	863589	3886	19384
B, 67	GM945_E02_91R5_B08_GM943_004.fsa	876426	109	385
B, 68	GM945_E02_91R5_B08_GM943_004.fsa	890156	988	4852
B, 69	GM945_E02_91R5_B08_GM943_004.fsa	902948	618	3045
B, 70	GM945_E02_91R5_B08_GM943_004.fsa	915718	209	857
B, 71	GM945_E02_91R5_B08_GM943_004.fsa	923916	213	874
B, 72	GM945_E02_91R5_B08_GM943_004.fsa	933923	1120	5448
B, 73	GM945_E02_91R5_B08_GM943_004.fsa	943917	2202	10798
B, 74	GM945_E02_91R5_B08_GM943_004.fsa	953898	1201	5792
B, 75	GM945_E02_91R5_B08_GM943_004.fsa	965677	847	3874
B, 76	GM945_E02_91R5_B08_GM943_004.fsa	975629	458	1937
B, 77	GM945_E02_91R5_B08_GM943_004.fsa	988276	153	679
B, 78	GM945_E02_91R5_B08_GM943_004.fsa	997296	352	1555
B, 79	GM945_E02_91R5_B08_GM943_004.fsa	100637	590	2777
B, 80	GM945_E02_91R5_B08_GM943_004.fsa	1023619	1442	7482
B, 81	GM945_E02_91R5_B08_GM943_004.fsa	1036289	433	1992
B, 82	GM945_E02_91R5_B08_GM943_004.fsa	1046221	145	703
B, 83	GM945_E02_91R5_B08_GM943_004.fsa	1058831	147	623
B, 84	GM945_E02_91R5_B08_GM943_004.fsa	1068716	340	1535
B, 85	GM945_E02_91R5_B08_GM943_004.fsa	1079476	252	951
B, 86	GM945_E02_91R5_B08_GM943_004.fsa	1089319	263	1150
B, 87	GM945_E02_91R5_B08_GM943_004.fsa	1099141	564	2528
B, 88	GM945_E02_91R5_B08_GM943_004.fsa	1108944	393	1810
B, 89	GM945_E02_91R5_B08_GM943_004.fsa	1117838	398	1881
B, 90	GM945_E02_91R5_B08_GM943_004.fsa	1131147	120	436
B, 91	GM945_E02_91R5_B08_GM943_004.fsa	114.0	772	3668
B, 92	GM945_E02_91R5_B08_GM943_004.fsa	1150502	2286	10765
B, 93	GM945_E02_91R5_B08_GM943_004.fsa	1160975	677	3207
B, 94	GM945_E02_91R5_B08_GM943_004.fsa	1168811	1016	5141
B, 95	GM945_E02_91R5_B08_GM943_004.fsa	118097	1671	7735
B, 96	GM945_E02_91R5_B08_GM943_004.fsa	1190497	143	544
B, 97	GM945_E02_91R5_B08_GM943_004.fsa	1202549	79	212
B, 98	GM945_E02_91R5_B08_GM943_004.fsa	1211892	4461	21106
B, 99	GM945_E02_91R5_B08_GM943_004.fsa	1222082	236	820
B, 100	GM945_E02_91R5_B08_GM943_004.fsa	1230572	751	3193
B, 101	GM945_E02_91R5_B08_GM943_004.fsa	1238211	554	2224
B, 102	GM945_E02_91R5_B08_GM943_004.fsa	1249243	3594	17111
B, 103	GM945_E02_91R5_B08_GM943_004.fsa	1260271	337	1495
B, 104	GM945_E02_91R5_B08_GM943_004.fsa	1270448	423	1917
B, 105	GM945_E02_91R5_B08_GM943_004.fsa	1282319	238	988
B, 106	GM945_E02_91R5_B08_GM943_004.fsa	1291643	1107	5110
B, 107	GM945_E02_91R5_B08_GM943_004.fsa	130266	507	2355
B, 108	GM945_E02_91R5_B08_GM943_004.fsa	1312827	3060	15510
B, 109	GM945_E02_91R5_B08_GM943_004.fsa	1322991	898	4240
B, 110	GM945_E02_91R5_B08_GM943_004.fsa	133.4	81	334
B, 111	GM945_E02_91R5_B08_GM943_004.fsa	1343313	879	4181
B, 112	GM945_E02_91R5_B08_GM943_004.fsa	1353471	170	668
B, 113	GM945_E02_91R5_B08_GM943_004.fsa	1364473	3249	15558
B, 114	GM945_E02_91R5_B08_GM943_004.fsa	1375472	196	767
B, 115	GM945_E02_91R5_B08_GM943_004.fsa	1383931	479	2172
B, 116	GM945_E02_91R5_B08_GM943_004.fsa	1392389	228	949
B, 117	GM945_E02_91R5_B08_GM943_004.fsa	1400873	818	3807
B, 118	GM945_E02_91R5_B08_GM943_004.fsa	1411343	528	2303
B, 119	GM945_E02_91R5_B08_GM943_004.fsa	1422688	514	2453
B, 120	GM945_E02_91R5_B08_GM943_004.fsa	1434033	174	755
B, 121	GM945_E02_91R5_B08_GM943_004.fsa	1443634	339	1350
B, 122	GM945_E02_91R5_B08_GM943_004.fsa	1452363	170	630
B, 123	GM945_E02_91R5_B08_GM943_004.fsa	1461966	448	2016
B, 124	GM945_E02_91R5_B08_GM943_004.fsa	1469823	1364	6349
B, 125	GM945_E02_91R5_B08_GM943_004.fsa	148.03	2549	12462
B, 126	GM945_E02_91R5_B08_GM943_004.fsa	1489905	150	477
B, 127	GM945_E02_91R5_B08_GM943_004.fsa	1498638	479	1985
B, 128	GM945_E02_91R5_B08_GM943_004.fsa	1509991	7288	35868
B, 129	GM945_E02_91R5_B08_GM943_004.fsa	1523094	443	1930
B, 130	GM945_E02_91R5_B08_GM943_004.fsa	153445	1581	7503
B, 131	GM945_E02_91R5_B08_GM943_004.fsa	1544061	460	1962
B, 132	GM945_E02_91R5_B08_GM943_004.fsa	1553673	475	2241
B, 133	GM945_E02_91R5_B08_GM943_004.fsa	1561538	829	3980
B, 134	GM945_E02_91R5_B08_GM943_004.fsa	157.29	1997	9502
B, 135	GM945_E02_91R5_B08_GM943_004.fsa	1585137	170	712
B, 136	GM945_E02_91R5_B08_GM943_004.fsa	1596503	488	2176
B, 137	GM945_E02_91R5_B08_GM943_004.fsa	1606852	1442	7177
B, 138	GM945_E02_91R5_B08_GM943_004.fsa	1617979	1362	6764
B, 139	GM945_E02_91R5_B08_GM943_004.fsa	1629098	1020	4955
B, 140	GM945_E02_91R5_B08_GM943_004.fsa	1641063	619	2863
B, 141	GM945_E02_91R5_B08_GM943_004.fsa	165302	806	4168
B, 142	GM945_E02_91R5_B08_GM943_004.fsa	1659847	116	679
B, 143	GM945_E02_91R5_B08_GM943_004.fsa	1669231	1732	8608
B, 144	GM945_E02_91R5_B08_GM943_004.fsa	1678608	141	764
B, 145	GM945_E02_91R5_B08_GM943_004.fsa	1689684	811	3691
B, 146	GM945_E02_91R5_B08_GM943_004.fsa	169.99	647	2969
B, 147	GM945_E02_91R5_B08_GM943_004.fsa	1708408	377	1674
B, 148	GM945_E02_91R5_B08_GM943_004.fsa	1719462	524	2316
B, 149	GM945_E02_91R5_B08_GM943_004.fsa	1728809	2076	10045
B, 150	GM945_E02_91R5_B08_GM943_004.fsa	1738999	784	3799
B, 151	GM945_E02_91R5_B08_GM943_004.fsa	1747486	567	2802
B, 152	GM945_E02_91R5_B08_GM943_004.fsa	175936	331	1543
B, 153	GM945_E02_91R5_B08_GM943_004.fsa	1768683	393	1866
B, 154	GM945_E02_91R5_B08_GM943_004.fsa	1778847	165	727
B, 155	GM945_E02_91R5_B08_GM943_004.fsa	1788158	605	2872
B, 156	GM945_E02_91R5_B08_GM943_004.fsa	1795772	195	784
B, 157	GM945_E02_91R5_B08_GM943_004.fsa	1805128	1279	6084
B, 158	GM945_E02_91R5_B08_GM943_004.fsa	181709	331	1525
B, 159	GM945_E02_91R5_B08_GM943_004.fsa	1826485	577	2731
B, 160	GM945_E02_91R5_B08_GM943_004.fsa	1837582	1172	5859
B, 161	GM945_E02_91R5_B08_GM943_004.fsa	1846114	1045	5251
B, 162	GM945_E02_91R5_B08_GM943_004.fsa	1857202	2582	12933
B, 163	GM945_E02_91R5_B08_GM943_004.fsa	1865727	234	1159
B, 164	GM945_E02_91R5_B08_GM943_004.fsa	1878509	295	1283
B, 165	GM945_E02_91R5_B08_GM943_004.fsa	188958	239	1093
B, 166	GM945_E02_91R5_B08_GM943_004.fsa	1900647	1306	6221
B, 167	GM945_E02_91R5_B08_GM943_004.fsa	1911708	1983	10017
B, 168	GM945_E02_91R5_B08_GM943_004.fsa	1919362	166	697
B, 169	GM945_E02_91R5_B08_GM943_004.fsa	1929563	555	2580
B, 170	GM945_E02_91R5_B08_GM943_004.fsa	1939761	1320	6459
B, 171	GM945_E02_91R5_B08_GM943_004.fsa	1950802	1319	6172
B, 172	GM945_E02_91R5_B08_GM943_004.fsa	1962687	234	1071
B, 173	GM945_E02_91R5_B08_GM943_004.fsa	1973718	3309	17149
B, 174	GM945_E02_91R5_B08_GM943_004.fsa	1983895	927	4747
B, 175	GM945_E02_91R5_B08_GM943_004.fsa	1994916	252	1166
B, 176	GM945_E02_91R5_B08_GM943_004.fsa	200587	507	2292
B, 177	GM945_E02_91R5_B08_GM943_004.fsa	2015933	2234	10988
B, 178	GM945_E02_91R5_B08_GM943_004.fsa	2025156	675	3201
B, 179	GM945_E02_91R5_B08_GM943_004.fsa	2036895	2385	11795
B, 180	GM945_E02_91R5_B08_GM943_004.fsa	2046956	326	1338
B, 181	GM945_E02_91R5_B08_GM943_004.fsa	2056178	403	1687
B, 182	GM945_E02_91R5_B08_GM943_004.fsa	2066238	1588	7531
B, 183	GM945_E02_91R5_B08_GM943_004.fsa	2076298	835	3987
B, 184	GM945_E02_91R5_B08_GM943_004.fsa	2085519	99	342
B, 185	GM945_E02_91R5_B08_GM943_004.fsa	2095578	888	4207
B, 186	GM945_E02_91R5_B08_GM943_004.fsa	2105637	654	3039
B, 187	GM945_E02_91R5_B08_GM943_004.fsa	2114857	179	720
B, 188	GM945_E02_91R5_B08_GM943_004.fsa	2125752	1147	5676
B, 189	GM945_E02_91R5_B08_GM943_004.fsa	213581	2495	12480
B, 190	GM945_E02_91R5_B08_GM943_004.fsa	2145075	239	976
B, 191	GM945_E02_91R5_B08_GM943_004.fsa	215353	173	682
B, 192	GM945_E02_91R5_B08_GM943_004.fsa	216452	3368	18026
B, 193	GM945_E02_91R5_B08_GM943_004.fsa	2173816	168	707
B, 194	GM945_E02_91R5_B08_GM943_004.fsa	2185643	220	1139
B, 195	GM945_E02_91R5_B08_GM943_004.fsa	2196623	183	942
B, 196	GM945_E02_91R5_B08_GM943_004.fsa	2207469	385	1964
B, 197	GM945_E02_91R5_B08_GM943_004.fsa	2217428	1539	8438
B, 198	GM945_E02_91R5_B08_GM943_004.fsa	2228217	968	5110
B, 199	GM945_E02_91R5_B08_GM943_004.fsa	2239835	165	825
B, 200	GM945_E02_91R5_B08_GM943_004.fsa	2248134	3665	20068
B, 201	GM945_E02_91R5_B08_GM943_004.fsa	2258922	1229	6728
B, 202	GM945_E02_91R5_B08_GM943_004.fsa	227054	77	352
B, 203	GM945_E02_91R5_B08_GM943_004.fsa	2280498	3297	18065
B, 204	GM945_E02_91R5_B08_GM943_004.fsa	2290456	718	4012
B, 205	GM945_E02_91R5_B08_GM943_004.fsa	2302074	119	478
B, 206	GM945_E02_91R5_B08_GM943_004.fsa	2312032	3770	20489
B, 207	GM945_E02_91R5_B08_GM943_004.fsa	232199	416	2071
B, 208	GM945_E02_91R5_B08_GM943_004.fsa	2331118	155	633
B, 209	GM945_E02_91R5_B08_GM943_004.fsa	2341076	693	3648
B, 210	GM945_E02_91R5_B08_GM943_004.fsa	2351865	1491	8268
B, 211	GM945_E02_91R5_B08_GM943_004.fsa	2360993	983	5320
B, 212	GM945_E02_91R5_B08_GM943_004.fsa	2372612	125	639
B, 213	GM945_E02_91R5_B08_GM943_004.fsa	2384231	711	3855
B, 214	GM945_E02_91R5_B08_GM943_004.fsa	239253	305	1724
B, 215	GM945_E02_91R5_B08_GM943_004.fsa	2401706	489	2649
B, 216	GM945_E02_91R5_B08_GM943_004.fsa	241364	15	43
B, 217	GM945_E02_91R5_B08_GM943_004.fsa	2423002	622	3371
B, 218	GM945_E02_91R5_B08_GM943_004.fsa	2432353	380	1977
B, 219	GM945_E02_91R5_B08_GM943_004.fsa	2443388	355	2035
B, 220	GM945_E02_91R5_B08_GM943_004.fsa	2449323	379	2332
B, 221	GM945_E02_91R5_B08_GM943_004.fsa	2459486	630	3380
B, 222	GM945_E02_91R5_B08_GM943_004.fsa	2469635	177	832
B, 223	GM945_E02_91R5_B08_GM943_004.fsa	2481458	132	642
B, 224	GM945_E02_91R5_B08_GM943_004.fsa	2493263	620	3369
B, 225	GM945_E02_91R5_B08_GM943_004.fsa	2503277	163	754
B, 226	GM945_E02_91R5_B08_GM943_004.fsa	2512279	311	1659
B, 227	GM945_E02_91R5_B08_GM943_004.fsa	2522901	249	1305
B, 228	GM945_E02_91R5_B08_GM943_004.fsa	2531876	1070	6165
B, 229	GM945_E02_91R5_B08_GM943_004.fsa	2541652	141	825
B, 230	GM945_E02_91R5_B08_GM943_004.fsa	2551413	516	3000
B, 231	GM945_E02_91R5_B08_GM943_004.fsa	2561971	132	630
B, 232	GM945_E02_91R5_B08_GM943_004.fsa	2573322	554	3212
B, 233	GM945_E02_91R5_B08_GM943_004.fsa	2582226	347	2038
B, 234	GM945_E02_91R5_B08_GM943_004.fsa	2593542	114	633
B, 235	GM945_E02_91R5_B08_GM943_004.fsa	2602474	3367	20280
B, 236	GM945_E02_91R5_B08_GM943_004.fsa	2613194	100	481
B, 237	GM945_E02_91R5_B08_GM943_004.fsa	2623917	663	3950
B, 238	GM945_E02_91R5_B08_GM943_004.fsa	2632993	486	2942
B, 239	GM945_E02_91R5_B08_GM943_004.fsa	264042	7	9
B, 240	GM945_E02_91R5_B08_GM943_004.fsa	2643721	8	21
B, 241	GM945_E02_91R5_B08_GM943_004.fsa	2652801	1424	8844
B, 242	GM945_E02_91R5_B08_GM943_004.fsa	2661882	195	1147
B, 243	GM945_E02_91R5_B08_GM943_004.fsa	2673444	49	172
B, 244	GM945_E02_91R5_B08_GM943_004.fsa	268253	1269	7646
B, 245	GM945_E02_91R5_B08_GM943_004.fsa	2692444	677	4004
B, 246	GM945_E02_91R5_B08_GM943_004.fsa	2703187	71	266
B, 247	GM945_E02_91R5_B08_GM943_004.fsa	2713106	407	2079
B, 248	GM945_E02_91R5_B08_GM943_004.fsa	2723028	305	1852
B, 249	GM945_E02_91R5_B08_GM943_004.fsa	2732124	131	420
B, 250	GM945_E02_91R5_B08_GM943_004.fsa	274205	1198	9640
B, 251	GM945_E02_91R5_B08_GM943_004.fsa	2751151	546	4635
B, 252	GM945_E02_91R5_B08_GM943_004.fsa	2762737	215	1397
B, 253	GM945_E02_91R5_B08_GM943_004.fsa	2774326	605	3222
B, 254	GM945_E02_91R5_B08_GM943_004.fsa	2783435	302	1386
B, 255	GM945_E02_91R5_B08_GM943_004.fsa	2794201	53	216
B, 256	GM945_E02_91R5_B08_GM943_004.fsa	2803278	656	3802
B, 257	GM945_E02_91R5_B08_GM943_004.fsa	281229	71	340
B, 258	GM945_E02_91R5_B08_GM943_004.fsa	2822118	99	510
B, 259	GM945_E02_91R5_B08_GM943_004.fsa	2831943	155	813
B, 260	GM945_E02_91R5_B08_GM943_004.fsa	2840126	81	379
B, 261	GM945_E02_91R5_B08_GM943_004.fsa	2849126	95	427
B, 262	GM945_E02_91R5_B08_GM943_004.fsa	2858122	34	103
B, 263	GM945_E02_91R5_B08_GM943_004.fsa	2868749	206	1318
B, 264	GM945_E02_91R5_B08_GM943_004.fsa	2876921	332	2130
B, 265	GM945_E02_91R5_B08_GM943_004.fsa	2888358	20	39
B, 266	GM945_E02_91R5_B08_GM943_004.fsa	289734	529	3856
B, 267	GM945_E02_91R5_B08_GM943_004.fsa	2907951	678	5126
B, 268	GM945_E02_91R5_B08_GM943_004.fsa	2918558	383	2327
B, 269	GM945_E02_91R5_B08_GM943_004.fsa	2929976	512	2894
B, 270	GM945_E02_91R5_B08_GM943_004.fsa	2939758	515	2847
B, 271	GM945_E02_91R5_B08_GM943_004.fsa	2951166	635	3355
B, 272	GM945_E02_91R5_B08_GM943_004.fsa	296094	779	4310
B, 273	GM945_E02_91R5_B08_GM943_004.fsa	2969897	169	679
B, 274	GM945_E02_91R5_B08_GM943_004.fsa	2980478	2635	17236
B, 275	GM945_E02_91R5_B08_GM943_004.fsa	2990241	240	1121
B, 276	GM945_E02_91R5_B08_GM943_004.fsa	3001616	59	269
B, 277	GM945_E02_91R5_B08_GM943_004.fsa	3011316	419	2727
B, 278	GM945_E02_91R5_B08_GM943_004.fsa	3021836	1754	11843
B, 279	GM945_E02_91R5_B08_GM943_004.fsa	3032367	113	652
B, 280	GM945_E02_91R5_B08_GM943_004.fsa	3040477	91	348
B, 281	GM945_E02_91R5_B08_GM943_004.fsa	3051031	714	4822
B, 282	GM945_E02_91R5_B08_GM943_004.fsa	3060783	3459	23841
B, 283	GM945_E02_91R5_B08_GM943_004.fsa	307136	57	214
B, 284	GM945_E02_91R5_B08_GM943_004.fsa	3081134	240	1385
B, 285	GM945_E02_91R5_B08_GM943_004.fsa	3090918	247	1432
B, 286	GM945_E02_91R5_B08_GM943_004.fsa	310153	1173	8024
B, 287	GM945_E02_91R5_B08_GM943_004.fsa	3110519	86	435
B, 288	GM945_E02_91R5_B08_GM943_004.fsa	3121154	73	303
B, 289	GM945_E02_91R5_B08_GM943_004.fsa	3131801	136	824
B, 290	GM945_E02_91R5_B08_GM943_004.fsa	3141665	1169	8476
B, 291	GM945_E02_91R5_B08_GM943_004.fsa	3151656	346	2379
B, 292	GM945_E02_91R5_B08_GM943_004.fsa	316415	51	245
B, 293	GM945_E02_91R5_B08_GM943_004.fsa	3172483	212	1434
B, 294	GM945_E02_91R5_B08_GM943_004.fsa	3184153	230	1523
B, 295	GM945_E02_91R5_B08_GM943_004.fsa	3194995	72	335
B, 296	GM945_E02_91R5_B08_GM943_004.fsa	320411	47	241
B, 297	GM945_E02_91R5_B08_GM943_004.fsa	321561	132	781
B, 298	GM945_E02_91R5_B08_GM943_004.fsa	322464	163	999
B, 299	GM945_E02_91R5_B08_GM943_004.fsa	3235304	81	471
B, 300	GM945_E02_91R5_B08_GM943_004.fsa	324514	891	6476
B, 301	GM945_E02_91R5_B08_GM943_004.fsa	325497	573	4189
B, 302	GM945_E02_91R5_B08_GM943_004.fsa	3273792	1987	14338
B, 303	GM945_E02_91R5_B08_GM943_004.fsa	328442	666	4600
B, 304	GM945_E02_91R5_B08_GM943_004.fsa	3293406	65	221
B, 305	GM945_E02_91R5_B08_GM943_004.fsa	3304019	1944	13911
B, 306	GM945_E02_91R5_B08_GM943_004.fsa	3314625	663	4492
B, 307	GM945_E02_91R5_B08_GM943_004.fsa	3326037	22	119
B, 308	GM945_E02_91R5_B08_GM943_004.fsa	3335812	103	576
B, 309	GM945_E02_91R5_B08_GM943_004.fsa	3347208	182	1321
B, 310	GM945_E02_91R5_B08_GM943_004.fsa	3356968	962	7450
B, 311	GM945_E02_91R5_B08_GM943_004.fsa	336591	886	7133
B, 312	GM945_E02_91R5_B08_GM943_004.fsa	3388645	151	718
B, 313	GM945_E02_91R5_B08_GM943_004.fsa	3398379	362	2258
B, 314	GM945_E02_91R5_B08_GM943_004.fsa	3407377	67	308
B, 315	GM945_E02_91R5_B08_GM943_004.fsa	3417213	103	474
B, 316	GM945_E02_91R5_B08_GM943_004.fsa	342623	361	2091
B, 317	GM945_E02_91R5_B08_GM943_004.fsa	3436885	195	1018
B, 318	GM945_E02_91R5_B08_GM943_004.fsa	3447541	1211	8707
B, 319	GM945_E02_91R5_B08_GM943_004.fsa	3457377	264	1512
B, 320	GM945_E02_91R5_B08_GM943_004.fsa	3468853	447	2627
B, 321	GM945_E02_91R5_B08_GM943_004.fsa	3479508	879	5598
B, 322	GM945_E02_91R5_B08_GM943_004.fsa	3490984	351	2082
B, 323	GM945_E02_91R5_B08_GM943_004.fsa	349918	252	1527
B, 324	GM945_E02_91R5_B08_GM943_004.fsa	3508197	723	4858
B, 325	GM945_E02_91R5_B08_GM943_004.fsa	3518033	292	1634
B, 326	GM945_E02_91R5_B08_GM943_004.fsa	3527869	61	182
B, 327	GM945_E02_91R5_B08_GM943_004.fsa	3539344	960	7778
B, 328	GM945_E02_91R5_B08_GM943_004.fsa	3555738	218	1354
B, 329	GM945_E02_91R5_B08_GM943_004.fsa	3569672	193	1331
B, 330	GM945_E02_91R5_B08_GM943_004.fsa	3581967	549	4104
B, 331	GM945_E02_91R5_B08_GM943_004.fsa	3594262	489	3482
B, 332	GM945_E02_91R5_B08_GM943_004.fsa	3606518	21	48
B, 333	GM945_E02_91R5_B08_GM943_004.fsa	3616296	436	3239
B, 334	GM945_E02_91R5_B08_GM943_004.fsa	3626891	1775	14089
B, 335	GM945_E02_91R5_B08_GM943_004.fsa	3637488	21	48
B, 336	GM945_E02_91R5_B08_GM943_004.fsa	3648088	1426	10888
B, 337	GM945_E02_91R5_B08_GM943_004.fsa	3659506	68	288
B, 338	GM945_E02_91R5_B08_GM943_004.fsa	367011	1361	10198
B, 339	GM945_E02_91R5_B08_GM943_004.fsa	3680717	221	1341
B, 340	GM945_E02_91R5_B08_GM943_004.fsa	3689694	60	244
B, 341	GM945_E02_91R5_B08_GM943_004.fsa	3699489	11	20
B, 342	GM945_E02_91R5_B08_GM943_004.fsa	3702754	5	10
B, 343	GM945_E02_91R5_B08_GM943_004.fsa	3710918	576	3791
B, 344	GM945_E02_91R5_B08_GM943_004.fsa	3729702	391	2375
B, 345	GM945_E02_91R5_B08_GM943_004.fsa	3739505	1744	13934
B, 346	GM945_E02_91R5_B08_GM943_004.fsa	3757482	409	2378
B, 347	GM945_E02_91R5_B08_GM943_004.fsa	3765655	246	1332
B, 348	GM945_E02_91R5_B08_GM943_004.fsa	3786096	72	368
B, 349	GM945_E02_91R5_B08_GM943_004.fsa	3797546	95	478
B, 350	GM945_E02_91R5_B08_GM943_004.fsa	3808276	223	1350
B, 351	GM945_E02_91R5_B08_GM943_004.fsa	3817378	699	5797
B, 352	GM945_E02_91R5_B08_GM943_004.fsa	3828133	278	1819
B, 353	GM945_E02_91R5_B08_GM943_004.fsa	3838887	131	642
B, 354	GM945_E02_91R5_B08_GM943_004.fsa	3848812	138	744
B, 355	GM945_E02_91R5_B08_GM943_004.fsa	386039	336	2230
B, 356	GM945_E02_91R5_B08_GM943_004.fsa	3871139	314	2211
B, 357	GM945_E02_91R5_B08_GM943_004.fsa	3881886	52	174
B, 358	GM945_E02_91R5_B08_GM943_004.fsa	3891805	30	110
B, 359	GM945_E02_91R5_B08_GM943_004.fsa	3903375	218	1833
B, 360	GM945_E02_91R5_B08_GM943_004.fsa	3911639	158	1221
B, 361	GM945_E02_91R5_B08_GM943_004.fsa	3931467	1425	12689
B, 362	GM945_E02_91R5_B08_GM943_004.fsa	394138	1890	17208
B, 363	GM945_E02_91R5_B08_GM943_004.fsa	3959549	97	621
B, 364	GM945_E02_91R5_B08_GM943_004.fsa	3971108	17	52
B, 365	GM945_E02_91R5_B08_GM943_004.fsa	3981015	122	764
B, 366	GM945_E02_91R5_B08_GM943_004.fsa	3991746	664	6201
B, 367	GM945_E02_91R5_B08_GM943_004.fsa	4010485	37	158
B, 368	GM945_E02_91R5_B08_GM943_004.fsa	4021793	214	1492
B, 369	GM945_E02_91R5_B08_GM943_004.fsa	4029881	136	896
B, 370	GM945_E02_91R5_B08_GM943_004.fsa	4050142	701	6461
B, 371	GM945_E02_91R5_B08_GM943_004.fsa	4060701	654	5858
B, 372	GM945_E02_91R5_B08_GM943_004.fsa	4071276	245	1812
B, 373	GM945_E02_91R5_B08_GM943_004.fsa	4079422	56	221
B, 374	GM945_E02_91R5_B08_GM943_004.fsa	4091658	126	594
B, 375	GM945_E02_91R5_B08_GM943_004.fsa	4108007	2289	15924
B, 376	GM945_E02_91R5_B08_GM943_004.fsa	4119474	2668	31399
B, 377	GM945_E02_91R5_B08_GM943_004.fsa	4150211	396	3016
B, 378	GM945_E02_91R5_B08_GM943_004.fsa	4160735	191	976
B, 379	GM945_E02_91R5_B08_GM943_004.fsa	4179337	773	6044
B, 380	GM945_E02_91R5_B08_GM943_004.fsa	420.0	309	2518
B, 381	GM945_E02_91R5_B08_GM943_004.fsa	4218522	1068	10680
B, 382	GM945_E02_91R5_B08_GM943_004.fsa	423264	1142	10505
B, 383	GM945_E02_91R5_B08_GM943_004.fsa	4261001	206	1735
B, 384	GM945_E02_91R5_B08_GM943_004.fsa	427813	137	1414
B, 385	GM945_E02_91R5_B08_GM943_004.fsa	4299073	177	1687
B, 386	GM945_E02_91R5_B08_GM943_004.fsa	4317937	115	769
B, 387	GM945_E02_91R5_B08_GM943_004.fsa	4339437	21	46
O, 1	GM945_E02_91R5_B08_GM943_004.fsa	20.0	3389	36760
O, 2	GM945_E02_91R5_B08_GM943_004.fsa	40.0	2703	23484
O, 3	GM945_E02_91R5_B08_GM943_004.fsa	60.0	5742	34073
O, 4	GM945_E02_91R5_B08_GM943_004.fsa	80.0	3854	22831
O, 5	GM945_E02_91R5_B08_GM943_004.fsa	100.0	6228	34534
O, 6	GM945_E02_91R5_B08_GM943_004.fsa	114.0	7302	39113
O, 7	GM945_E02_91R5_B08_GM943_004.fsa	120.0	5540	30995
O, 8	GM945_E02_91R5_B08_GM943_004.fsa	140.0	4653	24878
O, 9	GM945_E02_91R5_B08_GM943_004.fsa	160.0	4963	26920
O, 10	GM945_E02_91R5_B08_GM943_004.fsa	180.0	5909	31063
O, 11	GM945_E02_91R5_B08_GM943_004.fsa	200.0	4404	23815
O, 12	GM945_E02_91R5_B08_GM943_004.fsa	214.0	4348	23652
O, 13	GM945_E02_91R5_B08_GM943_004.fsa	220.0	3447	19434
O, 14	GM945_E02_91R5_B08_GM943_004.fsa	240.0	4876	28333
O, 15	GM945_E02_91R5_B08_GM943_004.fsa	250.0	2273	13690
O, 16	GM945_E02_91R5_B08_GM943_004.fsa	260.0	3614	22210
O, 17	GM945_E02_91R5_B08_GM943_004.fsa	280.0	4153	26696
O, 18	GM945_E02_91R5_B08_GM943_004.fsa	300.0	4270	29886
O, 19	GM945_E02_91R5_B08_GM943_004.fsa	314.0	2833	20550
O, 20	GM945_E02_91R5_B08_GM943_004.fsa	320.0	3158	23527
O, 21	GM945_E02_91R5_B08_GM943_004.fsa	340.0	4039	32085
O, 22	GM945_E02_91R5_B08_GM943_004.fsa	360.0	3362	27927
O, 23	GM945_E02_91R5_B08_GM943_004.fsa	380.0	2445	21118
O, 24	GM945_E02_91R5_B08_GM943_004.fsa	400.0	3302	30026
O, 25	GM945_E02_91R5_B08_GM943_004.fsa	414.0	3189	29470
O, 26	GM945_E02_91R5_B08_GM943_004.fsa	420.0	2964	27621
O, 27	GM945_E02_91R5_B08_GM943_004.fsa	440.0	722	3247
O, 28	GM945_E02_91R5_B08_GM943_004.fsa	460.0	3332	34422
O, 29	GM945_E02_91R5_B08_GM943_004.fsa	480.0	3748	38793
O, 30	GM945_E02_91R5_B08_GM943_004.fsa	500.0	3518	37489
O, 31	GM945_E02_91R5_B08_GM943_004.fsa	514.0	1596	17416
O, 32	GM945_E02_91R5_B08_GM943_004.fsa	520.0	1706	19013
O, 33	GM945_E02_91R5_B08_GM943_004.fsa	540.0	3778	42583
O, 34	GM945_E02_91R5_B08_GM943_004.fsa	560.0	3029	35315
O, 35	GM945_E02_91R5_B08_GM943_004.fsa	580.0	1978	23055
O, 36	GM945_E02_91R5_B08_GM943_004.fsa	600.0	2996	35763

## Sheet: 92R1
Dye/Sample Peak	Sample File Name	Size	Height	Area in Point
B, 1	GM943_B09_92R1_039.fsa	0.9655	118	726
B, 2	GM943_B09_92R1_039.fsa	28966	143	948
B, 3	GM943_B09_92R1_039.fsa	44138	34	184
B, 4	GM943_B09_92R1_039.fsa	57931	42	205
B, 5	GM943_B09_92R1_039.fsa	67586	12	16
B, 6	GM943_B09_92R1_039.fsa	74483	11	33
B, 7	GM943_B09_92R1_039.fsa	82759	7	20
B, 8	GM943_B09_92R1_039.fsa	96552	10	23
B, 9	GM943_B09_92R1_039.fsa	104828	6	16
B, 10	GM943_B09_92R1_039.fsa	115862	66	262
B, 11	GM943_B09_92R1_039.fsa	129655	119	625
B, 12	GM943_B09_92R1_039.fsa	144828	58	315
B, 13	GM943_B09_92R1_039.fsa	165517	59	226
B, 14	GM943_B09_92R1_039.fsa	182069	84	298
B, 15	GM943_B09_92R1_039.fsa	198621	827	4411
B, 16	GM943_B09_92R1_039.fsa	216965	549	3478
B, 17	GM943_B09_92R1_039.fsa	229099	494	2949
B, 18	GM943_B09_92R1_039.fsa	241063	104	796
B, 19	GM943_B09_92R1_039.fsa	265943	329	1486
B, 20	GM943_B09_92R1_039.fsa	283073	235	1139
B, 21	GM943_B09_92R1_039.fsa	299857	116	528
B, 22	GM943_B09_92R1_039.fsa	313589	508	2687
B, 23	GM943_B09_92R1_039.fsa	327093	398	2074
B, 24	GM943_B09_92R1_039.fsa	336414	35	134
B, 25	GM943_B09_92R1_039.fsa	346936	81	308
B, 26	GM943_B09_92R1_039.fsa	358611	334	1613
B, 27	GM943_B09_92R1_039.fsa	368847	175	836
B, 28	GM943_B09_92R1_039.fsa	387687	215	1110
B, 29	GM943_B09_92R1_039.fsa	405794	354	2061
B, 30	GM943_B09_92R1_039.fsa	415005	84	421
B, 31	GM943_B09_92R1_039.fsa	424143	34	140
B, 32	GM943_B09_92R1_039.fsa	43996	239	1693
B, 33	GM943_B09_92R1_039.fsa	452238	852	6912
B, 34	GM943_B09_92R1_039.fsa	47532	596	4752
B, 35	GM943_B09_92R1_039.fsa	496881	34	103
B, 36	GM943_B09_92R1_039.fsa	507512	514	1758
B, 37	GM943_B09_92R1_039.fsa	513844	966	3960
B, 38	GM943_B09_92R1_039.fsa	532633	2789	18534
B, 39	GM943_B09_92R1_039.fsa	543967	278	1157
B, 40	GM943_B09_92R1_039.fsa	556205	891	4055
B, 41	GM943_B09_92R1_039.fsa	568315	1261	6338
B, 42	GM943_B09_92R1_039.fsa	577314	633	3066
B, 43	GM943_B09_92R1_039.fsa	58822	2725	13566
B, 44	GM943_B09_92R1_039.fsa	604075	226	924
B, 45	GM943_B09_92R1_039.fsa	61.83	1086	5220
B, 46	GM943_B09_92R1_039.fsa	631456	139	585
B, 47	GM943_B09_92R1_039.fsa	645569	109	453
B, 48	GM943_B09_92R1_039.fsa	658623	235	1029
B, 49	GM943_B09_92R1_039.fsa	670629	656	3183
B, 50	GM943_B09_92R1_039.fsa	690547	1239	6360
B, 51	GM943_B09_92R1_039.fsa	702442	2317	11797
B, 52	GM943_B09_92R1_039.fsa	717254	196	1030
B, 53	GM943_B09_92R1_039.fsa	725128	2013	10206
B, 54	GM943_B09_92R1_039.fsa	736905	713	3665
B, 55	GM943_B09_92R1_039.fsa	744734	270	1418
B, 56	GM943_B09_92R1_039.fsa	758391	651	3164
B, 57	GM943_B09_92R1_039.fsa	771994	204	797
B, 58	GM943_B09_92R1_039.fsa	782644	284	1161
B, 59	GM943_B09_92R1_039.fsa	792297	135	631
B, 60	GM943_B09_92R1_039.fsa	799038	717	3597
B, 61	GM943_B09_92R1_039.fsa	810562	3115	15417
B, 62	GM943_B09_92R1_039.fsa	823025	145	607
B, 63	GM943_B09_92R1_039.fsa	833554	415	1897
B, 64	GM943_B09_92R1_039.fsa	844068	130	505
B, 65	GM943_B09_92R1_039.fsa	851705	548	2578
B, 66	GM943_B09_92R1_039.fsa	863146	3081	14976
B, 67	GM943_B09_92R1_039.fsa	876471	132	534
B, 68	GM943_B09_92R1_039.fsa	888822	867	4257
B, 69	GM943_B09_92R1_039.fsa	902101	657	3014
B, 70	GM943_B09_92R1_039.fsa	91441	299	1326
B, 71	GM943_B09_92R1_039.fsa	922919	288	1251
B, 72	GM943_B09_92R1_039.fsa	933306	882	4143
B, 73	GM943_B09_92R1_039.fsa	943679	1676	8270
B, 74	GM943_B09_92R1_039.fsa	953096	956	4587
B, 75	GM943_B09_92R1_039.fsa	96532	573	2522
B, 76	GM943_B09_92R1_039.fsa	974709	393	1704
B, 77	GM943_B09_92R1_039.fsa	987834	136	562
B, 78	GM943_B09_92R1_039.fsa	997194	349	1702
B, 79	GM943_B09_92R1_039.fsa	1005739	492	2361
B, 80	GM943_B09_92R1_039.fsa	1016238	296	1491
B, 81	GM943_B09_92R1_039.fsa	1022904	1112	5689
B, 82	GM943_B09_92R1_039.fsa	1036201	352	1602
B, 83	GM943_B09_92R1_039.fsa	1045669	145	606
B, 84	GM943_B09_92R1_039.fsa	1058886	120	525
B, 85	GM943_B09_92R1_039.fsa	1069238	252	1157
B, 86	GM943_B09_92R1_039.fsa	1080499	85	371
B, 87	GM943_B09_92R1_039.fsa	1089858	211	885
B, 88	GM943_B09_92R1_039.fsa	1099193	277	1295
B, 89	GM943_B09_92R1_039.fsa	1109436	253	1242
B, 90	GM943_B09_92R1_039.fsa	1118724	347	1650
B, 91	GM943_B09_92R1_039.fsa	1131689	202	876
B, 92	GM943_B09_92R1_039.fsa	114.0	716	3370
B, 93	GM943_B09_92R1_039.fsa	1150823	1647	7784
B, 94	GM943_B09_92R1_039.fsa	1160715	520	2553
B, 95	GM943_B09_92R1_039.fsa	1168787	777	3610
B, 96	GM943_B09_92R1_039.fsa	1180413	1263	5879
B, 97	GM943_B09_92R1_039.fsa	1190221	132	496
B, 98	GM943_B09_92R1_039.fsa	1201768	80	260
B, 99	GM943_B09_92R1_039.fsa	1211494	3610	16954
B, 100	GM943_B09_92R1_039.fsa	1222104	239	932
B, 101	GM943_B09_92R1_039.fsa	1230063	690	3061
B, 102	GM943_B09_92R1_039.fsa	1238022	391	1587
B, 103	GM943_B09_92R1_039.fsa	1248635	2794	13097
B, 104	GM943_B09_92R1_039.fsa	1260134	320	1245
B, 105	GM943_B09_92R1_039.fsa	1269864	357	1500
B, 106	GM943_B09_92R1_039.fsa	128225	170	733
B, 107	GM943_B09_92R1_039.fsa	1291098	929	4372
B, 108	GM943_B09_92R1_039.fsa	1302602	421	1884
B, 109	GM943_B09_92R1_039.fsa	1312337	2491	11966
B, 110	GM943_B09_92R1_039.fsa	1322958	769	3673
B, 111	GM943_B09_92R1_039.fsa	1334466	165	664
B, 112	GM943_B09_92R1_039.fsa	1343319	747	3331
B, 113	GM943_B09_92R1_039.fsa	1353059	137	531
B, 114	GM943_B09_92R1_039.fsa	136457	2668	12776
B, 115	GM943_B09_92R1_039.fsa	1375197	263	1076
B, 116	GM943_B09_92R1_039.fsa	1384055	202	812
B, 117	GM943_B09_92R1_039.fsa	1392913	78	264
B, 118	GM943_B09_92R1_039.fsa	1400905	672	3057
B, 119	GM943_B09_92R1_039.fsa	1411765	424	1876
B, 120	GM943_B09_92R1_039.fsa	142353	489	2237
B, 121	GM943_B09_92R1_039.fsa	143439	197	773
B, 122	GM943_B09_92R1_039.fsa	1444345	289	1160
B, 123	GM943_B09_92R1_039.fsa	145249	136	468
B, 124	GM943_B09_92R1_039.fsa	1462444	411	1983
B, 125	GM943_B09_92R1_039.fsa	1469684	1040	4814
B, 126	GM943_B09_92R1_039.fsa	1480544	1910	9092
B, 127	GM943_B09_92R1_039.fsa	1490498	100	309
B, 128	GM943_B09_92R1_039.fsa	1498643	419	1852
B, 129	GM943_B09_92R1_039.fsa	1510407	5726	27682
B, 130	GM943_B09_92R1_039.fsa	1523076	492	2151
B, 131	GM943_B09_92R1_039.fsa	1534841	1348	6345
B, 132	GM943_B09_92R1_039.fsa	154389	289	1176
B, 133	GM943_B09_92R1_039.fsa	1553845	283	1299
B, 134	GM943_B09_92R1_039.fsa	156199	509	2269
B, 135	GM943_B09_92R1_039.fsa	157285	1163	5469
B, 136	GM943_B09_92R1_039.fsa	1584615	141	514
B, 137	GM943_B09_92R1_039.fsa	159638	262	1141
B, 138	GM943_B09_92R1_039.fsa	1607118	734	3352
B, 139	GM943_B09_92R1_039.fsa	161779	841	4030
B, 140	GM943_B09_92R1_039.fsa	1629344	707	3341
B, 141	GM943_B09_92R1_039.fsa	1640891	592	2701
B, 142	GM943_B09_92R1_039.fsa	165243	956	4749
B, 143	GM943_B09_92R1_039.fsa	1659527	335	1803
B, 144	GM943_B09_92R1_039.fsa	1669281	1060	5110
B, 145	GM943_B09_92R1_039.fsa	1678144	185	804
B, 146	GM943_B09_92R1_039.fsa	1689659	712	3423
B, 147	GM943_B09_92R1_039.fsa	1699396	593	2724
B, 148	GM943_B09_92R1_039.fsa	1708244	239	1062
B, 149	GM943_B09_92R1_039.fsa	1718855	376	1721
B, 150	GM943_B09_92R1_039.fsa	1728577	1756	8593
B, 151	GM943_B09_92R1_039.fsa	1739176	644	3402
B, 152	GM943_B09_92R1_039.fsa	1747121	528	2600
B, 153	GM943_B09_92R1_039.fsa	1759474	363	1633
B, 154	GM943_B09_92R1_039.fsa	1768292	238	1008
B, 155	GM943_B09_92R1_039.fsa	1777986	189	798
B, 156	GM943_B09_92R1_039.fsa	1787676	666	3192
B, 157	GM943_B09_92R1_039.fsa	179648	282	1393
B, 158	GM943_B09_92R1_039.fsa	1804439	1304	6302
B, 159	GM943_B09_92R1_039.fsa	1816865	297	1280
B, 160	GM943_B09_92R1_039.fsa	1825738	657	2966
B, 161	GM943_B09_92R1_039.fsa	1837269	1156	5541
B, 162	GM943_B09_92R1_039.fsa	1846136	963	4600
B, 163	GM943_B09_92R1_039.fsa	1857658	2299	11388
B, 164	GM943_B09_92R1_039.fsa	1865633	202	877
B, 165	GM943_B09_92R1_039.fsa	1878034	272	1309
B, 166	GM943_B09_92R1_039.fsa	1889545	170	707
B, 167	GM943_B09_92R1_039.fsa	1900166	1244	5878
B, 168	GM943_B09_92R1_039.fsa	1910784	1962	9776
B, 169	GM943_B09_92R1_039.fsa	1919629	113	442
B, 170	GM943_B09_92R1_039.fsa	1928471	560	2649
B, 171	GM943_B09_92R1_039.fsa	1939963	494	2282
B, 172	GM943_B09_92R1_039.fsa	1950566	228	1006
B, 173	GM943_B09_92R1_039.fsa	1962049	61	219
B, 174	GM943_B09_92R1_039.fsa	1973528	515	2701
B, 175	GM943_B09_92R1_039.fsa	1984119	178	883
B, 176	GM943_B09_92R1_039.fsa	199559	96	427
B, 177	GM943_B09_92R1_039.fsa	2005247	109	470
B, 178	GM943_B09_92R1_039.fsa	2015742	303	1385
B, 179	GM943_B09_92R1_039.fsa	2025363	587	2815
B, 180	GM943_B09_92R1_039.fsa	2036734	640	3152
B, 181	GM943_B09_92R1_039.fsa	2047232	173	712
B, 182	GM943_B09_92R1_039.fsa	205598	61	221
B, 183	GM943_B09_92R1_039.fsa	2066479	225	978
B, 184	GM943_B09_92R1_039.fsa	2076104	211	879
B, 185	GM943_B09_92R1_039.fsa	2084855	458	2171
B, 186	GM943_B09_92R1_039.fsa	2095357	579	2748
B, 187	GM943_B09_92R1_039.fsa	2105859	384	1796
B, 188	GM943_B09_92R1_039.fsa	2114612	131	521
B, 189	GM943_B09_92R1_039.fsa	2125992	690	3257
B, 190	GM943_B09_92R1_039.fsa	2136498	1577	7765
B, 191	GM943_B09_92R1_039.fsa	2145303	195	738
B, 192	GM943_B09_92R1_039.fsa	2154138	216	873
B, 193	GM943_B09_92R1_039.fsa	2165616	2277	11551
B, 194	GM943_B09_92R1_039.fsa	217444	166	706
B, 195	GM943_B09_92R1_039.fsa	2185903	253	1265
B, 196	GM943_B09_92R1_039.fsa	2197358	68	320
B, 197	GM943_B09_92R1_039.fsa	220773	264	1339
B, 198	GM943_B09_92R1_039.fsa	2218036	1326	7172
B, 199	GM943_B09_92R1_039.fsa	222834	821	4355
B, 200	GM943_B09_92R1_039.fsa	2239502	117	660
B, 201	GM943_B09_92R1_039.fsa	2248088	2418	12975
B, 202	GM943_B09_92R1_039.fsa	2259248	422	2205
B, 203	GM943_B09_92R1_039.fsa	226955	40	184
B, 204	GM943_B09_92R1_039.fsa	2280709	983	5147
B, 205	GM943_B09_92R1_039.fsa	2291009	233	1178
B, 206	GM943_B09_92R1_039.fsa	2301308	80	319
B, 207	GM943_B09_92R1_039.fsa	2312465	1185	6183
B, 208	GM943_B09_92R1_039.fsa	2321906	124	541
B, 209	GM943_B09_92R1_039.fsa	2330488	265	1219
B, 210	GM943_B09_92R1_039.fsa	2340786	248	1121
B, 211	GM943_B09_92R1_039.fsa	2351084	630	3296
B, 212	GM943_B09_92R1_039.fsa	2360524	366	1875
B, 213	GM943_B09_92R1_039.fsa	237168	356	1775
B, 214	GM943_B09_92R1_039.fsa	2383695	1138	6000
B, 215	GM943_B09_92R1_039.fsa	2392276	1054	6057
B, 216	GM943_B09_92R1_039.fsa	240089	504	2628
B, 217	GM943_B09_92R1_039.fsa	2412452	371	1720
B, 218	GM943_B09_92R1_039.fsa	2422223	837	4307
B, 219	GM943_B09_92R1_039.fsa	2431983	575	2995
B, 220	GM943_B09_92R1_039.fsa	2443503	657	3947
B, 221	GM943_B09_92R1_039.fsa	2449699	663	3810
B, 222	GM943_B09_92R1_039.fsa	2459428	786	3939
B, 223	GM943_B09_92R1_039.fsa	2469147	281	1213
B, 224	GM943_B09_92R1_039.fsa	2481501	221	1127
B, 225	GM943_B09_92R1_039.fsa	2492957	833	4419
B, 226	GM943_B09_92R1_039.fsa	2503419	130	521
B, 227	GM943_B09_92R1_039.fsa	2511957	373	1763
B, 228	GM943_B09_92R1_039.fsa	2523038	317	1616
B, 229	GM943_B09_92R1_039.fsa	2532397	1287	7229
B, 230	GM943_B09_92R1_039.fsa	254174	117	489
B, 231	GM943_B09_92R1_039.fsa	2551067	593	3059
B, 232	GM943_B09_92R1_039.fsa	2562071	162	836
B, 233	GM943_B09_92R1_039.fsa	2573898	623	3599
B, 234	GM943_B09_92R1_039.fsa	2582331	416	2234
B, 235	GM943_B09_92R1_039.fsa	2593275	70	420
B, 236	GM943_B09_92R1_039.fsa	2602573	3712	21805
B, 237	GM943_B09_92R1_039.fsa	2613721	158	814
B, 238	GM943_B09_92R1_039.fsa	262487	737	4321
B, 239	GM943_B09_92R1_039.fsa	2633447	538	2977
B, 240	GM943_B09_92R1_039.fsa	2643741	50	228
B, 241	GM943_B09_92R1_039.fsa	2653178	1342	8103
B, 242	GM943_B09_92R1_039.fsa	2662616	166	947
B, 243	GM943_B09_92R1_039.fsa	2672912	83	441
B, 244	GM943_B09_92R1_039.fsa	268321	1065	6270
B, 245	GM943_B09_92R1_039.fsa	2692651	587	3310
B, 246	GM943_B09_92R1_039.fsa	2702951	99	459
B, 247	GM943_B09_92R1_039.fsa	2713252	474	2691
B, 248	GM943_B09_92R1_039.fsa	2722696	305	1693
B, 249	GM943_B09_92R1_039.fsa	2733858	113	665
B, 250	GM943_B09_92R1_039.fsa	2743304	872	5360
B, 251	GM943_B09_92R1_039.fsa	2751892	274	1668
B, 252	GM943_B09_92R1_039.fsa	2763058	133	619
B, 253	GM943_B09_92R1_039.fsa	2774225	368	2131
B, 254	GM943_B09_92R1_039.fsa	2783675	225	1322
B, 255	GM943_B09_92R1_039.fsa	2794844	58	217
B, 256	GM943_B09_92R1_039.fsa	2803405	194	1034
B, 257	GM943_B09_92R1_039.fsa	2812767	35	88
B, 258	GM943_B09_92R1_039.fsa	2821274	255	1410
B, 259	GM943_B09_92R1_039.fsa	2830628	244	1319
B, 260	GM943_B09_92R1_039.fsa	2839978	65	305
B, 261	GM943_B09_92R1_039.fsa	2849324	292	1586
B, 262	GM943_B09_92R1_039.fsa	2856968	11	33
B, 263	GM943_B09_92R1_039.fsa	2868004	65	288
B, 264	GM943_B09_92R1_039.fsa	2877338	132	680
B, 265	GM943_B09_92R1_039.fsa	2888364	154	1021
B, 266	GM943_B09_92R1_039.fsa	2897689	268	2499
B, 267	GM943_B09_92R1_039.fsa	2908704	416	3404
B, 268	GM943_B09_92R1_039.fsa	2918021	205	1304
B, 269	GM943_B09_92R1_039.fsa	2929872	443	2422
B, 270	GM943_B09_92R1_039.fsa	2940025	897	5164
B, 271	GM943_B09_92R1_039.fsa	2951019	668	3977
B, 272	GM943_B09_92R1_039.fsa	2961162	168	804
B, 273	GM943_B09_92R1_039.fsa	2969611	34	132
B, 274	GM943_B09_92R1_039.fsa	298059	596	3441
B, 275	GM943_B09_92R1_039.fsa	2990719	46	208
B, 276	GM943_B09_92R1_039.fsa	300.0	33	138
B, 277	GM943_B09_92R1_039.fsa	3012539	71	405
B, 278	GM943_B09_92R1_039.fsa	3021749	343	2162
B, 279	GM943_B09_92R1_039.fsa	3031809	157	880
B, 280	GM943_B09_92R1_039.fsa	3040203	46	159
B, 281	GM943_B09_92R1_039.fsa	3051129	304	1850
B, 282	GM943_B09_92R1_039.fsa	306123	889	5893
B, 283	GM943_B09_92R1_039.fsa	3071345	71	318
B, 284	GM943_B09_92R1_039.fsa	308063	293	1558
B, 285	GM943_B09_92R1_039.fsa	3090773	157	803
B, 286	GM943_B09_92R1_039.fsa	310093	321	1917
B, 287	GM943_B09_92R1_039.fsa	311195	148	778
B, 288	GM943_B09_92R1_039.fsa	3121287	55	202
B, 289	GM943_B09_92R1_039.fsa	3131488	129	765
B, 290	GM943_B09_92R1_039.fsa	3141737	1179	7830
B, 291	GM943_B09_92R1_039.fsa	3152159	539	3385
B, 292	GM943_B09_92R1_039.fsa	3163456	138	825
B, 293	GM943_B09_92R1_039.fsa	317215	318	1930
B, 294	GM943_B09_92R1_039.fsa	3184329	345	2043
B, 295	GM943_B09_92R1_039.fsa	3195646	259	1620
B, 296	GM943_B09_92R1_039.fsa	3204275	224	1311
B, 297	GM943_B09_92R1_039.fsa	321538	201	1130
B, 298	GM943_B09_92R1_039.fsa	3224769	110	534
B, 299	GM943_B09_92R1_039.fsa	3235855	146	703
B, 300	GM943_B09_92R1_039.fsa	3245226	965	6387
B, 301	GM943_B09_92R1_039.fsa	3255441	769	4895
B, 302	GM943_B09_92R1_039.fsa	3274143	2229	15438
B, 303	GM943_B09_92R1_039.fsa	328518	773	4784
B, 304	GM943_B09_92R1_039.fsa	3293662	125	481
B, 305	GM943_B09_92R1_039.fsa	330468	1812	11828
B, 306	GM943_B09_92R1_039.fsa	3315687	663	3838
B, 307	GM943_B09_92R1_039.fsa	3326683	92	400
B, 308	GM943_B09_92R1_039.fsa	3336824	110	602
B, 309	GM943_B09_92R1_039.fsa	3346956	182	1155
B, 310	GM943_B09_92R1_039.fsa	3357078	1132	8112
B, 311	GM943_B09_92R1_039.fsa	336635	1023	7428
B, 312	GM943_B09_92R1_039.fsa	3378139	88	422
B, 313	GM943_B09_92R1_039.fsa	3389075	734	4519
B, 314	GM943_B09_92R1_039.fsa	339916	448	2587
B, 315	GM943_B09_92R1_039.fsa	3409362	123	622
B, 316	GM943_B09_92R1_039.fsa	3417021	162	808
B, 317	GM943_B09_92R1_039.fsa	3427234	349	1991
B, 318	GM943_B09_92R1_039.fsa	3437447	117	469
B, 319	GM943_B09_92R1_039.fsa	344766	1098	7342
B, 320	GM943_B09_92R1_039.fsa	3457872	275	1535
B, 321	GM943_B09_92R1_039.fsa	3468936	626	3593
B, 322	GM943_B09_92R1_039.fsa	348.0	940	5640
B, 323	GM943_B09_92R1_039.fsa	3491064	458	2712
B, 324	GM943_B09_92R1_039.fsa	3500426	386	2590
B, 325	GM943_B09_92R1_039.fsa	3508085	584	3802
B, 326	GM943_B09_92R1_039.fsa	3519149	327	1697
B, 327	GM943_B09_92R1_039.fsa	3526809	68	279
B, 328	GM943_B09_92R1_039.fsa	3538723	1029	7428
B, 329	GM943_B09_92R1_039.fsa	3554894	263	1701
B, 330	GM943_B09_92R1_039.fsa	3571064	165	993
B, 331	GM943_B09_92R1_039.fsa	3582979	402	2824
B, 332	GM943_B09_92R1_039.fsa	3594894	336	2302
B, 333	GM943_B09_92R1_039.fsa	3607612	30	123
B, 334	GM943_B09_92R1_039.fsa	3616916	240	1679
B, 335	GM943_B09_92R1_039.fsa	3627068	1307	9247
B, 336	GM943_B09_92R1_039.fsa	3638916	35	148
B, 337	GM943_B09_92R1_039.fsa	364738	1135	8054
B, 338	GM943_B09_92R1_039.fsa	3658386	88	405
B, 339	GM943_B09_92R1_039.fsa	3670241	991	7173
B, 340	GM943_B09_92R1_039.fsa	3680405	263	1562
B, 341	GM943_B09_92R1_039.fsa	3689724	70	234
B, 342	GM943_B09_92R1_039.fsa	370074	63	240
B, 343	GM943_B09_92R1_039.fsa	3711759	430	2261
B, 344	GM943_B09_92R1_039.fsa	3721084	374	2027
B, 345	GM943_B09_92R1_039.fsa	3729563	474	2822
B, 346	GM943_B09_92R1_039.fsa	373974	1915	13253
B, 347	GM943_B09_92R1_039.fsa	3748223	116	550
B, 348	GM943_B09_92R1_039.fsa	3757555	429	2181
B, 349	GM943_B09_92R1_039.fsa	3766041	272	1040
B, 350	GM943_B09_92R1_039.fsa	3774529	17	41
B, 351	GM943_B09_92R1_039.fsa	3785564	98	548
B, 352	GM943_B09_92R1_039.fsa	3797452	103	551
B, 353	GM943_B09_92R1_039.fsa	3808586	215	1133
B, 354	GM943_B09_92R1_039.fsa	3817171	730	4837
B, 355	GM943_B09_92R1_039.fsa	3828332	287	1477
B, 356	GM943_B09_92R1_039.fsa	3838634	421	2334
B, 357	GM943_B09_92R1_039.fsa	3848935	180	827
B, 358	GM943_B09_92R1_039.fsa	3860095	450	2822
B, 359	GM943_B09_92R1_039.fsa	3871255	528	3441
B, 360	GM943_B09_92R1_039.fsa	3882414	434	2990
B, 361	GM943_B09_92R1_039.fsa	3890998	204	1219
B, 362	GM943_B09_92R1_039.fsa	3902156	446	2734
B, 363	GM943_B09_92R1_039.fsa	3911598	230	1287
B, 364	GM943_B09_92R1_039.fsa	3930481	1666	15530
B, 365	GM943_B09_92R1_039.fsa	3941639	1828	14949
B, 366	GM943_B09_92R1_039.fsa	3960521	140	736
B, 367	GM943_B09_92R1_039.fsa	3969962	70	345
B, 368	GM943_B09_92R1_039.fsa	3981119	135	664
B, 369	GM943_B09_92R1_039.fsa	3991418	690	5161
B, 370	GM943_B09_92R1_039.fsa	4000839	212	1404
B, 371	GM943_B09_92R1_039.fsa	4011757	460	2815
B, 372	GM943_B09_92R1_039.fsa	402101	215	1129
B, 373	GM943_B09_92R1_039.fsa	4031119	197	773
B, 374	GM943_B09_92R1_039.fsa	4040401	215	802
B, 375	GM943_B09_92R1_039.fsa	4049696	1052	6633
B, 376	GM943_B09_92R1_039.fsa	406.07	698	3920
B, 377	GM943_B09_92R1_039.fsa	4080216	6667	42960
B, 378	GM943_B09_92R1_039.fsa	4091274	4241	26908
B, 379	GM943_B09_92R1_039.fsa	410.15	3677	25440
B, 380	GM943_B09_92R1_039.fsa	4111742	1498	9106
B, 381	GM943_B09_92R1_039.fsa	4122858	2252	12839
B, 382	GM943_B09_92R1_039.fsa	413228	286	1032
B, 383	GM943_B09_92R1_039.fsa	4141762	1337	7503
B, 384	GM943_B09_92R1_039.fsa	4151455	364	1359
B, 385	GM943_B09_92R1_039.fsa	4162918	1336	9313
B, 386	GM943_B09_92R1_039.fsa	417174	1851	14861
B, 387	GM943_B09_92R1_039.fsa	4180566	2116	14836
B, 388	GM943_B09_92R1_039.fsa	4192047	1100	5986
B, 389	GM943_B09_92R1_039.fsa	4201717	859	4174
B, 390	GM943_B09_92R1_039.fsa	4212013	737	2766
B, 391	GM943_B09_92R1_039.fsa	4221442	681	2560
B, 392	GM943_B09_92R1_039.fsa	4230008	1287	6392
B, 393	GM943_B09_92R1_039.fsa	4238567	3270	21444
B, 394	GM943_B09_92R1_039.fsa	4249683	3634	24363
B, 395	GM943_B09_92R1_039.fsa	4260789	2346	13459
B, 396	GM943_B09_92R1_039.fsa	4280412	10753	82887
B, 397	GM943_B09_92R1_039.fsa	4288933	27728	279974
B, 398	GM943_B09_92R1_039.fsa	4310209	7285	53298
B, 399	GM943_B09_92R1_039.fsa	4318709	19	51
B, 400	GM943_B09_92R1_039.fsa	4341627	12	32
B, 401	GM943_B09_92R1_039.fsa	4347562	7	23
Y, 1	GM943_B09_92R1_039.fsa	4288933	2094	12842
Y, 2	GM943_B09_92R1_039.fsa	4298299	10215	49449
O, 1	GM943_B09_92R1_039.fsa	20.0	2701	28644
O, 2	GM943_B09_92R1_039.fsa	40.0	2396	18654
O, 3	GM943_B09_92R1_039.fsa	60.0	4595	26698
O, 4	GM943_B09_92R1_039.fsa	80.0	3054	17929
O, 5	GM943_B09_92R1_039.fsa	100.0	4958	26631
O, 6	GM943_B09_92R1_039.fsa	114.0	5551	29945
O, 7	GM943_B09_92R1_039.fsa	120.0	4481	24098
O, 8	GM943_B09_92R1_039.fsa	140.0	3617	18833
O, 9	GM943_B09_92R1_039.fsa	160.0	3842	20258
O, 10	GM943_B09_92R1_039.fsa	180.0	4605	23856
O, 11	GM943_B09_92R1_039.fsa	200.0	3500	18662
O, 12	GM943_B09_92R1_039.fsa	214.0	3410	18413
O, 13	GM943_B09_92R1_039.fsa	220.0	2669	15161
O, 14	GM943_B09_92R1_039.fsa	240.0	3972	22703
O, 15	GM943_B09_92R1_039.fsa	250.0	1825	10861
O, 16	GM943_B09_92R1_039.fsa	260.0	2954	17648
O, 17	GM943_B09_92R1_039.fsa	280.0	3410	21433
O, 18	GM943_B09_92R1_039.fsa	300.0	3510	23124
O, 19	GM943_B09_92R1_039.fsa	314.0	2338	15823
O, 20	GM943_B09_92R1_039.fsa	320.0	2575	18215
O, 21	GM943_B09_92R1_039.fsa	340.0	3321	24490
O, 22	GM943_B09_92R1_039.fsa	360.0	2837	21761
O, 23	GM943_B09_92R1_039.fsa	380.0	2067	16503
O, 24	GM943_B09_92R1_039.fsa	400.0	2936	23673
O, 25	GM943_B09_92R1_039.fsa	414.0	2726	23027
O, 26	GM943_B09_92R1_039.fsa	420.0	2576	21978
O, 27	GM943_B09_92R1_039.fsa	440.0	2933	26748
O, 28	GM943_B09_92R1_039.fsa	460.0	3255	30066
O, 29	GM943_B09_92R1_039.fsa	480.0	3103	29736
O, 30	GM943_B09_92R1_039.fsa	500.0	1388	13741
O, 31	GM943_B09_92R1_039.fsa	514.0	1551	15111
O, 32	GM943_B09_92R1_039.fsa	520.0	3451	33513
O, 33	GM943_B09_92R1_039.fsa	540.0	2737	27522
O, 34	GM943_B09_92R1_039.fsa	560.0	1761	18309
O, 35	GM943_B09_92R1_039.fsa	580.0	2711	28331
O, 36	GM943_B09_92R1_039.fsa	600.0	1779	18495

## Sheet: 92R2
Dye/Sample Peak	Sample File Name	Size	Height	Area in Point
B, 1	GM943_B10_92R2_039.fsa	0.7042	112	705
B, 2	GM943_B10_92R2_039.fsa	29578	127	740
B, 3	GM943_B10_92R2_039.fsa	46479	33	182
B, 4	GM943_B10_92R2_039.fsa	60563	26	163
B, 5	GM943_B10_92R2_039.fsa	80282	9	22
B, 6	GM943_B10_92R2_039.fsa	90141	7	23
B, 7	GM943_B10_92R2_039.fsa	101409	14	49
B, 8	GM943_B10_92R2_039.fsa	116901	51	249
B, 9	GM943_B10_92R2_039.fsa	130986	98	535
B, 10	GM943_B10_92R2_039.fsa	146479	48	245
B, 11	GM943_B10_92R2_039.fsa	169014	38	159
B, 12	GM943_B10_92R2_039.fsa	185916	68	256
B, 13	GM943_B10_92R2_039.fsa	201603	712	3737
B, 14	GM943_B10_92R2_039.fsa	220599	479	3109
B, 15	GM943_B10_92R2_039.fsa	23302	459	2524
B, 16	GM943_B10_92R2_039.fsa	243732	103	613
B, 17	GM943_B10_92R2_039.fsa	254302	46	161
B, 18	GM943_B10_92R2_039.fsa	26916	295	1337
B, 19	GM943_B10_92R2_039.fsa	285185	246	1075
B, 20	GM943_B10_92R2_039.fsa	302297	121	527
B, 21	GM943_B10_92R2_039.fsa	31627	450	2396
B, 22	GM943_B10_92R2_039.fsa	32863	375	1912
B, 23	GM943_B10_92R2_039.fsa	338106	50	169
B, 24	GM943_B10_92R2_039.fsa	34879	79	279
B, 25	GM943_B10_92R2_039.fsa	360628	275	1343
B, 26	GM943_B10_92R2_039.fsa	37228	165	771
B, 27	GM943_B10_92R2_039.fsa	390042	206	1058
B, 28	GM943_B10_92R2_039.fsa	406969	360	1762
B, 29	GM943_B10_92R2_039.fsa	415043	87	391
B, 30	GM943_B10_92R2_039.fsa	42.42	33	100
B, 31	GM943_B10_92R2_039.fsa	437795	279	1502
B, 32	GM943_B10_92R2_039.fsa	448998	962	6464
B, 33	GM943_B10_92R2_039.fsa	471072	595	4809
B, 34	GM943_B10_92R2_039.fsa	495928	39	183
B, 35	GM943_B10_92R2_039.fsa	508682	450	1757
B, 36	GM943_B10_92R2_039.fsa	515004	914	3929
B, 37	GM943_B10_92R2_039.fsa	533762	2967	16601
B, 38	GM943_B10_92R2_039.fsa	539946	889	4327
B, 39	GM943_B10_92R2_039.fsa	545074	303	1442
B, 40	GM943_B10_92R2_039.fsa	557286	910	4177
B, 41	GM943_B10_92R2_039.fsa	570369	1303	6244
B, 42	GM943_B10_92R2_039.fsa	578347	712	3408
B, 43	GM943_B10_92R2_039.fsa	589225	2852	13761
B, 44	GM943_B10_92R2_039.fsa	605157	235	914
B, 45	GM943_B10_92R2_039.fsa	618532	1094	5341
B, 46	GM943_B10_92R2_039.fsa	63186	134	577
B, 47	GM943_B10_92R2_039.fsa	646161	115	491
B, 48	GM943_B10_92R2_039.fsa	660409	237	986
B, 49	GM943_B10_92R2_039.fsa	672579	679	2953
B, 50	GM943_B10_92R2_039.fsa	68.37	174	749
B, 51	GM943_B10_92R2_039.fsa	691768	1271	6334
B, 52	GM943_B10_92R2_039.fsa	703837	2383	11522
B, 53	GM943_B10_92R2_039.fsa	71787	178	764
B, 54	GM943_B10_92R2_039.fsa	725865	2036	10052
B, 55	GM943_B10_92R2_039.fsa	737826	705	3385
B, 56	GM943_B10_92R2_039.fsa	745778	275	1373
B, 57	GM943_B10_92R2_039.fsa	760644	653	3107
B, 58	GM943_B10_92R2_039.fsa	77348	197	696
B, 59	GM943_B10_92R2_039.fsa	783325	241	933
B, 60	GM943_B10_92R2_039.fsa	793143	126	420
B, 61	GM943_B10_92R2_039.fsa	80.0	615	2904
B, 62	GM943_B10_92R2_039.fsa	811634	2710	13082
B, 63	GM943_B10_92R2_039.fsa	825184	135	513
B, 64	GM943_B10_92R2_039.fsa	834847	358	1512
B, 65	GM943_B10_92R2_039.fsa	84546	121	467
B, 66	GM943_B10_92R2_039.fsa	85317	515	2293
B, 67	GM943_B10_92R2_039.fsa	864719	2816	13111
B, 68	GM943_B10_92R2_039.fsa	877209	113	425
B, 69	GM943_B10_92R2_039.fsa	889678	786	3711
B, 70	GM943_B10_92R2_039.fsa	903082	568	2579
B, 71	GM943_B10_92R2_039.fsa	915507	286	1100
B, 72	GM943_B10_92R2_039.fsa	923142	237	976
B, 73	GM943_B10_92R2_039.fsa	933627	758	3482
B, 74	GM943_B10_92R2_039.fsa	944098	1455	6918
B, 75	GM943_B10_92R2_039.fsa	953603	863	3908
B, 76	GM943_B10_92R2_039.fsa	965941	472	2039
B, 77	GM943_B10_92R2_039.fsa	975418	352	1452
B, 78	GM943_B10_92R2_039.fsa	987719	133	530
B, 79	GM943_B10_92R2_039.fsa	997168	308	1426
B, 80	GM943_B10_92R2_039.fsa	100581	443	2008
B, 81	GM943_B10_92R2_039.fsa	1016439	247	1210
B, 82	GM943_B10_92R2_039.fsa	1023189	970	4815
B, 83	GM943_B10_92R2_039.fsa	1036654	302	1349
B, 84	GM943_B10_92R2_039.fsa	1045287	132	536
B, 85	GM943_B10_92R2_039.fsa	105868	111	433
B, 86	GM943_B10_92R2_039.fsa	1069172	217	938
B, 87	GM943_B10_92R2_039.fsa	1079637	85	297
B, 88	GM943_B10_92R2_039.fsa	1089127	164	749
B, 89	GM943_B10_92R2_039.fsa	1099541	234	1004
B, 90	GM943_B10_92R2_039.fsa	1109929	213	1026
B, 91	GM943_B10_92R2_039.fsa	1118409	313	1416
B, 92	GM943_B10_92R2_039.fsa	1131565	178	803
B, 93	GM943_B10_92R2_039.fsa	114.0	664	3037
B, 94	GM943_B10_92R2_039.fsa	1150982	1441	6793
B, 95	GM943_B10_92R2_039.fsa	116102	481	2210
B, 96	GM943_B10_92R2_039.fsa	1168303	709	3364
B, 97	GM943_B10_92R2_039.fsa	1181015	1113	5171
B, 98	GM943_B10_92R2_039.fsa	1190068	140	606
B, 99	GM943_B10_92R2_039.fsa	120.18	70	217
B, 100	GM943_B10_92R2_039.fsa	121.17	3174	14625
B, 101	GM943_B10_92R2_039.fsa	1222501	212	806
B, 102	GM943_B10_92R2_039.fsa	1230603	598	2600
B, 103	GM943_B10_92R2_039.fsa	1238706	355	1431
B, 104	GM943_B10_92R2_039.fsa	124951	2400	11242
B, 105	GM943_B10_92R2_039.fsa	1261216	276	1162
B, 106	GM943_B10_92R2_039.fsa	1270221	313	1338
B, 107	GM943_B10_92R2_039.fsa	1282831	138	546
B, 108	GM943_B10_92R2_039.fsa	1291838	820	3651
B, 109	GM943_B10_92R2_039.fsa	1302649	344	1490
B, 110	GM943_B10_92R2_039.fsa	1312559	2202	10346
B, 111	GM943_B10_92R2_039.fsa	1324273	666	3082
B, 112	GM943_B10_92R2_039.fsa	1334186	153	653
B, 113	GM943_B10_92R2_039.fsa	134.41	660	3013
B, 114	GM943_B10_92R2_039.fsa	1354015	137	538
B, 115	GM943_B10_92R2_039.fsa	1364833	2327	11183
B, 116	GM943_B10_92R2_039.fsa	1375652	264	1093
B, 117	GM943_B10_92R2_039.fsa	1384669	182	717
B, 118	GM943_B10_92R2_039.fsa	1393687	73	249
B, 119	GM943_B10_92R2_039.fsa	1402752	605	2785
B, 120	GM943_B10_92R2_039.fsa	1411927	401	1793
B, 121	GM943_B10_92R2_039.fsa	1423854	453	1976
B, 122	GM943_B10_92R2_039.fsa	1435781	169	624
B, 123	GM943_B10_92R2_039.fsa	1444955	277	1078
B, 124	GM943_B10_92R2_039.fsa	1454129	117	427
B, 125	GM943_B10_92R2_039.fsa	1463303	351	1642
B, 126	GM943_B10_92R2_039.fsa	1470643	979	4346
B, 127	GM943_B10_92R2_039.fsa	1481652	1763	8187
B, 128	GM943_B10_92R2_039.fsa	1490826	78	262
B, 129	GM943_B10_92R2_039.fsa	1499083	388	1624
B, 130	GM943_B10_92R2_039.fsa	1511009	5259	25186
B, 131	GM943_B10_92R2_039.fsa	1522935	467	2002
B, 132	GM943_B10_92R2_039.fsa	1534862	1224	5720
B, 133	GM943_B10_92R2_039.fsa	1544953	250	1018
B, 134	GM943_B10_92R2_039.fsa	1554128	286	1210
B, 135	GM943_B10_92R2_039.fsa	1562385	487	2139
B, 136	GM943_B10_92R2_039.fsa	1573394	1120	5175
B, 137	GM943_B10_92R2_039.fsa	1585321	127	488
B, 138	GM943_B10_92R2_039.fsa	159633	255	1052
B, 139	GM943_B10_92R2_039.fsa	1607247	676	3109
B, 140	GM943_B10_92R2_039.fsa	1618112	814	3759
B, 141	GM943_B10_92R2_039.fsa	162897	667	3089
B, 142	GM943_B10_92R2_039.fsa	1641629	585	2654
B, 143	GM943_B10_92R2_039.fsa	1653376	905	4399
B, 144	GM943_B10_92R2_039.fsa	1660601	308	1392
B, 145	GM943_B10_92R2_039.fsa	1669627	1028	4760
B, 146	GM943_B10_92R2_039.fsa	167865	155	638
B, 147	GM943_B10_92R2_039.fsa	1690372	713	3192
B, 148	GM943_B10_92R2_039.fsa	1700284	557	2554
B, 149	GM943_B10_92R2_039.fsa	1709291	242	932
B, 150	GM943_B10_92R2_039.fsa	1719193	359	1654
B, 151	GM943_B10_92R2_039.fsa	1729989	1706	8137
B, 152	GM943_B10_92R2_039.fsa	1739879	678	3241
B, 153	GM943_B10_92R2_039.fsa	1747967	501	2360
B, 154	GM943_B10_92R2_039.fsa	1759643	338	1533
B, 155	GM943_B10_92R2_039.fsa	1769517	236	935
B, 156	GM943_B10_92R2_039.fsa	1779385	180	685
B, 157	GM943_B10_92R2_039.fsa	1789247	645	2954
B, 158	GM943_B10_92R2_039.fsa	1797312	263	1257
B, 159	GM943_B10_92R2_039.fsa	1805415	1277	6184
B, 160	GM943_B10_92R2_039.fsa	1818946	287	1231
B, 161	GM943_B10_92R2_039.fsa	1827058	667	2850
B, 162	GM943_B10_92R2_039.fsa	1838769	1159	5484
B, 163	GM943_B10_92R2_039.fsa	1846871	977	4717
B, 164	GM943_B10_92R2_039.fsa	1858566	2368	11228
B, 165	GM943_B10_92R2_039.fsa	1867556	190	827
B, 166	GM943_B10_92R2_039.fsa	1879236	293	1331
B, 167	GM943_B10_92R2_039.fsa	1890906	172	679
B, 168	GM943_B10_92R2_039.fsa	1901671	1267	5917
B, 169	GM943_B10_92R2_039.fsa	1912429	2020	9602
B, 170	GM943_B10_92R2_039.fsa	1920492	95	394
B, 171	GM943_B10_92R2_039.fsa	1930341	576	2540
B, 172	GM943_B10_92R2_039.fsa	1941078	529	2360
B, 173	GM943_B10_92R2_039.fsa	1951808	238	1011
B, 174	GM943_B10_92R2_039.fsa	1964317	50	202
B, 175	GM943_B10_92R2_039.fsa	1974138	558	2628
B, 176	GM943_B10_92R2_039.fsa	1984845	184	829
B, 177	GM943_B10_92R2_039.fsa	1996435	97	431
B, 178	GM943_B10_92R2_039.fsa	2006151	125	535
B, 179	GM943_B10_92R2_039.fsa	2016699	348	1525
B, 180	GM943_B10_92R2_039.fsa	202637	616	2927
B, 181	GM943_B10_92R2_039.fsa	2037804	691	3386
B, 182	GM943_B10_92R2_039.fsa	2047481	186	814
B, 183	GM943_B10_92R2_039.fsa	2056281	78	318
B, 184	GM943_B10_92R2_039.fsa	2067725	241	1134
B, 185	GM943_B10_92R2_039.fsa	2077411	225	895
B, 186	GM943_B10_92R2_039.fsa	2085338	481	2190
B, 187	GM943_B10_92R2_039.fsa	209591	582	2729
B, 188	GM943_B10_92R2_039.fsa	2106486	429	1896
B, 189	GM943_B10_92R2_039.fsa	2115302	146	532
B, 190	GM943_B10_92R2_039.fsa	2125885	757	3576
B, 191	GM943_B10_92R2_039.fsa	2136471	1714	8445
B, 192	GM943_B10_92R2_039.fsa	2145377	189	749
B, 193	GM943_B10_92R2_039.fsa	2154338	217	894
B, 194	GM943_B10_92R2_039.fsa	2165983	2426	12498
B, 195	GM943_B10_92R2_039.fsa	2174042	173	680
B, 196	GM943_B10_92R2_039.fsa	2186576	263	1345
B, 197	GM943_B10_92R2_039.fsa	219821	75	297
B, 198	GM943_B10_92R2_039.fsa	2208718	286	1475
B, 199	GM943_B10_92R2_039.fsa	2219177	1463	7792
B, 200	GM943_B10_92R2_039.fsa	2228761	913	4873
B, 201	GM943_B10_92R2_039.fsa	2240955	135	684
B, 202	GM943_B10_92R2_039.fsa	2248792	2649	14133
B, 203	GM943_B10_92R2_039.fsa	2259238	484	2703
B, 204	GM943_B10_92R2_039.fsa	2270552	106	401
B, 205	GM943_B10_92R2_039.fsa	2280992	1023	5483
B, 206	GM943_B10_92R2_039.fsa	2291429	224	1097
B, 207	GM943_B10_92R2_039.fsa	2301864	104	435
B, 208	GM943_B10_92R2_039.fsa	2313165	1323	6933
B, 209	GM943_B10_92R2_039.fsa	2322725	139	578
B, 210	GM943_B10_92R2_039.fsa	2331414	294	1416
B, 211	GM943_B10_92R2_039.fsa	2341839	278	1261
B, 212	GM943_B10_92R2_039.fsa	2352261	723	3786
B, 213	GM943_B10_92R2_039.fsa	2360944	414	2077
B, 214	GM943_B10_92R2_039.fsa	2373098	377	1761
B, 215	GM943_B10_92R2_039.fsa	2384381	1218	6752
B, 216	GM943_B10_92R2_039.fsa	2393059	1168	6726
B, 217	GM943_B10_92R2_039.fsa	2401794	557	2797
B, 218	GM943_B10_92R2_039.fsa	2412548	366	1684
B, 219	GM943_B10_92R2_039.fsa	2423292	895	4623
B, 220	GM943_B10_92R2_039.fsa	2432238	655	3147
B, 221	GM943_B10_92R2_039.fsa	2443857	713	4014
B, 222	GM943_B10_92R2_039.fsa	2450108	672	3963
B, 223	GM943_B10_92R2_039.fsa	2459925	841	4125
B, 224	GM943_B10_92R2_039.fsa	2469734	265	1175
B, 225	GM943_B10_92R2_039.fsa	2482206	261	1233
B, 226	GM943_B10_92R2_039.fsa	2493775	890	4851
B, 227	GM943_B10_92R2_039.fsa	2503476	141	584
B, 228	GM943_B10_92R2_039.fsa	2513023	382	1868
B, 229	GM943_B10_92R2_039.fsa	2523422	330	1744
B, 230	GM943_B10_92R2_039.fsa	2532938	1403	7983
B, 231	GM943_B10_92R2_039.fsa	254244	123	478
B, 232	GM943_B10_92R2_039.fsa	2551927	672	3475
B, 233	GM943_B10_92R2_039.fsa	256312	164	799
B, 234	GM943_B10_92R2_039.fsa	2574293	673	3838
B, 235	GM943_B10_92R2_039.fsa	2583731	441	2474
B, 236	GM943_B10_92R2_039.fsa	2594867	85	382
B, 237	GM943_B10_92R2_039.fsa	2603462	4102	23717
B, 238	GM943_B10_92R2_039.fsa	2614714	133	586
B, 239	GM943_B10_92R2_039.fsa	2625966	822	4658
B, 240	GM943_B10_92R2_039.fsa	2634622	595	3310
B, 241	GM943_B10_92R2_039.fsa	2644144	47	264
B, 242	GM943_B10_92R2_039.fsa	2654531	1523	8915
B, 243	GM943_B10_92R2_039.fsa	2663188	197	992
B, 244	GM943_B10_92R2_039.fsa	2674442	83	370
B, 245	GM943_B10_92R2_039.fsa	2683965	1114	6562
B, 246	GM943_B10_92R2_039.fsa	2693489	624	3681
B, 247	GM943_B10_92R2_039.fsa	2703878	90	390
B, 248	GM943_B10_92R2_039.fsa	2713402	532	2910
B, 249	GM943_B10_92R2_039.fsa	2722927	332	1742
B, 250	GM943_B10_92R2_039.fsa	2734183	122	599
B, 251	GM943_B10_92R2_039.fsa	2743708	902	5561
B, 252	GM943_B10_92R2_039.fsa	2752368	292	1788
B, 253	GM943_B10_92R2_039.fsa	2763626	138	699
B, 254	GM943_B10_92R2_039.fsa	2774884	417	2410
B, 255	GM943_B10_92R2_039.fsa	2783544	247	1415
B, 256	GM943_B10_92R2_039.fsa	2794803	63	260
B, 257	GM943_B10_92R2_039.fsa	2803462	218	1173
B, 258	GM943_B10_92R2_039.fsa	2812114	37	141
B, 259	GM943_B10_92R2_039.fsa	2822493	274	1560
B, 260	GM943_B10_92R2_039.fsa	2831138	261	1462
B, 261	GM943_B10_92R2_039.fsa	2840645	72	301
B, 262	GM943_B10_92R2_039.fsa	2850149	289	1642
B, 263	GM943_B10_92R2_039.fsa	2858785	12	34
B, 264	GM943_B10_92R2_039.fsa	2869145	79	398
B, 265	GM943_B10_92R2_039.fsa	2877774	137	729
B, 266	GM943_B10_92R2_039.fsa	2888989	116	544
B, 267	GM943_B10_92R2_039.fsa	2898474	123	567
B, 268	GM943_B10_92R2_039.fsa	2909679	245	1235
B, 269	GM943_B10_92R2_039.fsa	2920018	160	1027
B, 270	GM943_B10_92R2_039.fsa	2931213	716	5519
B, 271	GM943_B10_92R2_039.fsa	2940683	1073	6824
B, 272	GM943_B10_92R2_039.fsa	2951869	691	3899
B, 273	GM943_B10_92R2_039.fsa	2962191	147	576
B, 274	GM943_B10_92R2_039.fsa	2970789	44	139
B, 275	GM943_B10_92R2_039.fsa	2981962	587	3487
B, 276	GM943_B10_92R2_039.fsa	2991412	56	206
B, 277	GM943_B10_92R2_039.fsa	3001683	43	147
B, 278	GM943_B10_92R2_039.fsa	3012635	61	290
B, 279	GM943_B10_92R2_039.fsa	3022767	352	2187
B, 280	GM943_B10_92R2_039.fsa	303292	150	872
B, 281	GM943_B10_92R2_039.fsa	3041397	38	138
B, 282	GM943_B10_92R2_039.fsa	305159	288	1760
B, 283	GM943_B10_92R2_039.fsa	3061805	913	5820
B, 284	GM943_B10_92R2_039.fsa	3072042	59	211
B, 285	GM943_B10_92R2_039.fsa	3081445	281	1511
B, 286	GM943_B10_92R2_039.fsa	3091725	142	716
B, 287	GM943_B10_92R2_039.fsa	3102027	309	1733
B, 288	GM943_B10_92R2_039.fsa	3111491	142	647
B, 289	GM943_B10_92R2_039.fsa	3120975	62	242
B, 290	GM943_B10_92R2_039.fsa	3132207	124	627
B, 291	GM943_B10_92R2_039.fsa	3141786	1148	7371
B, 292	GM943_B10_92R2_039.fsa	3152511	524	3251
B, 293	GM943_B10_92R2_039.fsa	316414	135	642
B, 294	GM943_B10_92R2_039.fsa	3173094	305	1760
B, 295	GM943_B10_92R2_039.fsa	3185641	364	2042
B, 296	GM943_B10_92R2_039.fsa	3197306	266	1618
B, 297	GM943_B10_92R2_039.fsa	3206115	227	1323
B, 298	GM943_B10_92R2_039.fsa	3216587	203	1152
B, 299	GM943_B10_92R2_039.fsa	3226173	111	549
B, 300	GM943_B10_92R2_039.fsa	3237485	137	682
B, 301	GM943_B10_92R2_039.fsa	3247043	956	6274
B, 302	GM943_B10_92R2_039.fsa	3257455	743	4690
B, 303	GM943_B10_92R2_039.fsa	3275641	2212	14446
B, 304	GM943_B10_92R2_039.fsa	3286877	754	4428
B, 305	GM943_B10_92R2_039.fsa	3295508	137	503
B, 306	GM943_B10_92R2_039.fsa	3306713	1755	11635
B, 307	GM943_B10_92R2_039.fsa	3317041	639	3838
B, 308	GM943_B10_92R2_039.fsa	3328213	80	358
B, 309	GM943_B10_92R2_039.fsa	3337653	132	697
B, 310	GM943_B10_92R2_039.fsa	3348794	185	1085
B, 311	GM943_B10_92R2_039.fsa	3359064	1105	7904
B, 312	GM943_B10_92R2_039.fsa	3367611	991	6950
B, 313	GM943_B10_92R2_039.fsa	337956	79	347
B, 314	GM943_B10_92R2_039.fsa	3389787	663	4264
B, 315	GM943_B10_92R2_039.fsa	3400867	396	2408
B, 316	GM943_B10_92R2_039.fsa	341.04	110	507
B, 317	GM943_B10_92R2_039.fsa	341.82	140	692
B, 318	GM943_B10_92R2_039.fsa	3428598	306	1825
B, 319	GM943_B10_92R2_039.fsa	3438128	83	343
B, 320	GM943_B10_92R2_039.fsa	3448524	1036	6667
B, 321	GM943_B10_92R2_039.fsa	3459785	261	1265
B, 322	GM943_B10_92R2_039.fsa	3471045	600	3317
B, 323	GM943_B10_92R2_039.fsa	3481437	875	5275
B, 324	GM943_B10_92R2_039.fsa	3492694	443	2419
B, 325	GM943_B10_92R2_039.fsa	3501352	385	2426
B, 326	GM943_B10_92R2_039.fsa	3509144	558	3323
B, 327	GM943_B10_92R2_039.fsa	3520398	302	1652
B, 328	GM943_B10_92R2_039.fsa	3529053	64	226
B, 329	GM943_B10_92R2_039.fsa	3540304	963	6848
B, 330	GM943_B10_92R2_039.fsa	3557612	248	1510
B, 331	GM943_B10_92R2_039.fsa	3573185	163	932
B, 332	GM943_B10_92R2_039.fsa	3584431	391	2594
B, 333	GM943_B10_92R2_039.fsa	359654	312	2009
B, 334	GM943_B10_92R2_039.fsa	3608566	21	80
B, 335	GM943_B10_92R2_039.fsa	361799	230	1367
B, 336	GM943_B10_92R2_039.fsa	362913	1206	8406
B, 337	GM943_B10_92R2_039.fsa	3639416	39	147
B, 338	GM943_B10_92R2_039.fsa	3649704	1059	7509
B, 339	GM943_B10_92R2_039.fsa	3659994	87	371
B, 340	GM943_B10_92R2_039.fsa	3672002	967	6621
B, 341	GM943_B10_92R2_039.fsa	368144	227	1396
B, 342	GM943_B10_92R2_039.fsa	3690879	46	183
B, 343	GM943_B10_92R2_039.fsa	3702037	60	192
B, 344	GM943_B10_92R2_039.fsa	3712339	399	2034
B, 345	GM943_B10_92R2_039.fsa	3722643	359	1935
B, 346	GM943_B10_92R2_039.fsa	3731232	446	2615
B, 347	GM943_B10_92R2_039.fsa	374154	1791	12412
B, 348	GM943_B10_92R2_039.fsa	3749273	119	598
B, 349	GM943_B10_92R2_039.fsa	3758726	412	2036
B, 350	GM943_B10_92R2_039.fsa	3767322	251	997
B, 351	GM943_B10_92R2_039.fsa	3787958	87	474
B, 352	GM943_B10_92R2_039.fsa	379828	94	446
B, 353	GM943_B10_92R2_039.fsa	3809596	213	1203
B, 354	GM943_B10_92R2_039.fsa	3818321	700	4683
B, 355	GM943_B10_92R2_039.fsa	3829664	270	1414
B, 356	GM943_B10_92R2_039.fsa	3839264	383	2256
B, 357	GM943_B10_92R2_039.fsa	3849737	166	731
B, 358	GM943_B10_92R2_039.fsa	3861084	400	2466
B, 359	GM943_B10_92R2_039.fsa	3872433	467	2932
B, 360	GM943_B10_92R2_039.fsa	3882911	371	2537
B, 361	GM943_B10_92R2_039.fsa	3891643	173	968
B, 362	GM943_B10_92R2_039.fsa	390387	470	3199
B, 363	GM943_B10_92R2_039.fsa	3912604	223	1408
B, 364	GM943_B10_92R2_039.fsa	3932697	1533	13585
B, 365	GM943_B10_92R2_039.fsa	3943182	1758	15042
B, 366	GM943_B10_92R2_039.fsa	3961534	156	877
B, 367	GM943_B10_92R2_039.fsa	3971149	76	289
B, 368	GM943_B10_92R2_039.fsa	3982513	160	990
B, 369	GM943_B10_92R2_039.fsa	3993005	681	5188
B, 370	GM943_B10_92R2_039.fsa	400172	227	1435
B, 371	GM943_B10_92R2_039.fsa	4013764	378	2144
B, 372	GM943_B10_92R2_039.fsa	4024096	170	803
B, 373	GM943_B10_92R2_039.fsa	4032712	160	726
B, 374	GM943_B10_92R2_039.fsa	4043058	223	1049
B, 375	GM943_B10_92R2_039.fsa	4051685	1001	6228
B, 376	GM943_B10_92R2_039.fsa	4062045	656	3388
B, 377	GM943_B10_92R2_039.fsa	4073278	75	233
B, 378	GM943_B10_92R2_039.fsa	408279	7260	55834
B, 379	GM943_B10_92R2_039.fsa	4093173	5006	38464
B, 380	GM943_B10_92R2_039.fsa	4102699	3953	29495
B, 381	GM943_B10_92R2_039.fsa	4113965	832	3947
B, 382	GM943_B10_92R2_039.fsa	4125241	2791	19172
B, 383	GM943_B10_92R2_039.fsa	4134789	1761	16036
B, 384	GM943_B10_92R2_039.fsa	4143525	2363	19366
B, 385	GM943_B10_92R2_039.fsa	4153221	794	4925
B, 386	GM943_B10_92R2_039.fsa	4164685	1318	8840
B, 387	GM943_B10_92R2_039.fsa	4173508	1700	13681
B, 388	GM943_B10_92R2_039.fsa	4181452	1941	13184
B, 389	GM943_B10_92R2_039.fsa	4192932	1053	5336
B, 390	GM943_B10_92R2_039.fsa	4202603	777	3777
B, 391	GM943_B10_92R2_039.fsa	4213018	641	2520
B, 392	GM943_B10_92R2_039.fsa	4221699	732	2930
B, 393	GM943_B10_92R2_039.fsa	4230381	1228	6372
B, 394	GM943_B10_92R2_039.fsa	4239064	2918	19729
B, 395	GM943_B10_92R2_039.fsa	4250355	3328	21981
B, 396	GM943_B10_92R2_039.fsa	4261648	2259	12762
B, 397	GM943_B10_92R2_039.fsa	4281635	10438	74115
B, 398	GM943_B10_92R2_039.fsa	4290328	27655	263214
B, 399	GM943_B10_92R2_039.fsa	4310327	7111	50928
B, 400	GM943_B10_92R2_039.fsa	4320765	45	113
G, 1	GM943_B10_92R2_039.fsa	4301631	1718	8836
Y, 1	GM943_B10_92R2_039.fsa	4299022	9414	39572
O, 1	GM943_B10_92R2_039.fsa	20.0	2402	25228
O, 2	GM943_B10_92R2_039.fsa	40.0	2201	16185
O, 3	GM943_B10_92R2_039.fsa	60.0	4051	23056
O, 4	GM943_B10_92R2_039.fsa	80.0	2731	15204
O, 5	GM943_B10_92R2_039.fsa	100.0	4260	22537
O, 6	GM943_B10_92R2_039.fsa	114.0	4927	25150
O, 7	GM943_B10_92R2_039.fsa	120.0	3882	20821
O, 8	GM943_B10_92R2_039.fsa	140.0	3336	16817
O, 9	GM943_B10_92R2_039.fsa	160.0	3680	19150
O, 10	GM943_B10_92R2_039.fsa	180.0	4610	23643
O, 11	GM943_B10_92R2_039.fsa	200.0	3626	19567
O, 12	GM943_B10_92R2_039.fsa	214.0	3778	20399
O, 13	GM943_B10_92R2_039.fsa	220.0	3038	17113
O, 14	GM943_B10_92R2_039.fsa	240.0	4557	25673
O, 15	GM943_B10_92R2_039.fsa	250.0	2139	12358
O, 16	GM943_B10_92R2_039.fsa	260.0	3274	19814
O, 17	GM943_B10_92R2_039.fsa	280.0	3578	22823
O, 18	GM943_B10_92R2_039.fsa	300.0	3622	23927
O, 19	GM943_B10_92R2_039.fsa	314.0	2313	15715
O, 20	GM943_B10_92R2_039.fsa	320.0	2561	17995
O, 21	GM943_B10_92R2_039.fsa	340.0	3259	23860
O, 22	GM943_B10_92R2_039.fsa	360.0	2664	20080
O, 23	GM943_B10_92R2_039.fsa	380.0	1879	14860
O, 24	GM943_B10_92R2_039.fsa	400.0	2722	21233
O, 25	GM943_B10_92R2_039.fsa	414.0	2500	20436
O, 26	GM943_B10_92R2_039.fsa	420.0	2409	20061
O, 27	GM943_B10_92R2_039.fsa	440.0	2796	24890
O, 28	GM943_B10_92R2_039.fsa	460.0	3062	27264
O, 29	GM943_B10_92R2_039.fsa	480.0	2991	27262
O, 30	GM943_B10_92R2_039.fsa	500.0	1258	11922
O, 31	GM943_B10_92R2_039.fsa	514.0	1338	12971
O, 32	GM943_B10_92R2_039.fsa	520.0	2864	27970
O, 33	GM943_B10_92R2_039.fsa	540.0	2625	25458
O, 34	GM943_B10_92R2_039.fsa	560.0	1662	16227
O, 35	GM943_B10_92R2_039.fsa	580.0	2613	25427
O, 36	GM943_B10_92R2_039.fsa	600.0	1638	16485

## Sheet: 92R3
Dye/Sample Peak	Sample File Name	Size	Height	Area in Point
B, 1	GM943_B11_92R3_047.fsa	0.9524	113	638
B, 2	GM943_B11_92R3_047.fsa	19048	29	108
B, 3	GM943_B11_92R3_047.fsa	29932	137	774
B, 4	GM943_B11_92R3_047.fsa	46259	32	185
B, 5	GM943_B11_92R3_047.fsa	59864	35	185
B, 6	GM943_B11_92R3_047.fsa	7483	9	27
B, 7	GM943_B11_92R3_047.fsa	93878	12	36
B, 8	GM943_B11_92R3_047.fsa	121088	51	199
B, 9	GM943_B11_92R3_047.fsa	130612	101	591
B, 10	GM943_B11_92R3_047.fsa	146939	55	301
B, 11	GM943_B11_92R3_047.fsa	167347	41	156
B, 12	GM943_B11_92R3_047.fsa	185034	78	302
B, 13	GM943_B11_92R3_047.fsa	20.0	723	3841
B, 14	GM943_B11_92R3_047.fsa	218105	474	3018
B, 15	GM943_B11_92R3_047.fsa	231455	403	2612
B, 16	GM943_B11_92R3_047.fsa	241706	89	685
B, 17	GM943_B11_92R3_047.fsa	266132	267	1254
B, 18	GM943_B11_92R3_047.fsa	282985	215	1037
B, 19	GM943_B11_92R3_047.fsa	30089	126	481
B, 20	GM943_B11_92R3_047.fsa	314421	457	2397
B, 21	GM943_B11_92R3_047.fsa	326423	339	1820
B, 22	GM943_B11_92R3_047.fsa	336955	43	170
B, 23	GM943_B11_92R3_047.fsa	346066	80	293
B, 24	GM943_B11_92R3_047.fsa	358918	289	1422
B, 25	GM943_B11_92R3_047.fsa	369061	165	717
B, 26	GM943_B11_92R3_047.fsa	387761	185	940
B, 27	GM943_B11_92R3_047.fsa	405813	312	1797
B, 28	GM943_B11_92R3_047.fsa	415056	62	287
B, 29	GM943_B11_92R3_047.fsa	423085	29	111
B, 30	GM943_B11_92R3_047.fsa	440108	197	1594
B, 31	GM943_B11_92R3_047.fsa	452438	713	5989
B, 32	GM943_B11_92R3_047.fsa	475625	505	4115
B, 33	GM943_B11_92R3_047.fsa	498365	69	334
B, 34	GM943_B11_92R3_047.fsa	507978	599	2798
B, 35	GM943_B11_92R3_047.fsa	514343	868	3985
B, 36	GM943_B11_92R3_047.fsa	533233	2432	16363
B, 37	GM943_B11_92R3_047.fsa	556936	785	3561
B, 38	GM943_B11_92R3_047.fsa	569115	1087	5373
B, 39	GM943_B11_92R3_047.fsa	578166	565	2971
B, 40	GM943_B11_92R3_047.fsa	589134	2357	11890
B, 41	GM943_B11_92R3_047.fsa	606074	195	872
B, 42	GM943_B11_92R3_047.fsa	619192	934	4498
B, 43	GM943_B11_92R3_047.fsa	632254	114	461
B, 44	GM943_B11_92R3_047.fsa	646259	89	383
B, 45	GM943_B11_92R3_047.fsa	66.02	195	853
B, 46	GM943_B11_92R3_047.fsa	672099	591	2649
B, 47	GM943_B11_92R3_047.fsa	690845	1036	5558
B, 48	GM943_B11_92R3_047.fsa	702625	1996	10266
B, 49	GM943_B11_92R3_047.fsa	726049	1728	9013
B, 50	GM943_B11_92R3_047.fsa	737694	616	3142
B, 51	GM943_B11_92R3_047.fsa	745432	244	1248
B, 52	GM943_B11_92R3_047.fsa	759888	576	2870
B, 53	GM943_B11_92R3_047.fsa	772361	177	652
B, 54	GM943_B11_92R3_047.fsa	782874	229	981
B, 55	GM943_B11_92R3_047.fsa	792401	111	484
B, 56	GM943_B11_92R3_047.fsa	799051	619	3070
B, 57	GM943_B11_92R3_047.fsa	811404	2694	13636
B, 58	GM943_B11_92R3_047.fsa	823739	150	595
B, 59	GM943_B11_92R3_047.fsa	834161	360	1635
B, 60	GM943_B11_92R3_047.fsa	843624	113	511
B, 61	GM943_B11_92R3_047.fsa	852131	516	2366
B, 62	GM943_B11_92R3_047.fsa	863459	2775	13388
B, 63	GM943_B11_92R3_047.fsa	876655	111	449
B, 64	GM943_B11_92R3_047.fsa	888889	782	3832
B, 65	GM943_B11_92R3_047.fsa	902042	568	2753
B, 66	GM943_B11_92R3_047.fsa	914236	271	1187
B, 67	GM943_B11_92R3_047.fsa	922667	247	1095
B, 68	GM943_B11_92R3_047.fsa	93296	723	3418
B, 69	GM943_B11_92R3_047.fsa	943239	1446	7052
B, 70	GM943_B11_92R3_047.fsa	953505	856	3912
B, 71	GM943_B11_92R3_047.fsa	96562	458	2039
B, 72	GM943_B11_92R3_047.fsa	974927	341	1353
B, 73	GM943_B11_92R3_047.fsa	987009	109	490
B, 74	GM943_B11_92R3_047.fsa	99629	295	1388
B, 75	GM943_B11_92R3_047.fsa	1004738	420	2093
B, 76	GM943_B11_92R3_047.fsa	1022697	970	5149
B, 77	GM943_B11_92R3_047.fsa	1035883	317	1439
B, 78	GM943_B11_92R3_047.fsa	1045278	133	559
B, 79	GM943_B11_92R3_047.fsa	1058398	109	476
B, 80	GM943_B11_92R3_047.fsa	106868	217	1034
B, 81	GM943_B11_92R3_047.fsa	1078938	87	365
B, 82	GM943_B11_92R3_047.fsa	1088243	181	849
B, 83	GM943_B11_92R3_047.fsa	1098457	244	1120
B, 84	GM943_B11_92R3_047.fsa	1108647	218	1072
B, 85	GM943_B11_92R3_047.fsa	1117891	300	1430
B, 86	GM943_B11_92R3_047.fsa	1130801	168	690
B, 87	GM943_B11_92R3_047.fsa	1139081	615	2795
B, 88	GM943_B11_92R3_047.fsa	1149922	1409	6641
B, 89	GM943_B11_92R3_047.fsa	1160714	452	2074
B, 90	GM943_B11_92R3_047.fsa	116789	695	3312
B, 91	GM943_B11_92R3_047.fsa	1180413	1083	5083
B, 92	GM943_B11_92R3_047.fsa	119022	113	419
B, 93	GM943_B11_92R3_047.fsa	1202638	66	244
B, 94	GM943_B11_92R3_047.fsa	121143	3127	14846
B, 95	GM943_B11_92R3_047.fsa	1221978	179	668
B, 96	GM943_B11_92R3_047.fsa	1229887	582	2637
B, 97	GM943_B11_92R3_047.fsa	1237795	326	1373
B, 98	GM943_B11_92R3_047.fsa	1248335	2393	11461
B, 99	GM943_B11_92R3_047.fsa	1260629	267	1156
B, 100	GM943_B11_92R3_047.fsa	1270286	333	1437
B, 101	GM943_B11_92R3_047.fsa	1281696	151	599
B, 102	GM943_B11_92R3_047.fsa	1291348	805	3829
B, 103	GM943_B11_92R3_047.fsa	1301874	358	1633
B, 104	GM943_B11_92R3_047.fsa	1312398	2199	10720
B, 105	GM943_B11_92R3_047.fsa	132292	687	3293
B, 106	GM943_B11_92R3_047.fsa	1334315	155	631
B, 107	GM943_B11_92R3_047.fsa	1343079	638	2977
B, 108	GM943_B11_92R3_047.fsa	1353593	137	578
B, 109	GM943_B11_92R3_047.fsa	1364104	2273	11194
B, 110	GM943_B11_92R3_047.fsa	1375489	241	1018
B, 111	GM943_B11_92R3_047.fsa	1383369	176	669
B, 112	GM943_B11_92R3_047.fsa	1392998	69	247
B, 113	GM943_B11_92R3_047.fsa	1400896	584	2702
B, 114	GM943_B11_92R3_047.fsa	1410752	381	1694
B, 115	GM943_B11_92R3_047.fsa	1422401	422	1969
B, 116	GM943_B11_92R3_047.fsa	1434051	169	753
B, 117	GM943_B11_92R3_047.fsa	144391	266	1125
B, 118	GM943_B11_92R3_047.fsa	1451977	119	427
B, 119	GM943_B11_92R3_047.fsa	1461838	341	1629
B, 120	GM943_B11_92R3_047.fsa	146901	886	4279
B, 121	GM943_B11_92R3_047.fsa	1479769	1630	8112
B, 122	GM943_B11_92R3_047.fsa	1489632	79	284
B, 123	GM943_B11_92R3_047.fsa	1497704	371	1590
B, 124	GM943_B11_92R3_047.fsa	151026	4856	24736
B, 125	GM943_B11_92R3_047.fsa	1521921	454	2001
B, 126	GM943_B11_92R3_047.fsa	1534481	1155	5462
B, 127	GM943_B11_92R3_047.fsa	1543453	246	1032
B, 128	GM943_B11_92R3_047.fsa	1553323	237	1009
B, 129	GM943_B11_92R3_047.fsa	156.14	420	1864
B, 130	GM943_B11_92R3_047.fsa	157217	999	4638
B, 131	GM943_B11_92R3_047.fsa	158384	111	495
B, 132	GM943_B11_92R3_047.fsa	1595511	229	1043
B, 133	GM943_B11_92R3_047.fsa	1606201	627	3027
B, 134	GM943_B11_92R3_047.fsa	1616826	722	3561
B, 135	GM943_B11_92R3_047.fsa	1628329	621	2995
B, 136	GM943_B11_92R3_047.fsa	1639825	514	2396
B, 137	GM943_B11_92R3_047.fsa	1652197	836	4233
B, 138	GM943_B11_92R3_047.fsa	1659263	278	1461
B, 139	GM943_B11_92R3_047.fsa	1668974	899	4432
B, 140	GM943_B11_92R3_047.fsa	1676915	144	667
B, 141	GM943_B11_92R3_047.fsa	1689262	618	2950
B, 142	GM943_B11_92R3_047.fsa	1698957	491	2355
B, 143	GM943_B11_92R3_047.fsa	1708646	197	900
B, 144	GM943_B11_92R3_047.fsa	171833	302	1390
B, 145	GM943_B11_92R3_047.fsa	1728889	1475	7450
B, 146	GM943_B11_92R3_047.fsa	1738563	546	2815
B, 147	GM943_B11_92R3_047.fsa	1746474	443	2246
B, 148	GM943_B11_92R3_047.fsa	1758773	295	1342
B, 149	GM943_B11_92R3_047.fsa	176843	197	844
B, 150	GM943_B11_92R3_047.fsa	1778082	140	613
B, 151	GM943_B11_92R3_047.fsa	1788606	549	2768
B, 152	GM943_B11_92R3_047.fsa	1796495	229	1156
B, 153	GM943_B11_92R3_047.fsa	1805291	1049	5554
B, 154	GM943_B11_92R3_047.fsa	1817632	260	1136
B, 155	GM943_B11_92R3_047.fsa	1826441	554	2682
B, 156	GM943_B11_92R3_047.fsa	1837887	969	4763
B, 157	GM943_B11_92R3_047.fsa	1846687	801	4211
B, 158	GM943_B11_92R3_047.fsa	1857241	1965	10049
B, 159	GM943_B11_92R3_047.fsa	1866032	173	778
B, 160	GM943_B11_92R3_047.fsa	1878331	231	1158
B, 161	GM943_B11_92R3_047.fsa	1889745	126	498
B, 162	GM943_B11_92R3_047.fsa	1901151	1008	5119
B, 163	GM943_B11_92R3_047.fsa	1911674	1586	8436
B, 164	GM943_B11_92R3_047.fsa	1920438	74	351
B, 165	GM943_B11_92R3_047.fsa	1929198	438	2100
B, 166	GM943_B11_92R3_047.fsa	194058	401	1931
B, 167	GM943_B11_92R3_047.fsa	1950205	193	813
B, 168	GM943_B11_92R3_047.fsa	1961574	34	171
B, 169	GM943_B11_92R3_047.fsa	1973809	427	2297
B, 170	GM943_B11_92R3_047.fsa	198429	156	829
B, 171	GM943_B11_92R3_047.fsa	1994765	81	387
B, 172	GM943_B11_92R3_047.fsa	200519	100	372
B, 173	GM943_B11_92R3_047.fsa	2015568	236	1173
B, 174	GM943_B11_92R3_047.fsa	2025946	462	2397
B, 175	GM943_B11_92R3_047.fsa	2036321	515	2698
B, 176	GM943_B11_92R3_047.fsa	2046695	134	631
B, 177	GM943_B11_92R3_047.fsa	2055339	51	218
B, 178	GM943_B11_92R3_047.fsa	2066575	168	763
B, 179	GM943_B11_92R3_047.fsa	2076081	162	724
B, 180	GM943_B11_92R3_047.fsa	2084722	363	1820
B, 181	GM943_B11_92R3_047.fsa	209509	446	2275
B, 182	GM943_B11_92R3_047.fsa	2105456	301	1480
B, 183	GM943_B11_92R3_047.fsa	2114957	102	390
B, 184	GM943_B11_92R3_047.fsa	2125321	557	2632
B, 185	GM943_B11_92R3_047.fsa	2135683	1265	6484
B, 186	GM943_B11_92R3_047.fsa	2145222	141	525
B, 187	GM943_B11_92R3_047.fsa	2153924	162	645
B, 188	GM943_B11_92R3_047.fsa	2164363	1832	9791
B, 189	GM943_B11_92R3_047.fsa	2173059	100	439
B, 190	GM943_B11_92R3_047.fsa	2186098	210	1101
B, 191	GM943_B11_92R3_047.fsa	2196525	69	292
B, 192	GM943_B11_92R3_047.fsa	2206825	211	1109
B, 193	GM943_B11_92R3_047.fsa	2217064	1075	6267
B, 194	GM943_B11_92R3_047.fsa	2228158	641	3751
B, 195	GM943_B11_92R3_047.fsa	2239254	104	460
B, 196	GM943_B11_92R3_047.fsa	2247791	1918	11122
B, 197	GM943_B11_92R3_047.fsa	2258037	340	1963
B, 198	GM943_B11_92R3_047.fsa	226914	33	139
B, 199	GM943_B11_92R3_047.fsa	2280244	758	4353
B, 200	GM943_B11_92R3_047.fsa	2290497	169	948
B, 201	GM943_B11_92R3_047.fsa	2300752	64	265
B, 202	GM943_B11_92R3_047.fsa	2311864	964	5387
B, 203	GM943_B11_92R3_047.fsa	2322124	100	481
B, 204	GM943_B11_92R3_047.fsa	2330675	210	1069
B, 205	GM943_B11_92R3_047.fsa	2340938	188	903
B, 206	GM943_B11_92R3_047.fsa	2351204	481	2770
B, 207	GM943_B11_92R3_047.fsa	2359761	283	1580
B, 208	GM943_B11_92R3_047.fsa	2371743	258	1302
B, 209	GM943_B11_92R3_047.fsa	2383729	896	5155
B, 210	GM943_B11_92R3_047.fsa	2392292	832	5213
B, 211	GM943_B11_92R3_047.fsa	2401766	386	2205
B, 212	GM943_B11_92R3_047.fsa	241235	266	1291
B, 213	GM943_B11_92R3_047.fsa	2422039	621	3441
B, 214	GM943_B11_92R3_047.fsa	2432596	452	2443
B, 215	GM943_B11_92R3_047.fsa	2443138	529	3047
B, 216	GM943_B11_92R3_047.fsa	2450158	512	3335
B, 217	GM943_B11_92R3_047.fsa	2458925	578	3268
B, 218	GM943_B11_92R3_047.fsa	2469432	190	874
B, 219	GM943_B11_92R3_047.fsa	2481673	171	789
B, 220	GM943_B11_92R3_047.fsa	2493895	650	3721
B, 221	GM943_B11_92R3_047.fsa	2503392	95	412
B, 222	GM943_B11_92R3_047.fsa	2511864	257	1355
B, 223	GM943_B11_92R3_047.fsa	2522856	253	1302
B, 224	GM943_B11_92R3_047.fsa	2532982	998	6220
B, 225	GM943_B11_92R3_047.fsa	2541406	79	302
B, 226	GM943_B11_92R3_047.fsa	2551496	467	2664
B, 227	GM943_B11_92R3_047.fsa	2563244	116	604
B, 228	GM943_B11_92R3_047.fsa	257413	495	3044
B, 229	GM943_B11_92R3_047.fsa	2582489	311	1844
B, 230	GM943_B11_92R3_047.fsa	2602543	2905	18712
B, 231	GM943_B11_92R3_047.fsa	2613564	91	365
B, 232	GM943_B11_92R3_047.fsa	2624584	579	3453
B, 233	GM943_B11_92R3_047.fsa	2633908	402	2374
B, 234	GM943_B11_92R3_047.fsa	2644927	36	128
B, 235	GM943_B11_92R3_047.fsa	2653403	1053	6892
B, 236	GM943_B11_92R3_047.fsa	2662727	128	685
B, 237	GM943_B11_92R3_047.fsa	2673745	67	300
B, 238	GM943_B11_92R3_047.fsa	2683915	835	5448
B, 239	GM943_B11_92R3_047.fsa	2693237	447	2855
B, 240	GM943_B11_92R3_047.fsa	2704254	66	284
B, 241	GM943_B11_92R3_047.fsa	2712728	372	2326
B, 242	GM943_B11_92R3_047.fsa	2722897	248	1418
B, 243	GM943_B11_92R3_047.fsa	2733913	78	427
B, 244	GM943_B11_92R3_047.fsa	2743234	683	4450
B, 245	GM943_B11_92R3_047.fsa	2751707	203	1343
B, 246	GM943_B11_92R3_047.fsa	2763569	85	471
B, 247	GM943_B11_92R3_047.fsa	2773736	294	1936
B, 248	GM943_B11_92R3_047.fsa	2783056	185	1102
B, 249	GM943_B11_92R3_047.fsa	2794917	48	202
B, 250	GM943_B11_92R3_047.fsa	2803362	169	892
B, 251	GM943_B11_92R3_047.fsa	2811764	25	78
B, 252	GM943_B11_92R3_047.fsa	2821843	195	1183
B, 253	GM943_B11_92R3_047.fsa	2831078	181	1079
B, 254	GM943_B11_92R3_047.fsa	283947	49	173
B, 255	GM943_B11_92R3_047.fsa	2849536	221	1259
B, 256	GM943_B11_92R3_047.fsa	2857083	5	11
B, 257	GM943_B11_92R3_047.fsa	2868818	47	191
B, 258	GM943_B11_92R3_047.fsa	2877196	62	315
B, 259	GM943_B11_92R3_047.fsa	2888083	234	2160
B, 260	GM943_B11_92R3_047.fsa	2897291	224	2038
B, 261	GM943_B11_92R3_047.fsa	2907332	221	1529
B, 262	GM943_B11_92R3_047.fsa	291904	95	422
B, 263	GM943_B11_92R3_047.fsa	2929907	338	2121
B, 264	GM943_B11_92R3_047.fsa	2939934	705	4578
B, 265	GM943_B11_92R3_047.fsa	2950791	544	3581
B, 266	GM943_B11_92R3_047.fsa	2961643	139	697
B, 267	GM943_B11_92R3_047.fsa	2969153	27	95
B, 268	GM943_B11_92R3_047.fsa	2979996	454	2922
B, 269	GM943_B11_92R3_047.fsa	2989166	39	156
B, 270	GM943_B11_92R3_047.fsa	2999167	15	61
B, 271	GM943_B11_92R3_047.fsa	3010694	45	228
B, 272	GM943_B11_92R3_047.fsa	3021411	259	1806
B, 273	GM943_B11_92R3_047.fsa	3030497	117	792
B, 274	GM943_B11_92R3_047.fsa	3040427	22	76
B, 275	GM943_B11_92R3_047.fsa	3050378	236	1487
B, 276	GM943_B11_92R3_047.fsa	3060348	723	5014
B, 277	GM943_B11_92R3_047.fsa	3072006	44	218
B, 278	GM943_B11_92R3_047.fsa	3079515	219	1349
B, 279	GM943_B11_92R3_047.fsa	3091217	113	603
B, 280	GM943_B11_92R3_047.fsa	3100432	238	1498
B, 281	GM943_B11_92R3_047.fsa	3110504	115	573
B, 282	GM943_B11_92R3_047.fsa	3120597	42	197
B, 283	GM943_B11_92R3_047.fsa	3129867	98	588
B, 284	GM943_B11_92R3_047.fsa	3140868	940	6806
B, 285	GM943_B11_92R3_047.fsa	3152156	421	3003
B, 286	GM943_B11_92R3_047.fsa	316432	97	543
B, 287	GM943_B11_92R3_047.fsa	3172145	240	1520
B, 288	GM943_B11_92R3_047.fsa	3184325	282	1750
B, 289	GM943_B11_92R3_047.fsa	3195644	210	1311
B, 290	GM943_B11_92R3_047.fsa	3204241	155	994
B, 291	GM943_B11_92R3_047.fsa	3215257	159	931
B, 292	GM943_B11_92R3_047.fsa	3226256	89	434
B, 293	GM943_B11_92R3_047.fsa	3236394	89	416
B, 294	GM943_B11_92R3_047.fsa	3245675	738	5425
B, 295	GM943_B11_92R3_047.fsa	3255785	607	4177
B, 296	GM943_B11_92R3_047.fsa	3274284	1812	13641
B, 297	GM943_B11_92R3_047.fsa	3285193	621	3950
B, 298	GM943_B11_92R3_047.fsa	3294411	83	287
B, 299	GM943_B11_92R3_047.fsa	3305289	1450	10456
B, 300	GM943_B11_92R3_047.fsa	3315317	509	3292
B, 301	GM943_B11_92R3_047.fsa	3326164	81	352
B, 302	GM943_B11_92R3_047.fsa	3336163	97	533
B, 303	GM943_B11_92R3_047.fsa	3347811	141	922
B, 304	GM943_B11_92R3_047.fsa	3357781	912	7239
B, 305	GM943_B11_92R3_047.fsa	3366907	811	6356
B, 306	GM943_B11_92R3_047.fsa	3378506	46	238
B, 307	GM943_B11_92R3_047.fsa	3390088	554	3920
B, 308	GM943_B11_92R3_047.fsa	340.0	342	2179
B, 309	GM943_B11_92R3_047.fsa	3408412	79	444
B, 310	GM943_B11_92R3_047.fsa	3416823	117	615
B, 311	GM943_B11_92R3_047.fsa	3427756	260	1550
B, 312	GM943_B11_92R3_047.fsa	3437006	60	263
B, 313	GM943_B11_92R3_047.fsa	3447937	884	6307
B, 314	GM943_B11_92R3_047.fsa	3458026	200	1209
B, 315	GM943_B11_92R3_047.fsa	3469795	471	2744
B, 316	GM943_B11_92R3_047.fsa	3479882	694	4499
B, 317	GM943_B11_92R3_047.fsa	3491648	332	2076
B, 318	GM943_B11_92R3_047.fsa	3500892	302	2066
B, 319	GM943_B11_92R3_047.fsa	3508455	418	2723
B, 320	GM943_B11_92R3_047.fsa	3519378	228	1220
B, 321	GM943_B11_92R3_047.fsa	3527779	33	98
B, 322	GM943_B11_92R3_047.fsa	353954	832	6505
B, 323	GM943_B11_92R3_047.fsa	3555498	199	1332
B, 324	GM943_B11_92R3_047.fsa	3571454	116	704
B, 325	GM943_B11_92R3_047.fsa	3583209	326	2331
B, 326	GM943_B11_92R3_047.fsa	3595803	270	1856
B, 327	GM943_B11_92R3_047.fsa	3606653	18	64
B, 328	GM943_B11_92R3_047.fsa	3616635	206	1454
B, 329	GM943_B11_92R3_047.fsa	362745	1022	7989
B, 330	GM943_B11_92R3_047.fsa	3638268	12	32
B, 331	GM943_B11_92R3_047.fsa	3648256	886	6720
B, 332	GM943_B11_92R3_047.fsa	3659911	54	217
B, 333	GM943_B11_92R3_047.fsa	3669904	788	6073
B, 334	GM943_B11_92R3_047.fsa	3680731	164	1030
B, 335	GM943_B11_92R3_047.fsa	3690728	33	102
B, 336	GM943_B11_92R3_047.fsa	3699894	25	99
B, 337	GM943_B11_92R3_047.fsa	3711562	288	1552
B, 338	GM943_B11_92R3_047.fsa	3721565	294	1735
B, 339	GM943_B11_92R3_047.fsa	3729903	339	2395
B, 340	GM943_B11_92R3_047.fsa	373991	1579	11577
B, 341	GM943_B11_92R3_047.fsa	3748252	79	375
B, 342	GM943_B11_92R3_047.fsa	3757428	305	1745
B, 343	GM943_B11_92R3_047.fsa	3766607	159	672
B, 344	GM943_B11_92R3_047.fsa	378664	66	380
B, 345	GM943_B11_92R3_047.fsa	379666	71	351
B, 346	GM943_B11_92R3_047.fsa	3808495	151	886
B, 347	GM943_B11_92R3_047.fsa	3817838	574	4231
B, 348	GM943_B11_92R3_047.fsa	3828876	213	1180
B, 349	GM943_B11_92R3_047.fsa	3839062	299	1989
B, 350	GM943_B11_92R3_047.fsa	3849245	116	567
B, 351	GM943_B11_92R3_047.fsa	3860275	341	2199
B, 352	GM943_B11_92R3_047.fsa	3872149	379	2802
B, 353	GM943_B11_92R3_047.fsa	3881476	320	2421
B, 354	GM943_B11_92R3_047.fsa	3890801	127	850
B, 355	GM943_B11_92R3_047.fsa	3903513	397	2838
B, 356	GM943_B11_92R3_047.fsa	3911986	182	1087
B, 357	GM943_B11_92R3_047.fsa	3931467	1331	12936
B, 358	GM943_B11_92R3_047.fsa	3942473	1473	13229
B, 359	GM943_B11_92R3_047.fsa	3960247	106	589
B, 360	GM943_B11_92R3_047.fsa	397.04	41	197
B, 361	GM943_B11_92R3_047.fsa	3981397	118	633
B, 362	GM943_B11_92R3_047.fsa	3992391	577	4903
B, 363	GM943_B11_92R3_047.fsa	4000818	155	1045
B, 364	GM943_B11_92R3_047.fsa	4012289	345	2270
B, 365	GM943_B11_92R3_047.fsa	4021317	147	843
B, 366	GM943_B11_92R3_047.fsa	4031181	117	395
B, 367	GM943_B11_92R3_047.fsa	4041063	121	696
B, 368	GM943_B11_92R3_047.fsa	404931	857	5890
B, 369	GM943_B11_92R3_047.fsa	406005	497	2978
B, 370	GM943_B11_92R3_047.fsa	407993	5637	45819
B, 371	GM943_B11_92R3_047.fsa	4090727	4311	36244
B, 372	GM943_B11_92R3_047.fsa	4100713	4478	36795
B, 373	GM943_B11_92R3_047.fsa	4111552	878	4942
B, 374	GM943_B11_92R3_047.fsa	4122411	1923	11866
B, 375	GM943_B11_92R3_047.fsa	4132455	258	1215
B, 376	GM943_B11_92R3_047.fsa	4140867	1169	7725
B, 377	GM943_B11_92R3_047.fsa	4151279	298	1155
B, 378	GM943_B11_92R3_047.fsa	416257	1071	7978
B, 379	GM943_B11_92R3_047.fsa	4171263	1409	12894
B, 380	GM943_B11_92R3_047.fsa	4179962	1557	12342
B, 381	GM943_B11_92R3_047.fsa	4191283	782	4271
B, 382	GM943_B11_92R3_047.fsa	4200845	497	2581
B, 383	GM943_B11_92R3_047.fsa	4212667	321	1261
B, 384	GM943_B11_92R3_047.fsa	4221102	327	1113
B, 385	GM943_B11_92R3_047.fsa	4229531	786	4967
B, 386	GM943_B11_92R3_047.fsa	4237953	2577	18052
B, 387	GM943_B11_92R3_047.fsa	424889	2715	19958
B, 388	GM943_B11_92R3_047.fsa	4259816	1708	10641
B, 389	GM943_B11_92R3_047.fsa	4289174	23764	269623
B, 390	GM943_B11_92R3_047.fsa	429671	29034	312521
B, 391	GM943_B11_92R3_047.fsa	4309258	5786	42553
B, 392	GM943_B11_92R3_047.fsa	4335143	5	9
B, 393	GM943_B11_92R3_047.fsa	4340145	10	23
B, 394	GM943_B11_92R3_047.fsa	4344313	10	20
G, 1	GM943_B11_92R3_047.fsa	4290012	1776	20596
G, 2	GM943_B11_92R3_047.fsa	4300057	2168	10403
Y, 1	GM943_B11_92R3_047.fsa	4297547	6407	36083
O, 1	GM943_B11_92R3_047.fsa	20.0	2471	25951
O, 2	GM943_B11_92R3_047.fsa	40.0	2134	17044
O, 3	GM943_B11_92R3_047.fsa	60.0	4123	24286
O, 4	GM943_B11_92R3_047.fsa	80.0	2766	16229
O, 5	GM943_B11_92R3_047.fsa	100.0	4382	23783
O, 6	GM943_B11_92R3_047.fsa	114.0	5105	27023
O, 7	GM943_B11_92R3_047.fsa	120.0	4048	22353
O, 8	GM943_B11_92R3_047.fsa	140.0	3229	16936
O, 9	GM943_B11_92R3_047.fsa	160.0	3304	18225
O, 10	GM943_B11_92R3_047.fsa	180.0	3859	21026
O, 11	GM943_B11_92R3_047.fsa	200.0	2898	16399
O, 12	GM943_B11_92R3_047.fsa	214.0	2862	16222
O, 13	GM943_B11_92R3_047.fsa	220.0	2226	13772
O, 14	GM943_B11_92R3_047.fsa	240.0	3237	19852
O, 15	GM943_B11_92R3_047.fsa	250.0	1514	9615
O, 16	GM943_B11_92R3_047.fsa	260.0	2358	15368
O, 17	GM943_B11_92R3_047.fsa	280.0	2744	19012
O, 18	GM943_B11_92R3_047.fsa	300.0	2832	20839
O, 19	GM943_B11_92R3_047.fsa	314.0	1890	14209
O, 20	GM943_B11_92R3_047.fsa	320.0	2104	16684
O, 21	GM943_B11_92R3_047.fsa	340.0	2714	21927
O, 22	GM943_B11_92R3_047.fsa	360.0	2294	19700
O, 23	GM943_B11_92R3_047.fsa	380.0	1737	14668
O, 24	GM943_B11_92R3_047.fsa	400.0	2363	20879
O, 25	GM943_B11_92R3_047.fsa	414.0	2199	20723
O, 26	GM943_B11_92R3_047.fsa	420.0	2111	19665
O, 27	GM943_B11_92R3_047.fsa	440.0	2400	24110
O, 28	GM943_B11_92R3_047.fsa	460.0	2703	26960
O, 29	GM943_B11_92R3_047.fsa	480.0	2609	26419
O, 30	GM943_B11_92R3_047.fsa	500.0	1165	12272
O, 31	GM943_B11_92R3_047.fsa	514.0	1238	13314
O, 32	GM943_B11_92R3_047.fsa	520.0	2793	29773
O, 33	GM943_B11_92R3_047.fsa	540.0	2255	24580
O, 34	GM943_B11_92R3_047.fsa	560.0	1495	16270
O, 35	GM943_B11_92R3_047.fsa	580.0	2247	25017
O, 36	GM943_B11_92R3_047.fsa	600.0	1468	16468

## Sheet: 92R4
Dye/Sample Peak	Sample File Name	Size	Height	Area in Point
B, 1	GM945_F02_92R4_B12_GM943_003.fsa	0.6623	120	687
B, 2	GM945_F02_92R4_B12_GM943_003.fsa	17219	26	86
B, 3	GM945_F02_92R4_B12_GM943_003.fsa	27815	132	789
B, 4	GM945_F02_92R4_B12_GM943_003.fsa	47682	25	141
B, 5	GM945_F02_92R4_B12_GM943_003.fsa	56954	32	147
B, 6	GM945_F02_92R4_B12_GM943_003.fsa	74172	16	61
B, 7	GM945_F02_92R4_B12_GM943_003.fsa	87417	11	38
B, 8	GM945_F02_92R4_B12_GM943_003.fsa	99338	23	90
B, 9	GM945_F02_92R4_B12_GM943_003.fsa	125828	26	168
B, 10	GM945_F02_92R4_B12_GM943_003.fsa	136424	126	692
B, 11	GM945_F02_92R4_B12_GM943_003.fsa	150993	61	349
B, 12	GM945_F02_92R4_B12_GM943_003.fsa	170861	34	134
B, 13	GM945_F02_92R4_B12_GM943_003.fsa	186755	80	315
B, 14	GM945_F02_92R4_B12_GM943_003.fsa	204438	722	4000
B, 15	GM945_F02_92R4_B12_GM943_003.fsa	220532	477	3287
B, 16	GM945_F02_92R4_B12_GM943_003.fsa	234924	412	2637
B, 17	GM945_F02_92R4_B12_GM943_003.fsa	246278	90	628
B, 18	GM945_F02_92R4_B12_GM943_003.fsa	269945	275	1297
B, 19	GM945_F02_92R4_B12_GM943_003.fsa	286286	251	1191
B, 20	GM945_F02_92R4_B12_GM943_003.fsa	302333	110	534
B, 21	GM945_F02_92R4_B12_GM943_003.fsa	315487	474	2575
B, 22	GM945_F02_92R4_B12_GM943_003.fsa	328447	374	2006
B, 23	GM945_F02_92R4_B12_GM943_003.fsa	338678	41	164
B, 24	GM945_F02_92R4_B12_GM943_003.fsa	34879	86	298
B, 25	GM945_F02_92R4_B12_GM943_003.fsa	360025	300	1481
B, 26	GM945_F02_92R4_B12_GM943_003.fsa	369891	179	840
B, 27	GM945_F02_92R4_B12_GM943_003.fsa	389284	197	982
B, 28	GM945_F02_92R4_B12_GM943_003.fsa	40678	312	1865
B, 29	GM945_F02_92R4_B12_GM943_003.fsa	415762	60	369
B, 30	GM945_F02_92R4_B12_GM943_003.fsa	425787	27	79
B, 31	GM945_F02_92R4_B12_GM943_003.fsa	442312	171	1290
B, 32	GM945_F02_92R4_B12_GM943_003.fsa	457534	616	5346
B, 33	GM945_F02_92R4_B12_GM943_003.fsa	482131	720	4016
B, 34	GM945_F02_92R4_B12_GM943_003.fsa	492671	66	158
B, 35	GM945_F02_92R4_B12_GM943_003.fsa	504159	367	1534
B, 36	GM945_F02_92R4_B12_GM943_003.fsa	512445	809	3783
B, 37	GM945_F02_92R4_B12_GM943_003.fsa	531898	2537	17398
B, 38	GM945_F02_92R4_B12_GM943_003.fsa	544024	284	1223
B, 39	GM945_F02_92R4_B12_GM943_003.fsa	557023	814	3836
B, 40	GM945_F02_92R4_B12_GM943_003.fsa	569883	1161	5953
B, 41	GM945_F02_92R4_B12_GM943_003.fsa	577728	612	3105
B, 42	GM945_F02_92R4_B12_GM943_003.fsa	58.94	2516	12663
B, 43	GM945_F02_92R4_B12_GM943_003.fsa	60496	212	900
B, 44	GM945_F02_92R4_B12_GM943_003.fsa	618808	983	4817
B, 45	GM945_F02_92R4_B12_GM943_003.fsa	632596	138	594
B, 46	GM945_F02_92R4_B12_GM943_003.fsa	647301	101	491
B, 47	GM945_F02_92R4_B12_GM943_003.fsa	65999	232	992
B, 48	GM945_F02_92R4_B12_GM943_003.fsa	672629	609	2959
B, 49	GM945_F02_92R4_B12_GM943_003.fsa	68425	160	843
B, 50	GM945_F02_92R4_B12_GM943_003.fsa	691973	1138	5945
B, 51	GM945_F02_92R4_B12_GM943_003.fsa	703522	2206	10956
B, 52	GM945_F02_92R4_B12_GM943_003.fsa	71.79	175	918
B, 53	GM945_F02_92R4_B12_GM943_003.fsa	726494	1847	9359
B, 54	GM945_F02_92R4_B12_GM943_003.fsa	737917	684	3629
B, 55	GM945_F02_92R4_B12_GM943_003.fsa	746456	277	1426
B, 56	GM945_F02_92R4_B12_GM943_003.fsa	759693	683	3310
B, 57	GM945_F02_92R4_B12_GM943_003.fsa	772874	207	879
B, 58	GM945_F02_92R4_B12_GM943_003.fsa	783191	263	1167
B, 59	GM945_F02_92R4_B12_GM943_003.fsa	792541	135	602
B, 60	GM945_F02_92R4_B12_GM943_003.fsa	80.0	687	3327
B, 61	GM945_F02_92R4_B12_GM943_003.fsa	812091	2891	14293
B, 62	GM945_F02_92R4_B12_GM943_003.fsa	825089	145	527
B, 63	GM945_F02_92R4_B12_GM943_003.fsa	835284	397	1763
B, 64	GM945_F02_92R4_B12_GM943_003.fsa	84454	129	474
B, 65	GM945_F02_92R4_B12_GM943_003.fsa	852859	538	2476
B, 66	GM945_F02_92R4_B12_GM943_003.fsa	863935	2943	14075
B, 67	GM945_F02_92R4_B12_GM943_003.fsa	876835	148	551
B, 68	GM945_F02_92R4_B12_GM943_003.fsa	889711	848	4058
B, 69	GM945_F02_92R4_B12_GM943_003.fsa	902562	613	2776
B, 70	GM945_F02_92R4_B12_GM943_003.fsa	91539	292	1376
B, 71	GM945_F02_92R4_B12_GM943_003.fsa	923624	282	1241
B, 72	GM945_F02_92R4_B12_GM943_003.fsa	933674	820	3891
B, 73	GM945_F02_92R4_B12_GM943_003.fsa	943709	1620	7692
B, 74	GM945_F02_92R4_B12_GM943_003.fsa	95373	905	4373
B, 75	GM945_F02_92R4_B12_GM943_003.fsa	965554	541	2417
B, 76	GM945_F02_92R4_B12_GM943_003.fsa	975543	383	1743
B, 77	GM945_F02_92R4_B12_GM943_003.fsa	987329	156	665
B, 78	GM945_F02_92R4_B12_GM943_003.fsa	997287	339	1693
B, 79	GM945_F02_92R4_B12_GM943_003.fsa	100552	465	2276
B, 80	GM945_F02_92R4_B12_GM943_003.fsa	1022046	1032	5553
B, 81	GM945_F02_92R4_B12_GM943_003.fsa	1035781	336	1595
B, 82	GM945_F02_92R4_B12_GM943_003.fsa	104492	150	681
B, 83	GM945_F02_92R4_B12_GM943_003.fsa	1057689	111	469
B, 84	GM945_F02_92R4_B12_GM943_003.fsa	1068612	227	1050
B, 85	GM945_F02_92R4_B12_GM943_003.fsa	1078606	82	340
B, 86	GM945_F02_92R4_B12_GM943_003.fsa	1089488	180	783
B, 87	GM945_F02_92R4_B12_GM943_003.fsa	1098541	258	1153
B, 88	GM945_F02_92R4_B12_GM943_003.fsa	1108482	247	1082
B, 89	GM945_F02_92R4_B12_GM943_003.fsa	1117505	335	1563
B, 90	GM945_F02_92R4_B12_GM943_003.fsa	1131013	182	727
B, 91	GM945_F02_92R4_B12_GM943_003.fsa	1139102	684	3098
B, 92	GM945_F02_92R4_B12_GM943_003.fsa	1149769	1495	7208
B, 93	GM945_F02_92R4_B12_GM943_003.fsa	1160397	482	2342
B, 94	GM945_F02_92R4_B12_GM943_003.fsa	116835	739	3440
B, 95	GM945_F02_92R4_B12_GM943_003.fsa	1180689	1170	5481
B, 96	GM945_F02_92R4_B12_GM943_003.fsa	1190356	144	536
B, 97	GM945_F02_92R4_B12_GM943_003.fsa	1202586	102	317
B, 98	GM945_F02_92R4_B12_GM943_003.fsa	1212065	3380	16328
B, 99	GM945_F02_92R4_B12_GM943_003.fsa	1222401	249	1059
B, 100	GM945_F02_92R4_B12_GM943_003.fsa	123015	670	3079
B, 101	GM945_F02_92R4_B12_GM943_003.fsa	1238756	371	1675
B, 102	GM945_F02_92R4_B12_GM943_003.fsa	124908	2650	12537
B, 103	GM945_F02_92R4_B12_GM943_003.fsa	1260259	309	1218
B, 104	GM945_F02_92R4_B12_GM943_003.fsa	1270574	355	1580
B, 105	GM945_F02_92R4_B12_GM943_003.fsa	1281743	165	653
B, 106	GM945_F02_92R4_B12_GM943_003.fsa	129119	863	4030
B, 107	GM945_F02_92R4_B12_GM943_003.fsa	1302349	384	1690
B, 108	GM945_F02_92R4_B12_GM943_003.fsa	1312646	2424	11305
B, 109	GM945_F02_92R4_B12_GM943_003.fsa	1323796	769	3555
B, 110	GM945_F02_92R4_B12_GM943_003.fsa	1334083	173	735
B, 111	GM945_F02_92R4_B12_GM943_003.fsa	134351	723	3225
B, 112	GM945_F02_92R4_B12_GM943_003.fsa	1352933	148	650
B, 113	GM945_F02_92R4_B12_GM943_003.fsa	1364922	2540	12150
B, 114	GM945_F02_92R4_B12_GM943_003.fsa	1375193	278	1175
B, 115	GM945_F02_92R4_B12_GM943_003.fsa	1384606	193	782
B, 116	GM945_F02_92R4_B12_GM943_003.fsa	1392304	100	359
B, 117	GM945_F02_92R4_B12_GM943_003.fsa	1400881	641	2956
B, 118	GM945_F02_92R4_B12_GM943_003.fsa	1411455	435	1882
B, 119	GM945_F02_92R4_B12_GM943_003.fsa	1422909	485	2105
B, 120	GM945_F02_92R4_B12_GM943_003.fsa	1434363	191	781
B, 121	GM945_F02_92R4_B12_GM943_003.fsa	1444055	275	1119
B, 122	GM945_F02_92R4_B12_GM943_003.fsa	1452865	120	409
B, 123	GM945_F02_92R4_B12_GM943_003.fsa	1461675	389	1840
B, 124	GM945_F02_92R4_B12_GM943_003.fsa	1469605	981	4576
B, 125	GM945_F02_92R4_B12_GM943_003.fsa	1481058	1834	8678
B, 126	GM945_F02_92R4_B12_GM943_003.fsa	1489868	95	296
B, 127	GM945_F02_92R4_B12_GM943_003.fsa	1498679	416	1800
B, 128	GM945_F02_92R4_B12_GM943_003.fsa	1510132	5452	26533
B, 129	GM945_F02_92R4_B12_GM943_003.fsa	1522466	491	2060
B, 130	GM945_F02_92R4_B12_GM943_003.fsa	1534801	1309	6080
B, 131	GM945_F02_92R4_B12_GM943_003.fsa	1544492	287	1232
B, 132	GM945_F02_92R4_B12_GM943_003.fsa	1554183	285	1274
B, 133	GM945_F02_92R4_B12_GM943_003.fsa	1562113	517	2317
B, 134	GM945_F02_92R4_B12_GM943_003.fsa	1572686	1107	5279
B, 135	GM945_F02_92R4_B12_GM943_003.fsa	158414	142	596
B, 136	GM945_F02_92R4_B12_GM943_003.fsa	1596476	254	1104
B, 137	GM945_F02_92R4_B12_GM943_003.fsa	1606911	691	3285
B, 138	GM945_F02_92R4_B12_GM943_003.fsa	1617271	820	3978
B, 139	GM945_F02_92R4_B12_GM943_003.fsa	1629349	689	3249
B, 140	GM945_F02_92R4_B12_GM943_003.fsa	1640556	589	2753
B, 141	GM945_F02_92R4_B12_GM943_003.fsa	1652615	969	4740
B, 142	GM945_F02_92R4_B12_GM943_003.fsa	1659502	322	1660
B, 143	GM945_F02_92R4_B12_GM943_003.fsa	1668966	1044	4993
B, 144	GM945_F02_92R4_B12_GM943_003.fsa	1678425	186	863
B, 145	GM945_F02_92R4_B12_GM943_003.fsa	1689595	754	3465
B, 146	GM945_F02_92R4_B12_GM943_003.fsa	1699899	593	2805
B, 147	GM945_F02_92R4_B12_GM943_003.fsa	170848	252	1119
B, 148	GM945_F02_92R4_B12_GM943_003.fsa	1718772	375	1684
B, 149	GM945_F02_92R4_B12_GM943_003.fsa	1729056	1714	8348
B, 150	GM945_F02_92R4_B12_GM943_003.fsa	1738477	675	3298
B, 151	GM945_F02_92R4_B12_GM943_003.fsa	1747037	509	2478
B, 152	GM945_F02_92R4_B12_GM943_003.fsa	1759012	361	1662
B, 153	GM945_F02_92R4_B12_GM943_003.fsa	1768415	252	1128
B, 154	GM945_F02_92R4_B12_GM943_003.fsa	1778666	190	818
B, 155	GM945_F02_92R4_B12_GM943_003.fsa	1788057	635	3114
B, 156	GM945_F02_92R4_B12_GM943_003.fsa	1796589	264	1399
B, 157	GM945_F02_92R4_B12_GM943_003.fsa	1804306	1274	6202
B, 158	GM945_F02_92R4_B12_GM943_003.fsa	1817221	306	1288
B, 159	GM945_F02_92R4_B12_GM943_003.fsa	1825828	662	2974
B, 160	GM945_F02_92R4_B12_GM943_003.fsa	1837012	1131	5534
B, 161	GM945_F02_92R4_B12_GM943_003.fsa	1845613	962	4647
B, 162	GM945_F02_92R4_B12_GM943_003.fsa	1856791	2273	11145
B, 163	GM945_F02_92R4_B12_GM943_003.fsa	1866245	193	895
B, 164	GM945_F02_92R4_B12_GM943_003.fsa	1877414	288	1330
B, 165	GM945_F02_92R4_B12_GM943_003.fsa	1889438	170	729
B, 166	GM945_F02_92R4_B12_GM943_003.fsa	1899741	1175	5813
B, 167	GM945_F02_92R4_B12_GM943_003.fsa	1910898	1908	9608
B, 168	GM945_F02_92R4_B12_GM943_003.fsa	1918619	115	485
B, 169	GM945_F02_92R4_B12_GM943_003.fsa	1928054	555	2600
B, 170	GM945_F02_92R4_B12_GM943_003.fsa	193.92	491	2292
B, 171	GM945_F02_92R4_B12_GM943_003.fsa	1950341	211	999
B, 172	GM945_F02_92R4_B12_GM943_003.fsa	1962336	50	214
B, 173	GM945_F02_92R4_B12_GM943_003.fsa	1972613	519	2556
B, 174	GM945_F02_92R4_B12_GM943_003.fsa	1982886	176	902
B, 175	GM945_F02_92R4_B12_GM943_003.fsa	1994867	96	454
B, 176	GM945_F02_92R4_B12_GM943_003.fsa	2005085	131	507
B, 177	GM945_F02_92R4_B12_GM943_003.fsa	2015257	302	1394
B, 178	GM945_F02_92R4_B12_GM943_003.fsa	2025431	582	2787
B, 179	GM945_F02_92R4_B12_GM943_003.fsa	2036454	637	3107
B, 180	GM945_F02_92R4_B12_GM943_003.fsa	2046631	170	719
B, 181	GM945_F02_92R4_B12_GM943_003.fsa	2055113	81	321
B, 182	GM945_F02_92R4_B12_GM943_003.fsa	2065293	235	1066
B, 183	GM945_F02_92R4_B12_GM943_003.fsa	2075475	203	881
B, 184	GM945_F02_92R4_B12_GM943_003.fsa	2084809	470	2167
B, 185	GM945_F02_92R4_B12_GM943_003.fsa	2094995	578	2682
B, 186	GM945_F02_92R4_B12_GM943_003.fsa	2105181	374	1718
B, 187	GM945_F02_92R4_B12_GM943_003.fsa	2114521	135	512
B, 188	GM945_F02_92R4_B12_GM943_003.fsa	2124711	697	3395
B, 189	GM945_F02_92R4_B12_GM943_003.fsa	2135753	1570	7759
B, 190	GM945_F02_92R4_B12_GM943_003.fsa	2145149	208	853
B, 191	GM945_F02_92R4_B12_GM943_003.fsa	2153727	240	988
B, 192	GM945_F02_92R4_B12_GM943_003.fsa	2164875	2225	11368
B, 193	GM945_F02_92R4_B12_GM943_003.fsa	2173447	188	796
B, 194	GM945_F02_92R4_B12_GM943_003.fsa	2186299	258	1272
B, 195	GM945_F02_92R4_B12_GM943_003.fsa	2196575	85	396
B, 196	GM945_F02_92R4_B12_GM943_003.fsa	2207548	278	1337
B, 197	GM945_F02_92R4_B12_GM943_003.fsa	221761	1302	7014
B, 198	GM945_F02_92R4_B12_GM943_003.fsa	2227669	777	4172
B, 199	GM945_F02_92R4_B12_GM943_003.fsa	2239402	139	661
B, 200	GM945_F02_92R4_B12_GM943_003.fsa	2247781	2328	12440
B, 201	GM945_F02_92R4_B12_GM943_003.fsa	225867	444	2271
B, 202	GM945_F02_92R4_B12_GM943_003.fsa	2269557	51	236
B, 203	GM945_F02_92R4_B12_GM943_003.fsa	2280441	930	4996
B, 204	GM945_F02_92R4_B12_GM943_003.fsa	2291322	229	1268
B, 205	GM945_F02_92R4_B12_GM943_003.fsa	2301364	93	405
B, 206	GM945_F02_92R4_B12_GM943_003.fsa	2312241	1139	5988
B, 207	GM945_F02_92R4_B12_GM943_003.fsa	2322278	123	529
B, 208	GM945_F02_92R4_B12_GM943_003.fsa	2330641	256	1220
B, 209	GM945_F02_92R4_B12_GM943_003.fsa	2341511	238	1172
B, 210	GM945_F02_92R4_B12_GM943_003.fsa	2351542	617	3159
B, 211	GM945_F02_92R4_B12_GM943_003.fsa	2360736	366	1842
B, 212	GM945_F02_92R4_B12_GM943_003.fsa	2372435	346	1763
B, 213	GM945_F02_92R4_B12_GM943_003.fsa	2384131	1078	5727
B, 214	GM945_F02_92R4_B12_GM943_003.fsa	2392484	1014	5731
B, 215	GM945_F02_92R4_B12_GM943_003.fsa	2400859	475	2534
B, 216	GM945_F02_92R4_B12_GM943_003.fsa	2412017	336	1716
B, 217	GM945_F02_92R4_B12_GM943_003.fsa	2422307	783	4019
B, 218	GM945_F02_92R4_B12_GM943_003.fsa	2431729	565	2821
B, 219	GM945_F02_92R4_B12_GM943_003.fsa	2442854	643	3855
B, 220	GM945_F02_92R4_B12_GM943_003.fsa	2449694	633	3553
B, 221	GM945_F02_92R4_B12_GM943_003.fsa	2459091	736	3853
B, 222	GM945_F02_92R4_B12_GM943_003.fsa	2469333	272	1228
B, 223	GM945_F02_92R4_B12_GM943_003.fsa	248127	212	1079
B, 224	GM945_F02_92R4_B12_GM943_003.fsa	2493193	801	4144
B, 225	GM945_F02_92R4_B12_GM943_003.fsa	2502497	143	588
B, 226	GM945_F02_92R4_B12_GM943_003.fsa	2512474	324	1651
B, 227	GM945_F02_92R4_B12_GM943_003.fsa	2522438	303	1499
B, 228	GM945_F02_92R4_B12_GM943_003.fsa	2532387	1191	6805
B, 229	GM945_F02_92R4_B12_GM943_003.fsa	2540667	116	493
B, 230	GM945_F02_92R4_B12_GM943_003.fsa	255059	566	2994
B, 231	GM945_F02_92R4_B12_GM943_003.fsa	256215	150	822
B, 232	GM945_F02_92R4_B12_GM943_003.fsa	2573691	586	3360
B, 233	GM945_F02_92R4_B12_GM943_003.fsa	2581923	373	2126
B, 234	GM945_F02_92R4_B12_GM943_003.fsa	2593432	55	263
B, 235	GM945_F02_92R4_B12_GM943_003.fsa	2602501	3501	20096
B, 236	GM945_F02_92R4_B12_GM943_003.fsa	2613338	131	536
B, 237	GM945_F02_92R4_B12_GM943_003.fsa	2625008	677	3965
B, 238	GM945_F02_92R4_B12_GM943_003.fsa	2633343	504	2658
B, 239	GM945_F02_92R4_B12_GM943_003.fsa	2645012	62	267
B, 240	GM945_F02_92R4_B12_GM943_003.fsa	2653347	1255	7441
B, 241	GM945_F02_92R4_B12_GM943_003.fsa	2661681	165	896
B, 242	GM945_F02_92R4_B12_GM943_003.fsa	2673349	91	352
B, 243	GM945_F02_92R4_B12_GM943_003.fsa	268335	957	5651
B, 244	GM945_F02_92R4_B12_GM943_003.fsa	2692517	527	3092
B, 245	GM945_F02_92R4_B12_GM943_003.fsa	270335	75	358
B, 246	GM945_F02_92R4_B12_GM943_003.fsa	2712516	444	2485
B, 247	GM945_F02_92R4_B12_GM943_003.fsa	2722516	299	1571
B, 248	GM945_F02_92R4_B12_GM943_003.fsa	2733348	105	539
B, 249	GM945_F02_92R4_B12_GM943_003.fsa	2742513	795	4752
B, 250	GM945_F02_92R4_B12_GM943_003.fsa	2751679	259	1527
B, 251	GM945_F02_92R4_B12_GM943_003.fsa	2763343	128	626
B, 252	GM945_F02_92R4_B12_GM943_003.fsa	2774174	336	1980
B, 253	GM945_F02_92R4_B12_GM943_003.fsa	2783338	218	1240
B, 254	GM945_F02_92R4_B12_GM943_003.fsa	2793335	53	224
B, 255	GM945_F02_92R4_B12_GM943_003.fsa	2802476	192	1072
B, 256	GM945_F02_92R4_B12_GM943_003.fsa	281238	43	158
B, 257	GM945_F02_92R4_B12_GM943_003.fsa	2821456	254	1369
B, 258	GM945_F02_92R4_B12_GM943_003.fsa	2830529	239	1276
B, 259	GM945_F02_92R4_B12_GM943_003.fsa	283.96	70	303
B, 260	GM945_F02_92R4_B12_GM943_003.fsa	2849492	265	1451
B, 261	GM945_F02_92R4_B12_GM943_003.fsa	2857734	17	53
B, 262	GM945_F02_92R4_B12_GM943_003.fsa	2867621	62	277
B, 263	GM945_F02_92R4_B12_GM943_003.fsa	2876682	92	427
B, 264	GM945_F02_92R4_B12_GM943_003.fsa	2888211	246	2060
B, 265	GM945_F02_92R4_B12_GM943_003.fsa	2897266	234	2247
B, 266	GM945_F02_92R4_B12_GM943_003.fsa	2907965	292	2049
B, 267	GM945_F02_92R4_B12_GM943_003.fsa	2917838	144	703
B, 268	GM945_F02_92R4_B12_GM943_003.fsa	2929353	406	2281
B, 269	GM945_F02_92R4_B12_GM943_003.fsa	2940041	821	5075
B, 270	GM945_F02_92R4_B12_GM943_003.fsa	2950727	654	3858
B, 271	GM945_F02_92R4_B12_GM943_003.fsa	2961409	171	849
B, 272	GM945_F02_92R4_B12_GM943_003.fsa	2969623	48	187
B, 273	GM945_F02_92R4_B12_GM943_003.fsa	2980299	531	3275
B, 274	GM945_F02_92R4_B12_GM943_003.fsa	2990151	61	270
B, 275	GM945_F02_92R4_B12_GM943_003.fsa	300.0	33	172
B, 276	GM945_F02_92R4_B12_GM943_003.fsa	3011433	66	347
B, 277	GM945_F02_92R4_B12_GM943_003.fsa	3022064	313	1942
B, 278	GM945_F02_92R4_B12_GM943_003.fsa	3031891	142	913
B, 279	GM945_F02_92R4_B12_GM943_003.fsa	304091	43	234
B, 280	GM945_F02_92R4_B12_GM943_003.fsa	3050761	291	1655
B, 281	GM945_F02_92R4_B12_GM943_003.fsa	3060625	811	5293
B, 282	GM945_F02_92R4_B12_GM943_003.fsa	3072149	64	245
B, 283	GM945_F02_92R4_B12_GM943_003.fsa	3080391	255	1426
B, 284	GM945_F02_92R4_B12_GM943_003.fsa	3090294	152	743
B, 285	GM945_F02_92R4_B12_GM943_003.fsa	3101036	291	1659
B, 286	GM945_F02_92R4_B12_GM943_003.fsa	3111793	151	701
B, 287	GM945_F02_92R4_B12_GM943_003.fsa	3121736	57	277
B, 288	GM945_F02_92R4_B12_GM943_003.fsa	3131693	137	709
B, 289	GM945_F02_92R4_B12_GM943_003.fsa	3141689	1039	7081
B, 290	GM945_F02_92R4_B12_GM943_003.fsa	3151823	493	3269
B, 291	GM945_F02_92R4_B12_GM943_003.fsa	316365	134	715
B, 292	GM945_F02_92R4_B12_GM943_003.fsa	3172946	285	1710
B, 293	GM945_F02_92R4_B12_GM943_003.fsa	3184779	332	1988
B, 294	GM945_F02_92R4_B12_GM943_003.fsa	3194926	227	1520
B, 295	GM945_F02_92R4_B12_GM943_003.fsa	3204978	196	1159
B, 296	GM945_F02_92R4_B12_GM943_003.fsa	3215756	199	1111
B, 297	GM945_F02_92R4_B12_GM943_003.fsa	3224869	108	544
B, 298	GM945_F02_92R4_B12_GM943_003.fsa	3235629	149	773
B, 299	GM945_F02_92R4_B12_GM943_003.fsa	3245554	885	5971
B, 300	GM945_F02_92R4_B12_GM943_003.fsa	325547	705	4699
B, 301	GM945_F02_92R4_B12_GM943_003.fsa	3273629	2055	14845
B, 302	GM945_F02_92R4_B12_GM943_003.fsa	3284347	718	4846
B, 303	GM945_F02_92R4_B12_GM943_003.fsa	3293408	159	710
B, 304	GM945_F02_92R4_B12_GM943_003.fsa	3304109	1697	11518
B, 305	GM945_F02_92R4_B12_GM943_003.fsa	331.48	654	4081
B, 306	GM945_F02_92R4_B12_GM943_003.fsa	3326303	76	332
B, 307	GM945_F02_92R4_B12_GM943_003.fsa	3336155	121	671
B, 308	GM945_F02_92R4_B12_GM943_003.fsa	3346818	180	1080
B, 309	GM945_F02_92R4_B12_GM943_003.fsa	3357473	990	7431
B, 310	GM945_F02_92R4_B12_GM943_003.fsa	3366481	911	6555
B, 311	GM945_F02_92R4_B12_GM943_003.fsa	3377937	94	416
B, 312	GM945_F02_92R4_B12_GM943_003.fsa	3388565	637	4169
B, 313	GM945_F02_92R4_B12_GM943_003.fsa	3399183	389	2402
B, 314	GM945_F02_92R4_B12_GM943_003.fsa	3408299	105	512
B, 315	GM945_F02_92R4_B12_GM943_003.fsa	3416598	127	672
B, 316	GM945_F02_92R4_B12_GM943_003.fsa	3426556	310	1830
B, 317	GM945_F02_92R4_B12_GM943_003.fsa	3437345	115	467
B, 318	GM945_F02_92R4_B12_GM943_003.fsa	3447303	1019	6835
B, 319	GM945_F02_92R4_B12_GM943_003.fsa	3458091	258	1432
B, 320	GM945_F02_92R4_B12_GM943_003.fsa	346888	560	3273
B, 321	GM945_F02_92R4_B12_GM943_003.fsa	3479668	845	5180
B, 322	GM945_F02_92R4_B12_GM943_003.fsa	3491286	425	2472
B, 323	GM945_F02_92R4_B12_GM943_003.fsa	3499585	367	2415
B, 324	GM945_F02_92R4_B12_GM943_003.fsa	3508714	509	3217
B, 325	GM945_F02_92R4_B12_GM943_003.fsa	3518672	289	1588
B, 326	GM945_F02_92R4_B12_GM943_003.fsa	3526971	58	227
B, 327	GM945_F02_92R4_B12_GM943_003.fsa	3539419	912	6971
B, 328	GM945_F02_92R4_B12_GM943_003.fsa	3555187	247	1626
B, 329	GM945_F02_92R4_B12_GM943_003.fsa	3570124	136	826
B, 330	GM945_F02_92R4_B12_GM943_003.fsa	3582573	354	2397
B, 331	GM945_F02_92R4_B12_GM943_003.fsa	3595021	300	1943
B, 332	GM945_F02_92R4_B12_GM943_003.fsa	3606578	43	165
B, 333	GM945_F02_92R4_B12_GM943_003.fsa	3616445	241	1526
B, 334	GM945_F02_92R4_B12_GM943_003.fsa	3627959	1179	8521
B, 335	GM945_F02_92R4_B12_GM943_003.fsa	3637828	26	82
B, 336	GM945_F02_92R4_B12_GM943_003.fsa	3648522	1024	7242
B, 337	GM945_F02_92R4_B12_GM943_003.fsa	3658393	79	342
B, 338	GM945_F02_92R4_B12_GM943_003.fsa	3670734	941	6660
B, 339	GM945_F02_92R4_B12_GM943_003.fsa	3680608	234	1323
B, 340	GM945_F02_92R4_B12_GM943_003.fsa	3690483	56	224
B, 341	GM945_F02_92R4_B12_GM943_003.fsa	3701182	57	226
B, 342	GM945_F02_92R4_B12_GM943_003.fsa	3711883	357	1902
B, 343	GM945_F02_92R4_B12_GM943_003.fsa	3721761	365	2102
B, 344	GM945_F02_92R4_B12_GM943_003.fsa	3729993	439	2834
B, 345	GM945_F02_92R4_B12_GM943_003.fsa	3739874	1725	12730
B, 346	GM945_F02_92R4_B12_GM943_003.fsa	3748931	147	622
B, 347	GM945_F02_92R4_B12_GM943_003.fsa	3757166	408	2203
B, 348	GM945_F02_92R4_B12_GM943_003.fsa	3766226	267	1226
B, 349	GM945_F02_92R4_B12_GM943_003.fsa	3774462	8	26
B, 350	GM945_F02_92R4_B12_GM943_003.fsa	3785995	89	471
B, 351	GM945_F02_92R4_B12_GM943_003.fsa	3798352	99	511
B, 352	GM945_F02_92R4_B12_GM943_003.fsa	3808337	173	955
B, 353	GM945_F02_92R4_B12_GM943_003.fsa	3817506	635	4344
B, 354	GM945_F02_92R4_B12_GM943_003.fsa	3828343	229	1288
B, 355	GM945_F02_92R4_B12_GM943_003.fsa	3839179	347	2065
B, 356	GM945_F02_92R4_B12_GM943_003.fsa	3849181	141	631
B, 357	GM945_F02_92R4_B12_GM943_003.fsa	386085	387	2501
B, 358	GM945_F02_92R4_B12_GM943_003.fsa	3872518	433	3141
B, 359	GM945_F02_92R4_B12_GM943_003.fsa	3881685	375	2745
B, 360	GM945_F02_92R4_B12_GM943_003.fsa	3891685	180	1127
B, 361	GM945_F02_92R4_B12_GM943_003.fsa	3902519	387	2790
B, 362	GM945_F02_92R4_B12_GM943_003.fsa	3912518	201	1339
B, 363	GM945_F02_92R4_B12_GM943_003.fsa	393085	1447	13488
B, 364	GM945_F02_92R4_B12_GM943_003.fsa	3941682	1597	13560
B, 365	GM945_F02_92R4_B12_GM943_003.fsa	3960845	139	812
B, 366	GM945_F02_92R4_B12_GM943_003.fsa	3970009	61	228
B, 367	GM945_F02_92R4_B12_GM943_003.fsa	3981673	128	638
B, 368	GM945_F02_92R4_B12_GM943_003.fsa	399167	646	5051
B, 369	GM945_F02_92R4_B12_GM943_003.fsa	4000814	178	1144
B, 370	GM945_F02_92R4_B12_GM943_003.fsa	4012224	367	2270
B, 371	GM945_F02_92R4_B12_GM943_003.fsa	4021203	144	736
B, 372	GM945_F02_92R4_B12_GM943_003.fsa	4031014	161	628
B, 373	GM945_F02_92R4_B12_GM943_003.fsa	4040841	186	868
B, 374	GM945_F02_92R4_B12_GM943_003.fsa	4049862	1018	6567
B, 375	GM945_F02_92R4_B12_GM943_003.fsa	4060542	667	3723
B, 376	GM945_F02_92R4_B12_GM943_003.fsa	4080307	5932	43222
B, 377	GM945_F02_92R4_B12_GM943_003.fsa	4091867	4240	35367
B, 378	GM945_F02_92R4_B12_GM943_003.fsa	4101793	5051	40529
B, 379	GM945_F02_92R4_B12_GM943_003.fsa	4112566	1107	6729
B, 380	GM945_F02_92R4_B12_GM943_003.fsa	4123358	2051	12374
B, 381	GM945_F02_92R4_B12_GM943_003.fsa	4133338	317	1267
B, 382	GM945_F02_92R4_B12_GM943_003.fsa	4141711	1335	7872
B, 383	GM945_F02_92R4_B12_GM943_003.fsa	4151127	342	1414
B, 384	GM945_F02_92R4_B12_GM943_003.fsa	4163118	1212	8701
B, 385	GM945_F02_92R4_B12_GM943_003.fsa	4171688	1597	13828
B, 386	GM945_F02_92R4_B12_GM943_003.fsa	4180262	1778	14152
B, 387	GM945_F02_92R4_B12_GM943_003.fsa	4191415	998	5398
B, 388	GM945_F02_92R4_B12_GM943_003.fsa	4201666	740	3756
B, 389	GM945_F02_92R4_B12_GM943_003.fsa	421249	528	2011
B, 390	GM945_F02_92R4_B12_GM943_003.fsa	4220809	569	2293
B, 391	GM945_F02_92R4_B12_GM943_003.fsa	4229953	1114	6172
B, 392	GM945_F02_92R4_B12_GM943_003.fsa	423826	2808	20440
B, 393	GM945_F02_92R4_B12_GM943_003.fsa	4249881	3024	22289
B, 394	GM945_F02_92R4_B12_GM943_003.fsa	4260662	1962	12553
B, 395	GM945_F02_92R4_B12_GM943_003.fsa	4280541	9198	75748
B, 396	GM945_F02_92R4_B12_GM943_003.fsa	4288814	24342	245761
B, 397	GM945_F02_92R4_B12_GM943_003.fsa	4297083	28958	310701
B, 398	GM945_F02_92R4_B12_GM943_003.fsa	4309475	6039	44518
B, 399	GM945_F02_92R4_B12_GM943_003.fsa	4319381	25	60
B, 400	GM945_F02_92R4_B12_GM943_003.fsa	4335049	23	79
Y, 1	GM945_F02_92R4_B12_GM943_003.fsa	4297909	4281	14190
O, 1	GM945_F02_92R4_B12_GM943_003.fsa	20.0	2421	25309
O, 2	GM945_F02_92R4_B12_GM943_003.fsa	40.0	2108	16799
O, 3	GM945_F02_92R4_B12_GM943_003.fsa	60.0	4279	24593
O, 4	GM945_F02_92R4_B12_GM943_003.fsa	80.0	2863	16594
O, 5	GM945_F02_92R4_B12_GM943_003.fsa	100.0	4635	25367
O, 6	GM945_F02_92R4_B12_GM943_003.fsa	114.0	5259	28634
O, 7	GM945_F02_92R4_B12_GM943_003.fsa	120.0	4183	23051
O, 8	GM945_F02_92R4_B12_GM943_003.fsa	140.0	3530	18351
O, 9	GM945_F02_92R4_B12_GM943_003.fsa	160.0	3756	20031
O, 10	GM945_F02_92R4_B12_GM943_003.fsa	180.0	4554	23479
O, 11	GM945_F02_92R4_B12_GM943_003.fsa	200.0	3422	18400
O, 12	GM945_F02_92R4_B12_GM943_003.fsa	214.0	3399	18261
O, 13	GM945_F02_92R4_B12_GM943_003.fsa	220.0	2633	14753
O, 14	GM945_F02_92R4_B12_GM943_003.fsa	240.0	3783	21586
O, 15	GM945_F02_92R4_B12_GM943_003.fsa	250.0	1750	10379
O, 16	GM945_F02_92R4_B12_GM943_003.fsa	260.0	2753	16750
O, 17	GM945_F02_92R4_B12_GM943_003.fsa	280.0	3081	19693
O, 18	GM945_F02_92R4_B12_GM943_003.fsa	300.0	3226	21614
O, 19	GM945_F02_92R4_B12_GM943_003.fsa	314.0	2097	14836
O, 20	GM945_F02_92R4_B12_GM943_003.fsa	320.0	2375	17096
O, 21	GM945_F02_92R4_B12_GM943_003.fsa	340.0	3046	23216
O, 22	GM945_F02_92R4_B12_GM943_003.fsa	360.0	2552	20311
O, 23	GM945_F02_92R4_B12_GM943_003.fsa	380.0	1891	15375
O, 24	GM945_F02_92R4_B12_GM943_003.fsa	400.0	2531	21947
O, 25	GM945_F02_92R4_B12_GM943_003.fsa	414.0	2392	21210
O, 26	GM945_F02_92R4_B12_GM943_003.fsa	420.0	2269	20404
O, 27	GM945_F02_92R4_B12_GM943_003.fsa	440.0	2566	25159
O, 28	GM945_F02_92R4_B12_GM943_003.fsa	460.0	2877	28339
O, 29	GM945_F02_92R4_B12_GM943_003.fsa	480.0	2731	27526
O, 30	GM945_F02_92R4_B12_GM943_003.fsa	500.0	1191	12805
O, 31	GM945_F02_92R4_B12_GM943_003.fsa	514.0	1310	14124
O, 32	GM945_F02_92R4_B12_GM943_003.fsa	520.0	2913	31048
O, 33	GM945_F02_92R4_B12_GM943_003.fsa	540.0	2325	25975
O, 34	GM945_F02_92R4_B12_GM943_003.fsa	560.0	1486	17069
O, 35	GM945_F02_92R4_B12_GM943_003.fsa	580.0	2292	26099
O, 36	GM945_F02_92R4_B12_GM943_003.fsa	600.0	1467	17332

[truncated: 21 more sheets: 92R5, 289R1, 289R2, 289R3, 289R4, 289R5, 290R1, 290R2, 290R3, 290R4, 290R5, 291R1, 291R2, 291R3, 291R4, 291R5, 292R1, 292R2, 292R3, 292R4 …]
