# Supplementary material for: Characterization of dFOXO binding sites upstream of the Insulin Receptor P2 promoter across the Drosophila phylogeny
Source: PLoS One. 2017 Dec 4;12(12):e0188357. doi: 10.1371/journal.pone.0188357 (PMC5714339; doi:10.1371/journal.pone.0188357)
Supplement: S1 Data — (ZIP) [file pone.0188357.s001.zip › Data_Sets/S12_Dataset.xlsx]

## Sheet: index
	Fragment coordinates are -636/-239 relative to the P2 transcription start site
	Sheet	Species	Fragment	strand	protein	nM protein				Sheet	Species	Fragment	strand	protein	nM protein
	94R1	D. yakuba	y9	Forward	BSA	600				294R1	D. yakuba	y9	Reverse	BSA	600
	94R2	D. yakuba	y9	Forward	BSA	600				294R2	D. yakuba	y9	Reverse	BSA	600
	94R3	D. yakuba	y9	Forward	BSA	600				294R3	D. yakuba	y9	Reverse	BSA	600
	94R4	D. yakuba	y9	Forward	BSA	600				294R4	D. yakuba	y9	Reverse	BSA	600
		D. yakuba	y9	Forward	BSA	600				294R5	D. yakuba	y9	Reverse	BSA	600
	95R1	D. yakuba	y9	Forward	dFOXO	600				295R1	D. yakuba	y9	Reverse	dFOXO	600
	95R2	D. yakuba	y9	Forward	dFOXO	600				295R2	D. yakuba	y9	Reverse	dFOXO	600
	95R3	D. yakuba	y9	Forward	dFOXO	600				295R3	D. yakuba	y9	Reverse	dFOXO	600
	95R4	D. yakuba	y9	Forward	dFOXO	600				295R4	D. yakuba	y9	Reverse	dFOXO	600
	95R5	D. yakuba	y9	Forward	dFOXO	600				295R5	D. yakuba	y9	Reverse	dFOXO	600
	96R1	D. yakuba	y9	Forward	BSA	1200				296R1	D. yakuba	y9	Reverse	BSA	1200
	96R2	D. yakuba	y9	Forward	BSA	1200				296R2	D. yakuba	y9	Reverse	BSA	1200
	96R3	D. yakuba	y9	Forward	BSA	1200				296R3	D. yakuba	y9	Reverse	BSA	1200
	96R4	D. yakuba	y9	Forward	BSA	1200				296R4	D. yakuba	y9	Reverse	BSA	1200
	96R5	D. yakuba	y9	Forward	BSA	1200				296R5	D. yakuba	y9	Reverse	BSA	1200
	97R1	D. yakuba	y9	Forward	dFOXO	1200				297R1	D. yakuba	y9	Reverse	dFOXO	1200
	97R2	D. yakuba	y9	Forward	dFOXO	1200				297R2	D. yakuba	y9	Reverse	dFOXO	1200
		D. yakuba	y9	Forward	dFOXO	1200				297R3	D. yakuba	y9	Reverse	dFOXO	1200
	97R4	D. yakuba	y9	Forward	dFOXO	1200				297R4	D. yakuba	y9	Reverse	dFOXO	1200
	97R5	D. yakuba	y9	Forward	dFOXO	1200				297R5	D. yakuba	y9	Reverse	dFOXO	1200
	NOTE
	The first column of the remaining sheets indicates that dyes B and O label respectively the fragments generated by DNase I and the standard 600 LIZ fragments in the electropherograms and in the outputs. To inspect electropherograms with Peak Scanner (Applied Biosystems), the minimum peak heights were set to only provide outputs for dyes B and O . The spurious peaks corresponding to other dyes (G,…

## Sheet: 94R1
Dye/Sample Peak	Sample File Name	Size	Height	Area in Point
B, 1	GM943_C07_94R1_030.fsa	0.7042	195	1125
B, 2	GM943_C07_94R1_030.fsa	28169	193	1194
B, 3	GM943_C07_94R1_030.fsa	46479	33	162
B, 4	GM943_C07_94R1_030.fsa	56338	36	181
B, 5	GM943_C07_94R1_030.fsa	92958	15	51
B, 6	GM943_C07_94R1_030.fsa	101409	14	68
B, 7	GM943_C07_94R1_030.fsa	116901	109	408
B, 8	GM943_C07_94R1_030.fsa	129578	226	1354
B, 9	GM943_C07_94R1_030.fsa	143662	105	552
B, 10	GM943_C07_94R1_030.fsa	166197	68	306
B, 11	GM943_C07_94R1_030.fsa	183099	213	1101
B, 12	GM943_C07_94R1_030.fsa	197183	1773	10102
B, 13	GM943_C07_94R1_030.fsa	215824	925	6025
B, 14	GM943_C07_94R1_030.fsa	228272	928	6236
B, 15	GM943_C07_94R1_030.fsa	239013	174	1110
B, 16	GM943_C07_94R1_030.fsa	266006	397	1920
B, 17	GM943_C07_94R1_030.fsa	282072	534	2655
B, 18	GM943_C07_94R1_030.fsa	300654	198	1063
B, 19	GM943_C07_94R1_030.fsa	313269	807	4292
B, 20	GM943_C07_94R1_030.fsa	325686	558	2822
B, 21	GM943_C07_94R1_030.fsa	345951	91	563
B, 22	GM943_C07_94R1_030.fsa	35786	421	2229
B, 23	GM943_C07_94R1_030.fsa	368293	210	1058
B, 24	GM943_C07_94R1_030.fsa	387477	214	1028
B, 25	GM943_C07_94R1_030.fsa	404697	403	2169
B, 26	GM943_C07_94R1_030.fsa	41287	60	319
B, 27	GM943_C07_94R1_030.fsa	424443	36	106
B, 28	GM943_C07_94R1_030.fsa	438174	325	2032
B, 29	GM943_C07_94R1_030.fsa	450616	1135	9079
B, 30	GM943_C07_94R1_030.fsa	473992	674	5960
B, 31	GM943_C07_94R1_030.fsa	497972	4	11
B, 32	GM943_C07_94R1_030.fsa	502278	11	21
B, 33	GM943_C07_94R1_030.fsa	510841	596	2261
B, 34	GM943_C07_94R1_030.fsa	51616	1173	4567
B, 35	GM943_C07_94R1_030.fsa	533013	3425	22273
B, 36	GM943_C07_94R1_030.fsa	556809	1082	4794
B, 37	GM943_C07_94R1_030.fsa	569029	1842	8666
B, 38	GM943_C07_94R1_030.fsa	577102	693	3342
B, 39	GM943_C07_94R1_030.fsa	588111	3179	15185
B, 40	GM943_C07_94R1_030.fsa	604142	4053	19354
B, 41	GM943_C07_94R1_030.fsa	617567	1150	5241
B, 42	GM943_C07_94R1_030.fsa	632991	868	4188
B, 43	GM943_C07_94R1_030.fsa	647322	214	995
B, 44	GM943_C07_94R1_030.fsa	657521	2899	14061
B, 45	GM943_C07_94R1_030.fsa	670732	920	4435
B, 46	GM943_C07_94R1_030.fsa	683891	872	3991
B, 47	GM943_C07_94R1_030.fsa	69297	561	2901
B, 48	GM943_C07_94R1_030.fsa	70102	49	200
B, 49	GM943_C07_94R1_030.fsa	716059	2396	12722
B, 50	GM943_C07_94R1_030.fsa	733021	390	1748
B, 51	GM943_C07_94R1_030.fsa	741966	247	1168
B, 52	GM943_C07_94R1_030.fsa	754842	374	1836
B, 53	GM943_C07_94R1_030.fsa	762741	1957	10124
B, 54	GM943_C07_94R1_030.fsa	772587	393	1907
B, 55	GM943_C07_94R1_030.fsa	782404	585	2683
B, 56	GM943_C07_94R1_030.fsa	795122	98	438
B, 57	GM943_C07_94R1_030.fsa	805791	639	2886
B, 58	GM943_C07_94R1_030.fsa	817359	1188	5779
B, 59	GM943_C07_94R1_030.fsa	827947	939	4636
B, 60	GM943_C07_94R1_030.fsa	84.14	159	704
B, 61	GM943_C07_94R1_030.fsa	852911	316	1316
B, 62	GM943_C07_94R1_030.fsa	864405	475	1928
B, 63	GM943_C07_94R1_030.fsa	874924	468	1936
B, 64	GM943_C07_94R1_030.fsa	884475	371	1498
B, 65	GM943_C07_94R1_030.fsa	894966	613	2698
B, 66	GM943_C07_94R1_030.fsa	905442	489	2344
B, 67	GM943_C07_94R1_030.fsa	913051	1399	6748
B, 68	GM943_C07_94R1_030.fsa	92445	2021	9756
B, 69	GM943_C07_94R1_030.fsa	937727	770	3570
B, 70	GM943_C07_94R1_030.fsa	949089	5408	27534
B, 71	GM943_C07_94R1_030.fsa	957598	1589	8349
B, 72	GM943_C07_94R1_030.fsa	967042	3578	17323
B, 73	GM943_C07_94R1_030.fsa	984952	4573	22578
B, 74	GM943_C07_94R1_030.fsa	996241	434	2159
B, 75	GM943_C07_94R1_030.fsa	1008746	81	339
B, 76	GM943_C07_94R1_030.fsa	1017469	3709	17734
B, 77	GM943_C07_94R1_030.fsa	1029063	3535	17309
B, 78	GM943_C07_94R1_030.fsa	1041576	302	1224
B, 79	GM943_C07_94R1_030.fsa	1051169	922	4255
B, 80	GM943_C07_94R1_030.fsa	1059779	1393	6840
B, 81	GM943_C07_94R1_030.fsa	1069318	1611	7516
B, 82	GM943_C07_94R1_030.fsa	1081679	403	1678
B, 83	GM943_C07_94R1_030.fsa	1093993	219	875
B, 84	GM943_C07_94R1_030.fsa	1104376	2831	13583
B, 85	GM943_C07_94R1_030.fsa	1115667	611	2711
B, 86	GM943_C07_94R1_030.fsa	112692	809	3624
B, 87	GM943_C07_94R1_030.fsa	1136268	419	1692
B, 88	GM943_C07_94R1_030.fsa	1146324	308	1301
B, 89	GM943_C07_94R1_030.fsa	1155336	142	596
B, 90	GM943_C07_94R1_030.fsa	1162526	196	865
B, 91	GM943_C07_94R1_030.fsa	1173279	873	3801
B, 92	GM943_C07_94R1_030.fsa	1183104	230	933
B, 93	GM943_C07_94R1_030.fsa	1191119	2137	9985
B, 94	GM943_C07_94R1_030.fsa	1202667	1946	9090
B, 95	GM943_C07_94R1_030.fsa	1215115	2610	12282
B, 96	GM943_C07_94R1_030.fsa	1225791	558	2339
B, 97	GM943_C07_94R1_030.fsa	1235582	576	2445
B, 98	GM943_C07_94R1_030.fsa	1246268	175	637
B, 99	GM943_C07_94R1_030.fsa	1256068	3357	15728
B, 100	GM943_C07_94R1_030.fsa	1265872	426	1736
B, 101	GM943_C07_94R1_030.fsa	1274788	774	3204
B, 102	GM943_C07_94R1_030.fsa	1283708	186	647
B, 103	GM943_C07_94R1_030.fsa	1293525	2300	10452
B, 104	GM943_C07_94R1_030.fsa	1304238	270	1105
B, 105	GM943_C07_94R1_030.fsa	1315851	2390	11154
B, 106	GM943_C07_94R1_030.fsa	1326575	374	1602
B, 107	GM943_C07_94R1_030.fsa	1334622	791	3551
B, 108	GM943_C07_94R1_030.fsa	1343566	476	1949
B, 109	GM943_C07_94R1_030.fsa	1352514	1132	5063
B, 110	GM943_C07_94R1_030.fsa	1364152	113	405
B, 111	GM943_C07_94R1_030.fsa	1374005	729	3385
B, 112	GM943_C07_94R1_030.fsa	1382069	225	998
B, 113	GM943_C07_94R1_030.fsa	1391929	990	4583
B, 114	GM943_C07_94R1_030.fsa	1401827	115	406
B, 115	GM943_C07_94R1_030.fsa	1410959	1779	8257
B, 116	GM943_C07_94R1_030.fsa	1421919	211	786
B, 117	GM943_C07_94R1_030.fsa	1431051	395	1765
B, 118	GM943_C07_94R1_030.fsa	1440184	125	479
B, 119	GM943_C07_94R1_030.fsa	1452056	816	3810
B, 120	GM943_C07_94R1_030.fsa	1462102	461	2112
B, 121	GM943_C07_94R1_030.fsa	1472147	644	3066
B, 122	GM943_C07_94R1_030.fsa	1483106	230	985
B, 123	GM943_C07_94R1_030.fsa	1494064	887	4034
B, 124	GM943_C07_94R1_030.fsa	150411	545	2165
B, 125	GM943_C07_94R1_030.fsa	1514155	523	2351
B, 126	GM943_C07_94R1_030.fsa	1523287	1040	4729
B, 127	GM943_C07_94R1_030.fsa	1534246	1539	7009
B, 128	GM943_C07_94R1_030.fsa	1544291	287	1154
B, 129	GM943_C07_94R1_030.fsa	1557076	187	795
B, 130	GM943_C07_94R1_030.fsa	1567122	1940	9317
B, 131	GM943_C07_94R1_030.fsa	1578995	12	26
B, 132	GM943_C07_94R1_030.fsa	1587214	2232	9667
B, 133	GM943_C07_94R1_030.fsa	1598173	2135	9840
B, 134	GM943_C07_94R1_030.fsa	1605393	1175	5031
B, 135	GM943_C07_94R1_030.fsa	1616172	4595	21101
B, 136	GM943_C07_94R1_030.fsa	1624252	567	2235
B, 137	GM943_C07_94R1_030.fsa	1633224	360	1305
B, 138	GM943_C07_94R1_030.fsa	1643983	342	1494
B, 139	GM943_C07_94R1_030.fsa	1653838	40	165
B, 140	GM943_C07_94R1_030.fsa	1664582	64	303
B, 141	GM943_C07_94R1_030.fsa	1675319	138	642
B, 142	GM943_C07_94R1_030.fsa	1685153	215	1055
B, 143	GM943_C07_94R1_030.fsa	1695875	610	2901
B, 144	GM943_C07_94R1_030.fsa	170748	319	1300
B, 145	GM943_C07_94R1_030.fsa	1717294	283	1030
B, 146	GM943_C07_94R1_030.fsa	1726209	807	3582
B, 147	GM943_C07_94R1_030.fsa	1736901	4828	23777
B, 148	GM943_C07_94R1_030.fsa	1749364	2125	10240
B, 149	GM943_C07_94R1_030.fsa	1760039	294	1165
B, 150	GM943_C07_94R1_030.fsa	1768928	776	3511
B, 151	GM943_C07_94R1_030.fsa	1778701	229	846
B, 152	GM943_C07_94R1_030.fsa	1787579	259	1019
B, 153	GM943_C07_94R1_030.fsa	1797339	296	1265
B, 154	GM943_C07_94R1_030.fsa	1805354	163	608
B, 155	GM943_C07_94R1_030.fsa	1817841	1769	8470
B, 156	GM943_C07_94R1_030.fsa	182854	193	872
B, 157	GM943_C07_94R1_030.fsa	1837452	390	1735
B, 158	GM943_C07_94R1_030.fsa	1849033	903	4106
B, 159	GM943_C07_94R1_030.fsa	1859719	4160	21230
B, 160	GM943_C07_94R1_030.fsa	186773	248	1182
B, 161	GM943_C07_94R1_030.fsa	1879298	1670	7901
B, 162	GM943_C07_94R1_030.fsa	1889081	1007	4806
B, 163	GM943_C07_94R1_030.fsa	1897973	353	1582
B, 164	GM943_C07_94R1_030.fsa	1908638	915	4272
B, 165	GM943_C07_94R1_030.fsa	1920187	392	1697
B, 166	GM943_C07_94R1_030.fsa	1930843	3424	17183
B, 167	GM943_C07_94R1_030.fsa	1942382	285	1178
B, 168	GM943_C07_94R1_030.fsa	1953916	758	3600
B, 169	GM943_C07_94R1_030.fsa	1965445	873	4258
B, 170	GM943_C07_94R1_030.fsa	1973423	525	2482
B, 171	GM943_C07_94R1_030.fsa	1982285	1423	7133
B, 172	GM943_C07_94R1_030.fsa	1992916	132	583
B, 173	GM943_C07_94R1_030.fsa	2001763	129	516
B, 174	GM943_C07_94R1_030.fsa	2012341	102	472
B, 175	GM943_C07_94R1_030.fsa	2022917	428	2101
B, 176	GM943_C07_94R1_030.fsa	2031728	117	504
B, 177	GM943_C07_94R1_030.fsa	2044062	905	4212
B, 178	GM943_C07_94R1_030.fsa	2054632	918	4321
B, 179	GM943_C07_94R1_030.fsa	2064319	949	4467
B, 180	GM943_C07_94R1_030.fsa	2072244	83	276
B, 181	GM943_C07_94R1_030.fsa	2083689	4124	20807
B, 182	GM943_C07_94R1_030.fsa	2093371	304	1275
B, 183	GM943_C07_94R1_030.fsa	2104812	1422	6915
B, 184	GM943_C07_94R1_030.fsa	2115371	343	1520
B, 185	GM943_C07_94R1_030.fsa	2125048	3393	17535
B, 186	GM943_C07_94R1_030.fsa	2135603	231	965
B, 187	GM943_C07_94R1_030.fsa	2145303	2422	12149
B, 188	GM943_C07_94R1_030.fsa	2154138	371	1782
B, 189	GM943_C07_94R1_030.fsa	2166498	255	1129
B, 190	GM943_C07_94R1_030.fsa	2176203	318	1454
B, 191	GM943_C07_94R1_030.fsa	2185021	651	3216
B, 192	GM943_C07_94R1_030.fsa	2194715	156	647
B, 193	GM943_C07_94R1_030.fsa	2204317	267	1204
B, 194	GM943_C07_94R1_030.fsa	2212952	187	812
B, 195	GM943_C07_94R1_030.fsa	2224181	159	731
B, 196	GM943_C07_94R1_030.fsa	2231957	157	646
B, 197	GM943_C07_94R1_030.fsa	2243191	150	680
B, 198	GM943_C07_94R1_030.fsa	225.27	1189	6454
B, 199	GM943_C07_94R1_030.fsa	2263076	219	1094
B, 200	GM943_C07_94R1_030.fsa	227432	374	1729
B, 201	GM943_C07_94R1_030.fsa	2285568	2864	15199
B, 202	GM943_C07_94R1_030.fsa	2295954	1538	8190
B, 203	GM943_C07_94R1_030.fsa	2307209	325	1544
B, 204	GM943_C07_94R1_030.fsa	2317602	3519	19396
B, 205	GM943_C07_94R1_030.fsa	2327131	2130	11886
B, 206	GM943_C07_94R1_030.fsa	2338397	178	755
B, 207	GM943_C07_94R1_030.fsa	2347933	118	506
B, 208	GM943_C07_94R1_030.fsa	2358339	180	845
B, 209	GM943_C07_94R1_030.fsa	2367882	2047	11338
B, 210	GM943_C07_94R1_030.fsa	2378295	410	2241
B, 211	GM943_C07_94R1_030.fsa	2388711	239	1017
B, 212	GM943_C07_94R1_030.fsa	2399132	490	2469
B, 213	GM943_C07_94R1_030.fsa	2409873	600	3013
B, 214	GM943_C07_94R1_030.fsa	2419735	956	5168
B, 215	GM943_C07_94R1_030.fsa	2430479	1320	7343
B, 216	GM943_C07_94R1_030.fsa	2442104	85	334
B, 217	GM943_C07_94R1_030.fsa	2453714	2645	14813
B, 218	GM943_C07_94R1_030.fsa	2464416	847	4506
B, 219	GM943_C07_94R1_030.fsa	2474216	214	1006
B, 220	GM943_C07_94R1_030.fsa	2482226	69	188
B, 221	GM943_C07_94R1_030.fsa	2492006	3236	18805
B, 222	GM943_C07_94R1_030.fsa	2502588	368	1879
B, 223	GM943_C07_94R1_030.fsa	2512068	301	1371
B, 224	GM943_C07_94R1_030.fsa	252153	184	890
B, 225	GM943_C07_94R1_030.fsa	2531833	702	3876
B, 226	GM943_C07_94R1_030.fsa	2541259	174	781
B, 227	GM943_C07_94R1_030.fsa	2550667	277	1285
B, 228	GM943_C07_94R1_030.fsa	2558353	38	114
B, 229	GM943_C07_94R1_030.fsa	2568583	1384	7906
B, 230	GM943_C07_94R1_030.fsa	2579643	101	398
B, 231	GM943_C07_94R1_030.fsa	2588983	2292	13236
B, 232	GM943_C07_94R1_030.fsa	2599153	36	143
B, 233	GM943_C07_94R1_030.fsa	2607761	3509	20854
B, 234	GM943_C07_94R1_030.fsa	2618972	69	273
B, 235	GM943_C07_94R1_030.fsa	2628457	257	1310
B, 236	GM943_C07_94R1_030.fsa	2639667	135	585
B, 237	GM943_C07_94R1_030.fsa	2650013	1186	6803
B, 238	GM943_C07_94R1_030.fsa	266036	211	967
B, 239	GM943_C07_94R1_030.fsa	2669844	588	3234
B, 240	GM943_C07_94R1_030.fsa	2680189	221	964
B, 241	GM943_C07_94R1_030.fsa	2690534	1219	6997
B, 242	GM943_C07_94R1_030.fsa	2700879	691	3744
B, 243	GM943_C07_94R1_030.fsa	2711224	498	2614
B, 244	GM943_C07_94R1_030.fsa	2723292	672	3718
B, 245	GM943_C07_94R1_030.fsa	2733636	328	1600
B, 246	GM943_C07_94R1_030.fsa	2743117	418	2178
B, 247	GM943_C07_94R1_030.fsa	2752598	105	430
B, 248	GM943_C07_94R1_030.fsa	2762079	257	1270
B, 249	GM943_C07_94R1_030.fsa	277156	182	839
B, 250	GM943_C07_94R1_030.fsa	2781902	412	2316
B, 251	GM943_C07_94R1_030.fsa	2791382	161	795
B, 252	GM943_C07_94R1_030.fsa	2801706	212	1079
B, 253	GM943_C07_94R1_030.fsa	2811088	243	1235
B, 254	GM943_C07_94R1_030.fsa	2821321	190	867
B, 255	GM943_C07_94R1_030.fsa	2831551	585	3173
B, 256	GM943_C07_94R1_030.fsa	2841779	435	2476
B, 257	GM943_C07_94R1_030.fsa	2851153	1579	9681
B, 258	GM943_C07_94R1_030.fsa	2861376	719	3901
B, 259	GM943_C07_94R1_030.fsa	287.33	1361	7954
B, 260	GM943_C07_94R1_030.fsa	2883518	213	1005
B, 261	GM943_C07_94R1_030.fsa	2893733	158	741
B, 262	GM943_C07_94R1_030.fsa	2903095	45	176
B, 263	GM943_C07_94R1_030.fsa	2914157	1923	12231
B, 264	GM943_C07_94R1_030.fsa	2923514	212	1110
B, 265	GM943_C07_94R1_030.fsa	2935421	969	5544
B, 266	GM943_C07_94R1_030.fsa	2945624	256	1130
B, 267	GM943_C07_94R1_030.fsa	2955825	1012	5824
B, 268	GM943_C07_94R1_030.fsa	2966023	769	4244
B, 269	GM943_C07_94R1_030.fsa	2975369	823	4735
B, 270	GM943_C07_94R1_030.fsa	2983864	69	222
B, 271	GM943_C07_94R1_030.fsa	2992358	295	1359
B, 272	GM943_C07_94R1_030.fsa	3003391	325	1635
B, 273	GM943_C07_94R1_030.fsa	3013571	543	3089
B, 274	GM943_C07_94R1_030.fsa	3024612	1319	8236
B, 275	GM943_C07_94R1_030.fsa	3035665	462	2683
B, 276	GM943_C07_94R1_030.fsa	3045878	801	4880
B, 277	GM943_C07_94R1_030.fsa	3054398	45	161
B, 278	GM943_C07_94R1_030.fsa	3064631	86	376
B, 279	GM943_C07_94R1_030.fsa	3074875	1899	13089
B, 280	GM943_C07_94R1_030.fsa	3085984	779	5033
B, 281	GM943_C07_94R1_030.fsa	310.31	2986	21759
B, 282	GM943_C07_94R1_030.fsa	3115098	1030	6971
B, 283	GM943_C07_94R1_030.fsa	3125395	73	290
B, 284	GM943_C07_94R1_030.fsa	3136562	47	182
B, 285	GM943_C07_94R1_030.fsa	3146083	89	539
B, 286	GM943_C07_94R1_030.fsa	3155643	176	1108
B, 287	GM943_C07_94R1_030.fsa	3166076	100	608
B, 288	GM943_C07_94R1_030.fsa	317738	109	522
B, 289	GM943_C07_94R1_030.fsa	3187819	279	1531
B, 290	GM943_C07_94R1_030.fsa	3197389	189	986
B, 291	GM943_C07_94R1_030.fsa	3206882	462	3266
B, 292	GM943_C07_94R1_030.fsa	3217199	347	2385
B, 293	GM943_C07_94R1_030.fsa	3228367	267	1501
B, 294	GM943_C07_94R1_030.fsa	3236952	1789	13592
B, 295	GM943_C07_94R1_030.fsa	3248106	885	6463
B, 296	GM943_C07_94R1_030.fsa	3259251	107	503
B, 297	GM943_C07_94R1_030.fsa	3267819	70	284
B, 298	GM943_C07_94R1_030.fsa	3279806	1014	6933
B, 299	GM943_C07_94R1_030.fsa	3298623	2040	15489
B, 300	GM943_C07_94R1_030.fsa	3308877	1240	8769
B, 301	GM943_C07_94R1_030.fsa	3319977	418	2592
B, 302	GM943_C07_94R1_030.fsa	3331069	233	1357
B, 303	GM943_C07_94R1_030.fsa	3340449	2779	21444
B, 304	GM943_C07_94R1_030.fsa	3350674	881	6242
B, 305	GM943_C07_94R1_030.fsa	3361744	293	1631
B, 306	GM943_C07_94R1_030.fsa	3381309	2289	18367
B, 307	GM943_C07_94R1_030.fsa	3392357	892	6312
B, 308	GM943_C07_94R1_030.fsa	3403422	223	1314
B, 309	GM943_C07_94R1_030.fsa	3413689	26	111
B, 310	GM943_C07_94R1_030.fsa	3422243	1492	10932
B, 311	GM943_C07_94R1_030.fsa	3433363	2516	18613
B, 312	GM943_C07_94R1_030.fsa	3445337	151	653
B, 313	GM943_C07_94R1_030.fsa	3453888	348	2021
B, 314	GM943_C07_94R1_030.fsa	3463294	362	2217
B, 315	GM943_C07_94R1_030.fsa	3471844	20	46
B, 316	GM943_C07_94R1_030.fsa	3483813	982	7071
B, 317	GM943_C07_94R1_030.fsa	349407	15	38
B, 318	GM943_C07_94R1_030.fsa	3504327	207	1204
B, 319	GM943_C07_94R1_030.fsa	3515437	282	1901
B, 320	GM943_C07_94R1_030.fsa	3523982	477	3303
B, 321	GM943_C07_94R1_030.fsa	3535944	381	2433
B, 322	GM943_C07_94R1_030.fsa	3545341	116	583
B, 323	GM943_C07_94R1_030.fsa	3554738	366	2332
B, 324	GM943_C07_94R1_030.fsa	3565842	471	3000
B, 325	GM943_C07_94R1_030.fsa	3586338	65	263
B, 326	GM943_C07_94R1_030.fsa	3595731	164	1039
B, 327	GM943_C07_94R1_030.fsa	3605945	132	855
B, 328	GM943_C07_94R1_030.fsa	3625484	1856	16043
B, 329	GM943_C07_94R1_030.fsa	3636532	304	2441
B, 330	GM943_C07_94R1_030.fsa	3645881	294	2032
B, 331	GM943_C07_94R1_030.fsa	3656083	8	17
B, 332	GM943_C07_94R1_030.fsa	3667989	2162	17449
B, 333	GM943_C07_94R1_030.fsa	3678195	322	2360
B, 334	GM943_C07_94R1_030.fsa	3688404	71	392
B, 335	GM943_C07_94R1_030.fsa	3699467	366	2565
B, 336	GM943_C07_94R1_030.fsa	3709681	88	538
B, 337	GM943_C07_94R1_030.fsa	3719045	90	513
B, 338	GM943_C07_94R1_030.fsa	3729263	721	5474
B, 339	GM943_C07_94R1_030.fsa	3738632	149	793
B, 340	GM943_C07_94R1_030.fsa	3750558	457	3513
B, 341	GM943_C07_94R1_030.fsa	3759931	1638	13920
B, 342	GM943_C07_94R1_030.fsa	377101	1318	10991
B, 343	GM943_C07_94R1_030.fsa	3790619	1454	12528
B, 344	GM943_C07_94R1_030.fsa	3800862	821	6748
B, 345	GM943_C07_94R1_030.fsa	381896	172	1124
B, 346	GM943_C07_94R1_030.fsa	3838783	579	5318
B, 347	GM943_C07_94R1_030.fsa	3849988	607	5018
B, 348	GM943_C07_94R1_030.fsa	3861193	4	10
B, 349	GM943_C07_94R1_030.fsa	3872399	56	358
B, 350	GM943_C07_94R1_030.fsa	3883605	1158	9919
B, 351	GM943_C07_94R1_030.fsa	3893949	92	539
B, 352	GM943_C07_94R1_030.fsa	3903432	67	375
B, 353	GM943_C07_94R1_030.fsa	392326	1570	13766
B, 354	GM943_C07_94R1_030.fsa	3933606	240	1731
B, 355	GM943_C07_94R1_030.fsa	394309	5	11
B, 356	GM943_C07_94R1_030.fsa	3951712	86	369
B, 357	GM943_C07_94R1_030.fsa	3962921	1546	12567
B, 358	GM943_C07_94R1_030.fsa	397413	659	4560
B, 359	GM943_C07_94R1_030.fsa	398534	240	1234
B, 360	GM943_C07_94R1_030.fsa	3994826	104	435
B, 361	GM943_C07_94R1_030.fsa	400.34	12	26
B, 362	GM943_C07_94R1_030.fsa	4014455	381	2916
B, 363	GM943_C07_94R1_030.fsa	4024666	243	1818
B, 364	GM943_C07_94R1_030.fsa	4034884	262	1945
B, 365	GM943_C07_94R1_030.fsa	4043404	62	285
B, 366	GM943_C07_94R1_030.fsa	4054486	231	1635
B, 367	GM943_C07_94R1_030.fsa	4064723	917	8758
B, 368	GM943_C07_94R1_030.fsa	4085217	27	128
B, 369	GM943_C07_94R1_030.fsa	4096329	28	103
B, 370	GM943_C07_94R1_030.fsa	4106594	310	1877
B, 371	GM943_C07_94R1_030.fsa	4124573	445	3101
B, 372	GM943_C07_94R1_030.fsa	4134856	449	3186
B, 373	GM943_C07_94R1_030.fsa	4144341	57	173
B, 374	GM943_C07_94R1_030.fsa	4154763	1930	15425
B, 375	GM943_C07_94R1_030.fsa	4177367	522	3687
B, 376	GM943_C07_94R1_030.fsa	4187809	100	437
B, 377	GM943_C07_94R1_030.fsa	4199129	908	7223
B, 378	GM943_C07_94R1_030.fsa	4209474	83	557
B, 379	GM943_C07_94R1_030.fsa	4218948	507	3932
B, 380	GM943_C07_94R1_030.fsa	4237038	1002	9765
B, 381	GM943_C07_94R1_030.fsa	4247377	304	2189
B, 382	GM943_C07_94R1_030.fsa	4257717	25	85
B, 383	GM943_C07_94R1_030.fsa	4270643	268	2100
B, 384	GM943_C07_94R1_030.fsa	4280985	496	4109
B, 385	GM943_C07_94R1_030.fsa	4299086	274	2012
B, 386	GM943_C07_94R1_030.fsa	4309431	1318	13174
B, 387	GM943_C07_94R1_030.fsa	4318915	124	637
B, 388	GM943_C07_94R1_030.fsa	4340474	2067	20303
B, 389	GM943_C07_94R1_030.fsa	4349961	327	2370
B, 390	GM943_C07_94R1_030.fsa	4362899	33	127
B, 391	GM943_C07_94R1_030.fsa	4372389	27	89
B, 392	GM943_C07_94R1_030.fsa	4381879	297	2033
B, 393	GM943_C07_94R1_030.fsa	4401745	684	6546
B, 394	GM943_C07_94R1_030.fsa	4411345	1229	11782
B, 395	GM943_C07_94R1_030.fsa	4431435	918	9011
B, 396	GM943_C07_94R1_030.fsa	4441925	296	2202
B, 397	GM943_C07_94R1_030.fsa	4462924	216	1738
B, 398	GM943_C07_94R1_030.fsa	4472556	38	156
B, 399	GM943_C07_94R1_030.fsa	4483946	105	828
B, 400	GM943_C07_94R1_030.fsa	450236	238	1820
B, 401	GM943_C07_94R1_030.fsa	4512891	1196	12100
B, 402	GM943_C07_94R1_030.fsa	4534849	69	419
B, 403	GM943_C07_94R1_030.fsa	4563875	1183	12223
B, 404	GM943_C07_94R1_030.fsa	4575321	13	37
B, 405	GM943_C07_94R1_030.fsa	4585894	382	3301
B, 406	GM943_C07_94R1_030.fsa	4597354	113	819
B, 407	GM943_C07_94R1_030.fsa	4628881	109	583
B, 408	GM943_C07_94R1_030.fsa	4638522	424	3877
B, 409	GM943_C07_94R1_030.fsa	4648171	185	1257
B, 410	GM943_C07_94R1_030.fsa	4658706	137	615
B, 411	GM943_C07_94R1_030.fsa	4667491	75	348
B, 412	GM943_C07_94R1_030.fsa	468.86	383	3803
B, 413	GM943_C07_94R1_030.fsa	4698287	185	1224
B, 414	GM943_C07_94R1_030.fsa	4709744	88	566
B, 415	GM943_C07_94R1_030.fsa	4720329	467	3939
B, 416	GM943_C07_94R1_030.fsa	473004	6	21
B, 417	GM943_C07_94R1_030.fsa	4736224	3	6
B, 418	GM943_C07_94R1_030.fsa	4750369	183	1722
B, 419	GM943_C07_94R1_030.fsa	4759217	110	696
B, 420	GM943_C07_94R1_030.fsa	4778706	1206	12557
B, 421	GM943_C07_94R1_030.fsa	4788461	1534	16962
B, 422	GM943_C07_94R1_030.fsa	4807184	81	589
B, 423	GM943_C07_94R1_030.fsa	4839565	539	7120
B, 424	GM943_C07_94R1_030.fsa	4869321	222	2094
B, 425	GM943_C07_94R1_030.fsa	4881063	49	200
B, 426	GM943_C07_94R1_030.fsa	4899148	591	5765
B, 427	GM943_C07_94R1_030.fsa	4909106	534	5396
B, 428	GM943_C07_94R1_030.fsa	4919979	171	1184
B, 429	GM943_C07_94R1_030.fsa	4930861	17	43
B, 430	GM943_C07_94R1_030.fsa	4941752	206	1826
B, 431	GM943_C07_94R1_030.fsa	4950835	248	1978
B, 432	GM943_C07_94R1_030.fsa	4973573	531	3483
B, 433	GM943_C07_94R1_030.fsa	500.0	1189	23419
B, 434	GM943_C07_94R1_030.fsa	5028822	620	5392
B, 435	GM943_C07_94R1_030.fsa	5049623	323	3145
B, 436	GM943_C07_94R1_030.fsa	5059598	621	8937
B, 437	GM943_C07_94R1_030.fsa	5089621	37	130
B, 438	GM943_C07_94R1_030.fsa	5119797	81	346
B, 439	GM943_C07_94R1_030.fsa	5155913	32041	216342
B, 440	GM943_C07_94R1_030.fsa	5198121	8	20
B, 441	GM943_C07_94R1_030.fsa	5204588	10	25
B, 442	GM943_C07_94R1_030.fsa	5218353	146	1332
B, 443	GM943_C07_94R1_030.fsa	5228446	124	1325
B, 444	GM943_C07_94R1_030.fsa	5246796	11	30
G, 1	GM943_C07_94R1_030.fsa	515966	6575	30887
G, 2	GM943_C07_94R1_030.fsa	5169031	3521	13865
Y, 1	GM943_C07_94R1_030.fsa	5165282	11965	196791
R, 1	GM943_C07_94R1_030.fsa	515966	1558	7218
R, 2	GM943_C07_94R1_030.fsa	5169969	1524	6630
O, 1	GM943_C07_94R1_030.fsa	20.0	4343	45247
O, 2	GM943_C07_94R1_030.fsa	40.0	3876	29264
O, 3	GM943_C07_94R1_030.fsa	60.0	7335	41481
O, 4	GM943_C07_94R1_030.fsa	80.0	4837	27325
O, 5	GM943_C07_94R1_030.fsa	100.0	7580	40833
O, 6	GM943_C07_94R1_030.fsa	114.0	8598	46218
O, 7	GM943_C07_94R1_030.fsa	120.0	6996	37307
O, 8	GM943_C07_94R1_030.fsa	140.0	5690	29064
O, 9	GM943_C07_94R1_030.fsa	160.0	5969	31501
O, 10	GM943_C07_94R1_030.fsa	180.0	6939	36583
O, 11	GM943_C07_94R1_030.fsa	200.0	5377	28553
O, 12	GM943_C07_94R1_030.fsa	214.0	5270	28366
O, 13	GM943_C07_94R1_030.fsa	220.0	4174	23287
O, 14	GM943_C07_94R1_030.fsa	240.0	5885	34152
O, 15	GM943_C07_94R1_030.fsa	250.0	2683	16559
O, 16	GM943_C07_94R1_030.fsa	260.0	4317	27185
O, 17	GM943_C07_94R1_030.fsa	280.0	4826	31592
O, 18	GM943_C07_94R1_030.fsa	300.0	4943	34520
O, 19	GM943_C07_94R1_030.fsa	314.0	3296	23496
O, 20	GM943_C07_94R1_030.fsa	320.0	3630	27291
O, 21	GM943_C07_94R1_030.fsa	340.0	4701	37275
O, 22	GM943_C07_94R1_030.fsa	360.0	3934	32408
O, 23	GM943_C07_94R1_030.fsa	380.0	2873	24549
O, 24	GM943_C07_94R1_030.fsa	400.0	3921	35233
O, 25	GM943_C07_94R1_030.fsa	414.0	3693	34422
O, 26	GM943_C07_94R1_030.fsa	420.0	3456	32392
O, 27	GM943_C07_94R1_030.fsa	440.0	4178	40770
O, 28	GM943_C07_94R1_030.fsa	460.0	4601	45511
O, 29	GM943_C07_94R1_030.fsa	480.0	4544	45396
O, 30	GM943_C07_94R1_030.fsa	500.0	2062	20977
O, 31	GM943_C07_94R1_030.fsa	514.0	2221	22497
O, 32	GM943_C07_94R1_030.fsa	520.0	4473	50497
O, 33	GM943_C07_94R1_030.fsa	540.0	3862	42055
O, 34	GM943_C07_94R1_030.fsa	560.0	2496	27766
O, 35	GM943_C07_94R1_030.fsa	580.0	3806	43052
O, 36	GM943_C07_94R1_030.fsa	600.0	2491	28201

## Sheet: 94R2
Dye/Sample Peak	Sample File Name	Size	Height	Area in Point
B, 1	GM943_C08_94R2_030.fsa	0.7143	185	1091
B, 2	GM943_C08_94R2_030.fsa	3.0	180	1162
B, 3	GM943_C08_94R2_030.fsa	45714	21	143
B, 4	GM943_C08_94R2_030.fsa	67143	36	154
B, 5	GM943_C08_94R2_030.fsa	118571	69	408
B, 6	GM943_C08_94R2_030.fsa	132857	226	1212
B, 7	GM943_C08_94R2_030.fsa	145714	104	505
B, 8	GM943_C08_94R2_030.fsa	167143	72	288
B, 9	GM943_C08_94R2_030.fsa	184286	203	955
B, 10	GM943_C08_94R2_030.fsa	20.0	1647	9482
B, 11	GM943_C08_94R2_030.fsa	219328	887	5831
B, 12	GM943_C08_94R2_030.fsa	230391	945	5747
B, 13	GM943_C08_94R2_030.fsa	267185	384	1807
B, 14	GM943_C08_94R2_030.fsa	283484	484	2483
B, 15	GM943_C08_94R2_030.fsa	300879	212	1077
B, 16	GM943_C08_94R2_030.fsa	315077	790	4068
B, 17	GM943_C08_94R2_030.fsa	327629	566	2675
B, 18	GM943_C08_94R2_030.fsa	346743	80	571
B, 19	GM943_C08_94R2_030.fsa	360098	422	2270
B, 20	GM943_C08_94R2_030.fsa	370609	196	951
B, 21	GM943_C08_94R2_030.fsa	388642	223	997
B, 22	GM943_C08_94R2_030.fsa	405886	414	2161
B, 23	GM943_C08_94R2_030.fsa	415237	83	379
B, 24	GM943_C08_94R2_030.fsa	423354	38	141
B, 25	GM943_C08_94R2_030.fsa	437127	425	2231
B, 26	GM943_C08_94R2_030.fsa	448473	1510	9781
B, 27	GM943_C08_94R2_030.fsa	469709	874	7152
B, 28	GM943_C08_94R2_030.fsa	489452	3	5
B, 29	GM943_C08_94R2_030.fsa	497034	32	85
B, 30	GM943_C08_94R2_030.fsa	509912	564	1951
B, 31	GM943_C08_94R2_030.fsa	517354	1165	4893
B, 32	GM943_C08_94R2_030.fsa	535221	3822	24356
B, 33	GM943_C08_94R2_030.fsa	546629	310	1316
B, 34	GM943_C08_94R2_030.fsa	558941	1188	4980
B, 35	GM943_C08_94R2_030.fsa	571117	2016	9227
B, 36	GM943_C08_94R2_030.fsa	57916	714	3301
B, 37	GM943_C08_94R2_030.fsa	590125	3404	16156
B, 38	GM943_C08_94R2_030.fsa	606228	4381	20918
B, 39	GM943_C08_94R2_030.fsa	619684	1311	5709
B, 40	GM943_C08_94R2_030.fsa	635149	989	4720
B, 41	GM943_C08_94R2_030.fsa	648498	297	1326
B, 42	GM943_C08_94R2_030.fsa	659754	3215	15736
B, 43	GM943_C08_94R2_030.fsa	671994	1041	5027
B, 44	GM943_C08_94R2_030.fsa	686221	976	4738
B, 45	GM943_C08_94R2_030.fsa	695337	645	3304
B, 46	GM943_C08_94R2_030.fsa	703421	107	461
B, 47	GM943_C08_94R2_030.fsa	718529	2637	13340
B, 48	GM943_C08_94R2_030.fsa	734574	420	1864
B, 49	GM943_C08_94R2_030.fsa	744565	270	1213
B, 50	GM943_C08_94R2_030.fsa	756517	443	2132
B, 51	GM943_C08_94R2_030.fsa	763471	2092	10559
B, 52	GM943_C08_94R2_030.fsa	77437	425	1821
B, 53	GM943_C08_94R2_030.fsa	78425	586	2520
B, 54	GM943_C08_94R2_030.fsa	796069	90	415
B, 55	GM943_C08_94R2_030.fsa	806818	607	2651
B, 56	GM943_C08_94R2_030.fsa	818492	1102	5386
B, 57	GM943_C08_94R2_030.fsa	829177	913	4118
B, 58	GM943_C08_94R2_030.fsa	842754	150	604
B, 59	GM943_C08_94R2_030.fsa	854371	295	1295
B, 60	GM943_C08_94R2_030.fsa	865005	449	1741
B, 61	GM943_C08_94R2_030.fsa	875624	451	1793
B, 62	GM943_C08_94R2_030.fsa	885265	349	1416
B, 63	GM943_C08_94R2_030.fsa	895855	598	2429
B, 64	GM943_C08_94R2_030.fsa	90643	465	2243
B, 65	GM943_C08_94R2_030.fsa	914112	1316	6179
B, 66	GM943_C08_94R2_030.fsa	924662	1868	8720
B, 67	GM943_C08_94R2_030.fsa	939025	712	3301
B, 68	GM943_C08_94R2_030.fsa	950495	5133	25383
B, 69	GM943_C08_94R2_030.fsa	958132	1478	7608
B, 70	GM943_C08_94R2_030.fsa	967668	3374	16187
B, 71	GM943_C08_94R2_030.fsa	985753	4300	20821
B, 72	GM943_C08_94R2_030.fsa	997153	407	1926
B, 73	GM943_C08_94R2_030.fsa	1009762	106	446
B, 74	GM943_C08_94R2_030.fsa	1018526	3517	16605
B, 75	GM943_C08_94R2_030.fsa	1030178	3476	16062
B, 76	GM943_C08_94R2_030.fsa	1042758	289	1201
B, 77	GM943_C08_94R2_030.fsa	1051443	861	4065
B, 78	GM943_C08_94R2_030.fsa	1060107	1323	6188
B, 79	GM943_C08_94R2_030.fsa	1070668	1520	6905
B, 80	GM943_C08_94R2_030.fsa	108311	410	1820
B, 81	GM943_C08_94R2_030.fsa	1094559	205	863
B, 82	GM943_C08_94R2_030.fsa	1105022	2590	12419
B, 83	GM943_C08_94R2_030.fsa	1115455	556	2495
B, 84	GM943_C08_94R2_030.fsa	1127748	768	3365
B, 85	GM943_C08_94R2_030.fsa	1137176	383	1599
B, 86	GM943_C08_94R2_030.fsa	1146413	292	1211
B, 87	GM943_C08_94R2_030.fsa	1155554	149	483
B, 88	GM943_C08_94R2_030.fsa	116285	174	693
B, 89	GM943_C08_94R2_030.fsa	1173765	776	3395
B, 90	GM943_C08_94R2_030.fsa	1184645	204	872
B, 91	GM943_C08_94R2_030.fsa	1191879	2064	9489
B, 92	GM943_C08_94R2_030.fsa	1202707	1853	8710
B, 93	GM943_C08_94R2_030.fsa	1215345	2511	11597
B, 94	GM943_C08_94R2_030.fsa	1227083	533	2287
B, 95	GM943_C08_94R2_030.fsa	1236115	590	2435
B, 96	GM943_C08_94R2_030.fsa	1246957	163	568
B, 97	GM943_C08_94R2_030.fsa	1256898	3178	15032
B, 98	GM943_C08_94R2_030.fsa	1266842	423	1700
B, 99	GM943_C08_94R2_030.fsa	1275884	783	3197
B, 100	GM943_C08_94R2_030.fsa	1284929	197	674
B, 101	GM943_C08_94R2_030.fsa	1293976	2137	9873
B, 102	GM943_C08_94R2_030.fsa	1304836	261	953
B, 103	GM943_C08_94R2_030.fsa	1316604	2261	10768
B, 104	GM943_C08_94R2_030.fsa	1326565	385	1703
B, 105	GM943_C08_94R2_030.fsa	1335622	768	3480
B, 106	GM943_C08_94R2_030.fsa	1344682	451	2017
B, 107	GM943_C08_94R2_030.fsa	1353745	1078	4935
B, 108	GM943_C08_94R2_030.fsa	136553	152	506
B, 109	GM943_C08_94R2_030.fsa	1374597	727	3352
B, 110	GM943_C08_94R2_030.fsa	1383668	254	1112
B, 111	GM943_C08_94R2_030.fsa	139274	969	4525
B, 112	GM943_C08_94R2_030.fsa	1402768	128	468
B, 113	GM943_C08_94R2_030.fsa	1411995	1685	7940
B, 114	GM943_C08_94R2_030.fsa	1423065	220	956
B, 115	GM943_C08_94R2_030.fsa	1432289	432	1835
B, 116	GM943_C08_94R2_030.fsa	1441512	121	491
B, 117	GM943_C08_94R2_030.fsa	1453501	773	3433
B, 118	GM943_C08_94R2_030.fsa	1463644	450	1873
B, 119	GM943_C08_94R2_030.fsa	1472863	638	2846
B, 120	GM943_C08_94R2_030.fsa	1483926	235	915
B, 121	GM943_C08_94R2_030.fsa	1494065	868	3734
B, 122	GM943_C08_94R2_030.fsa	1505125	505	2000
B, 123	GM943_C08_94R2_030.fsa	1515262	538	2280
B, 124	GM943_C08_94R2_030.fsa	1523555	1002	4376
B, 125	GM943_C08_94R2_030.fsa	1534611	1491	6783
B, 126	GM943_C08_94R2_030.fsa	1544744	284	1033
B, 127	GM943_C08_94R2_030.fsa	155764	176	743
B, 128	GM943_C08_94R2_030.fsa	1567771	1938	9182
B, 129	GM943_C08_94R2_030.fsa	1579743	25	52
B, 130	GM943_C08_94R2_030.fsa	1588031	2225	9709
B, 131	GM943_C08_94R2_030.fsa	1598159	2221	9748
B, 132	GM943_C08_94R2_030.fsa	1606342	1160	5082
B, 133	GM943_C08_94R2_030.fsa	1616302	4571	21345
B, 134	GM943_C08_94R2_030.fsa	1625352	577	2386
B, 135	GM943_C08_94R2_030.fsa	1633493	390	1414
B, 136	GM943_C08_94R2_030.fsa	1644342	365	1586
B, 137	GM943_C08_94R2_030.fsa	1654281	51	202
B, 138	GM943_C08_94R2_030.fsa	1664214	68	366
B, 139	GM943_C08_94R2_030.fsa	1675043	138	607
B, 140	GM943_C08_94R2_030.fsa	1685866	233	1013
B, 141	GM943_C08_94R2_030.fsa	1695781	610	2846
B, 142	GM943_C08_94R2_030.fsa	1707492	340	1320
B, 143	GM943_C08_94R2_030.fsa	1717395	325	1300
B, 144	GM943_C08_94R2_030.fsa	1726393	917	4186
B, 145	GM943_C08_94R2_030.fsa	1737184	5389	25572
B, 146	GM943_C08_94R2_030.fsa	1748867	2372	11084
B, 147	GM943_C08_94R2_030.fsa	1759644	319	1300
B, 148	GM943_C08_94R2_030.fsa	1769517	907	3927
B, 149	GM943_C08_94R2_030.fsa	1778488	288	1078
B, 150	GM943_C08_94R2_030.fsa	1787455	266	1080
B, 151	GM943_C08_94R2_030.fsa	1797313	307	1212
B, 152	GM943_C08_94R2_030.fsa	1805421	144	578
B, 153	GM943_C08_94R2_030.fsa	1818067	1910	8829
B, 154	GM943_C08_94R2_030.fsa	182.8	193	823
B, 155	GM943_C08_94R2_030.fsa	183793	417	1818
B, 156	GM943_C08_94R2_030.fsa	184876	963	4648
B, 157	GM943_C08_94R2_030.fsa	1859585	4689	23151
B, 158	GM943_C08_94R2_030.fsa	1867702	285	1464
B, 159	GM943_C08_94R2_030.fsa	1879423	1762	8190
B, 160	GM943_C08_94R2_030.fsa	1889338	1064	4934
B, 161	GM943_C08_94R2_030.fsa	1899249	393	1613
B, 162	GM943_C08_94R2_030.fsa	1909158	993	4495
B, 163	GM943_C08_94R2_030.fsa	1919964	412	1674
B, 164	GM943_C08_94R2_030.fsa	1930767	3875	18362
B, 165	GM943_C08_94R2_030.fsa	1942466	303	1236
B, 166	GM943_C08_94R2_030.fsa	195416	890	3995
B, 167	GM943_C08_94R2_030.fsa	1964952	991	4897
B, 168	GM943_C08_94R2_030.fsa	1973942	580	2790
B, 169	GM943_C08_94R2_030.fsa	198293	1647	7868
B, 170	GM943_C08_94R2_030.fsa	1992814	145	637
B, 171	GM943_C08_94R2_030.fsa	2001794	119	444
B, 172	GM943_C08_94R2_030.fsa	201255	130	534
B, 173	GM943_C08_94R2_030.fsa	2023297	486	2331
B, 174	GM943_C08_94R2_030.fsa	203314	149	637
B, 175	GM943_C08_94R2_030.fsa	2044763	1035	4652
B, 176	GM943_C08_94R2_030.fsa	2055481	1023	4794
B, 177	GM943_C08_94R2_030.fsa	2065298	1066	5019
B, 178	GM943_C08_94R2_030.fsa	2073324	92	300
B, 179	GM943_C08_94R2_030.fsa	2084017	4659	23999
B, 180	GM943_C08_94R2_030.fsa	209.47	342	1396
B, 181	GM943_C08_94R2_030.fsa	2106264	1577	7706
B, 182	GM943_C08_94R2_030.fsa	2116927	399	1727
B, 183	GM943_C08_94R2_030.fsa	2125807	3935	19874
B, 184	GM943_C08_94R2_030.fsa	2136453	269	1120
B, 185	GM943_C08_94R2_030.fsa	2146189	2749	13967
B, 186	GM943_C08_94R2_030.fsa	2155026	430	1949
B, 187	GM943_C08_94R2_030.fsa	2166504	297	1240
B, 188	GM943_C08_94R2_030.fsa	2176209	339	1581
B, 189	GM943_C08_94R2_030.fsa	2185907	779	3688
B, 190	GM943_C08_94R2_030.fsa	2195598	187	756
B, 191	GM943_C08_94R2_030.fsa	220437	316	1416
B, 192	GM943_C08_94R2_030.fsa	2213988	222	895
B, 193	GM943_C08_94R2_030.fsa	2223608	193	888
B, 194	GM943_C08_94R2_030.fsa	2233232	180	823
B, 195	GM943_C08_94R2_030.fsa	2243735	194	875
B, 196	GM943_C08_94R2_030.fsa	2253366	1435	7658
B, 197	GM943_C08_94R2_030.fsa	2263876	277	1329
B, 198	GM943_C08_94R2_030.fsa	2275267	440	2033
B, 199	GM943_C08_94R2_030.fsa	2285786	3358	17891
B, 200	GM943_C08_94R2_030.fsa	2296309	1829	9544
B, 201	GM943_C08_94R2_030.fsa	2307713	360	1650
B, 202	GM943_C08_94R2_030.fsa	2318244	4238	22933
B, 203	GM943_C08_94R2_030.fsa	2327901	2540	13983
B, 204	GM943_C08_94R2_030.fsa	2340197	204	875
B, 205	GM943_C08_94R2_030.fsa	2348983	123	548
B, 206	GM943_C08_94R2_030.fsa	2359531	219	1128
B, 207	GM943_C08_94R2_030.fsa	2369202	2436	13685
B, 208	GM943_C08_94R2_030.fsa	2378878	505	2551
B, 209	GM943_C08_94R2_030.fsa	2390317	298	1311
B, 210	GM943_C08_94R2_030.fsa	240.0	598	3045
B, 211	GM943_C08_94R2_030.fsa	241077	713	3588
B, 212	GM943_C08_94R2_030.fsa	2420631	1144	6107
B, 213	GM943_C08_94R2_030.fsa	2431375	1560	8777
B, 214	GM943_C08_94R2_030.fsa	2442105	116	463
B, 215	GM943_C08_94R2_030.fsa	2454607	3216	17866
B, 216	GM943_C08_94R2_030.fsa	2465309	998	5404
B, 217	GM943_C08_94R2_030.fsa	2474217	278	1202
B, 218	GM943_C08_94R2_030.fsa	2482227	78	238
B, 219	GM943_C08_94R2_030.fsa	2492895	4017	22519
B, 220	GM943_C08_94R2_030.fsa	2502603	430	2313
B, 221	GM943_C08_94R2_030.fsa	251214	323	1589
B, 222	GM943_C08_94R2_030.fsa	2522531	197	911
B, 223	GM943_C08_94R2_030.fsa	2532042	833	4418
B, 224	GM943_C08_94R2_030.fsa	2541542	195	851
B, 225	GM943_C08_94R2_030.fsa	2551029	310	1526
B, 226	GM943_C08_94R2_030.fsa	2558782	39	127
B, 227	GM943_C08_94R2_030.fsa	2569108	1687	9345
B, 228	GM943_C08_94R2_030.fsa	2579419	110	422
B, 229	GM943_C08_94R2_030.fsa	2588859	2726	15583
B, 230	GM943_C08_94R2_030.fsa	2598287	39	114
B, 231	GM943_C08_94R2_030.fsa	2607852	4132	24609
B, 232	GM943_C08_94R2_030.fsa	2618323	77	264
B, 233	GM943_C08_94R2_030.fsa	2628795	321	1583
B, 234	GM943_C08_94R2_030.fsa	2639268	171	691
B, 235	GM943_C08_94R2_030.fsa	2649742	1436	8073
B, 236	GM943_C08_94R2_030.fsa	2660217	272	1185
B, 237	GM943_C08_94R2_030.fsa	266982	714	3820
B, 238	GM943_C08_94R2_030.fsa	2680297	278	1204
B, 239	GM943_C08_94R2_030.fsa	2690776	1433	8426
B, 240	GM943_C08_94R2_030.fsa	2701256	809	4460
B, 241	GM943_C08_94R2_030.fsa	2711737	601	3133
B, 242	GM943_C08_94R2_030.fsa	2723092	802	4253
B, 243	GM943_C08_94R2_030.fsa	2733576	398	1944
B, 244	GM943_C08_94R2_030.fsa	2743187	510	2655
B, 245	GM943_C08_94R2_030.fsa	2752799	134	513
B, 246	GM943_C08_94R2_030.fsa	2761538	313	1543
B, 247	GM943_C08_94R2_030.fsa	2772026	229	1049
B, 248	GM943_C08_94R2_030.fsa	2781641	480	2677
B, 249	GM943_C08_94R2_030.fsa	2792131	179	883
B, 250	GM943_C08_94R2_030.fsa	2802597	281	1383
B, 251	GM943_C08_94R2_030.fsa	2812118	313	1567
B, 252	GM943_C08_94R2_030.fsa	2822501	256	1095
B, 253	GM943_C08_94R2_030.fsa	2832878	702	3641
B, 254	GM943_C08_94R2_030.fsa	2842387	499	2738
B, 255	GM943_C08_94R2_030.fsa	2851891	1876	11039
B, 256	GM943_C08_94R2_030.fsa	2862255	809	4376
B, 257	GM943_C08_94R2_030.fsa	2874341	1571	9061
B, 258	GM943_C08_94R2_030.fsa	2884695	288	1373
B, 259	GM943_C08_94R2_030.fsa	2895044	192	965
B, 260	GM943_C08_94R2_030.fsa	2904527	57	224
B, 261	GM943_C08_94R2_030.fsa	2914868	2191	13881
B, 262	GM943_C08_94R2_030.fsa	2925204	247	1191
B, 263	GM943_C08_94R2_030.fsa	2936396	1082	6045
B, 264	GM943_C08_94R2_030.fsa	2946722	268	1221
B, 265	GM943_C08_94R2_030.fsa	2956183	1160	6650
B, 266	GM943_C08_94R2_030.fsa	2966501	858	4708
B, 267	GM943_C08_94R2_030.fsa	2975954	921	5265
B, 268	GM943_C08_94R2_030.fsa	2984545	91	296
B, 269	GM943_C08_94R2_030.fsa	2993132	356	1670
B, 270	GM943_C08_94R2_030.fsa	3004237	380	1883
B, 271	GM943_C08_94R2_030.fsa	3014421	616	3396
B, 272	GM943_C08_94R2_030.fsa	3025476	1467	8993
B, 273	GM943_C08_94R2_030.fsa	3036556	524	2846
B, 274	GM943_C08_94R2_030.fsa	304595	913	5365
B, 275	GM943_C08_94R2_030.fsa	3054505	39	158
B, 276	GM943_C08_94R2_030.fsa	3064791	104	446
B, 277	GM943_C08_94R2_030.fsa	3075097	2198	14739
B, 278	GM943_C08_94R2_030.fsa	3086287	842	5443
B, 279	GM943_C08_94R2_030.fsa	310355	3324	23793
B, 280	GM943_C08_94R2_030.fsa	3114804	1165	7693
B, 281	GM943_C08_94R2_030.fsa	3125214	82	358
B, 282	GM943_C08_94R2_030.fsa	3135647	68	267
B, 283	GM943_C08_94R2_030.fsa	314715	92	471
B, 284	GM943_C08_94R2_030.fsa	3156092	170	996
B, 285	GM943_C08_94R2_030.fsa	3166831	109	534
B, 286	GM943_C08_94R2_030.fsa	3178475	108	483
B, 287	GM943_C08_94R2_030.fsa	3188336	325	1690
B, 288	GM943_C08_94R2_030.fsa	3199102	195	1147
B, 289	GM943_C08_94R2_030.fsa	3207883	516	3375
B, 290	GM943_C08_94R2_030.fsa	3217507	394	2561
B, 291	GM943_C08_94R2_030.fsa	322974	300	1774
B, 292	GM943_C08_94R2_030.fsa	3238467	1968	14799
B, 293	GM943_C08_94R2_030.fsa	3248927	975	6671
B, 294	GM943_C08_94R2_030.fsa	3260244	124	515
B, 295	GM943_C08_94R2_030.fsa	3268938	125	558
B, 296	GM943_C08_94R2_030.fsa	3280228	1104	7655
B, 297	GM943_C08_94R2_030.fsa	3299299	1455	8407
B, 298	GM943_C08_94R2_030.fsa	3310547	726	4730
B, 299	GM943_C08_94R2_030.fsa	3320917	288	1498
B, 300	GM943_C08_94R2_030.fsa	3340757	2201	16638
B, 301	GM943_C08_94R2_030.fsa	3351951	669	4585
B, 302	GM943_C08_94R2_030.fsa	3363129	202	1081
B, 303	GM943_C08_94R2_030.fsa	3373435	159	868
B, 304	GM943_C08_94R2_030.fsa	3382013	1560	12437
B, 305	GM943_C08_94R2_030.fsa	3392296	684	4704
B, 306	GM943_C08_94R2_030.fsa	3403482	210	1234
B, 307	GM943_C08_94R2_030.fsa	3423501	1091	7762
B, 308	GM943_C08_94R2_030.fsa	3433073	1658	11984
B, 309	GM943_C08_94R2_030.fsa	3445255	134	467
B, 310	GM943_C08_94R2_030.fsa	3453956	220	1294
B, 311	GM943_C08_94R2_030.fsa	3462655	234	1328
B, 312	GM943_C08_94R2_030.fsa	3472224	21	55
B, 313	GM943_C08_94R2_030.fsa	348.44	612	4220
B, 314	GM943_C08_94R2_030.fsa	3493967	9	18
B, 315	GM943_C08_94R2_030.fsa	3505271	136	742
B, 316	GM943_C08_94R2_030.fsa	3515705	200	1254
B, 317	GM943_C08_94R2_030.fsa	3524398	325	2174
B, 318	GM943_C08_94R2_030.fsa	3535699	271	1574
B, 319	GM943_C08_94R2_030.fsa	3546129	102	421
B, 320	GM943_C08_94R2_030.fsa	3555689	245	1496
B, 321	GM943_C08_94R2_030.fsa	3566117	279	1775
B, 322	GM943_C08_94R2_030.fsa	3585232	29	116
B, 323	GM943_C08_94R2_030.fsa	3596525	83	479
B, 324	GM943_C08_94R2_030.fsa	3606889	73	472
B, 325	GM943_C08_94R2_030.fsa	3625838	1122	9537
B, 326	GM943_C08_94R2_030.fsa	3637036	183	1344
B, 327	GM943_C08_94R2_030.fsa	3645651	153	1077
B, 328	GM943_C08_94R2_030.fsa	3668916	1278	10173
B, 329	GM943_C08_94R2_030.fsa	3679258	219	1583
B, 330	GM943_C08_94R2_030.fsa	3689601	38	150
B, 331	GM943_C08_94R2_030.fsa	3699945	206	1358
B, 332	GM943_C08_94R2_030.fsa	3710291	58	240
B, 333	GM943_C08_94R2_030.fsa	3719775	54	324
B, 334	GM943_C08_94R2_030.fsa	3730122	443	3233
B, 335	GM943_C08_94R2_030.fsa	3740471	90	492
B, 336	GM943_C08_94R2_030.fsa	3750821	267	1866
B, 337	GM943_C08_94R2_030.fsa	3761172	924	7996
B, 338	GM943_C08_94R2_030.fsa	3771525	812	6165
B, 339	GM943_C08_94R2_030.fsa	379137	816	6867
B, 340	GM943_C08_94R2_030.fsa	3800875	485	3710
B, 341	GM943_C08_94R2_030.fsa	3820992	113	700
B, 342	GM943_C08_94R2_030.fsa	3840228	324	3031
B, 343	GM943_C08_94R2_030.fsa	3850718	366	2856
B, 344	GM943_C08_94R2_030.fsa	3874313	44	205
B, 345	GM943_C08_94R2_030.fsa	3883924	667	5309
B, 346	GM943_C08_94R2_030.fsa	3894406	57	394
B, 347	GM943_C08_94R2_030.fsa	3903139	48	290
B, 348	GM943_C08_94R2_030.fsa	3924095	930	7700
B, 349	GM943_C08_94R2_030.fsa	393457	127	828
B, 350	GM943_C08_94R2_030.fsa	3943298	10	29
B, 351	GM943_C08_94R2_030.fsa	3952897	57	238
B, 352	GM943_C08_94R2_030.fsa	3963368	940	7151
B, 353	GM943_C08_94R2_030.fsa	3974709	373	2672
B, 354	GM943_C08_94R2_030.fsa	3986047	138	770
B, 355	GM943_C08_94R2_030.fsa	3994768	77	289
B, 356	GM943_C08_94R2_030.fsa	4015308	208	1525
B, 357	GM943_C08_94R2_030.fsa	4024681	144	1020
B, 358	GM943_C08_94R2_030.fsa	4034067	158	1145
B, 359	GM943_C08_94R2_030.fsa	4043468	56	280
B, 360	GM943_C08_94R2_030.fsa	4054595	128	996
B, 361	GM943_C08_94R2_030.fsa	4064885	557	4839
B, 362	GM943_C08_94R2_030.fsa	4073472	72	419
B, 363	GM943_C08_94R2_030.fsa	4083793	25	119
B, 364	GM943_C08_94R2_030.fsa	4096718	17	48
B, 365	GM943_C08_94R2_030.fsa	4107077	180	1030
B, 366	GM943_C08_94R2_030.fsa	4116589	20	47
B, 367	GM943_C08_94R2_030.fsa	4125249	247	1625
B, 368	GM943_C08_94R2_030.fsa	413479	260	1726
B, 369	GM943_C08_94R2_030.fsa	4142677	45	132
B, 370	GM943_C08_94R2_030.fsa	4154287	1121	8486
B, 371	GM943_C08_94R2_030.fsa	4165914	25	48
B, 372	GM943_C08_94R2_030.fsa	4176662	314	2136
B, 373	GM943_C08_94R2_030.fsa	4187425	47	211
B, 374	GM943_C08_94R2_030.fsa	4199101	507	3794
B, 375	GM943_C08_94R2_030.fsa	4209672	43	224
B, 376	GM943_C08_94R2_030.fsa	4218463	282	2048
B, 377	GM943_C08_94R2_030.fsa	4238673	568	4958
B, 378	GM943_C08_94R2_030.fsa	4248335	158	1112
B, 379	GM943_C08_94R2_030.fsa	4258873	15	43
B, 380	GM943_C08_94R2_030.fsa	4271164	176	1382
B, 381	GM943_C08_94R2_030.fsa	4282573	300	2481
B, 382	GM943_C08_94R2_030.fsa	4300997	68	350
B, 383	GM943_C08_94R2_030.fsa	4309768	652	5413
B, 384	GM943_C08_94R2_030.fsa	432292	66	377
B, 385	GM943_C08_94R2_030.fsa	4342202	1080	9707
B, 386	GM943_C08_94R2_030.fsa	435184	95	488
B, 387	GM943_C08_94R2_030.fsa	4362352	17	75
B, 388	GM943_C08_94R2_030.fsa	4372862	27	91
B, 389	GM943_C08_94R2_030.fsa	4382493	177	1168
B, 390	GM943_C08_94R2_030.fsa	4401784	395	3666
B, 391	GM943_C08_94R2_030.fsa	4411599	712	6465
B, 392	GM943_C08_94R2_030.fsa	4432138	568	4898
B, 393	GM943_C08_94R2_030.fsa	4442864	153	1222
B, 394	GM943_C08_94R2_030.fsa	4462543	132	906
B, 395	GM943_C08_94R2_030.fsa	4475974	9	26
B, 396	GM943_C08_94R2_030.fsa	4484036	45	258
B, 397	GM943_C08_94R2_030.fsa	4501967	130	842
B, 398	GM943_C08_94R2_030.fsa	4513631	696	6762
B, 399	GM943_C08_94R2_030.fsa	4526201	31	140
B, 400	GM943_C08_94R2_030.fsa	4533387	49	286
B, 401	GM943_C08_94R2_030.fsa	4564863	686	6381
B, 402	GM943_C08_94R2_030.fsa	4575667	10	26
B, 403	GM943_C08_94R2_030.fsa	4586478	224	1756
B, 404	GM943_C08_94R2_030.fsa	4599098	75	475
B, 405	GM943_C08_94R2_030.fsa	460.89	15	46
B, 406	GM943_C08_94R2_030.fsa	4629395	89	511
B, 407	GM943_C08_94R2_030.fsa	4638316	281	2494
B, 408	GM943_C08_94R2_030.fsa	4648137	139	1023
B, 409	GM943_C08_94R2_030.fsa	4658859	89	485
B, 410	GM943_C08_94R2_030.fsa	4669591	61	288
B, 411	GM943_C08_94R2_030.fsa	4690185	243	2051
B, 412	GM943_C08_94R2_030.fsa	469915	120	1035
B, 413	GM943_C08_94R2_030.fsa	4709019	60	414
B, 414	GM943_C08_94R2_030.fsa	4719793	302	2551
B, 415	GM943_C08_94R2_030.fsa	4738672	9	21
B, 416	GM943_C08_94R2_030.fsa	4749472	121	976
B, 417	GM943_C08_94R2_030.fsa	4757579	71	503
B, 418	GM943_C08_94R2_030.fsa	477832	701	6914
B, 419	GM943_C08_94R2_030.fsa	4788252	940	9836
B, 420	GM943_C08_94R2_030.fsa	4808252	61	492
B, 421	GM943_C08_94R2_030.fsa	4826615	43	202
B, 422	GM943_C08_94R2_030.fsa	4839489	357	4073
B, 423	GM943_C08_94R2_030.fsa	4860677	10	22
B, 424	GM943_C08_94R2_030.fsa	4869904	116	816
B, 425	GM943_C08_94R2_030.fsa	4877291	16	75
B, 426	GM943_C08_94R2_030.fsa	4880987	19	83
B, 427	GM943_C08_94R2_030.fsa	4899487	392	3670
B, 428	GM943_C08_94R2_030.fsa	4910604	309	3097
B, 429	GM943_C08_94R2_030.fsa	491895	96	725
B, 430	GM943_C08_94R2_030.fsa	493009	14	33
B, 431	GM943_C08_94R2_030.fsa	4940312	133	1148
B, 432	GM943_C08_94R2_030.fsa	4952407	156	1248
B, 433	GM943_C08_94R2_030.fsa	4972909	614	5406
B, 434	GM943_C08_94R2_030.fsa	5001841	129	908
B, 435	GM943_C08_94R2_030.fsa	5031383	280	2039
B, 436	GM943_C08_94R2_030.fsa	5049938	125	865
B, 437	GM943_C08_94R2_030.fsa	5060173	227	1499
B, 438	GM943_C08_94R2_030.fsa	5071364	129	658
B, 439	GM943_C08_94R2_030.fsa	508258	5	10
B, 440	GM943_C08_94R2_030.fsa	5109793	14	39
B, 441	GM943_C08_94R2_030.fsa	5119213	123	789
B, 442	GM943_C08_94R2_030.fsa	515837	32448	225693
B, 443	GM943_C08_94R2_030.fsa	5169979	32448	390835
B, 444	GM943_C08_94R2_030.fsa	520656	10	17
B, 445	GM943_C08_94R2_030.fsa	5220613	9	26
B, 446	GM943_C08_94R2_030.fsa	5229978	16	37
B, 447	GM943_C08_94R2_030.fsa	5235596	8	33
B, 448	GM943_C08_94R2_030.fsa	5241212	10	40
B, 449	GM943_C08_94R2_030.fsa	524.87	11	36
Y, 1	GM943_C08_94R2_030.fsa	5160304	6502	30703
Y, 2	GM943_C08_94R2_030.fsa	5170947	3129	15467
O, 1	GM943_C08_94R2_030.fsa	20.0	4056	41893
O, 2	GM943_C08_94R2_030.fsa	40.0	3693	26807
O, 3	GM943_C08_94R2_030.fsa	60.0	6889	38367
O, 4	GM943_C08_94R2_030.fsa	80.0	4561	25116
O, 5	GM943_C08_94R2_030.fsa	100.0	7215	37699
O, 6	GM943_C08_94R2_030.fsa	114.0	8117	42263
O, 7	GM943_C08_94R2_030.fsa	120.0	6470	34044
O, 8	GM943_C08_94R2_030.fsa	140.0	5526	27718
O, 9	GM943_C08_94R2_030.fsa	160.0	6080	31154
O, 10	GM943_C08_94R2_030.fsa	180.0	7578	39227
O, 11	GM943_C08_94R2_030.fsa	200.0	6047	32261
O, 12	GM943_C08_94R2_030.fsa	214.0	6151	33177
O, 13	GM943_C08_94R2_030.fsa	220.0	4949	28138
O, 14	GM943_C08_94R2_030.fsa	240.0	7481	43056
O, 15	GM943_C08_94R2_030.fsa	250.0	3526	20665
O, 16	GM943_C08_94R2_030.fsa	260.0	5371	33316
O, 17	GM943_C08_94R2_030.fsa	280.0	5824	37788
O, 18	GM943_C08_94R2_030.fsa	300.0	5893	39751
O, 19	GM943_C08_94R2_030.fsa	314.0	3665	26151
O, 20	GM943_C08_94R2_030.fsa	320.0	4103	29598
O, 21	GM943_C08_94R2_030.fsa	340.0	3561	26747
O, 22	GM943_C08_94R2_030.fsa	360.0	2448	19679
O, 23	GM943_C08_94R2_030.fsa	380.0	1699	13943
O, 24	GM943_C08_94R2_030.fsa	400.0	2225	19080
O, 25	GM943_C08_94R2_030.fsa	414.0	2154	18858
O, 26	GM943_C08_94R2_030.fsa	420.0	2002	17671
O, 27	GM943_C08_94R2_030.fsa	440.0	2469	22310
O, 28	GM943_C08_94R2_030.fsa	460.0	2663	25345
O, 29	GM943_C08_94R2_030.fsa	480.0	2664	25682
O, 30	GM943_C08_94R2_030.fsa	500.0	1200	11372
O, 31	GM943_C08_94R2_030.fsa	514.0	1365	13474
O, 32	GM943_C08_94R2_030.fsa	520.0	2590	27675
O, 33	GM943_C08_94R2_030.fsa	540.0	2242	23333
O, 34	GM943_C08_94R2_030.fsa	560.0	1416	14960
O, 35	GM943_C08_94R2_030.fsa	580.0	2186	22699
O, 36	GM943_C08_94R2_030.fsa	600.0	1387	14933

## Sheet: 94R3
Dye/Sample Peak	Sample File Name	Size	Height	Area in Point
B, 1	GM943_C09_94R3_038.fsa	0.5556	197	1191
B, 2	GM943_C09_94R3_038.fsa	27778	216	1393
B, 3	GM943_C09_94R3_038.fsa	45833	38	168
B, 4	GM943_C09_94R3_038.fsa	58333	39	213
B, 5	GM943_C09_94R3_038.fsa	83333	5	16
B, 6	GM943_C09_94R3_038.fsa	98611	19	95
B, 7	GM943_C09_94R3_038.fsa	108333	9	24
B, 8	GM943_C09_94R3_038.fsa	119444	98	386
B, 9	GM943_C09_94R3_038.fsa	130556	239	1358
B, 10	GM943_C09_94R3_038.fsa	144444	112	616
B, 11	GM943_C09_94R3_038.fsa	166667	75	329
B, 12	GM943_C09_94R3_038.fsa	181944	208	1091
B, 13	GM943_C09_94R3_038.fsa	198611	1782	10340
B, 14	GM943_C09_94R3_038.fsa	217129	900	6373
B, 15	GM943_C09_94R3_038.fsa	227852	935	6251
B, 16	GM943_C09_94R3_038.fsa	239941	164	1059
B, 17	GM943_C09_94R3_038.fsa	266517	389	1929
B, 18	GM943_C09_94R3_038.fsa	282345	503	2623
B, 19	GM943_C09_94R3_038.fsa	300661	207	1079
B, 20	GM943_C09_94R3_038.fsa	313103	814	4443
B, 21	GM943_C09_94R3_038.fsa	326702	555	2822
B, 22	GM943_C09_94R3_038.fsa	345357	95	541
B, 23	GM943_C09_94R3_038.fsa	357119	418	2415
B, 24	GM943_C09_94R3_038.fsa	368705	215	1058
B, 25	GM943_C09_94R3_038.fsa	387636	222	1073
B, 26	GM943_C09_94R3_038.fsa	405812	395	2265
B, 27	GM943_C09_94R3_038.fsa	415049	75	331
B, 28	GM943_C09_94R3_038.fsa	421927	24	69
B, 29	GM943_C09_94R3_038.fsa	437811	315	2239
B, 30	GM943_C09_94R3_038.fsa	451248	1078	9621
B, 31	GM943_C09_94R3_038.fsa	474379	683	6034
B, 32	GM943_C09_94R3_038.fsa	516099	1156	4920
B, 33	GM943_C09_94R3_038.fsa	533807	3493	23347
B, 34	GM943_C09_94R3_038.fsa	557324	1115	4868
B, 35	GM943_C09_94R3_038.fsa	569399	1821	9259
B, 36	GM943_C09_94R3_038.fsa	577377	663	3232
B, 37	GM943_C09_94R3_038.fsa	589238	3209	15463
B, 38	GM943_C09_94R3_038.fsa	60508	3991	19824
B, 39	GM943_C09_94R3_038.fsa	618249	1162	5426
B, 40	GM943_C09_94R3_038.fsa	633378	860	4326
B, 41	GM943_C09_94R3_038.fsa	647434	223	1062
B, 42	GM943_C09_94R3_038.fsa	658435	2865	14697
B, 43	GM943_C09_94R3_038.fsa	670393	944	4712
B, 44	GM943_C09_94R3_038.fsa	684288	854	4388
B, 45	GM943_C09_94R3_038.fsa	694176	585	3032
B, 46	GM943_C09_94R3_038.fsa	701079	57	233
B, 47	GM943_C09_94R3_038.fsa	716802	2455	12960
B, 48	GM943_C09_94R3_038.fsa	733423	376	1798
B, 49	GM943_C09_94R3_038.fsa	742187	235	1182
B, 50	GM943_C09_94R3_038.fsa	754803	395	1872
B, 51	GM943_C09_94R3_038.fsa	762542	1975	10425
B, 52	GM943_C09_94R3_038.fsa	772189	407	2023
B, 53	GM943_C09_94R3_038.fsa	782767	577	2710
B, 54	GM943_C09_94R3_038.fsa	795223	136	643
B, 55	GM943_C09_94R3_038.fsa	80.57	638	3127
B, 56	GM943_C09_94R3_038.fsa	817089	1171	6171
B, 57	GM943_C09_94R3_038.fsa	828461	933	4911
B, 58	GM943_C09_94R3_038.fsa	84171	144	640
B, 59	GM943_C09_94R3_038.fsa	853049	291	1305
B, 60	GM943_C09_94R3_038.fsa	864372	472	2003
B, 61	GM943_C09_94R3_038.fsa	873797	475	2003
B, 62	GM943_C09_94R3_038.fsa	884152	362	1569
B, 63	GM943_C09_94R3_038.fsa	894493	622	2754
B, 64	GM943_C09_94R3_038.fsa	905761	495	2335
B, 65	GM943_C09_94R3_038.fsa	912326	1404	7219
B, 66	GM943_C09_94R3_038.fsa	92357	1992	10108
B, 67	GM943_C09_94R3_038.fsa	937603	796	3746
B, 68	GM943_C09_94R3_038.fsa	949746	5314	28125
B, 69	GM943_C09_94R3_038.fsa	95721	1586	8571
B, 70	GM943_C09_94R3_038.fsa	966531	3522	17980
B, 71	GM943_C09_94R3_038.fsa	984212	4650	23440
B, 72	GM943_C09_94R3_038.fsa	996288	426	2191
B, 73	GM943_C09_94R3_038.fsa	1009543	97	399
B, 74	GM943_C09_94R3_038.fsa	1018114	3626	18289
B, 75	GM943_C09_94R3_038.fsa	1029513	3556	17852
B, 76	GM943_C09_94R3_038.fsa	1041828	297	1261
B, 77	GM943_C09_94R3_038.fsa	1051276	869	4306
B, 78	GM943_C09_94R3_038.fsa	105882	1364	6926
B, 79	GM943_C09_94R3_038.fsa	107011	1576	7914
B, 80	GM943_C09_94R3_038.fsa	1082307	406	1780
B, 81	GM943_C09_94R3_038.fsa	1094468	204	847
B, 82	GM943_C09_94R3_038.fsa	110.38	2778	13719
B, 83	GM943_C09_94R3_038.fsa	1114971	597	2706
B, 84	GM943_C09_94R3_038.fsa	112704	793	3643
B, 85	GM943_C09_94R3_038.fsa	1136301	386	1625
B, 86	GM943_C09_94R3_038.fsa	1145418	287	1263
B, 87	GM943_C09_94R3_038.fsa	1155329	132	580
B, 88	GM943_C09_94R3_038.fsa	1162517	212	866
B, 89	GM943_C09_94R3_038.fsa	1173271	787	3610
B, 90	GM943_C09_94R3_038.fsa	1183097	232	1028
B, 91	GM943_C09_94R3_038.fsa	1191115	1986	10410
B, 92	GM943_C09_94R3_038.fsa	1202645	1850	9255
B, 93	GM943_C09_94R3_038.fsa	1214988	2447	12524
B, 94	GM943_C09_94R3_038.fsa	1225567	533	2486
B, 95	GM943_C09_94R3_038.fsa	1235263	548	2551
B, 96	GM943_C09_94R3_038.fsa	1246722	120	455
B, 97	GM943_C09_94R3_038.fsa	1256416	3045	15619
B, 98	GM943_C09_94R3_038.fsa	1266992	338	1478
B, 99	GM943_C09_94R3_038.fsa	1274922	664	3155
B, 100	GM943_C09_94R3_038.fsa	1283734	147	467
B, 101	GM943_C09_94R3_038.fsa	1293426	1965	10319
B, 102	GM943_C09_94R3_038.fsa	1303998	170	657
B, 103	GM943_C09_94R3_038.fsa	1316332	1938	10151
B, 104	GM943_C09_94R3_038.fsa	1326022	213	783
B, 105	GM943_C09_94R3_038.fsa	133483	562	2551
B, 106	GM943_C09_94R3_038.fsa	1343639	292	1168
B, 107	GM943_C09_94R3_038.fsa	1352446	842	4096
B, 108	GM943_C09_94R3_038.fsa	1364776	63	178
B, 109	GM943_C09_94R3_038.fsa	1373583	583	3103
B, 110	GM943_C09_94R3_038.fsa	1381508	136	735
B, 111	GM943_C09_94R3_038.fsa	1391195	738	4351
B, 112	GM943_C09_94R3_038.fsa	1401804	56	205
B, 113	GM943_C09_94R3_038.fsa	1410823	1351	8069
B, 114	GM943_C09_94R3_038.fsa	1421644	134	535
B, 115	GM943_C09_94R3_038.fsa	1431562	279	1419
B, 116	GM943_C09_94R3_038.fsa	1440577	57	194
B, 117	GM943_C09_94R3_038.fsa	1452296	562	3296
B, 118	GM943_C09_94R3_038.fsa	146221	295	1769
B, 119	GM943_C09_94R3_038.fsa	1471222	459	2777
B, 120	GM943_C09_94R3_038.fsa	1482035	109	420
B, 121	GM943_C09_94R3_038.fsa	1493748	579	3135
B, 122	GM943_C09_94R3_038.fsa	1504559	289	1430
B, 123	GM943_C09_94R3_038.fsa	1515368	319	1975
B, 124	GM943_C09_94R3_038.fsa	1523474	652	3983
B, 125	GM943_C09_94R3_038.fsa	1534281	1025	6210
B, 126	GM943_C09_94R3_038.fsa	1544187	120	506
B, 127	GM943_C09_94R3_038.fsa	1567596	1337	9201
B, 128	GM943_C09_94R3_038.fsa	1587399	1329	7410
B, 129	GM943_C09_94R3_038.fsa	159.82	1320	8261
B, 130	GM943_C09_94R3_038.fsa	1605292	573	3432
B, 131	GM943_C09_94R3_038.fsa	1615872	2918	18615
B, 132	GM943_C09_94R3_038.fsa	1624683	179	745
B, 133	GM943_C09_94R3_038.fsa	163261	154	569
B, 134	GM943_C09_94R3_038.fsa	1644053	174	850
B, 135	GM943_C09_94R3_038.fsa	1654609	24	83
B, 136	GM943_C09_94R3_038.fsa	1665159	30	115
B, 137	GM943_C09_94R3_038.fsa	1673946	57	258
B, 138	GM943_C09_94R3_038.fsa	1685362	97	549
B, 139	GM943_C09_94R3_038.fsa	1695017	353	2174
B, 140	GM943_C09_94R3_038.fsa	1707297	157	710
B, 141	GM943_C09_94R3_038.fsa	1717815	151	677
B, 142	GM943_C09_94R3_038.fsa	1726576	488	3288
B, 143	GM943_C09_94R3_038.fsa	1737084	3281	23500
B, 144	GM943_C09_94R3_038.fsa	174846	1431	8961
B, 145	GM943_C09_94R3_038.fsa	1758955	139	628
B, 146	GM943_C09_94R3_038.fsa	1768569	488	2512
B, 147	GM943_C09_94R3_038.fsa	1778179	97	356
B, 148	GM943_C09_94R3_038.fsa	1787784	141	635
B, 149	GM943_C09_94R3_038.fsa	179651	156	691
B, 150	GM943_C09_94R3_038.fsa	180531	43	212
B, 151	GM943_C09_94R3_038.fsa	1817695	1139	7252
B, 152	GM943_C09_94R3_038.fsa	1828305	89	372
B, 153	GM943_C09_94R3_038.fsa	1837143	181	742
B, 154	GM943_C09_94R3_038.fsa	1848626	624	4027
B, 155	GM943_C09_94R3_038.fsa	1859221	2852	18312
B, 156	GM943_C09_94R3_038.fsa	1867164	74	358
B, 157	GM943_C09_94R3_038.fsa	1878632	1036	6162
B, 158	GM943_C09_94R3_038.fsa	1889212	596	3165
B, 159	GM943_C09_94R3_038.fsa	1898907	177	706
B, 160	GM943_C09_94R3_038.fsa	1908596	529	2654
B, 161	GM943_C09_94R3_038.fsa	1920043	337	2041
B, 162	GM943_C09_94R3_038.fsa	1930603	2400	15434
B, 163	GM943_C09_94R3_038.fsa	1942917	145	660
B, 164	GM943_C09_94R3_038.fsa	1954346	526	2841
B, 165	GM943_C09_94R3_038.fsa	196489	599	3610
B, 166	GM943_C09_94R3_038.fsa	1973672	351	2368
B, 167	GM943_C09_94R3_038.fsa	198333	980	5970
B, 168	GM943_C09_94R3_038.fsa	1992982	48	154
B, 169	GM943_C09_94R3_038.fsa	2002597	65	242
B, 170	GM943_C09_94R3_038.fsa	2012119	69	325
B, 171	GM943_C09_94R3_038.fsa	2023369	282	1665
B, 172	GM943_C09_94R3_038.fsa	2032021	52	191
B, 173	GM943_C09_94R3_038.fsa	204413	547	2700
B, 174	GM943_C09_94R3_038.fsa	205537	569	2964
B, 175	GM943_C09_94R3_038.fsa	2064014	546	2869
B, 176	GM943_C09_94R3_038.fsa	2083889	2923	17934
B, 177	GM943_C09_94R3_038.fsa	209339	145	522
B, 178	GM943_C09_94R3_038.fsa	2104616	908	4996
B, 179	GM943_C09_94R3_038.fsa	212447	2360	15016
B, 180	GM943_C09_94R3_038.fsa	2135687	121	658
B, 181	GM943_C09_94R3_038.fsa	2145222	1651	10068
B, 182	GM943_C09_94R3_038.fsa	2154794	165	629
B, 183	GM943_C09_94R3_038.fsa	2166102	160	756
B, 184	GM943_C09_94R3_038.fsa	2175667	221	1166
B, 185	GM943_C09_94R3_038.fsa	2185229	456	2712
B, 186	GM943_C09_94R3_038.fsa	2195656	103	404
B, 187	GM943_C09_94R3_038.fsa	2204278	172	789
B, 188	GM943_C09_94R3_038.fsa	2213687	112	447
B, 189	GM943_C09_94R3_038.fsa	2223096	123	577
B, 190	GM943_C09_94R3_038.fsa	2232504	97	403
B, 191	GM943_C09_94R3_038.fsa	2243621	87	414
B, 192	GM943_C09_94R3_038.fsa	2253027	867	5318
B, 193	GM943_C09_94R3_038.fsa	2263287	118	534
B, 194	GM943_C09_94R3_038.fsa	2275256	244	1316
B, 195	GM943_C09_94R3_038.fsa	2285514	2103	13966
B, 196	GM943_C09_94R3_038.fsa	2295771	1098	6705
B, 197	GM943_C09_94R3_038.fsa	2307736	246	1431
B, 198	GM943_C09_94R3_038.fsa	2317991	2687	17969
B, 199	GM943_C09_94R3_038.fsa	2328245	1566	10045
B, 200	GM943_C09_94R3_038.fsa	2338498	90	343
B, 201	GM943_C09_94R3_038.fsa	234875	70	306
B, 202	GM943_C09_94R3_038.fsa	2359856	154	987
B, 203	GM943_C09_94R3_038.fsa	2368398	1551	10619
B, 204	GM943_C09_94R3_038.fsa	2377794	282	1754
B, 205	GM943_C09_94R3_038.fsa	2389752	134	587
B, 206	GM943_C09_94R3_038.fsa	240.0	345	1889
B, 207	GM943_C09_94R3_038.fsa	2410488	442	2576
B, 208	GM943_C09_94R3_038.fsa	2420091	707	4765
B, 209	GM943_C09_94R3_038.fsa	2430554	1023	6494
B, 210	GM943_C09_94R3_038.fsa	2443617	21	98
B, 211	GM943_C09_94R3_038.fsa	2453183	2046	13609
B, 212	GM943_C09_94R3_038.fsa	2464476	613	3842
B, 213	GM943_C09_94R3_038.fsa	2473153	160	788
B, 214	GM943_C09_94R3_038.fsa	2492214	2587	17833
B, 215	GM943_C09_94R3_038.fsa	2501692	261	1465
B, 216	GM943_C09_94R3_038.fsa	2510988	188	910
B, 217	GM943_C09_94R3_038.fsa	2521117	114	578
B, 218	GM943_C09_94R3_038.fsa	2531232	502	3140
B, 219	GM943_C09_94R3_038.fsa	2540493	91	400
B, 220	GM943_C09_94R3_038.fsa	2549742	180	904
B, 221	GM943_C09_94R3_038.fsa	2568208	991	6504
B, 222	GM943_C09_94R3_038.fsa	2578262	50	230
B, 223	GM943_C09_94R3_038.fsa	2588302	1708	11755
B, 224	GM943_C09_94R3_038.fsa	2606822	2605	18507
B, 225	GM943_C09_94R3_038.fsa	2628135	180	942
B, 226	GM943_C09_94R3_038.fsa	2639214	49	185
B, 227	GM943_C09_94R3_038.fsa	2649439	846	5384
B, 228	GM943_C09_94R3_038.fsa	2658809	133	751
B, 229	GM943_C09_94R3_038.fsa	2669029	400	2558
B, 230	GM943_C09_94R3_038.fsa	2680099	95	389
B, 231	GM943_C09_94R3_038.fsa	2690314	826	5391
B, 232	GM943_C09_94R3_038.fsa	2700528	432	2868
B, 233	GM943_C09_94R3_038.fsa	2710739	307	1815
B, 234	GM943_C09_94R3_038.fsa	272265	415	2486
B, 235	GM943_C09_94R3_038.fsa	2733707	190	1010
B, 236	GM943_C09_94R3_038.fsa	2743061	238	1332
B, 237	GM943_C09_94R3_038.fsa	2752414	58	170
B, 238	GM943_C09_94R3_038.fsa	2761764	135	672
B, 239	GM943_C09_94R3_038.fsa	2771113	88	393
B, 240	GM943_C09_94R3_038.fsa	2781311	218	1305
B, 241	GM943_C09_94R3_038.fsa	2790656	72	385
B, 242	GM943_C09_94R3_038.fsa	2801665	101	478
B, 243	GM943_C09_94R3_038.fsa	2811656	116	554
B, 244	GM943_C09_94R3_038.fsa	2822474	64	261
B, 245	GM943_C09_94R3_038.fsa	2831625	224	1189
B, 246	GM943_C09_94R3_038.fsa	2841605	75	238
B, 247	GM943_C09_94R3_038.fsa	285075	621	4060
B, 248	GM943_C09_94R3_038.fsa	2859893	296	2157
B, 249	GM943_C09_94R3_038.fsa	2872355	450	2839
B, 250	GM943_C09_94R3_038.fsa	2878999	50	336
B, 251	GM943_C09_94R3_038.fsa	2919663	283	3361
B, 252	GM943_C09_94R3_038.fsa	2937074	129	1482
B, 253	GM943_C09_94R3_038.fsa	2955303	196	1235
B, 254	GM943_C09_94R3_038.fsa	2959444	194	1290
B, 255	GM943_C09_94R3_038.fsa	2964413	223	2331
B, 256	GM943_C09_94R3_038.fsa	2973521	240	2980
B, 257	GM943_C09_94R3_038.fsa	3001652	41	170
B, 258	GM943_C09_94R3_038.fsa	3011577	61	299
B, 259	GM943_C09_94R3_038.fsa	3024843	396	4954
B, 260	GM943_C09_94R3_038.fsa	3037315	184	1708
B, 261	GM943_C09_94R3_038.fsa	3046481	251	2042
B, 262	GM943_C09_94R3_038.fsa	305483	9	18
B, 263	GM943_C09_94R3_038.fsa	3074928	1068	7912
B, 264	GM943_C09_94R3_038.fsa	308501	457	2791
B, 265	GM943_C09_94R3_038.fsa	310355	2058	16405
B, 266	GM943_C09_94R3_038.fsa	3113693	743	5332
B, 267	GM943_C09_94R3_038.fsa	3134897	22	64
B, 268	GM943_C09_94R3_038.fsa	3145215	69	399
B, 269	GM943_C09_94R3_038.fsa	3155646	109	661
B, 270	GM943_C09_94R3_038.fsa	3166948	58	287
B, 271	GM943_C09_94R3_038.fsa	3177383	75	342
B, 272	GM943_C09_94R3_038.fsa	318782	190	1049
B, 273	GM943_C09_94R3_038.fsa	319913	109	633
B, 274	GM943_C09_94R3_038.fsa	3207613	377	2843
B, 275	GM943_C09_94R3_038.fsa	3216905	289	1993
B, 276	GM943_C09_94R3_038.fsa	3237975	1509	14674
B, 277	GM943_C09_94R3_038.fsa	3248063	712	5883
B, 278	GM943_C09_94R3_038.fsa	3258975	66	253
B, 279	GM943_C09_94R3_038.fsa	3268193	26	92
B, 280	GM943_C09_94R3_038.fsa	3279906	846	6495
B, 281	GM943_C09_94R3_038.fsa	329827	1684	14948
B, 282	GM943_C09_94R3_038.fsa	3309929	997	8366
B, 283	GM943_C09_94R3_038.fsa	3320737	302	2053
B, 284	GM943_C09_94R3_038.fsa	3340642	2367	22589
B, 285	GM943_C09_94R3_038.fsa	3351399	702	5608
B, 286	GM943_C09_94R3_038.fsa	3362964	182	1086
B, 287	GM943_C09_94R3_038.fsa	338192	2020	19368
B, 288	GM943_C09_94R3_038.fsa	3391788	708	5733
B, 289	GM943_C09_94R3_038.fsa	3402511	170	995
B, 290	GM943_C09_94R3_038.fsa	3422594	1279	11048
B, 291	GM943_C09_94R3_038.fsa	3433473	2110	18249
B, 292	GM943_C09_94R3_038.fsa	3445188	93	392
B, 293	GM943_C09_94R3_038.fsa	3453557	260	1675
B, 294	GM943_C09_94R3_038.fsa	3462761	256	1577
B, 295	GM943_C09_94R3_038.fsa	3471967	12	30
B, 296	GM943_C09_94R3_038.fsa	3482845	807	6150
B, 297	GM943_C09_94R3_038.fsa	3505439	127	728
B, 298	GM943_C09_94R3_038.fsa	3515481	245	1913
B, 299	GM943_C09_94R3_038.fsa	3523849	377	3035
B, 300	GM943_C09_94R3_038.fsa	3534728	310	2125
B, 301	GM943_C09_94R3_038.fsa	3546443	89	542
B, 302	GM943_C09_94R3_038.fsa	3555649	269	2062
B, 303	GM943_C09_94R3_038.fsa	356569	369	2532
B, 304	GM943_C09_94R3_038.fsa	3574895	6	13
B, 305	GM943_C09_94R3_038.fsa	3587448	24	89
B, 306	GM943_C09_94R3_038.fsa	3595816	98	559
B, 307	GM943_C09_94R3_038.fsa	3604995	92	515
B, 308	GM943_C09_94R3_038.fsa	362581	1503	15497
B, 309	GM943_C09_94R3_038.fsa	3635803	222	1826
B, 310	GM943_C09_94R3_038.fsa	3644963	216	1596
B, 311	GM943_C09_94R3_038.fsa	3668286	1793	17136
B, 312	GM943_C09_94R3_038.fsa	3679116	264	1816
B, 313	GM943_C09_94R3_038.fsa	3690781	45	275
B, 314	GM943_C09_94R3_038.fsa	3699114	313	2480
B, 315	GM943_C09_94R3_038.fsa	3709948	70	347
B, 316	GM943_C09_94R3_038.fsa	3729119	547	4581
B, 317	GM943_C09_94R3_038.fsa	3739122	75	343
B, 318	GM943_C09_94R3_038.fsa	3749961	388	3077
B, 319	GM943_C09_94R3_038.fsa	376.08	1389	14182
B, 320	GM943_C09_94R3_038.fsa	3770807	1065	9359
B, 321	GM943_C09_94R3_038.fsa	378999	1167	12128
B, 322	GM943_C09_94R3_038.fsa	3800841	636	5343
B, 323	GM943_C09_94R3_038.fsa	3820175	136	975
B, 324	GM943_C09_94R3_038.fsa	3839508	484	5206
B, 325	GM943_C09_94R3_038.fsa	3849594	491	4158
B, 326	GM943_C09_94R3_038.fsa	386052	6	10
B, 327	GM943_C09_94R3_038.fsa	3883211	957	9572
B, 328	GM943_C09_94R3_038.fsa	3893296	66	367
B, 329	GM943_C09_94R3_038.fsa	390422	31	205
B, 330	GM943_C09_94R3_038.fsa	3923547	1276	13180
B, 331	GM943_C09_94R3_038.fsa	3931949	181	1336
B, 332	GM943_C09_94R3_038.fsa	3962196	1252	12408
B, 333	GM943_C09_94R3_038.fsa	3973958	503	4038
B, 334	GM943_C09_94R3_038.fsa	3984879	154	913
B, 335	GM943_C09_94R3_038.fsa	399412	63	217
B, 336	GM943_C09_94R3_038.fsa	4013236	291	2515
B, 337	GM943_C09_94R3_038.fsa	4023176	182	1418
B, 338	GM943_C09_94R3_038.fsa	4033957	225	1748
B, 339	GM943_C09_94R3_038.fsa	4043921	46	189
B, 340	GM943_C09_94R3_038.fsa	4054728	219	1524
B, 341	GM943_C09_94R3_038.fsa	4063883	747	7798
B, 342	GM943_C09_94R3_038.fsa	4084726	16	58
B, 343	GM943_C09_94R3_038.fsa	4097257	10	16
B, 344	GM943_C09_94R3_038.fsa	4105621	212	1259
B, 345	GM943_C09_94R3_038.fsa	4123212	297	2164
B, 346	GM943_C09_94R3_038.fsa	4134121	311	2150
B, 347	GM943_C09_94R3_038.fsa	4153689	1457	13429
B, 348	GM943_C09_94R3_038.fsa	4163966	10	26
B, 349	GM943_C09_94R3_038.fsa	4175965	357	2654
B, 350	GM943_C09_94R3_038.fsa	4187977	75	382
B, 351	GM943_C09_94R3_038.fsa	4198282	698	6339
B, 352	GM943_C09_94R3_038.fsa	4218631	357	3420
B, 353	GM943_C09_94R3_038.fsa	4236403	870	9079
B, 354	GM943_C09_94R3_038.fsa	4246553	309	2684
B, 355	GM943_C09_94R3_038.fsa	426177	24	93
B, 356	GM943_C09_94R3_038.fsa	4269375	155	1307
B, 357	GM943_C09_94R3_038.fsa	428.12	307	2685
B, 358	GM943_C09_94R3_038.fsa	4309897	1006	12650
B, 359	GM943_C09_94R3_038.fsa	4341089	1581	18572
B, 360	GM943_C09_94R3_038.fsa	4361302	10	25
B, 361	GM943_C09_94R3_038.fsa	4383182	202	1572
B, 362	GM943_C09_94R3_038.fsa	4402545	525	4960
B, 363	GM943_C09_94R3_038.fsa	4411879	871	9568
B, 364	GM943_C09_94R3_038.fsa	4431405	688	7644
B, 365	GM943_C09_94R3_038.fsa	4442447	175	1188
B, 366	GM943_C09_94R3_038.fsa	4461992	145	1166
B, 367	GM943_C09_94R3_038.fsa	448.41	37	209
B, 368	GM943_C09_94R3_038.fsa	4513035	894	11634
B, 369	GM943_C09_94R3_038.fsa	453518	55	218
B, 370	GM943_C09_94R3_038.fsa	4541997	4	7
B, 371	GM943_C09_94R3_038.fsa	4564162	902	10519
B, 372	GM943_C09_94R3_038.fsa	4586343	283	2740
B, 373	GM943_C09_94R3_038.fsa	4596585	54	343
B, 374	GM943_C09_94R3_038.fsa	4637443	340	4346
B, 375	GM943_C09_94R3_038.fsa	4646815	139	948
B, 376	GM943_C09_94R3_038.fsa	4659603	86	442
B, 377	GM943_C09_94R3_038.fsa	4668134	40	97
B, 378	GM943_C09_94R3_038.fsa	4689477	254	3203
B, 379	GM943_C09_94R3_038.fsa	4720254	311	3197
B, 380	GM943_C09_94R3_038.fsa	4738231	6	18
B, 381	GM943_C09_94R3_038.fsa	4750226	132	1733
B, 382	GM943_C09_94R3_038.fsa	4779388	959	10995
B, 383	GM943_C09_94R3_038.fsa	4788832	1130	13422
B, 384	GM943_C09_94R3_038.fsa	4806903	37	204
B, 385	GM943_C09_94R3_038.fsa	483888	416	5892
B, 386	GM943_C09_94R3_038.fsa	4870071	154	1536
B, 387	GM943_C09_94R3_038.fsa	4880486	37	197
B, 388	GM943_C09_94R3_038.fsa	4899601	380	4479
B, 389	GM943_C09_94R3_038.fsa	491004	323	3852
B, 390	GM943_C09_94R3_038.fsa	4918746	104	767
B, 391	GM943_C09_94R3_038.fsa	4941409	148	1294
B, 392	GM943_C09_94R3_038.fsa	4950137	151	1392
B, 393	GM943_C09_94R3_038.fsa	4972857	359	2510
B, 394	GM943_C09_94R3_038.fsa	4992114	284	2543
B, 395	GM943_C09_94R3_038.fsa	4996494	344	2194
B, 396	GM943_C09_94R3_038.fsa	5011303	80	363
B, 397	GM943_C09_94R3_038.fsa	5026994	360	3731
B, 398	GM943_C09_94R3_038.fsa	5048869	177	1195
B, 399	GM943_C09_94R3_038.fsa	5059402	401	3538
B, 400	GM943_C09_94R3_038.fsa	5063797	380	3770
B, 401	GM943_C09_94R3_038.fsa	5083182	11	21
B, 402	GM943_C09_94R3_038.fsa	5088482	17	54
B, 403	GM943_C09_94R3_038.fsa	5157252	31798	266981
B, 404	GM943_C09_94R3_038.fsa	5191806	3	8
B, 405	GM943_C09_94R3_038.fsa	5198179	12	37
B, 406	GM943_C09_94R3_038.fsa	5214194	5	7
B, 407	GM943_C09_94R3_038.fsa	5217741	3	5
B, 408	GM943_C09_94R3_038.fsa	5227495	2	6
B, 409	GM943_C09_94R3_038.fsa	5246994	10	17
Y, 1	GM943_C09_94R3_038.fsa	5159978	11218	90256
Y, 2	GM943_C09_94R3_038.fsa	5169066	6913	51426
O, 1	GM943_C09_94R3_038.fsa	20.0	4583	47755
O, 2	GM943_C09_94R3_038.fsa	40.0	4099	30963
O, 3	GM943_C09_94R3_038.fsa	60.0	7669	44017
O, 4	GM943_C09_94R3_038.fsa	80.0	5028	29425
O, 5	GM943_C09_94R3_038.fsa	100.0	7832	43706
O, 6	GM943_C09_94R3_038.fsa	114.0	8843	48967
O, 7	GM943_C09_94R3_038.fsa	120.0	6873	39033
O, 8	GM943_C09_94R3_038.fsa	140.0	4773	30166
O, 9	GM943_C09_94R3_038.fsa	160.0	4546	32736
O, 10	GM943_C09_94R3_038.fsa	180.0	5170	37548
O, 11	GM943_C09_94R3_038.fsa	200.0	4041	29111
O, 12	GM943_C09_94R3_038.fsa	214.0	4078	29071
O, 13	GM943_C09_94R3_038.fsa	220.0	3314	23859
O, 14	GM943_C09_94R3_038.fsa	240.0	4811	35847
O, 15	GM943_C09_94R3_038.fsa	250.0	2245	16842
O, 16	GM943_C09_94R3_038.fsa	260.0	3487	26353
O, 17	GM943_C09_94R3_038.fsa	280.0	2894	31938
O, 18	GM943_C09_94R3_038.fsa	300.0	1864	32798
O, 19	GM943_C09_94R3_038.fsa	314.0	2950	24915
O, 20	GM943_C09_94R3_038.fsa	320.0	3350	29597
O, 21	GM943_C09_94R3_038.fsa	340.0	4298	39999
O, 22	GM943_C09_94R3_038.fsa	360.0	3524	34397
O, 23	GM943_C09_94R3_038.fsa	380.0	2498	25146
O, 24	GM943_C09_94R3_038.fsa	400.0	3484	35809
O, 25	GM943_C09_94R3_038.fsa	414.0	3197	33848
O, 26	GM943_C09_94R3_038.fsa	420.0	2944	31805
O, 27	GM943_C09_94R3_038.fsa	440.0	3415	38609
O, 28	GM943_C09_94R3_038.fsa	460.0	3648	40994
O, 29	GM943_C09_94R3_038.fsa	480.0	3404	40024
O, 30	GM943_C09_94R3_038.fsa	500.0	1515	17770
O, 31	GM943_C09_94R3_038.fsa	514.0	1684	20720
O, 32	GM943_C09_94R3_038.fsa	520.0	3430	42799
O, 33	GM943_C09_94R3_038.fsa	540.0	2682	33214
O, 34	GM943_C09_94R3_038.fsa	560.0	1637	21431
O, 35	GM943_C09_94R3_038.fsa	580.0	2423	32114
O, 36	GM943_C09_94R3_038.fsa	600.0	1636	21330

## Sheet: 94R4
Dye/Sample Peak	Sample File Name	Size	Height	Area in Point
B, 1	GM943_C10_94R4_038.fsa	0.8511	175	1091
B, 2	GM943_C10_94R4_038.fsa	29787	156	1106
B, 3	GM943_C10_94R4_038.fsa	51064	40	186
B, 4	GM943_C10_94R4_038.fsa	60993	35	227
B, 5	GM943_C10_94R4_038.fsa	80851	12	45
B, 6	GM943_C10_94R4_038.fsa	10922	26	76
B, 7	GM943_C10_94R4_038.fsa	119149	76	380
B, 8	GM943_C10_94R4_038.fsa	133333	212	1138
B, 9	GM943_C10_94R4_038.fsa	147518	97	498
B, 10	GM943_C10_94R4_038.fsa	167376	53	241
B, 11	GM943_C10_94R4_038.fsa	184397	178	807
B, 12	GM943_C10_94R4_038.fsa	201612	1560	8827
B, 13	GM943_C10_94R4_038.fsa	21914	850	5358
B, 14	GM943_C10_94R4_038.fsa	230101	894	5541
B, 15	GM943_C10_94R4_038.fsa	24245	141	986
B, 16	GM943_C10_94R4_038.fsa	268077	370	1665
B, 17	GM943_C10_94R4_038.fsa	284229	465	2367
B, 18	GM943_C10_94R4_038.fsa	302898	187	984
B, 19	GM943_C10_94R4_038.fsa	314168	752	3879
B, 20	GM943_C10_94R4_038.fsa	328027	500	2447
B, 21	GM943_C10_94R4_038.fsa	347015	82	523
B, 22	GM943_C10_94R4_038.fsa	358974	386	2141
B, 23	GM943_C10_94R4_038.fsa	370745	197	912
B, 24	GM943_C10_94R4_038.fsa	388691	185	883
B, 25	GM943_C10_94R4_038.fsa	405874	364	1926
B, 26	GM943_C10_94R4_038.fsa	412881	68	360
B, 27	GM943_C10_94R4_038.fsa	42331	36	133
B, 28	GM943_C10_94R4_038.fsa	437064	364	1944
B, 29	GM943_C10_94R4_038.fsa	448396	1411	9207
B, 30	GM943_C10_94R4_038.fsa	469615	782	6592
B, 31	GM943_C10_94R4_038.fsa	496933	20	81
B, 32	GM943_C10_94R4_038.fsa	508744	541	1897
B, 33	GM943_C10_94R4_038.fsa	516196	1111	4745
B, 34	GM943_C10_94R4_038.fsa	53409	3673	20206
B, 35	GM943_C10_94R4_038.fsa	557855	1106	4784
B, 36	GM943_C10_94R4_038.fsa	571069	1900	9048
B, 37	GM943_C10_94R4_038.fsa	579124	666	3010
B, 38	GM943_C10_94R4_038.fsa	590107	3287	15677
B, 39	GM943_C10_94R4_038.fsa	605185	4296	20355
B, 40	GM943_C10_94R4_038.fsa	618631	1227	5388
B, 41	GM943_C10_94R4_038.fsa	634087	941	4494
B, 42	GM943_C10_94R4_038.fsa	648454	260	1239
B, 43	GM943_C10_94R4_038.fsa	659705	2964	14840
B, 44	GM943_C10_94R4_038.fsa	67194	1029	4711
B, 45	GM943_C10_94R4_038.fsa	685149	896	4355
B, 46	GM943_C10_94R4_038.fsa	695279	614	2985
B, 47	GM943_C10_94R4_038.fsa	703362	92	416
B, 48	GM943_C10_94R4_038.fsa	717467	2600	13214
B, 49	GM943_C10_94R4_038.fsa	734522	407	1888
B, 50	GM943_C10_94R4_038.fsa	743519	274	1240
B, 51	GM943_C10_94R4_038.fsa	755482	418	2255
B, 52	GM943_C10_94R4_038.fsa	763436	2060	10041
B, 53	GM943_C10_94R4_038.fsa	773354	411	1897
B, 54	GM943_C10_94R4_038.fsa	783245	558	2451
B, 55	GM943_C10_94R4_038.fsa	796065	100	353
B, 56	GM943_C10_94R4_038.fsa	805885	535	2507
B, 57	GM943_C10_94R4_038.fsa	817639	1057	5211
B, 58	GM943_C10_94R4_038.fsa	829371	823	3978
B, 59	GM943_C10_94R4_038.fsa	842057	136	584
B, 60	GM943_C10_94R4_038.fsa	853746	281	1131
B, 61	GM943_C10_94R4_038.fsa	865413	436	1732
B, 62	GM943_C10_94R4_038.fsa	87512	438	1793
B, 63	GM943_C10_94R4_038.fsa	885781	346	1292
B, 64	GM943_C10_94R4_038.fsa	896424	552	2320
B, 65	GM943_C10_94R4_038.fsa	90705	444	1992
B, 66	GM943_C10_94R4_038.fsa	913802	1247	6058
B, 67	GM943_C10_94R4_038.fsa	925362	1825	8324
B, 68	GM943_C10_94R4_038.fsa	938822	677	3119
B, 69	GM943_C10_94R4_038.fsa	950337	4916	24474
B, 70	GM943_C10_94R4_038.fsa	95896	1389	7169
B, 71	GM943_C10_94R4_038.fsa	968528	3163	15750
B, 72	GM943_C10_94R4_038.fsa	985713	4125	20179
B, 73	GM943_C10_94R4_038.fsa	997145	381	1699
B, 74	GM943_C10_94R4_038.fsa	1010664	104	393
B, 75	GM943_C10_94R4_038.fsa	1019366	3371	16012
B, 76	GM943_C10_94R4_038.fsa	1030936	3311	15610
B, 77	GM943_C10_94R4_038.fsa	104343	271	1089
B, 78	GM943_C10_94R4_038.fsa	1052054	833	4016
B, 79	GM943_C10_94R4_038.fsa	1060658	1287	6106
B, 80	GM943_C10_94R4_038.fsa	1070194	1469	6844
B, 81	GM943_C10_94R4_038.fsa	1083503	374	1569
B, 82	GM943_C10_94R4_038.fsa	1094872	213	823
B, 83	GM943_C10_94R4_038.fsa	1105263	2531	12099
B, 84	GM943_C10_94R4_038.fsa	1115625	540	2480
B, 85	GM943_C10_94R4_038.fsa	1127833	723	3190
B, 86	GM943_C10_94R4_038.fsa	1137196	362	1528
B, 87	GM943_C10_94R4_038.fsa	1146407	308	1150
B, 88	GM943_C10_94R4_038.fsa	1155542	139	472
B, 89	GM943_C10_94R4_038.fsa	1162835	188	733
B, 90	GM943_C10_94R4_038.fsa	1173749	770	3258
B, 91	GM943_C10_94R4_038.fsa	1184633	203	845
B, 92	GM943_C10_94R4_038.fsa	1191872	2026	9233
B, 93	GM943_C10_94R4_038.fsa	1202707	1768	8227
B, 94	GM943_C10_94R4_038.fsa	1215345	2458	11242
B, 95	GM943_C10_94R4_038.fsa	122618	519	2264
B, 96	GM943_C10_94R4_038.fsa	1236115	560	2397
B, 97	GM943_C10_94R4_038.fsa	1246957	149	515
B, 98	GM943_C10_94R4_038.fsa	1256898	3089	14534
B, 99	GM943_C10_94R4_038.fsa	1266842	389	1579
B, 100	GM943_C10_94R4_038.fsa	1275884	745	3089
B, 101	GM943_C10_94R4_038.fsa	1284929	180	616
B, 102	GM943_C10_94R4_038.fsa	1293976	2113	9658
B, 103	GM943_C10_94R4_038.fsa	1304836	263	976
B, 104	GM943_C10_94R4_038.fsa	1317509	2184	10351
B, 105	GM943_C10_94R4_038.fsa	1326565	362	1565
B, 106	GM943_C10_94R4_038.fsa	1335622	768	3355
B, 107	GM943_C10_94R4_038.fsa	1344682	446	1869
B, 108	GM943_C10_94R4_038.fsa	1353745	1055	4784
B, 109	GM943_C10_94R4_038.fsa	136553	143	503
B, 110	GM943_C10_94R4_038.fsa	1374597	701	3321
B, 111	GM943_C10_94R4_038.fsa	1383668	251	1208
B, 112	GM943_C10_94R4_038.fsa	139274	983	4552
B, 113	GM943_C10_94R4_038.fsa	1403691	132	524
B, 114	GM943_C10_94R4_038.fsa	1411995	1666	7968
B, 115	GM943_C10_94R4_038.fsa	1422143	219	946
B, 116	GM943_C10_94R4_038.fsa	1432289	419	1852
B, 117	GM943_C10_94R4_038.fsa	1442435	113	417
B, 118	GM943_C10_94R4_038.fsa	1453501	771	3427
B, 119	GM943_C10_94R4_038.fsa	1463644	438	1867
B, 120	GM943_C10_94R4_038.fsa	1472863	656	2935
B, 121	GM943_C10_94R4_038.fsa	1483926	224	895
B, 122	GM943_C10_94R4_038.fsa	1494987	846	3676
B, 123	GM943_C10_94R4_038.fsa	1505125	504	1974
B, 124	GM943_C10_94R4_038.fsa	1515262	519	2131
B, 125	GM943_C10_94R4_038.fsa	1524476	943	4220
B, 126	GM943_C10_94R4_038.fsa	1534611	1442	6397
B, 127	GM943_C10_94R4_038.fsa	1544744	244	918
B, 128	GM943_C10_94R4_038.fsa	155764	192	877
B, 129	GM943_C10_94R4_038.fsa	1567771	1923	9239
B, 130	GM943_C10_94R4_038.fsa	1579743	25	78
B, 131	GM943_C10_94R4_038.fsa	1588031	2232	9768
B, 132	GM943_C10_94R4_038.fsa	1598159	2133	9758
B, 133	GM943_C10_94R4_038.fsa	1606342	1206	5338
B, 134	GM943_C10_94R4_038.fsa	1617207	4518	21080
B, 135	GM943_C10_94R4_038.fsa	1625352	575	2255
B, 136	GM943_C10_94R4_038.fsa	1633493	415	1420
B, 137	GM943_C10_94R4_038.fsa	1644342	357	1453
B, 138	GM943_C10_94R4_038.fsa	1655184	66	228
B, 139	GM943_C10_94R4_038.fsa	1665116	77	378
B, 140	GM943_C10_94R4_038.fsa	1675043	134	603
B, 141	GM943_C10_94R4_038.fsa	1685866	223	919
B, 142	GM943_C10_94R4_038.fsa	1695781	566	2634
B, 143	GM943_C10_94R4_038.fsa	1707492	314	1223
B, 144	GM943_C10_94R4_038.fsa	1717395	290	1122
B, 145	GM943_C10_94R4_038.fsa	1726393	863	3671
B, 146	GM943_C10_94R4_038.fsa	1737184	5013	24382
B, 147	GM943_C10_94R4_038.fsa	1748867	2229	10536
B, 148	GM943_C10_94R4_038.fsa	1760542	288	1103
B, 149	GM943_C10_94R4_038.fsa	1769517	847	3565
B, 150	GM943_C10_94R4_038.fsa	1778488	255	889
B, 151	GM943_C10_94R4_038.fsa	1788351	278	1112
B, 152	GM943_C10_94R4_038.fsa	1798208	284	1226
B, 153	GM943_C10_94R4_038.fsa	1805431	152	643
B, 154	GM943_C10_94R4_038.fsa	1818098	1783	8568
B, 155	GM943_C10_94R4_038.fsa	1828949	186	754
B, 156	GM943_C10_94R4_038.fsa	1837988	396	1714
B, 157	GM943_C10_94R4_038.fsa	1848828	903	4366
B, 158	GM943_C10_94R4_038.fsa	1859663	4562	22152
B, 159	GM943_C10_94R4_038.fsa	1868688	243	1174
B, 160	GM943_C10_94R4_038.fsa	1880414	1670	8147
B, 161	GM943_C10_94R4_038.fsa	1890331	1075	5014
B, 162	GM943_C10_94R4_038.fsa	1899342	383	1681
B, 163	GM943_C10_94R4_038.fsa	190925	973	4518
B, 164	GM943_C10_94R4_038.fsa	1920953	408	1770
B, 165	GM943_C10_94R4_038.fsa	1930851	3552	18007
B, 166	GM943_C10_94R4_038.fsa	1942542	306	1307
B, 167	GM943_C10_94R4_038.fsa	1955124	802	3873
B, 168	GM943_C10_94R4_038.fsa	1965903	955	4628
B, 169	GM943_C10_94R4_038.fsa	1973984	531	2833
B, 170	GM943_C10_94R4_038.fsa	1983856	1551	7721
B, 171	GM943_C10_94R4_038.fsa	1993723	152	699
B, 172	GM943_C10_94R4_038.fsa	2002658	113	433
B, 173	GM943_C10_94R4_038.fsa	2013288	118	508
B, 174	GM943_C10_94R4_038.fsa	2023033	473	2278
B, 175	GM943_C10_94R4_038.fsa	2032778	131	592
B, 176	GM943_C10_94R4_038.fsa	2045181	942	4431
B, 177	GM943_C10_94R4_038.fsa	2055813	977	4531
B, 178	GM943_C10_94R4_038.fsa	2064674	993	4742
B, 179	GM943_C10_94R4_038.fsa	2073534	72	184
B, 180	GM943_C10_94R4_038.fsa	2084168	4529	22904
B, 181	GM943_C10_94R4_038.fsa	2094801	293	1273
B, 182	GM943_C10_94R4_038.fsa	2105435	1536	7598
B, 183	GM943_C10_94R4_038.fsa	211607	372	1816
B, 184	GM943_C10_94R4_038.fsa	2125819	3740	19594
B, 185	GM943_C10_94R4_038.fsa	2136455	263	1151
B, 186	GM943_C10_94R4_038.fsa	2146276	2576	13533
B, 187	GM943_C10_94R4_038.fsa	2155239	416	1899
B, 188	GM943_C10_94R4_038.fsa	2166885	258	1093
B, 189	GM943_C10_94R4_038.fsa	2176735	344	1517
B, 190	GM943_C10_94R4_038.fsa	2185686	717	3560
B, 191	GM943_C10_94R4_038.fsa	2195528	151	652
B, 192	GM943_C10_94R4_038.fsa	2205237	282	1206
B, 193	GM943_C10_94R4_038.fsa	2214839	208	835
B, 194	GM943_C10_94R4_038.fsa	2224442	183	776
B, 195	GM943_C10_94R4_038.fsa	2234044	153	695
B, 196	GM943_C10_94R4_038.fsa	2243647	177	807
B, 197	GM943_C10_94R4_038.fsa	2254123	1390	7279
B, 198	GM943_C10_94R4_038.fsa	226.46	272	1339
B, 199	GM943_C10_94R4_038.fsa	227595	421	2099
B, 200	GM943_C10_94R4_038.fsa	2286428	3262	17923
B, 201	GM943_C10_94R4_038.fsa	2296907	1737	9419
B, 202	GM943_C10_94R4_038.fsa	230826	380	1816
B, 203	GM943_C10_94R4_038.fsa	231874	3993	22353
B, 204	GM943_C10_94R4_038.fsa	2328348	2419	13776
B, 205	GM943_C10_94R4_038.fsa	2339704	200	834
B, 206	GM943_C10_94R4_038.fsa	234844	128	557
B, 207	GM943_C10_94R4_038.fsa	2359798	207	1006
B, 208	GM943_C10_94R4_038.fsa	236941	2357	13312
B, 209	GM943_C10_94R4_038.fsa	2379023	463	2429
B, 210	GM943_C10_94R4_038.fsa	2389511	252	1055
B, 211	GM943_C10_94R4_038.fsa	240.0	551	2778
B, 212	GM943_C10_94R4_038.fsa	2410888	623	3302
B, 213	GM943_C10_94R4_038.fsa	2420852	1069	5710
B, 214	GM943_C10_94R4_038.fsa	2430799	1470	8227
B, 215	GM943_C10_94R4_038.fsa	2443437	101	400
B, 216	GM943_C10_94R4_038.fsa	2455149	2972	17322
B, 217	GM943_C10_94R4_038.fsa	2465942	951	5242
B, 218	GM943_C10_94R4_038.fsa	2474921	251	1128
B, 219	GM943_C10_94R4_038.fsa	2483889	65	205
B, 220	GM943_C10_94R4_038.fsa	2493739	3753	21888
B, 221	GM943_C10_94R4_038.fsa	2503452	392	2118
B, 222	GM943_C10_94R4_038.fsa	2512931	340	1485
B, 223	GM943_C10_94R4_038.fsa	2523251	191	896
B, 224	GM943_C10_94R4_038.fsa	2531835	767	4307
B, 225	GM943_C10_94R4_038.fsa	2542117	169	790
B, 226	GM943_C10_94R4_038.fsa	2551525	283	1402
B, 227	GM943_C10_94R4_038.fsa	2560062	40	104
B, 228	GM943_C10_94R4_038.fsa	2569436	1562	8952
B, 229	GM943_C10_94R4_038.fsa	2578794	115	479
B, 230	GM943_C10_94R4_038.fsa	2588983	2603	15305
B, 231	GM943_C10_94R4_038.fsa	2607831	3922	23778
B, 232	GM943_C10_94R4_038.fsa	2618276	82	317
B, 233	GM943_C10_94R4_038.fsa	2628725	280	1379
B, 234	GM943_C10_94R4_038.fsa	2639178	131	555
B, 235	GM943_C10_94R4_038.fsa	2649636	1337	7724
B, 236	GM943_C10_94R4_038.fsa	2660098	254	1138
B, 237	GM943_C10_94R4_038.fsa	2669691	659	3768
B, 238	GM943_C10_94R4_038.fsa	2680161	241	1051
B, 239	GM943_C10_94R4_038.fsa	2690635	1339	8067
B, 240	GM943_C10_94R4_038.fsa	2701114	741	4247
B, 241	GM943_C10_94R4_038.fsa	2711596	559	3007
B, 242	GM943_C10_94R4_038.fsa	2722957	739	4067
B, 243	GM943_C10_94R4_038.fsa	2733449	370	1849
B, 244	GM943_C10_94R4_038.fsa	2743071	475	2608
B, 245	GM943_C10_94R4_038.fsa	2752696	133	516
B, 246	GM943_C10_94R4_038.fsa	2761449	278	1455
B, 247	GM943_C10_94R4_038.fsa	2771081	208	1015
B, 248	GM943_C10_94R4_038.fsa	2782469	459	2418
B, 249	GM943_C10_94R4_038.fsa	279211	169	764
B, 250	GM943_C10_94R4_038.fsa	2801732	252	1264
B, 251	GM943_C10_94R4_038.fsa	2812118	282	1472
B, 252	GM943_C10_94R4_038.fsa	2822501	224	981
B, 253	GM943_C10_94R4_038.fsa	2832878	634	3460
B, 254	GM943_C10_94R4_038.fsa	2843251	481	2679
B, 255	GM943_C10_94R4_038.fsa	2851891	1706	10653
B, 256	GM943_C10_94R4_038.fsa	2862255	786	4284
B, 257	GM943_C10_94R4_038.fsa	2874341	1457	8699
B, 258	GM943_C10_94R4_038.fsa	2884695	251	1208
B, 259	GM943_C10_94R4_038.fsa	2894182	179	886
B, 260	GM943_C10_94R4_038.fsa	2904527	51	170
B, 261	GM943_C10_94R4_038.fsa	2914868	2092	13279
B, 262	GM943_C10_94R4_038.fsa	2925204	207	1097
B, 263	GM943_C10_94R4_038.fsa	2936396	1032	5869
B, 264	GM943_C10_94R4_038.fsa	2946722	254	1156
B, 265	GM943_C10_94R4_038.fsa	2956183	1077	6458
B, 266	GM943_C10_94R4_038.fsa	2966501	775	4609
B, 267	GM943_C10_94R4_038.fsa	2976813	885	5199
B, 268	GM943_C10_94R4_038.fsa	2985404	69	237
B, 269	GM943_C10_94R4_038.fsa	2993991	297	1506
B, 270	GM943_C10_94R4_038.fsa	3004237	335	1710
B, 271	GM943_C10_94R4_038.fsa	3014421	590	3218
B, 272	GM943_C10_94R4_038.fsa	3025476	1383	8643
B, 273	GM943_C10_94R4_038.fsa	3036556	482	2754
B, 274	GM943_C10_94R4_038.fsa	304595	865	5183
B, 275	GM943_C10_94R4_038.fsa	3055362	65	186
B, 276	GM943_C10_94R4_038.fsa	3064791	87	412
B, 277	GM943_C10_94R4_038.fsa	3075097	2063	14155
B, 278	GM943_C10_94R4_038.fsa	3085425	823	5380
B, 279	GM943_C10_94R4_038.fsa	310355	3129	23212
B, 280	GM943_C10_94R4_038.fsa	3114804	1116	7522
B, 281	GM943_C10_94R4_038.fsa	3125214	73	306
B, 282	GM943_C10_94R4_038.fsa	3135647	53	237
B, 283	GM943_C10_94R4_038.fsa	3146256	99	511
B, 284	GM943_C10_94R4_038.fsa	3156092	160	962
B, 285	GM943_C10_94R4_038.fsa	3166831	93	559
B, 286	GM943_C10_94R4_038.fsa	3178475	102	486
B, 287	GM943_C10_94R4_038.fsa	3188336	284	1659
B, 288	GM943_C10_94R4_038.fsa	3198205	165	1087
B, 289	GM943_C10_94R4_038.fsa	3208758	491	3407
B, 290	GM943_C10_94R4_038.fsa	3218382	361	2232
B, 291	GM943_C10_94R4_038.fsa	322974	291	1812
B, 292	GM943_C10_94R4_038.fsa	3238467	1907	14362
B, 293	GM943_C10_94R4_038.fsa	3248927	887	6180
B, 294	GM943_C10_94R4_038.fsa	3259374	108	463
B, 295	GM943_C10_94R4_038.fsa	3268938	67	382
B, 296	GM943_C10_94R4_038.fsa	3281096	1030	6952
B, 297	GM943_C10_94R4_038.fsa	3299299	2118	15721
B, 298	GM943_C10_94R4_038.fsa	3310547	1277	9347
B, 299	GM943_C10_94R4_038.fsa	3321781	420	2574
B, 300	GM943_C10_94R4_038.fsa	3341619	2913	22950
B, 301	GM943_C10_94R4_038.fsa	3351951	887	6420
B, 302	GM943_C10_94R4_038.fsa	3363129	277	1550
B, 303	GM943_C10_94R4_038.fsa	3373435	193	1075
B, 304	GM943_C10_94R4_038.fsa	3382013	2411	19079
B, 305	GM943_C10_94R4_038.fsa	3393152	903	6471
B, 306	GM943_C10_94R4_038.fsa	3404352	225	1233
B, 307	GM943_C10_94R4_038.fsa	3423501	1530	10999
B, 308	GM943_C10_94R4_038.fsa	3433943	2558	19411
B, 309	GM943_C10_94R4_038.fsa	3445255	153	633
B, 310	GM943_C10_94R4_038.fsa	3454826	364	2026
B, 311	GM943_C10_94R4_038.fsa	3463525	383	2221
B, 312	GM943_C10_94R4_038.fsa	3473094	10	30
B, 313	GM943_C10_94R4_038.fsa	348.44	998	7193
B, 314	GM943_C10_94R4_038.fsa	3506141	209	1147
B, 315	GM943_C10_94R4_038.fsa	3515705	314	2142
B, 316	GM943_C10_94R4_038.fsa	3525268	497	3519
B, 317	GM943_C10_94R4_038.fsa	3536568	406	2470
B, 318	GM943_C10_94R4_038.fsa	3546129	128	641
B, 319	GM943_C10_94R4_038.fsa	3555689	378	2424
B, 320	GM943_C10_94R4_038.fsa	3566986	500	3134
B, 321	GM943_C10_94R4_038.fsa	3576544	9	20
B, 322	GM943_C10_94R4_038.fsa	358697	51	219
B, 323	GM943_C10_94R4_038.fsa	3596525	147	912
B, 324	GM943_C10_94R4_038.fsa	3606889	139	813
B, 325	GM943_C10_94R4_038.fsa	3626699	1870	15971
B, 326	GM943_C10_94R4_038.fsa	3637036	310	2388
B, 327	GM943_C10_94R4_038.fsa	3646513	282	1989
B, 328	GM943_C10_94R4_038.fsa	3668916	2140	17516
B, 329	GM943_C10_94R4_038.fsa	368012	341	2476
B, 330	GM943_C10_94R4_038.fsa	3690463	57	251
B, 331	GM943_C10_94R4_038.fsa	3700807	362	2435
B, 332	GM943_C10_94R4_038.fsa	3710291	99	457
B, 333	GM943_C10_94R4_038.fsa	3720637	113	573
B, 334	GM943_C10_94R4_038.fsa	3730122	749	5669
B, 335	GM943_C10_94R4_038.fsa	3739609	155	850
B, 336	GM943_C10_94R4_038.fsa	3751684	502	3434
B, 337	GM943_C10_94R4_038.fsa	3761172	1705	14613
B, 338	GM943_C10_94R4_038.fsa	3771525	1327	10934
B, 339	GM943_C10_94R4_038.fsa	379137	1453	12379
B, 340	GM943_C10_94R4_038.fsa	3801747	848	6680
B, 341	GM943_C10_94R4_038.fsa	3820958	178	1149
B, 342	GM943_C10_94R4_038.fsa	384017	610	5331
B, 343	GM943_C10_94R4_038.fsa	385065	626	5193
B, 344	GM943_C10_94R4_038.fsa	3862003	11	51
B, 345	GM943_C10_94R4_038.fsa	3873356	68	346
B, 346	GM943_C10_94R4_038.fsa	3883836	1171	9887
B, 347	GM943_C10_94R4_038.fsa	3894316	93	540
B, 348	GM943_C10_94R4_038.fsa	3903049	74	398
B, 349	GM943_C10_94R4_038.fsa	392401	1605	13900
B, 350	GM943_C10_94R4_038.fsa	3934491	247	1669
B, 351	GM943_C10_94R4_038.fsa	3952833	103	426
B, 352	GM943_C10_94R4_038.fsa	3963314	1557	12541
B, 353	GM943_C10_94R4_038.fsa	3974669	646	4648
B, 354	GM943_C10_94R4_038.fsa	3985151	225	1228
B, 355	GM943_C10_94R4_038.fsa	3994759	121	495
B, 356	GM943_C10_94R4_038.fsa	4014625	400	3041
B, 357	GM943_C10_94R4_038.fsa	4024957	236	1886
B, 358	GM943_C10_94R4_038.fsa	4034435	270	2074
B, 359	GM943_C10_94R4_038.fsa	404392	72	347
B, 360	GM943_C10_94R4_038.fsa	4056001	224	1741
B, 361	GM943_C10_94R4_038.fsa	4065501	973	8395
B, 362	GM943_C10_94R4_038.fsa	4075007	126	626
B, 363	GM943_C10_94R4_038.fsa	408625	46	206
B, 364	GM943_C10_94R4_038.fsa	4096637	31	86
B, 365	GM943_C10_94R4_038.fsa	4107031	324	1974
B, 366	GM943_C10_94R4_038.fsa	4125241	463	3162
B, 367	GM943_C10_94R4_038.fsa	4134789	452	3138
B, 368	GM943_C10_94R4_038.fsa	4144402	50	185
B, 369	GM943_C10_94R4_038.fsa	4154973	1958	15429
B, 370	GM943_C10_94R4_038.fsa	4165553	25	67
B, 371	GM943_C10_94R4_038.fsa	4177025	543	3581
B, 372	GM943_C10_94R4_038.fsa	4187623	100	506
B, 373	GM943_C10_94R4_038.fsa	420.0	915	7174
B, 374	GM943_C10_94R4_038.fsa	4209619	89	541
B, 375	GM943_C10_94R4_038.fsa	4219241	479	3713
B, 376	GM943_C10_94R4_038.fsa	4237619	1023	9260
B, 377	GM943_C10_94R4_038.fsa	4247249	290	2151
B, 378	GM943_C10_94R4_038.fsa	4259511	42	186
B, 379	GM943_C10_94R4_038.fsa	4270901	301	2460
B, 380	GM943_C10_94R4_038.fsa	4282296	511	4265
B, 381	GM943_C10_94R4_038.fsa	4299834	227	1606
B, 382	GM943_C10_94R4_038.fsa	4309485	1371	13198
B, 383	GM943_C10_94R4_038.fsa	4320894	197	1371
B, 384	GM943_C10_94R4_038.fsa	434109	2053	19349
B, 385	GM943_C10_94R4_038.fsa	4350754	287	1835
B, 386	GM943_C10_94R4_038.fsa	4362179	34	135
B, 387	GM943_C10_94R4_038.fsa	4372729	45	121
B, 388	GM943_C10_94R4_038.fsa	4382403	305	2200
B, 389	GM943_C10_94R4_038.fsa	4401782	695	6696
B, 390	GM943_C10_94R4_038.fsa	4411587	1273	11389
B, 391	GM943_C10_94R4_038.fsa	4433001	998	9127
B, 392	GM943_C10_94R4_038.fsa	4443719	316	2537
B, 393	GM943_C10_94R4_038.fsa	446339	209	1467
B, 394	GM943_C10_94R4_038.fsa	447413	13	39
B, 395	GM943_C10_94R4_038.fsa	4484877	72	368
B, 396	GM943_C10_94R4_038.fsa	4503705	234	1888
B, 397	GM943_C10_94R4_038.fsa	4513576	1224	11667
B, 398	GM943_C10_94R4_038.fsa	452525	53	232
B, 399	GM943_C10_94R4_038.fsa	4534236	78	433
B, 400	GM943_C10_94R4_038.fsa	456483	1216	11898
B, 401	GM943_C10_94R4_038.fsa	4588268	389	3172
B, 402	GM943_C10_94R4_038.fsa	4599097	110	693
B, 403	GM943_C10_94R4_038.fsa	460716	3	7
B, 404	GM943_C10_94R4_038.fsa	4611637	11	21
B, 405	GM943_C10_94R4_038.fsa	4629557	147	870
B, 406	GM943_C10_94R4_038.fsa	4639423	485	4287
B, 407	GM943_C10_94R4_038.fsa	4648397	204	1583
B, 408	GM943_C10_94R4_038.fsa	4659174	131	669
B, 409	GM943_C10_94R4_038.fsa	466906	85	361
B, 410	GM943_C10_94R4_038.fsa	4689751	430	4201
B, 411	GM943_C10_94R4_038.fsa	4698757	220	1604
B, 412	GM943_C10_94R4_038.fsa	4711374	99	698
B, 413	GM943_C10_94R4_038.fsa	4720393	493	4114
B, 414	GM943_C10_94R4_038.fsa	4752003	181	1714
B, 415	GM943_C10_94R4_038.fsa	4759237	123	806
B, 416	GM943_C10_94R4_038.fsa	4780057	1277	13018
B, 417	GM943_C10_94R4_038.fsa	4790025	1590	16335
B, 418	GM943_C10_94R4_038.fsa	4809117	93	689
B, 419	GM943_C10_94R4_038.fsa	4816418	9	24
B, 420	GM943_C10_94R4_038.fsa	4839272	567	7064
B, 421	GM943_C10_94R4_038.fsa	4859433	4	7
B, 422	GM943_C10_94R4_038.fsa	4870449	221	1624
B, 423	GM943_C10_94R4_038.fsa	4881479	55	398
B, 424	GM943_C10_94R4_038.fsa	4898972	600	6016
B, 425	GM943_C10_94R4_038.fsa	4910037	534	5189
B, 426	GM943_C10_94R4_038.fsa	4920193	192	1229
B, 427	GM943_C10_94R4_038.fsa	4930361	16	67
B, 428	GM943_C10_94R4_038.fsa	4940541	224	1812
B, 429	GM943_C10_94R4_038.fsa	4951659	262	2117
B, 430	GM943_C10_94R4_038.fsa	4973937	1030	9035
B, 431	GM943_C10_94R4_038.fsa	5002795	125	573
B, 432	GM943_C10_94R4_038.fsa	5030798	1099	12603
B, 433	GM943_C10_94R4_038.fsa	504952	157	784
B, 434	GM943_C10_94R4_038.fsa	5061714	528	3468
B, 435	GM943_C10_94R4_038.fsa	5071106	643	8325
B, 436	GM943_C10_94R4_038.fsa	5121066	142	639
B, 437	GM943_C10_94R4_038.fsa	5157145	32067	204309
B, 438	GM943_C10_94R4_038.fsa	5200931	6	15
B, 439	GM943_C10_94R4_038.fsa	521211	9	17
B, 440	GM943_C10_94R4_038.fsa	5218633	7	19
B, 441	GM943_C10_94R4_038.fsa	5227022	6	21
B, 442	GM943_C10_94R4_038.fsa	523448	12	31
B, 443	GM943_C10_94R4_038.fsa	5242873	10	18
G, 1	GM943_C10_94R4_038.fsa	5160954	6792	34198
G, 2	GM943_C10_94R4_038.fsa	5171431	3854	23453
Y, 1	GM943_C10_94R4_038.fsa	5166669	11808	190792
R, 1	GM943_C10_94R4_038.fsa	5160954	1950	7996
O, 1	GM943_C10_94R4_038.fsa	20.0	4233	44026
O, 2	GM943_C10_94R4_038.fsa	40.0	3892	28316
O, 3	GM943_C10_94R4_038.fsa	60.0	7506	40691
O, 4	GM943_C10_94R4_038.fsa	80.0	4890	27010
O, 5	GM943_C10_94R4_038.fsa	100.0	7702	40659
O, 6	GM943_C10_94R4_038.fsa	114.0	8841	45694
O, 7	GM943_C10_94R4_038.fsa	120.0	7030	36959
O, 8	GM943_C10_94R4_038.fsa	140.0	5974	29975
O, 9	GM943_C10_94R4_038.fsa	160.0	6618	34203
O, 10	GM943_C10_94R4_038.fsa	180.0	8488	42337
O, 11	GM943_C10_94R4_038.fsa	200.0	6697	35160
O, 12	GM943_C10_94R4_038.fsa	214.0	6672	36678
O, 13	GM943_C10_94R4_038.fsa	220.0	5381	30456
O, 14	GM943_C10_94R4_038.fsa	240.0	7828	46005
O, 15	GM943_C10_94R4_038.fsa	250.0	3553	21898
O, 16	GM943_C10_94R4_038.fsa	260.0	5551	35426
O, 17	GM943_C10_94R4_038.fsa	280.0	6082	40407
O, 18	GM943_C10_94R4_038.fsa	300.0	6091	42909
O, 19	GM943_C10_94R4_038.fsa	314.0	3958	28833
O, 20	GM943_C10_94R4_038.fsa	320.0	4368	32385
O, 21	GM943_C10_94R4_038.fsa	340.0	5499	42737
O, 22	GM943_C10_94R4_038.fsa	360.0	4598	36992
O, 23	GM943_C10_94R4_038.fsa	380.0	3195	27219
O, 24	GM943_C10_94R4_038.fsa	400.0	4466	38807
O, 25	GM943_C10_94R4_038.fsa	414.0	4237	37692
O, 26	GM943_C10_94R4_038.fsa	420.0	3892	35498
O, 27	GM943_C10_94R4_038.fsa	440.0	4819	44411
O, 28	GM943_C10_94R4_038.fsa	460.0	5326	49472
O, 29	GM943_C10_94R4_038.fsa	480.0	5046	48949
O, 30	GM943_C10_94R4_038.fsa	500.0	2236	21567
O, 31	GM943_C10_94R4_038.fsa	514.0	2526	24762
O, 32	GM943_C10_94R4_038.fsa	520.0	4651	50923
O, 33	GM943_C10_94R4_038.fsa	540.0	4244	45425
O, 34	GM943_C10_94R4_038.fsa	560.0	2792	29837
O, 35	GM943_C10_94R4_038.fsa	580.0	4222	45686
O, 36	GM943_C10_94R4_038.fsa	600.0	2791	30015

## Sheet: 95R1
Dye/Sample Peak	Sample File Name	Size	Height	Area in Point
B, 1	GM943_C12_95R1_046.fsa	0.1439	141	886
B, 2	GM943_C12_95R1_046.fsa	23022	147	955
B, 3	GM943_C12_95R1_046.fsa	41727	50	238
B, 4	GM943_C12_95R1_046.fsa	56115	34	196
B, 5	GM943_C12_95R1_046.fsa	66187	8	19
B, 6	GM943_C12_95R1_046.fsa	110791	10	32
B, 7	GM943_C12_95R1_046.fsa	122302	65	274
B, 8	GM943_C12_95R1_046.fsa	132374	138	737
B, 9	GM943_C12_95R1_046.fsa	146763	83	482
B, 10	GM943_C12_95R1_046.fsa	168345	37	126
B, 11	GM943_C12_95R1_046.fsa	185612	125	536
B, 12	GM943_C12_95R1_046.fsa	201642	1106	6312
B, 13	GM943_C12_95R1_046.fsa	219479	669	4387
B, 14	GM943_C12_95R1_046.fsa	230625	661	4289
B, 15	GM943_C12_95R1_046.fsa	241616	126	831
B, 16	GM943_C12_95R1_046.fsa	267682	339	1552
B, 17	GM943_C12_95R1_046.fsa	285565	321	1609
B, 18	GM943_C12_95R1_046.fsa	301598	154	700
B, 19	GM943_C12_95R1_046.fsa	314466	572	3195
B, 20	GM943_C12_95R1_046.fsa	328509	397	1989
B, 21	GM943_C12_95R1_046.fsa	347731	64	252
B, 22	GM943_C12_95R1_046.fsa	359827	323	1561
B, 23	GM943_C12_95R1_046.fsa	370412	160	750
B, 24	GM943_C12_95R1_046.fsa	388568	203	985
B, 25	GM943_C12_95R1_046.fsa	405921	367	1966
B, 26	GM943_C12_95R1_046.fsa	415327	88	416
B, 27	GM943_C12_95R1_046.fsa	423491	39	119
B, 28	GM943_C12_95R1_046.fsa	437343	298	1632
B, 29	GM943_C12_95R1_046.fsa	448751	1121	7453
B, 30	GM943_C12_95R1_046.fsa	468988	651	5616
B, 31	GM943_C12_95R1_046.fsa	492128	20	65
B, 32	GM943_C12_95R1_046.fsa	511577	486	1769
B, 33	GM943_C12_95R1_046.fsa	517984	1001	3991
B, 34	GM943_C12_95R1_046.fsa	534886	3024	19594
B, 35	GM943_C12_95R1_046.fsa	558733	882	3898
B, 36	GM943_C12_95R1_046.fsa	570973	1599	7316
B, 37	GM943_C12_95R1_046.fsa	579057	596	2828
B, 38	GM943_C12_95R1_046.fsa	590077	2690	12732
B, 39	GM943_C12_95R1_046.fsa	605218	3124	15088
B, 40	GM943_C12_95R1_046.fsa	619786	961	4214
B, 41	GM943_C12_95R1_046.fsa	634296	816	3754
B, 42	GM943_C12_95R1_046.fsa	648747	272	1173
B, 43	GM943_C12_95R1_046.fsa	660061	2248	11071
B, 44	GM943_C12_95R1_046.fsa	672363	830	3829
B, 45	GM943_C12_95R1_046.fsa	685641	766	3545
B, 46	GM943_C12_95R1_046.fsa	695822	459	2172
B, 47	GM943_C12_95R1_046.fsa	702931	88	325
B, 48	GM943_C12_95R1_046.fsa	718118	1987	10237
B, 49	GM943_C12_95R1_046.fsa	734245	314	1512
B, 50	GM943_C12_95R1_046.fsa	743284	230	979
B, 51	GM943_C12_95R1_046.fsa	75.63	381	1937
B, 52	GM943_C12_95R1_046.fsa	763289	1549	7573
B, 53	GM943_C12_95R1_046.fsa	773249	355	1661
B, 54	GM943_C12_95R1_046.fsa	78318	430	1951
B, 55	GM943_C12_95R1_046.fsa	797038	109	454
B, 56	GM943_C12_95R1_046.fsa	805881	268	1210
B, 57	GM943_C12_95R1_046.fsa	817628	498	2311
B, 58	GM943_C12_95R1_046.fsa	829354	428	2022
B, 59	GM943_C12_95R1_046.fsa	843009	94	424
B, 60	GM943_C12_95R1_046.fsa	853719	143	617
B, 61	GM943_C12_95R1_046.fsa	864411	118	458
B, 62	GM943_C12_95R1_046.fsa	875087	208	916
B, 63	GM943_C12_95R1_046.fsa	884778	139	494
B, 64	GM943_C12_95R1_046.fsa	895422	238	1052
B, 65	GM943_C12_95R1_046.fsa	905084	106	542
B, 66	GM943_C12_95R1_046.fsa	913768	532	2487
B, 67	GM943_C12_95R1_046.fsa	924366	967	4650
B, 68	GM943_C12_95R1_046.fsa	937831	401	1704
B, 69	GM943_C12_95R1_046.fsa	95031	2803	13952
B, 70	GM943_C12_95R1_046.fsa	957979	1081	5384
B, 71	GM943_C12_95R1_046.fsa	967552	2687	12573
B, 72	GM943_C12_95R1_046.fsa	975201	63	185
B, 73	GM943_C12_95R1_046.fsa	98475	3731	18019
B, 74	GM943_C12_95R1_046.fsa	996191	363	1565
B, 75	GM943_C12_95R1_046.fsa	1009723	140	551
B, 76	GM943_C12_95R1_046.fsa	1018456	2842	13408
B, 77	GM943_C12_95R1_046.fsa	1030075	2875	13796
B, 78	GM943_C12_95R1_046.fsa	104263	351	1522
B, 79	GM943_C12_95R1_046.fsa	1051303	837	4006
B, 80	GM943_C12_95R1_046.fsa	1058999	1184	5816
B, 81	GM943_C12_95R1_046.fsa	106956	1094	4988
B, 82	GM943_C12_95R1_046.fsa	108201	445	1924
B, 83	GM943_C12_95R1_046.fsa	1094428	278	1234
B, 84	GM943_C12_95R1_046.fsa	1103959	2166	10036
B, 85	GM943_C12_95R1_046.fsa	111537	576	2460
B, 86	GM943_C12_95R1_046.fsa	1126753	736	3270
B, 87	GM943_C12_95R1_046.fsa	1136219	365	1512
B, 88	GM943_C12_95R1_046.fsa	1145577	162	590
B, 89	GM943_C12_95R1_046.fsa	1154853	197	743
B, 90	GM943_C12_95R1_046.fsa	1162259	135	486
B, 91	GM943_C12_95R1_046.fsa	1173343	589	2532
B, 92	GM943_C12_95R1_046.fsa	1183475	147	615
B, 93	GM943_C12_95R1_046.fsa	1191746	1516	7071
B, 94	GM943_C12_95R1_046.fsa	1202731	1404	6576
B, 95	GM943_C12_95R1_046.fsa	1215473	1789	8217
B, 96	GM943_C12_95R1_046.fsa	1226394	499	2136
B, 97	GM943_C12_95R1_046.fsa	1235493	326	1430
B, 98	GM943_C12_95R1_046.fsa	124732	187	684
B, 99	GM943_C12_95R1_046.fsa	1257326	2278	10643
B, 100	GM943_C12_95R1_046.fsa	126733	382	1799
B, 101	GM943_C12_95R1_046.fsa	1275515	303	1327
B, 102	GM943_C12_95R1_046.fsa	1284608	91	307
B, 103	GM943_C12_95R1_046.fsa	1294609	1403	6206
B, 104	GM943_C12_95R1_046.fsa	1305518	232	927
B, 105	GM943_C12_95R1_046.fsa	1317334	1530	7025
B, 106	GM943_C12_95R1_046.fsa	1326422	331	1467
B, 107	GM943_C12_95R1_046.fsa	1335509	521	2295
B, 108	GM943_C12_95R1_046.fsa	1344596	383	1623
B, 109	GM943_C12_95R1_046.fsa	1353681	907	3981
B, 110	GM943_C12_95R1_046.fsa	136549	151	534
B, 111	GM943_C12_95R1_046.fsa	1374573	423	1790
B, 112	GM943_C12_95R1_046.fsa	1383655	249	898
B, 113	GM943_C12_95R1_046.fsa	1392736	1008	4509
B, 114	GM943_C12_95R1_046.fsa	1402778	265	1013
B, 115	GM943_C12_95R1_046.fsa	1412038	1285	5783
B, 116	GM943_C12_95R1_046.fsa	1422223	233	918
B, 117	GM943_C12_95R1_046.fsa	1431482	287	1132
B, 118	GM943_C12_95R1_046.fsa	1441668	124	456
B, 119	GM943_C12_95R1_046.fsa	1452779	475	2178
B, 120	GM943_C12_95R1_046.fsa	1462964	315	1332
B, 121	GM943_C12_95R1_046.fsa	1472223	107	452
B, 122	GM943_C12_95R1_046.fsa	148426	115	473
B, 123	GM943_C12_95R1_046.fsa	1494445	268	1180
B, 124	GM943_C12_95R1_046.fsa	150463	390	1605
B, 125	GM943_C12_95R1_046.fsa	1514815	210	929
B, 126	GM943_C12_95R1_046.fsa	1523148	502	2311
B, 127	GM943_C12_95R1_046.fsa	1534259	996	4646
B, 128	GM943_C12_95R1_046.fsa	1544444	275	1137
B, 129	GM943_C12_95R1_046.fsa	1557407	282	1221
B, 130	GM943_C12_95R1_046.fsa	1567592	1412	6738
B, 131	GM943_C12_95R1_046.fsa	1578703	101	298
B, 132	GM943_C12_95R1_046.fsa	1587037	1601	6965
B, 133	GM943_C12_95R1_046.fsa	1598148	1688	7507
B, 134	GM943_C12_95R1_046.fsa	1605485	916	4030
B, 135	GM943_C12_95R1_046.fsa	161645	3665	16668
B, 136	GM943_C12_95R1_046.fsa	1624669	522	2058
B, 137	GM943_C12_95R1_046.fsa	1633797	376	1404
B, 138	GM943_C12_95R1_046.fsa	1643833	337	1466
B, 139	GM943_C12_95R1_046.fsa	1654774	102	407
B, 140	GM943_C12_95R1_046.fsa	1664797	130	561
B, 141	GM943_C12_95R1_046.fsa	1674814	114	465
B, 142	GM943_C12_95R1_046.fsa	1685736	173	760
B, 143	GM943_C12_95R1_046.fsa	1695741	488	2324
B, 144	GM943_C12_95R1_046.fsa	1707558	207	769
B, 145	GM943_C12_95R1_046.fsa	1717551	272	1060
B, 146	GM943_C12_95R1_046.fsa	172663	529	2287
B, 147	GM943_C12_95R1_046.fsa	173752	3890	18829
B, 148	GM943_C12_95R1_046.fsa	1749308	1745	8045
B, 149	GM943_C12_95R1_046.fsa	1760183	365	1366
B, 150	GM943_C12_95R1_046.fsa	1770146	627	2781
B, 151	GM943_C12_95R1_046.fsa	1779198	298	1158
B, 152	GM943_C12_95R1_046.fsa	1788245	256	972
B, 153	GM943_C12_95R1_046.fsa	1798192	258	983
B, 154	GM943_C12_95R1_046.fsa	1806369	119	409
B, 155	GM943_C12_95R1_046.fsa	181819	1365	6564
B, 156	GM943_C12_95R1_046.fsa	1829095	181	716
B, 157	GM943_C12_95R1_046.fsa	1838178	372	1458
B, 158	GM943_C12_95R1_046.fsa	1849071	718	3480
B, 159	GM943_C12_95R1_046.fsa	1859958	3281	16425
B, 160	GM943_C12_95R1_046.fsa	1868119	250	1177
B, 161	GM943_C12_95R1_046.fsa	187.99	1107	5236
B, 162	GM943_C12_95R1_046.fsa	1889863	859	4187
B, 163	GM943_C12_95R1_046.fsa	1898916	262	1161
B, 164	GM943_C12_95R1_046.fsa	1909773	762	3606
B, 165	GM943_C12_95R1_046.fsa	1920624	355	1568
B, 166	GM943_C12_95R1_046.fsa	1931468	2955	14883
B, 167	GM943_C12_95R1_046.fsa	1942306	329	1509
B, 168	GM943_C12_95R1_046.fsa	1954942	718	3502
B, 169	GM943_C12_95R1_046.fsa	1965766	803	3864
B, 170	GM943_C12_95R1_046.fsa	197388	480	2413
B, 171	GM943_C12_95R1_046.fsa	1983792	1278	6565
B, 172	GM943_C12_95R1_046.fsa	1992798	133	594
B, 173	GM943_C12_95R1_046.fsa	2002679	77	300
B, 174	GM943_C12_95R1_046.fsa	2013395	98	412
B, 175	GM943_C12_95R1_046.fsa	2023215	311	1421
B, 176	GM943_C12_95R1_046.fsa	2032141	146	679
B, 177	GM943_C12_95R1_046.fsa	2044634	744	3434
B, 178	GM943_C12_95R1_046.fsa	2055339	772	3618
B, 179	GM943_C12_95R1_046.fsa	2064258	718	3455
B, 180	GM943_C12_95R1_046.fsa	2073176	124	455
B, 181	GM943_C12_95R1_046.fsa	2083874	3284	16833
B, 182	GM943_C12_95R1_046.fsa	209457	331	1322
B, 183	GM943_C12_95R1_046.fsa	2105264	1221	6110
B, 184	GM943_C12_95R1_046.fsa	2115955	338	1532
B, 185	GM943_C12_95R1_046.fsa	2125752	1909	9970
B, 186	GM943_C12_95R1_046.fsa	2135548	232	1026
B, 187	GM943_C12_95R1_046.fsa	2145379	1368	6777
B, 188	GM943_C12_95R1_046.fsa	2155238	279	1165
B, 189	GM943_C12_95R1_046.fsa	2166884	236	1111
B, 190	GM943_C12_95R1_046.fsa	2176734	299	1461
B, 191	GM943_C12_95R1_046.fsa	2185685	216	1033
B, 192	GM943_C12_95R1_046.fsa	2194633	151	697
B, 193	GM943_C12_95R1_046.fsa	2205281	136	641
B, 194	GM943_C12_95R1_046.fsa	2214083	172	716
B, 195	GM943_C12_95R1_046.fsa	2224646	140	632
B, 196	GM943_C12_95R1_046.fsa	2233449	86	326
B, 197	GM943_C12_95R1_046.fsa	2244014	105	501
B, 198	GM943_C12_95R1_046.fsa	225.37	443	2317
B, 199	GM943_C12_95R1_046.fsa	2264267	162	808
B, 200	GM943_C12_95R1_046.fsa	2274836	146	710
B, 201	GM943_C12_95R1_046.fsa	2286287	722	3925
B, 202	GM943_C12_95R1_046.fsa	2296858	559	2920
B, 203	GM943_C12_95R1_046.fsa	2308311	191	922
B, 204	GM943_C12_95R1_046.fsa	2318885	1272	7230
B, 205	GM943_C12_95R1_046.fsa	2328579	953	5321
B, 206	GM943_C12_95R1_046.fsa	2340037	208	1024
B, 207	GM943_C12_95R1_046.fsa	2348852	61	267
B, 208	GM943_C12_95R1_046.fsa	2359432	110	536
B, 209	GM943_C12_95R1_046.fsa	2369131	734	4062
B, 210	GM943_C12_95R1_046.fsa	2378831	216	1076
B, 211	GM943_C12_95R1_046.fsa	2390297	219	1055
B, 212	GM943_C12_95R1_046.fsa	240.0	208	1018
B, 213	GM943_C12_95R1_046.fsa	2410861	241	1137
B, 214	GM943_C12_95R1_046.fsa	2420805	534	2927
B, 215	GM943_C12_95R1_046.fsa	243074	896	4896
B, 216	GM943_C12_95R1_046.fsa	2442467	160	686
B, 217	GM943_C12_95R1_046.fsa	245418	1983	10909
B, 218	GM943_C12_95R1_046.fsa	246498	572	2838
B, 219	GM943_C12_95R1_046.fsa	247487	158	573
B, 220	GM943_C12_95R1_046.fsa	2482056	236	975
B, 221	GM943_C12_95R1_046.fsa	2492826	1577	8690
B, 222	GM943_C12_95R1_046.fsa	2503504	391	1812
B, 223	GM943_C12_95R1_046.fsa	2512254	568	2899
B, 224	GM943_C12_95R1_046.fsa	2521867	277	1230
B, 225	GM943_C12_95R1_046.fsa	2532338	368	1795
B, 226	GM943_C12_95R1_046.fsa	2541921	231	1008
B, 227	GM943_C12_95R1_046.fsa	2550622	262	1207
B, 228	GM943_C12_95R1_046.fsa	2559311	168	699
B, 229	GM943_C12_95R1_046.fsa	2569723	1149	6256
B, 230	GM943_C12_95R1_046.fsa	2580119	145	628
B, 231	GM943_C12_95R1_046.fsa	2589634	1386	7989
B, 232	GM943_C12_95R1_046.fsa	2598274	210	1072
B, 233	GM943_C12_95R1_046.fsa	2608766	2125	12611
B, 234	GM943_C12_95R1_046.fsa	2619286	191	825
B, 235	GM943_C12_95R1_046.fsa	2629806	153	713
B, 236	GM943_C12_95R1_046.fsa	2640328	213	1137
B, 237	GM943_C12_95R1_046.fsa	2649973	1097	6759
B, 238	GM943_C12_95R1_046.fsa	2660496	531	3254
B, 239	GM943_C12_95R1_046.fsa	2669265	170	870
B, 240	GM943_C12_95R1_046.fsa	2680667	207	935
B, 241	GM943_C12_95R1_046.fsa	2691192	325	1712
B, 242	GM943_C12_95R1_046.fsa	2701718	358	1819
B, 243	GM943_C12_95R1_046.fsa	2711368	267	1385
B, 244	GM943_C12_95R1_046.fsa	272365	737	3941
B, 245	GM943_C12_95R1_046.fsa	2734178	499	2834
B, 246	GM943_C12_95R1_046.fsa	2742953	586	3529
B, 247	GM943_C12_95R1_046.fsa	2752605	205	914
B, 248	GM943_C12_95R1_046.fsa	2762258	187	895
B, 249	GM943_C12_95R1_046.fsa	2771034	269	1191
B, 250	GM943_C12_95R1_046.fsa	2782444	294	1630
B, 251	GM943_C12_95R1_046.fsa	279.21	125	510
B, 252	GM943_C12_95R1_046.fsa	2801746	229	1168
B, 253	GM943_C12_95R1_046.fsa	281222	229	1187
B, 254	GM943_C12_95R1_046.fsa	2822689	202	1063
B, 255	GM943_C12_95R1_046.fsa	2832282	329	1613
B, 256	GM943_C12_95R1_046.fsa	2842743	335	1706
B, 257	GM943_C12_95R1_046.fsa	2851457	678	3722
B, 258	GM943_C12_95R1_046.fsa	286191	614	3221
B, 259	GM943_C12_95R1_046.fsa	287.41	1357	7864
B, 260	GM943_C12_95R1_046.fsa	2884543	383	1987
B, 261	GM943_C12_95R1_046.fsa	2894982	122	514
B, 262	GM943_C12_95R1_046.fsa	2904548	248	1356
B, 263	GM943_C12_95R1_046.fsa	2914979	1252	8249
B, 264	GM943_C12_95R1_046.fsa	2925405	236	1246
B, 265	GM943_C12_95R1_046.fsa	2936695	333	1887
B, 266	GM943_C12_95R1_046.fsa	2946245	221	1069
B, 267	GM943_C12_95R1_046.fsa	2956658	200	1027
B, 268	GM943_C12_95R1_046.fsa	2967067	476	2824
B, 269	GM943_C12_95R1_046.fsa	2976605	476	2924
B, 270	GM943_C12_95R1_046.fsa	2984405	119	586
B, 271	GM943_C12_95R1_046.fsa	299307	251	1316
B, 272	GM943_C12_95R1_046.fsa	3004275	217	1048
B, 273	GM943_C12_95R1_046.fsa	3014545	296	1494
B, 274	GM943_C12_95R1_046.fsa	3024832	905	5447
B, 275	GM943_C12_95R1_046.fsa	3036855	414	2046
B, 276	GM943_C12_95R1_046.fsa	3046318	918	5508
B, 277	GM943_C12_95R1_046.fsa	3055796	438	2232
B, 278	GM943_C12_95R1_046.fsa	3064424	171	706
B, 279	GM943_C12_95R1_046.fsa	3075658	1841	12239
B, 280	GM943_C12_95R1_046.fsa	3086046	760	4462
B, 281	GM943_C12_95R1_046.fsa	3104268	2856	21151
B, 282	GM943_C12_95R1_046.fsa	3114705	995	6734
B, 283	GM943_C12_95R1_046.fsa	3125159	78	302
B, 284	GM943_C12_95R1_046.fsa	3135631	74	305
B, 285	GM943_C12_95R1_046.fsa	3145362	66	312
B, 286	GM943_C12_95R1_046.fsa	3155197	103	563
B, 287	GM943_C12_95R1_046.fsa	3165935	60	299
B, 288	GM943_C12_95R1_046.fsa	3177578	67	254
B, 289	GM943_C12_95R1_046.fsa	3188335	225	1241
B, 290	GM943_C12_95R1_046.fsa	3198205	118	594
B, 291	GM943_C12_95R1_046.fsa	3207045	386	2677
B, 292	GM943_C12_95R1_046.fsa	3217605	333	2030
B, 293	GM943_C12_95R1_046.fsa	3237818	1567	11832
B, 294	GM943_C12_95R1_046.fsa	324835	687	4876
B, 295	GM943_C12_95R1_046.fsa	3259748	131	618
B, 296	GM943_C12_95R1_046.fsa	3269384	114	623
B, 297	GM943_C12_95R1_046.fsa	3280762	880	5978
B, 298	GM943_C12_95R1_046.fsa	3299992	1652	12805
B, 299	GM943_C12_95R1_046.fsa	3309595	1022	7095
B, 300	GM943_C12_95R1_046.fsa	3320934	364	2136
B, 301	GM943_C12_95R1_046.fsa	3340968	2115	16091
B, 302	GM943_C12_95R1_046.fsa	3351407	762	5187
B, 303	GM943_C12_95R1_046.fsa	3362705	283	1565
B, 304	GM943_C12_95R1_046.fsa	3381801	1902	15931
B, 305	GM943_C12_95R1_046.fsa	339307	747	5320
B, 306	GM943_C12_95R1_046.fsa	3403513	239	1292
B, 307	GM943_C12_95R1_046.fsa	3414927	33	103
B, 308	GM943_C12_95R1_046.fsa	3423707	1157	8255
B, 309	GM943_C12_95R1_046.fsa	3434241	2068	14730
B, 310	GM943_C12_95R1_046.fsa	3445652	223	1035
B, 311	GM943_C12_95R1_046.fsa	3454429	308	1726
B, 312	GM943_C12_95R1_046.fsa	3463205	257	1256
B, 313	GM943_C12_95R1_046.fsa	347198	35	112
B, 314	GM943_C12_95R1_046.fsa	3484264	858	6020
B, 315	GM943_C12_95R1_046.fsa	3493914	22	76
B, 316	GM943_C12_95R1_046.fsa	3505317	172	883
B, 317	GM943_C12_95R1_046.fsa	3515842	296	2106
B, 318	GM943_C12_95R1_046.fsa	3524612	471	3463
B, 319	GM943_C12_95R1_046.fsa	3536012	419	2695
B, 320	GM943_C12_95R1_046.fsa	354741	89	479
B, 321	GM943_C12_95R1_046.fsa	3555301	361	2482
B, 322	GM943_C12_95R1_046.fsa	3567573	443	2925
B, 323	GM943_C12_95R1_046.fsa	3575462	22	97
B, 324	GM943_C12_95R1_046.fsa	3587732	104	657
B, 325	GM943_C12_95R1_046.fsa	3597371	35	125
B, 326	GM943_C12_95R1_046.fsa	3606081	119	564
B, 327	GM943_C12_95R1_046.fsa	3626062	1475	12912
B, 328	GM943_C12_95R1_046.fsa	3636489	213	1658
B, 329	GM943_C12_95R1_046.fsa	3647786	112	714
B, 330	GM943_C12_95R1_046.fsa	3658216	24	93
B, 331	GM943_C12_95R1_046.fsa	3669515	1116	8766
B, 332	GM943_C12_95R1_046.fsa	3679078	192	1232
B, 333	GM943_C12_95R1_046.fsa	369038	94	486
B, 334	GM943_C12_95R1_046.fsa	3699945	226	1373
B, 335	GM943_C12_95R1_046.fsa	371038	55	199
B, 336	GM943_C12_95R1_046.fsa	3719947	84	511
B, 337	GM943_C12_95R1_046.fsa	3729515	331	2554
B, 338	GM943_C12_95R1_046.fsa	3739953	103	591
B, 339	GM943_C12_95R1_046.fsa	3752133	70	361
B, 340	GM943_C12_95R1_046.fsa	3760835	741	5829
B, 341	GM943_C12_95R1_046.fsa	3772147	560	4359
B, 342	GM943_C12_95R1_046.fsa	3791295	850	7339
B, 343	GM943_C12_95R1_046.fsa	3801763	500	3801
B, 344	GM943_C12_95R1_046.fsa	3809697	11	25
B, 345	GM943_C12_95R1_046.fsa	3820275	213	1328
B, 346	GM943_C12_95R1_046.fsa	3840548	684	6339
B, 347	GM943_C12_95R1_046.fsa	3850243	524	4218
B, 348	GM943_C12_95R1_046.fsa	3860818	41	159
B, 349	GM943_C12_95R1_046.fsa	3873155	140	1004
B, 350	GM943_C12_95R1_046.fsa	388461	657	5583
B, 351	GM943_C12_95R1_046.fsa	3893421	98	769
B, 352	GM943_C12_95R1_046.fsa	3903113	48	252
B, 353	GM943_C12_95R1_046.fsa	3913685	27	77
B, 354	GM943_C12_95R1_046.fsa	3924256	863	7366
B, 355	GM943_C12_95R1_046.fsa	3933946	200	1406
B, 356	GM943_C12_95R1_046.fsa	3951563	100	554
B, 357	GM943_C12_95R1_046.fsa	3963013	823	6415
B, 358	GM943_C12_95R1_046.fsa	3974462	454	3390
B, 359	GM943_C12_95R1_046.fsa	398591	173	973
B, 360	GM943_C12_95R1_046.fsa	3993836	54	244
B, 361	GM943_C12_95R1_046.fsa	4005154	54	263
B, 362	GM943_C12_95R1_046.fsa	4014614	268	1808
B, 363	GM943_C12_95R1_046.fsa	4024091	203	1328
B, 364	GM943_C12_95R1_046.fsa	4034448	282	1944
B, 365	GM943_C12_95R1_046.fsa	4044824	92	479
B, 366	GM943_C12_95R1_046.fsa	405522	270	1968
B, 367	GM943_C12_95R1_046.fsa	4064767	1006	8728
B, 368	GM943_C12_95R1_046.fsa	4085656	66	317
B, 369	GM943_C12_95R1_046.fsa	4096131	60	234
B, 370	GM943_C12_95R1_046.fsa	4105751	301	1849
B, 371	GM943_C12_95R1_046.fsa	4124165	494	4070
B, 372	GM943_C12_95R1_046.fsa	4134716	470	3519
B, 373	GM943_C12_95R1_046.fsa	4154513	1736	14343
B, 374	GM943_C12_95R1_046.fsa	416632	54	304
B, 375	GM943_C12_95R1_046.fsa	417723	447	3146
B, 376	GM943_C12_95R1_046.fsa	4189064	75	297
B, 377	GM943_C12_95R1_046.fsa	4199088	740	5641
B, 378	GM943_C12_95R1_046.fsa	4220365	396	3083
B, 379	GM943_C12_95R1_046.fsa	4238937	800	6974
B, 380	GM943_C12_95R1_046.fsa	4248658	211	1434
B, 381	GM943_C12_95R1_046.fsa	426014	23	103
B, 382	GM943_C12_95R1_046.fsa	4270731	221	1163
B, 383	GM943_C12_95R1_046.fsa	4282199	327	2295
B, 384	GM943_C12_95R1_046.fsa	4291015	29	88
B, 385	GM943_C12_95R1_046.fsa	4300708	127	748
B, 386	GM943_C12_95R1_046.fsa	4309515	748	5975
B, 387	GM943_C12_95R1_046.fsa	4321839	13	35
B, 388	GM943_C12_95R1_046.fsa	4342068	1269	11671
B, 389	GM943_C12_95R1_046.fsa	4352613	181	1188
B, 390	GM943_C12_95R1_046.fsa	437281	36	136
B, 391	GM943_C12_95R1_046.fsa	438334	224	1350
B, 392	GM943_C12_95R1_046.fsa	4401798	455	4874
B, 393	GM943_C12_95R1_046.fsa	4412591	759	6488
B, 394	GM943_C12_95R1_046.fsa	4431498	755	6694
B, 395	GM943_C12_95R1_046.fsa	4442312	185	1272
B, 396	GM943_C12_95R1_046.fsa	4463061	289	1957
B, 397	GM943_C12_95R1_046.fsa	4474802	15	54
B, 398	GM943_C12_95R1_046.fsa	4484743	59	294
B, 399	GM943_C12_95R1_046.fsa	4502835	262	1968
B, 400	GM943_C12_95R1_046.fsa	4513701	1156	11212
B, 401	GM943_C12_95R1_046.fsa	4534549	107	732
B, 402	GM943_C12_95R1_046.fsa	4553609	180	1033
B, 403	GM943_C12_95R1_046.fsa	4564512	1130	10274
B, 404	GM943_C12_95R1_046.fsa	4576332	16	73
B, 405	GM943_C12_95R1_046.fsa	4587251	402	3253
B, 406	GM943_C12_95R1_046.fsa	4597267	127	836
B, 407	GM943_C12_95R1_046.fsa	4610765	38	154
B, 408	GM943_C12_95R1_046.fsa	4617948	29	75
B, 409	GM943_C12_95R1_046.fsa	4627831	154	994
B, 410	GM943_C12_95R1_046.fsa	4638624	441	3991
B, 411	GM943_C12_95R1_046.fsa	4647626	201	1435
B, 412	GM943_C12_95R1_046.fsa	4658439	105	447
B, 413	GM943_C12_95R1_046.fsa	4667457	55	208
B, 414	GM943_C12_95R1_046.fsa	4689133	488	4590
B, 415	GM943_C12_95R1_046.fsa	4699082	147	714
B, 416	GM943_C12_95R1_046.fsa	4709041	102	630
B, 417	GM943_C12_95R1_046.fsa	4719915	423	3472
B, 418	GM943_C12_95R1_046.fsa	4729893	72	386
B, 419	GM943_C12_95R1_046.fsa	4751695	219	1912
B, 420	GM943_C12_95R1_046.fsa	4779011	1051	11296
B, 421	GM943_C12_95R1_046.fsa	4788131	1292	12733
B, 422	GM943_C12_95R1_046.fsa	4807431	61	406
B, 423	GM943_C12_95R1_046.fsa	483908	467	4426
B, 424	GM943_C12_95R1_046.fsa	4860555	76	410
B, 425	GM943_C12_95R1_046.fsa	4869908	35	183
B, 426	GM943_C12_95R1_046.fsa	4880207	47	155
B, 427	GM943_C12_95R1_046.fsa	4898026	362	2817
B, 428	GM943_C12_95R1_046.fsa	4910239	318	2332
B, 429	GM943_C12_95R1_046.fsa	4930002	502	4016
B, 430	GM943_C12_95R1_046.fsa	4941316	572	5454
B, 431	GM943_C12_95R1_046.fsa	4950755	567	4414
B, 432	GM943_C12_95R1_046.fsa	4975343	605	3954
B, 433	GM943_C12_95R1_046.fsa	4994304	701	5408
B, 434	GM943_C12_95R1_046.fsa	5001885	679	5891
B, 435	GM943_C12_95R1_046.fsa	5013197	413	3716
B, 436	GM943_C12_95R1_046.fsa	5030178	296	1675
B, 437	GM943_C12_95R1_046.fsa	5050955	183	943
B, 438	GM943_C12_95R1_046.fsa	5061352	578	6989
B, 439	GM943_C12_95R1_046.fsa	5071756	387	2461
B, 440	GM943_C12_95R1_046.fsa	5090686	355	1890
B, 441	GM943_C12_95R1_046.fsa	5102055	466	2558
B, 442	GM943_C12_95R1_046.fsa	5112482	275	1193
B, 443	GM943_C12_95R1_046.fsa	5150472	28062	361788
B, 444	GM943_C12_95R1_046.fsa	5157137	28062	184137
B, 445	GM943_C12_95R1_046.fsa	520.0	17	32
B, 446	GM943_C12_95R1_046.fsa	5203767	8	13
B, 447	GM943_C12_95R1_046.fsa	5211304	7	16
B, 448	GM943_C12_95R1_046.fsa	5215073	7	27
B, 449	GM943_C12_95R1_046.fsa	522073	9	26
B, 450	GM943_C12_95R1_046.fsa	5229218	10	22
B, 451	GM943_C12_95R1_046.fsa	5236767	15	54
B, 452	GM943_C12_95R1_046.fsa	524432	8	25
G, 1	GM943_C12_95R1_046.fsa	5160946	2107	10492
Y, 1	GM943_C12_95R1_046.fsa	5150472	3910	22275
Y, 2	GM943_C12_95R1_046.fsa	5159042	12274	99555
O, 1	GM943_C12_95R1_046.fsa	20.0	4113	41746
O, 2	GM943_C12_95R1_046.fsa	40.0	3667	26287
O, 3	GM943_C12_95R1_046.fsa	60.0	6748	37668
O, 4	GM943_C12_95R1_046.fsa	80.0	4428	24314
O, 5	GM943_C12_95R1_046.fsa	100.0	6852	36303
O, 6	GM943_C12_95R1_046.fsa	114.0	7775	40544
O, 7	GM943_C12_95R1_046.fsa	120.0	6214	32833
O, 8	GM943_C12_95R1_046.fsa	140.0	5297	26579
O, 9	GM943_C12_95R1_046.fsa	160.0	5805	30012
O, 10	GM943_C12_95R1_046.fsa	180.0	7326	37710
O, 11	GM943_C12_95R1_046.fsa	200.0	5726	31056
O, 12	GM943_C12_95R1_046.fsa	214.0	5774	32706
O, 13	GM943_C12_95R1_046.fsa	220.0	4645	27306
O, 14	GM943_C12_95R1_046.fsa	240.0	6747	41292
O, 15	GM943_C12_95R1_046.fsa	250.0	3172	19446
O, 16	GM943_C12_95R1_046.fsa	260.0	4994	31285
O, 17	GM943_C12_95R1_046.fsa	280.0	5265	35733
O, 18	GM943_C12_95R1_046.fsa	300.0	5322	38112
O, 19	GM943_C12_95R1_046.fsa	314.0	3442	24901
O, 20	GM943_C12_95R1_046.fsa	320.0	3714	28456
O, 21	GM943_C12_95R1_046.fsa	340.0	4823	37455
O, 22	GM943_C12_95R1_046.fsa	360.0	3868	31639
O, 23	GM943_C12_95R1_046.fsa	380.0	2743	23121
O, 24	GM943_C12_95R1_046.fsa	400.0	3846	33318
O, 25	GM943_C12_95R1_046.fsa	414.0	3632	31998
O, 26	GM943_C12_95R1_046.fsa	420.0	3398	30122
O, 27	GM943_C12_95R1_046.fsa	440.0	4139	37907
O, 28	GM943_C12_95R1_046.fsa	460.0	4430	42101
O, 29	GM943_C12_95R1_046.fsa	480.0	4274	41169
O, 30	GM943_C12_95R1_046.fsa	500.0	1934	18170
O, 31	GM943_C12_95R1_046.fsa	514.0	2026	18083
O, 32	GM943_C12_95R1_046.fsa	520.0	4370	45710
O, 33	GM943_C12_95R1_046.fsa	540.0	3838	39994
O, 34	GM943_C12_95R1_046.fsa	560.0	2516	26501
O, 35	GM943_C12_95R1_046.fsa	580.0	3805	40685
O, 36	GM943_C12_95R1_046.fsa	600.0	2467	25817

## Sheet: 95R2
Dye/Sample Peak	Sample File Name	Size	Height	Area in Point
B, 1	GM943_D01_95R2_005.fsa	0.8054	130	800
B, 2	GM943_D01_95R2_005.fsa	18792	37	147
B, 3	GM943_D01_95R2_005.fsa	2953	131	847
B, 4	GM943_D01_95R2_005.fsa	4698	34	192
B, 5	GM943_D01_95R2_005.fsa	5906	38	192
B, 6	GM943_D01_95R2_005.fsa	91275	7	17
B, 7	GM943_D01_95R2_005.fsa	102013	8	22
B, 8	GM943_D01_95R2_005.fsa	116779	60	295
B, 9	GM943_D01_95R2_005.fsa	132886	132	753
B, 10	GM943_D01_95R2_005.fsa	146309	84	480
B, 11	GM943_D01_95R2_005.fsa	167785	34	141
B, 12	GM943_D01_95R2_005.fsa	18255	124	532
B, 13	GM943_D01_95R2_005.fsa	20.0	963	5768
B, 14	GM943_D01_95R2_005.fsa	217919	629	4081
B, 15	GM943_D01_95R2_005.fsa	22967	642	4147
B, 16	GM943_D01_95R2_005.fsa	239827	96	657
B, 17	GM943_D01_95R2_005.fsa	265423	292	1467
B, 18	GM943_D01_95R2_005.fsa	283456	292	1496
B, 19	GM943_D01_95R2_005.fsa	299776	134	703
B, 20	GM943_D01_95R2_005.fsa	313143	524	3017
B, 21	GM943_D01_95R2_005.fsa	326304	366	1940
B, 22	GM943_D01_95R2_005.fsa	346944	59	282
B, 23	GM943_D01_95R2_005.fsa	358335	284	1449
B, 24	GM943_D01_95R2_005.fsa	369571	158	734
B, 25	GM943_D01_95R2_005.fsa	387964	184	904
B, 26	GM943_D01_95R2_005.fsa	406839	282	1738
B, 27	GM943_D01_95R2_005.fsa	415896	43	240
B, 28	GM943_D01_95R2_005.fsa	427118	19	48
B, 29	GM943_D01_95R2_005.fsa	44375	135	997
B, 30	GM943_D01_95R2_005.fsa	457974	585	5112
B, 31	GM943_D01_95R2_005.fsa	482718	662	3921
B, 32	GM943_D01_95R2_005.fsa	504857	357	1502
B, 33	GM943_D01_95R2_005.fsa	512143	723	3414
B, 34	GM943_D01_95R2_005.fsa	531689	2420	16517
B, 35	GM943_D01_95R2_005.fsa	543866	233	1027
B, 36	GM943_D01_95R2_005.fsa	555914	734	3354
B, 37	GM943_D01_95R2_005.fsa	568825	1260	6381
B, 38	GM943_D01_95R2_005.fsa	577679	510	2331
B, 39	GM943_D01_95R2_005.fsa	589379	2181	10870
B, 40	GM943_D01_95R2_005.fsa	604962	2619	12748
B, 41	GM943_D01_95R2_005.fsa	618813	824	3704
B, 42	GM943_D01_95R2_005.fsa	634567	685	3373
B, 43	GM943_D01_95R2_005.fsa	648288	244	1214
B, 44	GM943_D01_95R2_005.fsa	659026	1903	9687
B, 45	GM943_D01_95R2_005.fsa	671669	693	3478
B, 46	GM943_D01_95R2_005.fsa	685228	642	3313
B, 47	GM943_D01_95R2_005.fsa	694876	416	2265
B, 48	GM943_D01_95R2_005.fsa	702573	102	541
B, 49	GM943_D01_95R2_005.fsa	716954	1650	8584
B, 50	GM943_D01_95R2_005.fsa	723643	202	1019
B, 51	GM943_D01_95R2_005.fsa	733172	275	1429
B, 52	GM943_D01_95R2_005.fsa	742673	185	933
B, 53	GM943_D01_95R2_005.fsa	755925	326	1791
B, 54	GM943_D01_95R2_005.fsa	762529	1309	7096
B, 55	GM943_D01_95R2_005.fsa	772879	347	1784
B, 56	GM943_D01_95R2_005.fsa	783195	423	2051
B, 57	GM943_D01_95R2_005.fsa	796273	121	577
B, 58	GM943_D01_95R2_005.fsa	80561	260	1266
B, 59	GM943_D01_95R2_005.fsa	817749	444	2387
B, 60	GM943_D01_95R2_005.fsa	828934	422	2001
B, 61	GM943_D01_95R2_005.fsa	841961	83	407
B, 62	GM943_D01_95R2_005.fsa	853108	153	709
B, 63	GM943_D01_95R2_005.fsa	864235	122	534
B, 64	GM943_D01_95R2_005.fsa	87442	215	935
B, 65	GM943_D01_95R2_005.fsa	884589	155	635
B, 66	GM943_D01_95R2_005.fsa	895666	243	1121
B, 67	GM943_D01_95R2_005.fsa	906724	92	427
B, 68	GM943_D01_95R2_005.fsa	914087	533	2539
B, 69	GM943_D01_95R2_005.fsa	925115	958	4647
B, 70	GM943_D01_95R2_005.fsa	938875	375	1554
B, 71	GM943_D01_95R2_005.fsa	950779	2567	13137
B, 72	GM943_D01_95R2_005.fsa	958093	992	5119
B, 73	GM943_D01_95R2_005.fsa	968138	2428	12077
B, 74	GM943_D01_95R2_005.fsa	985453	3571	17529
B, 75	GM943_D01_95R2_005.fsa	997275	324	1498
B, 76	GM943_D01_95R2_005.fsa	1009204	124	440
B, 77	GM943_D01_95R2_005.fsa	1018393	2666	12844
B, 78	GM943_D01_95R2_005.fsa	1030314	2652	13092
B, 79	GM943_D01_95R2_005.fsa	1042208	302	1269
B, 80	GM943_D01_95R2_005.fsa	1051339	729	3469
B, 81	GM943_D01_95R2_005.fsa	1059544	1042	4987
B, 82	GM943_D01_95R2_005.fsa	1069554	959	4471
B, 83	GM943_D01_95R2_005.fsa	1082268	399	1770
B, 84	GM943_D01_95R2_005.fsa	1094046	287	1311
B, 85	GM943_D01_95R2_005.fsa	1103991	1934	9669
B, 86	GM943_D01_95R2_005.fsa	111482	518	2364
B, 87	GM943_D01_95R2_005.fsa	1126525	694	3205
B, 88	GM943_D01_95R2_005.fsa	1135512	363	1521
B, 89	GM943_D01_95R2_005.fsa	1145324	142	569
B, 90	GM943_D01_95R2_005.fsa	1154185	185	715
B, 91	GM943_D01_95R2_005.fsa	1162145	106	393
B, 92	GM943_D01_95R2_005.fsa	1172739	528	2410
B, 93	GM943_D01_95R2_005.fsa	118331	136	506
B, 94	GM943_D01_95R2_005.fsa	1191223	1342	6462
B, 95	GM943_D01_95R2_005.fsa	1202618	1294	6251
B, 96	GM943_D01_95R2_005.fsa	121483	1650	8089
B, 97	GM943_D01_95R2_005.fsa	1226166	453	2110
B, 98	GM943_D01_95R2_005.fsa	1235754	286	1300
B, 99	GM943_D01_95R2_005.fsa	124621	147	579
B, 100	GM943_D01_95R2_005.fsa	1256662	1978	9623
B, 101	GM943_D01_95R2_005.fsa	126711	311	1409
B, 102	GM943_D01_95R2_005.fsa	1274944	264	1169
B, 103	GM943_D01_95R2_005.fsa	1283646	64	209
B, 104	GM943_D01_95R2_005.fsa	1294084	1157	5730
B, 105	GM943_D01_95R2_005.fsa	1304519	186	784
B, 106	GM943_D01_95R2_005.fsa	1316689	1204	6001
B, 107	GM943_D01_95R2_005.fsa	1326247	206	836
B, 108	GM943_D01_95R2_005.fsa	1334933	372	1671
B, 109	GM943_D01_95R2_005.fsa	1343617	246	1043
B, 110	GM943_D01_95R2_005.fsa	1353166	641	3105
B, 111	GM943_D01_95R2_005.fsa	1364448	100	381
B, 112	GM943_D01_95R2_005.fsa	137399	278	1222
B, 113	GM943_D01_95R2_005.fsa	1382663	126	445
B, 114	GM943_D01_95R2_005.fsa	1391333	691	3627
B, 115	GM943_D01_95R2_005.fsa	140176	156	534
B, 116	GM943_D01_95R2_005.fsa	1410559	830	4782
B, 117	GM943_D01_95R2_005.fsa	1421114	114	493
B, 118	GM943_D01_95R2_005.fsa	1429907	166	810
B, 119	GM943_D01_95R2_005.fsa	1440455	50	182
B, 120	GM943_D01_95R2_005.fsa	145.1	263	1707
B, 121	GM943_D01_95R2_005.fsa	1460663	172	1107
B, 122	GM943_D01_95R2_005.fsa	1472956	43	132
B, 123	GM943_D01_95R2_005.fsa	1481735	51	264
B, 124	GM943_D01_95R2_005.fsa	1492265	100	637
B, 125	GM943_D01_95R2_005.fsa	1502792	147	909
B, 126	GM943_D01_95R2_005.fsa	1521206	191	1616
B, 127	GM943_D01_95R2_005.fsa	1544865	89	445
B, 128	GM943_D01_95R2_005.fsa	1552747	27	106
B, 129	GM943_D01_95R2_005.fsa	1567631	584	5092
B, 130	GM943_D01_95R2_005.fsa	1587756	536	3274
B, 131	GM943_D01_95R2_005.fsa	1593004	388	2135
B, 132	GM943_D01_95R2_005.fsa	1598251	668	4429
B, 133	GM943_D01_95R2_005.fsa	1616391	1499	9149
B, 134	GM943_D01_95R2_005.fsa	1625012	55	187
B, 135	GM943_D01_95R2_005.fsa	1632767	68	209
B, 136	GM943_D01_95R2_005.fsa	1643103	58	228
B, 137	GM943_D01_95R2_005.fsa	1653432	17	52
B, 138	GM943_D01_95R2_005.fsa	1664616	29	121
B, 139	GM943_D01_95R2_005.fsa	1674934	21	47
B, 140	GM943_D01_95R2_005.fsa	1678372	6	20
B, 141	GM943_D01_95R2_005.fsa	1688681	110	858
B, 142	GM943_D01_95R2_005.fsa	1695551	210	1247
B, 143	GM943_D01_95R2_005.fsa	1708425	75	343
B, 144	GM943_D01_95R2_005.fsa	1717861	182	796
B, 145	GM943_D01_95R2_005.fsa	1729862	772	5826
B, 146	GM943_D01_95R2_005.fsa	1736717	1968	13009
B, 147	GM943_D01_95R2_005.fsa	1748706	863	5014
B, 148	GM943_D01_95R2_005.fsa	1759832	225	972
B, 149	GM943_D01_95R2_005.fsa	1768386	320	1483
B, 150	GM943_D01_95R2_005.fsa	1778645	156	577
B, 151	GM943_D01_95R2_005.fsa	1788044	133	523
B, 152	GM943_D01_95R2_005.fsa	1796585	147	635
B, 153	GM943_D01_95R2_005.fsa	1809473	175	1209
B, 154	GM943_D01_95R2_005.fsa	1817221	728	4055
B, 155	GM943_D01_95R2_005.fsa	1827549	113	467
B, 156	GM943_D01_95R2_005.fsa	1837873	198	900
B, 157	GM943_D01_95R2_005.fsa	1849053	703	3922
B, 158	GM943_D01_95R2_005.fsa	185851	1772	10314
B, 159	GM943_D01_95R2_005.fsa	1867964	152	804
B, 160	GM943_D01_95R2_005.fsa	1879133	646	3275
B, 161	GM943_D01_95R2_005.fsa	188858	454	2091
B, 162	GM943_D01_95R2_005.fsa	1898024	185	699
B, 163	GM943_D01_95R2_005.fsa	1908323	412	2033
B, 164	GM943_D01_95R2_005.fsa	1919477	467	2475
B, 165	GM943_D01_95R2_005.fsa	1929769	1722	9917
B, 166	GM943_D01_95R2_005.fsa	1941771	226	1014
B, 167	GM943_D01_95R2_005.fsa	1953769	466	2378
B, 168	GM943_D01_95R2_005.fsa	1964905	437	2642
B, 169	GM943_D01_95R2_005.fsa	1972613	328	2085
B, 170	GM943_D01_95R2_005.fsa	198203	731	4033
B, 171	GM943_D01_95R2_005.fsa	1990588	35	120
B, 172	GM943_D01_95R2_005.fsa	2001695	65	241
B, 173	GM943_D01_95R2_005.fsa	2011019	63	296
B, 174	GM943_D01_95R2_005.fsa	2022039	165	858
B, 175	GM943_D01_95R2_005.fsa	2032214	133	609
B, 176	GM943_D01_95R2_005.fsa	2044086	379	1908
B, 177	GM943_D01_95R2_005.fsa	2054264	410	1950
B, 178	GM943_D01_95R2_005.fsa	2063596	369	1977
B, 179	GM943_D01_95R2_005.fsa	2070383	146	763
B, 180	GM943_D01_95R2_005.fsa	2083112	1880	10674
B, 181	GM943_D01_95R2_005.fsa	2093297	147	646
B, 182	GM943_D01_95R2_005.fsa	2104332	701	3962
B, 183	GM943_D01_95R2_005.fsa	211537	187	1059
B, 184	GM943_D01_95R2_005.fsa	2124711	1122	6475
B, 185	GM943_D01_95R2_005.fsa	2135753	112	421
B, 186	GM943_D01_95R2_005.fsa	2145151	735	3951
B, 187	GM943_D01_95R2_005.fsa	215459	114	421
B, 188	GM943_D01_95R2_005.fsa	2166597	150	753
B, 189	GM943_D01_95R2_005.fsa	2176024	172	916
B, 190	GM943_D01_95R2_005.fsa	2185447	111	550
B, 191	GM943_D01_95R2_005.fsa	2194009	80	376
B, 192	GM943_D01_95R2_005.fsa	2203342	70	285
B, 193	GM943_D01_95R2_005.fsa	2213365	85	400
B, 194	GM943_D01_95R2_005.fsa	2222551	78	422
B, 195	GM943_D01_95R2_005.fsa	2232569	53	288
B, 196	GM943_D01_95R2_005.fsa	2243418	62	260
B, 197	GM943_D01_95R2_005.fsa	2252596	233	1392
B, 198	GM943_D01_95R2_005.fsa	226344	82	340
B, 199	GM943_D01_95R2_005.fsa	2275115	68	293
B, 200	GM943_D01_95R2_005.fsa	2285952	392	2349
B, 201	GM943_D01_95R2_005.fsa	2295953	308	1816
B, 202	GM943_D01_95R2_005.fsa	2307618	135	728
B, 203	GM943_D01_95R2_005.fsa	2317615	737	4909
B, 204	GM943_D01_95R2_005.fsa	2327608	544	3372
B, 205	GM943_D01_95R2_005.fsa	2339265	116	535
B, 206	GM943_D01_95R2_005.fsa	2347589	49	213
B, 207	GM943_D01_95R2_005.fsa	2358409	73	317
B, 208	GM943_D01_95R2_005.fsa	2368394	431	2721
B, 209	GM943_D01_95R2_005.fsa	2378377	132	708
B, 210	GM943_D01_95R2_005.fsa	238919	121	551
B, 211	GM943_D01_95R2_005.fsa	2399169	109	569
B, 212	GM943_D01_95R2_005.fsa	2410314	110	566
B, 213	GM943_D01_95R2_005.fsa	2420615	295	1805
B, 214	GM943_D01_95R2_005.fsa	2430902	524	3260
B, 215	GM943_D01_95R2_005.fsa	2442031	79	290
B, 216	GM943_D01_95R2_005.fsa	2453145	1108	6999
B, 217	GM943_D01_95R2_005.fsa	2464244	316	1825
B, 218	GM943_D01_95R2_005.fsa	2473623	89	316
B, 219	GM943_D01_95R2_005.fsa	248129	128	537
B, 220	GM943_D01_95R2_005.fsa	2492351	879	5555
B, 221	GM943_D01_95R2_005.fsa	2502481	212	1156
B, 222	GM943_D01_95R2_005.fsa	251157	295	1630
B, 223	GM943_D01_95R2_005.fsa	2521467	142	646
B, 224	GM943_D01_95R2_005.fsa	2531346	188	933
B, 225	GM943_D01_95R2_005.fsa	2540386	89	420
B, 226	GM943_D01_95R2_005.fsa	255023	102	483
B, 227	GM943_D01_95R2_005.fsa	2559238	40	123
B, 228	GM943_D01_95R2_005.fsa	2569049	539	3607
B, 229	GM943_D01_95R2_005.fsa	2588617	634	4564
B, 230	GM943_D01_95R2_005.fsa	2595937	83	471
B, 231	GM943_D01_95R2_005.fsa	2607433	1000	7437
B, 232	GM943_D01_95R2_005.fsa	2628083	51	188
B, 233	GM943_D01_95R2_005.fsa	2639648	86	558
B, 234	GM943_D01_95R2_005.fsa	2650388	511	4219
B, 235	GM943_D01_95R2_005.fsa	2660302	225	2036
B, 236	GM943_D01_95R2_005.fsa	2668564	63	446
B, 237	GM943_D01_95R2_005.fsa	2680959	54	247
B, 238	GM943_D01_95R2_005.fsa	2690875	105	597
B, 239	GM943_D01_95R2_005.fsa	2700792	143	749
B, 240	GM943_D01_95R2_005.fsa	2711536	119	591
B, 241	GM943_D01_95R2_005.fsa	2723934	297	1979
B, 242	GM943_D01_95R2_005.fsa	2733854	231	1722
B, 243	GM943_D01_95R2_005.fsa	274212	288	2113
B, 244	GM943_D01_95R2_005.fsa	2751214	97	570
B, 245	GM943_D01_95R2_005.fsa	2761135	72	299
B, 246	GM943_D01_95R2_005.fsa	277023	102	496
B, 247	GM943_D01_95R2_005.fsa	278098	155	807
B, 248	GM943_D01_95R2_005.fsa	2790903	49	196
B, 249	GM943_D01_95R2_005.fsa	2800822	107	553
B, 250	GM943_D01_95R2_005.fsa	281068	108	603
B, 251	GM943_D01_95R2_005.fsa	2821357	113	499
B, 252	GM943_D01_95R2_005.fsa	2832032	159	826
B, 253	GM943_D01_95R2_005.fsa	2841883	183	972
B, 254	GM943_D01_95R2_005.fsa	2850911	399	2417
B, 255	GM943_D01_95R2_005.fsa	2860758	377	2169
B, 256	GM943_D01_95R2_005.fsa	2873062	839	5513
B, 257	GM943_D01_95R2_005.fsa	2883724	259	1446
B, 258	GM943_D01_95R2_005.fsa	2893562	83	352
B, 259	GM943_D01_95R2_005.fsa	2904218	147	917
B, 260	GM943_D01_95R2_005.fsa	2914052	792	5682
B, 261	GM943_D01_95R2_005.fsa	2923884	132	720
B, 262	GM943_D01_95R2_005.fsa	2935351	231	1400
B, 263	GM943_D01_95R2_005.fsa	2945178	127	692
B, 264	GM943_D01_95R2_005.fsa	2955821	118	536
B, 265	GM943_D01_95R2_005.fsa	2965642	306	1818
B, 266	GM943_D01_95R2_005.fsa	2975462	310	1973
B, 267	GM943_D01_95R2_005.fsa	2983643	55	213
B, 268	GM943_D01_95R2_005.fsa	2991822	135	712
B, 269	GM943_D01_95R2_005.fsa	300324	156	825
B, 270	GM943_D01_95R2_005.fsa	3013783	190	999
B, 271	GM943_D01_95R2_005.fsa	3024342	650	4172
B, 272	GM943_D01_95R2_005.fsa	3035733	307	1749
B, 273	GM943_D01_95R2_005.fsa	3045513	648	4493
B, 274	GM943_D01_95R2_005.fsa	3055308	311	1746
B, 275	GM943_D01_95R2_005.fsa	3064299	124	665
B, 276	GM943_D01_95R2_005.fsa	3074942	1392	10282
B, 277	GM943_D01_95R2_005.fsa	3085602	534	3589
B, 278	GM943_D01_95R2_005.fsa	3103683	2023	17085
B, 279	GM943_D01_95R2_005.fsa	3114392	725	5181
B, 280	GM943_D01_95R2_005.fsa	3124292	37	115
B, 281	GM943_D01_95R2_005.fsa	3135036	42	202
B, 282	GM943_D01_95R2_005.fsa	3145063	44	254
B, 283	GM943_D01_95R2_005.fsa	3155192	90	448
B, 284	GM943_D01_95R2_005.fsa	3165328	51	263
B, 285	GM943_D01_95R2_005.fsa	3176314	41	214
B, 286	GM943_D01_95R2_005.fsa	3188153	144	785
B, 287	GM943_D01_95R2_005.fsa	3199154	69	414
B, 288	GM943_D01_95R2_005.fsa	3206656	287	2141
B, 289	GM943_D01_95R2_005.fsa	3216632	238	1561
B, 290	GM943_D01_95R2_005.fsa	3237377	1190	10808
B, 291	GM943_D01_95R2_005.fsa	3248146	547	3960
B, 292	GM943_D01_95R2_005.fsa	3259729	91	459
B, 293	GM943_D01_95R2_005.fsa	3269645	78	365
B, 294	GM943_D01_95R2_005.fsa	3280374	671	4844
B, 295	GM943_D01_95R2_005.fsa	3298503	1362	11659
B, 296	GM943_D01_95R2_005.fsa	3309198	773	6074
B, 297	GM943_D01_95R2_005.fsa	3320702	238	1588
B, 298	GM943_D01_95R2_005.fsa	3341207	1576	14580
B, 299	GM943_D01_95R2_005.fsa	3351851	539	4252
B, 300	GM943_D01_95R2_005.fsa	3362482	188	1029
B, 301	GM943_D01_95R2_005.fsa	3382076	1307	11836
B, 302	GM943_D01_95R2_005.fsa	3392672	483	3752
B, 303	GM943_D01_95R2_005.fsa	3403282	143	946
B, 304	GM943_D01_95R2_005.fsa	3422972	563	4260
B, 305	GM943_D01_95R2_005.fsa	3434456	1148	9667
B, 306	GM943_D01_95R2_005.fsa	3445938	126	675
B, 307	GM943_D01_95R2_005.fsa	3454959	177	774
B, 308	GM943_D01_95R2_005.fsa	3463159	101	422
B, 309	GM943_D01_95R2_005.fsa	3483657	553	4049
B, 310	GM943_D01_95R2_005.fsa	3494314	27	81
B, 311	GM943_D01_95R2_005.fsa	350415	129	766
B, 312	GM943_D01_95R2_005.fsa	3515624	242	1798
B, 313	GM943_D01_95R2_005.fsa	3523819	357	2822
B, 314	GM943_D01_95R2_005.fsa	3535291	297	2177
B, 315	GM943_D01_95R2_005.fsa	3546762	62	352
B, 316	GM943_D01_95R2_005.fsa	3554135	263	2054
B, 317	GM943_D01_95R2_005.fsa	3565603	335	2408
B, 318	GM943_D01_95R2_005.fsa	3586079	103	546
B, 319	GM943_D01_95R2_005.fsa	3595906	31	103
B, 320	GM943_D01_95R2_005.fsa	3605726	87	501
B, 321	GM943_D01_95R2_005.fsa	3625364	1192	11559
B, 322	GM943_D01_95R2_005.fsa	3635186	191	1545
B, 323	GM943_D01_95R2_005.fsa	3645829	100	703
B, 324	GM943_D01_95R2_005.fsa	3657293	33	154
B, 325	GM943_D01_95R2_005.fsa	366794	886	8043
B, 326	GM943_D01_95R2_005.fsa	3677771	171	1182
B, 327	GM943_D01_95R2_005.fsa	3690062	80	465
B, 328	GM943_D01_95R2_005.fsa	3699077	195	1303
B, 329	GM943_D01_95R2_005.fsa	3708914	44	175
B, 330	GM943_D01_95R2_005.fsa	3719573	58	411
B, 331	GM943_D01_95R2_005.fsa	3729414	266	2177
B, 332	GM943_D01_95R2_005.fsa	3739257	88	556
B, 333	GM943_D01_95R2_005.fsa	3749923	52	223
B, 334	GM943_D01_95R2_005.fsa	3760591	579	5251
B, 335	GM943_D01_95R2_005.fsa	377044	467	3804
B, 336	GM943_D01_95R2_005.fsa	3790145	704	6569
B, 337	GM943_D01_95R2_005.fsa	380083	407	3385
B, 338	GM943_D01_95R2_005.fsa	3820738	166	1102
B, 339	GM943_D01_95R2_005.fsa	3839801	573	5972
B, 340	GM943_D01_95R2_005.fsa	3850569	428	3651
B, 341	GM943_D01_95R2_005.fsa	3861332	30	102
B, 342	GM943_D01_95R2_005.fsa	3873745	122	917
B, 343	GM943_D01_95R2_005.fsa	3883671	528	4927
B, 344	GM943_D01_95R2_005.fsa	3892766	69	578
B, 345	GM943_D01_95R2_005.fsa	3903511	28	131
B, 346	GM943_D01_95R2_005.fsa	392416	721	6636
B, 347	GM943_D01_95R2_005.fsa	393324	150	1218
B, 348	GM943_D01_95R2_005.fsa	3952215	106	590
B, 349	GM943_D01_95R2_005.fsa	3962933	668	5813
B, 350	GM943_D01_95R2_005.fsa	3974471	361	2944
B, 351	GM943_D01_95R2_005.fsa	398518	157	1038
B, 352	GM943_D01_95R2_005.fsa	3995884	68	337
B, 353	GM943_D01_95R2_005.fsa	4003203	50	231
B, 354	GM943_D01_95R2_005.fsa	4013625	210	1436
B, 355	GM943_D01_95R2_005.fsa	4024062	157	1047
B, 356	GM943_D01_95R2_005.fsa	4033711	217	1559
B, 357	GM943_D01_95R2_005.fsa	4044181	65	343
B, 358	GM943_D01_95R2_005.fsa	4054667	222	1507
B, 359	GM943_D01_95R2_005.fsa	4063553	787	7807
B, 360	GM943_D01_95R2_005.fsa	4072451	84	433
B, 361	GM943_D01_95R2_005.fsa	4084605	64	276
B, 362	GM943_D01_95R2_005.fsa	4095158	39	140
B, 363	GM943_D01_95R2_005.fsa	4104914	229	1648
B, 364	GM943_D01_95R2_005.fsa	4123656	372	3590
B, 365	GM943_D01_95R2_005.fsa	4133457	379	3247
B, 366	GM943_D01_95R2_005.fsa	4153496	1378	12833
B, 367	GM943_D01_95R2_005.fsa	4164472	45	195
B, 368	GM943_D01_95R2_005.fsa	4177148	344	2536
B, 369	GM943_D01_95R2_005.fsa	4188992	89	534
B, 370	GM943_D01_95R2_005.fsa	4198306	606	5379
B, 371	GM943_D01_95R2_005.fsa	4209884	63	339
B, 372	GM943_D01_95R2_005.fsa	4218935	297	2118
B, 373	GM943_D01_95R2_005.fsa	4237015	709	7666
B, 374	GM943_D01_95R2_005.fsa	4247684	271	2185
B, 375	GM943_D01_95R2_005.fsa	4270627	166	1192
B, 376	GM943_D01_95R2_005.fsa	428208	269	2031
B, 377	GM943_D01_95R2_005.fsa	4291071	34	80
B, 378	GM943_D01_95R2_005.fsa	4298421	102	819
B, 379	GM943_D01_95R2_005.fsa	4309029	584	5159
B, 380	GM943_D01_95R2_005.fsa	4319626	5	12
B, 381	GM943_D01_95R2_005.fsa	4340791	1005	10666
B, 382	GM943_D01_95R2_005.fsa	4352171	124	848
B, 383	GM943_D01_95R2_005.fsa	4362727	24	73
B, 384	GM943_D01_95R2_005.fsa	4371651	46	201
B, 385	GM943_D01_95R2_005.fsa	4382189	153	1003
B, 386	GM943_D01_95R2_005.fsa	4400825	379	4008
B, 387	GM943_D01_95R2_005.fsa	4411551	650	6125
B, 388	GM943_D01_95R2_005.fsa	4431371	605	6219
B, 389	GM943_D01_95R2_005.fsa	4442945	144	1148
B, 390	GM943_D01_95R2_005.fsa	4450389	11	27
B, 391	GM943_D01_95R2_005.fsa	4462804	214	1519
B, 392	GM943_D01_95R2_005.fsa	4472743	21	70
B, 393	GM943_D01_95R2_005.fsa	4484345	38	152
B, 394	GM943_D01_95R2_005.fsa	4512559	913	9932
B, 395	GM943_D01_95R2_005.fsa	452419	18	64
B, 396	GM943_D01_95R2_005.fsa	4533335	64	451
B, 397	GM943_D01_95R2_005.fsa	456.33	885	9791
B, 398	GM943_D01_95R2_005.fsa	4586645	336	3027
B, 399	GM943_D01_95R2_005.fsa	4597495	106	752
B, 400	GM943_D01_95R2_005.fsa	4608301	23	63
B, 401	GM943_D01_95R2_005.fsa	4617438	26	109
B, 402	GM943_D01_95R2_005.fsa	4627414	141	1086
B, 403	GM943_D01_95R2_005.fsa	4637399	354	3654
B, 404	GM943_D01_95R2_005.fsa	4647392	176	1352
B, 405	GM943_D01_95R2_005.fsa	4658227	83	417
B, 406	GM943_D01_95R2_005.fsa	4667403	41	157
B, 407	GM943_D01_95R2_005.fsa	4688285	398	4334
B, 408	GM943_D01_95R2_005.fsa	4710041	59	411
B, 409	GM943_D01_95R2_005.fsa	4720096	335	2946
B, 410	GM943_D01_95R2_005.fsa	4730159	50	307
B, 411	GM943_D01_95R2_005.fsa	4738552	9	18
B, 412	GM943_D01_95R2_005.fsa	4750312	157	1499
B, 413	GM943_D01_95R2_005.fsa	4758719	60	236
B, 414	GM943_D01_95R2_005.fsa	4777235	869	10032
B, 415	GM943_D01_95R2_005.fsa	4788191	1022	11045
B, 416	GM943_D01_95R2_005.fsa	4807655	42	212
B, 417	GM943_D01_95R2_005.fsa	4817018	8	19
B, 418	GM943_D01_95R2_005.fsa	4838329	352	3971
B, 419	GM943_D01_95R2_005.fsa	4859685	71	328
B, 420	GM943_D01_95R2_005.fsa	4869951	39	231
B, 421	GM943_D01_95R2_005.fsa	487937	20	31
B, 422	GM943_D01_95R2_005.fsa	4883654	7	17
B, 423	GM943_D01_95R2_005.fsa	4929177	853	13012
B, 424	GM943_D01_95R2_005.fsa	493865	540	6169
B, 425	GM943_D01_95R2_005.fsa	4950719	223	1640
B, 426	GM943_D01_95R2_005.fsa	4959348	14	24
B, 427	GM943_D01_95R2_005.fsa	4973169	672	5413
B, 428	GM943_D01_95R2_005.fsa	4993069	184	1577
B, 429	GM943_D01_95R2_005.fsa	5001737	99	665
B, 430	GM943_D01_95R2_005.fsa	5014768	239	1782
B, 431	GM943_D01_95R2_005.fsa	5030408	525	7218
B, 432	GM943_D01_95R2_005.fsa	5039966	19	83
B, 433	GM943_D01_95R2_005.fsa	5049526	35	127
B, 434	GM943_D01_95R2_005.fsa	5063432	206	1778
B, 435	GM943_D01_95R2_005.fsa	5072994	228	1765
B, 436	GM943_D01_95R2_005.fsa	5089512	277	1746
B, 437	GM943_D01_95R2_005.fsa	5101686	364	2081
B, 438	GM943_D01_95R2_005.fsa	5111252	209	946
B, 439	GM943_D01_95R2_005.fsa	5150395	21249	262562
B, 440	GM943_D01_95R2_005.fsa	5158225	27955	229408
B, 441	GM943_D01_95R2_005.fsa	5171278	10614	76360
B, 442	GM943_D01_95R2_005.fsa	5191295	7	10
B, 443	GM943_D01_95R2_005.fsa	5219669	10	25
B, 444	GM943_D01_95R2_005.fsa	5227375	9	25
B, 445	GM943_D01_95R2_005.fsa	5231659	7	24
B, 446	GM943_D01_95R2_005.fsa	5239373	12	27
B, 447	GM943_D01_95R2_005.fsa	524366	9	28
Y, 1	GM943_D01_95R2_005.fsa	5160836	5268	21463
O, 1	GM943_D01_95R2_005.fsa	20.0	3689	40505
O, 2	GM943_D01_95R2_005.fsa	40.0	3178	26240
O, 3	GM943_D01_95R2_005.fsa	60.0	6469	37454
O, 4	GM943_D01_95R2_005.fsa	80.0	4324	24964
O, 5	GM943_D01_95R2_005.fsa	100.0	6623	37134
O, 6	GM943_D01_95R2_005.fsa	114.0	7630	41462
O, 7	GM943_D01_95R2_005.fsa	120.0	5940	33189
O, 8	GM943_D01_95R2_005.fsa	140.0	3975	26147
O, 9	GM943_D01_95R2_005.fsa	160.0	2954	27892
O, 10	GM943_D01_95R2_005.fsa	1791461	1145	6505
O, 11	GM943_D01_95R2_005.fsa	180.0	4195	27551
O, 12	GM943_D01_95R2_005.fsa	200.0	3517	22539
O, 13	GM943_D01_95R2_005.fsa	214.0	3544	22983
O, 14	GM943_D01_95R2_005.fsa	220.0	2870	19385
O, 15	GM943_D01_95R2_005.fsa	240.0	3974	29495
O, 16	GM943_D01_95R2_005.fsa	250.0	1772	14257
O, 17	GM943_D01_95R2_005.fsa	260.0	2455	22867
O, 18	GM943_D01_95R2_005.fsa	280.0	3091	27430
O, 19	GM943_D01_95R2_005.fsa	300.0	3829	31450
O, 20	GM943_D01_95R2_005.fsa	314.0	2536	21359
O, 21	GM943_D01_95R2_005.fsa	320.0	2855	25282
O, 22	GM943_D01_95R2_005.fsa	340.0	2760	26736
O, 23	GM943_D01_95R2_005.fsa	360.0	3129	28710
O, 24	GM943_D01_95R2_005.fsa	380.0	2287	22279
O, 25	GM943_D01_95R2_005.fsa	400.0	3169	31741
O, 26	GM943_D01_95R2_005.fsa	414.0	2911	30034
O, 27	GM943_D01_95R2_005.fsa	420.0	2776	28929
O, 28	GM943_D01_95R2_005.fsa	440.0	3307	35772
O, 29	GM943_D01_95R2_005.fsa	460.0	3649	39658
O, 30	GM943_D01_95R2_005.fsa	480.0	3562	38319
O, 31	GM943_D01_95R2_005.fsa	500.0	1548	17562
O, 32	GM943_D01_95R2_005.fsa	5140825	1755	19302
O, 33	GM943_D01_95R2_005.fsa	520.0	3505	42129
O, 34	GM943_D01_95R2_005.fsa	540.0	2928	34889
O, 35	GM943_D01_95R2_005.fsa	560.0	1867	22885
O, 36	GM943_D01_95R2_005.fsa	580.0	2840	34886

## Sheet: 95R3
Dye/Sample Peak	Sample File Name	Size	Height	Area in Point
B, 1	GM943_D02_95R3_005.fsa	0.8333	122	712
B, 2	GM943_D02_95R3_005.fsa	19444	32	98
B, 3	GM943_D02_95R3_005.fsa	31944	143	803
B, 4	GM943_D02_95R3_005.fsa	48611	43	186
B, 5	GM943_D02_95R3_005.fsa	61111	35	170
B, 6	GM943_D02_95R3_005.fsa	79167	5	15
B, 7	GM943_D02_95R3_005.fsa	88889	8	24
B, 8	GM943_D02_95R3_005.fsa	119444	74	270
B, 9	GM943_D02_95R3_005.fsa	133333	123	727
B, 10	GM943_D02_95R3_005.fsa	147222	79	419
B, 11	GM943_D02_95R3_005.fsa	170833	29	152
B, 12	GM943_D02_95R3_005.fsa	186111	117	527
B, 13	GM943_D02_95R3_005.fsa	203147	996	5726
B, 14	GM943_D02_95R3_005.fsa	221786	594	4060
B, 15	GM943_D02_95R3_005.fsa	232468	599	3838
B, 16	GM943_D02_95R3_005.fsa	244509	126	868
B, 17	GM943_D02_95R3_005.fsa	269521	287	1382
B, 18	GM943_D02_95R3_005.fsa	286721	310	1528
B, 19	GM943_D02_95R3_005.fsa	302168	130	610
B, 20	GM943_D02_95R3_005.fsa	315953	547	2841
B, 21	GM943_D02_95R3_005.fsa	329499	378	1849
B, 22	GM943_D02_95R3_005.fsa	348075	55	213
B, 23	GM943_D02_95R3_005.fsa	359783	294	1456
B, 24	GM943_D02_95R3_005.fsa	371313	166	691
B, 25	GM943_D02_95R3_005.fsa	390147	178	908
B, 26	GM943_D02_95R3_005.fsa	406929	326	1707
B, 27	GM943_D02_95R3_005.fsa	416102	81	393
B, 28	GM943_D02_95R3_005.fsa	424066	33	104
B, 29	GM943_D02_95R3_005.fsa	438709	284	1604
B, 30	GM943_D02_95R3_005.fsa	45095	891	6781
B, 31	GM943_D02_95R3_005.fsa	473955	538	4927
B, 32	GM943_D02_95R3_005.fsa	498622	30	96
B, 33	GM943_D02_95R3_005.fsa	50918	442	1647
B, 34	GM943_D02_95R3_005.fsa	516512	853	3521
B, 35	GM943_D02_95R3_005.fsa	535149	2661	17553
B, 36	GM943_D02_95R3_005.fsa	546389	249	1070
B, 37	GM943_D02_95R3_005.fsa	558524	852	3592
B, 38	GM943_D02_95R3_005.fsa	57053	1410	6950
B, 39	GM943_D02_95R3_005.fsa	579452	547	2412
B, 40	GM943_D02_95R3_005.fsa	590262	2403	11603
B, 41	GM943_D02_95R3_005.fsa	606109	2936	13716
B, 42	GM943_D02_95R3_005.fsa	620323	888	3997
B, 43	GM943_D02_95R3_005.fsa	635488	738	3506
B, 44	GM943_D02_95R3_005.fsa	648578	253	1199
B, 45	GM943_D02_95R3_005.fsa	660618	2042	10144
B, 46	GM943_D02_95R3_005.fsa	672616	775	3544
B, 47	GM943_D02_95R3_005.fsa	685567	709	3351
B, 48	GM943_D02_95R3_005.fsa	695498	466	2361
B, 49	GM943_D02_95R3_005.fsa	703421	113	471
B, 50	GM943_D02_95R3_005.fsa	718229	1807	9315
B, 51	GM943_D02_95R3_005.fsa	734936	284	1403
B, 52	GM943_D02_95R3_005.fsa	743747	223	1019
B, 53	GM943_D02_95R3_005.fsa	756436	351	1751
B, 54	GM943_D02_95R3_005.fsa	764221	1374	7043
B, 55	GM943_D02_95R3_005.fsa	773928	356	1602
B, 56	GM943_D02_95R3_005.fsa	783607	410	1839
B, 57	GM943_D02_95R3_005.fsa	797113	102	444
B, 58	GM943_D02_95R3_005.fsa	80669	267	1170
B, 59	GM943_D02_95R3_005.fsa	818145	427	2115
B, 60	GM943_D02_95R3_005.fsa	829583	385	1851
B, 61	GM943_D02_95R3_005.fsa	842904	90	357
B, 62	GM943_D02_95R3_005.fsa	853354	138	638
B, 63	GM943_D02_95R3_005.fsa	864738	124	525
B, 64	GM943_D02_95R3_005.fsa	875157	200	844
B, 65	GM943_D02_95R3_005.fsa	885562	132	591
B, 66	GM943_D02_95R3_005.fsa	895952	241	1092
B, 67	GM943_D02_95R3_005.fsa	906328	115	536
B, 68	GM943_D02_95R3_005.fsa	913865	513	2410
B, 69	GM943_D02_95R3_005.fsa	925157	931	4462
B, 70	GM943_D02_95R3_005.fsa	938309	388	1636
B, 71	GM943_D02_95R3_005.fsa	95.05	2592	12670
B, 72	GM943_D02_95R3_005.fsa	958929	968	5222
B, 73	GM943_D02_95R3_005.fsa	967348	2370	11740
B, 74	GM943_D02_95R3_005.fsa	974824	64	234
B, 75	GM943_D02_95R3_005.fsa	986024	3489	16885
B, 76	GM943_D02_95R3_005.fsa	997207	360	1616
B, 77	GM943_D02_95R3_005.fsa	1010506	108	421
B, 78	GM943_D02_95R3_005.fsa	101908	2540	12155
B, 79	GM943_D02_95R3_005.fsa	1030485	2707	12494
B, 80	GM943_D02_95R3_005.fsa	1042802	274	1102
B, 81	GM943_D02_95R3_005.fsa	1051308	706	3282
B, 82	GM943_D02_95R3_005.fsa	1059795	1077	4972
B, 83	GM943_D02_95R3_005.fsa	1070144	981	4399
B, 84	GM943_D02_95R3_005.fsa	1082339	422	1813
B, 85	GM943_D02_95R3_005.fsa	1094498	279	1255
B, 86	GM943_D02_95R3_005.fsa	1104758	2010	9479
B, 87	GM943_D02_95R3_005.fsa	111592	537	2433
B, 88	GM943_D02_95R3_005.fsa	1127052	730	3272
B, 89	GM943_D02_95R3_005.fsa	1137229	356	1530
B, 90	GM943_D02_95R3_005.fsa	1146318	174	651
B, 91	GM943_D02_95R3_005.fsa	1155323	184	753
B, 92	GM943_D02_95R3_005.fsa	1163408	104	431
B, 93	GM943_D02_95R3_005.fsa	1174158	545	2398
B, 94	GM943_D02_95R3_005.fsa	1183983	126	462
B, 95	GM943_D02_95R3_005.fsa	1192001	1403	6343
B, 96	GM943_D02_95R3_005.fsa	1203536	1310	6051
B, 97	GM943_D02_95R3_005.fsa	1215914	1689	7846
B, 98	GM943_D02_95R3_005.fsa	1226525	471	2051
B, 99	GM943_D02_95R3_005.fsa	1236253	287	1211
B, 100	GM943_D02_95R3_005.fsa	1246866	184	719
B, 101	GM943_D02_95R3_005.fsa	125748	2085	9803
B, 102	GM943_D02_95R3_005.fsa	126721	328	1490
B, 103	GM943_D02_95R3_005.fsa	1276057	299	1216
B, 104	GM943_D02_95R3_005.fsa	1284905	90	337
B, 105	GM943_D02_95R3_005.fsa	1294638	1252	5859
B, 106	GM943_D02_95R3_005.fsa	1305257	235	954
B, 107	GM943_D02_95R3_005.fsa	1316763	1418	6564
B, 108	GM943_D02_95R3_005.fsa	1326499	323	1450
B, 109	GM943_D02_95R3_005.fsa	1335351	521	2306
B, 110	GM943_D02_95R3_005.fsa	1344204	374	1559
B, 111	GM943_D02_95R3_005.fsa	1353059	847	3770
B, 112	GM943_D02_95R3_005.fsa	1365456	143	527
B, 113	GM943_D02_95R3_005.fsa	1374312	388	1608
B, 114	GM943_D02_95R3_005.fsa	1383169	199	770
B, 115	GM943_D02_95R3_005.fsa	1392027	956	4214
B, 116	GM943_D02_95R3_005.fsa	1402715	260	1010
B, 117	GM943_D02_95R3_005.fsa	1411765	1206	5415
B, 118	GM943_D02_95R3_005.fsa	1422625	238	977
B, 119	GM943_D02_95R3_005.fsa	1431675	294	1217
B, 120	GM943_D02_95R3_005.fsa	1440725	120	469
B, 121	GM943_D02_95R3_005.fsa	145249	444	1995
B, 122	GM943_D02_95R3_005.fsa	1463349	290	1281
B, 123	GM943_D02_95R3_005.fsa	1472399	124	427
B, 124	GM943_D02_95R3_005.fsa	1483258	113	486
B, 125	GM943_D02_95R3_005.fsa	1494118	274	1189
B, 126	GM943_D02_95R3_005.fsa	1504977	353	1472
B, 127	GM943_D02_95R3_005.fsa	1514932	179	779
B, 128	GM943_D02_95R3_005.fsa	1523076	445	2044
B, 129	GM943_D02_95R3_005.fsa	1534841	919	4338
B, 130	GM943_D02_95R3_005.fsa	1544795	254	1194
B, 131	GM943_D02_95R3_005.fsa	1557465	290	1237
B, 132	GM943_D02_95R3_005.fsa	156742	1386	6365
B, 133	GM943_D02_95R3_005.fsa	1579185	130	457
B, 134	GM943_D02_95R3_005.fsa	158733	1534	6736
B, 135	GM943_D02_95R3_005.fsa	159819	1570	7022
B, 136	GM943_D02_95R3_005.fsa	1606235	912	4031
B, 137	GM943_D02_95R3_005.fsa	1616918	3404	15778
B, 138	GM943_D02_95R3_005.fsa	1624925	516	2166
B, 139	GM943_D02_95R3_005.fsa	1633817	393	1498
B, 140	GM943_D02_95R3_005.fsa	164448	336	1521
B, 141	GM943_D02_95R3_005.fsa	1654248	113	434
B, 142	GM943_D02_95R3_005.fsa	1664897	124	488
B, 143	GM943_D02_95R3_005.fsa	1674651	100	454
B, 144	GM943_D02_95R3_005.fsa	1685285	168	804
B, 145	GM943_D02_95R3_005.fsa	1695911	471	2212
B, 146	GM943_D02_95R3_005.fsa	1708299	217	915
B, 147	GM943_D02_95R3_005.fsa	1718025	255	959
B, 148	GM943_D02_95R3_005.fsa	1726861	524	2144
B, 149	GM943_D02_95R3_005.fsa	1737457	3683	17514
B, 150	GM943_D02_95R3_005.fsa	1749811	1601	7541
B, 151	GM943_D02_95R3_005.fsa	1760391	298	1253
B, 152	GM943_D02_95R3_005.fsa	1770083	583	2628
B, 153	GM943_D02_95R3_005.fsa	1778888	272	1120
B, 154	GM943_D02_95R3_005.fsa	1788568	240	939
B, 155	GM943_D02_95R3_005.fsa	1798242	282	1157
B, 156	GM943_D02_95R3_005.fsa	1806208	121	492
B, 157	GM943_D02_95R3_005.fsa	1818616	1315	6238
B, 158	GM943_D02_95R3_005.fsa	1829244	167	690
B, 159	GM943_D02_95R3_005.fsa	1838094	357	1546
B, 160	GM943_D02_95R3_005.fsa	1849591	690	3235
B, 161	GM943_D02_95R3_005.fsa	1860196	3059	15220
B, 162	GM943_D02_95R3_005.fsa	1868145	245	1261
B, 163	GM943_D02_95R3_005.fsa	1880502	1021	4879
B, 164	GM943_D02_95R3_005.fsa	1890203	802	3821
B, 165	GM943_D02_95R3_005.fsa	1899017	256	1148
B, 166	GM943_D02_95R3_005.fsa	1909586	739	3477
B, 167	GM943_D02_95R3_005.fsa	1921028	340	1520
B, 168	GM943_D02_95R3_005.fsa	1931582	2856	13959
B, 169	GM943_D02_95R3_005.fsa	1943007	318	1415
B, 170	GM943_D02_95R3_005.fsa	1955301	688	3256
B, 171	GM943_D02_95R3_005.fsa	1965831	754	3678
B, 172	GM943_D02_95R3_005.fsa	197.46	462	2300
B, 173	GM943_D02_95R3_005.fsa	1984239	1182	5986
B, 174	GM943_D02_95R3_005.fsa	1992997	115	517
B, 175	GM943_D02_95R3_005.fsa	2002597	89	412
B, 176	GM943_D02_95R3_005.fsa	201385	115	540
B, 177	GM943_D02_95R3_005.fsa	2023369	319	1503
B, 178	GM943_D02_95R3_005.fsa	2033751	164	723
B, 179	GM943_D02_95R3_005.fsa	2044994	744	3423
B, 180	GM943_D02_95R3_005.fsa	205537	747	3589
B, 181	GM943_D02_95R3_005.fsa	2064879	731	3420
B, 182	GM943_D02_95R3_005.fsa	2073521	159	592
B, 183	GM943_D02_95R3_005.fsa	2083889	3138	16367
B, 184	GM943_D02_95R3_005.fsa	2094254	338	1478
B, 185	GM943_D02_95R3_005.fsa	210548	1232	6013
B, 186	GM943_D02_95R3_005.fsa	2115839	331	1486
B, 187	GM943_D02_95R3_005.fsa	2125333	1865	9407
B, 188	GM943_D02_95R3_005.fsa	2135687	235	925
B, 189	GM943_D02_95R3_005.fsa	2145225	1270	6392
B, 190	GM943_D02_95R3_005.fsa	215.48	275	1165
B, 191	GM943_D02_95R3_005.fsa	2166979	225	1043
B, 192	GM943_D02_95R3_005.fsa	2176544	274	1315
B, 193	GM943_D02_95R3_005.fsa	2185234	203	927
B, 194	GM943_D02_95R3_005.fsa	219479	148	687
B, 195	GM943_D02_95R3_005.fsa	2204248	139	578
B, 196	GM943_D02_95R3_005.fsa	2213596	160	711
B, 197	GM943_D02_95R3_005.fsa	2223794	151	690
B, 198	GM943_D02_95R3_005.fsa	2233144	90	364
B, 199	GM943_D02_95R3_005.fsa	2244195	110	568
B, 200	GM943_D02_95R3_005.fsa	2253548	412	2339
B, 201	GM943_D02_95R3_005.fsa	2263753	162	789
B, 202	GM943_D02_95R3_005.fsa	227481	153	749
B, 203	GM943_D02_95R3_005.fsa	2285869	686	3666
B, 204	GM943_D02_95R3_005.fsa	2296079	527	2806
B, 205	GM943_D02_95R3_005.fsa	2307993	185	887
B, 206	GM943_D02_95R3_005.fsa	2318208	1249	6852
B, 207	GM943_D02_95R3_005.fsa	2327573	941	5171
B, 208	GM943_D02_95R3_005.fsa	2339494	206	1005
B, 209	GM943_D02_95R3_005.fsa	2348011	85	293
B, 210	GM943_D02_95R3_005.fsa	2359086	119	550
B, 211	GM943_D02_95R3_005.fsa	2368459	706	3934
B, 212	GM943_D02_95R3_005.fsa	2378686	215	1210
B, 213	GM943_D02_95R3_005.fsa	2388915	219	1088
B, 214	GM943_D02_95R3_005.fsa	240.0	199	900
B, 215	GM943_D02_95R3_005.fsa	2409699	249	1193
B, 216	GM943_D02_95R3_005.fsa	2420267	543	2984
B, 217	GM943_D02_95R3_005.fsa	2430823	880	4931
B, 218	GM943_D02_95R3_005.fsa	2442243	194	825
B, 219	GM943_D02_95R3_005.fsa	2453649	1952	10510
B, 220	GM943_D02_95R3_005.fsa	246504	609	2938
B, 221	GM943_D02_95R3_005.fsa	2473792	178	645
B, 222	GM943_D02_95R3_005.fsa	2481662	240	986
B, 223	GM943_D02_95R3_005.fsa	2493018	1527	8395
B, 224	GM943_D02_95R3_005.fsa	2502545	405	1831
B, 225	GM943_D02_95R3_005.fsa	251271	596	2957
B, 226	GM943_D02_95R3_005.fsa	2522011	283	1301
B, 227	GM943_D02_95R3_005.fsa	2532139	390	1880
B, 228	GM943_D02_95R3_005.fsa	2541406	228	1051
B, 229	GM943_D02_95R3_005.fsa	2550656	274	1275
B, 230	GM943_D02_95R3_005.fsa	2559052	181	702
B, 231	GM943_D02_95R3_005.fsa	2569109	1142	6284
B, 232	GM943_D02_95R3_005.fsa	2579147	132	524
B, 233	GM943_D02_95R3_005.fsa	2589167	1359	7652
B, 234	GM943_D02_95R3_005.fsa	2597502	186	829
B, 235	GM943_D02_95R3_005.fsa	2608469	2083	12308
B, 236	GM943_D02_95R3_005.fsa	2618632	198	800
B, 237	GM943_D02_95R3_005.fsa	2627949	172	855
B, 238	GM943_D02_95R3_005.fsa	2638961	213	1169
B, 239	GM943_D02_95R3_005.fsa	2649974	1105	6771
B, 240	GM943_D02_95R3_005.fsa	266014	504	3167
B, 241	GM943_D02_95R3_005.fsa	266946	172	896
B, 242	GM943_D02_95R3_005.fsa	2680475	241	1254
B, 243	GM943_D02_95R3_005.fsa	2690643	359	1956
B, 244	GM943_D02_95R3_005.fsa	270166	384	2112
B, 245	GM943_D02_95R3_005.fsa	271183	297	1615
B, 246	GM943_D02_95R3_005.fsa	2723696	705	3951
B, 247	GM943_D02_95R3_005.fsa	2733867	512	2854
B, 248	GM943_D02_95R3_005.fsa	2743192	636	3587
B, 249	GM943_D02_95R3_005.fsa	2752517	209	982
B, 250	GM943_D02_95R3_005.fsa	2761843	212	1005
B, 251	GM943_D02_95R3_005.fsa	2771169	249	1268
B, 252	GM943_D02_95R3_005.fsa	2782192	336	1735
B, 253	GM943_D02_95R3_005.fsa	279152	144	658
B, 254	GM943_D02_95R3_005.fsa	2802528	236	1228
B, 255	GM943_D02_95R3_005.fsa	2811796	252	1280
B, 256	GM943_D02_95R3_005.fsa	2821904	246	1262
B, 257	GM943_D02_95R3_005.fsa	2832009	335	1676
B, 258	GM943_D02_95R3_005.fsa	2842952	376	2026
B, 259	GM943_D02_95R3_005.fsa	2851368	723	4133
B, 260	GM943_D02_95R3_005.fsa	2862306	653	3523
B, 261	GM943_D02_95R3_005.fsa	2874081	1370	8166
B, 262	GM943_D02_95R3_005.fsa	2885012	445	2387
B, 263	GM943_D02_95R3_005.fsa	2894258	140	627
B, 264	GM943_D02_95R3_005.fsa	2905183	271	1504
B, 265	GM943_D02_95R3_005.fsa	2915264	1174	7725
B, 266	GM943_D02_95R3_005.fsa	2924502	237	1338
B, 267	GM943_D02_95R3_005.fsa	2936257	354	1981
B, 268	GM943_D02_95R3_005.fsa	2946329	215	1096
B, 269	GM943_D02_95R3_005.fsa	2956399	200	952
B, 270	GM943_D02_95R3_005.fsa	2966465	452	2517
B, 271	GM943_D02_95R3_005.fsa	2976529	463	2716
B, 272	GM943_D02_95R3_005.fsa	2984913	106	476
B, 273	GM943_D02_95R3_005.fsa	2993296	245	1261
B, 274	GM943_D02_95R3_005.fsa	3003313	204	1094
B, 275	GM943_D02_95R3_005.fsa	3014095	335	1752
B, 276	GM943_D02_95R3_005.fsa	3024896	943	5661
B, 277	GM943_D02_95R3_005.fsa	3036552	477	2388
B, 278	GM943_D02_95R3_005.fsa	3046562	915	5580
B, 279	GM943_D02_95R3_005.fsa	3055752	464	2597
B, 280	GM943_D02_95R3_005.fsa	3064121	191	894
B, 281	GM943_D02_95R3_005.fsa	3075018	1851	12133
B, 282	GM943_D02_95R3_005.fsa	3085936	771	4623
B, 283	GM943_D02_95R3_005.fsa	3103619	2802	20487
B, 284	GM943_D02_95R3_005.fsa	3114593	1002	6540
B, 285	GM943_D02_95R3_005.fsa	3124742	103	366
B, 286	GM943_D02_95R3_005.fsa	3135757	90	439
B, 287	GM943_D02_95R3_005.fsa	3146076	62	284
B, 288	GM943_D02_95R3_005.fsa	3155629	100	524
B, 289	GM943_D02_95R3_005.fsa	3166927	72	375
B, 290	GM943_D02_95R3_005.fsa	3177363	59	300
B, 291	GM943_D02_95R3_005.fsa	3188677	187	1095
B, 292	GM943_D02_95R3_005.fsa	3199129	103	453
B, 293	GM943_D02_95R3_005.fsa	320768	382	2569
B, 294	GM943_D02_95R3_005.fsa	321791	321	2086
B, 295	GM943_D02_95R3_005.fsa	322983	196	1190
B, 296	GM943_D02_95R3_005.fsa	3238333	1488	10953
B, 297	GM943_D02_95R3_005.fsa	3248527	702	4822
B, 298	GM943_D02_95R3_005.fsa	3259556	145	691
B, 299	GM943_D02_95R3_005.fsa	3268877	129	631
B, 300	GM943_D02_95R3_005.fsa	3280726	880	5845
B, 301	GM943_D02_95R3_005.fsa	3299313	1716	12688
B, 302	GM943_D02_95R3_005.fsa	3310277	998	6916
B, 303	GM943_D02_95R3_005.fsa	3321228	334	2037
B, 304	GM943_D02_95R3_005.fsa	3331323	216	1319
B, 305	GM943_D02_95R3_005.fsa	3340568	1964	14910
B, 306	GM943_D02_95R3_005.fsa	3352319	694	4841
B, 307	GM943_D02_95R3_005.fsa	3362379	256	1456
B, 308	GM943_D02_95R3_005.fsa	3382464	1826	14171
B, 309	GM943_D02_95R3_005.fsa	3392489	721	5242
B, 310	GM943_D02_95R3_005.fsa	3403379	221	1309
B, 311	GM943_D02_95R3_005.fsa	3423651	1080	7394
B, 312	GM943_D02_95R3_005.fsa	3433785	1969	14140
B, 313	GM943_D02_95R3_005.fsa	3445607	215	992
B, 314	GM943_D02_95R3_005.fsa	345405	274	1495
B, 315	GM943_D02_95R3_005.fsa	3463337	230	1135
B, 316	GM943_D02_95R3_005.fsa	3484439	833	5985
B, 317	GM943_D02_95R3_005.fsa	3495411	31	106
B, 318	GM943_D02_95R3_005.fsa	3505538	164	854
B, 319	GM943_D02_95R3_005.fsa	3516507	264	1807
B, 320	GM943_D02_95R3_005.fsa	3524944	447	3200
B, 321	GM943_D02_95R3_005.fsa	3535911	382	2499
B, 322	GM943_D02_95R3_005.fsa	3546877	91	439
B, 323	GM943_D02_95R3_005.fsa	3555311	332	2229
B, 324	GM943_D02_95R3_005.fsa	3567118	417	2802
B, 325	GM943_D02_95R3_005.fsa	3576393	23	95
B, 326	GM943_D02_95R3_005.fsa	3586511	119	683
B, 327	GM943_D02_95R3_005.fsa	3595785	39	201
B, 328	GM943_D02_95R3_005.fsa	360587	101	596
B, 329	GM943_D02_95R3_005.fsa	3626002	1440	12636
B, 330	GM943_D02_95R3_005.fsa	3636911	200	1468
B, 331	GM943_D02_95R3_005.fsa	3646143	124	788
B, 332	GM943_D02_95R3_005.fsa	3657056	19	66
B, 333	GM943_D02_95R3_005.fsa	3669651	1079	8328
B, 334	GM943_D02_95R3_005.fsa	367973	191	1317
B, 335	GM943_D02_95R3_005.fsa	3690651	82	485
B, 336	GM943_D02_95R3_005.fsa	3700734	216	1317
B, 337	GM943_D02_95R3_005.fsa	3709979	38	162
B, 338	GM943_D02_95R3_005.fsa	3720907	86	449
B, 339	GM943_D02_95R3_005.fsa	3730155	317	2466
B, 340	GM943_D02_95R3_005.fsa	3740247	109	628
B, 341	GM943_D02_95R3_005.fsa	3751182	64	331
B, 342	GM943_D02_95R3_005.fsa	3761278	690	5716
B, 343	GM943_D02_95R3_005.fsa	3771376	550	4246
B, 344	GM943_D02_95R3_005.fsa	3790738	786	7145
B, 345	GM943_D02_95R3_005.fsa	3800852	479	3759
B, 346	GM943_D02_95R3_005.fsa	3809373	13	39
B, 347	GM943_D02_95R3_005.fsa	3820449	206	1368
B, 348	GM943_D02_95R3_005.fsa	3840041	654	6095
B, 349	GM943_D02_95R3_005.fsa	3850261	503	4097
B, 350	GM943_D02_95R3_005.fsa	3863885	27	118
B, 351	GM943_D02_95R3_005.fsa	387325	124	863
B, 352	GM943_D02_95R3_005.fsa	3884317	638	5329
B, 353	GM943_D02_95R3_005.fsa	389368	82	589
B, 354	GM943_D02_95R3_005.fsa	3903042	33	147
B, 355	GM943_D02_95R3_005.fsa	3924314	853	7007
B, 356	GM943_D02_95R3_005.fsa	3934523	194	1456
B, 357	GM943_D02_95R3_005.fsa	394388	5	11
B, 358	GM943_D02_95R3_005.fsa	3951535	115	651
B, 359	GM943_D02_95R3_005.fsa	3963441	792	6390
B, 360	GM943_D02_95R3_005.fsa	3975346	429	3301
B, 361	GM943_D02_95R3_005.fsa	3985549	156	978
B, 362	GM943_D02_95R3_005.fsa	399575	70	316
B, 363	GM943_D02_95R3_005.fsa	4004153	73	324
B, 364	GM943_D02_95R3_005.fsa	401496	269	1973
B, 365	GM943_D02_95R3_005.fsa	4024118	186	1301
B, 366	GM943_D02_95R3_005.fsa	4034955	268	2054
B, 367	GM943_D02_95R3_005.fsa	4043302	92	543
B, 368	GM943_D02_95R3_005.fsa	4055004	250	1935
B, 369	GM943_D02_95R3_005.fsa	406505	930	8759
B, 370	GM943_D02_95R3_005.fsa	4084343	62	365
B, 371	GM943_D02_95R3_005.fsa	4096954	46	162
B, 372	GM943_D02_95R3_005.fsa	4106216	294	1809
B, 373	GM943_D02_95R3_005.fsa	4124777	429	3645
B, 374	GM943_D02_95R3_005.fsa	4134922	432	3500
B, 375	GM943_D02_95R3_005.fsa	414347	10	22
B, 376	GM943_D02_95R3_005.fsa	4154755	1623	13538
B, 377	GM943_D02_95R3_005.fsa	4165181	61	301
B, 378	GM943_D02_95R3_005.fsa	4177356	432	3505
B, 379	GM943_D02_95R3_005.fsa	4187802	65	293
B, 380	GM943_D02_95R3_005.fsa	4199128	651	4930
B, 381	GM943_D02_95R3_005.fsa	4211054	53	201
B, 382	GM943_D02_95R3_005.fsa	4219554	332	2337
B, 383	GM943_D02_95R3_005.fsa	4238245	749	6550
B, 384	GM943_D02_95R3_005.fsa	4248434	189	1374
B, 385	GM943_D02_95R3_005.fsa	4260317	32	130
B, 386	GM943_D02_95R3_005.fsa	4271347	228	1373
B, 387	GM943_D02_95R3_005.fsa	4282372	314	2278
B, 388	GM943_D02_95R3_005.fsa	4291698	35	104
B, 389	GM943_D02_95R3_005.fsa	4299325	104	689
B, 390	GM943_D02_95R3_005.fsa	431034	707	5769
B, 391	GM943_D02_95R3_005.fsa	4319656	8	17
B, 392	GM943_D02_95R3_005.fsa	4341666	1181	11214
B, 393	GM943_D02_95R3_005.fsa	4351819	158	1017
B, 394	GM943_D02_95R3_005.fsa	4362814	33	130
B, 395	GM943_D02_95R3_005.fsa	4372115	67	306
B, 396	GM943_D02_95R3_005.fsa	4383103	174	1161
B, 397	GM943_D02_95R3_005.fsa	4400864	419	3960
B, 398	GM943_D02_95R3_005.fsa	4411237	775	6827
B, 399	GM943_D02_95R3_005.fsa	4432002	703	6609
B, 400	GM943_D02_95R3_005.fsa	4441529	152	1182
B, 401	GM943_D02_95R3_005.fsa	4451928	7	10
B, 402	GM943_D02_95R3_005.fsa	4463202	251	1890
B, 403	GM943_D02_95R3_005.fsa	4485774	40	229
B, 404	GM943_D02_95R3_005.fsa	4503159	240	1801
B, 405	GM943_D02_95R3_005.fsa	4513599	1073	10762
B, 406	GM943_D02_95R3_005.fsa	4524047	25	82
B, 407	GM943_D02_95R3_005.fsa	4534501	99	629
B, 408	GM943_D02_95R3_005.fsa	454409	4	13
B, 409	GM943_D02_95R3_005.fsa	456416	1035	10316
B, 410	GM943_D02_95R3_005.fsa	4575515	31	80
B, 411	GM943_D02_95R3_005.fsa	4586878	371	3141
B, 412	GM943_D02_95R3_005.fsa	4597375	133	827
B, 413	GM943_D02_95R3_005.fsa	4611246	22	52
B, 414	GM943_D02_95R3_005.fsa	461817	24	100
B, 415	GM943_D02_95R3_005.fsa	4627694	130	915
B, 416	GM943_D02_95R3_005.fsa	4638957	374	3830
B, 417	GM943_D02_95R3_005.fsa	4647626	184	1444
B, 418	GM943_D02_95R3_005.fsa	4659769	84	364
B, 419	GM943_D02_95R3_005.fsa	4668447	46	151
B, 420	GM943_D02_95R3_005.fsa	4689292	451	4755
B, 421	GM943_D02_95R3_005.fsa	4710161	79	526
B, 422	GM943_D02_95R3_005.fsa	4720605	370	3082
B, 423	GM943_D02_95R3_005.fsa	4731055	54	297
B, 424	GM943_D02_95R3_005.fsa	4738025	13	41
B, 425	GM943_D02_95R3_005.fsa	4750228	166	1806
B, 426	GM943_D02_95R3_005.fsa	4779027	974	10508
B, 427	GM943_D02_95R3_005.fsa	478951	1165	12387
B, 428	GM943_D02_95R3_005.fsa	4807042	43	199
B, 429	GM943_D02_95R3_005.fsa	4817614	13	46
B, 430	GM943_D02_95R3_005.fsa	4839675	403	4525
B, 431	GM943_D02_95R3_005.fsa	4861787	72	409
B, 432	GM943_D02_95R3_005.fsa	4871531	41	212
B, 433	GM943_D02_95R3_005.fsa	4881286	22	54
B, 434	GM943_D02_95R3_005.fsa	4899046	313	2481
B, 435	GM943_D02_95R3_005.fsa	4909718	281	2284
B, 436	GM943_D02_95R3_005.fsa	4930205	113	461
B, 437	GM943_D02_95R3_005.fsa	4953415	752	8250
B, 438	GM943_D02_95R3_005.fsa	4962356	762	7561
B, 439	GM943_D02_95R3_005.fsa	4972202	1466	17684
B, 440	GM943_D02_95R3_005.fsa	4991921	46	153
B, 441	GM943_D02_95R3_005.fsa	5001787	32	87
B, 442	GM943_D02_95R3_005.fsa	5015206	121	832
B, 443	GM943_D02_95R3_005.fsa	5029551	534	5553
B, 444	GM943_D02_95R3_005.fsa	5039432	73	367
B, 445	GM943_D02_95R3_005.fsa	5050229	170	706
B, 446	GM943_D02_95R3_005.fsa	5061044	268	2570
B, 447	GM943_D02_95R3_005.fsa	5071877	237	2312
B, 448	GM943_D02_95R3_005.fsa	5089066	242	1396
B, 449	GM943_D02_95R3_005.fsa	5101762	389	2347
B, 450	GM943_D02_95R3_005.fsa	5111755	230	1337
B, 451	GM943_D02_95R3_005.fsa	5150154	24475	311422
B, 452	GM943_D02_95R3_005.fsa	5157539	27975	199945
B, 453	GM943_D02_95R3_005.fsa	5193539	52	316
B, 454	GM943_D02_95R3_005.fsa	5204488	39	179
B, 455	GM943_D02_95R3_005.fsa	5220644	12	33
B, 456	GM943_D02_95R3_005.fsa	5230516	12	23
B, 457	GM943_D02_95R3_005.fsa	523.59	17	40
B, 458	GM943_D02_95R3_005.fsa	524577	13	41
Y, 1	GM943_D02_95R3_005.fsa	5161232	7799	42971
O, 1	GM943_D02_95R3_005.fsa	20.0	3661	37392
O, 2	GM943_D02_95R3_005.fsa	40.0	3266	24101
O, 3	GM943_D02_95R3_005.fsa	60.0	6120	34609
O, 4	GM943_D02_95R3_005.fsa	80.0	3989	22770
O, 5	GM943_D02_95R3_005.fsa	100.0	6437	33554
O, 6	GM943_D02_95R3_005.fsa	114.0	7286	38095
O, 7	GM943_D02_95R3_005.fsa	120.0	5843	30746
O, 8	GM943_D02_95R3_005.fsa	140.0	4878	24880
O, 9	GM943_D02_95R3_005.fsa	160.0	5345	28160
O, 10	GM943_D02_95R3_005.fsa	180.0	6756	35387
O, 11	GM943_D02_95R3_005.fsa	200.0	5410	29747
O, 12	GM943_D02_95R3_005.fsa	214.0	5587	30838
O, 13	GM943_D02_95R3_005.fsa	220.0	4591	26197
O, 14	GM943_D02_95R3_005.fsa	240.0	6677	40206
O, 15	GM943_D02_95R3_005.fsa	250.0	3172	19384
O, 16	GM943_D02_95R3_005.fsa	260.0	4983	31853
O, 17	GM943_D02_95R3_005.fsa	280.0	5314	35995
O, 18	GM943_D02_95R3_005.fsa	300.0	5163	36505
O, 19	GM943_D02_95R3_005.fsa	314.0	3280	23755
O, 20	GM943_D02_95R3_005.fsa	320.0	3574	26704
O, 21	GM943_D02_95R3_005.fsa	340.0	4507	35588
O, 22	GM943_D02_95R3_005.fsa	360.0	3596	30103
O, 23	GM943_D02_95R3_005.fsa	380.0	2580	22697
O, 24	GM943_D02_95R3_005.fsa	400.0	3542	31892
O, 25	GM943_D02_95R3_005.fsa	414.0	3339	31073
O, 26	GM943_D02_95R3_005.fsa	420.0	3180	29487
O, 27	GM943_D02_95R3_005.fsa	440.0	3733	36915
O, 28	GM943_D02_95R3_005.fsa	460.0	4069	41280
O, 29	GM943_D02_95R3_005.fsa	480.0	3853	39986
O, 30	GM943_D02_95R3_005.fsa	500.0	1721	18332
O, 31	GM943_D02_95R3_005.fsa	514.0	1914	20895
O, 32	GM943_D02_95R3_005.fsa	520.0	3987	45512
O, 33	GM943_D02_95R3_005.fsa	540.0	3394	38157
O, 34	GM943_D02_95R3_005.fsa	560.0	2156	25013
O, 35	GM943_D02_95R3_005.fsa	580.0	3262	38627
O, 36	GM943_D02_95R3_005.fsa	600.0	2087	25103

## Sheet: 95R4
Dye/Sample Peak	Sample File Name	Size	Height	Area in Point
B, 1	GM943_D03_95R4_013.fsa	0.4225	115	659
B, 2	GM943_D03_95R4_013.fsa	26761	122	736
B, 3	GM943_D03_95R4_013.fsa	42254	24	144
B, 4	GM943_D03_95R4_013.fsa	56338	33	131
B, 5	GM943_D03_95R4_013.fsa	66197	4	12
B, 6	GM943_D03_95R4_013.fsa	80282	6	17
B, 7	GM943_D03_95R4_013.fsa	87324	5	9
B, 8	GM943_D03_95R4_013.fsa	94366	22	56
B, 9	GM943_D03_95R4_013.fsa	116901	65	314
B, 10	GM943_D03_95R4_013.fsa	129578	123	667
B, 11	GM943_D03_95R4_013.fsa	143662	84	431
B, 12	GM943_D03_95R4_013.fsa	166197	27	127
B, 13	GM943_D03_95R4_013.fsa	18169	134	545
B, 14	GM943_D03_95R4_013.fsa	198592	937	5428
B, 15	GM943_D03_95R4_013.fsa	21579	570	3998
B, 16	GM943_D03_95R4_013.fsa	228216	597	3601
B, 17	GM943_D03_95R4_013.fsa	240461	117	760
B, 18	GM943_D03_95R4_013.fsa	264428	272	1313
B, 19	GM943_D03_95R4_013.fsa	281959	293	1390
B, 20	GM943_D03_95R4_013.fsa	297707	109	509
B, 21	GM943_D03_95R4_013.fsa	311762	481	2615
B, 22	GM943_D03_95R4_013.fsa	325577	332	1671
B, 23	GM943_D03_95R4_013.fsa	335106	10	18
B, 24	GM943_D03_95R4_013.fsa	345859	47	203
B, 25	GM943_D03_95R4_013.fsa	357783	285	1377
B, 26	GM943_D03_95R4_013.fsa	368231	144	614
B, 27	GM943_D03_95R4_013.fsa	386183	174	867
B, 28	GM943_D03_95R4_013.fsa	404726	303	1611
B, 29	GM943_D03_95R4_013.fsa	412948	60	278
B, 30	GM943_D03_95R4_013.fsa	422272	21	71
B, 31	GM943_D03_95R4_013.fsa	438403	195	1336
B, 32	GM943_D03_95R4_013.fsa	450917	668	6090
B, 33	GM943_D03_95R4_013.fsa	47553	441	3876
B, 34	GM943_D03_95R4_013.fsa	48873	6	12
B, 35	GM943_D03_95R4_013.fsa	500694	16	54
B, 36	GM943_D03_95R4_013.fsa	509316	400	1477
B, 37	GM943_D03_95R4_013.fsa	515738	764	3116
B, 38	GM943_D03_95R4_013.fsa	533738	2330	15462
B, 39	GM943_D03_95R4_013.fsa	557637	693	2957
B, 40	GM943_D03_95R4_013.fsa	569906	1207	5704
B, 41	GM943_D03_95R4_013.fsa	578011	490	2203
B, 42	GM943_D03_95R4_013.fsa	58906	2043	9841
B, 43	GM943_D03_95R4_013.fsa	605158	2454	11542
B, 44	GM943_D03_95R4_013.fsa	61853	761	3304
B, 45	GM943_D03_95R4_013.fsa	63389	626	2797
B, 46	GM943_D03_95R4_013.fsa	647141	219	961
B, 47	GM943_D03_95R4_013.fsa	65831	1751	8587
B, 48	GM943_D03_95R4_013.fsa	67146	622	3004
B, 49	GM943_D03_95R4_013.fsa	684554	593	2783
B, 50	GM943_D03_95R4_013.fsa	69459	371	1936
B, 51	GM943_D03_95R4_013.fsa	701596	98	450
B, 52	GM943_D03_95R4_013.fsa	716556	1533	7682
B, 53	GM943_D03_95R4_013.fsa	723513	188	832
B, 54	GM943_D03_95R4_013.fsa	733425	234	1081
B, 55	GM943_D03_95R4_013.fsa	742318	165	753
B, 56	GM943_D03_95R4_013.fsa	75512	302	1621
B, 57	GM943_D03_95R4_013.fsa	762972	1173	5964
B, 58	GM943_D03_95R4_013.fsa	772759	305	1460
B, 59	GM943_D03_95R4_013.fsa	782516	372	1707
B, 60	GM943_D03_95R4_013.fsa	796123	103	467
B, 61	GM943_D03_95R4_013.fsa	805795	252	1161
B, 62	GM943_D03_95R4_013.fsa	81737	438	2083
B, 63	GM943_D03_95R4_013.fsa	827963	380	1870
B, 64	GM943_D03_95R4_013.fsa	842383	83	324
B, 65	GM943_D03_95R4_013.fsa	853897	132	545
B, 66	GM943_D03_95R4_013.fsa	864435	120	472
B, 67	GM943_D03_95R4_013.fsa	874957	188	821
B, 68	GM943_D03_95R4_013.fsa	884509	151	571
B, 69	GM943_D03_95R4_013.fsa	895001	232	984
B, 70	GM943_D03_95R4_013.fsa	905477	119	511
B, 71	GM943_D03_95R4_013.fsa	913086	525	2420
B, 72	GM943_D03_95R4_013.fsa	924484	930	4452
B, 73	GM943_D03_95R4_013.fsa	937758	398	1646
B, 74	GM943_D03_95R4_013.fsa	950062	2558	12743
B, 75	GM943_D03_95R4_013.fsa	957623	993	5084
B, 76	GM943_D03_95R4_013.fsa	967062	2446	11864
B, 77	GM943_D03_95R4_013.fsa	984962	3549	16614
B, 78	GM943_D03_95R4_013.fsa	996244	377	1687
B, 79	GM943_D03_95R4_013.fsa	1009595	115	440
B, 80	GM943_D03_95R4_013.fsa	1018214	2520	12077
B, 81	GM943_D03_95R4_013.fsa	102968	2691	12550
B, 82	GM943_D03_95R4_013.fsa	1042069	291	1147
B, 83	GM943_D03_95R4_013.fsa	1050627	717	3263
B, 84	GM943_D03_95R4_013.fsa	1059169	1067	4825
B, 85	GM943_D03_95R4_013.fsa	1069587	958	4253
B, 86	GM943_D03_95R4_013.fsa	1081869	394	1779
B, 87	GM943_D03_95R4_013.fsa	1094119	282	1180
B, 88	GM943_D03_95R4_013.fsa	1103519	2009	9305
B, 89	GM943_D03_95R4_013.fsa	1114775	526	2270
B, 90	GM943_D03_95R4_013.fsa	1126003	716	3203
B, 91	GM943_D03_95R4_013.fsa	1136272	356	1457
B, 92	GM943_D03_95R4_013.fsa	1145497	162	657
B, 93	GM943_D03_95R4_013.fsa	1154641	187	799
B, 94	GM943_D03_95R4_013.fsa	1161938	125	486
B, 95	GM943_D03_95R4_013.fsa	1173764	525	2367
B, 96	GM943_D03_95R4_013.fsa	1183739	136	622
B, 97	GM943_D03_95R4_013.fsa	1191879	1391	6458
B, 98	GM943_D03_95R4_013.fsa	1202672	1333	6046
B, 99	GM943_D03_95R4_013.fsa	1215139	1649	7717
B, 100	GM943_D03_95R4_013.fsa	1226712	483	2186
B, 101	GM943_D03_95R4_013.fsa	1235612	335	1389
B, 102	GM943_D03_95R4_013.fsa	1247181	169	632
B, 103	GM943_D03_95R4_013.fsa	1256967	2077	9588
B, 104	GM943_D03_95R4_013.fsa	1266751	338	1439
B, 105	GM943_D03_95R4_013.fsa	1275645	290	1171
B, 106	GM943_D03_95R4_013.fsa	1284536	81	268
B, 107	GM943_D03_95R4_013.fsa	1293427	1248	5751
B, 108	GM943_D03_95R4_013.fsa	1304982	225	894
B, 109	GM943_D03_95R4_013.fsa	1316534	1385	6300
B, 110	GM943_D03_95R4_013.fsa	1326308	308	1259
B, 111	GM943_D03_95R4_013.fsa	1335191	506	2118
B, 112	GM943_D03_95R4_013.fsa	1344073	337	1407
B, 113	GM943_D03_95R4_013.fsa	1352954	805	3568
B, 114	GM943_D03_95R4_013.fsa	1364497	137	474
B, 115	GM943_D03_95R4_013.fsa	1374262	369	1572
B, 116	GM943_D03_95R4_013.fsa	1382251	210	830
B, 117	GM943_D03_95R4_013.fsa	1392014	917	4144
B, 118	GM943_D03_95R4_013.fsa	1401827	244	1007
B, 119	GM943_D03_95R4_013.fsa	141096	1162	5349
B, 120	GM943_D03_95R4_013.fsa	1421919	241	937
B, 121	GM943_D03_95R4_013.fsa	1431052	285	1188
B, 122	GM943_D03_95R4_013.fsa	1441098	120	438
B, 123	GM943_D03_95R4_013.fsa	1452057	437	1885
B, 124	GM943_D03_95R4_013.fsa	1462102	271	1153
B, 125	GM943_D03_95R4_013.fsa	1472147	81	352
B, 126	GM943_D03_95R4_013.fsa	1483106	116	457
B, 127	GM943_D03_95R4_013.fsa	1494064	256	1111
B, 128	GM943_D03_95R4_013.fsa	1504109	354	1457
B, 129	GM943_D03_95R4_013.fsa	1515068	181	734
B, 130	GM943_D03_95R4_013.fsa	1523287	442	2024
B, 131	GM943_D03_95R4_013.fsa	1534245	897	4121
B, 132	GM943_D03_95R4_013.fsa	1545204	232	1104
B, 133	GM943_D03_95R4_013.fsa	1557076	255	1059
B, 134	GM943_D03_95R4_013.fsa	1567122	1269	5840
B, 135	GM943_D03_95R4_013.fsa	1578994	127	414
B, 136	GM943_D03_95R4_013.fsa	1587214	1500	6501
B, 137	GM943_D03_95R4_013.fsa	1598173	1517	6745
B, 138	GM943_D03_95R4_013.fsa	1606264	840	3765
B, 139	GM943_D03_95R4_013.fsa	1616995	3151	14647
B, 140	GM943_D03_95R4_013.fsa	1625038	493	2031
B, 141	GM943_D03_95R4_013.fsa	1633077	343	1265
B, 142	GM943_D03_95R4_013.fsa	1643788	303	1279
B, 143	GM943_D03_95R4_013.fsa	1654492	105	383
B, 144	GM943_D03_95R4_013.fsa	1664297	108	439
B, 145	GM943_D03_95R4_013.fsa	1674986	92	391
B, 146	GM943_D03_95R4_013.fsa	1685667	157	706
B, 147	GM943_D03_95R4_013.fsa	1695451	439	2081
B, 148	GM943_D03_95R4_013.fsa	1707005	188	777
B, 149	GM943_D03_95R4_013.fsa	1716775	233	961
B, 150	GM943_D03_95R4_013.fsa	1726538	463	2002
B, 151	GM943_D03_95R4_013.fsa	1737182	3399	15673
B, 152	GM943_D03_95R4_013.fsa	1748704	1496	6923
B, 153	GM943_D03_95R4_013.fsa	1759332	302	1217
B, 154	GM943_D03_95R4_013.fsa	1769067	570	2427
B, 155	GM943_D03_95R4_013.fsa	1777911	246	963
B, 156	GM943_D03_95R4_013.fsa	1787635	221	877
B, 157	GM943_D03_95R4_013.fsa	1797351	239	978
B, 158	GM943_D03_95R4_013.fsa	1804465	110	429
B, 159	GM943_D03_95R4_013.fsa	1817853	1184	5599
B, 160	GM943_D03_95R4_013.fsa	1827666	173	712
B, 161	GM943_D03_95R4_013.fsa	1837474	327	1379
B, 162	GM943_D03_95R4_013.fsa	1848169	586	2690
B, 163	GM943_D03_95R4_013.fsa	1858858	2683	13220
B, 164	GM943_D03_95R4_013.fsa	1867762	224	1044
B, 165	GM943_D03_95R4_013.fsa	1879332	905	4157
B, 166	GM943_D03_95R4_013.fsa	1889117	714	3255
B, 167	GM943_D03_95R4_013.fsa	1898009	211	848
B, 168	GM943_D03_95R4_013.fsa	1908673	642	2878
B, 169	GM943_D03_95R4_013.fsa	1919333	294	1241
B, 170	GM943_D03_95R4_013.fsa	1930876	2396	11688
B, 171	GM943_D03_95R4_013.fsa	1942412	275	1198
B, 172	GM943_D03_95R4_013.fsa	1953942	632	2750
B, 173	GM943_D03_95R4_013.fsa	1965465	648	3018
B, 174	GM943_D03_95R4_013.fsa	197344	417	1869
B, 175	GM943_D03_95R4_013.fsa	1983182	1022	5069
B, 176	GM943_D03_95R4_013.fsa	1992035	101	399
B, 177	GM943_D03_95R4_013.fsa	2001742	71	263
B, 178	GM943_D03_95R4_013.fsa	2013068	90	373
B, 179	GM943_D03_95R4_013.fsa	2022658	251	1149
B, 180	GM943_D03_95R4_013.fsa	2032255	128	561
B, 181	GM943_D03_95R4_013.fsa	2043604	650	2814
B, 182	GM943_D03_95R4_013.fsa	2054088	653	2855
B, 183	GM943_D03_95R4_013.fsa	2063706	618	2804
B, 184	GM943_D03_95R4_013.fsa	2072454	127	449
B, 185	GM943_D03_95R4_013.fsa	208296	2685	13210
B, 186	GM943_D03_95R4_013.fsa	2093473	283	1162
B, 187	GM943_D03_95R4_013.fsa	2104871	999	4824
B, 188	GM943_D03_95R4_013.fsa	211.54	300	1273
B, 189	GM943_D03_95R4_013.fsa	2124181	1562	7665
B, 190	GM943_D03_95R4_013.fsa	2135604	195	783
B, 191	GM943_D03_95R4_013.fsa	2144481	1049	5171
B, 192	GM943_D03_95R4_013.fsa	2154338	239	1073
B, 193	GM943_D03_95R4_013.fsa	2165983	200	868
B, 194	GM943_D03_95R4_013.fsa	2175834	263	1181
B, 195	GM943_D03_95R4_013.fsa	2185681	158	722
B, 196	GM943_D03_95R4_013.fsa	2194631	123	506
B, 197	GM943_D03_95R4_013.fsa	2204324	123	498
B, 198	GM943_D03_95R4_013.fsa	2213835	131	563
B, 199	GM943_D03_95R4_013.fsa	2224206	128	561
B, 200	GM943_D03_95R4_013.fsa	2232846	72	280
B, 201	GM943_D03_95R4_013.fsa	2244073	81	336
B, 202	GM943_D03_95R4_013.fsa	225357	349	1687
B, 203	GM943_D03_95R4_013.fsa	2263927	121	538
B, 204	GM943_D03_95R4_013.fsa	2275142	116	477
B, 205	GM943_D03_95R4_013.fsa	2286354	530	2702
B, 206	GM943_D03_95R4_013.fsa	2296699	408	2038
B, 207	GM943_D03_95R4_013.fsa	2307903	168	729
B, 208	GM943_D03_95R4_013.fsa	2318243	1003	5212
B, 209	GM943_D03_95R4_013.fsa	2327718	762	4062
B, 210	GM943_D03_95R4_013.fsa	2339773	176	838
B, 211	GM943_D03_95R4_013.fsa	2348382	79	303
B, 212	GM943_D03_95R4_013.fsa	235871	102	507
B, 213	GM943_D03_95R4_013.fsa	2368176	581	3074
B, 214	GM943_D03_95R4_013.fsa	237.85	178	953
B, 215	GM943_D03_95R4_013.fsa	2389681	177	907
B, 216	GM943_D03_95R4_013.fsa	239914	162	833
B, 217	GM943_D03_95R4_013.fsa	2409886	211	943
B, 218	GM943_D03_95R4_013.fsa	2420653	440	2239
B, 219	GM943_D03_95R4_013.fsa	2430509	703	3681
B, 220	GM943_D03_95R4_013.fsa	2442138	164	725
B, 221	GM943_D03_95R4_013.fsa	2453748	1592	8276
B, 222	GM943_D03_95R4_013.fsa	2464447	505	2455
B, 223	GM943_D03_95R4_013.fsa	2474242	166	689
B, 224	GM943_D03_95R4_013.fsa	2482245	228	1006
B, 225	GM943_D03_95R4_013.fsa	2492903	1269	6729
B, 226	GM943_D03_95R4_013.fsa	2503424	363	1655
B, 227	GM943_D03_95R4_013.fsa	2512828	503	2500
B, 228	GM943_D03_95R4_013.fsa	2522214	285	1194
B, 229	GM943_D03_95R4_013.fsa	253158	309	1470
B, 230	GM943_D03_95R4_013.fsa	2540929	201	938
B, 231	GM943_D03_95R4_013.fsa	2550259	238	1065
B, 232	GM943_D03_95R4_013.fsa	2559571	159	731
B, 233	GM943_D03_95R4_013.fsa	2568865	938	4961
B, 234	GM943_D03_95R4_013.fsa	2578985	134	494
B, 235	GM943_D03_95R4_013.fsa	2589083	1087	5792
B, 236	GM943_D03_95R4_013.fsa	2597483	164	679
B, 237	GM943_D03_95R4_013.fsa	260774	1735	9385
B, 238	GM943_D03_95R4_013.fsa	2618063	159	633
B, 239	GM943_D03_95R4_013.fsa	2628389	150	678
B, 240	GM943_D03_95R4_013.fsa	2638716	182	915
B, 241	GM943_D03_95R4_013.fsa	2649908	870	5077
B, 242	GM943_D03_95R4_013.fsa	2660241	425	2319
B, 243	GM943_D03_95R4_013.fsa	2668854	139	701
B, 244	GM943_D03_95R4_013.fsa	2680054	194	913
B, 245	GM943_D03_95R4_013.fsa	2690395	293	1476
B, 246	GM943_D03_95R4_013.fsa	2700738	309	1582
B, 247	GM943_D03_95R4_013.fsa	2711084	235	1143
B, 248	GM943_D03_95R4_013.fsa	2723158	587	3221
B, 249	GM943_D03_95R4_013.fsa	273351	415	2311
B, 250	GM943_D03_95R4_013.fsa	2743002	529	2892
B, 251	GM943_D03_95R4_013.fsa	2752496	192	875
B, 252	GM943_D03_95R4_013.fsa	2761992	190	891
B, 253	GM943_D03_95R4_013.fsa	2771491	211	1025
B, 254	GM943_D03_95R4_013.fsa	2781855	281	1369
B, 255	GM943_D03_95R4_013.fsa	2791359	122	526
B, 256	GM943_D03_95R4_013.fsa	2801712	216	1068
B, 257	GM943_D03_95R4_013.fsa	2811981	211	1068
B, 258	GM943_D03_95R4_013.fsa	2822244	195	935
B, 259	GM943_D03_95R4_013.fsa	283.25	288	1378
B, 260	GM943_D03_95R4_013.fsa	2842751	333	1726
B, 261	GM943_D03_95R4_013.fsa	2851288	603	3390
B, 262	GM943_D03_95R4_013.fsa	2861527	546	3013
B, 263	GM943_D03_95R4_013.fsa	2874317	1152	6674
B, 264	GM943_D03_95R4_013.fsa	2884543	397	2056
B, 265	GM943_D03_95R4_013.fsa	2894762	124	563
B, 266	GM943_D03_95R4_013.fsa	2904975	230	1156
B, 267	GM943_D03_95R4_013.fsa	2915181	997	6225
B, 268	GM943_D03_95R4_013.fsa	2925382	198	1082
B, 269	GM943_D03_95R4_013.fsa	2936426	303	1659
B, 270	GM943_D03_95R4_013.fsa	2946614	190	959
B, 271	GM943_D03_95R4_013.fsa	2956796	202	930
B, 272	GM943_D03_95R4_013.fsa	2966971	411	2303
B, 273	GM943_D03_95R4_013.fsa	2976294	402	2450
B, 274	GM943_D03_95R4_013.fsa	2985611	107	555
B, 275	GM943_D03_95R4_013.fsa	299323	215	1105
B, 276	GM943_D03_95R4_013.fsa	300416	207	1037
B, 277	GM943_D03_95R4_013.fsa	3014159	300	1537
B, 278	GM943_D03_95R4_013.fsa	3025013	812	4828
B, 279	GM943_D03_95R4_013.fsa	3035891	388	2082
B, 280	GM943_D03_95R4_013.fsa	3045953	829	4969
B, 281	GM943_D03_95R4_013.fsa	3055193	409	2257
B, 282	GM943_D03_95R4_013.fsa	3064451	212	913
B, 283	GM943_D03_95R4_013.fsa	3075415	1640	10492
B, 284	GM943_D03_95R4_013.fsa	3085556	708	4133
B, 285	GM943_D03_95R4_013.fsa	3103354	2485	17488
B, 286	GM943_D03_95R4_013.fsa	3114404	900	5511
B, 287	GM943_D03_95R4_013.fsa	3124626	83	360
B, 288	GM943_D03_95R4_013.fsa	313487	77	327
B, 289	GM943_D03_95R4_013.fsa	3145282	70	337
B, 290	GM943_D03_95R4_013.fsa	3154971	101	575
B, 291	GM943_D03_95R4_013.fsa	3164669	65	318
B, 292	GM943_D03_95R4_013.fsa	3177905	59	295
B, 293	GM943_D03_95R4_013.fsa	3187622	208	1119
B, 294	GM943_D03_95R4_013.fsa	3199115	104	551
B, 295	GM943_D03_95R4_013.fsa	3207764	352	2355
B, 296	GM943_D03_95R4_013.fsa	3217241	291	1931
B, 297	GM943_D03_95R4_013.fsa	3230144	178	1092
B, 298	GM943_D03_95R4_013.fsa	3237875	1343	9426
B, 299	GM943_D03_95R4_013.fsa	3249027	627	4237
B, 300	GM943_D03_95R4_013.fsa	3259305	131	667
B, 301	GM943_D03_95R4_013.fsa	3268714	125	604
B, 302	GM943_D03_95R4_013.fsa	3280671	810	5115
B, 303	GM943_D03_95R4_013.fsa	3299421	1584	11251
B, 304	GM943_D03_95R4_013.fsa	3309627	913	6198
B, 305	GM943_D03_95R4_013.fsa	3321516	313	1896
B, 306	GM943_D03_95R4_013.fsa	3331691	239	1391
B, 307	GM943_D03_95R4_013.fsa	3341006	1847	13388
B, 308	GM943_D03_95R4_013.fsa	3351998	665	4567
B, 309	GM943_D03_95R4_013.fsa	336213	266	1540
B, 310	GM943_D03_95R4_013.fsa	3373091	203	1341
B, 311	GM943_D03_95R4_013.fsa	3382352	1726	12903
B, 312	GM943_D03_95R4_013.fsa	3393282	702	4937
B, 313	GM943_D03_95R4_013.fsa	340426	231	1394
B, 314	GM943_D03_95R4_013.fsa	3414482	48	111
B, 315	GM943_D03_95R4_013.fsa	342.3	1009	6753
B, 316	GM943_D03_95R4_013.fsa	3434072	1850	12906
B, 317	GM943_D03_95R4_013.fsa	3444292	219	1064
B, 318	GM943_D03_95R4_013.fsa	3453659	324	1611
B, 319	GM943_D03_95R4_013.fsa	3463025	256	1321
B, 320	GM943_D03_95R4_013.fsa	3471538	34	106
B, 321	GM943_D03_95R4_013.fsa	3483456	759	5466
B, 322	GM943_D03_95R4_013.fsa	3495372	32	145
B, 323	GM943_D03_95R4_013.fsa	3503883	166	923
B, 324	GM943_D03_95R4_013.fsa	3515796	265	1858
B, 325	GM943_D03_95R4_013.fsa	3524305	415	2923
B, 326	GM943_D03_95R4_013.fsa	3535366	365	2353
B, 327	GM943_D03_95R4_013.fsa	3547275	85	455
B, 328	GM943_D03_95R4_013.fsa	3554931	339	2204
B, 329	GM943_D03_95R4_013.fsa	3565987	413	2707
B, 330	GM943_D03_95R4_013.fsa	3574492	25	93
B, 331	GM943_D03_95R4_013.fsa	3586396	105	574
B, 332	GM943_D03_95R4_013.fsa	3595749	42	175
B, 333	GM943_D03_95R4_013.fsa	3605914	114	667
B, 334	GM943_D03_95R4_013.fsa	3625352	1329	11143
B, 335	GM943_D03_95R4_013.fsa	3635499	211	1489
B, 336	GM943_D03_95R4_013.fsa	3645649	137	850
B, 337	GM943_D03_95R4_013.fsa	3657495	33	125
B, 338	GM943_D03_95R4_013.fsa	3668499	995	7824
B, 339	GM943_D03_95R4_013.fsa	367866	190	1314
B, 340	GM943_D03_95R4_013.fsa	3689671	104	604
B, 341	GM943_D03_95R4_013.fsa	3698991	209	1455
B, 342	GM943_D03_95R4_013.fsa	3709162	60	276
B, 343	GM943_D03_95R4_013.fsa	3719336	91	484
B, 344	GM943_D03_95R4_013.fsa	3728665	307	2324
B, 345	GM943_D03_95R4_013.fsa	3739694	109	676
B, 346	GM943_D03_95R4_013.fsa	3749879	59	256
B, 347	GM943_D03_95R4_013.fsa	3760066	660	5068
B, 348	GM943_D03_95R4_013.fsa	3771107	521	3939
B, 349	GM943_D03_95R4_013.fsa	3789799	746	6286
B, 350	GM943_D03_95R4_013.fsa	3800862	459	3398
B, 351	GM943_D03_95R4_013.fsa	3809487	14	35
B, 352	GM943_D03_95R4_013.fsa	3819835	193	1191
B, 353	GM943_D03_95R4_013.fsa	3839669	652	5675
B, 354	GM943_D03_95R4_013.fsa	3850016	484	3723
B, 355	GM943_D03_95R4_013.fsa	3862087	43	124
B, 356	GM943_D03_95R4_013.fsa	3872433	142	995
B, 357	GM943_D03_95R4_013.fsa	3884503	586	5019
B, 358	GM943_D03_95R4_013.fsa	3893986	86	655
B, 359	GM943_D03_95R4_013.fsa	3901744	30	215
B, 360	GM943_D03_95R4_013.fsa	3924156	784	6325
B, 361	GM943_D03_95R4_013.fsa	3933638	179	1303
B, 362	GM943_D03_95R4_013.fsa	3943981	8	20
B, 363	GM943_D03_95R4_013.fsa	395.26	112	559
B, 364	GM943_D03_95R4_013.fsa	3962942	765	5707
B, 365	GM943_D03_95R4_013.fsa	3975008	422	2973
B, 366	GM943_D03_95R4_013.fsa	398535	172	951
B, 367	GM943_D03_95R4_013.fsa	3994829	73	301
B, 368	GM943_D03_95R4_013.fsa	4004221	78	346
B, 369	GM943_D03_95R4_013.fsa	4015201	265	1743
B, 370	GM943_D03_95R4_013.fsa	4024499	198	1371
B, 371	GM943_D03_95R4_013.fsa	403465	279	1897
B, 372	GM943_D03_95R4_013.fsa	4044808	105	510
B, 373	GM943_D03_95R4_013.fsa	4054974	247	1710
B, 374	GM943_D03_95R4_013.fsa	4065148	906	8168
B, 375	GM943_D03_95R4_013.fsa	4085519	69	387
B, 376	GM943_D03_95R4_013.fsa	4095717	54	192
B, 377	GM943_D03_95R4_013.fsa	4106773	285	1766
B, 378	GM943_D03_95R4_013.fsa	4116136	61	238
B, 379	GM943_D03_95R4_013.fsa	4125506	433	3533
B, 380	GM943_D03_95R4_013.fsa	4135735	434	3161
B, 381	GM943_D03_95R4_013.fsa	4154759	1566	12867
B, 382	GM943_D03_95R4_013.fsa	4165186	80	331
B, 383	GM943_D03_95R4_013.fsa	4177361	432	2893
B, 384	GM943_D03_95R4_013.fsa	4188676	80	329
B, 385	GM943_D03_95R4_013.fsa	4199129	659	5204
B, 386	GM943_D03_95R4_013.fsa	4210296	101	631
B, 387	GM943_D03_95R4_013.fsa	4218877	396	2948
B, 388	GM943_D03_95R4_013.fsa	4237755	713	6560
B, 389	GM943_D03_95R4_013.fsa	4247195	240	1623
B, 390	GM943_D03_95R4_013.fsa	4258351	26	122
B, 391	GM943_D03_95R4_013.fsa	4270366	173	847
B, 392	GM943_D03_95R4_013.fsa	4281523	334	2247
B, 393	GM943_D03_95R4_013.fsa	4290106	98	584
B, 394	GM943_D03_95R4_013.fsa	4299548	158	1115
B, 395	GM943_D03_95R4_013.fsa	430899	655	5254
B, 396	GM943_D03_95R4_013.fsa	433045	81	469
B, 397	GM943_D03_95R4_013.fsa	4341611	1113	10476
B, 398	GM943_D03_95R4_013.fsa	4351055	145	1005
B, 399	GM943_D03_95R4_013.fsa	4363075	24	115
B, 400	GM943_D03_95R4_013.fsa	4373379	56	249
B, 401	GM943_D03_95R4_013.fsa	4382825	171	1066
B, 402	GM943_D03_95R4_013.fsa	4400872	437	3829
B, 403	GM943_D03_95R4_013.fsa	4410462	724	6584
B, 404	GM943_D03_95R4_013.fsa	4431407	681	6176
B, 405	GM943_D03_95R4_013.fsa	444189	200	1657
B, 406	GM943_D03_95R4_013.fsa	4450631	50	245
B, 407	GM943_D03_95R4_013.fsa	4462878	287	2014
B, 408	GM943_D03_95R4_013.fsa	4473382	20	79
B, 409	GM943_D03_95R4_013.fsa	4483018	46	149
B, 410	GM943_D03_95R4_013.fsa	450143	225	1834
B, 411	GM943_D03_95R4_013.fsa	4512839	1043	10022
B, 412	GM943_D03_95R4_013.fsa	4524256	25	118
B, 413	GM943_D03_95R4_013.fsa	4533923	87	599
B, 414	GM943_D03_95R4_013.fsa	4544477	10	34
B, 415	GM943_D03_95R4_013.fsa	4553277	147	949
B, 416	GM943_D03_95R4_013.fsa	4564724	1000	9541
B, 417	GM943_D03_95R4_013.fsa	4586762	364	2967
B, 418	GM943_D03_95R4_013.fsa	4597352	128	866
B, 419	GM943_D03_95R4_013.fsa	4609609	21	59
B, 420	GM943_D03_95R4_013.fsa	4617478	41	153
B, 421	GM943_D03_95R4_013.fsa	4629728	116	828
B, 422	GM943_D03_95R4_013.fsa	4638487	375	3533
B, 423	GM943_D03_95R4_013.fsa	4648129	191	1406
B, 424	GM943_D03_95R4_013.fsa	4659536	80	424
B, 425	GM943_D03_95R4_013.fsa	4667439	53	202
B, 426	GM943_D03_95R4_013.fsa	4689423	449	4069
B, 427	GM943_D03_95R4_013.fsa	4697348	137	809
B, 428	GM943_D03_95R4_013.fsa	4710569	79	467
B, 429	GM943_D03_95R4_013.fsa	4720274	374	3098
B, 430	GM943_D03_95R4_013.fsa	4730871	48	272
B, 431	GM943_D03_95R4_013.fsa	4750326	188	1586
B, 432	GM943_D03_95R4_013.fsa	475918	72	476
B, 433	GM943_D03_95R4_013.fsa	4778684	946	10075
B, 434	GM943_D03_95R4_013.fsa	4788449	1117	11219
B, 435	GM943_D03_95R4_013.fsa	4807219	47	213
B, 436	GM943_D03_95R4_013.fsa	4838848	394	4431
B, 437	GM943_D03_95R4_013.fsa	4859675	88	525
B, 438	GM943_D03_95R4_013.fsa	4869647	50	267
B, 439	GM943_D03_95R4_013.fsa	4879628	41	151
B, 440	GM943_D03_95R4_013.fsa	4898703	324	2395
B, 441	GM943_D03_95R4_013.fsa	4909615	296	2061
B, 442	GM943_D03_95R4_013.fsa	4930557	428	3282
B, 443	GM943_D03_95R4_013.fsa	4941497	457	4283
B, 444	GM943_D03_95R4_013.fsa	495062	473	3883
B, 445	GM943_D03_95R4_013.fsa	4974372	498	2890
B, 446	GM943_D03_95R4_013.fsa	4993588	638	5656
B, 447	GM943_D03_95R4_013.fsa	5000899	615	6866
B, 448	GM943_D03_95R4_013.fsa	5013504	268	2187
B, 449	GM943_D03_95R4_013.fsa	5028843	294	1671
B, 450	GM943_D03_95R4_013.fsa	5040597	61	265
B, 451	GM943_D03_95R4_013.fsa	5049653	102	556
B, 452	GM943_D03_95R4_013.fsa	5061445	245	2155
B, 453	GM943_D03_95R4_013.fsa	507053	143	995
B, 454	GM943_D03_95R4_013.fsa	5089651	304	1800
B, 455	GM943_D03_95R4_013.fsa	5100603	455	2756
B, 456	GM943_D03_95R4_013.fsa	5110658	249	1329
B, 457	GM943_D03_95R4_013.fsa	5148423	24445	285500
B, 458	GM943_D03_95R4_013.fsa	515685	28538	217254
B, 459	GM943_D03_95R4_013.fsa	5194364	3	8
B, 460	GM943_D03_95R4_013.fsa	5203662	16	30
B, 461	GM943_D03_95R4_013.fsa	5212818	15	34
B, 462	GM943_D03_95R4_013.fsa	522106	8	31
B, 463	GM943_D03_95R4_013.fsa	5230219	11	31
Y, 1	GM943_D03_95R4_013.fsa	515966	7415	35259
O, 1	GM943_D03_95R4_013.fsa	20.0	3369	35365
O, 2	GM943_D03_95R4_013.fsa	40.0	3044	22831
O, 3	GM943_D03_95R4_013.fsa	60.0	5769	32398
O, 4	GM943_D03_95R4_013.fsa	80.0	3873	21568
O, 5	GM943_D03_95R4_013.fsa	100.0	6171	31991
O, 6	GM943_D03_95R4_013.fsa	114.0	7025	36031
O, 7	GM943_D03_95R4_013.fsa	120.0	5534	29249
O, 8	GM943_D03_95R4_013.fsa	140.0	4559	23033
O, 9	GM943_D03_95R4_013.fsa	160.0	4724	24647
O, 10	GM943_D03_95R4_013.fsa	180.0	5705	28541
O, 11	GM943_D03_95R4_013.fsa	200.0	4389	22308
O, 12	GM943_D03_95R4_013.fsa	214.0	4178	22303
O, 13	GM943_D03_95R4_013.fsa	220.0	3375	18466
O, 14	GM943_D03_95R4_013.fsa	240.0	4775	27144
O, 15	GM943_D03_95R4_013.fsa	250.0	2169	13094
O, 16	GM943_D03_95R4_013.fsa	260.0	3522	21373
O, 17	GM943_D03_95R4_013.fsa	280.0	3962	25396
O, 18	GM943_D03_95R4_013.fsa	300.0	4075	27551
O, 19	GM943_D03_95R4_013.fsa	314.0	2751	19086
O, 20	GM943_D03_95R4_013.fsa	320.0	3033	21769
O, 21	GM943_D03_95R4_013.fsa	340.0	3933	29668
O, 22	GM943_D03_95R4_013.fsa	360.0	3256	25947
O, 23	GM943_D03_95R4_013.fsa	380.0	2347	19583
O, 24	GM943_D03_95R4_013.fsa	400.0	3263	28132
O, 25	GM943_D03_95R4_013.fsa	414.0	3052	27284
O, 26	GM943_D03_95R4_013.fsa	420.0	2901	25877
O, 27	GM943_D03_95R4_013.fsa	440.0	3448	32406
O, 28	GM943_D03_95R4_013.fsa	460.0	3743	35980
O, 29	GM943_D03_95R4_013.fsa	480.0	3651	35597
O, 30	GM943_D03_95R4_013.fsa	500.0	1649	16532
O, 31	GM943_D03_95R4_013.fsa	514.0	1828	18448
O, 32	GM943_D03_95R4_013.fsa	520.0	3595	39687
O, 33	GM943_D03_95R4_013.fsa	540.0	3066	33317
O, 34	GM943_D03_95R4_013.fsa	560.0	1985	21858
O, 35	GM943_D03_95R4_013.fsa	580.0	3057	33641
O, 36	GM943_D03_95R4_013.fsa	600.0	2033	22111

## Sheet: 95R5
Dye/Sample Peak	Sample File Name	Size	Height	Area in Point
B, 1	GM943_D04_95R5_013.fsa	0.5714	125	718
B, 2	GM943_D04_95R5_013.fsa	3.0	118	861
B, 3	GM943_D04_95R5_013.fsa	47143	41	237
B, 4	GM943_D04_95R5_013.fsa	62857	26	221
B, 5	GM943_D04_95R5_013.fsa	78571	10	49
B, 6	GM943_D04_95R5_013.fsa	117143	48	241
B, 7	GM943_D04_95R5_013.fsa	132857	124	686
B, 8	GM943_D04_95R5_013.fsa	147143	75	417
B, 9	GM943_D04_95R5_013.fsa	165714	30	173
B, 10	GM943_D04_95R5_013.fsa	184286	126	529
B, 11	GM943_D04_95R5_013.fsa	201629	905	5335
B, 12	GM943_D04_95R5_013.fsa	219328	608	3757
B, 13	GM943_D04_95R5_013.fsa	230391	639	3802
B, 14	GM943_D04_95R5_013.fsa	242848	129	780
B, 15	GM943_D04_95R5_013.fsa	267185	291	1339
B, 16	GM943_D04_95R5_013.fsa	283484	283	1374
B, 17	GM943_D04_95R5_013.fsa	300879	133	597
B, 18	GM943_D04_95R5_013.fsa	315077	480	2588
B, 19	GM943_D04_95R5_013.fsa	327629	333	1661
B, 20	GM943_D04_95R5_013.fsa	339973	13	27
B, 21	GM943_D04_95R5_013.fsa	346743	58	198
B, 22	GM943_D04_95R5_013.fsa	360098	278	1310
B, 23	GM943_D04_95R5_013.fsa	370609	158	626
B, 24	GM943_D04_95R5_013.fsa	388642	176	800
B, 25	GM943_D04_95R5_013.fsa	405893	307	1558
B, 26	GM943_D04_95R5_013.fsa	414088	74	340
B, 27	GM943_D04_95R5_013.fsa	424533	39	123
B, 28	GM943_D04_95R5_013.fsa	437163	257	1362
B, 29	GM943_D04_95R5_013.fsa	449645	903	6192
B, 30	GM943_D04_95R5_013.fsa	47087	547	4704
B, 31	GM943_D04_95R5_013.fsa	494934	22	86
B, 32	GM943_D04_95R5_013.fsa	508905	438	1492
B, 33	GM943_D04_95R5_013.fsa	516354	828	3559
B, 34	GM943_D04_95R5_013.fsa	534233	2545	16751
B, 35	GM943_D04_95R5_013.fsa	546678	233	985
B, 36	GM943_D04_95R5_013.fsa	558982	755	3135
B, 37	GM943_D04_95R5_013.fsa	571148	1317	5910
B, 38	GM943_D04_95R5_013.fsa	579184	475	2091
B, 39	GM943_D04_95R5_013.fsa	590137	2239	10395
B, 40	GM943_D04_95R5_013.fsa	60619	2757	12612
B, 41	GM943_D04_95R5_013.fsa	619566	859	3595
B, 42	GM943_D04_95R5_013.fsa	634941	720	3265
B, 43	GM943_D04_95R5_013.fsa	648215	271	1152
B, 44	GM943_D04_95R5_013.fsa	65941	1987	9492
B, 45	GM943_D04_95R5_013.fsa	672598	711	3410
B, 46	GM943_D04_95R5_013.fsa	685739	682	3126
B, 47	GM943_D04_95R5_013.fsa	694809	428	2179
B, 48	GM943_D04_95R5_013.fsa	702853	114	462
B, 49	GM943_D04_95R5_013.fsa	717889	1716	8406
B, 50	GM943_D04_95R5_013.fsa	723887	199	990
B, 51	GM943_D04_95R5_013.fsa	733861	283	1274
B, 52	GM943_D04_95R5_013.fsa	743808	182	857
B, 53	GM943_D04_95R5_013.fsa	755709	324	1495
B, 54	GM943_D04_95R5_013.fsa	763622	1288	6411
B, 55	GM943_D04_95R5_013.fsa	773489	338	1445
B, 56	GM943_D04_95R5_013.fsa	78333	360	1608
B, 57	GM943_D04_95R5_013.fsa	796085	93	354
B, 58	GM943_D04_95R5_013.fsa	805878	224	954
B, 59	GM943_D04_95R5_013.fsa	817618	433	1873
B, 60	GM943_D04_95R5_013.fsa	828363	363	1647
B, 61	GM943_D04_95R5_013.fsa	842015	84	333
B, 62	GM943_D04_95R5_013.fsa	853695	126	533
B, 63	GM943_D04_95R5_013.fsa	865357	113	452
B, 64	GM943_D04_95R5_013.fsa	87506	197	839
B, 65	GM943_D04_95R5_013.fsa	885718	130	541
B, 66	GM943_D04_95R5_013.fsa	895393	229	911
B, 67	GM943_D04_95R5_013.fsa	90602	103	483
B, 68	GM943_D04_95R5_013.fsa	913739	509	2258
B, 69	GM943_D04_95R5_013.fsa	925302	872	3987
B, 70	GM943_D04_95R5_013.fsa	938768	344	1455
B, 71	GM943_D04_95R5_013.fsa	950289	2485	11611
B, 72	GM943_D04_95R5_013.fsa	95796	935	4806
B, 73	GM943_D04_95R5_013.fsa	968494	2256	10891
B, 74	GM943_D04_95R5_013.fsa	975189	55	173
B, 75	GM943_D04_95R5_013.fsa	985696	3320	15280
B, 76	GM943_D04_95R5_013.fsa	997142	342	1462
B, 77	GM943_D04_95R5_013.fsa	1009648	123	562
B, 78	GM943_D04_95R5_013.fsa	1018315	2458	11534
B, 79	GM943_D04_95R5_013.fsa	1029849	2485	11780
B, 80	GM943_D04_95R5_013.fsa	1043271	284	1232
B, 81	GM943_D04_95R5_013.fsa	1051881	736	3278
B, 82	GM943_D04_95R5_013.fsa	1059522	1023	4795
B, 83	GM943_D04_95R5_013.fsa	1070009	953	4171
B, 84	GM943_D04_95R5_013.fsa	1082375	416	1771
B, 85	GM943_D04_95R5_013.fsa	1094711	252	1054
B, 86	GM943_D04_95R5_013.fsa	110418	1937	8707
B, 87	GM943_D04_95R5_013.fsa	1115519	502	2160
B, 88	GM943_D04_95R5_013.fsa	1126833	691	2950
B, 89	GM943_D04_95R5_013.fsa	1136241	342	1434
B, 90	GM943_D04_95R5_013.fsa	1145576	163	617
B, 91	GM943_D04_95R5_013.fsa	1154853	165	633
B, 92	GM943_D04_95R5_013.fsa	1163184	108	393
B, 93	GM943_D04_95R5_013.fsa	1174264	496	2215
B, 94	GM943_D04_95R5_013.fsa	1184395	102	403
B, 95	GM943_D04_95R5_013.fsa	1192664	1303	5932
B, 96	GM943_D04_95R5_013.fsa	1203613	1269	5671
B, 97	GM943_D04_95R5_013.fsa	1216255	1615	7265
B, 98	GM943_D04_95R5_013.fsa	1227087	444	1865
B, 99	GM943_D04_95R5_013.fsa	1236112	294	1199
B, 100	GM943_D04_95R5_013.fsa	1246939	174	678
B, 101	GM943_D04_95R5_013.fsa	1257762	2004	9058
B, 102	GM943_D04_95R5_013.fsa	1267681	336	1455
B, 103	GM943_D04_95R5_013.fsa	1275794	281	1177
B, 104	GM943_D04_95R5_013.fsa	1284807	89	325
B, 105	GM943_D04_95R5_013.fsa	1294719	1232	5440
B, 106	GM943_D04_95R5_013.fsa	1304628	211	882
B, 107	GM943_D04_95R5_013.fsa	1317237	1362	6150
B, 108	GM943_D04_95R5_013.fsa	132714	315	1292
B, 109	GM943_D04_95R5_013.fsa	1336142	489	2119
B, 110	GM943_D04_95R5_013.fsa	1344242	357	1429
B, 111	GM943_D04_95R5_013.fsa	135324	795	3532
B, 112	GM943_D04_95R5_013.fsa	1365834	123	464
B, 113	GM943_D04_95R5_013.fsa	1374827	369	1494
B, 114	GM943_D04_95R5_013.fsa	138292	210	769
B, 115	GM943_D04_95R5_013.fsa	1392809	918	4035
B, 116	GM943_D04_95R5_013.fsa	1402781	237	963
B, 117	GM943_D04_95R5_013.fsa	1412051	1180	5156
B, 118	GM943_D04_95R5_013.fsa	1422246	229	936
B, 119	GM943_D04_95R5_013.fsa	143244	295	1176
B, 120	GM943_D04_95R5_013.fsa	1441705	117	416
B, 121	GM943_D04_95R5_013.fsa	1452823	423	1873
B, 122	GM943_D04_95R5_013.fsa	1463939	266	1160
B, 123	GM943_D04_95R5_013.fsa	1473201	94	358
B, 124	GM943_D04_95R5_013.fsa	1483388	123	495
B, 125	GM943_D04_95R5_013.fsa	149.45	256	1085
B, 126	GM943_D04_95R5_013.fsa	150561	333	1428
B, 127	GM943_D04_95R5_013.fsa	1515794	180	713
B, 128	GM943_D04_95R5_013.fsa	1524125	440	1884
B, 129	GM943_D04_95R5_013.fsa	1535232	908	4125
B, 130	GM943_D04_95R5_013.fsa	1545412	247	1103
B, 131	GM943_D04_95R5_013.fsa	1557442	256	1061
B, 132	GM943_D04_95R5_013.fsa	1567621	1306	5923
B, 133	GM943_D04_95R5_013.fsa	1580573	102	331
B, 134	GM943_D04_95R5_013.fsa	1587974	1488	6399
B, 135	GM943_D04_95R5_013.fsa	1599075	1537	6619
B, 136	GM943_D04_95R5_013.fsa	1607223	849	3615
B, 137	GM943_D04_95R5_013.fsa	1617149	3315	14608
B, 138	GM943_D04_95R5_013.fsa	1625265	463	1817
B, 139	GM943_D04_95R5_013.fsa	1634277	340	1271
B, 140	GM943_D04_95R5_013.fsa	1645085	293	1237
B, 141	GM943_D04_95R5_013.fsa	1654984	107	454
B, 142	GM943_D04_95R5_013.fsa	1664877	105	507
B, 143	GM943_D04_95R5_013.fsa	1675662	105	443
B, 144	GM943_D04_95R5_013.fsa	1686438	154	681
B, 145	GM943_D04_95R5_013.fsa	1696309	458	2091
B, 146	GM943_D04_95R5_013.fsa	1707967	181	754
B, 147	GM943_D04_95R5_013.fsa	1717823	273	1117
B, 148	GM943_D04_95R5_013.fsa	1726778	515	2227
B, 149	GM943_D04_95R5_013.fsa	1737516	3558	16365
B, 150	GM943_D04_95R5_013.fsa	1749141	1636	7387
B, 151	GM943_D04_95R5_013.fsa	1759863	331	1265
B, 152	GM943_D04_95R5_013.fsa	1769684	600	2536
B, 153	GM943_D04_95R5_013.fsa	1778607	273	1083
B, 154	GM943_D04_95R5_013.fsa	1788416	243	952
B, 155	GM943_D04_95R5_013.fsa	1797328	260	1032
B, 156	GM943_D04_95R5_013.fsa	1805425	130	496
B, 157	GM943_D04_95R5_013.fsa	181808	1291	5819
B, 158	GM943_D04_95R5_013.fsa	1828922	166	659
B, 159	GM943_D04_95R5_013.fsa	1837953	341	1416
B, 160	GM943_D04_95R5_013.fsa	1848787	656	3011
B, 161	GM943_D04_95R5_013.fsa	1859616	3082	14397
B, 162	GM943_D04_95R5_013.fsa	1867735	242	1202
B, 163	GM943_D04_95R5_013.fsa	1879459	955	4486
B, 164	GM943_D04_95R5_013.fsa	1890275	807	3571
B, 165	GM943_D04_95R5_013.fsa	1899286	241	992
B, 166	GM943_D04_95R5_013.fsa	1909194	742	3252
B, 167	GM943_D04_95R5_013.fsa	1919999	328	1422
B, 168	GM943_D04_95R5_013.fsa	193.08	2717	12983
B, 169	GM943_D04_95R5_013.fsa	1943395	323	1413
B, 170	GM943_D04_95R5_013.fsa	1955085	701	3236
B, 171	GM943_D04_95R5_013.fsa	1965872	763	3546
B, 172	GM943_D04_95R5_013.fsa	1973958	481	2386
B, 173	GM943_D04_95R5_013.fsa	1983839	1205	5771
B, 174	GM943_D04_95R5_013.fsa	1992819	128	564
B, 175	GM943_D04_95R5_013.fsa	2002658	89	365
B, 176	GM943_D04_95R5_013.fsa	2013288	93	377
B, 177	GM943_D04_95R5_013.fsa	2023919	284	1304
B, 178	GM943_D04_95R5_013.fsa	2033664	150	641
B, 179	GM943_D04_95R5_013.fsa	2045181	703	3068
B, 180	GM943_D04_95R5_013.fsa	2055813	759	3327
B, 181	GM943_D04_95R5_013.fsa	2064674	730	3199
B, 182	GM943_D04_95R5_013.fsa	2073534	164	545
B, 183	GM943_D04_95R5_013.fsa	2084168	3149	15262
B, 184	GM943_D04_95R5_013.fsa	2094801	338	1387
B, 185	GM943_D04_95R5_013.fsa	2105435	1173	5561
B, 186	GM943_D04_95R5_013.fsa	2116956	354	1567
B, 187	GM943_D04_95R5_013.fsa	2125819	1866	9002
B, 188	GM943_D04_95R5_013.fsa	2136455	242	1033
B, 189	GM943_D04_95R5_013.fsa	2146279	1280	6225
B, 190	GM943_D04_95R5_013.fsa	2155244	305	1330
B, 191	GM943_D04_95R5_013.fsa	2166892	226	1092
B, 192	GM943_D04_95R5_013.fsa	2176742	289	1320
B, 193	GM943_D04_95R5_013.fsa	2186586	202	862
B, 194	GM943_D04_95R5_013.fsa	219553	143	669
B, 195	GM943_D04_95R5_013.fsa	2205216	124	540
B, 196	GM943_D04_95R5_013.fsa	2214779	156	652
B, 197	GM943_D04_95R5_013.fsa	222521	152	698
B, 198	GM943_D04_95R5_013.fsa	2233904	107	485
B, 199	GM943_D04_95R5_013.fsa	2243466	103	532
B, 200	GM943_D04_95R5_013.fsa	2253898	408	2035
B, 201	GM943_D04_95R5_013.fsa	2264329	152	709
B, 202	GM943_D04_95R5_013.fsa	227.65	143	662
B, 203	GM943_D04_95R5_013.fsa	2286933	659	3397
B, 204	GM943_D04_95R5_013.fsa	2296496	502	2553
B, 205	GM943_D04_95R5_013.fsa	2307799	194	888
B, 206	GM943_D04_95R5_013.fsa	2318233	1231	6471
B, 207	GM943_D04_95R5_013.fsa	2328668	924	4818
B, 208	GM943_D04_95R5_013.fsa	2339104	228	1045
B, 209	GM943_D04_95R5_013.fsa	2348671	86	349
B, 210	GM943_D04_95R5_013.fsa	2359108	123	565
B, 211	GM943_D04_95R5_013.fsa	2369547	696	3577
B, 212	GM943_D04_95R5_013.fsa	2378247	209	1031
B, 213	GM943_D04_95R5_013.fsa	2389558	218	1093
B, 214	GM943_D04_95R5_013.fsa	240.0	206	949
B, 215	GM943_D04_95R5_013.fsa	2410881	226	1038
B, 216	GM943_D04_95R5_013.fsa	242084	523	2632
B, 217	GM943_D04_95R5_013.fsa	2430784	848	4418
B, 218	GM943_D04_95R5_013.fsa	2442518	174	777
B, 219	GM943_D04_95R5_013.fsa	2454231	1927	9854
B, 220	GM943_D04_95R5_013.fsa	2465027	609	2863
B, 221	GM943_D04_95R5_013.fsa	247401	186	717
B, 222	GM943_D04_95R5_013.fsa	2482983	269	1126
B, 223	GM943_D04_95R5_013.fsa	2493735	1497	7896
B, 224	GM943_D04_95R5_013.fsa	2503452	395	1865
B, 225	GM943_D04_95R5_013.fsa	2512931	589	2870
B, 226	GM943_D04_95R5_013.fsa	2522392	323	1436
B, 227	GM943_D04_95R5_013.fsa	2531835	368	1787
B, 228	GM943_D04_95R5_013.fsa	2542117	244	1118
B, 229	GM943_D04_95R5_013.fsa	255067	292	1348
B, 230	GM943_D04_95R5_013.fsa	2560062	193	802
B, 231	GM943_D04_95R5_013.fsa	2569436	1103	5889
B, 232	GM943_D04_95R5_013.fsa	2579644	168	605
B, 233	GM943_D04_95R5_013.fsa	2588983	1347	6976
B, 234	GM943_D04_95R5_013.fsa	2598307	198	844
B, 235	GM943_D04_95R5_013.fsa	2607839	2019	11045
B, 236	GM943_D04_95R5_013.fsa	2619165	195	780
B, 237	GM943_D04_95R5_013.fsa	2628752	180	823
B, 238	GM943_D04_95R5_013.fsa	2640084	216	1056
B, 239	GM943_D04_95R5_013.fsa	2649676	1025	5918
B, 240	GM943_D04_95R5_013.fsa	2661015	505	2793
B, 241	GM943_D04_95R5_013.fsa	266974	178	851
B, 242	GM943_D04_95R5_013.fsa	2681085	229	1091
B, 243	GM943_D04_95R5_013.fsa	2691561	327	1642
B, 244	GM943_D04_95R5_013.fsa	2701167	352	1772
B, 245	GM943_D04_95R5_013.fsa	2711649	272	1365
B, 246	GM943_D04_95R5_013.fsa	2723882	683	3662
B, 247	GM943_D04_95R5_013.fsa	2734371	479	2593
B, 248	GM943_D04_95R5_013.fsa	2743988	610	3263
B, 249	GM943_D04_95R5_013.fsa	2752734	192	913
B, 250	GM943_D04_95R5_013.fsa	2762357	211	951
B, 251	GM943_D04_95R5_013.fsa	2771982	228	1071
B, 252	GM943_D04_95R5_013.fsa	2782486	336	1736
B, 253	GM943_D04_95R5_013.fsa	2792118	155	684
B, 254	GM943_D04_95R5_013.fsa	2802586	247	1218
B, 255	GM943_D04_95R5_013.fsa	2812926	247	1214
B, 256	GM943_D04_95R5_013.fsa	2823262	233	1091
B, 257	GM943_D04_95R5_013.fsa	2832732	307	1473
B, 258	GM943_D04_95R5_013.fsa	2843059	350	1864
B, 259	GM943_D04_95R5_013.fsa	2851662	659	3663
B, 260	GM943_D04_95R5_013.fsa	2862841	613	3293
B, 261	GM943_D04_95R5_013.fsa	2874873	1272	7314
B, 262	GM943_D04_95R5_013.fsa	2885182	435	2174
B, 263	GM943_D04_95R5_013.fsa	2894628	128	540
B, 264	GM943_D04_95R5_013.fsa	2905787	255	1366
B, 265	GM943_D04_95R5_013.fsa	2915225	1155	7065
B, 266	GM943_D04_95R5_013.fsa	2925517	239	1262
B, 267	GM943_D04_95R5_013.fsa	2936661	328	1807
B, 268	GM943_D04_95R5_013.fsa	2946944	223	1079
B, 269	GM943_D04_95R5_013.fsa	2957222	221	1103
B, 270	GM943_D04_95R5_013.fsa	2966639	462	2676
B, 271	GM943_D04_95R5_013.fsa	2976909	464	2697
B, 272	GM943_D04_95R5_013.fsa	2985464	133	686
B, 273	GM943_D04_95R5_013.fsa	2993161	244	1275
B, 274	GM943_D04_95R5_013.fsa	3003387	223	1150
B, 275	GM943_D04_95R5_013.fsa	301441	328	1697
B, 276	GM943_D04_95R5_013.fsa	3025458	925	5256
B, 277	GM943_D04_95R5_013.fsa	3036532	445	2250
B, 278	GM943_D04_95R5_013.fsa	3046777	892	5225
B, 279	GM943_D04_95R5_013.fsa	3056188	450	2525
B, 280	GM943_D04_95R5_013.fsa	306476	224	989
B, 281	GM943_D04_95R5_013.fsa	3075926	1792	11272
B, 282	GM943_D04_95R5_013.fsa	3086257	776	4417
B, 283	GM943_D04_95R5_013.fsa	3104392	2699	18864
B, 284	GM943_D04_95R5_013.fsa	3115653	980	6344
B, 285	GM943_D04_95R5_013.fsa	3125202	104	417
B, 286	GM943_D04_95R5_013.fsa	3135643	75	337
B, 287	GM943_D04_95R5_013.fsa	3146259	73	423
B, 288	GM943_D04_95R5_013.fsa	3156993	103	589
B, 289	GM943_D04_95R5_013.fsa	3165943	74	367
B, 290	GM943_D04_95R5_013.fsa	3177586	75	345
B, 291	GM943_D04_95R5_013.fsa	3189237	214	1158
B, 292	GM943_D04_95R5_013.fsa	3199103	115	605
B, 293	GM943_D04_95R5_013.fsa	3208726	371	2496
B, 294	GM943_D04_95R5_013.fsa	3219184	311	2009
B, 295	GM943_D04_95R5_013.fsa	3230498	235	1407
B, 296	GM943_D04_95R5_013.fsa	3238321	1467	10224
B, 297	GM943_D04_95R5_013.fsa	3248739	617	3964
B, 298	GM943_D04_95R5_013.fsa	3260877	142	723
B, 299	GM943_D04_95R5_013.fsa	326867	145	806
B, 300	GM943_D04_95R5_013.fsa	3280777	774	4925
B, 301	GM943_D04_95R5_013.fsa	3299765	1763	12191
B, 302	GM943_D04_95R5_013.fsa	3310964	1006	6970
B, 303	GM943_D04_95R5_013.fsa	3322147	371	2176
B, 304	GM943_D04_95R5_013.fsa	3333315	234	1557
B, 305	GM943_D04_95R5_013.fsa	3341038	1980	14534
B, 306	GM943_D04_95R5_013.fsa	3352179	724	4907
B, 307	GM943_D04_95R5_013.fsa	3363306	294	1648
B, 308	GM943_D04_95R5_013.fsa	3374417	209	1259
B, 309	GM943_D04_95R5_013.fsa	338.21	1805	13521
B, 310	GM943_D04_95R5_013.fsa	3393186	727	5097
B, 311	GM943_D04_95R5_013.fsa	3403482	246	1345
B, 312	GM943_D04_95R5_013.fsa	3414797	43	212
B, 313	GM943_D04_95R5_013.fsa	3423501	1102	7076
B, 314	GM943_D04_95R5_013.fsa	3433943	1975	13585
B, 315	GM943_D04_95R5_013.fsa	3446125	231	1072
B, 316	GM943_D04_95R5_013.fsa	3454825	317	1704
B, 317	GM943_D04_95R5_013.fsa	3463525	271	1300
B, 318	GM943_D04_95R5_013.fsa	3472223	44	132
B, 319	GM943_D04_95R5_013.fsa	348.44	830	5626
B, 320	GM943_D04_95R5_013.fsa	3494836	30	145
B, 321	GM943_D04_95R5_013.fsa	3505271	187	989
B, 322	GM943_D04_95R5_013.fsa	3515704	302	1988
B, 323	GM943_D04_95R5_013.fsa	3525267	445	2993
B, 324	GM943_D04_95R5_013.fsa	3536568	390	2438
B, 325	GM943_D04_95R5_013.fsa	3546998	89	421
B, 326	GM943_D04_95R5_013.fsa	3555689	347	2265
B, 327	GM943_D04_95R5_013.fsa	3567855	437	2829
B, 328	GM943_D04_95R5_013.fsa	3576544	30	86
B, 329	GM943_D04_95R5_013.fsa	3587838	113	595
B, 330	GM943_D04_95R5_013.fsa	3597394	41	169
B, 331	GM943_D04_95R5_013.fsa	3606002	94	505
B, 332	GM943_D04_95R5_013.fsa	3626585	1375	11090
B, 333	GM943_D04_95R5_013.fsa	3637735	223	1473
B, 334	GM943_D04_95R5_013.fsa	3646313	111	677
B, 335	GM943_D04_95R5_013.fsa	3658324	33	134
B, 336	GM943_D04_95R5_013.fsa	3669479	1079	8192
B, 337	GM943_D04_95R5_013.fsa	3679776	207	1297
B, 338	GM943_D04_95R5_013.fsa	3690075	99	533
B, 339	GM943_D04_95R5_013.fsa	3700374	211	1425
B, 340	GM943_D04_95R5_013.fsa	3710675	52	238
B, 341	GM943_D04_95R5_013.fsa	371926	74	396
B, 342	GM943_D04_95R5_013.fsa	3730422	315	2179
B, 343	GM943_D04_95R5_013.fsa	3740726	98	591
B, 344	GM943_D04_95R5_013.fsa	3751032	72	343
B, 345	GM943_D04_95R5_013.fsa	3761339	695	5175
B, 346	GM943_D04_95R5_013.fsa	3771647	566	4194
B, 347	GM943_D04_95R5_013.fsa	3791407	798	6421
B, 348	GM943_D04_95R5_013.fsa	3800872	497	3698
B, 349	GM943_D04_95R5_013.fsa	3810469	12	31
B, 350	GM943_D04_95R5_013.fsa	3820938	217	1361
B, 351	GM943_D04_95R5_013.fsa	3839264	668	5669
B, 352	GM943_D04_95R5_013.fsa	3849737	533	4083
B, 353	GM943_D04_95R5_013.fsa	3861957	26	109
B, 354	GM943_D04_95R5_013.fsa	3872433	126	840
B, 355	GM943_D04_95R5_013.fsa	3884657	623	5079
B, 356	GM943_D04_95R5_013.fsa	3895136	79	625
B, 357	GM943_D04_95R5_013.fsa	3904743	32	146
B, 358	GM943_D04_95R5_013.fsa	392396	848	6613
B, 359	GM943_D04_95R5_013.fsa	3934444	195	1304
B, 360	GM943_D04_95R5_013.fsa	3942308	12	27
B, 361	GM943_D04_95R5_013.fsa	395192	111	523
B, 362	GM943_D04_95R5_013.fsa	3963282	807	5819
B, 363	GM943_D04_95R5_013.fsa	3974645	452	3116
B, 364	GM943_D04_95R5_013.fsa	3985136	179	975
B, 365	GM943_D04_95R5_013.fsa	3994754	73	285
B, 366	GM943_D04_95R5_013.fsa	4003422	68	278
B, 367	GM943_D04_95R5_013.fsa	4014557	279	1874
B, 368	GM943_D04_95R5_013.fsa	4024851	214	1366
B, 369	GM943_D04_95R5_013.fsa	403516	303	2028
B, 370	GM943_D04_95R5_013.fsa	4044624	107	535
B, 371	GM943_D04_95R5_013.fsa	4055826	284	1923
B, 372	GM943_D04_95R5_013.fsa	4065319	976	8072
B, 373	GM943_D04_95R5_013.fsa	407396	136	810
B, 374	GM943_D04_95R5_013.fsa	4084344	76	409
B, 375	GM943_D04_95R5_013.fsa	4096479	68	250
B, 376	GM943_D04_95R5_013.fsa	4106029	282	1720
B, 377	GM943_D04_95R5_013.fsa	4115593	37	123
B, 378	GM943_D04_95R5_013.fsa	4125171	472	3474
B, 379	GM943_D04_95R5_013.fsa	4134762	450	3370
B, 380	GM943_D04_95R5_013.fsa	4144468	8	18
B, 381	GM943_D04_95R5_013.fsa	4155197	1699	13205
B, 382	GM943_D04_95R5_013.fsa	4165935	76	314
B, 383	GM943_D04_95R5_013.fsa	4178474	457	3130
B, 384	GM943_D04_95R5_013.fsa	4189232	92	394
B, 385	GM943_D04_95R5_013.fsa	420.0	739	5574
B, 386	GM943_D04_95R5_013.fsa	4210511	111	642
B, 387	GM943_D04_95R5_013.fsa	4220143	413	3055
B, 388	GM943_D04_95R5_013.fsa	4238523	779	6587
B, 389	GM943_D04_95R5_013.fsa	4249021	211	1416
B, 390	GM943_D04_95R5_013.fsa	4261264	36	130
B, 391	GM943_D04_95R5_013.fsa	4270881	193	1114
B, 392	GM943_D04_95R5_013.fsa	4282242	322	2165
B, 393	GM943_D04_95R5_013.fsa	4292725	124	783
B, 394	GM943_D04_95R5_013.fsa	4301459	180	1746
B, 395	GM943_D04_95R5_013.fsa	4311064	798	6334
B, 396	GM943_D04_95R5_013.fsa	4330265	83	487
B, 397	GM943_D04_95R5_013.fsa	4341606	1195	10685
B, 398	GM943_D04_95R5_013.fsa	4351199	166	1051
B, 399	GM943_D04_95R5_013.fsa	4362534	55	181
B, 400	GM943_D04_95R5_013.fsa	4372993	62	278
B, 401	GM943_D04_95R5_013.fsa	438345	208	1294
B, 402	GM943_D04_95R5_013.fsa	4400891	468	4071
B, 403	GM943_D04_95R5_013.fsa	4412479	793	6879
B, 404	GM943_D04_95R5_013.fsa	4432109	732	6366
B, 405	GM943_D04_95R5_013.fsa	4442827	195	1412
B, 406	GM943_D04_95R5_013.fsa	4451765	23	65
B, 407	GM943_D04_95R5_013.fsa	4463392	284	2028
B, 408	GM943_D04_95R5_013.fsa	4474132	29	113
B, 409	GM943_D04_95R5_013.fsa	448488	60	296
B, 410	GM943_D04_95R5_013.fsa	450281	233	1952
B, 411	GM943_D04_95R5_013.fsa	4513578	1080	9934
B, 412	GM943_D04_95R5_013.fsa	4525252	36	109
B, 413	GM943_D04_95R5_013.fsa	4535137	95	641
B, 414	GM943_D04_95R5_013.fsa	4554927	143	1104
B, 415	GM943_D04_95R5_013.fsa	4564831	1077	9369
B, 416	GM943_D04_95R5_013.fsa	4576545	15	42
B, 417	GM943_D04_95R5_013.fsa	4587366	387	2928
B, 418	GM943_D04_95R5_013.fsa	4599097	126	840
B, 419	GM943_D04_95R5_013.fsa	4610681	35	125
B, 420	GM943_D04_95R5_013.fsa	4617807	45	190
B, 421	GM943_D04_95R5_013.fsa	4629395	156	976
B, 422	GM943_D04_95R5_013.fsa	4638316	407	3570
B, 423	GM943_D04_95R5_013.fsa	464903	219	1591
B, 424	GM943_D04_95R5_013.fsa	4659753	93	447
B, 425	GM943_D04_95R5_013.fsa	4669591	64	277
B, 426	GM943_D04_95R5_013.fsa	4689289	493	4812
B, 427	GM943_D04_95R5_013.fsa	4710814	92	502
B, 428	GM943_D04_95R5_013.fsa	4720692	401	3159
B, 429	GM943_D04_95R5_013.fsa	4730577	69	407
B, 430	GM943_D04_95R5_013.fsa	4751273	198	1595
B, 431	GM943_D04_95R5_013.fsa	475848	98	610
B, 432	GM943_D04_95R5_013.fsa	4779223	998	10337
B, 433	GM943_D04_95R5_013.fsa	4789155	1167	11282
B, 434	GM943_D04_95R5_013.fsa	4807321	57	326
B, 435	GM943_D04_95R5_013.fsa	4814648	12	51
B, 436	GM943_D04_95R5_013.fsa	4839426	436	4513
B, 437	GM943_D04_95R5_013.fsa	4860593	90	437
B, 438	GM943_D04_95R5_013.fsa	4870736	41	207
B, 439	GM943_D04_95R5_013.fsa	4879968	52	194
B, 440	GM943_D04_95R5_013.fsa	4899388	336	2425
B, 441	GM943_D04_95R5_013.fsa	4909579	292	2037
B, 442	GM943_D04_95R5_013.fsa	4919783	43	117
B, 443	GM943_D04_95R5_013.fsa	4930929	517	4004
B, 444	GM943_D04_95R5_013.fsa	494116	536	4874
B, 445	GM943_D04_95R5_013.fsa	4951403	549	4620
B, 446	GM943_D04_95R5_013.fsa	4973797	929	7415
B, 447	GM943_D04_95R5_013.fsa	4993441	93	273
B, 448	GM943_D04_95R5_013.fsa	5002813	119	505
B, 449	GM943_D04_95R5_013.fsa	5030953	1085	12878
B, 450	GM943_D04_95R5_013.fsa	5040339	480	4255
B, 451	GM943_D04_95R5_013.fsa	504785	285	2032
B, 452	GM943_D04_95R5_013.fsa	5063815	335	2381
B, 453	GM943_D04_95R5_013.fsa	5069452	363	4936
B, 454	GM943_D04_95R5_013.fsa	509107	361	3189
B, 455	GM943_D04_95R5_013.fsa	5103295	452	2714
B, 456	GM943_D04_95R5_013.fsa	5112703	217	1022
B, 457	GM943_D04_95R5_013.fsa	5150314	25777	298028
B, 458	GM943_D04_95R5_013.fsa	5158752	28395	223033
B, 459	GM943_D04_95R5_013.fsa	5233516	21	39
B, 460	GM943_D04_95R5_013.fsa	5244714	8	37
Y, 1	GM943_D04_95R5_013.fsa	5161565	8894	42733
O, 1	GM943_D04_95R5_013.fsa	20.0	3231	33482
O, 2	GM943_D04_95R5_013.fsa	40.0	2991	21317
O, 3	GM943_D04_95R5_013.fsa	60.0	5514	30363
O, 4	GM943_D04_95R5_013.fsa	80.0	3696	20151
O, 5	GM943_D04_95R5_013.fsa	100.0	5931	29872
O, 6	GM943_D04_95R5_013.fsa	114.0	6644	33933
O, 7	GM943_D04_95R5_013.fsa	120.0	5360	27449
O, 8	GM943_D04_95R5_013.fsa	140.0	4416	22209
O, 9	GM943_D04_95R5_013.fsa	160.0	4947	25565
O, 10	GM943_D04_95R5_013.fsa	180.0	6406	31966
O, 11	GM943_D04_95R5_013.fsa	200.0	5145	26308
O, 12	GM943_D04_95R5_013.fsa	214.0	5129	27297
O, 13	GM943_D04_95R5_013.fsa	220.0	4144	23088
O, 14	GM943_D04_95R5_013.fsa	240.0	6173	35122
O, 15	GM943_D04_95R5_013.fsa	250.0	2849	16738
O, 16	GM943_D04_95R5_013.fsa	260.0	4503	27071
O, 17	GM943_D04_95R5_013.fsa	280.0	4779	30285
O, 18	GM943_D04_95R5_013.fsa	300.0	4792	31850
O, 19	GM943_D04_95R5_013.fsa	314.0	3071	21012
O, 20	GM943_D04_95R5_013.fsa	320.0	3389	24028
O, 21	GM943_D04_95R5_013.fsa	340.0	4241	31578
O, 22	GM943_D04_95R5_013.fsa	360.0	3486	27277
O, 23	GM943_D04_95R5_013.fsa	380.0	2480	20080
O, 24	GM943_D04_95R5_013.fsa	400.0	3386	28363
O, 25	GM943_D04_95R5_013.fsa	414.0	3203	27894
O, 26	GM943_D04_95R5_013.fsa	420.0	3036	26432
O, 27	GM943_D04_95R5_013.fsa	440.0	3711	33225
O, 28	GM943_D04_95R5_013.fsa	460.0	4017	37052
O, 29	GM943_D04_95R5_013.fsa	480.0	3821	36368
O, 30	GM943_D04_95R5_013.fsa	500.0	1709	16006
O, 31	GM943_D04_95R5_013.fsa	514.0	1933	18702
O, 32	GM943_D04_95R5_013.fsa	520.0	3552	38051
O, 33	GM943_D04_95R5_013.fsa	540.0	3272	33515
O, 34	GM943_D04_95R5_013.fsa	560.0	2109	21956
O, 35	GM943_D04_95R5_013.fsa	580.0	3214	33598
O, 36	GM943_D04_95R5_013.fsa	600.0	2130	22274

[truncated: 29 more sheets: 96R1, 96R2, 96R3, 96R4, 96R5, 97R1, 97R2, 97R4, 97R5, 294R1, 294R2, 294R3, 294R4, 294R5, 295R1, 295R2, 295R3, 295R4, 295R5, 296R1 …]
