# Supplementary material for: Characterization of dFOXO binding sites upstream of the Insulin Receptor P2 promoter across the Drosophila phylogeny
Source: PLoS One. 2017 Dec 4;12(12):e0188357. doi: 10.1371/journal.pone.0188357 (PMC5714339; doi:10.1371/journal.pone.0188357)
Supplement: S1 Data — (ZIP) [file pone.0188357.s001.zip › Data_Sets/S13_Dataset.xlsx]

## Sheet: index
	Fragment coordinates are -851/-521 relative to the P2 transcription start site
	Sheet	Species	Fragment	strand	protein	nM protein				Sheet	Species	Fragment	strand	protein	nM protein
		D. yakuba	y8	Forward	BSA	600				314R1	D. yakuba	y8	Reverse	BSA	600
	144R2	D. yakuba	y8	Forward	BSA	600				314R2	D. yakuba	y8	Reverse	BSA	600
	144R3	D. yakuba	y8	Forward	BSA	600				314R3	D. yakuba	y8	Reverse	BSA	600
	144R4	D. yakuba	y8	Forward	BSA	600				314R4	D. yakuba	y8	Reverse	BSA	600
	144R5	D. yakuba	y8	Forward	BSA	600				314R5	D. yakuba	y8	Reverse	BSA	600
	145R1	D. yakuba	y8	Forward	dFOXO	600				315R1	D. yakuba	y8	Reverse	dFOXO	600
	145R2	D. yakuba	y8	Forward	dFOXO	600				315R2	D. yakuba	y8	Reverse	dFOXO	600
	145R3	D. yakuba	y8	Forward	dFOXO	600				315R3	D. yakuba	y8	Reverse	dFOXO	600
	145R4	D. yakuba	y8	Forward	dFOXO	600				315R4	D. yakuba	y8	Reverse	dFOXO	600
	145R5	D. yakuba	y8	Forward	dFOXO	600				315R5	D. yakuba	y8	Reverse	dFOXO	600
	146R1	D. yakuba	y8	Forward	BSA	1200				316R1	D. yakuba	y8	Reverse	BSA	1200
	146R2	D. yakuba	y8	Forward	BSA	1200				316R2	D. yakuba	y8	Reverse	BSA	1200
	146R3	D. yakuba	y8	Forward	BSA	1200				316R3	D. yakuba	y8	Reverse	BSA	1200
	146R4	D. yakuba	y8	Forward	BSA	1200				316R4	D. yakuba	y8	Reverse	BSA	1200
	146R5	D. yakuba	y8	Forward	BSA	1200				316R5	D. yakuba	y8	Reverse	BSA	1200
	147R1	D. yakuba	y8	Forward	dFOXO	1200				317R1	D. yakuba	y8	Reverse	dFOXO	1200
	147R2	D. yakuba	y8	Forward	dFOXO	1200				317R2	D. yakuba	y8	Reverse	dFOXO	1200
	147R3	D. yakuba	y8	Forward	dFOXO	1200				317R3	D. yakuba	y8	Reverse	dFOXO	1200
	147R4	D. yakuba	y8	Forward	dFOXO	1200				317R4	D. yakuba	y8	Reverse	dFOXO	1200
		D. yakuba	y8	Forward	dFOXO	1200				317R5	D. yakuba	y8	Reverse	dFOXO	1200
	NOTE
	The first column of the remaining sheets indicates that dyes B and O label respectively the fragments generated by DNase I and the standard 600 LIZ fragments in the electropherograms and in the outputs. To inspect electropherograms with Peak Scanner (Applied Biosystems), the minimum peak heights were set to only provide outputs for dyes B and O . The spurious peaks corresponding to other dyes (G,…

## Sheet: 144R2
Dye/Sample Peak	Sample File Name	Size	Height	Area in Point
B, 1	GM960_A07_144R2_032.fsa		9	43
B, 2	GM960_A07_144R2_032.fsa		7	34
B, 3	GM960_A07_144R2_032.fsa		8	66
B, 4	GM960_A07_144R2_032.fsa		10	59
B, 5	GM960_A07_144R2_032.fsa		11	55
B, 6	GM960_A07_144R2_032.fsa		9	69
B, 7	GM960_A07_144R2_032.fsa		10	57
B, 8	GM960_A07_144R2_032.fsa		9	45
B, 9	GM960_A07_144R2_032.fsa		9	53
B, 10	GM960_A07_144R2_032.fsa		9	42
B, 11	GM960_A07_144R2_032.fsa		11	54
B, 12	GM960_A07_144R2_032.fsa		10	43
B, 13	GM960_A07_144R2_032.fsa		6	28
B, 14	GM960_A07_144R2_032.fsa		8	49
B, 15	GM960_A07_144R2_032.fsa		7	38
B, 16	GM960_A07_144R2_032.fsa		7	31
B, 17	GM960_A07_144R2_032.fsa		10	35
B, 18	GM960_A07_144R2_032.fsa		8	45
B, 19	GM960_A07_144R2_032.fsa		9	33
B, 20	GM960_A07_144R2_032.fsa		11	48
B, 21	GM960_A07_144R2_032.fsa		6	53
B, 22	GM960_A07_144R2_032.fsa		7	11
B, 23	GM960_A07_144R2_032.fsa		10	48
B, 24	GM960_A07_144R2_032.fsa		8	30
B, 25	GM960_A07_144R2_032.fsa		11	40
B, 26	GM960_A07_144R2_032.fsa		9	39
B, 27	GM960_A07_144R2_032.fsa		5	14
B, 28	GM960_A07_144R2_032.fsa		7	35
B, 29	GM960_A07_144R2_032.fsa		7	34
B, 30	GM960_A07_144R2_032.fsa		12	75
B, 31	GM960_A07_144R2_032.fsa		10	45
B, 32	GM960_A07_144R2_032.fsa		9	36
B, 33	GM960_A07_144R2_032.fsa		7	41
B, 34	GM960_A07_144R2_032.fsa		9	54
B, 35	GM960_A07_144R2_032.fsa		10	24
B, 36	GM960_A07_144R2_032.fsa		12	59
B, 37	GM960_A07_144R2_032.fsa		13	82
B, 38	GM960_A07_144R2_032.fsa		11	51
B, 39	GM960_A07_144R2_032.fsa		9	96
B, 40	GM960_A07_144R2_032.fsa		10	83
B, 41	GM960_A07_144R2_032.fsa		9	46
B, 42	GM960_A07_144R2_032.fsa		9	29
B, 43	GM960_A07_144R2_032.fsa		12	42
B, 44	GM960_A07_144R2_032.fsa		9	23
B, 45	GM960_A07_144R2_032.fsa		7	37
B, 46	GM960_A07_144R2_032.fsa		10	57
B, 47	GM960_A07_144R2_032.fsa		9	42
B, 48	GM960_A07_144R2_032.fsa		11	81
B, 49	GM960_A07_144R2_032.fsa		10	37
B, 50	GM960_A07_144R2_032.fsa		7	21
B, 51	GM960_A07_144R2_032.fsa		8	23
B, 52	GM960_A07_144R2_032.fsa		11	59
B, 53	GM960_A07_144R2_032.fsa		7	24
B, 54	GM960_A07_144R2_032.fsa		5	26
B, 55	GM960_A07_144R2_032.fsa		5	32
B, 56	GM960_A07_144R2_032.fsa		8	23
B, 57	GM960_A07_144R2_032.fsa		10	47
B, 58	GM960_A07_144R2_032.fsa		9	50
B, 59	GM960_A07_144R2_032.fsa		13	87
B, 60	GM960_A07_144R2_032.fsa		7	35
B, 61	GM960_A07_144R2_032.fsa		10	68
B, 62	GM960_A07_144R2_032.fsa		10	36
B, 63	GM960_A07_144R2_032.fsa		8	36
B, 64	GM960_A07_144R2_032.fsa		7	44
B, 65	GM960_A07_144R2_032.fsa		11	34
B, 66	GM960_A07_144R2_032.fsa		13	36
B, 67	GM960_A07_144R2_032.fsa		40	231
B, 68	GM960_A07_144R2_032.fsa		37	371
B, 69	GM960_A07_144R2_032.fsa		61	352
B, 70	GM960_A07_144R2_032.fsa		34	200
B, 71	GM960_A07_144R2_032.fsa	0.7194	10	32
B, 72	GM960_A07_144R2_032.fsa	21583	18	100
B, 73	GM960_A07_144R2_032.fsa	41727	16	124
B, 74	GM960_A07_144R2_032.fsa	54676	11	92
B, 75	GM960_A07_144R2_032.fsa	80576	16	67
B, 76	GM960_A07_144R2_032.fsa	100719	8	37
B, 77	GM960_A07_144R2_032.fsa	116547	7	39
B, 78	GM960_A07_144R2_032.fsa	141007	28	118
B, 79	GM960_A07_144R2_032.fsa	152518	9	39
B, 80	GM960_A07_144R2_032.fsa	172662	10	40
B, 81	GM960_A07_144R2_032.fsa	188489	20	93
B, 82	GM960_A07_144R2_032.fsa	208263	146	728
B, 83	GM960_A07_144R2_032.fsa	224518	83	846
B, 84	GM960_A07_144R2_032.fsa	274219	27	118
B, 85	GM960_A07_144R2_032.fsa	294918	161	814
B, 86	GM960_A07_144R2_032.fsa	322061	70	399
B, 87	GM960_A07_144R2_032.fsa	334553	103	499
B, 88	GM960_A07_144R2_032.fsa	36415	69	424
B, 89	GM960_A07_144R2_032.fsa	37718	27	138
B, 90	GM960_A07_144R2_032.fsa	391221	30	119
B, 91	GM960_A07_144R2_032.fsa	408015	38	176
B, 92	GM960_A07_144R2_032.fsa	448347	128	752
B, 93	GM960_A07_144R2_032.fsa	464737	91	494
B, 94	GM960_A07_144R2_032.fsa	475535	6	34
B, 95	GM960_A07_144R2_032.fsa	49578	31	136
B, 96	GM960_A07_144R2_032.fsa	507344	68	363
B, 97	GM960_A07_144R2_032.fsa	528086	215	1627
B, 98	GM960_A07_144R2_032.fsa	558553	68	450
B, 99	GM960_A07_144R2_032.fsa	575492	83	610
B, 100	GM960_A07_144R2_032.fsa	594161	296	1162
B, 101	GM960_A07_144R2_032.fsa	60752	25	106
B, 102	GM960_A07_144R2_032.fsa	617171	191	825
B, 103	GM960_A07_144R2_032.fsa	630008	11	32
B, 104	GM960_A07_144R2_032.fsa	639613	22	128
B, 105	GM960_A07_144R2_032.fsa	653453	118	552
B, 106	GM960_A07_144R2_032.fsa	666192	23	89
B, 107	GM960_A07_144R2_032.fsa	677839	11	45
B, 108	GM960_A07_144R2_032.fsa	688403	80	395
B, 109	GM960_A07_144R2_032.fsa	699996	259	1211
B, 110	GM960_A07_144R2_032.fsa	712611	10	48
B, 111	GM960_A07_144R2_032.fsa	723097	355	1689
B, 112	GM960_A07_144R2_032.fsa	735652	105	491
B, 113	GM960_A07_144R2_032.fsa	749215	18	40
B, 114	GM960_A07_144R2_032.fsa	761702	286	1300
B, 115	GM960_A07_144R2_032.fsa	773119	73	308
B, 116	GM960_A07_144R2_032.fsa	786578	203	912
B, 117	GM960_A07_144R2_032.fsa	797938	79	318
B, 118	GM960_A07_144R2_032.fsa	809888	22	99
B, 119	GM960_A07_144R2_032.fsa	821721	320	1512
B, 120	GM960_A07_144R2_032.fsa	831557	64	274
B, 121	GM960_A07_144R2_032.fsa	843328	148	618
B, 122	GM960_A07_144R2_032.fsa	854089	121	537
B, 123	GM960_A07_144R2_032.fsa	865797	50	305
B, 124	GM960_A07_144R2_032.fsa	886206	221	990
B, 125	GM960_A07_144R2_032.fsa	896856	36	136
B, 126	GM960_A07_144R2_032.fsa	914225	97	579
B, 127	GM960_A07_144R2_032.fsa	92096	124	641
B, 128	GM960_A07_144R2_032.fsa	936313	62	305
B, 129	GM960_A07_144R2_032.fsa	945881	59	283
B, 130	GM960_A07_144R2_032.fsa	958286	14	70
B, 131	GM960_A07_144R2_032.fsa	967803	18	77
B, 132	GM960_A07_144R2_032.fsa	978247	192	944
B, 133	GM960_A07_144R2_032.fsa	98961	78	386
B, 134	GM960_A07_144R2_032.fsa	1006808	19	109
B, 135	GM960_A07_144R2_032.fsa	1017486	7	34
B, 136	GM960_A07_144R2_032.fsa	1039736	44	227
B, 137	GM960_A07_144R2_032.fsa	1053228	187	886
B, 138	GM960_A07_144R2_032.fsa	1065722	116	555
B, 139	GM960_A07_144R2_032.fsa	1077225	22	94
B, 140	GM960_A07_144R2_032.fsa	1085835	45	260
B, 141	GM960_A07_144R2_032.fsa	1096336	91	440
B, 142	GM960_A07_144R2_032.fsa	1107765	13	49
B, 143	GM960_A07_144R2_032.fsa	1118218	10	58
B, 144	GM960_A07_144R2_032.fsa	114.0	66	275
B, 145	GM960_A07_144R2_032.fsa	1156719	86	427
B, 146	GM960_A07_144R2_032.fsa	116782	150	672
B, 147	GM960_A07_144R2_032.fsa	1180728	53	414
B, 148	GM960_A07_144R2_032.fsa	1194504	232	1077
B, 149	GM960_A07_144R2_032.fsa	1205431	8	17
B, 150	GM960_A07_144R2_032.fsa	1215385	34	172
B, 151	GM960_A07_144R2_032.fsa	1226237	11	50
B, 152	GM960_A07_144R2_032.fsa	1237084	36	193
B, 153	GM960_A07_144R2_032.fsa	1247022	111	518
B, 154	GM960_A07_144R2_032.fsa	1256052	29	137
B, 155	GM960_A07_144R2_032.fsa	1263273	14	67
B, 156	GM960_A07_144R2_032.fsa	1276805	84	388
B, 157	GM960_A07_144R2_032.fsa	1286723	260	1190
B, 158	GM960_A07_144R2_032.fsa	1298439	34	156
B, 159	GM960_A07_144R2_032.fsa	1305645	12	36
B, 160	GM960_A07_144R2_032.fsa	131555	161	720
B, 161	GM960_A07_144R2_032.fsa	1326349	34	144
B, 162	GM960_A07_144R2_032.fsa	1337143	49	234
B, 163	GM960_A07_144R2_032.fsa	134883	39	177
B, 164	GM960_A07_144R2_032.fsa	1358715	36	159
B, 165	GM960_A07_144R2_032.fsa	1369492	7	30
B, 166	GM960_A07_144R2_032.fsa	1379367	111	481
B, 167	GM960_A07_144R2_032.fsa	1387443	35	163
B, 168	GM960_A07_144R2_032.fsa	1396413	47	185
B, 169	GM960_A07_144R2_032.fsa	1407356	37	163
B, 170	GM960_A07_144R2_032.fsa	1417467	50	239
B, 171	GM960_A07_144R2_032.fsa	1427577	38	140
B, 172	GM960_A07_144R2_032.fsa	1438602	260	1166
B, 173	GM960_A07_144R2_032.fsa	1449625	42	183
B, 174	GM960_A07_144R2_032.fsa	1456972	8	27
B, 175	GM960_A07_144R2_032.fsa	1467072	88	412
B, 176	GM960_A07_144R2_032.fsa	1478088	79	362
B, 177	GM960_A07_144R2_032.fsa	1490018	246	1192
B, 178	GM960_A07_144R2_032.fsa	1509284	144	663
B, 179	GM960_A07_144R2_032.fsa	1519372	45	186
B, 180	GM960_A07_144R2_032.fsa	1530375	33	128
B, 181	GM960_A07_144R2_032.fsa	1541375	33	132
B, 182	GM960_A07_144R2_032.fsa	1549624	63	293
B, 183	GM960_A07_144R2_032.fsa	1558787	44	196
B, 184	GM960_A07_144R2_032.fsa	1570697	45	218
B, 185	GM960_A07_144R2_032.fsa	1579856	75	298
B, 186	GM960_A07_144R2_032.fsa	159176	27	115
B, 187	GM960_A07_144R2_032.fsa	160.09	154	777
B, 188	GM960_A07_144R2_032.fsa	1611695	23	67
B, 189	GM960_A07_144R2_032.fsa	1620683	136	642
B, 190	GM960_A07_144R2_032.fsa	1632358	23	100
B, 191	GM960_A07_144R2_032.fsa	1640435	132	606
B, 192	GM960_A07_144R2_032.fsa	1651195	18	74
B, 193	GM960_A07_144R2_032.fsa	1660155	131	601
B, 194	GM960_A07_144R2_032.fsa	1671794	22	79
B, 195	GM960_A07_144R2_032.fsa	168074	121	600
B, 196	GM960_A07_144R2_032.fsa	1691466	14	35
B, 197	GM960_A07_144R2_032.fsa	1700397	113	465
B, 198	GM960_A07_144R2_032.fsa	1711107	26	81
B, 199	GM960_A07_144R2_032.fsa	1720024	59	253
B, 200	GM960_A07_144R2_032.fsa	1730717	14	60
B, 201	GM960_A07_144R2_032.fsa	1740511	233	1099
B, 202	GM960_A07_144R2_032.fsa	1749408	49	229
B, 203	GM960_A07_144R2_032.fsa	1758298	21	91
B, 204	GM960_A07_144R2_032.fsa	1768959	21	75
B, 205	GM960_A07_144R2_032.fsa	1778723	229	1056
B, 206	GM960_A07_144R2_032.fsa	1789366	38	165
B, 207	GM960_A07_144R2_032.fsa	180.0	117	529
B, 208	GM960_A07_144R2_032.fsa	1811598	66	305
B, 209	GM960_A07_144R2_032.fsa	1822299	46	179
B, 210	GM960_A07_144R2_032.fsa	1832105	350	1698
B, 211	GM960_A07_144R2_032.fsa	1842798	88	417
B, 212	GM960_A07_144R2_032.fsa	1853486	19	57
B, 213	GM960_A07_144R2_032.fsa	186328	379	1785
B, 214	GM960_A07_144R2_032.fsa	187307	43	175
B, 215	GM960_A07_144R2_032.fsa	1881966	38	183
B, 216	GM960_A07_144R2_032.fsa	1892638	146	669
B, 217	GM960_A07_144R2_032.fsa	1902417	390	1870
B, 218	GM960_A07_144R2_032.fsa	1922851	103	504
B, 219	GM960_A07_144R2_032.fsa	1932619	82	399
B, 220	GM960_A07_144R2_032.fsa	1942382	40	217
B, 221	GM960_A07_144R2_032.fsa	1953916	5	29
B, 222	GM960_A07_144R2_032.fsa	1963672	90	443
B, 223	GM960_A07_144R2_032.fsa	1982285	156	772
B, 224	GM960_A07_144R2_032.fsa	1991144	84	424
B, 225	GM960_A07_144R2_032.fsa	200.0	31	133
B, 226	GM960_A07_144R2_032.fsa	2011513	9	30
B, 227	GM960_A07_144R2_032.fsa	2020361	301	1504
B, 228	GM960_A07_144R2_032.fsa	203097	15	42
B, 229	GM960_A07_144R2_032.fsa	2043334	34	197
B, 230	GM960_A07_144R2_032.fsa	2052157	27	123
B, 231	GM960_A07_144R2_032.fsa	2061854	75	349
B, 232	GM960_A07_144R2_032.fsa	2073303	17	58
B, 233	GM960_A07_144R2_032.fsa	2082102	62	309
B, 234	GM960_A07_144R2_032.fsa	209353	63	407
B, 235	GM960_A07_144R2_032.fsa	2107579	38	190
B, 236	GM960_A07_144R2_032.fsa	2119858	24	155
B, 237	GM960_A07_144R2_032.fsa	2129496	14	57
B, 238	GM960_A07_144R2_032.fsa	214.0	188	940
B, 239	GM960_A07_144R2_032.fsa	2152202	23	84
B, 240	GM960_A07_144R2_032.fsa	2161779	35	151
B, 241	GM960_A07_144R2_032.fsa	2171347	18	66
B, 242	GM960_A07_144R2_032.fsa	2180038	22	85
B, 243	GM960_A07_144R2_032.fsa	2190458	22	133
B, 244	GM960_A07_144R2_032.fsa	220.0	39	172
B, 245	GM960_A07_144R2_032.fsa	2209461	12	45
B, 246	GM960_A07_144R2_032.fsa	2218063	123	631
B, 247	GM960_A07_144R2_032.fsa	2228389	8	23
B, 248	GM960_A07_144R2_032.fsa	2237856	31	167
B, 249	GM960_A07_144R2_032.fsa	2246464	60	351
B, 250	GM960_A07_144R2_032.fsa	2257658	34	142
B, 251	GM960_A07_144R2_032.fsa	2268854	168	901
B, 252	GM960_A07_144R2_032.fsa	2278331	28	120
B, 253	GM960_A07_144R2_032.fsa	2286086	108	527
B, 254	GM960_A07_144R2_032.fsa	229729	120	608
B, 255	GM960_A07_144R2_032.fsa	2310222	21	112
B, 256	GM960_A07_144R2_032.fsa	2319708	16	51
B, 257	GM960_A07_144R2_032.fsa	2330059	200	1023
B, 258	GM960_A07_144R2_032.fsa	2338687	48	255
B, 259	GM960_A07_144R2_032.fsa	2349043	60	316
B, 260	GM960_A07_144R2_032.fsa	2360265	18	91
B, 261	GM960_A07_144R2_032.fsa	2369763	49	210
B, 262	GM960_A07_144R2_032.fsa	2380128	54	277
B, 263	GM960_A07_144R2_032.fsa	238963	40	178
B, 264	GM960_A07_144R2_032.fsa	2400882	119	674
B, 265	GM960_A07_144R2_032.fsa	2408818	215	1239
B, 266	GM960_A07_144R2_032.fsa	2418507	83	404
B, 267	GM960_A07_144R2_032.fsa	2428185	35	145
B, 268	GM960_A07_144R2_032.fsa	2438731	48	272
B, 269	GM960_A07_144R2_032.fsa	2450142	22	105
B, 270	GM960_A07_144R2_032.fsa	2461537	20	75
B, 271	GM960_A07_144R2_032.fsa	2471168	80	451
B, 272	GM960_A07_144R2_032.fsa	2481663	19	101
B, 273	GM960_A07_144R2_032.fsa	2491273	191	1076
B, 274	GM960_A07_144R2_032.fsa	2510237	186	1068
B, 275	GM960_A07_144R2_032.fsa	2520458	16	101
B, 276	GM960_A07_144R2_032.fsa	2531513	18	84
B, 277	GM960_A07_144R2_032.fsa	2540005	50	286
B, 278	GM960_A07_144R2_032.fsa	2551029	19	75
B, 279	GM960_A07_144R2_032.fsa	256119	82	444
B, 280	GM960_A07_144R2_032.fsa	257049	31	166
B, 281	GM960_A07_144R2_032.fsa	2578934	38	209
B, 282	GM960_A07_144R2_032.fsa	2588211	14	37
B, 283	GM960_A07_144R2_032.fsa	2596634	125	725
B, 284	GM960_A07_144R2_032.fsa	260513	18	105
B, 285	GM960_A07_144R2_032.fsa	2614535	27	133
B, 286	GM960_A07_144R2_032.fsa	2623939	47	233
B, 287	GM960_A07_144R2_032.fsa	2635053	102	571
B, 288	GM960_A07_144R2_032.fsa	2646166	27	129
B, 289	GM960_A07_144R2_032.fsa	2657279	101	563
B, 290	GM960_A07_144R2_032.fsa	2668392	67	386
B, 291	GM960_A07_144R2_032.fsa	2678649	17	84
B, 292	GM960_A07_144R2_032.fsa	2690615	11	56
B, 293	GM960_A07_144R2_032.fsa	2699162	27	120
B, 294	GM960_A07_144R2_032.fsa	2709419	37	218
B, 295	GM960_A07_144R2_032.fsa	271882	104	677
B, 296	GM960_A07_144R2_032.fsa	2729075	17	81
B, 297	GM960_A07_144R2_032.fsa	273933	13	52
B, 298	GM960_A07_144R2_032.fsa	2749585	50	277
B, 299	GM960_A07_144R2_032.fsa	2758131	31	177
B, 300	GM960_A07_144R2_032.fsa	2781202	89	554
B, 301	GM960_A07_144R2_032.fsa	2788892	24	138
B, 302	GM960_A07_144R2_032.fsa	2800848	69	352
B, 303	GM960_A07_144R2_032.fsa	2809328	17	86
B, 304	GM960_A07_144R2_032.fsa	281.95	30	139
B, 305	GM960_A07_144R2_032.fsa	2829665	6	23
B, 306	GM960_A07_144R2_032.fsa	283898	21	136
B, 307	GM960_A07_144R2_032.fsa	2850827	12	60
B, 308	GM960_A07_144R2_032.fsa	285844	48	280
B, 309	GM960_A07_144R2_032.fsa	2882105	22	116
B, 310	GM960_A07_144R2_032.fsa	2889706	26	110
B, 311	GM960_A07_144R2_032.fsa	2900679	211	1451
B, 312	GM960_A07_144R2_032.fsa	2910802	53	340
B, 313	GM960_A07_144R2_032.fsa	2920078	24	96
B, 314	GM960_A07_144R2_032.fsa	2927664	11	68
B, 315	GM960_A07_144R2_032.fsa	2939457	217	1484
B, 316	GM960_A07_144R2_032.fsa	2949561	34	208
B, 317	GM960_A07_144R2_032.fsa	2958818	8	30
B, 318	GM960_A07_144R2_032.fsa	2969752	164	1116
B, 319	GM960_A07_144R2_032.fsa	297984	53	370
B, 320	GM960_A07_144R2_032.fsa	2988243	20	115
B, 321	GM960_A07_144R2_032.fsa	3001658	12	38
B, 322	GM960_A07_144R2_032.fsa	3008294	26	108
B, 323	GM960_A07_144R2_032.fsa	301743	20	73
B, 324	GM960_A07_144R2_032.fsa	3025747	11	51
B, 325	GM960_A07_144R2_032.fsa	3036576	27	157
B, 326	GM960_A07_144R2_032.fsa	3046589	15	79
B, 327	GM960_A07_144R2_032.fsa	3055782	30	198
B, 328	GM960_A07_144R2_032.fsa	3065826	44	311
B, 329	GM960_A07_144R2_032.fsa	3077566	11	45
B, 330	GM960_A07_144R2_032.fsa	3086806	74	503
B, 331	GM960_A07_144R2_032.fsa	3096902	57	377
B, 332	GM960_A07_144R2_032.fsa	3106171	32	218
B, 333	GM960_A07_144R2_032.fsa	311799	25	125
B, 334	GM960_A07_144R2_032.fsa	3129831	29	172
B, 335	GM960_A07_144R2_032.fsa	3140868	74	462
B, 336	GM960_A07_144R2_032.fsa	3160843	102	706
B, 337	GM960_A07_144R2_032.fsa	3170405	23	111
B, 338	GM960_A07_144R2_032.fsa	3180843	142	1100
B, 339	GM960_A07_144R2_032.fsa	3189548	9	30
B, 340	GM960_A07_144R2_032.fsa	3201707	35	235
B, 341	GM960_A07_144R2_032.fsa	3209386	17	61
B, 342	GM960_A07_144R2_032.fsa	3219614	86	581
B, 343	GM960_A07_144R2_032.fsa	3240033	211	1474
B, 344	GM960_A07_144R2_032.fsa	3260403	133	922
B, 345	GM960_A07_144R2_032.fsa	3280726	252	1777
B, 346	GM960_A07_144R2_032.fsa	330.1	132	910
B, 347	GM960_A07_144R2_032.fsa	3311963	13	68
B, 348	GM960_A07_144R2_032.fsa	3322911	136	956
B, 349	GM960_A07_144R2_032.fsa	3332164	8	30
B, 350	GM960_A07_144R2_032.fsa	3342247	113	793
B, 351	GM960_A07_144R2_032.fsa	3360703	206	1596
B, 352	GM960_A07_144R2_032.fsa	3380792	97	658
B, 353	GM960_A07_144R2_032.fsa	3389984	3	11
B, 354	GM960_A07_144R2_032.fsa	3400845	12	50
B, 355	GM960_A07_144R2_032.fsa	3411826	10	32
B, 356	GM960_A07_144R2_032.fsa	3421962	46	290
B, 357	GM960_A07_144R2_032.fsa	3431251	27	137
B, 358	GM960_A07_144R2_032.fsa	3443918	20	118
B, 359	GM960_A07_144R2_032.fsa	3452361	22	82
B, 360	GM960_A07_144R2_032.fsa	3465025	32	224
B, 361	GM960_A07_144R2_032.fsa	3474311	32	229
B, 362	GM960_A07_144R2_032.fsa	3485284	15	55
B, 363	GM960_A07_144R2_032.fsa	350385	191	1561
B, 364	GM960_A07_144R2_032.fsa	3515663	36	229
B, 365	GM960_A07_144R2_032.fsa	352.41	31	195
B, 366	GM960_A07_144R2_032.fsa	3540972	25	120
B, 367	GM960_A07_144R2_032.fsa	3549407	5	30
B, 368	GM960_A07_144R2_032.fsa	3561214	6	21
B, 369	GM960_A07_144R2_032.fsa	357302	12	48
B, 370	GM960_A07_144R2_032.fsa	3582295	44	321
B, 371	GM960_A07_144R2_032.fsa	360587	27	163
B, 372	GM960_A07_144R2_032.fsa	3614258	23	120
B, 373	GM960_A07_144R2_032.fsa	3626002	34	166
B, 374	GM960_A07_144R2_032.fsa	3635233	13	64
B, 375	GM960_A07_144R2_032.fsa	3645304	18	84
B, 376	GM960_A07_144R2_032.fsa	3655377	27	127
B, 377	GM960_A07_144R2_032.fsa	3664613	45	327
B, 378	GM960_A07_144R2_032.fsa	367553	20	98
B, 379	GM960_A07_144R2_032.fsa	368393	34	213
B, 380	GM960_A07_144R2_032.fsa	3694012	16	65
B, 381	GM960_A07_144R2_032.fsa	3704096	14	57
B, 382	GM960_A07_144R2_032.fsa	3713341	9	35
B, 383	GM960_A07_144R2_032.fsa	372427	21	100
B, 384	GM960_A07_144R2_032.fsa	3736042	26	165
B, 385	GM960_A07_144R2_032.fsa	3754547	29	185
B, 386	GM960_A07_144R2_032.fsa	3766327	18	76
B, 387	GM960_A07_144R2_032.fsa	3776426	13	46
B, 388	GM960_A07_144R2_032.fsa	378316	11	80
B, 389	GM960_A07_144R2_032.fsa	379579	45	330
B, 390	GM960_A07_144R2_032.fsa	3806794	32	206
B, 391	GM960_A07_144R2_032.fsa	3816137	21	87
B, 392	GM960_A07_144R2_032.fsa	3834829	31	223
B, 393	GM960_A07_144R2_032.fsa	3847577	9	51
B, 394	GM960_A07_144R2_032.fsa	3856929	21	154
B, 395	GM960_A07_144R2_032.fsa	3867133	110	890
B, 396	GM960_A07_144R2_032.fsa	387819	14	70
B, 397	GM960_A07_144R2_032.fsa	3896908	80	713
B, 398	GM960_A07_144R2_032.fsa	3907121	106	927
B, 399	GM960_A07_144R2_032.fsa	393011	9	44
B, 400	GM960_A07_144R2_032.fsa	3939479	43	302
B, 401	GM960_A07_144R2_032.fsa	3959927	39	302
B, 402	GM960_A07_144R2_032.fsa	3979533	27	187
B, 403	GM960_A07_144R2_032.fsa	400.0	21	108
B, 404	GM960_A07_144R2_032.fsa	4007579	7	27
B, 405	GM960_A07_144R2_032.fsa	4026978	37	354
B, 406	GM960_A07_144R2_032.fsa	4038806	102	854
B, 407	GM960_A07_144R2_032.fsa	4048111	14	76
B, 408	GM960_A07_144R2_032.fsa	4058274	12	26
B, 409	GM960_A07_144R2_032.fsa	4068448	56	464
B, 410	GM960_A07_144R2_032.fsa	4078634	38	313
B, 411	GM960_A07_144R2_032.fsa	409819	89	785
B, 412	GM960_A07_144R2_032.fsa	4107558	63	491
B, 413	GM960_A07_144R2_032.fsa	411779	5	16
B, 414	GM960_A07_144R2_032.fsa	4127179	10	36
B, 415	GM960_A07_144R2_032.fsa	4137434	22	140
B, 416	GM960_A07_144R2_032.fsa	4151298	5	13
B, 417	GM960_A07_144R2_032.fsa	4170424	40	385
B, 418	GM960_A07_144R2_032.fsa	4179991	14	60
B, 419	GM960_A07_144R2_032.fsa	4189559	7	16
B, 420	GM960_A07_144R2_032.fsa	4204248	14	102
B, 421	GM960_A07_144R2_032.fsa	4209344	10	72
B, 422	GM960_A07_144R2_032.fsa	4230572	91	822
B, 423	GM960_A07_144R2_032.fsa	4241606	116	1041
B, 424	GM960_A07_144R2_032.fsa	4260271	13	42
B, 425	GM960_A07_144R2_032.fsa	4272144	10	24
B, 426	GM960_A07_144R2_032.fsa	4278927	13	58
B, 427	GM960_A07_144R2_032.fsa	4291643	46	432
B, 428	GM960_A07_144R2_032.fsa	4301812	19	106
B, 429	GM960_A07_144R2_032.fsa	4322144	26	193
B, 430	GM960_A07_144R2_032.fsa	433146	16	80
B, 431	GM960_A07_144R2_032.fsa	4350085	46	381
B, 432	GM960_A07_144R2_032.fsa	4361934	42	367
B, 433	GM960_A07_144R2_032.fsa	436955	22	111
B, 434	GM960_A07_144R2_032.fsa	4390698	22	132
B, 435	GM960_A07_144R2_032.fsa	4401734	29	209
B, 436	GM960_A07_144R2_032.fsa	4410407	4	8
B, 437	GM960_A07_144R2_032.fsa	4422558	73	667
B, 438	GM960_A07_144R2_032.fsa	4439936	4	12
B, 439	GM960_A07_144R2_032.fsa	4450374	15	75
B, 440	GM960_A07_144R2_032.fsa	4464303	10	32
B, 441	GM960_A07_144R2_032.fsa	4481735	75	882
B, 442	GM960_A07_144R2_032.fsa	4500063	24	140
B, 443	GM960_A07_144R2_032.fsa	4512296	38	300
B, 444	GM960_A07_144R2_032.fsa	4520166	42	286
B, 445	GM960_A07_144R2_032.fsa	4539423	13	70
B, 446	GM960_A07_144R2_032.fsa	4571872	15	80
B, 447	GM960_A07_144R2_032.fsa	4590324	182	1400
B, 448	GM960_A07_144R2_032.fsa	4609546	4519	48153
B, 449	GM960_A07_144R2_032.fsa	4619967	3603	38847
B, 450	GM960_A07_144R2_032.fsa	4655627	8	55
B, 451	GM960_A07_144R2_032.fsa	4667823	10	37
B, 452	GM960_A07_144R2_032.fsa	4674796	10	66
B, 453	GM960_A07_144R2_032.fsa	4682645	7	20
B, 454	GM960_A07_144R2_032.fsa	4697483	8	50
B, 455	GM960_A07_144R2_032.fsa	4715832	12	71
B, 456	GM960_A07_144R2_032.fsa	4725452	10	110
B, 457	GM960_A07_144R2_032.fsa	4744711	9	25
B, 458	GM960_A07_144R2_032.fsa	4756103	11	89
B, 459	GM960_A07_144R2_032.fsa	4781548	10	83
B, 460	GM960_A07_144R2_032.fsa	479121	11	47
B, 461	GM960_A07_144R2_032.fsa	4809767	10	38
B, 462	GM960_A07_144R2_032.fsa	4834673	6	27
B, 463	GM960_A07_144R2_032.fsa	4852504	8	55
B, 464	GM960_A07_144R2_032.fsa	486858	7	46
B, 465	GM960_A07_144R2_032.fsa	4884684	11	68
B, 466	GM960_A07_144R2_032.fsa	4893643	9	54
B, 467	GM960_A07_144R2_032.fsa	490261	8	28
B, 468	GM960_A07_144R2_032.fsa	4910688	12	53
B, 469	GM960_A07_144R2_032.fsa	4916975	10	37
B, 470	GM960_A07_144R2_032.fsa	4932262	9	43
B, 471	GM960_A07_144R2_032.fsa	4941266	8	41
B, 472	GM960_A07_144R2_032.fsa	4949376	8	34
B, 473	GM960_A07_144R2_032.fsa	4962007	10	40
B, 474	GM960_A07_144R2_032.fsa	4972847	9	35
B, 475	GM960_A07_144R2_032.fsa	4988224	12	94
B, 476	GM960_A07_144R2_032.fsa	4995469	6	17
B, 477	GM960_A07_144R2_032.fsa	500.0	5	28
B, 478	GM960_A07_144R2_032.fsa	501715	8	35
B, 479	GM960_A07_144R2_032.fsa	502619	10	54
B, 480	GM960_A07_144R2_032.fsa	503524	9	32
B, 481	GM960_A07_144R2_032.fsa	5044299	9	35
B, 482	GM960_A07_144R2_032.fsa	5051553	13	54
B, 483	GM960_A07_144R2_032.fsa	5058813	8	40
B, 484	GM960_A07_144R2_032.fsa	5068806	13	51
B, 485	GM960_A07_144R2_032.fsa	5081541	7	26
B, 486	GM960_A07_144R2_032.fsa	5088827	4	9
B, 487	GM960_A07_144R2_032.fsa	5098855	11	66
B, 488	GM960_A07_144R2_032.fsa	5115289	10	70
B, 489	GM960_A07_144R2_032.fsa	5123518	8	37
B, 490	GM960_A07_144R2_032.fsa	513084	7	39
B, 491	GM960_A07_144R2_032.fsa	514.0	11	53
B, 492	GM960_A07_144R2_032.fsa	515199	9	86
B, 493	GM960_A07_144R2_032.fsa	5167677	7	28
B, 494	GM960_A07_144R2_032.fsa	5175062	11	108
B, 495	GM960_A07_144R2_032.fsa	5191685	10	88
B, 496	GM960_A07_144R2_032.fsa	5205452	12	61
B, 497	GM960_A07_144R2_032.fsa	5238195	9	54
B, 498	GM960_A07_144R2_032.fsa	5244568	13	39
B, 499	GM960_A07_144R2_032.fsa	5255498	9	40
B, 500	GM960_A07_144R2_032.fsa	526.37	12	52
B, 501	GM960_A07_144R2_032.fsa	5275553	7	30
B, 502	GM960_A07_144R2_032.fsa	528285	9	14
B, 503	GM960_A07_144R2_032.fsa	5294715	10	39
B, 504	GM960_A07_144R2_032.fsa	5315724	12	62
B, 505	GM960_A07_144R2_032.fsa	5323952	11	39
B, 506	GM960_A07_144R2_032.fsa	5332183	14	51
B, 507	GM960_A07_144R2_032.fsa	5350487	9	90
B, 508	GM960_A07_144R2_032.fsa	5363311	6	33
B, 509	GM960_A07_144R2_032.fsa	5382564	9	36
B, 510	GM960_A07_144R2_032.fsa	5391739	8	31
B, 511	GM960_A07_144R2_032.fsa	5399082	10	56
B, 512	GM960_A07_144R2_032.fsa	5417781	12	64
B, 513	GM960_A07_144R2_032.fsa	5433728	10	43
B, 514	GM960_A07_144R2_032.fsa	5463844	10	88
B, 515	GM960_A07_144R2_032.fsa	5478005	6	16
B, 516	GM960_A07_144R2_032.fsa	5483677	4	13
B, 517	GM960_A07_144R2_032.fsa	5494088	10	54
B, 518	GM960_A07_144R2_032.fsa	5506411	9	70
B, 519	GM960_A07_144R2_032.fsa	5519706	9	33
B, 520	GM960_A07_144R2_032.fsa	5531122	11	67
B, 521	GM960_A07_144R2_032.fsa	5537789	9	32
B, 522	GM960_A07_144R2_032.fsa	5548279	9	47
B, 523	GM960_A07_144R2_032.fsa	5562609	9	65
B, 524	GM960_A07_144R2_032.fsa	5569305	11	32
B, 525	GM960_A07_144R2_032.fsa	5580801	10	58
B, 526	GM960_A07_144R2_032.fsa	5586555	4	17
B, 527	GM960_A07_144R2_032.fsa	5590394	6	22
B, 528	GM960_A07_144R2_032.fsa	5600953	15	55
B, 529	GM960_A07_144R2_032.fsa	5612403	10	51
B, 530	GM960_A07_144R2_032.fsa	5623871	10	23
B, 531	GM960_A07_144R2_032.fsa	5630568	6	23
B, 532	GM960_A07_144R2_032.fsa	5643982	10	57
B, 533	GM960_A07_144R2_032.fsa	5653578	12	50
B, 534	GM960_A07_144R2_032.fsa	5667033	10	61
B, 535	GM960_A07_144R2_032.fsa	567377	13	65
B, 536	GM960_A07_144R2_032.fsa	5686297	11	64
B, 537	GM960_A07_144R2_032.fsa	5698845	11	47
B, 538	GM960_A07_144R2_032.fsa	570948	7	41
B, 539	GM960_A07_144R2_032.fsa	5726914	11	57
B, 540	GM960_A07_144R2_032.fsa	5733705	9	24
B, 541	GM960_A07_144R2_032.fsa	5742446	8	61
B, 542	GM960_A07_144R2_032.fsa	575217	10	47
B, 543	GM960_A07_144R2_032.fsa	5769704	8	62
B, 544	GM960_A07_144R2_032.fsa	5782394	10	49
B, 545	GM960_A07_144R2_032.fsa	5790214	10	25
B, 546	GM960_A07_144R2_032.fsa	5798042	10	37
B, 547	GM960_A07_144R2_032.fsa	5805902	8	24
B, 548	GM960_A07_144R2_032.fsa	5819695	10	37
B, 549	GM960_A07_144R2_032.fsa	5835499	10	31
B, 550	GM960_A07_144R2_032.fsa	5848372	8	36
B, 551	GM960_A07_144R2_032.fsa	5856308	9	46
B, 552	GM960_A07_144R2_032.fsa	587719	6	37
B, 553	GM960_A07_144R2_032.fsa	5888159	10	71
B, 554	GM960_A07_144R2_032.fsa	5904149	5	26
B, 555	GM960_A07_144R2_032.fsa	5914166	7	37
B, 556	GM960_A07_144R2_032.fsa	5931233	10	63
B, 557	GM960_A07_144R2_032.fsa	5939281	11	35
B, 558	GM960_A07_144R2_032.fsa	5948349	7	34
B, 559	GM960_A07_144R2_032.fsa	5962483	7	37
B, 560	GM960_A07_144R2_032.fsa	5976651	11	93
B, 561	GM960_A07_144R2_032.fsa	600.7	9	19
B, 562	GM960_A07_144R2_032.fsa	601.5	9	68
B, 563	GM960_A07_144R2_032.fsa	603.0	7	23
B, 564	GM960_A07_144R2_032.fsa	604.5	12	51
B, 565	GM960_A07_144R2_032.fsa	605.4	9	49
B, 566	GM960_A07_144R2_032.fsa	606.3	9	47
B, 567	GM960_A07_144R2_032.fsa	607.6	10	44
B, 568	GM960_A07_144R2_032.fsa	612.0	10	45
B, 569	GM960_A07_144R2_032.fsa	614.9	10	44
B, 570	GM960_A07_144R2_032.fsa	616.1	8	31
B, 571	GM960_A07_144R2_032.fsa	617.4	6	10
B, 572	GM960_A07_144R2_032.fsa	619.9	8	49
B, 573	GM960_A07_144R2_032.fsa	621.4	7	34
B, 574	GM960_A07_144R2_032.fsa	623.1	14	69
B, 575	GM960_A07_144R2_032.fsa	624.0	7	33
B, 576	GM960_A07_144R2_032.fsa	627.2	12	39
B, 577	GM960_A07_144R2_032.fsa	628.3	7	61
B, 578	GM960_A07_144R2_032.fsa	630.2	8	49
B, 579	GM960_A07_144R2_032.fsa	632.0	10	43
B, 580	GM960_A07_144R2_032.fsa	634.3	8	19
B, 581	GM960_A07_144R2_032.fsa	636.3	9	22
B, 582	GM960_A07_144R2_032.fsa	637.9	8	22
B, 583	GM960_A07_144R2_032.fsa	638.8	9	38
B, 584	GM960_A07_144R2_032.fsa	642.6	9	41
B, 585	GM960_A07_144R2_032.fsa	645.6	10	27
G, 1	GM960_A07_144R2_032.fsa	4611283	158	1270
G, 2	GM960_A07_144R2_032.fsa	4623443	166	2076
Y, 1	GM960_A07_144R2_032.fsa	4616493	78	260
R, 1	GM960_A07_144R2_032.fsa	4614756	66	206
O, 1	GM960_A07_144R2_032.fsa	20.0	249	2351
O, 2	GM960_A07_144R2_032.fsa	40.0	217	1550
O, 3	GM960_A07_144R2_032.fsa	60.0	463	2117
O, 4	GM960_A07_144R2_032.fsa	80.0	251	1444
O, 5	GM960_A07_144R2_032.fsa	100.0	411	2143
O, 6	GM960_A07_144R2_032.fsa	114.0	468	2362
O, 7	GM960_A07_144R2_032.fsa	120.0	352	1841
O, 8	GM960_A07_144R2_032.fsa	140.0	306	1548
O, 9	GM960_A07_144R2_032.fsa	160.0	321	1658
O, 10	GM960_A07_144R2_032.fsa	180.0	401	2054
O, 11	GM960_A07_144R2_032.fsa	200.0	323	1682
O, 12	GM960_A07_144R2_032.fsa	214.0	314	1715
O, 13	GM960_A07_144R2_032.fsa	220.0	262	1456
O, 14	GM960_A07_144R2_032.fsa	240.0	392	2345
O, 15	GM960_A07_144R2_032.fsa	250.0	191	1133
O, 16	GM960_A07_144R2_032.fsa	260.0	299	1840
O, 17	GM960_A07_144R2_032.fsa	280.0	339	2219
O, 18	GM960_A07_144R2_032.fsa	300.0	332	2315
O, 19	GM960_A07_144R2_032.fsa	314.0	217	1571
O, 20	GM960_A07_144R2_032.fsa	320.0	240	1803
O, 21	GM960_A07_144R2_032.fsa	340.0	289	2353
O, 22	GM960_A07_144R2_032.fsa	360.0	242	2008
O, 23	GM960_A07_144R2_032.fsa	380.0	167	1436
O, 24	GM960_A07_144R2_032.fsa	400.0	224	1946
O, 25	GM960_A07_144R2_032.fsa	414.0	205	1887
O, 26	GM960_A07_144R2_032.fsa	420.0	186	1745
O, 27	GM960_A07_144R2_032.fsa	440.0	231	2159
O, 28	GM960_A07_144R2_032.fsa	460.0	225	2342
O, 29	GM960_A07_144R2_032.fsa	480.0	219	2251
O, 30	GM960_A07_144R2_032.fsa	500.0	110	1095
O, 31	GM960_A07_144R2_032.fsa	514.0	120	1208
O, 32	GM960_A07_144R2_032.fsa	520.0	249	2587
O, 33	GM960_A07_144R2_032.fsa	540.0	205	2143
O, 34	GM960_A07_144R2_032.fsa	560.0	137	1461
O, 35	GM960_A07_144R2_032.fsa	580.0	200	2187
O, 36	GM960_A07_144R2_032.fsa	600.0	138	1475

## Sheet: 144R3
Dye/Sample Peak	Sample File Name	Size	Height	Area in Point
B, 1	GM960_A08_144R3_032.fsa		10	22
B, 2	GM960_A08_144R3_032.fsa		7	31
B, 3	GM960_A08_144R3_032.fsa		7	20
B, 4	GM960_A08_144R3_032.fsa		8	61
B, 5	GM960_A08_144R3_032.fsa		10	50
B, 6	GM960_A08_144R3_032.fsa		8	36
B, 7	GM960_A08_144R3_032.fsa		11	54
B, 8	GM960_A08_144R3_032.fsa		11	77
B, 9	GM960_A08_144R3_032.fsa		7	36
B, 10	GM960_A08_144R3_032.fsa		11	80
B, 11	GM960_A08_144R3_032.fsa		10	69
B, 12	GM960_A08_144R3_032.fsa		8	48
B, 13	GM960_A08_144R3_032.fsa		11	50
B, 14	GM960_A08_144R3_032.fsa		13	72
B, 15	GM960_A08_144R3_032.fsa		12	79
B, 16	GM960_A08_144R3_032.fsa		9	33
B, 17	GM960_A08_144R3_032.fsa		8	39
B, 18	GM960_A08_144R3_032.fsa		8	37
B, 19	GM960_A08_144R3_032.fsa		10	61
B, 20	GM960_A08_144R3_032.fsa		6	28
B, 21	GM960_A08_144R3_032.fsa		16	51
B, 22	GM960_A08_144R3_032.fsa		11	43
B, 23	GM960_A08_144R3_032.fsa		7	39
B, 24	GM960_A08_144R3_032.fsa		8	48
B, 25	GM960_A08_144R3_032.fsa		11	65
B, 26	GM960_A08_144R3_032.fsa		14	54
B, 27	GM960_A08_144R3_032.fsa		9	61
B, 28	GM960_A08_144R3_032.fsa		12	60
B, 29	GM960_A08_144R3_032.fsa		10	44
B, 30	GM960_A08_144R3_032.fsa		9	45
B, 31	GM960_A08_144R3_032.fsa		8	61
B, 32	GM960_A08_144R3_032.fsa		9	63
B, 33	GM960_A08_144R3_032.fsa		12	59
B, 34	GM960_A08_144R3_032.fsa		12	73
B, 35	GM960_A08_144R3_032.fsa		5	16
B, 36	GM960_A08_144R3_032.fsa		9	38
B, 37	GM960_A08_144R3_032.fsa		6	24
B, 38	GM960_A08_144R3_032.fsa		8	41
B, 39	GM960_A08_144R3_032.fsa		10	44
B, 40	GM960_A08_144R3_032.fsa		9	65
B, 41	GM960_A08_144R3_032.fsa		6	25
B, 42	GM960_A08_144R3_032.fsa		7	46
B, 43	GM960_A08_144R3_032.fsa		7	30
B, 44	GM960_A08_144R3_032.fsa		6	19
B, 45	GM960_A08_144R3_032.fsa		7	43
B, 46	GM960_A08_144R3_032.fsa		10	29
B, 47	GM960_A08_144R3_032.fsa		8	31
B, 48	GM960_A08_144R3_032.fsa		10	63
B, 49	GM960_A08_144R3_032.fsa		10	40
B, 50	GM960_A08_144R3_032.fsa		7	27
B, 51	GM960_A08_144R3_032.fsa		9	48
B, 52	GM960_A08_144R3_032.fsa		10	41
B, 53	GM960_A08_144R3_032.fsa		9	61
B, 54	GM960_A08_144R3_032.fsa		9	42
B, 55	GM960_A08_144R3_032.fsa		5	16
B, 56	GM960_A08_144R3_032.fsa		8	51
B, 57	GM960_A08_144R3_032.fsa		10	79
B, 58	GM960_A08_144R3_032.fsa		6	12
B, 59	GM960_A08_144R3_032.fsa		5	24
B, 60	GM960_A08_144R3_032.fsa		9	52
B, 61	GM960_A08_144R3_032.fsa		8	56
B, 62	GM960_A08_144R3_032.fsa		14	55
B, 63	GM960_A08_144R3_032.fsa		8	67
B, 64	GM960_A08_144R3_032.fsa		9	22
B, 65	GM960_A08_144R3_032.fsa		10	44
B, 66	GM960_A08_144R3_032.fsa		8	48
B, 67	GM960_A08_144R3_032.fsa		39	262
B, 68	GM960_A08_144R3_032.fsa		40	350
B, 69	GM960_A08_144R3_032.fsa		59	371
B, 70	GM960_A08_144R3_032.fsa		36	228
B, 71	GM960_A08_144R3_032.fsa		5	37
B, 72	GM960_A08_144R3_032.fsa	23188	21	112
B, 73	GM960_A08_144R3_032.fsa	3913	16	123
B, 74	GM960_A08_144R3_032.fsa	6087	9	34
B, 75	GM960_A08_144R3_032.fsa	72464	5	15
B, 76	GM960_A08_144R3_032.fsa	81159	8	44
B, 77	GM960_A08_144R3_032.fsa	12029	5	17
B, 78	GM960_A08_144R3_032.fsa	13913	23	119
B, 79	GM960_A08_144R3_032.fsa	152174	13	70
B, 80	GM960_A08_144R3_032.fsa	192754	19	78
B, 81	GM960_A08_144R3_032.fsa	20833	134	706
B, 82	GM960_A08_144R3_032.fsa	224711	81	501
B, 83	GM960_A08_144R3_032.fsa	234366	73	423
B, 84	GM960_A08_144R3_032.fsa	276277	28	121
B, 85	GM960_A08_144R3_032.fsa	295603	171	834
B, 86	GM960_A08_144R3_032.fsa	322912	72	617
B, 87	GM960_A08_144R3_032.fsa	335476	108	498
B, 88	GM960_A08_144R3_032.fsa	363907	73	420
B, 89	GM960_A08_144R3_032.fsa	378326	26	119
B, 90	GM960_A08_144R3_032.fsa	391163	25	117
B, 91	GM960_A08_144R3_032.fsa	40923	36	191
B, 92	GM960_A08_144R3_032.fsa	426326	6	20
B, 93	GM960_A08_144R3_032.fsa	438695	35	146
B, 94	GM960_A08_144R3_032.fsa	448712	135	726
B, 95	GM960_A08_144R3_032.fsa	465207	89	458
B, 96	GM960_A08_144R3_032.fsa	496424	29	151
B, 97	GM960_A08_144R3_032.fsa	508045	69	324
B, 98	GM960_A08_144R3_032.fsa	529908	212	1633
B, 99	GM960_A08_144R3_032.fsa	559445	68	473
B, 100	GM960_A08_144R3_032.fsa	577417	86	570
B, 101	GM960_A08_144R3_032.fsa	594149	305	1264
B, 102	GM960_A08_144R3_032.fsa	606406	21	86
B, 103	GM960_A08_144R3_032.fsa	61813	188	850
B, 104	GM960_A08_144R3_032.fsa	627701	5	13
B, 105	GM960_A08_144R3_032.fsa	642553	23	94
B, 106	GM960_A08_144R3_032.fsa	654192	120	568
B, 107	GM960_A08_144R3_032.fsa	666858	26	129
B, 108	GM960_A08_144R3_032.fsa	676336	11	49
B, 109	GM960_A08_144R3_032.fsa	688946	83	398
B, 110	GM960_A08_144R3_032.fsa	700477	264	1190
B, 111	GM960_A08_144R3_032.fsa	72346	359	1736
B, 112	GM960_A08_144R3_032.fsa	735951	116	529
B, 113	GM960_A08_144R3_032.fsa	748412	7	42
B, 114	GM960_A08_144R3_032.fsa	761876	289	1335
B, 115	GM960_A08_144R3_032.fsa	77324	77	329
B, 116	GM960_A08_144R3_032.fsa	786638	209	982
B, 117	GM960_A08_144R3_032.fsa	797947	77	336
B, 118	GM960_A08_144R3_032.fsa	810969	22	75
B, 119	GM960_A08_144R3_032.fsa	820917	336	1594
B, 120	GM960_A08_144R3_032.fsa	830842	67	314
B, 121	GM960_A08_144R3_032.fsa	843711	143	670
B, 122	GM960_A08_144R3_032.fsa	85457	134	583
B, 123	GM960_A08_144R3_032.fsa	866386	61	353
B, 124	GM960_A08_144R3_032.fsa	886007	222	1015
B, 125	GM960_A08_144R3_032.fsa	896761	30	133
B, 126	GM960_A08_144R3_032.fsa	914301	88	548
B, 127	GM960_A08_144R3_032.fsa	922074	120	609
B, 128	GM960_A08_144R3_032.fsa	936611	65	265
B, 129	GM960_A08_144R3_032.fsa	94724	64	297
B, 130	GM960_A08_144R3_032.fsa	959769	11	44
B, 131	GM960_A08_144R3_032.fsa	969382	19	75
B, 132	GM960_A08_144R3_032.fsa	978973	198	945
B, 133	GM960_A08_144R3_032.fsa	990455	97	412
B, 134	GM960_A08_144R3_032.fsa	1009741	18	118
B, 135	GM960_A08_144R3_032.fsa	1026248	12	55
B, 136	GM960_A08_144R3_032.fsa	1039793	31	168
B, 137	GM960_A08_144R3_032.fsa	1054257	184	873
B, 138	GM960_A08_144R3_032.fsa	1065792	117	528
B, 139	GM960_A08_144R3_032.fsa	1086857	43	227
B, 140	GM960_A08_144R3_032.fsa	1096397	83	404
B, 141	GM960_A08_144R3_032.fsa	1108766	11	58
B, 142	GM960_A08_144R3_032.fsa	1118255	12	58
B, 143	GM960_A08_144R3_032.fsa	114.0	58	268
B, 144	GM960_A08_144R3_032.fsa	1156712	82	434
B, 145	GM960_A08_144R3_032.fsa	1167813	151	688
B, 146	GM960_A08_144R3_032.fsa	117.98	54	445
B, 147	GM960_A08_144R3_032.fsa	1195419	235	1077
B, 148	GM960_A08_144R3_032.fsa	1215429	39	140
B, 149	GM960_A08_144R3_032.fsa	1226315	13	62
B, 150	GM960_A08_144R3_032.fsa	1236291	44	203
B, 151	GM960_A08_144R3_032.fsa	1246264	110	515
B, 152	GM960_A08_144R3_032.fsa	1256233	27	125
B, 153	GM960_A08_144R3_032.fsa	1265293	10	62
B, 154	GM960_A08_144R3_032.fsa	1277068	91	451
B, 155	GM960_A08_144R3_032.fsa	1287028	258	1217
B, 156	GM960_A08_144R3_032.fsa	1298795	44	179
B, 157	GM960_A08_144R3_032.fsa	1306034	17	58
B, 158	GM960_A08_144R3_032.fsa	1315985	171	796
B, 159	GM960_A08_144R3_032.fsa	1326837	32	180
B, 160	GM960_A08_144R3_032.fsa	1337686	54	232
B, 161	GM960_A08_144R3_032.fsa	1349435	33	149
B, 162	GM960_A08_144R3_032.fsa	135847	48	201
B, 163	GM960_A08_144R3_032.fsa	1379241	115	532
B, 164	GM960_A08_144R3_032.fsa	1387366	34	148
B, 165	GM960_A08_144R3_032.fsa	1397293	45	186
B, 166	GM960_A08_144R3_032.fsa	140739	42	148
B, 167	GM960_A08_144R3_032.fsa	1417548	49	194
B, 168	GM960_A08_144R3_032.fsa	1428627	39	161
B, 169	GM960_A08_144R3_032.fsa	1438781	263	1196
B, 170	GM960_A08_144R3_032.fsa	1449854	40	188
B, 171	GM960_A08_144R3_032.fsa	1458157	13	42
B, 172	GM960_A08_144R3_032.fsa	1467382	94	424
B, 173	GM960_A08_144R3_032.fsa	1478448	87	363
B, 174	GM960_A08_144R3_032.fsa	1489511	258	1249
B, 175	GM960_A08_144R3_032.fsa	1509787	148	707
B, 176	GM960_A08_144R3_032.fsa	1519001	42	224
B, 177	GM960_A08_144R3_032.fsa	1531896	26	115
B, 178	GM960_A08_144R3_032.fsa	1540185	34	142
B, 179	GM960_A08_144R3_032.fsa	1551233	58	271
B, 180	GM960_A08_144R3_032.fsa	1559518	40	167
B, 181	GM960_A08_144R3_032.fsa	1570562	50	214
B, 182	GM960_A08_144R3_032.fsa	1579763	68	318
B, 183	GM960_A08_144R3_032.fsa	1590803	30	128
B, 184	GM960_A08_144R3_032.fsa	1600904	162	736
B, 185	GM960_A08_144R3_032.fsa	1610844	15	61
B, 186	GM960_A08_144R3_032.fsa	1620776	146	637
B, 187	GM960_A08_144R3_032.fsa	1632504	25	111
B, 188	GM960_A08_144R3_032.fsa	1641518	128	630
B, 189	GM960_A08_144R3_032.fsa	1652326	23	80
B, 190	GM960_A08_144R3_032.fsa	1660426	123	573
B, 191	GM960_A08_144R3_032.fsa	1672117	19	83
B, 192	GM960_A08_144R3_032.fsa	1681102	128	609
B, 193	GM960_A08_144R3_032.fsa	1690081	18	77
B, 194	GM960_A08_144R3_032.fsa	1700848	109	522
B, 195	GM960_A08_144R3_032.fsa	1712501	29	141
B, 196	GM960_A08_144R3_032.fsa	1720562	74	349
B, 197	GM960_A08_144R3_032.fsa	1731302	18	102
B, 198	GM960_A08_144R3_032.fsa	1741139	231	1146
B, 199	GM960_A08_144R3_032.fsa	1750075	58	273
B, 200	GM960_A08_144R3_032.fsa	1759005	27	121
B, 201	GM960_A08_144R3_032.fsa	1769712	14	81
B, 202	GM960_A08_144R3_032.fsa	1778628	230	1091
B, 203	GM960_A08_144R3_032.fsa	1788428	30	134
B, 204	GM960_A08_144R3_032.fsa	1800898	121	551
B, 205	GM960_A08_144R3_032.fsa	1810767	62	321
B, 206	GM960_A08_144R3_032.fsa	1823321	51	192
B, 207	GM960_A08_144R3_032.fsa	183318	363	1727
B, 208	GM960_A08_144R3_032.fsa	1843033	98	449
B, 209	GM960_A08_144R3_032.fsa	1854671	9	33
B, 210	GM960_A08_144R3_032.fsa	1864513	388	1847
B, 211	GM960_A08_144R3_032.fsa	1873456	41	175
B, 212	GM960_A08_144R3_032.fsa	1883289	46	157
B, 213	GM960_A08_144R3_032.fsa	1893116	146	665
B, 214	GM960_A08_144R3_032.fsa	1902939	417	1944
B, 215	GM960_A08_144R3_032.fsa	1912756	13	46
B, 216	GM960_A08_144R3_032.fsa	1922569	102	457
B, 217	GM960_A08_144R3_032.fsa	1933267	68	293
B, 218	GM960_A08_144R3_032.fsa	1943069	41	149
B, 219	GM960_A08_144R3_032.fsa	1954647	6	18
B, 220	GM960_A08_144R3_032.fsa	1963548	94	463
B, 221	GM960_A08_144R3_032.fsa	1973335	29	132
B, 222	GM960_A08_144R3_032.fsa	1982227	169	845
B, 223	GM960_A08_144R3_032.fsa	1992004	100	451
B, 224	GM960_A08_144R3_032.fsa	2001765	31	134
B, 225	GM960_A08_144R3_032.fsa	2009705	12	54
B, 226	GM960_A08_144R3_032.fsa	2020289	316	1583
B, 227	GM960_A08_144R3_032.fsa	2033514	8	46
B, 228	GM960_A08_144R3_032.fsa	2042328	38	198
B, 229	GM960_A08_144R3_032.fsa	2052901	30	118
B, 230	GM960_A08_144R3_032.fsa	2061709	80	389
B, 231	GM960_A08_144R3_032.fsa	2072276	19	43
B, 232	GM960_A08_144R3_032.fsa	208196	56	266
B, 233	GM960_A08_144R3_032.fsa	209252	68	373
B, 234	GM960_A08_144R3_032.fsa	2107475	35	184
B, 235	GM960_A08_144R3_032.fsa	2119786	19	114
B, 236	GM960_A08_144R3_032.fsa	2129455	17	59
B, 237	GM960_A08_144R3_032.fsa	214.0	198	994
B, 238	GM960_A08_144R3_032.fsa	2150604	18	101
B, 239	GM960_A08_144R3_032.fsa	2161202	32	152
B, 240	GM960_A08_144R3_032.fsa	2172675	23	103
B, 241	GM960_A08_144R3_032.fsa	2181494	20	75
B, 242	GM960_A08_144R3_032.fsa	2190309	24	130
B, 243	GM960_A08_144R3_032.fsa	2199119	34	201
B, 244	GM960_A08_144R3_032.fsa	2207793	15	47
B, 245	GM960_A08_144R3_032.fsa	2219049	126	656
B, 246	GM960_A08_144R3_032.fsa	2227707	8	34
B, 247	GM960_A08_144R3_032.fsa	2237231	36	166
B, 248	GM960_A08_144R3_032.fsa	2246755	57	306
B, 249	GM960_A08_144R3_032.fsa	225801	30	129
B, 250	GM960_A08_144R3_032.fsa	2269265	173	857
B, 251	GM960_A08_144R3_032.fsa	2277922	23	92
B, 252	GM960_A08_144R3_032.fsa	228658	102	468
B, 253	GM960_A08_144R3_032.fsa	2297835	116	564
B, 254	GM960_A08_144R3_032.fsa	2307358	18	107
B, 255	GM960_A08_144R3_032.fsa	2318613	12	44
B, 256	GM960_A08_144R3_032.fsa	2329868	201	1049
B, 257	GM960_A08_144R3_032.fsa	2339391	42	210
B, 258	GM960_A08_144R3_032.fsa	2349781	53	267
B, 259	GM960_A08_144R3_032.fsa	2359305	20	79
B, 260	GM960_A08_144R3_032.fsa	237056	49	230
B, 261	GM960_A08_144R3_032.fsa	2380085	61	311
B, 262	GM960_A08_144R3_032.fsa	2390475	38	169
B, 263	GM960_A08_144R3_032.fsa	2400891	124	652
B, 264	GM960_A08_144R3_032.fsa	2408908	215	1273
B, 265	GM960_A08_144R3_032.fsa	2419581	91	421
B, 266	GM960_A08_144R3_032.fsa	2429351	28	114
B, 267	GM960_A08_144R3_032.fsa	2439107	57	280
B, 268	GM960_A08_144R3_032.fsa	245062	12	66
B, 269	GM960_A08_144R3_032.fsa	2462997	19	57
B, 270	GM960_A08_144R3_032.fsa	2472706	86	454
B, 271	GM960_A08_144R3_032.fsa	2491207	194	1061
B, 272	GM960_A08_144R3_032.fsa	250171	12	50
B, 273	GM960_A08_144R3_032.fsa	2511104	185	1053
B, 274	GM960_A08_144R3_032.fsa	2519631	20	72
B, 275	GM960_A08_144R3_032.fsa	2532397	17	84
B, 276	GM960_A08_144R3_032.fsa	2540891	56	317
B, 277	GM960_A08_144R3_032.fsa	2551915	18	77
B, 278	GM960_A08_144R3_032.fsa	2561226	83	490
B, 279	GM960_A08_144R3_032.fsa	2570522	29	156
B, 280	GM960_A08_144R3_032.fsa	2578116	41	207
B, 281	GM960_A08_144R3_032.fsa	2596639	125	719
B, 282	GM960_A08_144R3_032.fsa	2607718	19	93
B, 283	GM960_A08_144R3_032.fsa	2616293	36	140
B, 284	GM960_A08_144R3_032.fsa	262487	48	234
B, 285	GM960_A08_144R3_032.fsa	2636021	98	557
B, 286	GM960_A08_144R3_032.fsa	2647172	28	126
B, 287	GM960_A08_144R3_032.fsa	2657468	104	601
B, 288	GM960_A08_144R3_032.fsa	2668622	72	380
B, 289	GM960_A08_144R3_032.fsa	2678919	17	83
B, 290	GM960_A08_144R3_032.fsa	2689218	8	44
B, 291	GM960_A08_144R3_032.fsa	2699518	21	116
B, 292	GM960_A08_144R3_032.fsa	2710677	36	217
B, 293	GM960_A08_144R3_032.fsa	2719262	107	661
B, 294	GM960_A08_144R3_032.fsa	2728706	24	115
B, 295	GM960_A08_144R3_032.fsa	2736434	9	37
B, 296	GM960_A08_144R3_032.fsa	2747598	51	307
B, 297	GM960_A08_144R3_032.fsa	2758763	34	193
B, 298	GM960_A08_144R3_032.fsa	2769929	10	31
B, 299	GM960_A08_144R3_032.fsa	2780238	89	572
B, 300	GM960_A08_144R3_032.fsa	2787971	34	167
B, 301	GM960_A08_144R3_032.fsa	280.0	64	378
B, 302	GM960_A08_144R3_032.fsa	2808512	12	36
B, 303	GM960_A08_144R3_032.fsa	2818723	22	125
B, 304	GM960_A08_144R3_032.fsa	2827227	7	25
B, 305	GM960_A08_144R3_032.fsa	2839129	20	101
B, 306	GM960_A08_144R3_032.fsa	2847625	18	83
B, 307	GM960_A08_144R3_032.fsa	2859515	60	310
B, 308	GM960_A08_144R3_032.fsa	287055	14	54
B, 309	GM960_A08_144R3_032.fsa	2880731	25	149
B, 310	GM960_A08_144R3_032.fsa	289006	23	96
B, 311	GM960_A08_144R3_032.fsa	2901079	221	1429
B, 312	GM960_A08_144R3_032.fsa	2912093	54	339
B, 313	GM960_A08_144R3_032.fsa	2920561	24	117
B, 314	GM960_A08_144R3_032.fsa	2928179	9	55
B, 315	GM960_A08_144R3_032.fsa	2939179	235	1540
B, 316	GM960_A08_144R3_032.fsa	2949328	38	219
B, 317	GM960_A08_144R3_032.fsa	2960317	8	18
B, 318	GM960_A08_144R3_032.fsa	2970456	168	1048
B, 319	GM960_A08_144R3_032.fsa	2979745	55	326
B, 320	GM960_A08_144R3_032.fsa	2988187	22	133
B, 321	GM960_A08_144R3_032.fsa	3001662	12	52
B, 322	GM960_A08_144R3_032.fsa	300915	21	98
B, 323	GM960_A08_144R3_032.fsa	302416	5	17
B, 324	GM960_A08_144R3_032.fsa	3035867	25	112
B, 325	GM960_A08_144R3_032.fsa	3046765	20	112
B, 326	GM960_A08_144R3_032.fsa	3055164	34	220
B, 327	GM960_A08_144R3_032.fsa	3065263	51	365
B, 328	GM960_A08_144R3_032.fsa	3076229	13	53
B, 329	GM960_A08_144R3_032.fsa	308722	73	495
B, 330	GM960_A08_144R3_032.fsa	309654	69	405
B, 331	GM960_A08_144R3_032.fsa	310673	40	250
B, 332	GM960_A08_144R3_032.fsa	3118645	25	129
B, 333	GM960_A08_144R3_032.fsa	3128883	28	184
B, 334	GM960_A08_144R3_032.fsa	314.0	77	494
B, 335	GM960_A08_144R3_032.fsa	3160266	106	780
B, 336	GM960_A08_144R3_032.fsa	3180561	154	1227
B, 337	GM960_A08_144R3_032.fsa	320086	36	227
B, 338	GM960_A08_144R3_032.fsa	3210312	13	55
B, 339	GM960_A08_144R3_032.fsa	3220608	89	599
B, 340	GM960_A08_144R3_032.fsa	3240299	208	1462
B, 341	GM960_A08_144R3_032.fsa	3260785	138	976
B, 342	GM960_A08_144R3_032.fsa	328121	250	1782
B, 343	GM960_A08_144R3_032.fsa	3301574	129	943
B, 344	GM960_A08_144R3_032.fsa	3310887	15	65
B, 345	GM960_A08_144R3_032.fsa	3322723	128	928
B, 346	GM960_A08_144R3_032.fsa	3331164	6	29
B, 347	GM960_A08_144R3_032.fsa	3342122	114	848
B, 348	GM960_A08_144R3_032.fsa	3361468	213	1616
B, 349	GM960_A08_144R3_032.fsa	3381598	101	719
B, 350	GM960_A08_144R3_032.fsa	3390805	5	24
B, 351	GM960_A08_144R3_032.fsa	3401702	16	98
B, 352	GM960_A08_144R3_032.fsa	3412766	8	31
B, 353	GM960_A08_144R3_032.fsa	3420426	45	306
B, 354	GM960_A08_144R3_032.fsa	3430638	23	120
B, 355	GM960_A08_144R3_032.fsa	3443404	20	99
B, 356	GM960_A08_144R3_032.fsa	3452766	14	59
B, 357	GM960_A08_144R3_032.fsa	3462979	31	189
B, 358	GM960_A08_144R3_032.fsa	3473192	37	218
B, 359	GM960_A08_144R3_032.fsa	3483404	11	68
B, 360	GM960_A08_144R3_032.fsa	3504681	215	1662
B, 361	GM960_A08_144R3_032.fsa	3514043	39	294
B, 362	GM960_A08_144R3_032.fsa	3523404	34	242
B, 363	GM960_A08_144R3_032.fsa	3542979	23	170
B, 364	GM960_A08_144R3_032.fsa	3550638	5	21
B, 365	GM960_A08_144R3_032.fsa	3560851	5	17
B, 366	GM960_A08_144R3_032.fsa	3571915	7	32
B, 367	GM960_A08_144R3_032.fsa	3582128	43	292
B, 368	GM960_A08_144R3_032.fsa	3595745	12	40
B, 369	GM960_A08_144R3_032.fsa	360508	29	162
B, 370	GM960_A08_144R3_032.fsa	3616933	22	138
B, 371	GM960_A08_144R3_032.fsa	362.54	30	197
B, 372	GM960_A08_144R3_032.fsa	3637256	12	51
B, 373	GM960_A08_144R3_032.fsa	3645725	20	99
B, 374	GM960_A08_144R3_032.fsa	3654195	30	143
B, 375	GM960_A08_144R3_032.fsa	3665207	46	313
B, 376	GM960_A08_144R3_032.fsa	3676221	17	107
B, 377	GM960_A08_144R3_032.fsa	3683846	35	243
B, 378	GM960_A08_144R3_032.fsa	3694862	20	94
B, 379	GM960_A08_144R3_032.fsa	3703336	15	84
B, 380	GM960_A08_144R3_032.fsa	3717745	11	37
B, 381	GM960_A08_144R3_032.fsa	3723678	15	98
B, 382	GM960_A08_144R3_032.fsa	3735546	28	178
B, 383	GM960_A08_144R3_032.fsa	3746568	21	112
B, 384	GM960_A08_144R3_032.fsa	3755047	26	183
B, 385	GM960_A08_144R3_032.fsa	3767768	13	66
B, 386	GM960_A08_144R3_032.fsa	3777945	11	41
B, 387	GM960_A08_144R3_032.fsa	3786427	9	47
B, 388	GM960_A08_144R3_032.fsa	3798303	44	357
B, 389	GM960_A08_144R3_032.fsa	3805973	28	210
B, 390	GM960_A08_144R3_032.fsa	381536	16	67
B, 391	GM960_A08_144R3_032.fsa	3825602	12	64
B, 392	GM960_A08_144R3_032.fsa	3835846	27	224
B, 393	GM960_A08_144R3_032.fsa	3857193	15	74
B, 394	GM960_A08_144R3_032.fsa	3868297	103	849
B, 395	GM960_A08_144R3_032.fsa	3897348	81	732
B, 396	GM960_A08_144R3_032.fsa	3908459	107	864
B, 397	GM960_A08_144R3_032.fsa	3921283	9	32
B, 398	GM960_A08_144R3_032.fsa	3930689	11	45
B, 399	GM960_A08_144R3_032.fsa	3940952	42	295
B, 400	GM960_A08_144R3_032.fsa	3949506	11	56
B, 401	GM960_A08_144R3_032.fsa	3960628	40	291
B, 402	GM960_A08_144R3_032.fsa	3968329	13	41
B, 403	GM960_A08_144R3_032.fsa	3979455	25	133
B, 404	GM960_A08_144R3_032.fsa	3989726	8	37
B, 405	GM960_A08_144R3_032.fsa	4000848	17	84
B, 406	GM960_A08_144R3_032.fsa	4009336	12	46
B, 407	GM960_A08_144R3_032.fsa	401783	16	87
B, 408	GM960_A08_144R3_032.fsa	4028882	33	280
B, 409	GM960_A08_144R3_032.fsa	4038242	96	775
B, 410	GM960_A08_144R3_032.fsa	4049313	14	45
B, 411	GM960_A08_144R3_032.fsa	4068075	53	431
B, 412	GM960_A08_144R3_032.fsa	4078322	41	276
B, 413	GM960_A08_144R3_032.fsa	4097988	84	739
B, 414	GM960_A08_144R3_032.fsa	4108262	64	486
B, 415	GM960_A08_144R3_032.fsa	4117688	7	17
B, 416	GM960_A08_144R3_032.fsa	412798	14	81
B, 417	GM960_A08_144R3_032.fsa	4137423	25	226
B, 418	GM960_A08_144R3_032.fsa	4150424	12	35
B, 419	GM960_A08_144R3_032.fsa	4168677	39	324
B, 420	GM960_A08_144R3_032.fsa	4183463	11	45
B, 421	GM960_A08_144R3_032.fsa	4190425	9	27
B, 422	GM960_A08_144R3_032.fsa	420.0	18	83
B, 423	GM960_A08_144R3_032.fsa	4210275	12	75
B, 424	GM960_A08_144R3_032.fsa	4229976	90	857
B, 425	GM960_A08_144R3_032.fsa	4240258	112	1054
B, 426	GM960_A08_144R3_032.fsa	4256545	10	98
B, 427	GM960_A08_144R3_032.fsa	427198	9	50
B, 428	GM960_A08_144R3_032.fsa	4280558	17	83
B, 429	GM960_A08_144R3_032.fsa	4290854	45	434
B, 430	GM960_A08_144R3_032.fsa	4302011	19	97
B, 431	GM960_A08_144R3_032.fsa	4322618	29	240
B, 432	GM960_A08_144R3_032.fsa	4332067	14	94
B, 433	GM960_A08_144R3_032.fsa	4350972	45	405
B, 434	GM960_A08_144R3_032.fsa	4358709	40	353
B, 435	GM960_A08_144R3_032.fsa	4369887	16	92
B, 436	GM960_A08_144R3_032.fsa	4381069	11	24
B, 437	GM960_A08_144R3_032.fsa	4388812	19	141
B, 438	GM960_A08_144R3_032.fsa	440.0	23	185
B, 439	GM960_A08_144R3_032.fsa	4422901	80	661
B, 440	GM960_A08_144R3_032.fsa	4452006	20	115
B, 441	GM960_A08_144R3_032.fsa	4465251	10	34
B, 442	GM960_A08_144R3_032.fsa	4481157	61	545
B, 443	GM960_A08_144R3_032.fsa	4499732	28	199
B, 444	GM960_A08_144R3_032.fsa	4512125	40	300
B, 445	GM960_A08_144R3_032.fsa	4522754	36	238
B, 446	GM960_A08_144R3_032.fsa	4540483	14	102
B, 447	GM960_A08_144R3_032.fsa	4552016	15	58
B, 448	GM960_A08_144R3_032.fsa	456178	10	39
B, 449	GM960_A08_144R3_032.fsa	4572438	16	67
B, 450	GM960_A08_144R3_032.fsa	4591105	199	1625
B, 451	GM960_A08_144R3_032.fsa	4610482	4436	48400
B, 452	GM960_A08_144R3_032.fsa	4621843	3511	37339
B, 453	GM960_A08_144R3_032.fsa	4640207	8	36
B, 454	GM960_A08_144R3_032.fsa	4652458	2	6
B, 455	GM960_A08_144R3_032.fsa	4660337	9	61
B, 456	GM960_A08_144R3_032.fsa	4683991	11	85
B, 457	GM960_A08_144R3_032.fsa	4699775	9	51
B, 458	GM960_A08_144R3_032.fsa	4720837	9	42
B, 459	GM960_A08_144R3_032.fsa	472874	9	35
B, 460	GM960_A08_144R3_032.fsa	4747193	10	50
B, 461	GM960_A08_144R3_032.fsa	4763901	10	65
B, 462	GM960_A08_144R3_032.fsa	4777982	7	23
B, 463	GM960_A08_144R3_032.fsa	4804455	15	110
B, 464	GM960_A08_144R3_032.fsa	4815158	11	49
B, 465	GM960_A08_144R3_032.fsa	4848237	10	71
B, 466	GM960_A08_144R3_032.fsa	4854509	4	10
B, 467	GM960_A08_144R3_032.fsa	4865272	8	35
B, 468	GM960_A08_144R3_032.fsa	4871556	9	53
B, 469	GM960_A08_144R3_032.fsa	4889535	10	48
B, 470	GM960_A08_144R3_032.fsa	4894036	6	32
B, 471	GM960_A08_144R3_032.fsa	4909354	6	10
B, 472	GM960_A08_144R3_032.fsa	4912963	7	13
B, 473	GM960_A08_144R3_032.fsa	4923796	9	51
B, 474	GM960_A08_144R3_032.fsa	4942786	10	74
B, 475	GM960_A08_144R3_032.fsa	4957282	10	81
B, 476	GM960_A08_144R3_032.fsa	4964539	10	50
B, 477	GM960_A08_144R3_032.fsa	4974527	10	66
B, 478	GM960_A08_144R3_032.fsa	4983616	5	11
B, 479	GM960_A08_144R3_032.fsa	4987254	7	26
B, 480	GM960_A08_144R3_032.fsa	4998178	9	59
B, 481	GM960_A08_144R3_032.fsa	5027073	8	41
B, 482	GM960_A08_144R3_032.fsa	5030696	8	25
B, 483	GM960_A08_144R3_032.fsa	5037045	10	50
B, 484	GM960_A08_144R3_032.fsa	5049772	10	58
B, 485	GM960_A08_144R3_032.fsa	5061626	10	62
B, 486	GM960_A08_144R3_032.fsa	5071683	8	41
B, 487	GM960_A08_144R3_032.fsa	5079014	9	39
B, 488	GM960_A08_144R3_032.fsa	5088195	11	55
B, 489	GM960_A08_144R3_032.fsa	5100162	12	61
B, 490	GM960_A08_144R3_032.fsa	5110316	6	22
B, 491	GM960_A08_144R3_032.fsa	511494	10	22
B, 492	GM960_A08_144R3_032.fsa	5123276	12	52
B, 493	GM960_A08_144R3_032.fsa	5133488	13	58
B, 494	GM960_A08_144R3_032.fsa	5163778	15	44
B, 495	GM960_A08_144R3_032.fsa	5172348	13	79
B, 496	GM960_A08_144R3_032.fsa	5186644	8	45
B, 497	GM960_A08_144R3_032.fsa	5201854	9	36
B, 498	GM960_A08_144R3_032.fsa	5235189	10	43
B, 499	GM960_A08_144R3_032.fsa	5245361	10	65
B, 500	GM960_A08_144R3_032.fsa	5263841	16	58
B, 501	GM960_A08_144R3_032.fsa	5273996	11	41
B, 502	GM960_A08_144R3_032.fsa	528599	11	58
B, 503	GM960_A08_144R3_032.fsa	5294289	7	26
B, 504	GM960_A08_144R3_032.fsa	5297976	8	23
B, 505	GM960_A08_144R3_032.fsa	5302584	10	27
B, 506	GM960_A08_144R3_032.fsa	5312717	10	50
B, 507	GM960_A08_144R3_032.fsa	5330206	9	69
B, 508	GM960_A08_144R3_032.fsa	5352274	7	37
B, 509	GM960_A08_144R3_032.fsa	536238	8	47
B, 510	GM960_A08_144R3_032.fsa	5377069	12	44
B, 511	GM960_A08_144R3_032.fsa	5386245	8	38
B, 512	GM960_A08_144R3_032.fsa	5400931	6	45
B, 513	GM960_A08_144R3_032.fsa	5408385	7	33
B, 514	GM960_A08_144R3_032.fsa	542052	8	23
B, 515	GM960_A08_144R3_032.fsa	5432681	9	60
B, 516	GM960_A08_144R3_032.fsa	5442992	8	53
B, 517	GM960_A08_144R3_032.fsa	5450503	6	25
B, 518	GM960_A08_144R3_032.fsa	5454263	9	44
B, 519	GM960_A08_144R3_032.fsa	5460848	10	44
B, 520	GM960_A08_144R3_032.fsa	5472155	9	51
B, 521	GM960_A08_144R3_032.fsa	5486321	9	103
B, 522	GM960_A08_144R3_032.fsa	5499575	9	46
B, 523	GM960_A08_144R3_032.fsa	5511911	7	39
B, 524	GM960_A08_144R3_032.fsa	5517614	10	31
B, 525	GM960_A08_144R3_032.fsa	5531896	9	56
B, 526	GM960_A08_144R3_032.fsa	5541438	10	36
B, 527	GM960_A08_144R3_032.fsa	555004	10	76
B, 528	GM960_A08_144R3_032.fsa	5560571	8	52
B, 529	GM960_A08_144R3_032.fsa	5590358	9	23
B, 530	GM960_A08_144R3_032.fsa	5601949	9	70
B, 531	GM960_A08_144R3_032.fsa	561073	9	20
B, 532	GM960_A08_144R3_032.fsa	5617567	10	41
B, 533	GM960_A08_144R3_032.fsa	5631264	6	24
B, 534	GM960_A08_144R3_032.fsa	5640085	7	47
B, 535	GM960_A08_144R3_032.fsa	5653832	11	75
B, 536	GM960_A08_144R3_032.fsa	5669579	8	42
B, 537	GM960_A08_144R3_032.fsa	5686353	7	32
B, 538	GM960_A08_144R3_032.fsa	569624	9	46
B, 539	GM960_A08_144R3_032.fsa	5704162	8	65
B, 540	GM960_A08_144R3_032.fsa	5717056	12	35
B, 541	GM960_A08_144R3_032.fsa	5725003	10	63
B, 542	GM960_A08_144R3_032.fsa	5732961	10	59
B, 543	GM960_A08_144R3_032.fsa	5745913	4	11
B, 544	GM960_A08_144R3_032.fsa	5752898	10	41
B, 545	GM960_A08_144R3_032.fsa	5773901	10	22
B, 546	GM960_A08_144R3_032.fsa	5782923	6	40
B, 547	GM960_A08_144R3_032.fsa	5794973	10	50
B, 548	GM960_A08_144R3_032.fsa	5805002	14	77
B, 549	GM960_A08_144R3_032.fsa	581902	19	90
B, 550	GM960_A08_144R3_032.fsa	5829045	8	44
B, 551	GM960_A08_144R3_032.fsa	585013	9	86
B, 552	GM960_A08_144R3_032.fsa	5864212	10	48
B, 553	GM960_A08_144R3_032.fsa	5874282	17	117
B, 554	GM960_A08_144R3_032.fsa	5885371	10	46
B, 555	GM960_A08_144R3_032.fsa	5899503	8	47
B, 556	GM960_A08_144R3_032.fsa	591062	7	41
B, 557	GM960_A08_144R3_032.fsa	5918712	6	17
B, 558	GM960_A08_144R3_032.fsa	5934917	9	52
B, 559	GM960_A08_144R3_032.fsa	5947089	8	30
B, 560	GM960_A08_144R3_032.fsa	5971475	10	113
B, 561	GM960_A08_144R3_032.fsa	598369	13	53
B, 562	GM960_A08_144R3_032.fsa	5991842	11	38
B, 563	GM960_A08_144R3_032.fsa	6006061	12	90
B, 564	GM960_A08_144R3_032.fsa	6017172	4	18
B, 565	GM960_A08_144R3_032.fsa	6025253	8	33
B, 566	GM960_A08_144R3_032.fsa	6041414	8	58
B, 567	GM960_A08_144R3_032.fsa	6062626	9	66
B, 568	GM960_A08_144R3_032.fsa	6074748	8	35
B, 569	GM960_A08_144R3_032.fsa	6107071	9	47
B, 570	GM960_A08_144R3_032.fsa	6119192	14	69
B, 571	GM960_A08_144R3_032.fsa	6130303	9	38
B, 572	GM960_A08_144R3_032.fsa	6141414	9	48
B, 573	GM960_A08_144R3_032.fsa	6156566	7	66
B, 574	GM960_A08_144R3_032.fsa	6172727	8	50
B, 575	GM960_A08_144R3_032.fsa	6218182	9	40
B, 576	GM960_A08_144R3_032.fsa	6229293	10	31
B, 577	GM960_A08_144R3_032.fsa	6237374	10	43
B, 578	GM960_A08_144R3_032.fsa	6247475	10	62
B, 579	GM960_A08_144R3_032.fsa	6267677	9	46
B, 580	GM960_A08_144R3_032.fsa	6284849	8	42
B, 581	GM960_A08_144R3_032.fsa	6292929	8	34
B, 582	GM960_A08_144R3_032.fsa	630202	9	42
B, 583	GM960_A08_144R3_032.fsa	6319192	10	49
B, 584	GM960_A08_144R3_032.fsa	6329293	6	49
B, 585	GM960_A08_144R3_032.fsa	6341414	8	40
B, 586	GM960_A08_144R3_032.fsa	6350505	9	54
B, 587	GM960_A08_144R3_032.fsa	6358586	8	22
B, 588	GM960_A08_144R3_032.fsa	6366667	12	57
B, 589	GM960_A08_144R3_032.fsa	6375758	10	60
B, 590	GM960_A08_144R3_032.fsa	6384849	9	57
B, 591	GM960_A08_144R3_032.fsa	639697	9	63
B, 592	GM960_A08_144R3_032.fsa	6411111	11	46
B, 593	GM960_A08_144R3_032.fsa	6422222	13	94
B, 594	GM960_A08_144R3_032.fsa	6435354	9	77
B, 595	GM960_A08_144R3_032.fsa	6450505	7	19
B, 596	GM960_A08_144R3_032.fsa	6457576	9	48
B, 597	GM960_A08_144R3_032.fsa	6475758	10	71
B, 598	GM960_A08_144R3_032.fsa	6485859	10	63
B, 599	GM960_A08_144R3_032.fsa	6493939	10	40
B, 600	GM960_A08_144R3_032.fsa	6505051	9	70
G, 1	GM960_A08_144R3_032.fsa	4613103	160	1164
G, 2	GM960_A08_144R3_032.fsa	4621843	166	2465
O, 1	GM960_A08_144R3_032.fsa	20.0	257	2339
O, 2	GM960_A08_144R3_032.fsa	40.0	202	1481
O, 3	GM960_A08_144R3_032.fsa	60.0	452	2099
O, 4	GM960_A08_144R3_032.fsa	80.0	249	1420
O, 5	GM960_A08_144R3_032.fsa	100.0	398	2028
O, 6	GM960_A08_144R3_032.fsa	114.0	467	2322
O, 7	GM960_A08_144R3_032.fsa	120.0	366	1862
O, 8	GM960_A08_144R3_032.fsa	140.0	294	1478
O, 9	GM960_A08_144R3_032.fsa	160.0	313	1647
O, 10	GM960_A08_144R3_032.fsa	180.0	404	2015
O, 11	GM960_A08_144R3_032.fsa	200.0	324	1673
O, 12	GM960_A08_144R3_032.fsa	214.0	329	1732
O, 13	GM960_A08_144R3_032.fsa	220.0	268	1512
O, 14	GM960_A08_144R3_032.fsa	240.0	384	2287
O, 15	GM960_A08_144R3_032.fsa	250.0	197	1165
O, 16	GM960_A08_144R3_032.fsa	260.0	299	1857
O, 17	GM960_A08_144R3_032.fsa	280.0	344	2233
O, 18	GM960_A08_144R3_032.fsa	300.0	334	2219
O, 19	GM960_A08_144R3_032.fsa	314.0	219	1591
O, 20	GM960_A08_144R3_032.fsa	320.0	237	1791
O, 21	GM960_A08_144R3_032.fsa	340.0	292	2257
O, 22	GM960_A08_144R3_032.fsa	360.0	235	1927
O, 23	GM960_A08_144R3_032.fsa	380.0	165	1430
O, 24	GM960_A08_144R3_032.fsa	400.0	220	1867
O, 25	GM960_A08_144R3_032.fsa	414.0	199	1737
O, 26	GM960_A08_144R3_032.fsa	420.0	189	1683
O, 27	GM960_A08_144R3_032.fsa	440.0	206	1960
O, 28	GM960_A08_144R3_032.fsa	460.0	212	2224
O, 29	GM960_A08_144R3_032.fsa	480.0	214	2098
O, 30	GM960_A08_144R3_032.fsa	500.0	108	1057
O, 31	GM960_A08_144R3_032.fsa	514.0	112	1209
O, 32	GM960_A08_144R3_032.fsa	520.0	240	2473
O, 33	GM960_A08_144R3_032.fsa	540.0	189	2054
O, 34	GM960_A08_144R3_032.fsa	560.0	127	1372
O, 35	GM960_A08_144R3_032.fsa	580.0	200	2157
O, 36	GM960_A08_144R3_032.fsa	600.0	128	1453

## Sheet: 144R4
Dye/Sample Peak	Sample File Name	Size	Height	Area in Point
B, 1	GM960_A09_144R4_040.fsa		4	23
B, 2	GM960_A09_144R4_040.fsa		7	39
B, 3	GM960_A09_144R4_040.fsa		8	37
B, 4	GM960_A09_144R4_040.fsa		9	39
B, 5	GM960_A09_144R4_040.fsa		6	47
B, 6	GM960_A09_144R4_040.fsa		10	59
B, 7	GM960_A09_144R4_040.fsa		8	24
B, 8	GM960_A09_144R4_040.fsa		8	45
B, 9	GM960_A09_144R4_040.fsa		13	48
B, 10	GM960_A09_144R4_040.fsa		7	37
B, 11	GM960_A09_144R4_040.fsa		8	27
B, 12	GM960_A09_144R4_040.fsa		8	38
B, 13	GM960_A09_144R4_040.fsa		9	46
B, 14	GM960_A09_144R4_040.fsa		10	28
B, 15	GM960_A09_144R4_040.fsa		12	77
B, 16	GM960_A09_144R4_040.fsa		13	65
B, 17	GM960_A09_144R4_040.fsa		6	15
B, 18	GM960_A09_144R4_040.fsa		9	38
B, 19	GM960_A09_144R4_040.fsa		13	67
B, 20	GM960_A09_144R4_040.fsa		13	72
B, 21	GM960_A09_144R4_040.fsa		9	61
B, 22	GM960_A09_144R4_040.fsa		9	73
B, 23	GM960_A09_144R4_040.fsa		11	67
B, 24	GM960_A09_144R4_040.fsa		14	64
B, 25	GM960_A09_144R4_040.fsa		9	68
B, 26	GM960_A09_144R4_040.fsa		7	27
B, 27	GM960_A09_144R4_040.fsa		12	35
B, 28	GM960_A09_144R4_040.fsa		14	66
B, 29	GM960_A09_144R4_040.fsa		8	51
B, 30	GM960_A09_144R4_040.fsa		9	43
B, 31	GM960_A09_144R4_040.fsa		6	33
B, 32	GM960_A09_144R4_040.fsa		8	66
B, 33	GM960_A09_144R4_040.fsa		13	47
B, 34	GM960_A09_144R4_040.fsa		11	65
B, 35	GM960_A09_144R4_040.fsa		10	68
B, 36	GM960_A09_144R4_040.fsa		11	53
B, 37	GM960_A09_144R4_040.fsa		13	76
B, 38	GM960_A09_144R4_040.fsa		9	27
B, 39	GM960_A09_144R4_040.fsa		6	38
B, 40	GM960_A09_144R4_040.fsa		8	43
B, 41	GM960_A09_144R4_040.fsa		8	26
B, 42	GM960_A09_144R4_040.fsa		9	45
B, 43	GM960_A09_144R4_040.fsa		13	66
B, 44	GM960_A09_144R4_040.fsa		9	37
B, 45	GM960_A09_144R4_040.fsa		13	56
B, 46	GM960_A09_144R4_040.fsa		9	55
B, 47	GM960_A09_144R4_040.fsa		11	70
B, 48	GM960_A09_144R4_040.fsa		8	61
B, 49	GM960_A09_144R4_040.fsa		10	62
B, 50	GM960_A09_144R4_040.fsa		8	36
B, 51	GM960_A09_144R4_040.fsa		9	37
B, 52	GM960_A09_144R4_040.fsa		16	82
B, 53	GM960_A09_144R4_040.fsa		8	41
B, 54	GM960_A09_144R4_040.fsa		9	73
B, 55	GM960_A09_144R4_040.fsa		13	65
B, 56	GM960_A09_144R4_040.fsa		13	52
B, 57	GM960_A09_144R4_040.fsa		11	68
B, 58	GM960_A09_144R4_040.fsa		15	64
B, 59	GM960_A09_144R4_040.fsa		11	49
B, 60	GM960_A09_144R4_040.fsa		14	48
B, 61	GM960_A09_144R4_040.fsa		40	234
B, 62	GM960_A09_144R4_040.fsa		44	392
B, 63	GM960_A09_144R4_040.fsa		66	383
B, 64	GM960_A09_144R4_040.fsa		31	198
B, 65	GM960_A09_144R4_040.fsa	0.1429	8	44
B, 66	GM960_A09_144R4_040.fsa	17143	21	119
B, 67	GM960_A09_144R4_040.fsa	4.0	22	175
B, 68	GM960_A09_144R4_040.fsa	7.0	9	22
B, 69	GM960_A09_144R4_040.fsa	81429	8	41
B, 70	GM960_A09_144R4_040.fsa	102857	6	33
B, 71	GM960_A09_144R4_040.fsa	142857	27	137
B, 72	GM960_A09_144R4_040.fsa	152857	12	54
B, 73	GM960_A09_144R4_040.fsa	177143	11	34
B, 74	GM960_A09_144R4_040.fsa	191429	16	67
B, 75	GM960_A09_144R4_040.fsa	209807	130	681
B, 76	GM960_A09_144R4_040.fsa	225872	70	409
B, 77	GM960_A09_144R4_040.fsa	236917	72	384
B, 78	GM960_A09_144R4_040.fsa	25.7	14	80
B, 79	GM960_A09_144R4_040.fsa	278029	28	121
B, 80	GM960_A09_144R4_040.fsa	295578	156	822
B, 81	GM960_A09_144R4_040.fsa	322507	67	450
B, 82	GM960_A09_144R4_040.fsa	336276	102	528
B, 83	GM960_A09_144R4_040.fsa	364324	82	460
B, 84	GM960_A09_144R4_040.fsa	378567	29	154
B, 85	GM960_A09_144R4_040.fsa	392514	27	142
B, 86	GM960_A09_144R4_040.fsa	410331	36	175
B, 87	GM960_A09_144R4_040.fsa	421696	9	23
B, 88	GM960_A09_144R4_040.fsa	438522	35	148
B, 89	GM960_A09_144R4_040.fsa	449598	124	694
B, 90	GM960_A09_144R4_040.fsa	466005	91	476
B, 91	GM960_A09_144R4_040.fsa	482172	13	48
B, 92	GM960_A09_144R4_040.fsa	500217	27	139
B, 93	GM960_A09_144R4_040.fsa	510698	68	359
B, 94	GM960_A09_144R4_040.fsa	532399	213	1720
B, 95	GM960_A09_144R4_040.fsa	565693	58	405
B, 96	GM960_A09_144R4_040.fsa	580518	134	901
B, 97	GM960_A09_144R4_040.fsa	594189	249	1087
B, 98	GM960_A09_144R4_040.fsa	607337	21	79
B, 99	GM960_A09_144R4_040.fsa	618841	184	835
B, 100	GM960_A09_144R4_040.fsa	63.24	9	30
B, 101	GM960_A09_144R4_040.fsa	641762	21	105
B, 102	GM960_A09_144R4_040.fsa	655251	115	568
B, 103	GM960_A09_144R4_040.fsa	667667	26	119
B, 104	GM960_A09_144R4_040.fsa	676956	11	48
B, 105	GM960_A09_144R4_040.fsa	689312	82	373
B, 106	GM960_A09_144R4_040.fsa	701633	248	1162
B, 107	GM960_A09_144R4_040.fsa	724135	348	1675
B, 108	GM960_A09_144R4_040.fsa	73636	102	495
B, 109	GM960_A09_144R4_040.fsa	748553	19	46
B, 110	GM960_A09_144R4_040.fsa	761723	271	1314
B, 111	GM960_A09_144R4_040.fsa	773846	67	291
B, 112	GM960_A09_144R4_040.fsa	786942	189	916
B, 113	GM960_A09_144R4_040.fsa	797994	70	331
B, 114	GM960_A09_144R4_040.fsa	809812	23	97
B, 115	GM960_A09_144R4_040.fsa	821559	324	1549
B, 116	GM960_A09_144R4_040.fsa	831326	61	284
B, 117	GM960_A09_144R4_040.fsa	843993	141	676
B, 118	GM960_A09_144R4_040.fsa	853714	116	544
B, 119	GM960_A09_144R4_040.fsa	866321	51	407
B, 120	GM960_A09_144R4_040.fsa	885652	205	1029
B, 121	GM960_A09_144R4_040.fsa	89625	26	115
B, 122	GM960_A09_144R4_040.fsa	91.45	89	556
B, 123	GM960_A09_144R4_040.fsa	921206	108	596
B, 124	GM960_A09_144R4_040.fsa	935543	63	288
B, 125	GM960_A09_144R4_040.fsa	94603	55	268
B, 126	GM960_A09_144R4_040.fsa	960293	19	82
B, 127	GM960_A09_144R4_040.fsa	978297	193	948
B, 128	GM960_A09_144R4_040.fsa	989633	81	402
B, 129	GM960_A09_144R4_040.fsa	1008653	16	97
B, 130	GM960_A09_144R4_040.fsa	1024946	10	65
B, 131	GM960_A09_144R4_040.fsa	1040222	37	156
B, 132	GM960_A09_144R4_040.fsa	1053541	177	775
B, 133	GM960_A09_144R4_040.fsa	106587	109	502
B, 134	GM960_A09_144R4_040.fsa	1079106	14	63
B, 135	GM960_A09_144R4_040.fsa	108665	38	166
B, 136	GM960_A09_144R4_040.fsa	109.7	80	357
B, 137	GM960_A09_144R4_040.fsa	1109199	12	65
B, 138	GM960_A09_144R4_040.fsa	1116687	8	29
B, 139	GM960_A09_144R4_040.fsa	1128826	4	20
B, 140	GM960_A09_144R4_040.fsa	1140916	61	265
B, 141	GM960_A09_144R4_040.fsa	1157373	88	417
B, 142	GM960_A09_144R4_040.fsa	1168303	146	673
B, 143	GM960_A09_144R4_040.fsa	1185544	51	458
B, 144	GM960_A09_144R4_040.fsa	1194586	232	1106
B, 145	GM960_A09_144R4_040.fsa	1203584	9	32
B, 146	GM960_A09_144R4_040.fsa	1214334	34	181
B, 147	GM960_A09_144R4_040.fsa	1225079	12	68
B, 148	GM960_A09_144R4_040.fsa	1234925	35	186
B, 149	GM960_A09_144R4_040.fsa	1246557	107	501
B, 150	GM960_A09_144R4_040.fsa	1254607	25	140
B, 151	GM960_A09_144R4_040.fsa	1264442	9	39
B, 152	GM960_A09_144R4_040.fsa	1276061	84	379
B, 153	GM960_A09_144R4_040.fsa	1286783	251	1144
B, 154	GM960_A09_144R4_040.fsa	129.75	28	140
B, 155	GM960_A09_144R4_040.fsa	130732	12	40
B, 156	GM960_A09_144R4_040.fsa	1315352	156	713
B, 157	GM960_A09_144R4_040.fsa	1326058	31	143
B, 158	GM960_A09_144R4_040.fsa	1337652	45	207
B, 159	GM960_A09_144R4_040.fsa	1349241	33	147
B, 160	GM960_A09_144R4_040.fsa	1359044	45	203
B, 161	GM960_A09_144R4_040.fsa	1367061	7	28
B, 162	GM960_A09_144R4_040.fsa	1378639	100	499
B, 163	GM960_A09_144R4_040.fsa	1388431	33	162
B, 164	GM960_A09_144R4_040.fsa	1396441	44	200
B, 165	GM960_A09_144R4_040.fsa	1408162	37	167
B, 166	GM960_A09_144R4_040.fsa	141723	50	229
B, 167	GM960_A09_144R4_040.fsa	1428108	39	150
B, 168	GM960_A09_144R4_040.fsa	1438078	255	1184
B, 169	GM960_A09_144R4_040.fsa	1448951	39	163
B, 170	GM960_A09_144R4_040.fsa	1458916	15	40
B, 171	GM960_A09_144R4_040.fsa	1467067	84	374
B, 172	GM960_A09_144R4_040.fsa	1478839	79	362
B, 173	GM960_A09_144R4_040.fsa	1488797	241	1195
B, 174	GM960_A09_144R4_040.fsa	1497848	19	53
B, 175	GM960_A09_144R4_040.fsa	1509611	133	651
B, 176	GM960_A09_144R4_040.fsa	1518658	36	176
B, 177	GM960_A09_144R4_040.fsa	1530416	26	108
B, 178	GM960_A09_144R4_040.fsa	1539459	26	131
B, 179	GM960_A09_144R4_040.fsa	1549404	57	267
B, 180	GM960_A09_144R4_040.fsa	1558443	41	184
B, 181	GM960_A09_144R4_040.fsa	1571095	43	197
B, 182	GM960_A09_144R4_040.fsa	1579226	65	275
B, 183	GM960_A09_144R4_040.fsa	1590066	25	115
B, 184	GM960_A09_144R4_040.fsa	160.0	152	704
B, 185	GM960_A09_144R4_040.fsa	1610687	15	78
B, 186	GM960_A09_144R4_040.fsa	1620477	138	648
B, 187	GM960_A09_144R4_040.fsa	163115	24	100
B, 188	GM960_A09_144R4_040.fsa	1640038	125	592
B, 189	GM960_A09_144R4_040.fsa	1650697	17	76
B, 190	GM960_A09_144R4_040.fsa	1659573	120	605
B, 191	GM960_A09_144R4_040.fsa	1670218	15	60
B, 192	GM960_A09_144R4_040.fsa	1679969	116	547
B, 193	GM960_A09_144R4_040.fsa	1689713	13	47
B, 194	GM960_A09_144R4_040.fsa	1699451	104	502
B, 195	GM960_A09_144R4_040.fsa	1710068	25	103
B, 196	GM960_A09_144R4_040.fsa	1718909	55	302
B, 197	GM960_A09_144R4_040.fsa	1731277	24	80
B, 198	GM960_A09_144R4_040.fsa	1740106	217	1096
B, 199	GM960_A09_144R4_040.fsa	1749811	48	257
B, 200	GM960_A09_144R4_040.fsa	1757747	30	111
B, 201	GM960_A09_144R4_040.fsa	1766559	16	81
B, 202	GM960_A09_144R4_040.fsa	1778008	209	1043
B, 203	GM960_A09_144R4_040.fsa	1788568	26	111
B, 204	GM960_A09_144R4_040.fsa	1799121	112	537
B, 205	GM960_A09_144R4_040.fsa	1810623	69	334
B, 206	GM960_A09_144R4_040.fsa	1822124	46	203
B, 207	GM960_A09_144R4_040.fsa	1832735	337	1699
B, 208	GM960_A09_144R4_040.fsa	1842456	94	484
B, 209	GM960_A09_144R4_040.fsa	1853057	13	61
B, 210	GM960_A09_144R4_040.fsa	1863651	374	1820
B, 211	GM960_A09_144R4_040.fsa	1873358	48	212
B, 212	GM960_A09_144R4_040.fsa	1882178	46	166
B, 213	GM960_A09_144R4_040.fsa	1892757	136	649
B, 214	GM960_A09_144R4_040.fsa	190245	391	1861
B, 215	GM960_A09_144R4_040.fsa	191.39	15	46
B, 216	GM960_A09_144R4_040.fsa	1922702	92	439
B, 217	GM960_A09_144R4_040.fsa	193326	69	326
B, 218	GM960_A09_144R4_040.fsa	1942054	40	169
B, 219	GM960_A09_144R4_040.fsa	1963145	91	425
B, 220	GM960_A09_144R4_040.fsa	1973682	27	126
B, 221	GM960_A09_144R4_040.fsa	1982458	144	742
B, 222	GM960_A09_144R4_040.fsa	1992108	85	437
B, 223	GM960_A09_144R4_040.fsa	2000872	24	119
B, 224	GM960_A09_144R4_040.fsa	2008718	7	36
B, 225	GM960_A09_144R4_040.fsa	2020047	293	1473
B, 226	GM960_A09_144R4_040.fsa	203.05	19	45
B, 227	GM960_A09_144R4_040.fsa	2041819	36	209
B, 228	GM960_A09_144R4_040.fsa	2052263	35	148
B, 229	GM960_A09_144R4_040.fsa	2061833	66	340
B, 230	GM960_A09_144R4_040.fsa	2073138	11	54
B, 231	GM960_A09_144R4_040.fsa	2080962	54	267
B, 232	GM960_A09_144R4_040.fsa	2093128	69	362
B, 233	GM960_A09_144R4_040.fsa	2107025	40	189
B, 234	GM960_A09_144R4_040.fsa	2117443	24	126
B, 235	GM960_A09_144R4_040.fsa	2130459	11	56
B, 236	GM960_A09_144R4_040.fsa	214.0	180	932
B, 237	GM960_A09_144R4_040.fsa	2149585	11	55
B, 238	GM960_A09_144R4_040.fsa	2160903	34	153
B, 239	GM960_A09_144R4_040.fsa	2170472	21	106
B, 240	GM960_A09_144R4_040.fsa	2180902	26	102
B, 241	GM960_A09_144R4_040.fsa	2190455	28	116
B, 242	GM960_A09_144R4_040.fsa	220.0	37	174
B, 243	GM960_A09_144R4_040.fsa	2209373	12	50
B, 244	GM960_A09_144R4_040.fsa	2218744	125	637
B, 245	GM960_A09_144R4_040.fsa	222641	5	26
B, 246	GM960_A09_144R4_040.fsa	2235779	33	169
B, 247	GM960_A09_144R4_040.fsa	2245999	54	303
B, 248	GM960_A09_144R4_040.fsa	2258771	29	152
B, 249	GM960_A09_144R4_040.fsa	2268987	172	915
B, 250	GM960_A09_144R4_040.fsa	227.75	38	147
B, 251	GM960_A09_144R4_040.fsa	2286012	94	524
B, 252	GM960_A09_144R4_040.fsa	2297076	108	605
B, 253	GM960_A09_144R4_040.fsa	2307288	21	121
B, 254	GM960_A09_144R4_040.fsa	2319201	11	54
B, 255	GM960_A09_144R4_040.fsa	2330261	181	984
B, 256	GM960_A09_144R4_040.fsa	2340469	44	234
B, 257	GM960_A09_144R4_040.fsa	2348976	54	314
B, 258	GM960_A09_144R4_040.fsa	2358332	18	86
B, 259	GM960_A09_144R4_040.fsa	2370238	43	206
B, 260	GM960_A09_144R4_040.fsa	2379593	56	265
B, 261	GM960_A09_144R4_040.fsa	2389797	38	167
B, 262	GM960_A09_144R4_040.fsa	2400874	104	574
B, 263	GM960_A09_144R4_040.fsa	2407862	204	1237
B, 264	GM960_A09_144R4_040.fsa	2418335	73	378
B, 265	GM960_A09_144R4_040.fsa	2427926	27	100
B, 266	GM960_A09_144R4_040.fsa	2438378	48	249
B, 267	GM960_A09_144R4_040.fsa	2451427	25	85
B, 268	GM960_A09_144R4_040.fsa	2460118	13	58
B, 269	GM960_A09_144R4_040.fsa	2471404	75	369
B, 270	GM960_A09_144R4_040.fsa	2480945	13	45
B, 271	GM960_A09_144R4_040.fsa	2490477	192	1031
B, 272	GM960_A09_144R4_040.fsa	2500846	12	51
B, 273	GM960_A09_144R4_040.fsa	251015	166	987
B, 274	GM960_A09_144R4_040.fsa	2520285	19	73
B, 275	GM960_A09_144R4_040.fsa	2531248	17	93
B, 276	GM960_A09_144R4_040.fsa	254051	53	286
B, 277	GM960_A09_144R4_040.fsa	2552281	15	75
B, 278	GM960_A09_144R4_040.fsa	2560676	68	429
B, 279	GM960_A09_144R4_040.fsa	2570737	23	136
B, 280	GM960_A09_144R4_040.fsa	2578274	33	194
B, 281	GM960_A09_144R4_040.fsa	2587474	13	20
B, 282	GM960_A09_144R4_040.fsa	2595827	107	624
B, 283	GM960_A09_144R4_040.fsa	2606796	17	89
B, 284	GM960_A09_144R4_040.fsa	2614439	30	106
B, 285	GM960_A09_144R4_040.fsa	2624629	39	197
B, 286	GM960_A09_144R4_040.fsa	2634816	96	523
B, 287	GM960_A09_144R4_040.fsa	2645848	29	110
B, 288	GM960_A09_144R4_040.fsa	2656878	98	547
B, 289	GM960_A09_144R4_040.fsa	2668753	72	358
B, 290	GM960_A09_144R4_040.fsa	2678929	21	91
B, 291	GM960_A09_144R4_040.fsa	2689102	8	46
B, 292	GM960_A09_144R4_040.fsa	2701815	13	97
B, 293	GM960_A09_144R4_040.fsa	2709441	30	189
B, 294	GM960_A09_144R4_040.fsa	2720454	89	583
B, 295	GM960_A09_144R4_040.fsa	2728923	16	90
B, 296	GM960_A09_144R4_040.fsa	2736544	7	37
B, 297	GM960_A09_144R4_040.fsa	2749243	45	287
B, 298	GM960_A09_144R4_040.fsa	2758553	31	187
B, 299	GM960_A09_144R4_040.fsa	2770399	5	22
B, 300	GM960_A09_144R4_040.fsa	2779704	83	530
B, 301	GM960_A09_144R4_040.fsa	2789853	25	126
B, 302	GM960_A09_144R4_040.fsa	2800833	50	304
B, 303	GM960_A09_144R4_040.fsa	281083	13	42
B, 304	GM960_A09_144R4_040.fsa	2817492	21	106
B, 305	GM960_A09_144R4_040.fsa	282665	9	25
B, 306	GM960_A09_144R4_040.fsa	2836636	14	84
B, 307	GM960_A09_144R4_040.fsa	2849944	12	44
B, 308	GM960_A09_144R4_040.fsa	2858259	48	282
B, 309	GM960_A09_144R4_040.fsa	2869894	12	63
B, 310	GM960_A09_144R4_040.fsa	2879862	23	158
B, 311	GM960_A09_144R4_040.fsa	2890657	15	69
B, 312	GM960_A09_144R4_040.fsa	2900617	194	1327
B, 313	GM960_A09_144R4_040.fsa	2910573	50	277
B, 314	GM960_A09_144R4_040.fsa	2919696	25	104
B, 315	GM960_A09_144R4_040.fsa	2938761	222	1504
B, 316	GM960_A09_144R4_040.fsa	2947874	33	185
B, 317	GM960_A09_144R4_040.fsa	2969399	156	1089
B, 318	GM960_A09_144R4_040.fsa	2978501	55	337
B, 319	GM960_A09_144R4_040.fsa	2989253	17	87
B, 320	GM960_A09_144R4_040.fsa	2998347	16	68
B, 321	GM960_A09_144R4_040.fsa	3007424	24	107
B, 322	GM960_A09_144R4_040.fsa	3014857	13	33
B, 323	GM960_A09_144R4_040.fsa	3026436	5	13
B, 324	GM960_A09_144R4_040.fsa	3036377	19	95
B, 325	GM960_A09_144R4_040.fsa	3046333	13	65
B, 326	GM960_A09_144R4_040.fsa	3054642	27	147
B, 327	GM960_A09_144R4_040.fsa	3064626	48	310
B, 328	GM960_A09_144R4_040.fsa	3077128	11	38
B, 329	GM960_A09_144R4_040.fsa	3086311	71	481
B, 330	GM960_A09_144R4_040.fsa	3096344	56	371
B, 331	GM960_A09_144R4_040.fsa	3105554	35	234
B, 332	GM960_A09_144R4_040.fsa	3118135	28	145
B, 333	GM960_A09_144R4_040.fsa	3129058	33	139
B, 334	GM960_A09_144R4_040.fsa	3139158	66	426
B, 335	GM960_A09_144R4_040.fsa	3148561	6	14
B, 336	GM960_A09_144R4_040.fsa	3158839	87	624
B, 337	GM960_A09_144R4_040.fsa	3179409	133	980
B, 338	GM960_A09_144R4_040.fsa	3187986	21	43
B, 339	GM960_A09_144R4_040.fsa	320.0	32	181
B, 340	GM960_A09_144R4_040.fsa	3209287	14	43
B, 341	GM960_A09_144R4_040.fsa	3218566	86	599
B, 342	GM960_A09_144R4_040.fsa	3238783	198	1402
B, 343	GM960_A09_144R4_040.fsa	3259802	134	898
B, 344	GM960_A09_144R4_040.fsa	3279942	231	1707
B, 345	GM960_A09_144R4_040.fsa	3299208	119	920
B, 346	GM960_A09_144R4_040.fsa	3309245	9	55
B, 347	GM960_A09_144R4_040.fsa	332178	120	871
B, 348	GM960_A09_144R4_040.fsa	3330128	8	24
B, 349	GM960_A09_144R4_040.fsa	3340971	104	758
B, 350	GM960_A09_144R4_040.fsa	3360128	188	1502
B, 351	GM960_A09_144R4_040.fsa	3380082	87	627
B, 352	GM960_A09_144R4_040.fsa	3399171	14	82
B, 353	GM960_A09_144R4_040.fsa	3420084	37	309
B, 354	GM960_A09_144R4_040.fsa	3430962	21	100
B, 355	GM960_A09_144R4_040.fsa	3441004	23	108
B, 356	GM960_A09_144R4_040.fsa	3451046	18	89
B, 357	GM960_A09_144R4_040.fsa	3462761	38	240
B, 358	GM960_A09_144R4_040.fsa	347113	35	256
B, 359	GM960_A09_144R4_040.fsa	3481172	12	49
B, 360	GM960_A09_144R4_040.fsa	3492887	24	113
B, 361	GM960_A09_144R4_040.fsa	3502929	185	1559
B, 362	GM960_A09_144R4_040.fsa	3520502	26	194
B, 363	GM960_A09_144R4_040.fsa	3531381	8	26
B, 364	GM960_A09_144R4_040.fsa	3538912	22	116
B, 365	GM960_A09_144R4_040.fsa	3550628	9	41
B, 366	GM960_A09_144R4_040.fsa	356067	12	43
B, 367	GM960_A09_144R4_040.fsa	3570711	13	53
B, 368	GM960_A09_144R4_040.fsa	358159	37	271
B, 369	GM960_A09_144R4_040.fsa	3590795	16	65
B, 370	GM960_A09_144R4_040.fsa	360334	25	129
B, 371	GM960_A09_144R4_040.fsa	3615034	17	109
B, 372	GM960_A09_144R4_040.fsa	3623388	30	162
B, 373	GM960_A09_144R4_040.fsa	363425	9	30
B, 374	GM960_A09_144R4_040.fsa	3645115	20	88
B, 375	GM960_A09_144R4_040.fsa	3655146	19	103
B, 376	GM960_A09_144R4_040.fsa	3664343	47	289
B, 377	GM960_A09_144R4_040.fsa	3672706	17	75
B, 378	GM960_A09_144R4_040.fsa	3684416	34	218
B, 379	GM960_A09_144R4_040.fsa	3694456	16	60
B, 380	GM960_A09_144R4_040.fsa	3704498	15	69
B, 381	GM960_A09_144R4_040.fsa	3715378	9	33
B, 382	GM960_A09_144R4_040.fsa	372375	13	78
B, 383	GM960_A09_144R4_040.fsa	373631	19	154
B, 384	GM960_A09_144R4_040.fsa	3744686	16	67
B, 385	GM960_A09_144R4_040.fsa	3753063	21	159
B, 386	GM960_A09_144R4_040.fsa	3763117	15	75
B, 387	GM960_A09_144R4_040.fsa	3776525	10	55
B, 388	GM960_A09_144R4_040.fsa	3796646	43	294
B, 389	GM960_A09_144R4_040.fsa	3805916	25	181
B, 390	GM960_A09_144R4_040.fsa	3826197	15	60
B, 391	GM960_A09_144R4_040.fsa	383.38	28	198
B, 392	GM960_A09_144R4_040.fsa	3845626	11	43
B, 393	GM960_A09_144R4_040.fsa	3855761	19	122
B, 394	GM960_A09_144R4_040.fsa	3866738	102	831
B, 395	GM960_A09_144R4_040.fsa	3877713	18	60
B, 396	GM960_A09_144R4_040.fsa	388531	11	64
B, 397	GM960_A09_144R4_040.fsa	389797	78	673
B, 398	GM960_A09_144R4_040.fsa	3908096	101	845
B, 399	GM960_A09_144R4_040.fsa	3917377	8	39
B, 400	GM960_A09_144R4_040.fsa	3929187	12	53
B, 401	GM960_A09_144R4_040.fsa	3939308	38	288
B, 402	GM960_A09_144R4_040.fsa	3947741	15	90
B, 403	GM960_A09_144R4_040.fsa	3959545	37	287
B, 404	GM960_A09_144R4_040.fsa	3968818	12	45
B, 405	GM960_A09_144R4_040.fsa	3978933	26	183
B, 406	GM960_A09_144R4_040.fsa	3998315	18	81
B, 407	GM960_A09_144R4_040.fsa	4007378	9	34
B, 408	GM960_A09_144R4_040.fsa	4018058	12	63
B, 409	GM960_A09_144R4_040.fsa	4026293	35	293
B, 410	GM960_A09_144R4_040.fsa	4037849	94	801
B, 411	GM960_A09_144R4_040.fsa	4051097	14	56
B, 412	GM960_A09_144R4_040.fsa	4067719	59	488
B, 413	GM960_A09_144R4_040.fsa	4077725	35	286
B, 414	GM960_A09_144R4_040.fsa	4095297	90	755
B, 415	GM960_A09_144R4_040.fsa	4106215	58	504
B, 416	GM960_A09_144R4_040.fsa	4125605	17	96
B, 417	GM960_A09_144R4_040.fsa	4136608	25	186
B, 418	GM960_A09_144R4_040.fsa	4148799	16	59
B, 419	GM960_A09_144R4_040.fsa	4169068	37	385
B, 420	GM960_A09_144R4_040.fsa	4178777	13	50
B, 421	GM960_A09_144R4_040.fsa	4202559	16	101
B, 422	GM960_A09_144R4_040.fsa	4209381	10	74
B, 423	GM960_A09_144R4_040.fsa	4230664	88	841
B, 424	GM960_A09_144R4_040.fsa	424256	109	1005
B, 425	GM960_A09_144R4_040.fsa	4253592	8	20
B, 426	GM960_A09_144R4_040.fsa	4260374	11	65
B, 427	GM960_A09_144R4_040.fsa	4281535	14	92
B, 428	GM960_A09_144R4_040.fsa	4291676	44	514
B, 429	GM960_A09_144R4_040.fsa	432203	21	182
B, 430	GM960_A09_144R4_040.fsa	4332126	17	73
B, 431	GM960_A09_144R4_040.fsa	434809	41	390
B, 432	GM960_A09_144R4_040.fsa	4359835	38	333
B, 433	GM960_A09_144R4_040.fsa	437073	17	96
B, 434	GM960_A09_144R4_040.fsa	4380775	8	24
B, 435	GM960_A09_144R4_040.fsa	4391646	17	133
B, 436	GM960_A09_144R4_040.fsa	4402581	17	131
B, 437	GM960_A09_144R4_040.fsa	4411188	5	13
B, 438	GM960_A09_144R4_040.fsa	4422384	69	579
B, 439	GM960_A09_144R4_040.fsa	4450841	30	207
B, 440	GM960_A09_144R4_040.fsa	4460338	46	552
B, 441	GM960_A09_144R4_040.fsa	4480214	69	756
B, 442	GM960_A09_144R4_040.fsa	450098	23	184
B, 443	GM960_A09_144R4_040.fsa	4511374	49	464
B, 444	GM960_A09_144R4_040.fsa	4520908	47	439
B, 445	GM960_A09_144R4_040.fsa	4538256	16	86
B, 446	GM960_A09_144R4_040.fsa	455128	10	55
B, 447	GM960_A09_144R4_040.fsa	4559969	8	34
B, 448	GM960_A09_144R4_040.fsa	4569533	10	33
B, 449	GM960_A09_144R4_040.fsa	4590418	160	1238
B, 450	GM960_A09_144R4_040.fsa	4609454	4273	46204
B, 451	GM960_A09_144R4_040.fsa	4619775	3408	37246
B, 452	GM960_A09_144R4_040.fsa	4639581	6	26
B, 453	GM960_A09_144R4_040.fsa	4650789	6	29
B, 454	GM960_A09_144R4_040.fsa	467669	8	34
B, 455	GM960_A09_144R4_040.fsa	468447	9	22
B, 456	GM960_A09_144R4_040.fsa	4692255	15	86
B, 457	GM960_A09_144R4_040.fsa	4704375	11	66
B, 458	GM960_A09_144R4_040.fsa	4714772	9	36
B, 459	GM960_A09_144R4_040.fsa	4743408	9	44
B, 460	GM960_A09_144R4_040.fsa	4762535	9	56
B, 461	GM960_A09_144R4_040.fsa	477385	7	46
B, 462	GM960_A09_144R4_040.fsa	4802655	9	61
B, 463	GM960_A09_144R4_040.fsa	4809737	7	29
B, 464	GM960_A09_144R4_040.fsa	4821255	6	24
B, 465	GM960_A09_144R4_040.fsa	4830123	8	62
B, 466	GM960_A09_144R4_040.fsa	4844327	10	71
B, 467	GM960_A09_144R4_040.fsa	4854992	9	26
B, 468	GM960_A09_144R4_040.fsa	4865668	5	15
B, 469	GM960_A09_144R4_040.fsa	4876354	13	75
B, 470	GM960_A09_144R4_040.fsa	4887942	9	44
B, 471	GM960_A09_144R4_040.fsa	4897758	10	62
B, 472	GM960_A09_144R4_040.fsa	4905795	11	47
B, 473	GM960_A09_144R4_040.fsa	4917414	12	76
B, 474	GM960_A09_144R4_040.fsa	4945172	8	27
B, 475	GM960_A09_144R4_040.fsa	4955039	12	62
B, 476	GM960_A09_144R4_040.fsa	497.39	13	53
B, 477	GM960_A09_144R4_040.fsa	4986492	11	74
B, 478	GM960_A09_144R4_040.fsa	5000888	9	34
B, 479	GM960_A09_144R4_040.fsa	5015998	13	43
B, 480	GM960_A09_144R4_040.fsa	5024013	10	91
B, 481	GM960_A09_144R4_040.fsa	5037392	12	96
B, 482	GM960_A09_144R4_040.fsa	5055275	14	45
B, 483	GM960_A09_144R4_040.fsa	5061545	10	43
B, 484	GM960_A09_144R4_040.fsa	5072309	9	64
B, 485	GM960_A09_144R4_040.fsa	508759	9	58
B, 486	GM960_A09_144R4_040.fsa	5098398	13	69
B, 487	GM960_A09_144R4_040.fsa	5113741	8	52
B, 488	GM960_A09_144R4_040.fsa	5131839	10	83
B, 489	GM960_A09_144R4_040.fsa	5144605	8	34
B, 490	GM960_A09_144R4_040.fsa	5151977	6	17
B, 491	GM960_A09_144R4_040.fsa	5160275	9	48
B, 492	GM960_A09_144R4_040.fsa	5168579	9	39
B, 493	GM960_A09_144R4_040.fsa	517966	8	30
B, 494	GM960_A09_144R4_040.fsa	5203633	9	57
B, 495	GM960_A09_144R4_040.fsa	5218165	13	63
B, 496	GM960_A09_144R4_040.fsa	5225432	8	30
B, 497	GM960_A09_144R4_040.fsa	5235425	8	57
B, 498	GM960_A09_144R4_040.fsa	5243601	9	43
B, 499	GM960_A09_144R4_040.fsa	5254504	9	39
B, 500	GM960_A09_144R4_040.fsa	5260865	13	47
B, 501	GM960_A09_144R4_040.fsa	5270861	17	67
B, 502	GM960_A09_144R4_040.fsa	527904	10	61
B, 503	GM960_A09_144R4_040.fsa	5295401	14	100
B, 504	GM960_A09_144R4_040.fsa	5302673	15	67
B, 505	GM960_A09_144R4_040.fsa	5319947	13	55
B, 506	GM960_A09_144R4_040.fsa	5330859	8	49
B, 507	GM960_A09_144R4_040.fsa	5337225	9	52
B, 508	GM960_A09_144R4_040.fsa	5349048	13	57
B, 509	GM960_A09_144R4_040.fsa	5359054	7	49
B, 510	GM960_A09_144R4_040.fsa	5369971	7	50
B, 511	GM960_A09_144R4_040.fsa	5379979	9	46
B, 512	GM960_A09_144R4_040.fsa	5388169	12	34
B, 513	GM960_A09_144R4_040.fsa	539727	15	58
B, 514	GM960_A09_144R4_040.fsa	540827	9	43
B, 515	GM960_A09_144R4_040.fsa	5418394	10	86
B, 516	GM960_A09_144R4_040.fsa	5430382	11	62
B, 517	GM960_A09_144R4_040.fsa	5443321	6	17
B, 518	GM960_A09_144R4_040.fsa	5451655	8	44
B, 519	GM960_A09_144R4_040.fsa	5462786	12	53
B, 520	GM960_A09_144R4_040.fsa	5470219	14	60
B, 521	GM960_A09_144R4_040.fsa	5485114	12	45
B, 522	GM960_A09_144R4_040.fsa	5503788	9	70
B, 523	GM960_A09_144R4_040.fsa	5523463	11	43
B, 524	GM960_A09_144R4_040.fsa	5534737	13	31
B, 525	GM960_A09_144R4_040.fsa	553.85	9	27
B, 526	GM960_A09_144R4_040.fsa	5542265	12	46
B, 527	GM960_A09_144R4_040.fsa	5549804	7	23
B, 528	GM960_A09_144R4_040.fsa	5558296	11	51
B, 529	GM960_A09_144R4_040.fsa	5565856	10	27
B, 530	GM960_A09_144R4_040.fsa	5574373	14	76
B, 531	GM960_A09_144R4_040.fsa	5593345	7	24
B, 532	GM960_A09_144R4_040.fsa	5617353	11	108
B, 533	GM960_A09_144R4_040.fsa	5623146	8	21
B, 534	GM960_A09_144R4_040.fsa	5643456	11	45
B, 535	GM960_A09_144R4_040.fsa	5655087	7	41
B, 536	GM960_A09_144R4_040.fsa	5664792	11	33
B, 537	GM960_A09_144R4_040.fsa	5672565	10	14
B, 538	GM960_A09_144R4_040.fsa	5681319	11	24
B, 539	GM960_A09_144R4_040.fsa	5688135	12	59
B, 540	GM960_A09_144R4_040.fsa	5704713	12	35
B, 541	GM960_A09_144R4_040.fsa	5720349	13	46
B, 542	GM960_A09_144R4_040.fsa	572.72	11	57
B, 543	GM960_A09_144R4_040.fsa	5737978	9	36
B, 544	GM960_A09_144R4_040.fsa	5745826	11	37
B, 545	GM960_A09_144R4_040.fsa	5755647	10	57
B, 546	GM960_A09_144R4_040.fsa	5769418	10	61
B, 547	GM960_A09_144R4_040.fsa	5775328	6	28
B, 548	GM960_A09_144R4_040.fsa	5796047	9	52
B, 549	GM960_A09_144R4_040.fsa	5810787	9	33
B, 550	GM960_A09_144R4_040.fsa	5826488	13	42
B, 551	GM960_A09_144R4_040.fsa	5834343	14	43
B, 552	GM960_A09_144R4_040.fsa	5845149	14	83
B, 553	GM960_A09_144R4_040.fsa	5878584	7	48
B, 554	GM960_A09_144R4_040.fsa	5896308	15	89
B, 555	GM960_A09_144R4_040.fsa	5905175	13	74
B, 556	GM960_A09_144R4_040.fsa	5915032	9	36
B, 557	GM960_A09_144R4_040.fsa	5937722	11	22
B, 558	GM960_A09_144R4_040.fsa	5950557	7	24
B, 559	GM960_A09_144R4_040.fsa	5960436	9	34
B, 560	GM960_A09_144R4_040.fsa	5966366	8	34
B, 561	GM960_A09_144R4_040.fsa	5977242	11	44
B, 562	GM960_A09_144R4_040.fsa	599703	10	65
B, 563	GM960_A09_144R4_040.fsa	6009852	15	67
B, 564	GM960_A09_144R4_040.fsa	6018719	11	29
B, 565	GM960_A09_144R4_040.fsa	6037438	12	78
B, 566	GM960_A09_144R4_040.fsa	6057143	9	53
B, 567	GM960_A09_144R4_040.fsa	6078818	9	50
B, 568	GM960_A09_144R4_040.fsa	6089655	8	42
B, 569	GM960_A09_144R4_040.fsa	6102463	11	33
B, 570	GM960_A09_144R4_040.fsa	6113301	10	57
B, 571	GM960_A09_144R4_040.fsa	6121182	13	79
B, 572	GM960_A09_144R4_040.fsa	6136946	11	53
B, 573	GM960_A09_144R4_040.fsa	6157636	12	54
B, 574	GM960_A09_144R4_040.fsa	6192118	14	73
B, 575	GM960_A09_144R4_040.fsa	6205911	7	40
B, 576	GM960_A09_144R4_040.fsa	6212808	11	57
B, 577	GM960_A09_144R4_040.fsa	6228571	10	45
B, 578	GM960_A09_144R4_040.fsa	6234483	7	20
B, 579	GM960_A09_144R4_040.fsa	6246305	12	57
B, 580	GM960_A09_144R4_040.fsa	6272906	7	30
B, 581	GM960_A09_144R4_040.fsa	6282759	8	38
B, 582	GM960_A09_144R4_040.fsa	628867	6	28
B, 583	GM960_A09_144R4_040.fsa	6299507	8	40
B, 584	GM960_A09_144R4_040.fsa	6308374	12	65
B, 585	GM960_A09_144R4_040.fsa	6326108	13	59
B, 586	GM960_A09_144R4_040.fsa	6335961	8	30
B, 587	GM960_A09_144R4_040.fsa	6343842	13	61
B, 588	GM960_A09_144R4_040.fsa	635468	12	60
B, 589	GM960_A09_144R4_040.fsa	6365517	10	42
G, 1	GM960_A09_144R4_040.fsa	4613754	103	731
G, 2	GM960_A09_144R4_040.fsa	4623218	119	1323
Y, 1	GM960_A09_144R4_040.fsa	702658	57	198
Y, 2	GM960_A09_144R4_040.fsa	1903331	52	241
Y, 3	GM960_A09_144R4_040.fsa	4611174	251	2635
Y, 4	GM960_A09_144R4_040.fsa	4617194	206	1885
R, 1	GM960_A09_144R4_040.fsa	4615474	60	224
O, 1	GM960_A09_144R4_040.fsa	20.0	250	2365
O, 2	GM960_A09_144R4_040.fsa	40.0	214	1523
O, 3	GM960_A09_144R4_040.fsa	60.0	425	2124
O, 4	GM960_A09_144R4_040.fsa	80.0	250	1430
O, 5	GM960_A09_144R4_040.fsa	100.0	403	2121
O, 6	GM960_A09_144R4_040.fsa	114.0	452	2283
O, 7	GM960_A09_144R4_040.fsa	120.0	350	1851
O, 8	GM960_A09_144R4_040.fsa	140.0	302	1516
O, 9	GM960_A09_144R4_040.fsa	160.0	309	1655
O, 10	GM960_A09_144R4_040.fsa	180.0	387	1954
O, 11	GM960_A09_144R4_040.fsa	200.0	309	1651
O, 12	GM960_A09_144R4_040.fsa	214.0	298	1696
O, 13	GM960_A09_144R4_040.fsa	220.0	253	1459
O, 14	GM960_A09_144R4_040.fsa	240.0	381	2237
O, 15	GM960_A09_144R4_040.fsa	250.0	182	1129
O, 16	GM960_A09_144R4_040.fsa	260.0	291	1817
O, 17	GM960_A09_144R4_040.fsa	280.0	303	2133
O, 18	GM960_A09_144R4_040.fsa	300.0	316	2300
O, 19	GM960_A09_144R4_040.fsa	314.0	207	1520
O, 20	GM960_A09_144R4_040.fsa	320.0	231	1753
O, 21	GM960_A09_144R4_040.fsa	340.0	287	2199
O, 22	GM960_A09_144R4_040.fsa	360.0	223	1884
O, 23	GM960_A09_144R4_040.fsa	380.0	165	1373
O, 24	GM960_A09_144R4_040.fsa	400.0	214	1864
O, 25	GM960_A09_144R4_040.fsa	414.0	196	1750
O, 26	GM960_A09_144R4_040.fsa	420.0	175	1666
O, 27	GM960_A09_144R4_040.fsa	440.0	209	2016
O, 28	GM960_A09_144R4_040.fsa	460.0	200	2102
O, 29	GM960_A09_144R4_040.fsa	480.0	205	2119
O, 30	GM960_A09_144R4_040.fsa	500.0	100	1058
O, 31	GM960_A09_144R4_040.fsa	514.0	108	1157
O, 32	GM960_A09_144R4_040.fsa	520.0	230	2453
O, 33	GM960_A09_144R4_040.fsa	540.0	188	2071
O, 34	GM960_A09_144R4_040.fsa	560.0	124	1473
O, 35	GM960_A09_144R4_040.fsa	580.0	196	2207
O, 36	GM960_A09_144R4_040.fsa	600.0	133	1440

## Sheet: 144R5
Dye/Sample Peak	Sample File Name	Size	Height	Area in Point
B, 1	GM960_A10_144R5_040.fsa		12	42
B, 2	GM960_A10_144R5_040.fsa		8	54
B, 3	GM960_A10_144R5_040.fsa		8	38
B, 4	GM960_A10_144R5_040.fsa		11	33
B, 5	GM960_A10_144R5_040.fsa		10	28
B, 6	GM960_A10_144R5_040.fsa		10	52
B, 7	GM960_A10_144R5_040.fsa		8	32
B, 8	GM960_A10_144R5_040.fsa		9	78
B, 9	GM960_A10_144R5_040.fsa		9	36
B, 10	GM960_A10_144R5_040.fsa		6	34
B, 11	GM960_A10_144R5_040.fsa		7	34
B, 12	GM960_A10_144R5_040.fsa		6	28
B, 13	GM960_A10_144R5_040.fsa		9	63
B, 14	GM960_A10_144R5_040.fsa		10	46
B, 15	GM960_A10_144R5_040.fsa		14	48
B, 16	GM960_A10_144R5_040.fsa		9	38
B, 17	GM960_A10_144R5_040.fsa		9	56
B, 18	GM960_A10_144R5_040.fsa		6	30
B, 19	GM960_A10_144R5_040.fsa		8	57
B, 20	GM960_A10_144R5_040.fsa		15	59
B, 21	GM960_A10_144R5_040.fsa		9	41
B, 22	GM960_A10_144R5_040.fsa		11	23
B, 23	GM960_A10_144R5_040.fsa		6	34
B, 24	GM960_A10_144R5_040.fsa		9	33
B, 25	GM960_A10_144R5_040.fsa		9	79
B, 26	GM960_A10_144R5_040.fsa		10	56
B, 27	GM960_A10_144R5_040.fsa		9	30
B, 28	GM960_A10_144R5_040.fsa		8	42
B, 29	GM960_A10_144R5_040.fsa		8	76
B, 30	GM960_A10_144R5_040.fsa		8	82
B, 31	GM960_A10_144R5_040.fsa		9	44
B, 32	GM960_A10_144R5_040.fsa		7	31
B, 33	GM960_A10_144R5_040.fsa		13	103
B, 34	GM960_A10_144R5_040.fsa		10	50
B, 35	GM960_A10_144R5_040.fsa		8	57
B, 36	GM960_A10_144R5_040.fsa		6	27
B, 37	GM960_A10_144R5_040.fsa		9	39
B, 38	GM960_A10_144R5_040.fsa		9	48
B, 39	GM960_A10_144R5_040.fsa		8	19
B, 40	GM960_A10_144R5_040.fsa		6	42
B, 41	GM960_A10_144R5_040.fsa		4	22
B, 42	GM960_A10_144R5_040.fsa		11	64
B, 43	GM960_A10_144R5_040.fsa		11	50
B, 44	GM960_A10_144R5_040.fsa		12	67
B, 45	GM960_A10_144R5_040.fsa		10	35
B, 46	GM960_A10_144R5_040.fsa		11	41
B, 47	GM960_A10_144R5_040.fsa		9	39
B, 48	GM960_A10_144R5_040.fsa		7	36
B, 49	GM960_A10_144R5_040.fsa		8	40
B, 50	GM960_A10_144R5_040.fsa		9	32
B, 51	GM960_A10_144R5_040.fsa		9	30
B, 52	GM960_A10_144R5_040.fsa		8	39
B, 53	GM960_A10_144R5_040.fsa		8	31
B, 54	GM960_A10_144R5_040.fsa		5	27
B, 55	GM960_A10_144R5_040.fsa		7	44
B, 56	GM960_A10_144R5_040.fsa		13	69
B, 57	GM960_A10_144R5_040.fsa		10	39
B, 58	GM960_A10_144R5_040.fsa		7	42
B, 59	GM960_A10_144R5_040.fsa		13	32
B, 60	GM960_A10_144R5_040.fsa		7	38
B, 61	GM960_A10_144R5_040.fsa		6	22
B, 62	GM960_A10_144R5_040.fsa		9	37
B, 63	GM960_A10_144R5_040.fsa		12	53
B, 64	GM960_A10_144R5_040.fsa		7	22
B, 65	GM960_A10_144R5_040.fsa		36	234
B, 66	GM960_A10_144R5_040.fsa		38	387
B, 67	GM960_A10_144R5_040.fsa		57	364
B, 68	GM960_A10_144R5_040.fsa		37	191
B, 69	GM960_A10_144R5_040.fsa		8	43
B, 70	GM960_A10_144R5_040.fsa	15714	23	125
B, 71	GM960_A10_144R5_040.fsa	37143	17	136
B, 72	GM960_A10_144R5_040.fsa	51429	6	25
B, 73	GM960_A10_144R5_040.fsa	61429	11	46
B, 74	GM960_A10_144R5_040.fsa	81429	11	56
B, 75	GM960_A10_144R5_040.fsa	102857	10	58
B, 76	GM960_A10_144R5_040.fsa	122857	12	61
B, 77	GM960_A10_144R5_040.fsa	145714	31	158
B, 78	GM960_A10_144R5_040.fsa	17.0	11	60
B, 79	GM960_A10_144R5_040.fsa	194286	18	77
B, 80	GM960_A10_144R5_040.fsa	208128	139	772
B, 81	GM960_A10_144R5_040.fsa	22572	78	784
B, 82	GM960_A10_144R5_040.fsa	252152	9	48
B, 83	GM960_A10_144R5_040.fsa	277706	33	143
B, 84	GM960_A10_144R5_040.fsa	293794	169	872
B, 85	GM960_A10_144R5_040.fsa	320791	77	475
B, 86	GM960_A10_144R5_040.fsa	334613	102	524
B, 87	GM960_A10_144R5_040.fsa	35086	24	105
B, 88	GM960_A10_144R5_040.fsa	36281	77	441
B, 89	GM960_A10_144R5_040.fsa	377148	28	145
B, 90	GM960_A10_144R5_040.fsa	391201	34	137
B, 91	GM960_A10_144R5_040.fsa	407001	43	198
B, 92	GM960_A10_144R5_040.fsa	437967	33	174
B, 93	GM960_A10_144R5_040.fsa	44922	131	753
B, 94	GM960_A10_144R5_040.fsa	464787	100	527
B, 95	GM960_A10_144R5_040.fsa	475776	9	51
B, 96	GM960_A10_144R5_040.fsa	497438	33	157
B, 97	GM960_A10_144R5_040.fsa	509178	64	343
B, 98	GM960_A10_144R5_040.fsa	53126	211	1680
B, 99	GM960_A10_144R5_040.fsa	549856	21	79
B, 100	GM960_A10_144R5_040.fsa	566138	68	440
B, 101	GM960_A10_144R5_040.fsa	58.02	160	983
B, 102	GM960_A10_144R5_040.fsa	594095	265	1227
B, 103	GM960_A10_144R5_040.fsa	608407	24	67
B, 104	GM960_A10_144R5_040.fsa	619937	192	852
B, 105	GM960_A10_144R5_040.fsa	631434	8	22
B, 106	GM960_A10_144R5_040.fsa	641857	21	117
B, 107	GM960_A10_144R5_040.fsa	656403	121	585
B, 108	GM960_A10_144R5_040.fsa	668829	25	138
B, 109	GM960_A10_144R5_040.fsa	679155	13	45
B, 110	GM960_A10_144R5_040.fsa	690482	87	453
B, 111	GM960_A10_144R5_040.fsa	701777	268	1290
B, 112	GM960_A10_144R5_040.fsa	72427	353	1812
B, 113	GM960_A10_144R5_040.fsa	736486	106	543
B, 114	GM960_A10_144R5_040.fsa	750689	11	47
B, 115	GM960_A10_144R5_040.fsa	762823	308	1392
B, 116	GM960_A10_144R5_040.fsa	773912	80	357
B, 117	GM960_A10_144R5_040.fsa	785974	211	1018
B, 118	GM960_A10_144R5_040.fsa	797999	79	369
B, 119	GM960_A10_144R5_040.fsa	810845	18	91
B, 120	GM960_A10_144R5_040.fsa	821666	337	1605
B, 121	GM960_A10_144R5_040.fsa	831481	64	263
B, 122	GM960_A10_144R5_040.fsa	843232	140	652
B, 123	GM960_A10_144R5_040.fsa	853978	131	605
B, 124	GM960_A10_144R5_040.fsa	866647	54	318
B, 125	GM960_A10_144R5_040.fsa	88607	229	1044
B, 126	GM960_A10_144R5_040.fsa	896718	30	128
B, 127	GM960_A10_144R5_040.fsa	914091	93	568
B, 128	GM960_A10_144R5_040.fsa	921792	118	671
B, 129	GM960_A10_144R5_040.fsa	936196	63	256
B, 130	GM960_A10_144R5_040.fsa	946732	58	267
B, 131	GM960_A10_144R5_040.fsa	959152	8	37
B, 132	GM960_A10_144R5_040.fsa	967731	15	77
B, 133	GM960_A10_144R5_040.fsa	978195	201	990
B, 134	GM960_A10_144R5_040.fsa	990532	84	417
B, 135	GM960_A10_144R5_040.fsa	1008661	17	78
B, 136	GM960_A10_144R5_040.fsa	1016343	9	29
B, 137	GM960_A10_144R5_040.fsa	1024967	12	78
B, 138	GM960_A10_144R5_040.fsa	104025	36	142
B, 139	GM960_A10_144R5_040.fsa	1053574	179	837
B, 140	GM960_A10_144R5_040.fsa	1064958	109	536
B, 141	GM960_A10_144R5_040.fsa	1078197	16	59
B, 142	GM960_A10_144R5_040.fsa	1087625	39	201
B, 143	GM960_A10_144R5_040.fsa	1096091	91	406
B, 144	GM960_A10_144R5_040.fsa	1109223	8	38
B, 145	GM960_A10_144R5_040.fsa	1119509	9	39
B, 146	GM960_A10_144R5_040.fsa	114.0	55	271
B, 147	GM960_A10_144R5_040.fsa	1157366	90	516
B, 148	GM960_A10_144R5_040.fsa	1167386	161	751
B, 149	GM960_A10_144R5_040.fsa	1180101	52	476
B, 150	GM960_A10_144R5_040.fsa	1194583	238	1146
B, 151	GM960_A10_144R5_040.fsa	1202693	4	18
B, 152	GM960_A10_144R5_040.fsa	1214359	35	157
B, 153	GM960_A10_144R5_040.fsa	1222436	13	63
B, 154	GM960_A10_144R5_040.fsa	1235895	35	183
B, 155	GM960_A10_144R5_040.fsa	1245765	109	513
B, 156	GM960_A10_144R5_040.fsa	1254736	24	105
B, 157	GM960_A10_144R5_040.fsa	1264604	10	36
B, 158	GM960_A10_144R5_040.fsa	1275368	93	453
B, 159	GM960_A10_144R5_040.fsa	1286132	262	1215
B, 160	GM960_A10_144R5_040.fsa	1296895	36	157
B, 161	GM960_A10_144R5_040.fsa	1304069	13	61
B, 162	GM960_A10_144R5_040.fsa	1314831	169	785
B, 163	GM960_A10_144R5_040.fsa	1326488	33	154
B, 164	GM960_A10_144R5_040.fsa	1337248	48	250
B, 165	GM960_A10_144R5_040.fsa	1348007	44	184
B, 166	GM960_A10_144R5_040.fsa	1358766	41	208
B, 167	GM960_A10_144R5_040.fsa	1366834	4	21
B, 168	GM960_A10_144R5_040.fsa	1378488	101	491
B, 169	GM960_A10_144R5_040.fsa	1387451	34	149
B, 170	GM960_A10_144R5_040.fsa	1395518	38	173
B, 171	GM960_A10_144R5_040.fsa	1407322	40	152
B, 172	GM960_A10_144R5_040.fsa	1416473	47	187
B, 173	GM960_A10_144R5_040.fsa	1427451	34	131
B, 174	GM960_A10_144R5_040.fsa	1438426	259	1175
B, 175	GM960_A10_144R5_040.fsa	1449398	38	174
B, 176	GM960_A10_144R5_040.fsa	1456712	13	38
B, 177	GM960_A10_144R5_040.fsa	1466766	94	398
B, 178	GM960_A10_144R5_040.fsa	1477731	81	352
B, 179	GM960_A10_144R5_040.fsa	1489607	260	1217
B, 180	GM960_A10_144R5_040.fsa	1497827	14	46
B, 181	GM960_A10_144R5_040.fsa	1508785	145	696
B, 182	GM960_A10_144R5_040.fsa	1518827	50	226
B, 183	GM960_A10_144R5_040.fsa	1531605	26	118
B, 184	GM960_A10_144R5_040.fsa	1539818	26	160
B, 185	GM960_A10_144R5_040.fsa	1550766	67	381
B, 186	GM960_A10_144R5_040.fsa	1558975	53	262
B, 187	GM960_A10_144R5_040.fsa	1569918	54	227
B, 188	GM960_A10_144R5_040.fsa	1579948	70	323
B, 189	GM960_A10_144R5_040.fsa	1589975	32	111
B, 190	GM960_A10_144R5_040.fsa	160.0	154	755
B, 191	GM960_A10_144R5_040.fsa	1620611	128	658
B, 192	GM960_A10_144R5_040.fsa	1632243	23	100
B, 193	GM960_A10_144R5_040.fsa	1641183	135	653
B, 194	GM960_A10_144R5_040.fsa	1651901	19	87
B, 195	GM960_A10_144R5_040.fsa	1660825	137	637
B, 196	GM960_A10_144R5_040.fsa	1671525	21	92
B, 197	GM960_A10_144R5_040.fsa	1680433	122	611
B, 198	GM960_A10_144R5_040.fsa	1692003	16	75
B, 199	GM960_A10_144R5_040.fsa	1700006	110	526
B, 200	GM960_A10_144R5_040.fsa	1711556	25	113
B, 201	GM960_A10_144R5_040.fsa	1720432	55	279
B, 202	GM960_A10_144R5_040.fsa	1731961	17	73
B, 203	GM960_A10_144R5_040.fsa	174082	241	1132
B, 204	GM960_A10_144R5_040.fsa	1749673	56	253
B, 205	GM960_A10_144R5_040.fsa	1758519	24	103
B, 206	GM960_A10_144R5_040.fsa	1769125	17	68
B, 207	GM960_A10_144R5_040.fsa	1778838	224	1056
B, 208	GM960_A10_144R5_040.fsa	1788542	26	128
B, 209	GM960_A10_144R5_040.fsa	180.0	120	559
B, 210	GM960_A10_144R5_040.fsa	181.15	68	361
B, 211	GM960_A10_144R5_040.fsa	1822994	42	169
B, 212	GM960_A10_144R5_040.fsa	1832715	363	1735
B, 213	GM960_A10_144R5_040.fsa	1843316	101	475
B, 214	GM960_A10_144R5_040.fsa	1853911	17	55
B, 215	GM960_A10_144R5_040.fsa	186362	387	1856
B, 216	GM960_A10_144R5_040.fsa	1873325	43	192
B, 217	GM960_A10_144R5_040.fsa	1883025	45	181
B, 218	GM960_A10_144R5_040.fsa	1892722	151	711
B, 219	GM960_A10_144R5_040.fsa	1902415	406	2033
B, 220	GM960_A10_144R5_040.fsa	1912984	17	70
B, 221	GM960_A10_144R5_040.fsa	1922668	101	509
B, 222	GM960_A10_144R5_040.fsa	1933228	76	377
B, 223	GM960_A10_144R5_040.fsa	1942025	44	201
B, 224	GM960_A10_144R5_040.fsa	1954335	4	24
B, 225	GM960_A10_144R5_040.fsa	1963123	93	417
B, 226	GM960_A10_144R5_040.fsa	1972787	22	88
B, 227	GM960_A10_144R5_040.fsa	1982447	157	749
B, 228	GM960_A10_144R5_040.fsa	1991225	89	417
B, 229	GM960_A10_144R5_040.fsa	200.0	34	110
B, 230	GM960_A10_144R5_040.fsa	2009612	8	35
B, 231	GM960_A10_144R5_040.fsa	2019225	305	1582
B, 232	GM960_A10_144R5_040.fsa	2029715	14	64
B, 233	GM960_A10_144R5_040.fsa	204283	39	205
B, 234	GM960_A10_144R5_040.fsa	2050701	30	170
B, 235	GM960_A10_144R5_040.fsa	2061198	79	414
B, 236	GM960_A10_144R5_040.fsa	2071697	11	42
B, 237	GM960_A10_144R5_040.fsa	2082199	49	281
B, 238	GM960_A10_144R5_040.fsa	2091827	61	344
B, 239	GM960_A10_144R5_040.fsa	2105836	42	214
B, 240	GM960_A10_144R5_040.fsa	2117221	27	180
B, 241	GM960_A10_144R5_040.fsa	2128609	24	72
B, 242	GM960_A10_144R5_040.fsa	214.0	184	965
B, 243	GM960_A10_144R5_040.fsa	2151493	21	91
B, 244	GM960_A10_144R5_040.fsa	2161209	38	168
B, 245	GM960_A10_144R5_040.fsa	2172682	28	102
B, 246	GM960_A10_144R5_040.fsa	2181501	21	83
B, 247	GM960_A10_144R5_040.fsa	2191194	26	125
B, 248	GM960_A10_144R5_040.fsa	220.0	35	175
B, 249	GM960_A10_144R5_040.fsa	2208602	14	63
B, 250	GM960_A10_144R5_040.fsa	2218917	125	667
B, 251	GM960_A10_144R5_040.fsa	2238668	36	158
B, 252	GM960_A10_144R5_040.fsa	2248104	57	330
B, 253	GM960_A10_144R5_040.fsa	2257535	29	136
B, 254	GM960_A10_144R5_040.fsa	2269529	173	940
B, 255	GM960_A10_144R5_040.fsa	2278946	33	144
B, 256	GM960_A10_144R5_040.fsa	2287502	105	548
B, 257	GM960_A10_144R5_040.fsa	2298617	109	570
B, 258	GM960_A10_144R5_040.fsa	230887	19	85
B, 259	GM960_A10_144R5_040.fsa	2320824	10	48
B, 260	GM960_A10_144R5_040.fsa	2331062	189	1054
B, 261	GM960_A10_144R5_040.fsa	2341294	49	219
B, 262	GM960_A10_144R5_040.fsa	2349815	54	281
B, 263	GM960_A10_144R5_040.fsa	2359184	19	102
B, 264	GM960_A10_144R5_040.fsa	2370248	45	209
B, 265	GM960_A10_144R5_040.fsa	2380455	60	282
B, 266	GM960_A10_144R5_040.fsa	2389806	34	142
B, 267	GM960_A10_144R5_040.fsa	2400873	116	646
B, 268	GM960_A10_144R5_040.fsa	2408724	218	1246
B, 269	GM960_A10_144R5_040.fsa	2419186	75	403
B, 270	GM960_A10_144R5_040.fsa	2429639	23	102
B, 271	GM960_A10_144R5_040.fsa	2437475	49	238
B, 272	GM960_A10_144R5_040.fsa	2451393	19	91
B, 273	GM960_A10_144R5_040.fsa	2460954	13	48
B, 274	GM960_A10_144R5_040.fsa	2471376	77	443
B, 275	GM960_A10_144R5_040.fsa	2480924	18	69
B, 276	GM960_A10_144R5_040.fsa	2490465	187	1081
B, 277	GM960_A10_144R5_040.fsa	250.0	11	46
B, 278	GM960_A10_144R5_040.fsa	2510229	179	1075
B, 279	GM960_A10_144R5_040.fsa	2520444	16	64
B, 280	GM960_A10_144R5_040.fsa	2531496	16	89
B, 281	GM960_A10_144R5_040.fsa	2540835	52	291
B, 282	GM960_A10_144R5_040.fsa	2552704	23	90
B, 283	GM960_A10_144R5_040.fsa	2561171	83	497
B, 284	GM960_A10_144R5_040.fsa	2569629	26	168
B, 285	GM960_A10_144R5_040.fsa	2579766	37	239
B, 286	GM960_A10_144R5_040.fsa	2596631	124	669
B, 287	GM960_A10_144R5_040.fsa	2606794	19	75
B, 288	GM960_A10_144R5_040.fsa	2616133	25	130
B, 289	GM960_A10_144R5_040.fsa	2624622	39	210
B, 290	GM960_A10_144R5_040.fsa	2635655	98	525
B, 291	GM960_A10_144R5_040.fsa	2645837	24	133
B, 292	GM960_A10_144R5_040.fsa	2657714	103	576
B, 293	GM960_A10_144R5_040.fsa	2668739	70	380
B, 294	GM960_A10_144R5_040.fsa	2678914	21	81
B, 295	GM960_A10_144R5_040.fsa	2689087	15	57
B, 296	GM960_A10_144R5_040.fsa	2699258	18	101
B, 297	GM960_A10_144R5_040.fsa	2708579	40	202
B, 298	GM960_A10_144R5_040.fsa	2719593	101	653
B, 299	GM960_A10_144R5_040.fsa	272891	17	106
B, 300	GM960_A10_144R5_040.fsa	2748386	53	342
B, 301	GM960_A10_144R5_040.fsa	2756851	29	215
B, 302	GM960_A10_144R5_040.fsa	2770392	13	49
B, 303	GM960_A10_144R5_040.fsa	2780545	101	641
B, 304	GM960_A10_144R5_040.fsa	2789005	27	142
B, 305	GM960_A10_144R5_040.fsa	280.0	59	414
B, 306	GM960_A10_144R5_040.fsa	2809269	9	33
B, 307	GM960_A10_144R5_040.fsa	2817693	31	197
B, 308	GM960_A10_144R5_040.fsa	2828641	13	48
B, 309	GM960_A10_144R5_040.fsa	283706	21	93
B, 310	GM960_A10_144R5_040.fsa	2848844	23	116
B, 311	GM960_A10_144R5_040.fsa	2858941	48	294
B, 312	GM960_A10_144R5_040.fsa	2869035	9	39
B, 313	GM960_A10_144R5_040.fsa	2879967	18	106
B, 314	GM960_A10_144R5_040.fsa	2890896	22	112
B, 315	GM960_A10_144R5_040.fsa	2900981	213	1458
B, 316	GM960_A10_144R5_040.fsa	2911064	57	341
B, 317	GM960_A10_144R5_040.fsa	2921143	26	147
B, 318	GM960_A10_144R5_040.fsa	2929541	14	58
B, 319	GM960_A10_144R5_040.fsa	2939615	231	1628
B, 320	GM960_A10_144R5_040.fsa	2948847	37	224
B, 321	GM960_A10_144R5_040.fsa	2960594	5	19
B, 322	GM960_A10_144R5_040.fsa	296982	163	1111
B, 323	GM960_A10_144R5_040.fsa	2980721	53	354
B, 324	GM960_A10_144R5_040.fsa	2989105	27	149
B, 325	GM960_A10_144R5_040.fsa	2998324	13	72
B, 326	GM960_A10_144R5_040.fsa	3009159	20	91
B, 327	GM960_A10_144R5_040.fsa	3016659	12	51
B, 328	GM960_A10_144R5_040.fsa	3024165	8	37
B, 329	GM960_A10_144R5_040.fsa	3035018	20	109
B, 330	GM960_A10_144R5_040.fsa	3046719	17	65
B, 331	GM960_A10_144R5_040.fsa	305676	30	190
B, 332	GM960_A10_144R5_040.fsa	3065135	53	340
B, 333	GM960_A10_144R5_040.fsa	3076873	13	52
B, 334	GM960_A10_144R5_040.fsa	3087785	77	481
B, 335	GM960_A10_144R5_040.fsa	3097869	62	411
B, 336	GM960_A10_144R5_040.fsa	3107122	35	199
B, 337	GM960_A10_144R5_040.fsa	3119754	21	120
B, 338	GM960_A10_144R5_040.fsa	3129028	24	160
B, 339	GM960_A10_144R5_040.fsa	314.0	64	464
B, 340	GM960_A10_144R5_040.fsa	3150277	10	33
B, 341	GM960_A10_144R5_040.fsa	3160558	105	691
B, 342	GM960_A10_144R5_040.fsa	3179414	158	1102
B, 343	GM960_A10_144R5_040.fsa	3190563	10	37
B, 344	GM960_A10_144R5_040.fsa	320.0	40	241
B, 345	GM960_A10_144R5_040.fsa	3209312	13	53
B, 346	GM960_A10_144R5_040.fsa	3219462	90	598
B, 347	GM960_A10_144R5_040.fsa	3228759	10	42
B, 348	GM960_A10_144R5_040.fsa	3240583	213	1521
B, 349	GM960_A10_144R5_040.fsa	3259984	143	1007
B, 350	GM960_A10_144R5_040.fsa	3270096	14	49
B, 351	GM960_A10_144R5_040.fsa	3280199	249	1828
B, 352	GM960_A10_144R5_040.fsa	3300382	129	896
B, 353	GM960_A10_144R5_040.fsa	3312141	12	52
B, 354	GM960_A10_144R5_040.fsa	3322212	129	915
B, 355	GM960_A10_144R5_040.fsa	3341492	106	753
B, 356	GM960_A10_144R5_040.fsa	3361582	207	1584
B, 357	GM960_A10_144R5_040.fsa	3370779	6	12
B, 358	GM960_A10_144R5_040.fsa	3380805	97	693
B, 359	GM960_A10_144R5_040.fsa	3402521	16	102
B, 360	GM960_A10_144R5_040.fsa	3411765	7	20
B, 361	GM960_A10_144R5_040.fsa	3421849	45	305
B, 362	GM960_A10_144R5_040.fsa	3430252	25	124
B, 363	GM960_A10_144R5_040.fsa	3442857	19	104
B, 364	GM960_A10_144R5_040.fsa	3451261	17	91
B, 365	GM960_A10_144R5_040.fsa	3463866	28	198
B, 366	GM960_A10_144R5_040.fsa	3473109	34	213
B, 367	GM960_A10_144R5_040.fsa	3484034	10	37
B, 368	GM960_A10_144R5_040.fsa	3504202	195	1574
B, 369	GM960_A10_144R5_040.fsa	3514286	32	217
B, 370	GM960_A10_144R5_040.fsa	3523529	26	186
B, 371	GM960_A10_144R5_040.fsa	3540336	29	130
B, 372	GM960_A10_144R5_040.fsa	3553782	5	18
B, 373	GM960_A10_144R5_040.fsa	3560504	9	18
B, 374	GM960_A10_144R5_040.fsa	3569748	11	37
B, 375	GM960_A10_144R5_040.fsa	3583193	48	318
B, 376	GM960_A10_144R5_040.fsa	3591597	12	57
B, 377	GM960_A10_144R5_040.fsa	3603354	28	170
B, 378	GM960_A10_144R5_040.fsa	361258	25	148
B, 379	GM960_A10_144R5_040.fsa	3623486	27	165
B, 380	GM960_A10_144R5_040.fsa	3644465	16	97
B, 381	GM960_A10_144R5_040.fsa	3654538	21	121
B, 382	GM960_A10_144R5_040.fsa	3664613	49	286
B, 383	GM960_A10_144R5_040.fsa	3673851	19	86
B, 384	GM960_A10_144R5_040.fsa	3683931	37	236
B, 385	GM960_A10_144R5_040.fsa	3694012	13	67
B, 386	GM960_A10_144R5_040.fsa	3705777	13	64
B, 387	GM960_A10_144R5_040.fsa	3714182	10	36
B, 388	GM960_A10_144R5_040.fsa	3725952	22	110
B, 389	GM960_A10_144R5_040.fsa	3735202	27	161
B, 390	GM960_A10_144R5_040.fsa	3752865	23	196
B, 391	GM960_A10_144R5_040.fsa	3762961	9	64
B, 392	GM960_A10_144R5_040.fsa	3773902	10	50
B, 393	GM960_A10_144R5_040.fsa	3784003	9	42
B, 394	GM960_A10_144R5_040.fsa	3796632	41	332
B, 395	GM960_A10_144R5_040.fsa	3806764	29	209
B, 396	GM960_A10_144R5_040.fsa	3814374	19	82
B, 397	GM960_A10_144R5_040.fsa	3825369	13	69
B, 398	GM960_A10_144R5_040.fsa	3833829	30	214
B, 399	GM960_A10_144R5_040.fsa	3843983	9	37
B, 400	GM960_A10_144R5_040.fsa	3855833	15	81
B, 401	GM960_A10_144R5_040.fsa	386684	102	749
B, 402	GM960_A10_144R5_040.fsa	3876155	8	29
B, 403	GM960_A10_144R5_040.fsa	3882931	11	45
B, 404	GM960_A10_144R5_040.fsa	3897335	75	642
B, 405	GM960_A10_144R5_040.fsa	3906657	103	885
B, 406	GM960_A10_144R5_040.fsa	3919373	10	35
B, 407	GM960_A10_144R5_040.fsa	3927853	14	63
B, 408	GM960_A10_144R5_040.fsa	393803	45	344
B, 409	GM960_A10_144R5_040.fsa	3946514	19	109
B, 410	GM960_A10_144R5_040.fsa	3958394	39	305
B, 411	GM960_A10_144R5_040.fsa	3968579	10	31
B, 412	GM960_A10_144R5_040.fsa	3979616	23	146
B, 413	GM960_A10_144R5_040.fsa	3990656	5	21
B, 414	GM960_A10_144R5_040.fsa	3998301	15	81
B, 415	GM960_A10_144R5_040.fsa	4008455	11	56
B, 416	GM960_A10_144R5_040.fsa	4027915	38	360
B, 417	GM960_A10_144R5_040.fsa	4038076	96	814
B, 418	GM960_A10_144R5_040.fsa	4049938	13	64
B, 419	GM960_A10_144R5_040.fsa	4068594	61	552
B, 420	GM960_A10_144R5_040.fsa	4079627	38	350
B, 421	GM960_A10_144R5_040.fsa	4097463	83	781
B, 422	GM960_A10_144R5_040.fsa	4108513	70	561
B, 423	GM960_A10_144R5_040.fsa	4126377	9	49
B, 424	GM960_A10_144R5_040.fsa	4136593	27	175
B, 425	GM960_A10_144R5_040.fsa	4157985	13	54
B, 426	GM960_A10_144R5_040.fsa	4169982	47	326
B, 427	GM960_A10_144R5_040.fsa	4188846	6	31
B, 428	GM960_A10_144R5_040.fsa	4200852	22	102
B, 429	GM960_A10_144R5_040.fsa	421193	16	117
B, 430	GM960_A10_144R5_040.fsa	4229833	101	884
B, 431	GM960_A10_144R5_040.fsa	4240068	117	1108
B, 432	GM960_A10_144R5_040.fsa	4250306	5	20
B, 433	GM960_A10_144R5_040.fsa	425884	11	49
B, 434	GM960_A10_144R5_040.fsa	4270793	5	12
B, 435	GM960_A10_144R5_040.fsa	4279333	11	43
B, 436	GM960_A10_144R5_040.fsa	4291293	44	427
B, 437	GM960_A10_144R5_040.fsa	4310096	6	27
B, 438	GM960_A10_144R5_040.fsa	4320358	20	145
B, 439	GM960_A10_144R5_040.fsa	434945	43	407
B, 440	GM960_A10_144R5_040.fsa	4359725	45	311
B, 441	GM960_A10_144R5_040.fsa	4369146	12	80
B, 442	GM960_A10_144R5_040.fsa	4392284	26	144
B, 443	GM960_A10_144R5_040.fsa	4400865	24	164
B, 444	GM960_A10_144R5_040.fsa	4422501	67	600
B, 445	GM960_A10_144R5_040.fsa	4451967	15	86
B, 446	GM960_A10_144R5_040.fsa	4464113	35	255
B, 447	GM960_A10_144R5_040.fsa	4481479	79	1003
B, 448	GM960_A10_144R5_040.fsa	4499731	24	115
B, 449	GM960_A10_144R5_040.fsa	4511909	44	353
B, 450	GM960_A10_144R5_040.fsa	4520612	48	367
B, 451	GM960_A10_144R5_040.fsa	453716	15	148
B, 452	GM960_A10_144R5_040.fsa	4561572	6	33
B, 453	GM960_A10_144R5_040.fsa	4572045	15	49
B, 454	GM960_A10_144R5_040.fsa	4589512	194	1620
B, 455	GM960_A10_144R5_040.fsa	4609547	4373	48394
B, 456	GM960_A10_144R5_040.fsa	4619968	3592	38717
B, 457	GM960_A10_144R5_040.fsa	4639962	8	27
B, 458	GM960_A10_144R5_040.fsa	4659112	9	24
B, 459	GM960_A10_144R5_040.fsa	4672183	13	79
B, 460	GM960_A10_144R5_040.fsa	468352	8	38
B, 461	GM960_A10_144R5_040.fsa	4699232	9	17
B, 462	GM960_A10_144R5_040.fsa	470622	10	41
B, 463	GM960_A10_144R5_040.fsa	472108	11	56
B, 464	GM960_A10_144R5_040.fsa	4728954	11	65
B, 465	GM960_A10_144R5_040.fsa	4735956	8	29
B, 466	GM960_A10_144R5_040.fsa	4751722	17	86
B, 467	GM960_A10_144R5_040.fsa	4765751	11	72
B, 468	GM960_A10_144R5_040.fsa	4777159	12	59
B, 469	GM960_A10_144R5_040.fsa	4782427	7	23
B, 470	GM960_A10_144R5_040.fsa	4790332	13	92
B, 471	GM960_A10_144R5_040.fsa	4800883	13	76
B, 472	GM960_A10_144R5_040.fsa	4807953	9	44
B, 473	GM960_A10_144R5_040.fsa	4816797	14	59
B, 474	GM960_A10_144R5_040.fsa	4836285	7	29
B, 475	GM960_A10_144R5_040.fsa	484782	9	70
B, 476	GM960_A10_144R5_040.fsa	4862926	13	81
B, 477	GM960_A10_144R5_040.fsa	4874494	13	79
B, 478	GM960_A10_144R5_040.fsa	4883403	11	68
B, 479	GM960_A10_144R5_040.fsa	4905712	10	92
B, 480	GM960_A10_144R5_040.fsa	4928074	13	36
B, 481	GM960_A10_144R5_040.fsa	493345	11	36
B, 482	GM960_A10_144R5_040.fsa	4943312	7	43
B, 483	GM960_A10_144R5_040.fsa	4963069	12	48
B, 484	GM960_A10_144R5_040.fsa	4981966	9	65
B, 485	GM960_A10_144R5_040.fsa	4987373	7	34
B, 486	GM960_A10_144R5_040.fsa	5001792	8	20
B, 487	GM960_A10_144R5_040.fsa	5008969	10	45
B, 488	GM960_A10_144R5_040.fsa	5015257	13	75
B, 489	GM960_A10_144R5_040.fsa	5031463	14	58
B, 490	GM960_A10_144R5_040.fsa	5038684	9	24
B, 491	GM960_A10_144R5_040.fsa	5045011	8	52
B, 492	GM960_A10_144R5_040.fsa	5068583	14	82
B, 493	GM960_A10_144R5_040.fsa	5081324	11	72
B, 494	GM960_A10_144R5_040.fsa	5101414	14	79
B, 495	GM960_A10_144R5_040.fsa	5109656	9	53
B, 496	GM960_A10_144R5_040.fsa	5122506	8	85
B, 497	GM960_A10_144R5_040.fsa	5136312	6	35
B, 498	GM960_A10_144R5_040.fsa	514.0	6	32
B, 499	GM960_A10_144R5_040.fsa	514843	11	59
B, 500	GM960_A10_144R5_040.fsa	5163423	8	45
B, 501	GM960_A10_144R5_040.fsa	5169047	12	45
B, 502	GM960_A10_144R5_040.fsa	5182174	17	50
B, 503	GM960_A10_144R5_040.fsa	5193431	11	46
B, 504	GM960_A10_144R5_040.fsa	5207267	9	34
B, 505	GM960_A10_144R5_040.fsa	522816	12	61
B, 506	GM960_A10_144R5_040.fsa	5241787	7	27
B, 507	GM960_A10_144R5_040.fsa	5249964	7	35
B, 508	GM960_A10_144R5_040.fsa	5269045	14	133
B, 509	GM960_A10_144R5_040.fsa	5276315	5	19
B, 510	GM960_A10_144R5_040.fsa	528722	12	62
B, 511	GM960_A10_144R5_040.fsa	5311762	13	39
B, 512	GM960_A10_144R5_040.fsa	5332673	9	31
B, 513	GM960_A10_144R5_040.fsa	5353591	12	87
B, 514	GM960_A10_144R5_040.fsa	5375426	9	82
B, 515	GM960_A10_144R5_040.fsa	5389077	7	27
B, 516	GM960_A10_144R5_040.fsa	5398179	18	99
B, 517	GM960_A10_144R5_040.fsa	5409422	11	80
B, 518	GM960_A10_144R5_040.fsa	5427365	12	94
B, 519	GM960_A10_144R5_040.fsa	5439672	6	41
B, 520	GM960_A10_144R5_040.fsa	5454852	11	47
B, 521	GM960_A10_144R5_040.fsa	5469119	11	38
B, 522	GM960_A10_144R5_040.fsa	5480555	4	13
B, 523	GM960_A10_144R5_040.fsa	5491058	11	72
B, 524	GM960_A10_144R5_040.fsa	5514035	10	57
B, 525	GM960_A10_144R5_040.fsa	5525556	14	67
B, 526	GM960_A10_144R5_040.fsa	5538061	12	46
B, 527	GM960_A10_144R5_040.fsa	5544805	7	51
B, 528	GM960_A10_144R5_040.fsa	5559282	12	83
B, 529	GM960_A10_144R5_040.fsa	557.67	13	73
B, 530	GM960_A10_144R5_040.fsa	5584457	10	20
B, 531	GM960_A10_144R5_040.fsa	5593195	16	62
B, 532	GM960_A10_144R5_040.fsa	5602881	10	42
B, 533	GM960_A10_144R5_040.fsa	5612491	13	45
B, 534	GM960_A10_144R5_040.fsa	5620187	16	62
B, 535	GM960_A10_144R5_040.fsa	563367	8	44
B, 536	GM960_A10_144R5_040.fsa	5645243	12	36
B, 537	GM960_A10_144R5_040.fsa	5658764	13	89
B, 538	GM960_A10_144R5_040.fsa	5673273	9	65
B, 539	GM960_A10_144R5_040.fsa	5682959	11	42
B, 540	GM960_A10_144R5_040.fsa	5691684	9	44
B, 541	GM960_A10_144R5_040.fsa	5703332	12	51
B, 542	GM960_A10_144R5_040.fsa	5718885	16	89
B, 543	GM960_A10_144R5_040.fsa	5726672	12	83
B, 544	GM960_A10_144R5_040.fsa	5742266	12	52
B, 545	GM960_A10_144R5_040.fsa	5752025	15	65
B, 546	GM960_A10_144R5_040.fsa	5761796	8	54
B, 547	GM960_A10_144R5_040.fsa	5782347	8	41
B, 548	GM960_A10_144R5_040.fsa	5802957	12	70
B, 549	GM960_A10_144R5_040.fsa	5826659	8	38
B, 550	GM960_A10_144R5_040.fsa	5839533	6	27
B, 551	GM960_A10_144R5_040.fsa	5846475	10	19
B, 552	GM960_A10_144R5_040.fsa	5856404	8	30
B, 553	GM960_A10_144R5_040.fsa	587033	13	109
B, 554	GM960_A10_144R5_040.fsa	5887278	11	98
B, 555	GM960_A10_144R5_040.fsa	5895268	8	49
B, 556	GM960_A10_144R5_040.fsa	5921301	12	50
B, 557	GM960_A10_144R5_040.fsa	5947434	12	47
B, 558	GM960_A10_144R5_040.fsa	5960537	12	61
B, 559	GM960_A10_144R5_040.fsa	5979734	11	48
B, 560	GM960_A10_144R5_040.fsa	5990873	14	49
B, 561	GM960_A10_144R5_040.fsa	601.0	10	51
B, 562	GM960_A10_144R5_040.fsa	602.1	8	31
B, 563	GM960_A10_144R5_040.fsa	603.4	13	65
B, 564	GM960_A10_144R5_040.fsa	604.3	11	67
B, 565	GM960_A10_144R5_040.fsa	605.9	11	47
B, 566	GM960_A10_144R5_040.fsa	608.6	13	70
B, 567	GM960_A10_144R5_040.fsa	610.0	10	68
B, 568	GM960_A10_144R5_040.fsa	610.8	9	57
B, 569	GM960_A10_144R5_040.fsa	611.5	9	68
B, 570	GM960_A10_144R5_040.fsa	613.2	14	106
B, 571	GM960_A10_144R5_040.fsa	614.6	10	31
B, 572	GM960_A10_144R5_040.fsa	615.5	10	29
B, 573	GM960_A10_144R5_040.fsa	616.4	9	47
B, 574	GM960_A10_144R5_040.fsa	618.0	8	41
B, 575	GM960_A10_144R5_040.fsa	618.9	10	79
B, 576	GM960_A10_144R5_040.fsa	620.4	13	45
B, 577	GM960_A10_144R5_040.fsa	621.3	10	45
B, 578	GM960_A10_144R5_040.fsa	622.9	8	45
B, 579	GM960_A10_144R5_040.fsa	623.8	7	46
B, 580	GM960_A10_144R5_040.fsa	625.8	12	55
B, 581	GM960_A10_144R5_040.fsa	630.3	5	25
B, 582	GM960_A10_144R5_040.fsa	631.3	5	18
B, 583	GM960_A10_144R5_040.fsa	631.8	6	40
B, 584	GM960_A10_144R5_040.fsa	633.3	10	102
B, 585	GM960_A10_144R5_040.fsa	636.2	9	46
B, 586	GM960_A10_144R5_040.fsa	637.4	10	49
B, 587	GM960_A10_144R5_040.fsa	639.0	14	43
B, 588	GM960_A10_144R5_040.fsa	640.5	10	70
B, 589	GM960_A10_144R5_040.fsa	641.4	11	23
B, 590	GM960_A10_144R5_040.fsa	641.9	5	14
G, 1	GM960_A10_144R5_040.fsa	4612151	93	728
G, 2	GM960_A10_144R5_040.fsa	4623443	137	1556
Y, 1	GM960_A10_144R5_040.fsa	174082	50	285
Y, 2	GM960_A10_144R5_040.fsa	2019225	58	377
Y, 3	GM960_A10_144R5_040.fsa	3281882	51	243
Y, 4	GM960_A10_144R5_040.fsa	4609547	281	2829
Y, 5	GM960_A10_144R5_040.fsa	4619099	226	2157
R, 1	GM960_A10_144R5_040.fsa	4616493	63	242
O, 1	GM960_A10_144R5_040.fsa	20.0	251	2323
O, 2	GM960_A10_144R5_040.fsa	40.0	213	1499
O, 3	GM960_A10_144R5_040.fsa	60.0	414	2103
O, 4	GM960_A10_144R5_040.fsa	80.0	252	1427
O, 5	GM960_A10_144R5_040.fsa	100.0	402	2103
O, 6	GM960_A10_144R5_040.fsa	114.0	442	2311
O, 7	GM960_A10_144R5_040.fsa	120.0	352	1890
O, 8	GM960_A10_144R5_040.fsa	140.0	283	1445
O, 9	GM960_A10_144R5_040.fsa	160.0	304	1602
O, 10	GM960_A10_144R5_040.fsa	180.0	374	1991
O, 11	GM960_A10_144R5_040.fsa	200.0	293	1587
O, 12	GM960_A10_144R5_040.fsa	214.0	301	1667
O, 13	GM960_A10_144R5_040.fsa	220.0	241	1404
O, 14	GM960_A10_144R5_040.fsa	240.0	352	2218
O, 15	GM960_A10_144R5_040.fsa	250.0	180	1101
O, 16	GM960_A10_144R5_040.fsa	260.0	279	1796
O, 17	GM960_A10_144R5_040.fsa	280.0	322	2141
O, 18	GM960_A10_144R5_040.fsa	300.0	317	2277
O, 19	GM960_A10_144R5_040.fsa	314.0	202	1529
O, 20	GM960_A10_144R5_040.fsa	320.0	227	1720
O, 21	GM960_A10_144R5_040.fsa	340.0	282	2220
O, 22	GM960_A10_144R5_040.fsa	360.0	219	1824
O, 23	GM960_A10_144R5_040.fsa	380.0	158	1362
O, 24	GM960_A10_144R5_040.fsa	400.0	199	1851
O, 25	GM960_A10_144R5_040.fsa	414.0	187	1658
O, 26	GM960_A10_144R5_040.fsa	420.0	175	1577
O, 27	GM960_A10_144R5_040.fsa	440.0	206	1920
O, 28	GM960_A10_144R5_040.fsa	460.0	197	2022
O, 29	GM960_A10_144R5_040.fsa	480.0	212	2083
O, 30	GM960_A10_144R5_040.fsa	500.0	97	1000
O, 31	GM960_A10_144R5_040.fsa	514.0	109	1115
O, 32	GM960_A10_144R5_040.fsa	520.0	220	2318
O, 33	GM960_A10_144R5_040.fsa	540.0	189	1964
O, 34	GM960_A10_144R5_040.fsa	560.0	122	1377
O, 35	GM960_A10_144R5_040.fsa	580.0	187	2104
O, 36	GM960_A10_144R5_040.fsa	600.0	125	1401

## Sheet: 145R1
Dye/Sample Peak	Sample File Name	Size	Height	Area in Point
B, 1	GM960_A11_145R1_048.fsa		5	26
B, 2	GM960_A11_145R1_048.fsa		12	67
B, 3	GM960_A11_145R1_048.fsa		8	42
B, 4	GM960_A11_145R1_048.fsa		9	41
B, 5	GM960_A11_145R1_048.fsa		7	34
B, 6	GM960_A11_145R1_048.fsa		9	51
B, 7	GM960_A11_145R1_048.fsa		7	38
B, 8	GM960_A11_145R1_048.fsa		12	69
B, 9	GM960_A11_145R1_048.fsa		5	25
B, 10	GM960_A11_145R1_048.fsa		7	29
B, 11	GM960_A11_145R1_048.fsa		10	42
B, 12	GM960_A11_145R1_048.fsa		9	48
B, 13	GM960_A11_145R1_048.fsa		7	41
B, 14	GM960_A11_145R1_048.fsa		8	58
B, 15	GM960_A11_145R1_048.fsa		11	51
B, 16	GM960_A11_145R1_048.fsa		7	30
B, 17	GM960_A11_145R1_048.fsa		12	86
B, 18	GM960_A11_145R1_048.fsa		9	41
B, 19	GM960_A11_145R1_048.fsa		6	45
B, 20	GM960_A11_145R1_048.fsa		11	67
B, 21	GM960_A11_145R1_048.fsa		7	38
B, 22	GM960_A11_145R1_048.fsa		10	66
B, 23	GM960_A11_145R1_048.fsa		12	129
B, 24	GM960_A11_145R1_048.fsa		7	11
B, 25	GM960_A11_145R1_048.fsa		6	35
B, 26	GM960_A11_145R1_048.fsa		10	66
B, 27	GM960_A11_145R1_048.fsa		21	76
B, 28	GM960_A11_145R1_048.fsa		17	57
B, 29	GM960_A11_145R1_048.fsa		16	81
B, 30	GM960_A11_145R1_048.fsa		7	42
B, 31	GM960_A11_145R1_048.fsa		7	33
B, 32	GM960_A11_145R1_048.fsa		7	36
B, 33	GM960_A11_145R1_048.fsa		10	49
B, 34	GM960_A11_145R1_048.fsa		12	79
B, 35	GM960_A11_145R1_048.fsa		10	41
B, 36	GM960_A11_145R1_048.fsa		10	30
B, 37	GM960_A11_145R1_048.fsa		12	64
B, 38	GM960_A11_145R1_048.fsa		8	44
B, 39	GM960_A11_145R1_048.fsa		10	88
B, 40	GM960_A11_145R1_048.fsa		8	47
B, 41	GM960_A11_145R1_048.fsa		8	54
B, 42	GM960_A11_145R1_048.fsa		9	54
B, 43	GM960_A11_145R1_048.fsa		10	41
B, 44	GM960_A11_145R1_048.fsa		16	67
B, 45	GM960_A11_145R1_048.fsa		11	37
B, 46	GM960_A11_145R1_048.fsa		9	40
B, 47	GM960_A11_145R1_048.fsa		10	71
B, 48	GM960_A11_145R1_048.fsa		11	50
B, 49	GM960_A11_145R1_048.fsa		9	43
B, 50	GM960_A11_145R1_048.fsa		20	89
B, 51	GM960_A11_145R1_048.fsa		11	108
B, 52	GM960_A11_145R1_048.fsa		16	85
B, 53	GM960_A11_145R1_048.fsa		17	80
B, 54	GM960_A11_145R1_048.fsa		11	61
B, 55	GM960_A11_145R1_048.fsa		11	87
B, 56	GM960_A11_145R1_048.fsa		8	35
B, 57	GM960_A11_145R1_048.fsa		7	65
B, 58	GM960_A11_145R1_048.fsa		16	75
B, 59	GM960_A11_145R1_048.fsa		22	203
B, 60	GM960_A11_145R1_048.fsa		25	178
B, 61	GM960_A11_145R1_048.fsa		15	143
B, 62	GM960_A11_145R1_048.fsa	0.1409	10	48
B, 63	GM960_A11_145R1_048.fsa	15493	11	80
B, 64	GM960_A11_145R1_048.fsa	40845	17	86
B, 65	GM960_A11_145R1_048.fsa	60563	11	71
B, 66	GM960_A11_145R1_048.fsa	80282	6	14
B, 67	GM960_A11_145R1_048.fsa	10.0	16	115
B, 68	GM960_A11_145R1_048.fsa	133803	7	46
B, 69	GM960_A11_145R1_048.fsa	149296	10	52
B, 70	GM960_A11_145R1_048.fsa	160563	7	32
B, 71	GM960_A11_145R1_048.fsa	173239	8	41
B, 72	GM960_A11_145R1_048.fsa	187324	6	29
B, 73	GM960_A11_145R1_048.fsa	209593	56	313
B, 74	GM960_A11_145R1_048.fsa	22533	48	299
B, 75	GM960_A11_145R1_048.fsa	272203	28	153
B, 76	GM960_A11_145R1_048.fsa	293902	33	190
B, 77	GM960_A11_145R1_048.fsa	320522	33	162
B, 78	GM960_A11_145R1_048.fsa	33551	35	164
B, 79	GM960_A11_145R1_048.fsa	346223	6	28
B, 80	GM960_A11_145R1_048.fsa	363302	26	150
B, 81	GM960_A11_145R1_048.fsa	37617	10	39
B, 82	GM960_A11_145R1_048.fsa	391314	16	55
B, 83	GM960_A11_145R1_048.fsa	408059	24	116
B, 84	GM960_A11_145R1_048.fsa	427395	6	25
B, 85	GM960_A11_145R1_048.fsa	435262	16	87
B, 86	GM960_A11_145R1_048.fsa	447516	58	359
B, 87	GM960_A11_145R1_048.fsa	466201	48	232
B, 88	GM960_A11_145R1_048.fsa	498454	20	92
B, 89	GM960_A11_145R1_048.fsa	50901	29	178
B, 90	GM960_A11_145R1_048.fsa	531903	100	861
B, 91	GM960_A11_145R1_048.fsa	560414	36	209
B, 92	GM960_A11_145R1_048.fsa	577397	53	346
B, 93	GM960_A11_145R1_048.fsa	586292	41	252
B, 94	GM960_A11_145R1_048.fsa	595122	148	619
B, 95	GM960_A11_145R1_048.fsa	607309	16	62
B, 96	GM960_A11_145R1_048.fsa	617728	77	332
B, 97	GM960_A11_145R1_048.fsa	643665	21	87
B, 98	GM960_A11_145R1_048.fsa	655027	46	254
B, 99	GM960_A11_145R1_048.fsa	667386	16	107
B, 100	GM960_A11_145R1_048.fsa	68893	28	169
B, 101	GM960_A11_145R1_048.fsa	70119	82	446
B, 102	GM960_A11_145R1_048.fsa	724591	109	626
B, 103	GM960_A11_145R1_048.fsa	735737	40	223
B, 104	GM960_A11_145R1_048.fsa	74887	9	62
B, 105	GM960_A11_145R1_048.fsa	762969	82	415
B, 106	GM960_A11_145R1_048.fsa	77301	26	149
B, 107	GM960_A11_145R1_048.fsa	787026	80	440
B, 108	GM960_A11_145R1_048.fsa	79701	40	232
B, 109	GM960_A11_145R1_048.fsa	810778	8	36
B, 110	GM960_A11_145R1_048.fsa	820557	135	725
B, 111	GM960_A11_145R1_048.fsa	831291	34	148
B, 112	GM960_A11_145R1_048.fsa	843948	63	324
B, 113	GM960_A11_145R1_048.fsa	853662	63	302
B, 114	GM960_A11_145R1_048.fsa	866263	30	205
B, 115	GM960_A11_145R1_048.fsa	886551	111	596
B, 116	GM960_A11_145R1_048.fsa	897146	25	110
B, 117	GM960_A11_145R1_048.fsa	913476	55	411
B, 118	GM960_A11_145R1_048.fsa	921143	65	391
B, 119	GM960_A11_145R1_048.fsa	935486	40	215
B, 120	GM960_A11_145R1_048.fsa	945025	32	178
B, 121	GM960_A11_145R1_048.fsa	95.74	11	56
B, 122	GM960_A11_145R1_048.fsa	967847	17	66
B, 123	GM960_A11_145R1_048.fsa	977325	112	596
B, 124	GM960_A11_145R1_048.fsa	98962	46	254
B, 125	GM960_A11_145R1_048.fsa	100577	13	66
B, 126	GM960_A11_145R1_048.fsa	1039269	17	89
B, 127	GM960_A11_145R1_048.fsa	1052591	80	465
B, 128	GM960_A11_145R1_048.fsa	1063976	53	312
B, 129	GM960_A11_145R1_048.fsa	1076273	10	55
B, 130	GM960_A11_145R1_048.fsa	108665	21	125
B, 131	GM960_A11_145R1_048.fsa	109.7	44	246
B, 132	GM960_A11_145R1_048.fsa	1106387	9	44
B, 133	GM960_A11_145R1_048.fsa	112136	10	47
B, 134	GM960_A11_145R1_048.fsa	1126961	13	32
B, 135	GM960_A11_145R1_048.fsa	114.0	29	204
B, 136	GM960_A11_145R1_048.fsa	1157373	23	141
B, 137	GM960_A11_145R1_048.fsa	1167393	67	340
B, 138	GM960_A11_145R1_048.fsa	1180108	30	237
B, 139	GM960_A11_145R1_048.fsa	1193682	104	587
B, 140	GM960_A11_145R1_048.fsa	1202682	8	28
B, 141	GM960_A11_145R1_048.fsa	121341	16	101
B, 142	GM960_A11_145R1_048.fsa	1221454	9	28
B, 143	GM960_A11_145R1_048.fsa	1235753	15	138
B, 144	GM960_A11_145R1_048.fsa	1246475	54	304
B, 145	GM960_A11_145R1_048.fsa	1255409	11	36
B, 146	GM960_A11_145R1_048.fsa	1266129	9	36
B, 147	GM960_A11_145R1_048.fsa	1275954	38	230
B, 148	GM960_A11_145R1_048.fsa	1285777	103	618
B, 149	GM960_A11_145R1_048.fsa	1298278	17	80
B, 150	GM960_A11_145R1_048.fsa	130542	10	36
B, 151	GM960_A11_145R1_048.fsa	131524	73	384
B, 152	GM960_A11_145R1_048.fsa	1324166	15	99
B, 153	GM960_A11_145R1_048.fsa	1336661	29	124
B, 154	GM960_A11_145R1_048.fsa	1349154	24	95
B, 155	GM960_A11_145R1_048.fsa	1358076	16	87
B, 156	GM960_A11_145R1_048.fsa	1368782	6	39
B, 157	GM960_A11_145R1_048.fsa	1377703	49	287
B, 158	GM960_A11_145R1_048.fsa	1387514	19	71
B, 159	GM960_A11_145R1_048.fsa	1395541	21	89
B, 160	GM960_A11_145R1_048.fsa	1405492	19	105
B, 161	GM960_A11_145R1_048.fsa	1415558	28	150
B, 162	GM960_A11_145R1_048.fsa	1437511	113	632
B, 163	GM960_A11_145R1_048.fsa	1449398	22	109
B, 164	GM960_A11_145R1_048.fsa	1466766	35	165
B, 165	GM960_A11_145R1_048.fsa	1477731	33	189
B, 166	GM960_A11_145R1_048.fsa	1488693	104	635
B, 167	GM960_A11_145R1_048.fsa	1497827	10	19
B, 168	GM960_A11_145R1_048.fsa	1508784	57	324
B, 169	GM960_A11_145R1_048.fsa	1518826	26	110
B, 170	GM960_A11_145R1_048.fsa	1528866	15	88
B, 171	GM960_A11_145R1_048.fsa	1540729	17	62
B, 172	GM960_A11_145R1_048.fsa	1558974	15	92
B, 173	GM960_A11_145R1_048.fsa	1579035	34	158
B, 174	GM960_A11_145R1_048.fsa	1600891	72	502
B, 175	GM960_A11_145R1_048.fsa	161959	57	377
B, 176	GM960_A11_145R1_048.fsa	1640042	56	378
B, 177	GM960_A11_145R1_048.fsa	1660465	49	297
B, 178	GM960_A11_145R1_048.fsa	1679973	63	349
B, 179	GM960_A11_145R1_048.fsa	1687947	15	61
B, 180	GM960_A11_145R1_048.fsa	1699456	53	339
B, 181	GM960_A11_145R1_048.fsa	1709188	10	43
B, 182	GM960_A11_145R1_048.fsa	1719796	16	101
B, 183	GM960_A11_145R1_048.fsa	1739226	55	378
B, 184	GM960_A11_145R1_048.fsa	1750695	15	71
B, 185	GM960_A11_145R1_048.fsa	1757749	7	24
B, 186	GM960_A11_145R1_048.fsa	1766561	15	74
B, 187	GM960_A11_145R1_048.fsa	1778009	49	318
B, 188	GM960_A11_145R1_048.fsa	1787689	16	84
B, 189	GM960_A11_145R1_048.fsa	1798242	24	134
B, 190	GM960_A11_145R1_048.fsa	1810721	11	43
B, 191	GM960_A11_145R1_048.fsa	1818757	9	83
B, 192	GM960_A11_145R1_048.fsa	1832144	40	250
B, 193	GM960_A11_145R1_048.fsa	1841063	13	88
B, 194	GM960_A11_145R1_048.fsa	1864233	37	257
B, 195	GM960_A11_145R1_048.fsa	1873136	12	29
B, 196	GM960_A11_145R1_048.fsa	1882036	16	95
B, 197	GM960_A11_145R1_048.fsa	189271	42	277
B, 198	GM960_A11_145R1_048.fsa	190.16	104	754
B, 199	GM960_A11_145R1_048.fsa	1922919	26	223
B, 200	GM960_A11_145R1_048.fsa	1932682	25	161
B, 201	GM960_A11_145R1_048.fsa	1943327	22	118
B, 202	GM960_A11_145R1_048.fsa	195308	11	50
B, 203	GM960_A11_145R1_048.fsa	1962828	43	251
B, 204	GM960_A11_145R1_048.fsa	1981423	80	675
B, 205	GM960_A11_145R1_048.fsa	1990271	41	291
B, 206	GM960_A11_145R1_048.fsa	200.0	11	59
B, 207	GM960_A11_145R1_048.fsa	2019122	115	842
B, 208	GM960_A11_145R1_048.fsa	2041723	22	118
B, 209	GM960_A11_145R1_048.fsa	2050417	15	72
B, 210	GM960_A11_145R1_048.fsa	2059981	33	177
B, 211	GM960_A11_145R1_048.fsa	207998	29	181
B, 212	GM960_A11_145R1_048.fsa	2090416	30	249
B, 213	GM960_A11_145R1_048.fsa	2105202	19	73
B, 214	GM960_A11_145R1_048.fsa	211825	12	69
B, 215	GM960_A11_145R1_048.fsa	2127819	14	41
B, 216	GM960_A11_145R1_048.fsa	213826	55	370
B, 217	GM960_A11_145R1_048.fsa	2149714	11	65
B, 218	GM960_A11_145R1_048.fsa	2160307	14	86
B, 219	GM960_A11_145R1_048.fsa	2167367	7	18
B, 220	GM960_A11_145R1_048.fsa	2170897	14	21
B, 221	GM960_A11_145R1_048.fsa	2177073	10	58
B, 222	GM960_A11_145R1_048.fsa	220.0	22	116
B, 223	GM960_A11_145R1_048.fsa	2216362	27	222
B, 224	GM960_A11_145R1_048.fsa	222583	9	30
B, 225	GM960_A11_145R1_048.fsa	2235294	14	59
B, 226	GM960_A11_145R1_048.fsa	2245615	10	56
B, 227	GM960_A11_145R1_048.fsa	2268824	40	285
B, 228	GM960_A11_145R1_048.fsa	2286003	43	326
B, 229	GM960_A11_145R1_048.fsa	2296306	50	325
B, 230	GM960_A11_145R1_048.fsa	2306605	6	24
B, 231	GM960_A11_145R1_048.fsa	2328908	80	581
B, 232	GM960_A11_145R1_048.fsa	2340053	18	95
B, 233	GM960_A11_145R1_048.fsa	2350338	19	119
B, 234	GM960_A11_145R1_048.fsa	2371753	12	77
B, 235	GM960_A11_145R1_048.fsa	2378603	16	108
B, 236	GM960_A11_145R1_048.fsa	2387163	17	81
B, 237	GM960_A11_145R1_048.fsa	2399144	50	350
B, 238	GM960_A11_145R1_048.fsa	2407947	75	680
B, 239	GM960_A11_145R1_048.fsa	2418528	27	144
B, 240	GM960_A11_145R1_048.fsa	2426453	7	25
B, 241	GM960_A11_145R1_048.fsa	2437885	20	112
B, 242	GM960_A11_145R1_048.fsa	245193	10	54
B, 243	GM960_A11_145R1_048.fsa	2460694	14	48
B, 244	GM960_A11_145R1_048.fsa	2471196	33	253
B, 245	GM960_A11_145R1_048.fsa	2490411	64	527
B, 246	GM960_A11_145R1_048.fsa	2510164	55	567
B, 247	GM960_A11_145R1_048.fsa	252031	6	34
B, 248	GM960_A11_145R1_048.fsa	2536337	23	164
B, 249	GM960_A11_145R1_048.fsa	2559034	31	229
B, 250	GM960_A11_145R1_048.fsa	2578299	14	122
B, 251	GM960_A11_145R1_048.fsa	2594999	39	323
B, 252	GM960_A11_145R1_048.fsa	261444	13	78
B, 253	GM960_A11_145R1_048.fsa	2622936	18	134
B, 254	GM960_A11_145R1_048.fsa	2633134	42	252
B, 255	GM960_A11_145R1_048.fsa	2645033	10	46
B, 256	GM960_A11_145R1_048.fsa	2656936	43	339
B, 257	GM960_A11_145R1_048.fsa	266714	35	183
B, 258	GM960_A11_145R1_048.fsa	2678198	14	55
B, 259	GM960_A11_145R1_048.fsa	2689258	11	76
B, 260	GM960_A11_145R1_048.fsa	2707129	21	139
B, 261	GM960_A11_145R1_048.fsa	2717345	38	296
B, 262	GM960_A11_145R1_048.fsa	273693	14	57
B, 263	GM960_A11_145R1_048.fsa	2747152	28	238
B, 264	GM960_A11_145R1_048.fsa	2756524	16	95
B, 265	GM960_A11_145R1_048.fsa	2778683	43	409
B, 266	GM960_A11_145R1_048.fsa	2798294	25	189
B, 267	GM960_A11_145R1_048.fsa	2816913	10	87
B, 268	GM960_A11_145R1_048.fsa	2830439	5	16
B, 269	GM960_A11_145R1_048.fsa	2841426	9	86
B, 270	GM960_A11_145R1_048.fsa	2848185	11	38
B, 271	GM960_A11_145R1_048.fsa	2855789	12	107
B, 272	GM960_A11_145R1_048.fsa	2864235	9	42
B, 273	GM960_A11_145R1_048.fsa	2873525	16	107
B, 274	GM960_A11_145R1_048.fsa	2898849	80	830
B, 275	GM960_A11_145R1_048.fsa	2909819	26	160
B, 276	GM960_A11_145R1_048.fsa	2918255	17	68
B, 277	GM960_A11_145R1_048.fsa	2937652	87	835
B, 278	GM960_A11_145R1_048.fsa	2949454	18	126
B, 279	GM960_A11_145R1_048.fsa	2967152	67	640
B, 280	GM960_A11_145R1_048.fsa	2978946	25	179
B, 281	GM960_A11_145R1_048.fsa	2988211	15	80
B, 282	GM960_A11_145R1_048.fsa	2997474	7	23
B, 283	GM960_A11_145R1_048.fsa	3005872	8	48
B, 284	GM960_A11_145R1_048.fsa	3017625	14	56
B, 285	GM960_A11_145R1_048.fsa	3025186	9	59
B, 286	GM960_A11_145R1_048.fsa	3035275	11	71
B, 287	GM960_A11_145R1_048.fsa	3064746	33	280
B, 288	GM960_A11_145R1_048.fsa	308584	31	293
B, 289	GM960_A11_145R1_048.fsa	3095977	28	219
B, 290	GM960_A11_145R1_048.fsa	3106122	17	111
B, 291	GM960_A11_145R1_048.fsa	3117969	14	67
B, 292	GM960_A11_145R1_048.fsa	312898	12	65
B, 293	GM960_A11_145R1_048.fsa	3140857	30	282
B, 294	GM960_A11_145R1_048.fsa	3158855	42	354
B, 295	GM960_A11_145R1_048.fsa	3179427	62	562
B, 296	GM960_A11_145R1_048.fsa	3188856	8	15
B, 297	GM960_A11_145R1_048.fsa	3198286	17	128
B, 298	GM960_A11_145R1_048.fsa	3220269	33	273
B, 299	GM960_A11_145R1_048.fsa	3238829	85	745
B, 300	GM960_A11_145R1_048.fsa	3259054	47	421
B, 301	GM960_A11_145R1_048.fsa	3278415	86	784
B, 302	GM960_A11_145R1_048.fsa	3299436	50	410
B, 303	GM960_A11_145R1_048.fsa	3319593	46	470
B, 304	GM960_A11_145R1_048.fsa	3339728	46	470
B, 305	GM960_A11_145R1_048.fsa	3360678	70	677
B, 306	GM960_A11_145R1_048.fsa	3379094	31	273
B, 307	GM960_A11_145R1_048.fsa	3401698	6	29
B, 308	GM960_A11_145R1_048.fsa	341868	23	127
B, 309	GM960_A11_145R1_048.fsa	3428017	13	101
B, 310	GM960_A11_145R1_048.fsa	3442443	16	74
B, 311	GM960_A11_145R1_048.fsa	344923	9	38
B, 312	GM960_A11_145R1_048.fsa	346365	17	163
B, 313	GM960_A11_145R1_048.fsa	3475522	18	89
B, 314	GM960_A11_145R1_048.fsa	3483152	8	21
B, 315	GM960_A11_145R1_048.fsa	3503494	52	596
B, 316	GM960_A11_145R1_048.fsa	351705	21	136
B, 317	GM960_A11_145R1_048.fsa	3524674	17	107
B, 318	GM960_A11_145R1_048.fsa	353399	16	135
B, 319	GM960_A11_145R1_048.fsa	3550078	9	31
B, 320	GM960_A11_145R1_048.fsa	3561082	9	57
B, 321	GM960_A11_145R1_048.fsa	3568699	6	31
B, 322	GM960_A11_145R1_048.fsa	3582237	19	153
B, 323	GM960_A11_145R1_048.fsa	3591542	8	31
B, 324	GM960_A11_145R1_048.fsa	3600831	18	139
B, 325	GM960_A11_145R1_048.fsa	3613294	11	48
B, 326	GM960_A11_145R1_048.fsa	3623268	14	44
B, 327	GM960_A11_145R1_048.fsa	363075	5	16
B, 328	GM960_A11_145R1_048.fsa	3634076	11	36
B, 329	GM960_A11_145R1_048.fsa	3657369	12	65
B, 330	GM960_A11_145R1_048.fsa	3674849	13	64
B, 331	GM960_A11_145R1_048.fsa	3682344	27	211
B, 332	GM960_A11_145R1_048.fsa	3692339	10	71
B, 333	GM960_A11_145R1_048.fsa	3703172	14	63
B, 334	GM960_A11_145R1_048.fsa	3714008	8	45
B, 335	GM960_A11_145R1_048.fsa	3725682	17	62
B, 336	GM960_A11_145R1_048.fsa	3732354	15	82
B, 337	GM960_A11_145R1_048.fsa	374487	6	41
B, 338	GM960_A11_145R1_048.fsa	3752381	15	67
B, 339	GM960_A11_145R1_048.fsa	3761565	17	101
B, 340	GM960_A11_145R1_048.fsa	3776599	10	41
B, 341	GM960_A11_145R1_048.fsa	3794148	33	368
B, 342	GM960_A11_145R1_048.fsa	3805157	23	153
B, 343	GM960_A11_145R1_048.fsa	3812033	6	19
B, 344	GM960_A11_145R1_048.fsa	381719	9	30
B, 345	GM960_A11_145R1_048.fsa	3833515	11	88
B, 346	GM960_A11_145R1_048.fsa	3846401	11	47
B, 347	GM960_A11_145R1_048.fsa	3867013	23	172
B, 348	GM960_A11_145R1_048.fsa	3883326	11	57
B, 349	GM960_A11_145R1_048.fsa	389792	22	166
B, 350	GM960_A11_145R1_048.fsa	3906503	28	200
B, 351	GM960_A11_145R1_048.fsa	3917659	11	42
B, 352	GM960_A11_145R1_048.fsa	3923665	9	51
B, 353	GM960_A11_145R1_048.fsa	3935677	11	81
B, 354	GM960_A11_145R1_048.fsa	3951119	7	21
B, 355	GM960_A11_145R1_048.fsa	3958839	12	76
B, 356	GM960_A11_145R1_048.fsa	3974276	10	43
B, 357	GM960_A11_145R1_048.fsa	3981994	18	104
B, 358	GM960_A11_145R1_048.fsa	3989711	10	50
B, 359	GM960_A11_145R1_048.fsa	4000822	11	64
B, 360	GM960_A11_145R1_048.fsa	400905	15	53
B, 361	GM960_A11_145R1_048.fsa	403712	61	785
B, 362	GM960_A11_145R1_048.fsa	4048724	17	76
B, 363	GM960_A11_145R1_048.fsa	4066178	35	382
B, 364	GM960_A11_145R1_048.fsa	4077848	30	190
B, 365	GM960_A11_145R1_048.fsa	4096242	54	558
B, 366	GM960_A11_145R1_048.fsa	4107144	40	304
B, 367	GM960_A11_145R1_048.fsa	4126493	16	89
B, 368	GM960_A11_145R1_048.fsa	4135775	20	182
B, 369	GM960_A11_145R1_048.fsa	4161111	22	134
B, 370	GM960_A11_145R1_048.fsa	4169046	24	257
B, 371	GM960_A11_145R1_048.fsa	4188485	11	38
B, 372	GM960_A11_145R1_048.fsa	4199113	11	72
B, 373	GM960_A11_145R1_048.fsa	4208613	8	19
B, 374	GM960_A11_145R1_048.fsa	4213779	9	29
B, 375	GM960_A11_145R1_048.fsa	423098	54	614
B, 376	GM960_A11_145R1_048.fsa	424043	54	456
B, 377	GM960_A11_145R1_048.fsa	4251589	7	27
B, 378	GM960_A11_145R1_048.fsa	4272164	11	40
B, 379	GM960_A11_145R1_048.fsa	4290138	22	287
B, 380	GM960_A11_145R1_048.fsa	4300398	10	56
B, 381	GM960_A11_145R1_048.fsa	4321746	9	52
B, 382	GM960_A11_145R1_048.fsa	4337094	5	19
B, 383	GM960_A11_145R1_048.fsa	4349018	22	147
B, 384	GM960_A11_145R1_048.fsa	4357529	16	115
B, 385	GM960_A11_145R1_048.fsa	438133	74	840
B, 386	GM960_A11_145R1_048.fsa	4391517	54	522
B, 387	GM960_A11_145R1_048.fsa	4400865	46	364
B, 388	GM960_A11_145R1_048.fsa	4423367	56	488
B, 389	GM960_A11_145R1_048.fsa	4442429	28	270
B, 390	GM960_A11_145R1_048.fsa	4451099	25	131
B, 391	GM960_A11_145R1_048.fsa	4464981	21	130
B, 392	GM960_A11_145R1_048.fsa	4479742	25	175
B, 393	GM960_A11_145R1_048.fsa	4491907	17	65
B, 394	GM960_A11_145R1_048.fsa	4500601	16	62
B, 395	GM960_A11_145R1_048.fsa	4511909	11	55
B, 396	GM960_A11_145R1_048.fsa	4522353	18	99
B, 397	GM960_A11_145R1_048.fsa	4539774	24	169
B, 398	GM960_A11_145R1_048.fsa	4550234	25	159
B, 399	GM960_A11_145R1_048.fsa	4563317	9	44
B, 400	GM960_A11_145R1_048.fsa	4599126	1257	18557
B, 401	GM960_A11_145R1_048.fsa	460866	1610	21082
B, 402	GM960_A11_145R1_048.fsa	463989	7	17
B, 403	GM960_A11_145R1_048.fsa	4646842	7	39
B, 404	GM960_A11_145R1_048.fsa	4654668	4	9
B, 405	GM960_A11_145R1_048.fsa	4666852	13	50
B, 406	GM960_A11_145R1_048.fsa	467905	11	64
B, 407	GM960_A11_145R1_048.fsa	4686026	10	46
B, 408	GM960_A11_145R1_048.fsa	4697371	9	55
B, 409	GM960_A11_145R1_048.fsa	4703485	11	50
B, 410	GM960_A11_145R1_048.fsa	4711351	9	20
B, 411	GM960_A11_145R1_048.fsa	4717472	7	26
B, 412	GM960_A11_145R1_048.fsa	4725348	9	33
B, 413	GM960_A11_145R1_048.fsa	4734104	10	67
B, 414	GM960_A11_145R1_048.fsa	4753394	10	61
B, 415	GM960_A11_145R1_048.fsa	4768322	11	68
B, 416	GM960_A11_145R1_048.fsa	4772716	10	74
B, 417	GM960_A11_145R1_048.fsa	478679	8	29
B, 418	GM960_A11_145R1_048.fsa	4797357	6	31
B, 419	GM960_A11_145R1_048.fsa	4805341	11	59
B, 420	GM960_A11_145R1_048.fsa	4816034	6	20
B, 421	GM960_A11_145R1_048.fsa	4844618	17	140
B, 422	GM960_A11_145R1_048.fsa	4850884	11	49
B, 423	GM960_A11_145R1_048.fsa	4866122	13	33
B, 424	GM960_A11_145R1_048.fsa	487.42	12	40
B, 425	GM960_A11_145R1_048.fsa	4883186	9	66
B, 426	GM960_A11_145R1_048.fsa	4893982	14	66
B, 427	GM960_A11_145R1_048.fsa	4901187	7	32
B, 428	GM960_A11_145R1_048.fsa	4917423	5	18
B, 429	GM960_A11_145R1_048.fsa	4925552	6	37
B, 430	GM960_A11_145R1_048.fsa	4940026	15	108
B, 431	GM960_A11_145R1_048.fsa	4955431	7	41
B, 432	GM960_A11_145R1_048.fsa	4962691	9	56
B, 433	GM960_A11_145R1_048.fsa	4973593	14	65
B, 434	GM960_A11_145R1_048.fsa	4995441	8	57
B, 435	GM960_A11_145R1_048.fsa	5007277	6	40
B, 436	GM960_A11_145R1_048.fsa	5018201	9	37
B, 437	GM960_A11_145R1_048.fsa	5040082	13	68
B, 438	GM960_A11_145R1_048.fsa	5051039	10	29
B, 439	GM960_A11_145R1_048.fsa	5059263	16	104
B, 440	GM960_A11_145R1_048.fsa	5072069	12	67
B, 441	GM960_A11_145R1_048.fsa	5085805	12	43
B, 442	GM960_A11_145R1_048.fsa	5090388	14	50
B, 443	GM960_A11_145R1_048.fsa	5100476	8	43
B, 444	GM960_A11_145R1_048.fsa	5113329	12	60
B, 445	GM960_A11_145R1_048.fsa	5122519	14	59
B, 446	GM960_A11_145R1_048.fsa	515939	15	54
B, 447	GM960_A11_145R1_048.fsa	5169545	15	62
B, 448	GM960_A11_145R1_048.fsa	518339	14	66
B, 449	GM960_A11_145R1_048.fsa	5202712	10	58
B, 450	GM960_A11_145R1_048.fsa	521085	12	97
B, 451	GM960_A11_145R1_048.fsa	5233475	12	73
B, 452	GM960_A11_145R1_048.fsa	5243439	14	94
B, 453	GM960_A11_145R1_048.fsa	5256129	9	58
B, 454	GM960_A11_145R1_048.fsa	526157	12	82
B, 455	GM960_A11_145R1_048.fsa	5292435	18	81
B, 456	GM960_A11_145R1_048.fsa	5307889	10	40
B, 457	GM960_A11_145R1_048.fsa	5323357	15	93
B, 458	GM960_A11_145R1_048.fsa	5340661	9	38
B, 459	GM960_A11_145R1_048.fsa	5353424	15	63
B, 460	GM960_A11_145R1_048.fsa	5364371	11	76
B, 461	GM960_A11_145R1_048.fsa	5399085	11	40
B, 462	GM960_A11_145R1_048.fsa	5409377	12	40
B, 463	GM960_A11_145R1_048.fsa	5421589	19	77
B, 464	GM960_A11_145R1_048.fsa	5432883	21	72
B, 465	GM960_A11_145R1_048.fsa	5446086	20	65
B, 466	GM960_A11_145R1_048.fsa	5452698	12	68
B, 467	GM960_A11_145R1_048.fsa	5468786	10	49
B, 468	GM960_A11_145R1_048.fsa	5480167	7	40
B, 469	GM960_A11_145R1_048.fsa	5489668	8	37
B, 470	GM960_A11_145R1_048.fsa	5523038	11	74
B, 471	GM960_A11_145R1_048.fsa	5539312	14	74
B, 472	GM960_A11_145R1_048.fsa	5546985	13	75
B, 473	GM960_A11_145R1_048.fsa	5557552	10	79
B, 474	GM960_A11_145R1_048.fsa	5571026	14	49
B, 475	GM960_A11_145R1_048.fsa	5582599	12	48
B, 476	GM960_A11_145R1_048.fsa	5586462	8	39
B, 477	GM960_A11_145R1_048.fsa	5594194	11	57
B, 478	GM960_A11_145R1_048.fsa	5602881	9	32
B, 479	GM960_A11_145R1_048.fsa	5607686	7	46
B, 480	GM960_A11_145R1_048.fsa	561634	14	72
B, 481	GM960_A11_145R1_048.fsa	5629818	11	49
B, 482	GM960_A11_145R1_048.fsa	5633672	6	16
B, 483	GM960_A11_145R1_048.fsa	5637529	12	31
B, 484	GM960_A11_145R1_048.fsa	5652004	16	104
B, 485	GM960_A11_145R1_048.fsa	566747	11	70
B, 486	GM960_A11_145R1_048.fsa	5703336	14	61
B, 487	GM960_A11_145R1_048.fsa	5710137	11	41
B, 488	GM960_A11_145R1_048.fsa	5720835	15	92
B, 489	GM960_A11_145R1_048.fsa	5740319	11	80
B, 490	GM960_A11_145R1_048.fsa	5753982	12	62
B, 491	GM960_A11_145R1_048.fsa	5765709	11	75
B, 492	GM960_A11_145R1_048.fsa	5774514	16	72
B, 493	GM960_A11_145R1_048.fsa	579117	14	96
B, 494	GM960_A11_145R1_048.fsa	580.59	11	49
B, 495	GM960_A11_145R1_048.fsa	5813773	9	36
B, 496	GM960_A11_145R1_048.fsa	5830529	6	35
B, 497	GM960_A11_145R1_048.fsa	5837438	7	27
B, 498	GM960_A11_145R1_048.fsa	5861172	14	81
B, 499	GM960_A11_145R1_048.fsa	5874057	8	39
B, 500	GM960_A11_145R1_048.fsa	5885968	7	36
B, 501	GM960_A11_145R1_048.fsa	5907851	11	42
B, 502	GM960_A11_145R1_048.fsa	592081	12	33
B, 503	GM960_A11_145R1_048.fsa	5924801	10	35
B, 504	GM960_A11_145R1_048.fsa	5935787	9	31
B, 505	GM960_A11_145R1_048.fsa	5945788	11	54
B, 506	GM960_A11_145R1_048.fsa	5954798	9	31
B, 507	GM960_A11_145R1_048.fsa	5965825	11	48
B, 508	GM960_A11_145R1_048.fsa	5980885	16	76
B, 509	GM960_A11_145R1_048.fsa	5993959	7	24
B, 510	GM960_A11_145R1_048.fsa	6004975	19	51
B, 511	GM960_A11_145R1_048.fsa	601194	10	66
B, 512	GM960_A11_145R1_048.fsa	6027861	13	50
B, 513	GM960_A11_145R1_048.fsa	6033831	10	21
B, 514	GM960_A11_145R1_048.fsa	6051741	10	32
B, 515	GM960_A11_145R1_048.fsa	6060697	12	70
B, 516	GM960_A11_145R1_048.fsa	6068657	9	47
B, 517	GM960_A11_145R1_048.fsa	6079602	13	50
B, 518	GM960_A11_145R1_048.fsa	6103483	10	66
B, 519	GM960_A11_145R1_048.fsa	6120398	14	47
B, 520	GM960_A11_145R1_048.fsa	6129353	9	49
B, 521	GM960_A11_145R1_048.fsa	6147264	11	37
B, 522	GM960_A11_145R1_048.fsa	6157214	9	55
B, 523	GM960_A11_145R1_048.fsa	6167164	13	62
B, 524	GM960_A11_145R1_048.fsa	619602	12	86
B, 525	GM960_A11_145R1_048.fsa	6210945	10	67
B, 526	GM960_A11_145R1_048.fsa	6235821	8	31
B, 527	GM960_A11_145R1_048.fsa	6261691	10	57
B, 528	GM960_A11_145R1_048.fsa	6278607	9	65
B, 529	GM960_A11_145R1_048.fsa	6287562	14	49
B, 530	GM960_A11_145R1_048.fsa	6298507	10	86
B, 531	GM960_A11_145R1_048.fsa	6318408	8	50
B, 532	GM960_A11_145R1_048.fsa	6328358	11	65
B, 533	GM960_A11_145R1_048.fsa	6355224	15	83
B, 534	GM960_A11_145R1_048.fsa	637811	10	50
B, 535	GM960_A11_145R1_048.fsa	639801	12	64
B, 536	GM960_A11_145R1_048.fsa	6406965	13	81
B, 537	GM960_A11_145R1_048.fsa	6418906	16	83
G, 1	GM960_A11_145R1_048.fsa	4615592	62	435
Y, 1	GM960_A11_145R1_048.fsa	4589512	70	509
Y, 2	GM960_A11_145R1_048.fsa	4599126	89	848
Y, 3	GM960_A11_145R1_048.fsa	4611259	125	1196
Y, 4	GM960_A11_145R1_048.fsa	4618193	60	362
R, 1	GM960_A11_145R1_048.fsa	4593881	53	190
O, 1	GM960_A11_145R1_048.fsa	20.0	163	1653
O, 2	GM960_A11_145R1_048.fsa	40.0	156	1159
O, 3	GM960_A11_145R1_048.fsa	60.0	311	1506
O, 4	GM960_A11_145R1_048.fsa	80.0	170	1015
O, 5	GM960_A11_145R1_048.fsa	100.0	253	1473
O, 6	GM960_A11_145R1_048.fsa	114.0	283	1676
O, 7	GM960_A11_145R1_048.fsa	120.0	220	1428
O, 8	GM960_A11_145R1_048.fsa	140.0	177	1085
O, 9	GM960_A11_145R1_048.fsa	160.0	174	1208
O, 10	GM960_A11_145R1_048.fsa	180.0	196	1425
O, 11	GM960_A11_145R1_048.fsa	200.0	151	1185
O, 12	GM960_A11_145R1_048.fsa	214.0	152	1235
O, 13	GM960_A11_145R1_048.fsa	220.0	131	1083
O, 14	GM960_A11_145R1_048.fsa	240.0	197	1654
O, 15	GM960_A11_145R1_048.fsa	250.0	93	814
O, 16	GM960_A11_145R1_048.fsa	260.0	147	1335
O, 17	GM960_A11_145R1_048.fsa	280.0	177	1688
O, 18	GM960_A11_145R1_048.fsa	300.0	167	1654
O, 19	GM960_A11_145R1_048.fsa	314.0	112	1234
O, 20	GM960_A11_145R1_048.fsa	320.0	122	1304
O, 21	GM960_A11_145R1_048.fsa	340.0	158	1715
O, 22	GM960_A11_145R1_048.fsa	360.0	128	1440
O, 23	GM960_A11_145R1_048.fsa	380.0	85	977
O, 24	GM960_A11_145R1_048.fsa	400.0	123	1445
O, 25	GM960_A11_145R1_048.fsa	414.0	123	1402
O, 26	GM960_A11_145R1_048.fsa	420.0	113	1311
O, 27	GM960_A11_145R1_048.fsa	440.0	130	1498
O, 28	GM960_A11_145R1_048.fsa	460.0	132	1571
O, 29	GM960_A11_145R1_048.fsa	480.0	131	1608
O, 30	GM960_A11_145R1_048.fsa	500.0	66	836
O, 31	GM960_A11_145R1_048.fsa	514.0	68	918
O, 32	GM960_A11_145R1_048.fsa	520.0	145	1801
O, 33	GM960_A11_145R1_048.fsa	540.0	121	1573
O, 34	GM960_A11_145R1_048.fsa	560.0	88	1042
O, 35	GM960_A11_145R1_048.fsa	580.0	127	1627
O, 36	GM960_A11_145R1_048.fsa	600.0	90	1095

## Sheet: 145R2
Dye/Sample Peak	Sample File Name	Size	Height	Area in Point
B, 1	GM960_A12_145R2_048.fsa		9	70
B, 2	GM960_A12_145R2_048.fsa		17	56
B, 3	GM960_A12_145R2_048.fsa		7	28
B, 4	GM960_A12_145R2_048.fsa		7	31
B, 5	GM960_A12_145R2_048.fsa		10	78
B, 6	GM960_A12_145R2_048.fsa		13	64
B, 7	GM960_A12_145R2_048.fsa		14	65
B, 8	GM960_A12_145R2_048.fsa		9	76
B, 9	GM960_A12_145R2_048.fsa		12	95
B, 10	GM960_A12_145R2_048.fsa		8	36
B, 11	GM960_A12_145R2_048.fsa		17	107
B, 12	GM960_A12_145R2_048.fsa		9	95
B, 13	GM960_A12_145R2_048.fsa		10	29
B, 14	GM960_A12_145R2_048.fsa		11	85
B, 15	GM960_A12_145R2_048.fsa		16	126
B, 16	GM960_A12_145R2_048.fsa		9	36
B, 17	GM960_A12_145R2_048.fsa		12	57
B, 18	GM960_A12_145R2_048.fsa		9	46
B, 19	GM960_A12_145R2_048.fsa		12	60
B, 20	GM960_A12_145R2_048.fsa		13	44
B, 21	GM960_A12_145R2_048.fsa		7	43
B, 22	GM960_A12_145R2_048.fsa		9	42
B, 23	GM960_A12_145R2_048.fsa		14	55
B, 24	GM960_A12_145R2_048.fsa		10	53
B, 25	GM960_A12_145R2_048.fsa		12	76
B, 26	GM960_A12_145R2_048.fsa		9	47
B, 27	GM960_A12_145R2_048.fsa		13	128
B, 28	GM960_A12_145R2_048.fsa		11	73
B, 29	GM960_A12_145R2_048.fsa		11	74
B, 30	GM960_A12_145R2_048.fsa		9	38
B, 31	GM960_A12_145R2_048.fsa		15	82
B, 32	GM960_A12_145R2_048.fsa		12	95
B, 33	GM960_A12_145R2_048.fsa		13	78
B, 34	GM960_A12_145R2_048.fsa		13	60
B, 35	GM960_A12_145R2_048.fsa		9	33
B, 36	GM960_A12_145R2_048.fsa		10	54
B, 37	GM960_A12_145R2_048.fsa		11	63
B, 38	GM960_A12_145R2_048.fsa		8	60
B, 39	GM960_A12_145R2_048.fsa		11	62
B, 40	GM960_A12_145R2_048.fsa		13	81
B, 41	GM960_A12_145R2_048.fsa		12	41
B, 42	GM960_A12_145R2_048.fsa		12	75
B, 43	GM960_A12_145R2_048.fsa		9	53
B, 44	GM960_A12_145R2_048.fsa		7	42
B, 45	GM960_A12_145R2_048.fsa		9	35
B, 46	GM960_A12_145R2_048.fsa		14	73
B, 47	GM960_A12_145R2_048.fsa		9	46
B, 48	GM960_A12_145R2_048.fsa		8	43
B, 49	GM960_A12_145R2_048.fsa		8	46
B, 50	GM960_A12_145R2_048.fsa		10	51
B, 51	GM960_A12_145R2_048.fsa		8	27
B, 52	GM960_A12_145R2_048.fsa		10	48
B, 53	GM960_A12_145R2_048.fsa		9	33
B, 54	GM960_A12_145R2_048.fsa		10	71
B, 55	GM960_A12_145R2_048.fsa		9	80
B, 56	GM960_A12_145R2_048.fsa		9	56
B, 57	GM960_A12_145R2_048.fsa		11	39
B, 58	GM960_A12_145R2_048.fsa		9	59
B, 59	GM960_A12_145R2_048.fsa		11	57
B, 60	GM960_A12_145R2_048.fsa		9	61
B, 61	GM960_A12_145R2_048.fsa		23	114
B, 62	GM960_A12_145R2_048.fsa		20	181
B, 63	GM960_A12_145R2_048.fsa		29	176
B, 64	GM960_A12_145R2_048.fsa		16	91
B, 65	GM960_A12_145R2_048.fsa		13	38
B, 66	GM960_A12_145R2_048.fsa	0.7042	8	28
B, 67	GM960_A12_145R2_048.fsa	19718	9	52
B, 68	GM960_A12_145R2_048.fsa	3662	13	115
B, 69	GM960_A12_145R2_048.fsa	59155	11	90
B, 70	GM960_A12_145R2_048.fsa	8169	19	68
B, 71	GM960_A12_145R2_048.fsa	94366	10	82
B, 72	GM960_A12_145R2_048.fsa	139437	11	85
B, 73	GM960_A12_145R2_048.fsa	176056	9	42
B, 74	GM960_A12_145R2_048.fsa	191549	9	46
B, 75	GM960_A12_145R2_048.fsa	209593	62	318
B, 76	GM960_A12_145R2_048.fsa	226887	39	231
B, 77	GM960_A12_145R2_048.fsa	237698	38	259
B, 78	GM960_A12_145R2_048.fsa	249874	8	32
B, 79	GM960_A12_145R2_048.fsa	276593	44	196
B, 80	GM960_A12_145R2_048.fsa	295327	43	232
B, 81	GM960_A12_145R2_048.fsa	321897	33	288
B, 82	GM960_A12_145R2_048.fsa	336858	35	193
B, 83	GM960_A12_145R2_048.fsa	354155	13	54
B, 84	GM960_A12_145R2_048.fsa	365894	31	157
B, 85	GM960_A12_145R2_048.fsa	378717	15	63
B, 86	GM960_A12_145R2_048.fsa	391314	21	92
B, 87	GM960_A12_145R2_048.fsa	408068	22	151
B, 88	GM960_A12_145R2_048.fsa	427423	11	27
B, 89	GM960_A12_145R2_048.fsa	439772	21	117
B, 90	GM960_A12_145R2_048.fsa	449775	67	415
B, 91	GM960_A12_145R2_048.fsa	467345	51	319
B, 92	GM960_A12_145R2_048.fsa	484648	7	33
B, 93	GM960_A12_145R2_048.fsa	500635	19	116
B, 94	GM960_A12_145R2_048.fsa	511172	34	225
B, 95	GM960_A12_145R2_048.fsa	534019	107	909
B, 96	GM960_A12_145R2_048.fsa	552384	9	18
B, 97	GM960_A12_145R2_048.fsa	563467	38	264
B, 98	GM960_A12_145R2_048.fsa	580393	65	596
B, 99	GM960_A12_145R2_048.fsa	594152	146	707
B, 100	GM960_A12_145R2_048.fsa	609358	12	59
B, 101	GM960_A12_145R2_048.fsa	618694	73	342
B, 102	GM960_A12_145R2_048.fsa	632142	7	35
B, 103	GM960_A12_145R2_048.fsa	643486	10	52
B, 104	GM960_A12_145R2_048.fsa	655824	40	212
B, 105	GM960_A12_145R2_048.fsa	667102	11	63
B, 106	GM960_A12_145R2_048.fsa	676305	11	36
B, 107	GM960_A12_145R2_048.fsa	690579	28	162
B, 108	GM960_A12_145R2_048.fsa	701759	86	444
B, 109	GM960_A12_145R2_048.fsa	725035	113	584
B, 110	GM960_A12_145R2_048.fsa	737125	36	211
B, 111	GM960_A12_145R2_048.fsa	752186	8	30
B, 112	GM960_A12_145R2_048.fsa	763194	84	430
B, 113	GM960_A12_145R2_048.fsa	774172	23	145
B, 114	GM960_A12_145R2_048.fsa	787107	93	458
B, 115	GM960_A12_145R2_048.fsa	798019	44	182
B, 116	GM960_A12_145R2_048.fsa	821403	149	754
B, 117	GM960_A12_145R2_048.fsa	831103	41	178
B, 118	GM960_A12_145R2_048.fsa	843688	75	332
B, 119	GM960_A12_145R2_048.fsa	854314	59	305
B, 120	GM960_A12_145R2_048.fsa	866846	34	224
B, 121	GM960_A12_145R2_048.fsa	886068	116	609
B, 122	GM960_A12_145R2_048.fsa	895654	30	122
B, 123	GM960_A12_145R2_048.fsa	913821	57	428
B, 124	GM960_A12_145R2_048.fsa	921452	71	495
B, 125	GM960_A12_145R2_048.fsa	934781	45	260
B, 126	GM960_A12_145R2_048.fsa	945231	39	209
B, 127	GM960_A12_145R2_048.fsa	958502	18	68
B, 128	GM960_A12_145R2_048.fsa	967961	17	70
B, 129	GM960_A12_145R2_048.fsa	978347	115	653
B, 130	GM960_A12_145R2_048.fsa	989655	50	240
B, 131	GM960_A12_145R2_048.fsa	1007685	7	28
B, 132	GM960_A12_145R2_048.fsa	1023014	13	81
B, 133	GM960_A12_145R2_048.fsa	1038288	19	130
B, 134	GM960_A12_145R2_048.fsa	1052559	89	427
B, 135	GM960_A12_145R2_048.fsa	1064889	62	306
B, 136	GM960_A12_145R2_048.fsa	1074349	7	38
B, 137	GM960_A12_145R2_048.fsa	1085675	23	115
B, 138	GM960_A12_145R2_048.fsa	109697	51	234
B, 139	GM960_A12_145R2_048.fsa	1106361	8	41
B, 140	GM960_A12_145R2_048.fsa	1120409	10	46
B, 141	GM960_A12_145R2_048.fsa	1139069	24	144
B, 142	GM960_A12_145R2_048.fsa	115646	32	171
B, 143	GM960_A12_145R2_048.fsa	1168303	76	377
B, 144	GM960_A12_145R2_048.fsa	1180108	29	247
B, 145	GM960_A12_145R2_048.fsa	1193682	111	593
B, 146	GM960_A12_145R2_048.fsa	1202685	7	19
B, 147	GM960_A12_145R2_048.fsa	1213424	18	90
B, 148	GM960_A12_145R2_048.fsa	1234892	23	158
B, 149	GM960_A12_145R2_048.fsa	1245622	53	324
B, 150	GM960_A12_145R2_048.fsa	1254561	13	79
B, 151	GM960_A12_145R2_048.fsa	1276008	42	203
B, 152	GM960_A12_145R2_048.fsa	1286726	114	658
B, 153	GM960_A12_145R2_048.fsa	1298335	20	109
B, 154	GM960_A12_145R2_048.fsa	1315296	77	419
B, 155	GM960_A12_145R2_048.fsa	1326005	18	106
B, 156	GM960_A12_145R2_048.fsa	1337603	28	155
B, 157	GM960_A12_145R2_048.fsa	1348306	24	96
B, 158	GM960_A12_145R2_048.fsa	1358115	18	117
B, 159	GM960_A12_145R2_048.fsa	136703	8	41
B, 160	GM960_A12_145R2_048.fsa	1379508	48	327
B, 161	GM960_A12_145R2_048.fsa	1386637	17	92
B, 162	GM960_A12_145R2_048.fsa	1396437	28	121
B, 163	GM960_A12_145R2_048.fsa	1409111	21	133
B, 164	GM960_A12_145R2_048.fsa	1417308	32	116
B, 165	GM960_A12_145R2_048.fsa	1428236	14	72
B, 166	GM960_A12_145R2_048.fsa	1438251	124	664
B, 167	GM960_A12_145R2_048.fsa	1447353	19	89
B, 168	GM960_A12_145R2_048.fsa	1467372	47	217
B, 169	GM960_A12_145R2_048.fsa	1477378	41	206
B, 170	GM960_A12_145R2_048.fsa	148.92	118	651
B, 171	GM960_A12_145R2_048.fsa	1508291	56	310
B, 172	GM960_A12_145R2_048.fsa	1519196	22	119
B, 173	GM960_A12_145R2_048.fsa	1531008	22	94
B, 174	GM960_A12_145R2_048.fsa	1540091	11	62
B, 175	GM960_A12_145R2_048.fsa	1550081	11	42
B, 176	GM960_A12_145R2_048.fsa	1558253	20	104
B, 177	GM960_A12_145R2_048.fsa	1570963	18	103
B, 178	GM960_A12_145R2_048.fsa	1578224	31	184
B, 179	GM960_A12_145R2_048.fsa	1589113	9	38
B, 180	GM960_A12_145R2_048.fsa	160.0	73	393
B, 181	GM960_A12_145R2_048.fsa	1619589	65	402
B, 182	GM960_A12_145R2_048.fsa	1630262	11	55
B, 183	GM960_A12_145R2_048.fsa	1639151	59	351
B, 184	GM960_A12_145R2_048.fsa	1648035	8	39
B, 185	GM960_A12_145R2_048.fsa	1660463	60	342
B, 186	GM960_A12_145R2_048.fsa	1679971	58	384
B, 187	GM960_A12_145R2_048.fsa	168883	7	34
B, 188	GM960_A12_145R2_048.fsa	1698569	57	327
B, 189	GM960_A12_145R2_048.fsa	1719794	17	109
B, 190	GM960_A12_145R2_048.fsa	1740107	59	382
B, 191	GM960_A12_145R2_048.fsa	174893	17	70
B, 192	GM960_A12_145R2_048.fsa	1764798	10	44
B, 193	GM960_A12_145R2_048.fsa	1777128	55	315
B, 194	GM960_A12_145R2_048.fsa	1787689	26	104
B, 195	GM960_A12_145R2_048.fsa	180.0	29	172
B, 196	GM960_A12_145R2_048.fsa	1808878	12	59
B, 197	GM960_A12_145R2_048.fsa	1820415	10	45
B, 198	GM960_A12_145R2_048.fsa	1831948	46	294
B, 199	GM960_A12_145R2_048.fsa	1841703	13	91
B, 200	GM960_A12_145R2_048.fsa	1852341	8	40
B, 201	GM960_A12_145R2_048.fsa	1862975	44	257
B, 202	GM960_A12_145R2_048.fsa	1871834	11	57
B, 203	GM960_A12_145R2_048.fsa	189.22	41	267
B, 204	GM960_A12_145R2_048.fsa	1902821	120	783
B, 205	GM960_A12_145R2_048.fsa	1921397	27	157
B, 206	GM960_A12_145R2_048.fsa	1933775	20	92
B, 207	GM960_A12_145R2_048.fsa	1942614	18	93
B, 208	GM960_A12_145R2_048.fsa	1952333	7	38
B, 209	GM960_A12_145R2_048.fsa	1962049	40	188
B, 210	GM960_A12_145R2_048.fsa	1981472	87	632
B, 211	GM960_A12_145R2_048.fsa	1991178	52	279
B, 212	GM960_A12_145R2_048.fsa	1998236	7	44
B, 213	GM960_A12_145R2_048.fsa	2019325	138	882
B, 214	GM960_A12_145R2_048.fsa	2030733	9	48
B, 215	GM960_A12_145R2_048.fsa	2043009	20	132
B, 216	GM960_A12_145R2_048.fsa	2049144	14	91
B, 217	GM960_A12_145R2_048.fsa	2061406	36	236
B, 218	GM960_A12_145R2_048.fsa	2080654	31	310
B, 219	GM960_A12_145R2_048.fsa	2092891	37	287
B, 220	GM960_A12_145R2_048.fsa	2104245	15	111
B, 221	GM960_A12_145R2_048.fsa	2115591	16	92
B, 222	GM960_A12_145R2_048.fsa	2126929	18	66
B, 223	GM960_A12_145R2_048.fsa	2139129	61	412
B, 224	GM960_A12_145R2_048.fsa	2149585	14	73
B, 225	GM960_A12_145R2_048.fsa	2158292	15	75
B, 226	GM960_A12_145R2_048.fsa	218177	13	81
B, 227	GM960_A12_145R2_048.fsa	220.0	29	176
B, 228	GM960_A12_145R2_048.fsa	2217087	32	277
B, 229	GM960_A12_145R2_048.fsa	2235044	9	57
B, 230	GM960_A12_145R2_048.fsa	2247024	17	104
B, 231	GM960_A12_145R2_048.fsa	2256442	12	36
B, 232	GM960_A12_145R2_048.fsa	2268436	56	325
B, 233	GM960_A12_145R2_048.fsa	2285582	45	360
B, 234	GM960_A12_145R2_048.fsa	2296735	51	308
B, 235	GM960_A12_145R2_048.fsa	2305319	8	28
B, 236	GM960_A12_145R2_048.fsa	2317342	7	29
B, 237	GM960_A12_145R2_048.fsa	2328514	83	627
B, 238	GM960_A12_145R2_048.fsa	2337972	19	117
B, 239	GM960_A12_145R2_048.fsa	2347435	23	155
B, 240	GM960_A12_145R2_048.fsa	2358625	10	41
B, 241	GM960_A12_145R2_048.fsa	2370683	9	46
B, 242	GM960_A12_145R2_048.fsa	2376715	18	110
B, 243	GM960_A12_145R2_048.fsa	239051	11	38
B, 244	GM960_A12_145R2_048.fsa	2408053	80	835
B, 245	GM960_A12_145R2_048.fsa	2419657	29	134
B, 246	GM960_A12_145R2_048.fsa	2451621	13	68
B, 247	GM960_A12_145R2_048.fsa	2473678	36	270
B, 248	GM960_A12_145R2_048.fsa	2490367	67	586
B, 249	GM960_A12_145R2_048.fsa	2512535	61	548
B, 250	GM960_A12_145R2_048.fsa	2520036	6	40
B, 251	GM960_A12_145R2_048.fsa	2531676	11	53
B, 252	GM960_A12_145R2_048.fsa	2540797	23	176
B, 253	GM960_A12_145R2_048.fsa	2560627	27	278
B, 254	GM960_A12_145R2_048.fsa	2577078	17	142
B, 255	GM960_A12_145R2_048.fsa	2595916	44	317
B, 256	GM960_A12_145R2_048.fsa	260422	7	30
B, 257	GM960_A12_145R2_048.fsa	2614353	21	101
B, 258	GM960_A12_145R2_048.fsa	2622804	16	104
B, 259	GM960_A12_145R2_048.fsa	2634645	37	260
B, 260	GM960_A12_145R2_048.fsa	2642264	13	37
B, 261	GM960_A12_145R2_048.fsa	2654974	46	284
B, 262	GM960_A12_145R2_048.fsa	266.6	29	175
B, 263	GM960_A12_145R2_048.fsa	2677036	17	71
B, 264	GM960_A12_145R2_048.fsa	2683833	10	29
B, 265	GM960_A12_145R2_048.fsa	2695737	9	45
B, 266	GM960_A12_145R2_048.fsa	2705099	16	100
B, 267	GM960_A12_145R2_048.fsa	2717025	40	369
B, 268	GM960_A12_145R2_048.fsa	2725552	13	65
B, 269	GM960_A12_145R2_048.fsa	2746041	30	200
B, 270	GM960_A12_145R2_048.fsa	2757154	17	112
B, 271	GM960_A12_145R2_048.fsa	2765711	4	18
B, 272	GM960_A12_145R2_048.fsa	2779414	55	350
B, 273	GM960_A12_145R2_048.fsa	2787129	18	89
B, 274	GM960_A12_145R2_048.fsa	2799142	33	200
B, 275	GM960_A12_145R2_048.fsa	2816217	12	50
B, 276	GM960_A12_145R2_048.fsa	282.73	10	31
B, 277	GM960_A12_145R2_048.fsa	2836672	13	58
B, 278	GM960_A12_145R2_048.fsa	2847738	17	87
B, 279	GM960_A12_145R2_048.fsa	2858795	24	180
B, 280	GM960_A12_145R2_048.fsa	2867294	8	53
B, 281	GM960_A12_145R2_048.fsa	288088	14	72
B, 282	GM960_A12_145R2_048.fsa	2900386	96	906
B, 283	GM960_A12_145R2_048.fsa	2909705	27	223
B, 284	GM960_A12_145R2_048.fsa	2920709	13	57
B, 285	GM960_A12_145R2_048.fsa	293931	104	907
B, 286	GM960_A12_145R2_048.fsa	294.86	20	113
B, 287	GM960_A12_145R2_048.fsa	296969	81	692
B, 288	GM960_A12_145R2_048.fsa	2980644	36	217
B, 289	GM960_A12_145R2_048.fsa	300.0	21	59
B, 290	GM960_A12_145R2_048.fsa	3009009	10	47
B, 291	GM960_A12_145R2_048.fsa	301475	11	39
B, 292	GM960_A12_145R2_048.fsa	3022138	6	14
B, 293	GM960_A12_145R2_048.fsa	3036944	8	34
B, 294	GM960_A12_145R2_048.fsa	3056743	22	142
B, 295	GM960_A12_145R2_048.fsa	3065013	25	163
B, 296	GM960_A12_145R2_048.fsa	3074953	7	11
B, 297	GM960_A12_145R2_048.fsa	3085741	36	248
B, 298	GM960_A12_145R2_048.fsa	3094886	22	172
B, 299	GM960_A12_145R2_048.fsa	3105713	23	109
B, 300	GM960_A12_145R2_048.fsa	3118232	15	102
B, 301	GM960_A12_145R2_048.fsa	3139161	37	260
B, 302	GM960_A12_145R2_048.fsa	3158214	39	309
B, 303	GM960_A12_145R2_048.fsa	3179079	68	571
B, 304	GM960_A12_145R2_048.fsa	320.0	19	124
B, 305	GM960_A12_145R2_048.fsa	321878	42	314
B, 306	GM960_A12_145R2_048.fsa	3238366	89	799
B, 307	GM960_A12_145R2_048.fsa	3257903	60	513
B, 308	GM960_A12_145R2_048.fsa	3279084	98	919
B, 309	GM960_A12_145R2_048.fsa	3298521	46	435
B, 310	GM960_A12_145R2_048.fsa	3309486	9	22
B, 311	GM960_A12_145R2_048.fsa	332212	57	435
B, 312	GM960_A12_145R2_048.fsa	3340612	53	443
B, 313	GM960_A12_145R2_048.fsa	3360736	69	615
B, 314	GM960_A12_145R2_048.fsa	3379139	29	259
B, 315	GM960_A12_145R2_048.fsa	3388325	4	15
B, 316	GM960_A12_145R2_048.fsa	3400841	12	53
B, 317	GM960_A12_145R2_048.fsa	3421028	14	115
B, 318	GM960_A12_145R2_048.fsa	3443734	11	27
B, 319	GM960_A12_145R2_048.fsa	3449619	6	34
B, 320	GM960_A12_145R2_048.fsa	346223	24	152
B, 321	GM960_A12_145R2_048.fsa	3473999	22	117
B, 322	GM960_A12_145R2_048.fsa	3484925	12	60
B, 323	GM960_A12_145R2_048.fsa	3504254	59	492
B, 324	GM960_A12_145R2_048.fsa	3513497	19	93
B, 325	GM960_A12_145R2_048.fsa	3521899	20	113
B, 326	GM960_A12_145R2_048.fsa	353954	15	87
B, 327	GM960_A12_145R2_048.fsa	354962	9	45
B, 328	GM960_A12_145R2_048.fsa	3560538	8	42
B, 329	GM960_A12_145R2_048.fsa	3573134	10	43
B, 330	GM960_A12_145R2_048.fsa	3580691	10	76
B, 331	GM960_A12_145R2_048.fsa	3590766	8	24
B, 332	GM960_A12_145R2_048.fsa	3602513	15	109
B, 333	GM960_A12_145R2_048.fsa	3615082	20	73
B, 334	GM960_A12_145R2_048.fsa	362514	12	77
B, 335	GM960_A12_145R2_048.fsa	3635202	8	35
B, 336	GM960_A12_145R2_048.fsa	3646106	13	79
B, 337	GM960_A12_145R2_048.fsa	3654496	9	49
B, 338	GM960_A12_145R2_048.fsa	3663727	12	67
B, 339	GM960_A12_145R2_048.fsa	3681359	28	253
B, 340	GM960_A12_145R2_048.fsa	3689759	12	98
B, 341	GM960_A12_145R2_048.fsa	3701522	7	32
B, 342	GM960_A12_145R2_048.fsa	371413	14	69
B, 343	GM960_A12_145R2_048.fsa	372422	7	24
B, 344	GM960_A12_145R2_048.fsa	3735155	16	63
B, 345	GM960_A12_145R2_048.fsa	3742727	8	31
B, 346	GM960_A12_145R2_048.fsa	3752827	6	16
B, 347	GM960_A12_145R2_048.fsa	3763771	10	54
B, 348	GM960_A12_145R2_048.fsa	377472	7	27
B, 349	GM960_A12_145R2_048.fsa	3794942	23	219
B, 350	GM960_A12_145R2_048.fsa	3804246	20	134
B, 351	GM960_A12_145R2_048.fsa	3822933	12	81
B, 352	GM960_A12_145R2_048.fsa	3848428	11	39
B, 353	GM960_A12_145R2_048.fsa	3863731	25	349
B, 354	GM960_A12_145R2_048.fsa	3896908	24	230
B, 355	GM960_A12_145R2_048.fsa	3905419	28	338
B, 356	GM960_A12_145R2_048.fsa	3922445	12	54
B, 357	GM960_A12_145R2_048.fsa	3941182	15	81
B, 358	GM960_A12_145R2_048.fsa	3959927	13	131
B, 359	GM960_A12_145R2_048.fsa	3976122	14	127
B, 360	GM960_A12_145R2_048.fsa	3992324	7	32
B, 361	GM960_A12_145R2_048.fsa	3997441	5	15
B, 362	GM960_A12_145R2_048.fsa	4005052	9	46
B, 363	GM960_A12_145R2_048.fsa	4019382	10	75
B, 364	GM960_A12_145R2_048.fsa	4037961	62	649
B, 365	GM960_A12_145R2_048.fsa	4049804	14	65
B, 366	GM960_A12_145R2_048.fsa	4065903	33	365
B, 367	GM960_A12_145R2_048.fsa	4097339	51	570
B, 368	GM960_A12_145R2_048.fsa	4109263	37	285
B, 369	GM960_A12_145R2_048.fsa	4124618	13	65
B, 370	GM960_A12_145R2_048.fsa	4136579	23	191
B, 371	GM960_A12_145R2_048.fsa	4148687	9	33
B, 372	GM960_A12_145R2_048.fsa	4160854	11	49
B, 373	GM960_A12_145R2_048.fsa	4167808	27	198
B, 374	GM960_A12_145R2_048.fsa	4185204	10	30
B, 375	GM960_A12_145R2_048.fsa	4211936	15	85
B, 376	GM960_A12_145R2_048.fsa	4229834	56	672
B, 377	GM960_A12_145R2_048.fsa	4240059	61	677
B, 378	GM960_A12_145R2_048.fsa	4257948	9	54
B, 379	GM960_A12_145R2_048.fsa	4290302	28	283
B, 380	GM960_A12_145R2_048.fsa	4310726	12	74
B, 381	GM960_A12_145R2_048.fsa	4323487	13	59
B, 382	GM960_A12_145R2_048.fsa	4330292	6	38
B, 383	GM960_A12_145R2_048.fsa	4350703	26	177
B, 384	GM960_A12_145R2_048.fsa	4358355	22	148
B, 385	GM960_A12_145R2_048.fsa	4380456	72	714
B, 386	GM960_A12_145R2_048.fsa	4391503	49	462
B, 387	GM960_A12_145R2_048.fsa	440.0	45	316
B, 388	GM960_A12_145R2_048.fsa	4422579	49	412
B, 389	GM960_A12_145R2_048.fsa	444258	25	296
B, 390	GM960_A12_145R2_048.fsa	4449542	21	126
B, 391	GM960_A12_145R2_048.fsa	4463477	19	110
B, 392	GM960_A12_145R2_048.fsa	4471321	26	138
B, 393	GM960_A12_145R2_048.fsa	4480041	27	175
B, 394	GM960_A12_145R2_048.fsa	4491384	11	48
B, 395	GM960_A12_145R2_048.fsa	4500116	13	51
B, 396	GM960_A12_145R2_048.fsa	4519342	14	72
B, 397	GM960_A12_145R2_048.fsa	4528088	6	14
B, 398	GM960_A12_145R2_048.fsa	4538591	25	144
B, 399	GM960_A12_145R2_048.fsa	4549101	27	160
B, 400	GM960_A12_145R2_048.fsa	4561372	17	61
B, 401	GM960_A12_145R2_048.fsa	4598242	1290	19021
B, 402	GM960_A12_145R2_048.fsa	4608669	1695	22266
B, 403	GM960_A12_145R2_048.fsa	4645142	10	31
B, 404	GM960_A12_145R2_048.fsa	465.21	8	25
B, 405	GM960_A12_145R2_048.fsa	4664288	9	32
B, 406	GM960_A12_145R2_048.fsa	4671257	11	50
B, 407	GM960_A12_145R2_048.fsa	4676486	11	52
B, 408	GM960_A12_145R2_048.fsa	4685207	13	56
B, 409	GM960_A12_145R2_048.fsa	469568	10	35
B, 410	GM960_A12_145R2_048.fsa	470354	11	26
B, 411	GM960_A12_145R2_048.fsa	471665	8	73
B, 412	GM960_A12_145R2_048.fsa	4728024	14	84
B, 413	GM960_A12_145R2_048.fsa	4735028	10	30
B, 414	GM960_A12_145R2_048.fsa	4743789	14	93
B, 415	GM960_A12_145R2_048.fsa	4754309	13	79
B, 416	GM960_A12_145R2_048.fsa	4760451	12	50
B, 417	GM960_A12_145R2_048.fsa	4769229	12	53
B, 418	GM960_A12_145R2_048.fsa	4776256	10	38
B, 419	GM960_A12_145R2_048.fsa	4783286	14	66
B, 420	GM960_A12_145R2_048.fsa	479208	11	85
B, 421	GM960_A12_145R2_048.fsa	4804459	11	58
B, 422	GM960_A12_145R2_048.fsa	4814277	12	59
B, 423	GM960_A12_145R2_048.fsa	4841998	13	106
B, 424	GM960_A12_145R2_048.fsa	4853646	10	59
B, 425	GM960_A12_145R2_048.fsa	4863514	11	59
B, 426	GM960_A12_145R2_048.fsa	4891377	14	71
B, 427	GM960_A12_145R2_048.fsa	4904888	6	33
B, 428	GM960_A12_145R2_048.fsa	4921127	15	50
B, 429	GM960_A12_145R2_048.fsa	4936488	12	67
B, 430	GM960_A12_145R2_048.fsa	4945536	15	66
B, 431	GM960_A12_145R2_048.fsa	4954592	12	96
B, 432	GM960_A12_145R2_048.fsa	4967285	11	64
B, 433	GM960_A12_145R2_048.fsa	4979086	13	76
B, 434	GM960_A12_145R2_048.fsa	4989992	12	75
B, 435	GM960_A12_145R2_048.fsa	499727	11	51
B, 436	GM960_A12_145R2_048.fsa	5004466	12	42
B, 437	GM960_A12_145R2_048.fsa	5011623	11	29
B, 438	GM960_A12_145R2_048.fsa	5025078	8	35
B, 439	GM960_A12_145R2_048.fsa	5031373	5	15
B, 440	GM960_A12_145R2_048.fsa	5051225	11	50
B, 441	GM960_A12_145R2_048.fsa	5058469	10	55
B, 442	GM960_A12_145R2_048.fsa	5069361	9	36
B, 443	GM960_A12_145R2_048.fsa	5079373	11	45
B, 444	GM960_A12_145R2_048.fsa	5084845	14	38
B, 445	GM960_A12_145R2_048.fsa	5108648	10	48
B, 446	GM960_A12_145R2_048.fsa	5116002	10	59
B, 447	GM960_A12_145R2_048.fsa	5128905	3	9
B, 448	GM960_A12_145R2_048.fsa	5146658	13	62
B, 449	GM960_A12_145R2_048.fsa	5165691	8	25
B, 450	GM960_A12_145R2_048.fsa	5178073	14	47
B, 451	GM960_A12_145R2_048.fsa	5207311	10	52
B, 452	GM960_A12_145R2_048.fsa	5225574	11	49
B, 453	GM960_A12_145R2_048.fsa	5239258	9	37
B, 454	GM960_A12_145R2_048.fsa	5254753	12	79
B, 455	GM960_A12_145R2_048.fsa	5263861	11	50
B, 456	GM960_A12_145R2_048.fsa	5274785	10	65
B, 457	GM960_A12_145R2_048.fsa	5285703	13	87
B, 458	GM960_A12_145R2_048.fsa	5292068	12	41
B, 459	GM960_A12_145R2_048.fsa	5302976	9	53
B, 460	GM960_A12_145R2_048.fsa	5314787	10	52
B, 461	GM960_A12_145R2_048.fsa	5327498	9	65
B, 462	GM960_A12_145R2_048.fsa	5334758	10	44
B, 463	GM960_A12_145R2_048.fsa	5357431	15	79
B, 464	GM960_A12_145R2_048.fsa	5365588	14	65
B, 465	GM960_A12_145R2_048.fsa	5385516	17	126
B, 466	GM960_A12_145R2_048.fsa	5419782	10	66
B, 467	GM960_A12_145R2_048.fsa	5427336	9	34
B, 468	GM960_A12_145R2_048.fsa	5439633	10	54
B, 469	GM960_A12_145R2_048.fsa	544911	8	31
B, 470	GM960_A12_145R2_048.fsa	5461453	12	51
B, 471	GM960_A12_145R2_048.fsa	5473824	10	49
B, 472	GM960_A12_145R2_048.fsa	5484312	9	52
B, 473	GM960_A12_145R2_048.fsa	5490042	18	36
B, 474	GM960_A12_145R2_048.fsa	5506305	13	99
B, 475	GM960_A12_145R2_048.fsa	5536082	13	59
B, 476	GM960_A12_145R2_048.fsa	5544757	7	41
B, 477	GM960_A12_145R2_048.fsa	556021	11	26
B, 478	GM960_A12_145R2_048.fsa	5570858	9	43
B, 479	GM960_A12_145R2_048.fsa	559416	9	55
B, 480	GM960_A12_145R2_048.fsa	5607704	13	40
B, 481	GM960_A12_145R2_048.fsa	5615416	7	14
B, 482	GM960_A12_145R2_048.fsa	5637633	11	50
B, 483	GM960_A12_145R2_048.fsa	5645376	8	34
B, 484	GM960_A12_145R2_048.fsa	5657977	12	62
B, 485	GM960_A12_145R2_048.fsa	5665741	8	29
B, 486	GM960_A12_145R2_048.fsa	5674487	7	26
B, 487	GM960_A12_145R2_048.fsa	5698834	11	54
B, 488	GM960_A12_145R2_048.fsa	5710549	8	33
B, 489	GM960_A12_145R2_048.fsa	571837	11	32
B, 490	GM960_A12_145R2_048.fsa	5725219	6	15
B, 491	GM960_A12_145R2_048.fsa	5735016	9	47
B, 492	GM960_A12_145R2_048.fsa	5743844	7	17
B, 493	GM960_A12_145R2_048.fsa	5765468	10	58
B, 494	GM960_A12_145R2_048.fsa	5779261	6	23
B, 495	GM960_A12_145R2_048.fsa	5793081	11	45
B, 496	GM960_A12_145R2_048.fsa	5810932	13	43
B, 497	GM960_A12_145R2_048.fsa	5842852	12	74
B, 498	GM960_A12_145R2_048.fsa	5851861	16	71
B, 499	GM960_A12_145R2_048.fsa	5864899	14	64
B, 500	GM960_A12_145R2_048.fsa	5876961	5	40
B, 501	GM960_A12_145R2_048.fsa	5891064	10	42
B, 502	GM960_A12_145R2_048.fsa	5906214	10	72
B, 503	GM960_A12_145R2_048.fsa	5917348	8	48
B, 504	GM960_A12_145R2_048.fsa	5927489	13	54
B, 505	GM960_A12_145R2_048.fsa	5941716	10	41
B, 506	GM960_A12_145R2_048.fsa	5952918	7	30
B, 507	GM960_A12_145R2_048.fsa	5971296	11	102
B, 508	GM960_A12_145R2_048.fsa	6014141	13	74
B, 509	GM960_A12_145R2_048.fsa	6034343	9	56
B, 510	GM960_A12_145R2_048.fsa	6051515	11	54
B, 511	GM960_A12_145R2_048.fsa	6069697	10	28
B, 512	GM960_A12_145R2_048.fsa	6078788	7	43
B, 513	GM960_A12_145R2_048.fsa	6089899	7	29
B, 514	GM960_A12_145R2_048.fsa	609798	12	53
B, 515	GM960_A12_145R2_048.fsa	6109091	12	46
B, 516	GM960_A12_145R2_048.fsa	6117172	7	21
B, 517	GM960_A12_145R2_048.fsa	6132323	10	53
B, 518	GM960_A12_145R2_048.fsa	6140404	9	34
B, 519	GM960_A12_145R2_048.fsa	6155556	9	52
B, 520	GM960_A12_145R2_048.fsa	6164647	7	33
B, 521	GM960_A12_145R2_048.fsa	6183838	15	121
B, 522	GM960_A12_145R2_048.fsa	619798	10	46
B, 523	GM960_A12_145R2_048.fsa	6217172	9	47
B, 524	GM960_A12_145R2_048.fsa	6226263	8	24
B, 525	GM960_A12_145R2_048.fsa	6239394	11	78
B, 526	GM960_A12_145R2_048.fsa	6250505	9	62
B, 527	GM960_A12_145R2_048.fsa	6274748	6	16
B, 528	GM960_A12_145R2_048.fsa	6284849	15	74
B, 529	GM960_A12_145R2_048.fsa	629899	6	34
B, 530	GM960_A12_145R2_048.fsa	6318182	16	108
B, 531	GM960_A12_145R2_048.fsa	6327273	10	45
B, 532	GM960_A12_145R2_048.fsa	6336364	11	35
B, 533	GM960_A12_145R2_048.fsa	6354546	11	44
B, 534	GM960_A12_145R2_048.fsa	6363636	15	58
B, 535	GM960_A12_145R2_048.fsa	6376768	12	100
B, 536	GM960_A12_145R2_048.fsa	6389899	7	35
B, 537	GM960_A12_145R2_048.fsa	640202	8	39
B, 538	GM960_A12_145R2_048.fsa	6428283	7	27
G, 1	GM960_A12_145R2_048.fsa	4612138	65	647
Y, 1	GM960_A12_145R2_048.fsa	4595606	72	843
Y, 2	GM960_A12_145R2_048.fsa	4608669	139	1023
O, 1	GM960_A12_145R2_048.fsa	20.0	171	1674
O, 2	GM960_A12_145R2_048.fsa	40.0	149	1157
O, 3	GM960_A12_145R2_048.fsa	60.0	307	1543
O, 4	GM960_A12_145R2_048.fsa	80.0	173	1064
O, 5	GM960_A12_145R2_048.fsa	100.0	270	1512
O, 6	GM960_A12_145R2_048.fsa	114.0	293	1676
O, 7	GM960_A12_145R2_048.fsa	120.0	238	1412
O, 8	GM960_A12_145R2_048.fsa	140.0	182	1110
O, 9	GM960_A12_145R2_048.fsa	160.0	188	1202
O, 10	GM960_A12_145R2_048.fsa	180.0	214	1441
O, 11	GM960_A12_145R2_048.fsa	200.0	165	1264
O, 12	GM960_A12_145R2_048.fsa	214.0	177	1305
O, 13	GM960_A12_145R2_048.fsa	220.0	140	1063
O, 14	GM960_A12_145R2_048.fsa	240.0	207	1630
O, 15	GM960_A12_145R2_048.fsa	250.0	92	795
O, 16	GM960_A12_145R2_048.fsa	260.0	165	1339
O, 17	GM960_A12_145R2_048.fsa	280.0	172	1555
O, 18	GM960_A12_145R2_048.fsa	300.0	175	1621
O, 19	GM960_A12_145R2_048.fsa	314.0	125	1146
O, 20	GM960_A12_145R2_048.fsa	320.0	138	1299
O, 21	GM960_A12_145R2_048.fsa	340.0	161	1685
O, 22	GM960_A12_145R2_048.fsa	360.0	135	1359
O, 23	GM960_A12_145R2_048.fsa	380.0	96	1049
O, 24	GM960_A12_145R2_048.fsa	400.0	133	1303
O, 25	GM960_A12_145R2_048.fsa	414.0	120	1421
O, 26	GM960_A12_145R2_048.fsa	420.0	114	1259
O, 27	GM960_A12_145R2_048.fsa	440.0	131	1474
O, 28	GM960_A12_145R2_048.fsa	460.0	129	1594
O, 29	GM960_A12_145R2_048.fsa	480.0	136	1613
O, 30	GM960_A12_145R2_048.fsa	500.0	71	922
O, 31	GM960_A12_145R2_048.fsa	514.0	75	844
O, 32	GM960_A12_145R2_048.fsa	520.0	159	1853
O, 33	GM960_A12_145R2_048.fsa	540.0	119	1534
O, 34	GM960_A12_145R2_048.fsa	560.0	85	995
O, 35	GM960_A12_145R2_048.fsa	580.0	123	1526
O, 36	GM960_A12_145R2_048.fsa	600.0	84	1059

## Sheet: 145R3
Dye/Sample Peak	Sample File Name	Size	Height	Area in Point
B, 1	GM960_B01_145R3_007.fsa		14	85
B, 2	GM960_B01_145R3_007.fsa		12	42
B, 3	GM960_B01_145R3_007.fsa		8	39
B, 4	GM960_B01_145R3_007.fsa		12	38
B, 5	GM960_B01_145R3_007.fsa		13	70
B, 6	GM960_B01_145R3_007.fsa		15	112
B, 7	GM960_B01_145R3_007.fsa		13	59
B, 8	GM960_B01_145R3_007.fsa		14	68
B, 9	GM960_B01_145R3_007.fsa		12	62
B, 10	GM960_B01_145R3_007.fsa		16	71
B, 11	GM960_B01_145R3_007.fsa		14	107
B, 12	GM960_B01_145R3_007.fsa		12	46
B, 13	GM960_B01_145R3_007.fsa		17	96
B, 14	GM960_B01_145R3_007.fsa		17	111
B, 15	GM960_B01_145R3_007.fsa		13	87
B, 16	GM960_B01_145R3_007.fsa		9	80
B, 17	GM960_B01_145R3_007.fsa		11	48
B, 18	GM960_B01_145R3_007.fsa		13	70
B, 19	GM960_B01_145R3_007.fsa		10	49
B, 20	GM960_B01_145R3_007.fsa		11	59
B, 21	GM960_B01_145R3_007.fsa		11	48
B, 22	GM960_B01_145R3_007.fsa		14	59
B, 23	GM960_B01_145R3_007.fsa		15	88
B, 24	GM960_B01_145R3_007.fsa		13	69
B, 25	GM960_B01_145R3_007.fsa		13	59
B, 26	GM960_B01_145R3_007.fsa		14	69
B, 27	GM960_B01_145R3_007.fsa		13	89
B, 28	GM960_B01_145R3_007.fsa		9	40
B, 29	GM960_B01_145R3_007.fsa		11	63
B, 30	GM960_B01_145R3_007.fsa		12	72
B, 31	GM960_B01_145R3_007.fsa		12	63
B, 32	GM960_B01_145R3_007.fsa		12	52
B, 33	GM960_B01_145R3_007.fsa		9	30
B, 34	GM960_B01_145R3_007.fsa		8	38
B, 35	GM960_B01_145R3_007.fsa		7	27
B, 36	GM960_B01_145R3_007.fsa		13	56
B, 37	GM960_B01_145R3_007.fsa		11	32
B, 38	GM960_B01_145R3_007.fsa		11	33
B, 39	GM960_B01_145R3_007.fsa		9	40
B, 40	GM960_B01_145R3_007.fsa		12	67
B, 41	GM960_B01_145R3_007.fsa		15	63
B, 42	GM960_B01_145R3_007.fsa		10	46
B, 43	GM960_B01_145R3_007.fsa		7	14
B, 44	GM960_B01_145R3_007.fsa		15	35
B, 45	GM960_B01_145R3_007.fsa		10	31
B, 46	GM960_B01_145R3_007.fsa		14	79
B, 47	GM960_B01_145R3_007.fsa		17	76
B, 48	GM960_B01_145R3_007.fsa		15	44
B, 49	GM960_B01_145R3_007.fsa		11	69
B, 50	GM960_B01_145R3_007.fsa		10	45
B, 51	GM960_B01_145R3_007.fsa		12	70
B, 52	GM960_B01_145R3_007.fsa		13	84
B, 53	GM960_B01_145R3_007.fsa		12	32
B, 54	GM960_B01_145R3_007.fsa		17	42
B, 55	GM960_B01_145R3_007.fsa		10	48
B, 56	GM960_B01_145R3_007.fsa		9	21
B, 57	GM960_B01_145R3_007.fsa		13	23
B, 58	GM960_B01_145R3_007.fsa		11	32
B, 59	GM960_B01_145R3_007.fsa		16	62
B, 60	GM960_B01_145R3_007.fsa		10	50
B, 61	GM960_B01_145R3_007.fsa		18	51
B, 62	GM960_B01_145R3_007.fsa		12	105
B, 63	GM960_B01_145R3_007.fsa		13	104
B, 64	GM960_B01_145R3_007.fsa		19	72
B, 65	GM960_B01_145R3_007.fsa		36	244
B, 66	GM960_B01_145R3_007.fsa		54	460
B, 67	GM960_B01_145R3_007.fsa		81	486
B, 68	GM960_B01_145R3_007.fsa		42	245
B, 69	GM960_B01_145R3_007.fsa	0.5797	13	36
B, 70	GM960_B01_145R3_007.fsa	18841	35	174
B, 71	GM960_B01_145R3_007.fsa	4058	35	155
B, 72	GM960_B01_145R3_007.fsa	55073	21	87
B, 73	GM960_B01_145R3_007.fsa	68116	19	91
B, 74	GM960_B01_145R3_007.fsa	82609	16	45
B, 75	GM960_B01_145R3_007.fsa	101449	14	80
B, 76	GM960_B01_145R3_007.fsa	121739	16	96
B, 77	GM960_B01_145R3_007.fsa	14058	44	175
B, 78	GM960_B01_145R3_007.fsa	152174	16	88
B, 79	GM960_B01_145R3_007.fsa	172464	17	103
B, 80	GM960_B01_145R3_007.fsa	189855	19	68
B, 81	GM960_B01_145R3_007.fsa	20833	185	901
B, 82	GM960_B01_145R3_007.fsa	224711	122	1107
B, 83	GM960_B01_145R3_007.fsa	26104	9	34
B, 84	GM960_B01_145R3_007.fsa	274768	111	553
B, 85	GM960_B01_145R3_007.fsa	295603	147	711
B, 86	GM960_B01_145R3_007.fsa	321501	104	831
B, 87	GM960_B01_145R3_007.fsa	335476	119	597
B, 88	GM960_B01_145R3_007.fsa	365231	88	417
B, 89	GM960_B01_145R3_007.fsa	377029	28	101
B, 90	GM960_B01_145R3_007.fsa	393701	56	223
B, 91	GM960_B01_145R3_007.fsa	409241	71	329
B, 92	GM960_B01_145R3_007.fsa	437614	52	250
B, 93	GM960_B01_145R3_007.fsa	449865	211	1177
B, 94	GM960_B01_145R3_007.fsa	466354	177	857
B, 95	GM960_B01_145R3_007.fsa	483674	17	68
B, 96	GM960_B01_145R3_007.fsa	498611	51	250
B, 97	GM960_B01_145R3_007.fsa	50916	124	623
B, 98	GM960_B01_145R3_007.fsa	530999	365	3053
B, 99	GM960_B01_145R3_007.fsa	562501	122	839
B, 100	GM960_B01_145R3_007.fsa	580411	201	1145
B, 101	GM960_B01_145R3_007.fsa	595133	537	2349
B, 102	GM960_B01_145R3_007.fsa	607443	43	191
B, 103	GM960_B01_145R3_007.fsa	618055	250	1071
B, 104	GM960_B01_145R3_007.fsa	630759	16	54
B, 105	GM960_B01_145R3_007.fsa	643428	27	117
B, 106	GM960_B01_145R3_007.fsa	655011	154	671
B, 107	GM960_B01_145R3_007.fsa	666566	46	204
B, 108	GM960_B01_145R3_007.fsa	675999	17	60
B, 109	GM960_B01_145R3_007.fsa	689591	98	414
B, 110	GM960_B01_145R3_007.fsa	701062	301	1334
B, 111	GM960_B01_145R3_007.fsa	723919	390	1844
B, 112	GM960_B01_145R3_007.fsa	736341	146	668
B, 113	GM960_B01_145R3_007.fsa	750791	18	61
B, 114	GM960_B01_145R3_007.fsa	763141	268	1269
B, 115	GM960_B01_145R3_007.fsa	774434	90	392
B, 116	GM960_B01_145R3_007.fsa	786723	292	1274
B, 117	GM960_B01_145R3_007.fsa	79796	140	603
B, 118	GM960_B01_145R3_007.fsa	809911	23	80
B, 119	GM960_B01_145R3_007.fsa	821775	513	2359
B, 120	GM960_B01_145R3_007.fsa	831639	110	456
B, 121	GM960_B01_145R3_007.fsa	843449	236	1024
B, 122	GM960_B01_145R3_007.fsa	854247	230	959
B, 123	GM960_B01_145R3_007.fsa	866977	101	664
B, 124	GM960_B01_145R3_007.fsa	886494	399	1845
B, 125	GM960_B01_145R3_007.fsa	896221	77	319
B, 126	GM960_B01_145R3_007.fsa	913679	199	1237
B, 127	GM960_B01_145R3_007.fsa	921417	256	1384
B, 128	GM960_B01_145R3_007.fsa	935892	155	727
B, 129	GM960_B01_145R3_007.fsa	946478	123	544
B, 130	GM960_B01_145R3_007.fsa	958958	45	150
B, 131	GM960_B01_145R3_007.fsa	968535	55	221
B, 132	GM960_B01_145R3_007.fsa	978092	425	1962
B, 133	GM960_B01_145R3_007.fsa	989535	170	789
B, 134	GM960_B01_145R3_007.fsa	998099	13	19
B, 135	GM960_B01_145R3_007.fsa	1006815	42	162
B, 136	GM960_B01_145R3_007.fsa	1024289	27	140
B, 137	GM960_B01_145R3_007.fsa	1039765	61	240
B, 138	GM960_B01_145R3_007.fsa	1053261	327	1447
B, 139	GM960_B01_145R3_007.fsa	1065757	237	1044
B, 140	GM960_B01_145R3_007.fsa	1079174	37	151
B, 141	GM960_B01_145R3_007.fsa	1086823	73	359
B, 142	GM960_B01_145R3_007.fsa	1096366	177	735
B, 143	GM960_B01_145R3_007.fsa	110779	21	82
B, 144	GM960_B01_145R3_007.fsa	1118237	22	69
B, 145	GM960_B01_145R3_007.fsa	1130551	14	48
B, 146	GM960_B01_145R3_007.fsa	114.0	88	372
B, 147	GM960_B01_145R3_007.fsa	1157645	107	463
B, 148	GM960_B01_145R3_007.fsa	1168744	273	1173
B, 149	GM960_B01_145R3_007.fsa	1180728	103	833
B, 150	GM960_B01_145R3_007.fsa	1194504	410	1867
B, 151	GM960_B01_145R3_007.fsa	1203621	20	85
B, 152	GM960_B01_145R3_007.fsa	1215385	67	308
B, 153	GM960_B01_145R3_007.fsa	1225333	18	56
B, 154	GM960_B01_145R3_007.fsa	1235277	66	341
B, 155	GM960_B01_145R3_007.fsa	1247022	186	893
B, 156	GM960_B01_145R3_007.fsa	1256954	27	123
B, 157	GM960_B01_145R3_007.fsa	1265078	15	71
B, 158	GM960_B01_145R3_007.fsa	1276805	132	556
B, 159	GM960_B01_145R3_007.fsa	1286723	433	1930
B, 160	GM960_B01_145R3_007.fsa	1297538	65	264
B, 161	GM960_B01_145R3_007.fsa	1305645	26	94
B, 162	GM960_B01_145R3_007.fsa	131555	282	1247
B, 163	GM960_B01_145R3_007.fsa	1326349	79	313
B, 164	GM960_B01_145R3_007.fsa	1337143	93	422
B, 165	GM960_B01_145R3_007.fsa	134883	75	353
B, 166	GM960_B01_145R3_007.fsa	1358715	76	344
B, 167	GM960_B01_145R3_007.fsa	1369492	25	107
B, 168	GM960_B01_145R3_007.fsa	1379367	209	934
B, 169	GM960_B01_145R3_007.fsa	138834	70	309
B, 170	GM960_B01_145R3_007.fsa	1396413	92	426
B, 171	GM960_B01_145R3_007.fsa	1407348	73	340
B, 172	GM960_B01_145R3_007.fsa	1416531	102	446
B, 173	GM960_B01_145R3_007.fsa	1428468	67	279
B, 174	GM960_B01_145R3_007.fsa	1438568	492	2173
B, 175	GM960_B01_145R3_007.fsa	1449584	89	373
B, 176	GM960_B01_145R3_007.fsa	1456927	40	151
B, 177	GM960_B01_145R3_007.fsa	1467023	165	722
B, 178	GM960_B01_145R3_007.fsa	1478035	163	688
B, 179	GM960_B01_145R3_007.fsa	1489046	480	2348
B, 180	GM960_B01_145R3_007.fsa	1497303	50	213
B, 181	GM960_B01_145R3_007.fsa	1509229	245	1120
B, 182	GM960_B01_145R3_007.fsa	1519319	96	421
B, 183	GM960_B01_145R3_007.fsa	1531242	68	301
B, 184	GM960_B01_145R3_007.fsa	1540413	61	271
B, 185	GM960_B01_145R3_007.fsa	1549582	54	217
B, 186	GM960_B01_145R3_007.fsa	1558751	79	382
B, 187	GM960_B01_145R3_007.fsa	1569752	80	346
B, 188	GM960_B01_145R3_007.fsa	1578919	139	611
B, 189	GM960_B01_145R3_007.fsa	1590835	36	142
B, 190	GM960_B01_145R3_007.fsa	160.0	320	1406
B, 191	GM960_B01_145R3_007.fsa	1610832	38	156
B, 192	GM960_B01_145R3_007.fsa	1619853	273	1252
B, 193	GM960_B01_145R3_007.fsa	163067	33	129
B, 194	GM960_B01_145R3_007.fsa	1640579	256	1124
B, 195	GM960_B01_145R3_007.fsa	1650481	40	141
B, 196	GM960_B01_145R3_007.fsa	1659478	227	1030
B, 197	GM960_B01_145R3_007.fsa	1671164	49	147
B, 198	GM960_B01_145R3_007.fsa	1680148	251	1154
B, 199	GM960_B01_145R3_007.fsa	1690921	44	139
B, 200	GM960_B01_145R3_007.fsa	1699893	271	1201
B, 201	GM960_B01_145R3_007.fsa	1710651	46	180
B, 202	GM960_B01_145R3_007.fsa	1719611	83	354
B, 203	GM960_B01_145R3_007.fsa	1730355	25	133
B, 204	GM960_B01_145R3_007.fsa	1741091	255	1260
B, 205	GM960_B01_145R3_007.fsa	1749138	62	262
B, 206	GM960_B01_145R3_007.fsa	1758967	35	160
B, 207	GM960_B01_145R3_007.fsa	1767897	26	123
B, 208	GM960_B01_145R3_007.fsa	1778606	224	1039
B, 209	GM960_B01_145R3_007.fsa	1789307	90	392
B, 210	GM960_B01_145R3_007.fsa	180.0	123	602
B, 211	GM960_B01_145R3_007.fsa	1810786	52	251
B, 212	GM960_B01_145R3_007.fsa	1822462	36	161
B, 213	GM960_B01_145R3_007.fsa	1833231	169	818
B, 214	GM960_B01_145R3_007.fsa	1843095	66	303
B, 215	GM960_B01_145R3_007.fsa	1854744	31	108
B, 216	GM960_B01_145R3_007.fsa	1863698	176	829
B, 217	GM960_B01_145R3_007.fsa	1873541	44	179
B, 218	GM960_B01_145R3_007.fsa	1883378	75	298
B, 219	GM960_B01_145R3_007.fsa	1893207	176	771
B, 220	GM960_B01_145R3_007.fsa	190303	507	2414
B, 221	GM960_B01_145R3_007.fsa	191463	34	110
B, 222	GM960_B01_145R3_007.fsa	1922655	136	610
B, 223	GM960_B01_145R3_007.fsa	1933349	111	470
B, 224	GM960_B01_145R3_007.fsa	1942254	73	347
B, 225	GM960_B01_145R3_007.fsa	1952932	31	129
B, 226	GM960_B01_145R3_007.fsa	1963603	175	794
B, 227	GM960_B01_145R3_007.fsa	1974265	63	281
B, 228	GM960_B01_145R3_007.fsa	1982257	373	1909
B, 229	GM960_B01_145R3_007.fsa	1992018	216	1096
B, 230	GM960_B01_145R3_007.fsa	2000876	47	230
B, 231	GM960_B01_145R3_007.fsa	2008761	17	73
B, 232	GM960_B01_145R3_007.fsa	2020147	565	2789
B, 233	GM960_B01_145R3_007.fsa	2031531	18	70
B, 234	GM960_B01_145R3_007.fsa	2042913	96	524
B, 235	GM960_B01_145R3_007.fsa	2051666	60	316
B, 236	GM960_B01_145R3_007.fsa	2061293	156	763
B, 237	GM960_B01_145R3_007.fsa	2071794	58	252
B, 238	GM960_B01_145R3_007.fsa	2080543	139	736
B, 239	GM960_B01_145R3_007.fsa	2092789	161	1013
B, 240	GM960_B01_145R3_007.fsa	2106781	69	330
B, 241	GM960_B01_145R3_007.fsa	2116399	34	173
B, 242	GM960_B01_145R3_007.fsa	2128638	38	176
B, 243	GM960_B01_145R3_007.fsa	2139126	251	1231
B, 244	GM960_B01_145R3_007.fsa	2149713	55	257
B, 245	GM960_B01_145R3_007.fsa	2159424	47	269
B, 246	GM960_B01_145R3_007.fsa	2169131	24	111
B, 247	GM960_B01_145R3_007.fsa	218.06	42	156
B, 248	GM960_B01_145R3_007.fsa	2190302	33	162
B, 249	GM960_B01_145R3_007.fsa	2199118	92	529
B, 250	GM960_B01_145R3_007.fsa	2207793	19	72
B, 251	GM960_B01_145R3_007.fsa	2218183	152	815
B, 252	GM960_B01_145R3_007.fsa	2226841	30	146
B, 253	GM960_B01_145R3_007.fsa	2237231	58	275
B, 254	GM960_B01_145R3_007.fsa	2245889	76	381
B, 255	GM960_B01_145R3_007.fsa	2257144	50	228
B, 256	GM960_B01_145R3_007.fsa	2268399	226	1197
B, 257	GM960_B01_145R3_007.fsa	2277056	67	324
B, 258	GM960_B01_145R3_007.fsa	2285714	215	1079
B, 259	GM960_B01_145R3_007.fsa	2296969	236	1262
B, 260	GM960_B01_145R3_007.fsa	2307358	39	195
B, 261	GM960_B01_145R3_007.fsa	2317747	39	134
B, 262	GM960_B01_145R3_007.fsa	2329868	382	2040
B, 263	GM960_B01_145R3_007.fsa	2339391	94	453
B, 264	GM960_B01_145R3_007.fsa	2348915	94	513
B, 265	GM960_B01_145R3_007.fsa	2358439	40	178
B, 266	GM960_B01_145R3_007.fsa	2369695	62	283
B, 267	GM960_B01_145R3_007.fsa	2379219	110	564
B, 268	GM960_B01_145R3_007.fsa	2389609	65	278
B, 269	GM960_B01_145R3_007.fsa	2400891	204	1102
B, 270	GM960_B01_145R3_007.fsa	2408908	369	2262
B, 271	GM960_B01_145R3_007.fsa	2418693	150	790
B, 272	GM960_B01_145R3_007.fsa	2428464	51	187
B, 273	GM960_B01_145R3_007.fsa	2439107	83	437
B, 274	GM960_B01_145R3_007.fsa	2451504	41	213
B, 275	GM960_B01_145R3_007.fsa	2462997	33	171
B, 276	GM960_B01_145R3_007.fsa	2471824	128	694
B, 277	GM960_B01_145R3_007.fsa	2491207	293	1628
B, 278	GM960_B01_145R3_007.fsa	2500856	21	88
B, 279	GM960_B01_145R3_007.fsa	2511111	272	1570
B, 280	GM960_B01_145R3_007.fsa	2521347	23	104
B, 281	GM960_B01_145R3_007.fsa	2530711	24	132
B, 282	GM960_B01_145R3_007.fsa	2540059	111	633
B, 283	GM960_B01_145R3_007.fsa	2551085	25	103
B, 284	GM960_B01_145R3_007.fsa	2560397	127	781
B, 285	GM960_B01_145R3_007.fsa	2568848	32	138
B, 286	GM960_B01_145R3_007.fsa	2578971	58	333
B, 287	GM960_B01_145R3_007.fsa	2586551	21	49
B, 288	GM960_B01_145R3_007.fsa	2596641	186	1005
B, 289	GM960_B01_145R3_007.fsa	2606833	39	137
B, 290	GM960_B01_145R3_007.fsa	2616229	56	306
B, 291	GM960_B01_145R3_007.fsa	2624771	90	470
B, 292	GM960_B01_145R3_007.fsa	2635023	147	913
B, 293	GM960_B01_145R3_007.fsa	2645275	42	228
B, 294	GM960_B01_145R3_007.fsa	2657236	190	1115
B, 295	GM960_B01_145R3_007.fsa	266749	115	681
B, 296	GM960_B01_145R3_007.fsa	2679453	55	256
B, 297	GM960_B01_145R3_007.fsa	2687145	21	97
B, 298	GM960_B01_145R3_007.fsa	2696546	29	159
B, 299	GM960_B01_145R3_007.fsa	2708512	75	354
B, 300	GM960_B01_145R3_007.fsa	2717914	171	1095
B, 301	GM960_B01_145R3_007.fsa	2727317	26	144
B, 302	GM960_B01_145R3_007.fsa	2736721	14	61
B, 303	GM960_B01_145R3_007.fsa	2747836	96	589
B, 304	GM960_B01_145R3_007.fsa	2758096	60	375
B, 305	GM960_B01_145R3_007.fsa	2768357	29	135
B, 306	GM960_B01_145R3_007.fsa	2779474	177	1129
B, 307	GM960_B01_145R3_007.fsa	2787171	60	336
B, 308	GM960_B01_145R3_007.fsa	2799145	119	734
B, 309	GM960_B01_145R3_007.fsa	2808503	28	122
B, 310	GM960_B01_145R3_007.fsa	2817854	56	303
B, 311	GM960_B01_145R3_007.fsa	2836547	26	95
B, 312	GM960_B01_145R3_007.fsa	2847586	37	177
B, 313	GM960_B01_145R3_007.fsa	2856924	69	383
B, 314	GM960_B01_145R3_007.fsa	2869653	20	84
B, 315	GM960_B01_145R3_007.fsa	2879831	27	161
B, 316	GM960_B01_145R3_007.fsa	2890006	51	254
B, 317	GM960_B01_145R3_007.fsa	2900178	373	2518
B, 318	GM960_B01_145R3_007.fsa	2911192	106	571
B, 319	GM960_B01_145R3_007.fsa	2918815	44	224
B, 320	GM960_B01_145R3_007.fsa	292813	19	87
B, 321	GM960_B01_145R3_007.fsa	2938287	377	2570
B, 322	GM960_B01_145R3_007.fsa	2947595	58	345
B, 323	GM960_B01_145R3_007.fsa	2957746	26	109
B, 324	GM960_B01_145R3_007.fsa	2969583	285	2010
B, 325	GM960_B01_145R3_007.fsa	2979726	108	687
B, 326	GM960_B01_145R3_007.fsa	298902	50	267
B, 327	GM960_B01_145R3_007.fsa	2998311	29	123
B, 328	GM960_B01_145R3_007.fsa	3008317	28	153
B, 329	GM960_B01_145R3_007.fsa	3014981	14	71
B, 330	GM960_B01_145R3_007.fsa	3025831	21	96
B, 331	GM960_B01_145R3_007.fsa	3035867	36	198
B, 332	GM960_B01_145R3_007.fsa	3045086	21	136
B, 333	GM960_B01_145R3_007.fsa	3055164	58	377
B, 334	GM960_B01_145R3_007.fsa	3065263	110	695
B, 335	GM960_B01_145R3_007.fsa	3075384	21	100
B, 336	GM960_B01_145R3_007.fsa	3086374	138	908
B, 337	GM960_B01_145R3_007.fsa	3094844	97	713
B, 338	GM960_B01_145R3_007.fsa	310503	64	419
B, 339	GM960_B01_145R3_007.fsa	3116941	62	359
B, 340	GM960_B01_145R3_007.fsa	3128883	60	325
B, 341	GM960_B01_145R3_007.fsa	314.0	145	846
B, 342	GM960_B01_145R3_007.fsa	3160273	185	1338
B, 343	GM960_B01_145R3_007.fsa	3178801	264	2158
B, 344	GM960_B01_145R3_007.fsa	3200857	59	351
B, 345	GM960_B01_145R3_007.fsa	3207707	25	122
B, 346	GM960_B01_145R3_007.fsa	3219678	146	969
B, 347	GM960_B01_145R3_007.fsa	3240149	366	2544
B, 348	GM960_B01_145R3_007.fsa	3249509	13	33
B, 349	GM960_B01_145R3_007.fsa	3259706	217	1580
B, 350	GM960_B01_145R3_007.fsa	3280897	380	2722
B, 351	GM960_B01_145R3_007.fsa	3289355	10	27
B, 352	GM960_B01_145R3_007.fsa	3300334	187	1316
B, 353	GM960_B01_145R3_007.fsa	3310452	20	77
B, 354	GM960_B01_145R3_007.fsa	3321395	202	1407
B, 355	GM960_B01_145R3_007.fsa	3340713	177	1380
B, 356	GM960_B01_145R3_007.fsa	3359976	276	2030
B, 357	GM960_B01_145R3_007.fsa	3380851	118	828
B, 358	GM960_B01_145R3_007.fsa	3390849	13	52
B, 359	GM960_B01_145R3_007.fsa	3399169	18	97
B, 360	GM960_B01_145R3_007.fsa	3410203	22	100
B, 361	GM960_B01_145R3_007.fsa	3421257	64	487
B, 362	GM960_B01_145R3_007.fsa	3430611	41	272
B, 363	GM960_B01_145R3_007.fsa	3442518	33	226
B, 364	GM960_B01_145R3_007.fsa	3451024	44	264
B, 365	GM960_B01_145R3_007.fsa	3461232	67	464
B, 366	GM960_B01_145R3_007.fsa	3471441	59	373
B, 367	GM960_B01_145R3_007.fsa	3482502	20	78
B, 368	GM960_B01_145R3_007.fsa	3503777	208	1560
B, 369	GM960_B01_145R3_007.fsa	351314	58	362
B, 370	GM960_B01_145R3_007.fsa	3522503	56	379
B, 371	GM960_B01_145R3_007.fsa	3531868	19	73
B, 372	GM960_B01_145R3_007.fsa	3541233	68	376
B, 373	GM960_B01_145R3_007.fsa	3562521	17	95
B, 374	GM960_B01_145R3_007.fsa	3572741	23	129
B, 375	GM960_B01_145R3_007.fsa	3583814	47	310
B, 376	GM960_B01_145R3_007.fsa	3593185	33	135
B, 377	GM960_B01_145R3_007.fsa	3602537	55	421
B, 378	GM960_B01_145R3_007.fsa	3612686	43	289
B, 379	GM960_B01_145R3_007.fsa	3625376	39	197
B, 380	GM960_B01_145R3_007.fsa	3636377	31	169
B, 381	GM960_B01_145R3_007.fsa	3644841	32	175
B, 382	GM960_B01_145R3_007.fsa	3654999	36	175
B, 383	GM960_B01_145R3_007.fsa	3663467	36	156
B, 384	GM960_B01_145R3_007.fsa	3683794	78	570
B, 385	GM960_B01_145R3_007.fsa	3694808	43	256
B, 386	GM960_B01_145R3_007.fsa	3702435	22	134
B, 387	GM960_B01_145R3_007.fsa	3715149	34	145
B, 388	GM960_B01_145R3_007.fsa	3723627	18	102
B, 389	GM960_B01_145R3_007.fsa	3734651	47	300
B, 390	GM960_B01_145R3_007.fsa	3745678	17	113
B, 391	GM960_B01_145R3_007.fsa	3753313	21	98
B, 392	GM960_B01_145R3_007.fsa	3764344	29	156
B, 393	GM960_B01_145R3_007.fsa	377368	13	49
B, 394	GM960_B01_145R3_007.fsa	3786413	26	145
B, 395	GM960_B01_145R3_007.fsa	3796603	102	796
B, 396	GM960_B01_145R3_007.fsa	380602	78	633
B, 397	GM960_B01_145R3_007.fsa	3826656	16	105
B, 398	GM960_B01_145R3_007.fsa	3834392	30	180
B, 399	GM960_B01_145R3_007.fsa	3845564	17	63
B, 400	GM960_B01_145R3_007.fsa	3857592	18	137
B, 401	GM960_B01_145R3_007.fsa	386.79	96	695
B, 402	GM960_B01_145R3_007.fsa	3878206	7	26
B, 403	GM960_B01_145R3_007.fsa	3885075	17	61
B, 404	GM960_B01_145R3_007.fsa	3897953	63	465
B, 405	GM960_B01_145R3_007.fsa	3907394	88	760
B, 406	GM960_B01_145R3_007.fsa	391855	9	55
B, 407	GM960_B01_145R3_007.fsa	3928846	6	23
B, 408	GM960_B01_145R3_007.fsa	3939139	33	205
B, 409	GM960_B01_145R3_007.fsa	3950288	18	85
B, 410	GM960_B01_145R3_007.fsa	3958005	34	240
B, 411	GM960_B01_145R3_007.fsa	3970864	13	76
B, 412	GM960_B01_145R3_007.fsa	3979435	43	285
B, 413	GM960_B01_145R3_007.fsa	3990575	18	86
B, 414	GM960_B01_145R3_007.fsa	4000833	17	83
B, 415	GM960_B01_145R3_007.fsa	4010007	24	138
B, 416	GM960_B01_145R3_007.fsa	4028398	59	539
B, 417	GM960_B01_145R3_007.fsa	4038454	221	1878
B, 418	GM960_B01_145R3_007.fsa	4051049	30	160
B, 419	GM960_B01_145R3_007.fsa	4067884	111	1010
B, 420	GM960_B01_145R3_007.fsa	4078854	94	629
B, 421	GM960_B01_145R3_007.fsa	4096619	201	1736
B, 422	GM960_B01_145R3_007.fsa	4107645	138	1197
B, 423	GM960_B01_145R3_007.fsa	4125502	27	159
B, 424	GM960_B01_145R3_007.fsa	4136585	65	492
B, 425	GM960_B01_145R3_007.fsa	4146157	13	53
B, 426	GM960_B01_145R3_007.fsa	4157603	20	120
B, 427	GM960_B01_145R3_007.fsa	4169065	97	773
B, 428	GM960_B01_145R3_007.fsa	4179658	40	268
B, 429	GM960_B01_145R3_007.fsa	4186728	20	134
B, 430	GM960_B01_145R3_007.fsa	4200861	49	389
B, 431	GM960_B01_145R3_007.fsa	4211192	40	246
B, 432	GM960_B01_145R3_007.fsa	4230981	191	1997
B, 433	GM960_B01_145R3_007.fsa	4241302	224	2050
B, 434	GM960_B01_145R3_007.fsa	4259353	18	90
B, 435	GM960_B01_145R3_007.fsa	4267946	6	28
B, 436	GM960_B01_145R3_007.fsa	4279971	23	103
B, 437	GM960_B01_145R3_007.fsa	4290276	84	836
B, 438	GM960_B01_145R3_007.fsa	4310874	32	148
B, 439	GM960_B01_145R3_007.fsa	4322027	24	91
B, 440	GM960_B01_145R3_007.fsa	4331461	19	95
B, 441	GM960_B01_145R3_007.fsa	4340035	6	17
B, 442	GM960_B01_145R3_007.fsa	4351179	70	456
B, 443	GM960_B01_145R3_007.fsa	4361462	76	496
B, 444	GM960_B01_145R3_007.fsa	4380308	271	2411
B, 445	GM960_B01_145R3_007.fsa	4391439	187	1595
B, 446	GM960_B01_145R3_007.fsa	440088	159	1284
B, 447	GM960_B01_145R3_007.fsa	4422901	166	1104
B, 448	GM960_B01_145R3_007.fsa	4442299	50	301
B, 449	GM960_B01_145R3_007.fsa	4452006	80	635
B, 450	GM960_B01_145R3_007.fsa	4464368	112	1147
B, 451	GM960_B01_145R3_007.fsa	4471435	84	629
B, 452	GM960_B01_145R3_007.fsa	4480273	111	875
B, 453	GM960_B01_145R3_007.fsa	4490884	35	184
B, 454	GM960_B01_145R3_007.fsa	4501502	50	263
B, 455	GM960_B01_145R3_007.fsa	4512125	43	202
B, 456	GM960_B01_145R3_007.fsa	4520982	73	418
B, 457	GM960_B01_145R3_007.fsa	4531616	37	127
B, 458	GM960_B01_145R3_007.fsa	4539596	131	719
B, 459	GM960_B01_145R3_007.fsa	4551129	162	821
B, 460	GM960_B01_145R3_007.fsa	4560892	91	418
B, 461	GM960_B01_145R3_007.fsa	460.0	4409	55117
B, 462	GM960_B01_145R3_007.fsa	4610482	6294	82520
B, 463	GM960_B01_145R3_007.fsa	4653333	37	315
B, 464	GM960_B01_145R3_007.fsa	466384	15	44
B, 465	GM960_B01_145R3_007.fsa	4684868	10	68
B, 466	GM960_B01_145R3_007.fsa	4692759	12	44
B, 467	GM960_B01_145R3_007.fsa	4698021	12	24
B, 468	GM960_B01_145R3_007.fsa	4711181	16	87
B, 469	GM960_B01_145R3_007.fsa	4721715	14	146
B, 470	GM960_B01_145R3_007.fsa	4743677	15	120
B, 471	GM960_B01_145R3_007.fsa	4761262	18	101
B, 472	GM960_B01_145R3_007.fsa	4777101	11	76
B, 473	GM960_B01_145R3_007.fsa	4783264	13	64
B, 474	GM960_B01_145R3_007.fsa	4808021	14	71
B, 475	GM960_B01_145R3_007.fsa	4830341	14	32
B, 476	GM960_B01_145R3_007.fsa	4837495	11	71
B, 477	GM960_B01_145R3_007.fsa	4850029	7	22
B, 478	GM960_B01_145R3_007.fsa	4857199	9	46
B, 479	GM960_B01_145R3_007.fsa	4867067	8	42
B, 480	GM960_B01_145R3_007.fsa	4879642	19	67
B, 481	GM960_B01_145R3_007.fsa	4891335	17	94
B, 482	GM960_B01_145R3_007.fsa	4901241	14	72
B, 483	GM960_B01_145R3_007.fsa	4916572	15	93
B, 484	GM960_B01_145R3_007.fsa	492741	13	68
B, 485	GM960_B01_145R3_007.fsa	4949125	18	87
B, 486	GM960_B01_145R3_007.fsa	4963631	12	86
B, 487	GM960_B01_145R3_007.fsa	4981797	11	100
B, 488	GM960_B01_145R3_007.fsa	4999089	16	97
B, 489	GM960_B01_145R3_007.fsa	5015319	18	56
B, 490	GM960_B01_145R3_007.fsa	5022548	11	52
B, 491	GM960_B01_145R3_007.fsa	5040677	10	44
B, 492	GM960_B01_145R3_007.fsa	5054327	14	80
B, 493	GM960_B01_145R3_007.fsa	5074431	12	51
B, 494	GM960_B01_145R3_007.fsa	5081766	15	79
B, 495	GM960_B01_145R3_007.fsa	5096476	11	46
B, 496	GM960_B01_145R3_007.fsa	5105698	12	68
B, 497	GM960_B01_145R3_007.fsa	5114015	17	83
B, 498	GM960_B01_145R3_007.fsa	5131629	12	76
B, 499	GM960_B01_145R3_007.fsa	5146654	10	44
B, 500	GM960_B01_145R3_007.fsa	5158068	14	60
B, 501	GM960_B01_145R3_007.fsa	5178065	19	103
B, 502	GM960_B01_145R3_007.fsa	5190458	8	39
B, 503	GM960_B01_145R3_007.fsa	5200925	7	30
B, 504	GM960_B01_145R3_007.fsa	5211096	14	76
B, 505	GM960_B01_145R3_007.fsa	5230501	10	67
B, 506	GM960_B01_145R3_007.fsa	5246201	11	35
B, 507	GM960_B01_145R3_007.fsa	5260046	9	31
B, 508	GM960_B01_145R3_007.fsa	5267427	14	80
B, 509	GM960_B01_145R3_007.fsa	5280339	11	57
B, 510	GM960_B01_145R3_007.fsa	5289559	13	51
B, 511	GM960_B01_145R3_007.fsa	5305227	10	73
B, 512	GM960_B01_145R3_007.fsa	5316282	14	62
B, 513	GM960_B01_145R3_007.fsa	5329175	9	61
B, 514	GM960_B01_145R3_007.fsa	5342983	9	35
B, 515	GM960_B01_145R3_007.fsa	5356785	13	60
B, 516	GM960_B01_145R3_007.fsa	5364144	14	62
B, 517	GM960_B01_145R3_007.fsa	5372422	18	74
B, 518	GM960_B01_145R3_007.fsa	5384375	13	63
B, 519	GM960_B01_145R3_007.fsa	5410349	11	90
B, 520	GM960_B01_145R3_007.fsa	5417888	17	60
B, 521	GM960_B01_145R3_007.fsa	5438673	15	65
B, 522	GM960_B01_145R3_007.fsa	5450043	16	55
B, 523	GM960_B01_145R3_007.fsa	5474759	11	62
B, 524	GM960_B01_145R3_007.fsa	5499584	15	119
B, 525	GM960_B01_145R3_007.fsa	5512997	13	75
B, 526	GM960_B01_145R3_007.fsa	5525481	19	115
B, 527	GM960_B01_145R3_007.fsa	5533178	12	105
B, 528	GM960_B01_145R3_007.fsa	5566005	20	75
B, 529	GM960_B01_145R3_007.fsa	5576667	14	65
B, 530	GM960_B01_145R3_007.fsa	5590266	19	113
B, 531	GM960_B01_145R3_007.fsa	5600976	9	40
B, 532	GM960_B01_145R3_007.fsa	561074	10	67
B, 533	GM960_B01_145R3_007.fsa	5622476	8	50
B, 534	GM960_B01_145R3_007.fsa	5639138	12	33
B, 535	GM960_B01_145R3_007.fsa	5647975	6	30
B, 536	GM960_B01_145R3_007.fsa	566273	12	81
B, 537	GM960_B01_145R3_007.fsa	5672584	14	73
B, 538	GM960_B01_145R3_007.fsa	5702233	13	95
B, 539	GM960_B01_145R3_007.fsa	570917	12	65
B, 540	GM960_B01_145R3_007.fsa	5726047	11	79
B, 541	GM960_B01_145R3_007.fsa	5752937	9	55
B, 542	GM960_B01_145R3_007.fsa	5775927	16	118
B, 543	GM960_B01_145R3_007.fsa	5794978	11	85
B, 544	GM960_B01_145R3_007.fsa	5804012	11	35
B, 545	GM960_B01_145R3_007.fsa	5816059	19	83
B, 546	GM960_B01_145R3_007.fsa	582.41	8	51
B, 547	GM960_B01_145R3_007.fsa	5836178	9	27
B, 548	GM960_B01_145R3_007.fsa	5846256	8	33
B, 549	GM960_B01_145R3_007.fsa	5858367	9	50
B, 550	GM960_B01_145R3_007.fsa	5874544	13	29
B, 551	GM960_B01_145R3_007.fsa	5880618	14	53
B, 552	GM960_B01_145R3_007.fsa	5895825	9	61
B, 553	GM960_B01_145R3_007.fsa	5903947	11	72
B, 554	GM960_B01_145R3_007.fsa	5914111	9	71
B, 555	GM960_B01_145R3_007.fsa	5937537	7	21
B, 556	GM960_B01_145R3_007.fsa	5953874	17	140
B, 557	GM960_B01_145R3_007.fsa	5966149	24	264
B, 558	GM960_B01_145R3_007.fsa	5981518	9	58
B, 559	GM960_B01_145R3_007.fsa	6002031	13	78
B, 560	GM960_B01_145R3_007.fsa	6018274	10	29
B, 561	GM960_B01_145R3_007.fsa	6026396	12	36
B, 562	GM960_B01_145R3_007.fsa	6034518	9	42
B, 563	GM960_B01_145R3_007.fsa	604467	11	45
B, 564	GM960_B01_145R3_007.fsa	6054822	9	73
B, 565	GM960_B01_145R3_007.fsa	6071066	14	51
B, 566	GM960_B01_145R3_007.fsa	6080203	12	48
B, 567	GM960_B01_145R3_007.fsa	6085279	17	60
B, 568	GM960_B01_145R3_007.fsa	6102538	11	92
B, 569	GM960_B01_145R3_007.fsa	6124873	14	112
B, 570	GM960_B01_145R3_007.fsa	6132995	10	45
B, 571	GM960_B01_145R3_007.fsa	6143147	10	33
B, 572	GM960_B01_145R3_007.fsa	6152284	12	61
B, 573	GM960_B01_145R3_007.fsa	6164467	13	51
B, 574	GM960_B01_145R3_007.fsa	6171574	14	65
B, 575	GM960_B01_145R3_007.fsa	6187817	16	101
B, 576	GM960_B01_145R3_007.fsa	6209137	18	90
B, 577	GM960_B01_145R3_007.fsa	6232487	9	63
B, 578	GM960_B01_145R3_007.fsa	6243655	12	38
B, 579	GM960_B01_145R3_007.fsa	6253807	13	70
B, 580	GM960_B01_145R3_007.fsa	626802	15	73
B, 581	GM960_B01_145R3_007.fsa	6277157	11	51
B, 582	GM960_B01_145R3_007.fsa	6303553	14	70
B, 583	GM960_B01_145R3_007.fsa	6320812	9	45
B, 584	GM960_B01_145R3_007.fsa	6328934	10	29
B, 585	GM960_B01_145R3_007.fsa	6344162	14	78
B, 586	GM960_B01_145R3_007.fsa	6371574	18	69
B, 587	GM960_B01_145R3_007.fsa	6381726	16	42
B, 588	GM960_B01_145R3_007.fsa	6391878	10	63
B, 589	GM960_B01_145R3_007.fsa	6419289	12	35
B, 590	GM960_B01_145R3_007.fsa	6438579	16	106
B, 591	GM960_B01_145R3_007.fsa	6450761	12	32
B, 592	GM960_B01_145R3_007.fsa	646802	10	83
B, 593	GM960_B01_145R3_007.fsa	6478173	12	31
B, 594	GM960_B01_145R3_007.fsa	648934	12	68
G, 1	GM960_B01_145R3_007.fsa	460.0	126	844
G, 2	GM960_B01_145R3_007.fsa	4613977	160	1095
G, 3	GM960_B01_145R3_007.fsa	4625339	90	651
Y, 1	GM960_B01_145R3_007.fsa		51	299
Y, 2	GM960_B01_145R3_007.fsa	4606987	60	366
Y, 3	GM960_B01_145R3_007.fsa	4618346	65	191
R, 1	GM960_B01_145R3_007.fsa	180.0	53	207
R, 2	GM960_B01_145R3_007.fsa	278204	50	121
O, 1	GM960_B01_145R3_007.fsa	20.0	591	5604
O, 2	GM960_B01_145R3_007.fsa	40.0	499	3523
O, 3	GM960_B01_145R3_007.fsa	60.0	1120	5035
O, 4	GM960_B01_145R3_007.fsa	80.0	628	3261
O, 5	GM960_B01_145R3_007.fsa	100.0	975	4955
O, 6	GM960_B01_145R3_007.fsa	114.0	1154	5581
O, 7	GM960_B01_145R3_007.fsa	120.0	865	4515
O, 8	GM960_B01_145R3_007.fsa	140.0	725	3565
O, 9	GM960_B01_145R3_007.fsa	160.0	758	3819
O, 10	GM960_B01_145R3_007.fsa	180.0	912	4666
O, 11	GM960_B01_145R3_007.fsa	200.0	713	3863
O, 12	GM960_B01_145R3_007.fsa	214.0	749	4059
O, 13	GM960_B01_145R3_007.fsa	220.0	582	3337
O, 14	GM960_B01_145R3_007.fsa	240.0	880	5300
O, 15	GM960_B01_145R3_007.fsa	250.0	411	2649
O, 16	GM960_B01_145R3_007.fsa	260.0	658	4196
O, 17	GM960_B01_145R3_007.fsa	280.0	751	5191
O, 18	GM960_B01_145R3_007.fsa	300.0	750	5395
O, 19	GM960_B01_145R3_007.fsa	314.0	480	3630
O, 20	GM960_B01_145R3_007.fsa	320.0	529	4099
O, 21	GM960_B01_145R3_007.fsa	340.0	678	5416
O, 22	GM960_B01_145R3_007.fsa	360.0	542	4563
O, 23	GM960_B01_145R3_007.fsa	380.0	374	3297
O, 24	GM960_B01_145R3_007.fsa	400.0	497	4528
O, 25	GM960_B01_145R3_007.fsa	414.0	474	4370
O, 26	GM960_B01_145R3_007.fsa	420.0	437	3967
O, 27	GM960_B01_145R3_007.fsa	440.0	514	4856
O, 28	GM960_B01_145R3_007.fsa	460.0	507	5646
O, 29	GM960_B01_145R3_007.fsa	480.0	504	5153
O, 30	GM960_B01_145R3_007.fsa	500.0	238	2412
O, 31	GM960_B01_145R3_007.fsa	514.0	241	2692
O, 32	GM960_B01_145R3_007.fsa	520.0	553	5824
O, 33	GM960_B01_145R3_007.fsa	540.0	453	4827
O, 34	GM960_B01_145R3_007.fsa	560.0	288	3217
O, 35	GM960_B01_145R3_007.fsa	580.0	451	4987
O, 36	GM960_B01_145R3_007.fsa	600.0	296	3353

## Sheet: 145R4
Dye/Sample Peak	Sample File Name	Size	Height	Area in Point
B, 1	GM960_B02_145R4_007.fsa		7	35
B, 2	GM960_B02_145R4_007.fsa		10	82
B, 3	GM960_B02_145R4_007.fsa		15	69
B, 4	GM960_B02_145R4_007.fsa		12	61
B, 5	GM960_B02_145R4_007.fsa		11	47
B, 6	GM960_B02_145R4_007.fsa		5	14
B, 7	GM960_B02_145R4_007.fsa		13	105
B, 8	GM960_B02_145R4_007.fsa		10	40
B, 9	GM960_B02_145R4_007.fsa		10	36
B, 10	GM960_B02_145R4_007.fsa		11	87
B, 11	GM960_B02_145R4_007.fsa		7	70
B, 12	GM960_B02_145R4_007.fsa		12	51
B, 13	GM960_B02_145R4_007.fsa		14	67
B, 14	GM960_B02_145R4_007.fsa		12	49
B, 15	GM960_B02_145R4_007.fsa		8	39
B, 16	GM960_B02_145R4_007.fsa		14	116
B, 17	GM960_B02_145R4_007.fsa		12	55
B, 18	GM960_B02_145R4_007.fsa		16	45
B, 19	GM960_B02_145R4_007.fsa		14	33
B, 20	GM960_B02_145R4_007.fsa		11	37
B, 21	GM960_B02_145R4_007.fsa		6	37
B, 22	GM960_B02_145R4_007.fsa		10	34
B, 23	GM960_B02_145R4_007.fsa		12	43
B, 24	GM960_B02_145R4_007.fsa		12	87
B, 25	GM960_B02_145R4_007.fsa		12	72
B, 26	GM960_B02_145R4_007.fsa		12	72
B, 27	GM960_B02_145R4_007.fsa		13	67
B, 28	GM960_B02_145R4_007.fsa		13	110
B, 29	GM960_B02_145R4_007.fsa		9	42
B, 30	GM960_B02_145R4_007.fsa		9	78
B, 31	GM960_B02_145R4_007.fsa		10	44
B, 32	GM960_B02_145R4_007.fsa		8	43
B, 33	GM960_B02_145R4_007.fsa		10	47
B, 34	GM960_B02_145R4_007.fsa		10	43
B, 35	GM960_B02_145R4_007.fsa		9	28
B, 36	GM960_B02_145R4_007.fsa		15	45
B, 37	GM960_B02_145R4_007.fsa		10	30
B, 38	GM960_B02_145R4_007.fsa		12	50
B, 39	GM960_B02_145R4_007.fsa		13	54
B, 40	GM960_B02_145R4_007.fsa		10	44
B, 41	GM960_B02_145R4_007.fsa		8	41
B, 42	GM960_B02_145R4_007.fsa		12	46
B, 43	GM960_B02_145R4_007.fsa		16	64
B, 44	GM960_B02_145R4_007.fsa		15	64
B, 45	GM960_B02_145R4_007.fsa		18	73
B, 46	GM960_B02_145R4_007.fsa		18	66
B, 47	GM960_B02_145R4_007.fsa		15	95
B, 48	GM960_B02_145R4_007.fsa		14	65
B, 49	GM960_B02_145R4_007.fsa		14	86
B, 50	GM960_B02_145R4_007.fsa		13	132
B, 51	GM960_B02_145R4_007.fsa		7	46
B, 52	GM960_B02_145R4_007.fsa		10	37
B, 53	GM960_B02_145R4_007.fsa		12	120
B, 54	GM960_B02_145R4_007.fsa		12	76
B, 55	GM960_B02_145R4_007.fsa		8	46
B, 56	GM960_B02_145R4_007.fsa		10	65
B, 57	GM960_B02_145R4_007.fsa		12	59
B, 58	GM960_B02_145R4_007.fsa		10	32
B, 59	GM960_B02_145R4_007.fsa		17	72
B, 60	GM960_B02_145R4_007.fsa		15	64
B, 61	GM960_B02_145R4_007.fsa		8	27
B, 62	GM960_B02_145R4_007.fsa		28	213
B, 63	GM960_B02_145R4_007.fsa		57	445
B, 64	GM960_B02_145R4_007.fsa		86	518
B, 65	GM960_B02_145R4_007.fsa		51	249
B, 66	GM960_B02_145R4_007.fsa		13	49
B, 67	GM960_B02_145R4_007.fsa	18571	28	158
B, 68	GM960_B02_145R4_007.fsa	4.0	25	140
B, 69	GM960_B02_145R4_007.fsa	6.0	11	91
B, 70	GM960_B02_145R4_007.fsa	82857	18	58
B, 71	GM960_B02_145R4_007.fsa	104286	9	41
B, 72	GM960_B02_145R4_007.fsa	14.0	43	190
B, 73	GM960_B02_145R4_007.fsa	152857	21	106
B, 74	GM960_B02_145R4_007.fsa	165714	5	16
B, 75	GM960_B02_145R4_007.fsa	177143	9	25
B, 76	GM960_B02_145R4_007.fsa	191429	25	103
B, 77	GM960_B02_145R4_007.fsa	208128	201	931
B, 78	GM960_B02_145R4_007.fsa	22572	119	1144
B, 79	GM960_B02_145R4_007.fsa	250622	15	57
B, 80	GM960_B02_145R4_007.fsa	259757	10	49
B, 81	GM960_B02_145R4_007.fsa	276227	120	594
B, 82	GM960_B02_145R4_007.fsa	293794	149	662
B, 83	GM960_B02_145R4_007.fsa	322185	101	718
B, 84	GM960_B02_145R4_007.fsa	334613	107	500
B, 85	GM960_B02_145R4_007.fsa	364125	77	399
B, 86	GM960_B02_145R4_007.fsa	374562	34	107
B, 87	GM960_B02_145R4_007.fsa	392465	65	245
B, 88	GM960_B02_145R4_007.fsa	408154	75	461
B, 89	GM960_B02_145R4_007.fsa	43793	70	338
B, 90	GM960_B02_145R4_007.fsa	449175	230	1308
B, 91	GM960_B02_145R4_007.fsa	465837	169	922
B, 92	GM960_B02_145R4_007.fsa	482258	12	66
B, 93	GM960_B02_145R4_007.fsa	499518	66	304
B, 94	GM960_B02_145R4_007.fsa	509115	126	649
B, 95	GM960_B02_145R4_007.fsa	532244	365	3158
B, 96	GM960_B02_145R4_007.fsa	567112	121	802
B, 97	GM960_B02_145R4_007.fsa	581176	300	1959
B, 98	GM960_B02_145R4_007.fsa	594087	494	2166
B, 99	GM960_B02_145R4_007.fsa	60844	39	165
B, 100	GM960_B02_145R4_007.fsa	618966	251	1078
B, 101	GM960_B02_145R4_007.fsa	63261	19	68
B, 102	GM960_B02_145R4_007.fsa	644121	35	149
B, 103	GM960_B02_145R4_007.fsa	656642	157	712
B, 104	GM960_B02_145R4_007.fsa	668086	50	218
B, 105	GM960_B02_145R4_007.fsa	67639	14	54
B, 106	GM960_B02_145R4_007.fsa	689849	89	423
B, 107	GM960_B02_145R4_007.fsa	702233	288	1369
B, 108	GM960_B02_145R4_007.fsa	724843	375	1811
B, 109	GM960_B02_145R4_007.fsa	737124	138	597
B, 110	GM960_B02_145R4_007.fsa	750387	16	43
B, 111	GM960_B02_145R4_007.fsa	762592	289	1320
B, 112	GM960_B02_145R4_007.fsa	774762	98	407
B, 113	GM960_B02_145R4_007.fsa	785886	290	1406
B, 114	GM960_B02_145R4_007.fsa	797987	150	651
B, 115	GM960_B02_145R4_007.fsa	810893	25	88
B, 116	GM960_B02_145R4_007.fsa	821761	524	2378
B, 117	GM960_B02_145R4_007.fsa	83162	111	513
B, 118	GM960_B02_145R4_007.fsa	843424	247	1056
B, 119	GM960_B02_145R4_007.fsa	85422	233	954
B, 120	GM960_B02_145R4_007.fsa	865968	96	670
B, 121	GM960_B02_145R4_007.fsa	88646	402	1898
B, 122	GM960_B02_145R4_007.fsa	896187	70	308
B, 123	GM960_B02_145R4_007.fsa	914614	198	1269
B, 124	GM960_B02_145R4_007.fsa	921386	252	1268
B, 125	GM960_B02_145R4_007.fsa	935863	145	733
B, 126	GM960_B02_145R4_007.fsa	946452	144	585
B, 127	GM960_B02_145R4_007.fsa	959895	41	148
B, 128	GM960_B02_145R4_007.fsa	968518	56	199
B, 129	GM960_B02_145R4_007.fsa	979035	419	2022
B, 130	GM960_B02_145R4_007.fsa	990482	168	806
B, 131	GM960_B02_145R4_007.fsa	1009657	29	161
B, 132	GM960_B02_145R4_007.fsa	1025067	15	81
B, 133	GM960_B02_145R4_007.fsa	1039468	56	216
B, 134	GM960_B02_145R4_007.fsa	1053825	323	1498
B, 135	GM960_B02_145R4_007.fsa	106528	236	1048
B, 136	GM960_B02_145R4_007.fsa	1077657	39	160
B, 137	GM960_B02_145R4_007.fsa	1086207	80	369
B, 138	GM960_B02_145R4_007.fsa	1096637	163	714
B, 139	GM960_B02_145R4_007.fsa	1108932	21	98
B, 140	GM960_B02_145R4_007.fsa	1117426	18	91
B, 141	GM960_B02_145R4_007.fsa	1127786	15	62
B, 142	GM960_B02_145R4_007.fsa	114.0	87	416
B, 143	GM960_B02_145R4_007.fsa	1156706	109	490
B, 144	GM960_B02_145R4_007.fsa	1167805	280	1234
B, 145	GM960_B02_145R4_007.fsa	1185314	100	812
B, 146	GM960_B02_145R4_007.fsa	1194499	419	1932
B, 147	GM960_B02_145R4_007.fsa	1204526	21	53
B, 148	GM960_B02_145R4_007.fsa	121448	61	300
B, 149	GM960_B02_145R4_007.fsa	1223525	11	66
B, 150	GM960_B02_145R4_007.fsa	123618	63	310
B, 151	GM960_B02_145R4_007.fsa	1247022	200	879
B, 152	GM960_B02_145R4_007.fsa	1256052	35	119
B, 153	GM960_B02_145R4_007.fsa	1264175	13	52
B, 154	GM960_B02_145R4_007.fsa	1276805	134	625
B, 155	GM960_B02_145R4_007.fsa	1286723	441	2022
B, 156	GM960_B02_145R4_007.fsa	1298439	66	281
B, 157	GM960_B02_145R4_007.fsa	1307446	31	113
B, 158	GM960_B02_145R4_007.fsa	131555	302	1326
B, 159	GM960_B02_145R4_007.fsa	1325449	69	286
B, 160	GM960_B02_145R4_007.fsa	1338042	99	419
B, 161	GM960_B02_145R4_007.fsa	1349729	72	284
B, 162	GM960_B02_145R4_007.fsa	1358715	81	360
B, 163	GM960_B02_145R4_007.fsa	137039	27	72
B, 164	GM960_B02_145R4_007.fsa	1379367	197	880
B, 165	GM960_B02_145R4_007.fsa	138834	64	279
B, 166	GM960_B02_145R4_007.fsa	139731	80	346
B, 167	GM960_B02_145R4_007.fsa	1407356	76	360
B, 168	GM960_B02_145R4_007.fsa	1416548	107	490
B, 169	GM960_B02_145R4_007.fsa	1428496	66	263
B, 170	GM960_B02_145R4_007.fsa	1438602	496	2149
B, 171	GM960_B02_145R4_007.fsa	1449625	77	348
B, 172	GM960_B02_145R4_007.fsa	145789	36	121
B, 173	GM960_B02_145R4_007.fsa	1467072	170	714
B, 174	GM960_B02_145R4_007.fsa	1478088	158	689
B, 175	GM960_B02_145R4_007.fsa	1490018	506	2359
B, 176	GM960_B02_145R4_007.fsa	1509284	254	1111
B, 177	GM960_B02_145R4_007.fsa	1519372	99	422
B, 178	GM960_B02_145R4_007.fsa	1530375	77	292
B, 179	GM960_B02_145R4_007.fsa	1541375	61	253
B, 180	GM960_B02_145R4_007.fsa	1549624	38	150
B, 181	GM960_B02_145R4_007.fsa	1559703	84	337
B, 182	GM960_B02_145R4_007.fsa	1570697	75	320
B, 183	GM960_B02_145R4_007.fsa	1579856	148	609
B, 184	GM960_B02_145R4_007.fsa	159176	30	124
B, 185	GM960_B02_145R4_007.fsa	160.09	305	1438
B, 186	GM960_B02_145R4_007.fsa	1611695	38	163
B, 187	GM960_B02_145R4_007.fsa	1620683	281	1229
B, 188	GM960_B02_145R4_007.fsa	163146	39	152
B, 189	GM960_B02_145R4_007.fsa	1640435	271	1202
B, 190	GM960_B02_145R4_007.fsa	1651195	36	151
B, 191	GM960_B02_145R4_007.fsa	1660155	254	1110
B, 192	GM960_B02_145R4_007.fsa	1670899	39	126
B, 193	GM960_B02_145R4_007.fsa	1679845	263	1209
B, 194	GM960_B02_145R4_007.fsa	1691466	45	160
B, 195	GM960_B02_145R4_007.fsa	1700397	281	1317
B, 196	GM960_B02_145R4_007.fsa	1711107	54	207
B, 197	GM960_B02_145R4_007.fsa	1720024	77	406
B, 198	GM960_B02_145R4_007.fsa	1730717	31	126
B, 199	GM960_B02_145R4_007.fsa	1740511	284	1296
B, 200	GM960_B02_145R4_007.fsa	1749408	57	265
B, 201	GM960_B02_145R4_007.fsa	175741	34	162
B, 202	GM960_B02_145R4_007.fsa	1768959	29	129
B, 203	GM960_B02_145R4_007.fsa	1778723	229	1088
B, 204	GM960_B02_145R4_007.fsa	1788479	80	356
B, 205	GM960_B02_145R4_007.fsa	180.0	121	605
B, 206	GM960_B02_145R4_007.fsa	1810706	63	269
B, 207	GM960_B02_145R4_007.fsa	1822299	41	193
B, 208	GM960_B02_145R4_007.fsa	1832105	197	927
B, 209	GM960_B02_145R4_007.fsa	1841907	68	357
B, 210	GM960_B02_145R4_007.fsa	1853486	44	144
B, 211	GM960_B02_145R4_007.fsa	186328	206	932
B, 212	GM960_B02_145R4_007.fsa	1873959	50	196
B, 213	GM960_B02_145R4_007.fsa	1881966	73	298
B, 214	GM960_B02_145R4_007.fsa	1892638	193	846
B, 215	GM960_B02_145R4_007.fsa	1902417	564	2618
B, 216	GM960_B02_145R4_007.fsa	1922851	133	602
B, 217	GM960_B02_145R4_007.fsa	1932619	111	480
B, 218	GM960_B02_145R4_007.fsa	1942382	75	336
B, 219	GM960_B02_145R4_007.fsa	1953029	37	137
B, 220	GM960_B02_145R4_007.fsa	1962785	168	768
B, 221	GM960_B02_145R4_007.fsa	1973423	52	241
B, 222	GM960_B02_145R4_007.fsa	1982285	390	1959
B, 223	GM960_B02_145R4_007.fsa	1991144	219	1091
B, 224	GM960_B02_145R4_007.fsa	200.0	52	209
B, 225	GM960_B02_145R4_007.fsa	2009697	28	93
B, 226	GM960_B02_145R4_007.fsa	2019392	582	2879
B, 227	GM960_B02_145R4_007.fsa	2029966	25	107
B, 228	GM960_B02_145R4_007.fsa	204.23	86	432
B, 229	GM960_B02_145R4_007.fsa	2051109	70	286
B, 230	GM960_B02_145R4_007.fsa	2060797	161	736
B, 231	GM960_B02_145R4_007.fsa	2072244	56	235
B, 232	GM960_B02_145R4_007.fsa	2081048	150	754
B, 233	GM960_B02_145R4_007.fsa	2092491	174	1005
B, 234	GM960_B02_145R4_007.fsa	2106572	79	373
B, 235	GM960_B02_145R4_007.fsa	211713	41	247
B, 236	GM960_B02_145R4_007.fsa	2128566	42	186
B, 237	GM960_B02_145R4_007.fsa	214.0	256	1305
B, 238	GM960_B02_145R4_007.fsa	2150609	54	234
B, 239	GM960_B02_145R4_007.fsa	2161209	64	304
B, 240	GM960_B02_145R4_007.fsa	2170918	34	140
B, 241	GM960_B02_145R4_007.fsa	2181501	42	187
B, 242	GM960_B02_145R4_007.fsa	2190313	33	168
B, 243	GM960_B02_145R4_007.fsa	220.0	112	571
B, 244	GM960_B02_145R4_007.fsa	2209486	27	100
B, 245	GM960_B02_145R4_007.fsa	2218109	173	855
B, 246	GM960_B02_145R4_007.fsa	2226731	27	117
B, 247	GM960_B02_145R4_007.fsa	2237078	53	242
B, 248	GM960_B02_145R4_007.fsa	2246562	70	368
B, 249	GM960_B02_145R4_007.fsa	2257769	67	270
B, 250	GM960_B02_145R4_007.fsa	2268977	258	1300
B, 251	GM960_B02_145R4_007.fsa	2277597	79	383
B, 252	GM960_B02_145R4_007.fsa	2286218	226	1228
B, 253	GM960_B02_145R4_007.fsa	2297424	266	1383
B, 254	GM960_B02_145R4_007.fsa	2307768	48	262
B, 255	GM960_B02_145R4_007.fsa	2318974	42	156
B, 256	GM960_B02_145R4_007.fsa	2330179	406	2134
B, 257	GM960_B02_145R4_007.fsa	2339661	104	497
B, 258	GM960_B02_145R4_007.fsa	2350004	96	508
B, 259	GM960_B02_145R4_007.fsa	2359486	37	178
B, 260	GM960_B02_145R4_007.fsa	2370692	74	329
B, 261	GM960_B02_145R4_007.fsa	2379312	124	616
B, 262	GM960_B02_145R4_007.fsa	2390518	60	296
B, 263	GM960_B02_145R4_007.fsa	2400893	226	1204
B, 264	GM960_B02_145R4_007.fsa	2408919	395	2277
B, 265	GM960_B02_145R4_007.fsa	2419603	158	844
B, 266	GM960_B02_145R4_007.fsa	2427603	45	214
B, 267	GM960_B02_145R4_007.fsa	243914	103	459
B, 268	GM960_B02_145R4_007.fsa	2449769	46	214
B, 269	GM960_B02_145R4_007.fsa	2461262	51	184
B, 270	GM960_B02_145R4_007.fsa	2471851	144	750
B, 271	GM960_B02_145R4_007.fsa	2481542	33	135
B, 272	GM960_B02_145R4_007.fsa	2491217	326	1816
B, 273	GM960_B02_145R4_007.fsa	2501697	31	134
B, 274	GM960_B02_145R4_007.fsa	2511019	304	1739
B, 275	GM960_B02_145R4_007.fsa	2520323	39	168
B, 276	GM960_B02_145R4_007.fsa	2531298	32	149
B, 277	GM960_B02_145R4_007.fsa	2540567	112	630
B, 278	GM960_B02_145R4_007.fsa	2551499	24	101
B, 279	GM960_B02_145R4_007.fsa	2560731	127	766
B, 280	GM960_B02_145R4_007.fsa	2569948	34	148
B, 281	GM960_B02_145R4_007.fsa	2578312	68	401
B, 282	GM960_B02_145R4_007.fsa	258583	21	64
B, 283	GM960_B02_145R4_007.fsa	2595836	198	1070
B, 284	GM960_B02_145R4_007.fsa	2605136	32	154
B, 285	GM960_B02_145R4_007.fsa	2614555	61	316
B, 286	GM960_B02_145R4_007.fsa	2623976	102	561
B, 287	GM960_B02_145R4_007.fsa	2635113	167	968
B, 288	GM960_B02_145R4_007.fsa	2645396	41	200
B, 289	GM960_B02_145R4_007.fsa	2656539	196	1153
B, 290	GM960_B02_145R4_007.fsa	2667686	137	819
B, 291	GM960_B02_145R4_007.fsa	2678836	53	271
B, 292	GM960_B02_145R4_007.fsa	2688274	19	93
B, 293	GM960_B02_145R4_007.fsa	2698572	42	198
B, 294	GM960_B02_145R4_007.fsa	2708873	81	447
B, 295	GM960_B02_145R4_007.fsa	2719177	181	1148
B, 296	GM960_B02_145R4_007.fsa	2727766	35	145
B, 297	GM960_B02_145R4_007.fsa	2735498	14	51
B, 298	GM960_B02_145R4_007.fsa	2748389	98	567
B, 299	GM960_B02_145R4_007.fsa	2758705	75	380
B, 300	GM960_B02_145R4_007.fsa	2769024	33	159
B, 301	GM960_B02_145R4_007.fsa	2780207	186	1185
B, 302	GM960_B02_145R4_007.fsa	2788811	59	331
B, 303	GM960_B02_145R4_007.fsa	280.0	111	677
B, 304	GM960_B02_145R4_007.fsa	281017	29	127
B, 305	GM960_B02_145R4_007.fsa	2818641	52	276
B, 306	GM960_B02_145R4_007.fsa	2828802	11	46
B, 307	GM960_B02_145R4_007.fsa	2838112	20	87
B, 308	GM960_B02_145R4_007.fsa	2848264	31	176
B, 309	GM960_B02_145R4_007.fsa	2857566	74	436
B, 310	GM960_B02_145R4_007.fsa	286771	24	146
B, 311	GM960_B02_145R4_007.fsa	2879538	30	166
B, 312	GM960_B02_145R4_007.fsa	289136	43	221
B, 313	GM960_B02_145R4_007.fsa	2900645	396	2534
B, 314	GM960_B02_145R4_007.fsa	2911612	102	632
B, 315	GM960_B02_145R4_007.fsa	2920888	39	224
B, 316	GM960_B02_145R4_007.fsa	2929317	19	78
B, 317	GM960_B02_145R4_007.fsa	2939429	419	2771
B, 318	GM960_B02_145R4_007.fsa	2949535	66	345
B, 319	GM960_B02_145R4_007.fsa	2960479	28	118
B, 320	GM960_B02_145R4_007.fsa	2969735	309	2076
B, 321	GM960_B02_145R4_007.fsa	2979828	117	698
B, 322	GM960_B02_145R4_007.fsa	2989076	47	262
B, 323	GM960_B02_145R4_007.fsa	299916	25	104
B, 324	GM960_B02_145R4_007.fsa	3009186	33	180
B, 325	GM960_B02_145R4_007.fsa	3017548	22	95
B, 326	GM960_B02_145R4_007.fsa	3026758	28	156
B, 327	GM960_B02_145R4_007.fsa	303682	47	271
B, 328	GM960_B02_145R4_007.fsa	3047738	31	165
B, 329	GM960_B02_145R4_007.fsa	3055307	70	462
B, 330	GM960_B02_145R4_007.fsa	3065413	106	744
B, 331	GM960_B02_145R4_007.fsa	3078067	15	62
B, 332	GM960_B02_145R4_007.fsa	3087362	138	855
B, 333	GM960_B02_145R4_007.fsa	309667	100	650
B, 334	GM960_B02_145R4_007.fsa	3106839	78	455
B, 335	GM960_B02_145R4_007.fsa	3117874	62	392
B, 336	GM960_B02_145R4_007.fsa	313063	57	335
B, 337	GM960_B02_145R4_007.fsa	3140869	158	997
B, 338	GM960_B02_145R4_007.fsa	3149556	16	61
B, 339	GM960_B02_145R4_007.fsa	3159985	199	1321
B, 340	GM960_B02_145R4_007.fsa	3179985	276	2104
B, 341	GM960_B02_145R4_007.fsa	320.0	76	459
B, 342	GM960_B02_145R4_007.fsa	3207673	34	192
B, 343	GM960_B02_145R4_007.fsa	3219595	161	1057
B, 344	GM960_B02_145R4_007.fsa	3228102	19	80
B, 345	GM960_B02_145R4_007.fsa	3239999	394	2793
B, 346	GM960_B02_145R4_007.fsa	3259512	248	1706
B, 347	GM960_B02_145R4_007.fsa	3280675	405	2873
B, 348	GM960_B02_145R4_007.fsa	3300947	208	1367
B, 349	GM960_B02_145R4_007.fsa	3312753	15	68
B, 350	GM960_B02_145R4_007.fsa	3322019	230	1546
B, 351	GM960_B02_145R4_007.fsa	3341364	213	1438
B, 352	GM960_B02_145R4_007.fsa	3351441	22	94
B, 353	GM960_B02_145R4_007.fsa	3361508	294	2047
B, 354	GM960_B02_145R4_007.fsa	3379936	114	791
B, 355	GM960_B02_145R4_007.fsa	3391645	14	55
B, 356	GM960_B02_145R4_007.fsa	339833	18	99
B, 357	GM960_B02_145R4_007.fsa	3411864	17	91
B, 358	GM960_B02_145R4_007.fsa	3421187	76	551
B, 359	GM960_B02_145R4_007.fsa	3430509	43	294
B, 360	GM960_B02_145R4_007.fsa	3442373	41	240
B, 361	GM960_B02_145R4_007.fsa	3450848	44	276
B, 362	GM960_B02_145R4_007.fsa	3463559	74	500
B, 363	GM960_B02_145R4_007.fsa	3472881	55	393
B, 364	GM960_B02_145R4_007.fsa	3482203	24	119
B, 365	GM960_B02_145R4_007.fsa	349322	25	97
B, 366	GM960_B02_145R4_007.fsa	3504237	228	1506
B, 367	GM960_B02_145R4_007.fsa	3513559	53	293
B, 368	GM960_B02_145R4_007.fsa	3523729	67	378
B, 369	GM960_B02_145R4_007.fsa	3530508	15	41
B, 370	GM960_B02_145R4_007.fsa	3540678	69	393
B, 371	GM960_B02_145R4_007.fsa	3549153	19	63
B, 372	GM960_B02_145R4_007.fsa	3558475	16	107
B, 373	GM960_B02_145R4_007.fsa	3572034	18	95
B, 374	GM960_B02_145R4_007.fsa	3582203	57	301
B, 375	GM960_B02_145R4_007.fsa	3592373	22	125
B, 376	GM960_B02_145R4_007.fsa	3602524	50	324
B, 377	GM960_B02_145R4_007.fsa	3615145	49	275
B, 378	GM960_B02_145R4_007.fsa	3623562	36	222
B, 379	GM960_B02_145R4_007.fsa	3634508	25	124
B, 380	GM960_B02_145R4_007.fsa	3643772	24	127
B, 381	GM960_B02_145R4_007.fsa	3653882	31	166
B, 382	GM960_B02_145R4_007.fsa	3663995	35	233
B, 383	GM960_B02_145R4_007.fsa	3674955	35	182
B, 384	GM960_B02_145R4_007.fsa	3683388	89	652
B, 385	GM960_B02_145R4_007.fsa	3693511	52	283
B, 386	GM960_B02_145R4_007.fsa	3705325	35	214
B, 387	GM960_B02_145R4_007.fsa	3713766	28	131
B, 388	GM960_B02_145R4_007.fsa	3723899	26	147
B, 389	GM960_B02_145R4_007.fsa	3735725	62	370
B, 390	GM960_B02_145R4_007.fsa	3744174	25	124
B, 391	GM960_B02_145R4_007.fsa	3755162	23	108
B, 392	GM960_B02_145R4_007.fsa	3763617	30	185
B, 393	GM960_B02_145R4_007.fsa	3773766	14	90
B, 394	GM960_B02_145R4_007.fsa	3786457	29	161
B, 395	GM960_B02_145R4_007.fsa	3794921	108	854
B, 396	GM960_B02_145R4_007.fsa	3805146	78	630
B, 397	GM960_B02_145R4_007.fsa	3833454	39	209
B, 398	GM960_B02_145R4_007.fsa	3844607	12	50
B, 399	GM960_B02_145R4_007.fsa	3855761	22	102
B, 400	GM960_B02_145R4_007.fsa	3866916	90	680
B, 401	GM960_B02_145R4_007.fsa	3877214	14	54
B, 402	GM960_B02_145R4_007.fsa	3887513	15	58
B, 403	GM960_B02_145R4_007.fsa	3896954	64	546
B, 404	GM960_B02_145R4_007.fsa	3908113	112	958
B, 405	GM960_B02_145R4_007.fsa	3920131	13	51
B, 406	GM960_B02_145R4_007.fsa	3929575	11	43
B, 407	GM960_B02_145R4_007.fsa	393902	39	262
B, 408	GM960_B02_145R4_007.fsa	3951041	32	134
B, 409	GM960_B02_145R4_007.fsa	3959629	36	289
B, 410	GM960_B02_145R4_007.fsa	3969935	18	72
B, 411	GM960_B02_145R4_007.fsa	3980242	51	306
B, 412	GM960_B02_145R4_007.fsa	399055	25	132
B, 413	GM960_B02_145R4_007.fsa	4010124	31	148
B, 414	GM960_B02_145R4_007.fsa	4019412	18	80
B, 415	GM960_B02_145R4_007.fsa	4028707	66	407
B, 416	GM960_B02_145R4_007.fsa	4038856	235	1910
B, 417	GM960_B02_145R4_007.fsa	4050708	35	169
B, 418	GM960_B02_145R4_007.fsa	4068509	108	941
B, 419	GM960_B02_145R4_007.fsa	4078694	87	606
B, 420	GM960_B02_145R4_007.fsa	4097391	201	1748
B, 421	GM960_B02_145R4_007.fsa	4108453	143	1151
B, 422	GM960_B02_145R4_007.fsa	4128906	26	148
B, 423	GM960_B02_145R4_007.fsa	4138293	70	498
B, 424	GM960_B02_145R4_007.fsa	4159109	16	65
B, 425	GM960_B02_145R4_007.fsa	417041	90	736
B, 426	GM960_B02_145R4_007.fsa	4178238	32	203
B, 427	GM960_B02_145R4_007.fsa	4192162	18	91
B, 428	GM960_B02_145R4_007.fsa	4200853	54	414
B, 429	GM960_B02_145R4_007.fsa	4209384	29	212
B, 430	GM960_B02_145R4_007.fsa	4230716	205	2014
B, 431	GM960_B02_145R4_007.fsa	4241812	219	2164
B, 432	GM960_B02_145R4_007.fsa	4258034	27	151
B, 433	GM960_B02_145R4_007.fsa	426999	12	48
B, 434	GM960_B02_145R4_007.fsa	4279387	17	91
B, 435	GM960_B02_145R4_007.fsa	4289639	82	846
B, 436	GM960_B02_145R4_007.fsa	431186	34	191
B, 437	GM960_B02_145R4_007.fsa	4321265	26	138
B, 438	GM960_B02_145R4_007.fsa	4331527	19	85
B, 439	GM960_B02_145R4_007.fsa	4338369	5	11
B, 440	GM960_B02_145R4_007.fsa	434949	67	457
B, 441	GM960_B02_145R4_007.fsa	4360614	67	439
B, 442	GM960_B02_145R4_007.fsa	4379446	283	2432
B, 443	GM960_B02_145R4_007.fsa	4389722	193	1813
B, 444	GM960_B02_145R4_007.fsa	4400881	177	1324
B, 445	GM960_B02_145R4_007.fsa	4411459	26	100
B, 446	GM960_B02_145R4_007.fsa	4422924	181	1289
B, 447	GM960_B02_145R4_007.fsa	4444103	34	133
B, 448	GM960_B02_145R4_007.fsa	445205	65	415
B, 449	GM960_B02_145R4_007.fsa	4464417	120	1169
B, 450	GM960_B02_145R4_007.fsa	4472371	110	840
B, 451	GM960_B02_145R4_007.fsa	4480327	145	1261
B, 452	GM960_B02_145R4_007.fsa	4491824	23	82
B, 453	GM960_B02_145R4_007.fsa	4500672	44	140
B, 454	GM960_B02_145R4_007.fsa	4513065	66	309
B, 455	GM960_B02_145R4_007.fsa	4521921	91	608
B, 456	GM960_B02_145R4_007.fsa	453078	45	230
B, 457	GM960_B02_145R4_007.fsa	4539643	146	885
B, 458	GM960_B02_145R4_007.fsa	4550282	159	850
B, 459	GM960_B02_145R4_007.fsa	4560927	116	511
B, 460	GM960_B02_145R4_007.fsa	4599111	4582	56743
B, 461	GM960_B02_145R4_007.fsa	4611233	6463	86170
B, 462	GM960_B02_145R4_007.fsa	4642382	6	22
B, 463	GM960_B02_145R4_007.fsa	4664052	9	28
B, 464	GM960_B02_145R4_007.fsa	4672729	12	32
B, 465	GM960_B02_145R4_007.fsa	4678805	6	21
B, 466	GM960_B02_145R4_007.fsa	4685753	13	63
B, 467	GM960_B02_145R4_007.fsa	4693573	9	31
B, 468	GM960_B02_145R4_007.fsa	4698789	9	39
B, 469	GM960_B02_145R4_007.fsa	4706616	15	55
B, 470	GM960_B02_145R4_007.fsa	4720542	16	87
B, 471	GM960_B02_145R4_007.fsa	4735352	15	66
B, 472	GM960_B02_145R4_007.fsa	4744071	12	66
B, 473	GM960_B02_145R4_007.fsa	4751923	13	60
B, 474	GM960_B02_145R4_007.fsa	4759779	11	48
B, 475	GM960_B02_145R4_007.fsa	4777252	9	31
B, 476	GM960_B02_145R4_007.fsa	4791246	11	55
B, 477	GM960_B02_145R4_007.fsa	4806297	14	82
B, 478	GM960_B02_145R4_007.fsa	4814399	13	43
B, 479	GM960_B02_145R4_007.fsa	4823409	16	80
B, 480	GM960_B02_145R4_007.fsa	4836942	13	139
B, 481	GM960_B02_145R4_007.fsa	484959	9	46
B, 482	GM960_B02_145R4_007.fsa	4862256	19	122
B, 483	GM960_B02_145R4_007.fsa	4879474	11	81
B, 484	GM960_B02_145R4_007.fsa	4898542	18	86
B, 485	GM960_B02_145R4_007.fsa	4904906	12	95
B, 486	GM960_B02_145R4_007.fsa	491765	13	147
B, 487	GM960_B02_145R4_007.fsa	4932235	10	75
B, 488	GM960_B02_145R4_007.fsa	4944103	8	34
B, 489	GM960_B02_145R4_007.fsa	4954157	5	17
B, 490	GM960_B02_145R4_007.fsa	4968802	8	49
B, 491	GM960_B02_145R4_007.fsa	500985	7	20
B, 492	GM960_B02_145R4_007.fsa	5024217	15	74
B, 493	GM960_B02_145R4_007.fsa	5035926	10	21
B, 494	GM960_B02_145R4_007.fsa	5039535	10	33
B, 495	GM960_B02_145R4_007.fsa	5052191	13	62
B, 496	GM960_B02_145R4_007.fsa	5061253	13	34
B, 497	GM960_B02_145R4_007.fsa	5073064	9	37
B, 498	GM960_B02_145R4_007.fsa	5081259	13	62
B, 499	GM960_B02_145R4_007.fsa	5088557	15	75
B, 500	GM960_B02_145R4_007.fsa	5102276	11	61
B, 501	GM960_B02_145R4_007.fsa	510961	11	48
B, 502	GM960_B02_145R4_007.fsa	5125238	19	98
B, 503	GM960_B02_145R4_007.fsa	513169	12	66
B, 504	GM960_B02_145R4_007.fsa	514095	19	105
B, 505	GM960_B02_145R4_007.fsa	515.14	15	137
B, 506	GM960_B02_145R4_007.fsa	517424	14	74
B, 507	GM960_B02_145R4_007.fsa	518568	11	39
B, 508	GM960_B02_145R4_007.fsa	5210171	10	42
B, 509	GM960_B02_145R4_007.fsa	5219414	12	74
B, 510	GM960_B02_145R4_007.fsa	5231425	12	68
B, 511	GM960_B02_145R4_007.fsa	5252662	14	67
B, 512	GM960_B02_145R4_007.fsa	5271117	18	103
B, 513	GM960_B02_145R4_007.fsa	529509	11	24
B, 514	GM960_B02_145R4_007.fsa	5319045	14	119
B, 515	GM960_B02_145R4_007.fsa	5330095	14	133
B, 516	GM960_B02_145R4_007.fsa	5349424	17	100
B, 517	GM960_B02_145R4_007.fsa	5361385	11	27
B, 518	GM960_B02_145R4_007.fsa	5382536	11	64
B, 519	GM960_B02_145R4_007.fsa	5393567	11	66
B, 520	GM960_B02_145R4_007.fsa	5400942	11	61
B, 521	GM960_B02_145R4_007.fsa	5416039	12	92
B, 522	GM960_B02_145R4_007.fsa	5437803	14	90
B, 523	GM960_B02_145R4_007.fsa	5452987	14	62
B, 524	GM960_B02_145R4_007.fsa	5461543	9	49
B, 525	GM960_B02_145R4_007.fsa	5468206	6	22
B, 526	GM960_B02_145R4_007.fsa	547869	15	74
B, 527	GM960_B02_145R4_007.fsa	548537	8	50
B, 528	GM960_B02_145R4_007.fsa	5495882	9	70
B, 529	GM960_B02_145R4_007.fsa	5516957	13	80
B, 530	GM960_B02_145R4_007.fsa	5525598	10	61
B, 531	GM960_B02_145R4_007.fsa	5533289	12	39
B, 532	GM960_B02_145R4_007.fsa	5543878	8	21
B, 533	GM960_B02_145R4_007.fsa	555352	12	58
B, 534	GM960_B02_145R4_007.fsa	5563176	10	46
B, 535	GM960_B02_145R4_007.fsa	5578656	15	89
B, 536	GM960_B02_145R4_007.fsa	5595143	9	44
B, 537	GM960_B02_145R4_007.fsa	560387	13	85
B, 538	GM960_B02_145R4_007.fsa	562422	14	65
B, 539	GM960_B02_145R4_007.fsa	5639763	8	62
B, 540	GM960_B02_145R4_007.fsa	5649494	14	66
B, 541	GM960_B02_145R4_007.fsa	5657288	9	23
B, 542	GM960_B02_145R4_007.fsa	5666066	10	52
B, 543	GM960_B02_145R4_007.fsa	5677787	11	49
B, 544	GM960_B02_145R4_007.fsa	5684633	9	35
B, 545	GM960_B02_145R4_007.fsa	5700304	12	55
B, 546	GM960_B02_145R4_007.fsa	5720922	13	88
B, 547	GM960_B02_145R4_007.fsa	5736671	13	32
B, 548	GM960_B02_145R4_007.fsa	5741599	16	55
B, 549	GM960_B02_145R4_007.fsa	5763322	17	86
B, 550	GM960_B02_145R4_007.fsa	5773217	15	82
B, 551	GM960_B02_145R4_007.fsa	5782134	10	19
B, 552	GM960_B02_145R4_007.fsa	5798013	9	48
B, 553	GM960_B02_145R4_007.fsa	580697	9	42
B, 554	GM960_B02_145R4_007.fsa	5816941	11	47
B, 555	GM960_B02_145R4_007.fsa	5831924	7	15
B, 556	GM960_B02_145R4_007.fsa	5843934	9	66
B, 557	GM960_B02_145R4_007.fsa	5855967	8	29
B, 558	GM960_B02_145R4_007.fsa	5862995	10	19
B, 559	GM960_B02_145R4_007.fsa	588715	12	56
B, 560	GM960_B02_145R4_007.fsa	590128	8	37
B, 561	GM960_B02_145R4_007.fsa	5914427	11	36
B, 562	GM960_B02_145R4_007.fsa	592253	6	15
B, 563	GM960_B02_145R4_007.fsa	5941815	6	22
B, 564	GM960_B02_145R4_007.fsa	5960135	13	85
B, 565	GM960_B02_145R4_007.fsa	5976462	42	705
B, 566	GM960_B02_145R4_007.fsa	6005051	6	25
B, 567	GM960_B02_145R4_007.fsa	6015151	8	33
B, 568	GM960_B02_145R4_007.fsa	6023232	10	47
B, 569	GM960_B02_145R4_007.fsa	6039394	15	59
B, 570	GM960_B02_145R4_007.fsa	6050505	11	64
B, 571	GM960_B02_145R4_007.fsa	6062626	7	29
B, 572	GM960_B02_145R4_007.fsa	6069697	8	32
B, 573	GM960_B02_145R4_007.fsa	6079798	12	114
B, 574	GM960_B02_145R4_007.fsa	6112121	10	43
B, 575	GM960_B02_145R4_007.fsa	6122222	10	62
B, 576	GM960_B02_145R4_007.fsa	6136364	9	58
B, 577	GM960_B02_145R4_007.fsa	6148485	12	40
B, 578	GM960_B02_145R4_007.fsa	6157576	11	72
B, 579	GM960_B02_145R4_007.fsa	6167677	13	40
B, 580	GM960_B02_145R4_007.fsa	6176768	9	29
B, 581	GM960_B02_145R4_007.fsa	6185859	17	63
B, 582	GM960_B02_145R4_007.fsa	619798	15	61
B, 583	GM960_B02_145R4_007.fsa	6222222	12	67
B, 584	GM960_B02_145R4_007.fsa	6230303	9	28
B, 585	GM960_B02_145R4_007.fsa	6238384	14	75
B, 586	GM960_B02_145R4_007.fsa	6251515	16	70
B, 587	GM960_B02_145R4_007.fsa	6266667	13	88
B, 588	GM960_B02_145R4_007.fsa	629495	11	60
B, 589	GM960_B02_145R4_007.fsa	6309091	12	73
B, 590	GM960_B02_145R4_007.fsa	6319192	21	130
B, 591	GM960_B02_145R4_007.fsa	6334343	9	51
B, 592	GM960_B02_145R4_007.fsa	6346465	16	100
B, 593	GM960_B02_145R4_007.fsa	6359596	12	70
B, 594	GM960_B02_145R4_007.fsa	6381818	10	62
B, 595	GM960_B02_145R4_007.fsa	639798	10	58
B, 596	GM960_B02_145R4_007.fsa	6410101	10	83
B, 597	GM960_B02_145R4_007.fsa	6425253	11	57
B, 598	GM960_B02_145R4_007.fsa	6434343	11	57
B, 599	GM960_B02_145R4_007.fsa	6443434	17	89
B, 600	GM960_B02_145R4_007.fsa	6454546	10	41
G, 1	GM960_B02_145R4_007.fsa	4602592	81	339
G, 2	GM960_B02_145R4_007.fsa	4615555	123	1170
G, 3	GM960_B02_145R4_007.fsa	4625069	68	445
Y, 1	GM960_B02_145R4_007.fsa	946452	50	241
Y, 2	GM960_B02_145R4_007.fsa	982854	51	183
Y, 3	GM960_B02_145R4_007.fsa	2390518	51	377
Y, 4	GM960_B02_145R4_007.fsa	2914142	52	268
Y, 5	GM960_B02_145R4_007.fsa	3256969	53	266
Y, 6	GM960_B02_145R4_007.fsa	3663995	51	157
Y, 7	GM960_B02_145R4_007.fsa	4604319	96	410
O, 1	GM960_B02_145R4_007.fsa	20.0	598	5768
O, 2	GM960_B02_145R4_007.fsa	40.0	518	3647
O, 3	GM960_B02_145R4_007.fsa	60.0	1039	5223
O, 4	GM960_B02_145R4_007.fsa	80.0	642	3460
O, 5	GM960_B02_145R4_007.fsa	100.0	1003	5124
O, 6	GM960_B02_145R4_007.fsa	114.0	1157	5778
O, 7	GM960_B02_145R4_007.fsa	120.0	906	4632
O, 8	GM960_B02_145R4_007.fsa	140.0	740	3644
O, 9	GM960_B02_145R4_007.fsa	160.0	796	4075
O, 10	GM960_B02_145R4_007.fsa	180.0	996	4903
O, 11	GM960_B02_145R4_007.fsa	200.0	784	4063
O, 12	GM960_B02_145R4_007.fsa	214.0	768	4179
O, 13	GM960_B02_145R4_007.fsa	220.0	630	3496
O, 14	GM960_B02_145R4_007.fsa	240.0	938	5507
O, 15	GM960_B02_145R4_007.fsa	250.0	458	2757
O, 16	GM960_B02_145R4_007.fsa	260.0	710	4452
O, 17	GM960_B02_145R4_007.fsa	280.0	791	5287
O, 18	GM960_B02_145R4_007.fsa	300.0	813	5769
O, 19	GM960_B02_145R4_007.fsa	314.0	532	3919
O, 20	GM960_B02_145R4_007.fsa	320.0	581	4379
O, 21	GM960_B02_145R4_007.fsa	340.0	711	5616
O, 22	GM960_B02_145R4_007.fsa	360.0	589	4823
O, 23	GM960_B02_145R4_007.fsa	380.0	389	3413
O, 24	GM960_B02_145R4_007.fsa	400.0	537	4672
O, 25	GM960_B02_145R4_007.fsa	414.0	474	4358
O, 26	GM960_B02_145R4_007.fsa	420.0	475	4303
O, 27	GM960_B02_145R4_007.fsa	440.0	536	5017
O, 28	GM960_B02_145R4_007.fsa	460.0	540	6131
O, 29	GM960_B02_145R4_007.fsa	480.0	518	5405
O, 30	GM960_B02_145R4_007.fsa	500.0	246	2488
O, 31	GM960_B02_145R4_007.fsa	514.0	263	2760
O, 32	GM960_B02_145R4_007.fsa	520.0	561	5968
O, 33	GM960_B02_145R4_007.fsa	540.0	462	5006
O, 34	GM960_B02_145R4_007.fsa	560.0	298	3390
O, 35	GM960_B02_145R4_007.fsa	580.0	459	5110
O, 36	GM960_B02_145R4_007.fsa	600.0	315	3497

## Sheet: 145R5
Dye/Sample Peak	Sample File Name	Size	Height	Area in Point
B, 1	GM960_B03_145R5_015.fsa		11	50
B, 2	GM960_B03_145R5_015.fsa		7	19
B, 3	GM960_B03_145R5_015.fsa		8	35
B, 4	GM960_B03_145R5_015.fsa		11	60
B, 5	GM960_B03_145R5_015.fsa		12	62
B, 6	GM960_B03_145R5_015.fsa		12	104
B, 7	GM960_B03_145R5_015.fsa		8	57
B, 8	GM960_B03_145R5_015.fsa		13	78
B, 9	GM960_B03_145R5_015.fsa		15	49
B, 10	GM960_B03_145R5_015.fsa		9	38
B, 11	GM960_B03_145R5_015.fsa		10	49
B, 12	GM960_B03_145R5_015.fsa		9	34
B, 13	GM960_B03_145R5_015.fsa		10	33
B, 14	GM960_B03_145R5_015.fsa		7	26
B, 15	GM960_B03_145R5_015.fsa		6	15
B, 16	GM960_B03_145R5_015.fsa		15	112
B, 17	GM960_B03_145R5_015.fsa		11	66
B, 18	GM960_B03_145R5_015.fsa		13	50
B, 19	GM960_B03_145R5_015.fsa		8	43
B, 20	GM960_B03_145R5_015.fsa		9	27
B, 21	GM960_B03_145R5_015.fsa		8	33
B, 22	GM960_B03_145R5_015.fsa		9	41
B, 23	GM960_B03_145R5_015.fsa		11	36
B, 24	GM960_B03_145R5_015.fsa		7	21
B, 25	GM960_B03_145R5_015.fsa		11	59
B, 26	GM960_B03_145R5_015.fsa		11	54
B, 27	GM960_B03_145R5_015.fsa		11	41
B, 28	GM960_B03_145R5_015.fsa		7	64
B, 29	GM960_B03_145R5_015.fsa		13	56
B, 30	GM960_B03_145R5_015.fsa		11	69
B, 31	GM960_B03_145R5_015.fsa		10	62
B, 32	GM960_B03_145R5_015.fsa		5	19
B, 33	GM960_B03_145R5_015.fsa		6	37
B, 34	GM960_B03_145R5_015.fsa		10	69
B, 35	GM960_B03_145R5_015.fsa		13	71
B, 36	GM960_B03_145R5_015.fsa		7	46
B, 37	GM960_B03_145R5_015.fsa		6	20
B, 38	GM960_B03_145R5_015.fsa		10	60
B, 39	GM960_B03_145R5_015.fsa		11	66
B, 40	GM960_B03_145R5_015.fsa		9	48
B, 41	GM960_B03_145R5_015.fsa		5	13
B, 42	GM960_B03_145R5_015.fsa		10	45
B, 43	GM960_B03_145R5_015.fsa		8	29
B, 44	GM960_B03_145R5_015.fsa		18	68
B, 45	GM960_B03_145R5_015.fsa		9	45
B, 46	GM960_B03_145R5_015.fsa		4	10
B, 47	GM960_B03_145R5_015.fsa		13	59
B, 48	GM960_B03_145R5_015.fsa		8	40
B, 49	GM960_B03_145R5_015.fsa		13	39
B, 50	GM960_B03_145R5_015.fsa		16	95
B, 51	GM960_B03_145R5_015.fsa		10	66
B, 52	GM960_B03_145R5_015.fsa		13	90
B, 53	GM960_B03_145R5_015.fsa		13	66
B, 54	GM960_B03_145R5_015.fsa		7	41
B, 55	GM960_B03_145R5_015.fsa		8	36
B, 56	GM960_B03_145R5_015.fsa		11	68
B, 57	GM960_B03_145R5_015.fsa		13	97
B, 58	GM960_B03_145R5_015.fsa		6	31
B, 59	GM960_B03_145R5_015.fsa		8	25
B, 60	GM960_B03_145R5_015.fsa		11	72
B, 61	GM960_B03_145R5_015.fsa		13	59
B, 62	GM960_B03_145R5_015.fsa		13	36
B, 63	GM960_B03_145R5_015.fsa		13	52
B, 64	GM960_B03_145R5_015.fsa		14	47
B, 65	GM960_B03_145R5_015.fsa		4	22
B, 66	GM960_B03_145R5_015.fsa		9	29
B, 67	GM960_B03_145R5_015.fsa		22	153
B, 68	GM960_B03_145R5_015.fsa		31	287
B, 69	GM960_B03_145R5_015.fsa		50	310
B, 70	GM960_B03_145R5_015.fsa		31	187
B, 71	GM960_B03_145R5_015.fsa	0.292	8	46
B, 72	GM960_B03_145R5_015.fsa	16058	23	172
B, 73	GM960_B03_145R5_015.fsa	37956	23	142
B, 74	GM960_B03_145R5_015.fsa	65693	14	79
B, 75	GM960_B03_145R5_015.fsa	77372	7	31
B, 76	GM960_B03_145R5_015.fsa	9781	8	22
B, 77	GM960_B03_145R5_015.fsa	109489	8	44
B, 78	GM960_B03_145R5_015.fsa	127007	16	58
B, 79	GM960_B03_145R5_015.fsa	145985	25	127
B, 80	GM960_B03_145R5_015.fsa	157664	12	70
B, 81	GM960_B03_145R5_015.fsa	175182	9	52
B, 82	GM960_B03_145R5_015.fsa	192701	15	54
B, 83	GM960_B03_145R5_015.fsa	210065	131	589
B, 84	GM960_B03_145R5_015.fsa	224906	82	639
B, 85	GM960_B03_145R5_015.fsa	250562	9	21
B, 86	GM960_B03_145R5_015.fsa	275325	65	318
B, 87	GM960_B03_145R5_015.fsa	29482	90	388
B, 88	GM960_B03_145R5_015.fsa	322355	55	458
B, 89	GM960_B03_145R5_015.fsa	33641	70	343
B, 90	GM960_B03_145R5_015.fsa	366325	50	227
B, 91	GM960_B03_145R5_015.fsa	376875	16	62
B, 92	GM960_B03_145R5_015.fsa	392384	24	123
B, 93	GM960_B03_145R5_015.fsa	408147	46	293
B, 94	GM960_B03_145R5_015.fsa	426535	16	30
B, 95	GM960_B03_145R5_015.fsa	438994	40	168
B, 96	GM960_B03_145R5_015.fsa	450194	135	778
B, 97	GM960_B03_145R5_015.fsa	466779	105	515
B, 98	GM960_B03_145R5_015.fsa	484193	11	54
B, 99	GM960_B03_145R5_015.fsa	498141	42	153
B, 100	GM960_B03_145R5_015.fsa	507694	77	383
B, 101	GM960_B03_145R5_015.fsa	530707	240	1800
B, 102	GM960_B03_145R5_015.fsa	561349	77	504
B, 103	GM960_B03_145R5_015.fsa	58034	114	680
B, 104	GM960_B03_145R5_015.fsa	595116	316	1394
B, 105	GM960_B03_145R5_015.fsa	608506	29	100
B, 106	GM960_B03_145R5_015.fsa	619118	140	638
B, 107	GM960_B03_145R5_015.fsa	63182	16	54
B, 108	GM960_B03_145R5_015.fsa	643433	22	107
B, 109	GM960_B03_145R5_015.fsa	655017	99	464
B, 110	GM960_B03_145R5_015.fsa	667622	24	114
B, 111	GM960_B03_145R5_015.fsa	67.81	12	42
B, 112	GM960_B03_145R5_015.fsa	688555	55	249
B, 113	GM960_B03_145R5_015.fsa	70107	181	810
B, 114	GM960_B03_145R5_015.fsa	723927	222	1061
B, 115	GM960_B03_145R5_015.fsa	736348	77	360
B, 116	GM960_B03_145R5_015.fsa	749767	15	48
B, 117	GM960_B03_145R5_015.fsa	762119	176	809
B, 118	GM960_B03_145R5_015.fsa	774438	56	263
B, 119	GM960_B03_145R5_015.fsa	785703	185	820
B, 120	GM960_B03_145R5_015.fsa	79796	85	409
B, 121	GM960_B03_145R5_015.fsa	80996	18	50
B, 122	GM960_B03_145R5_015.fsa	820892	318	1447
B, 123	GM960_B03_145R5_015.fsa	830807	76	323
B, 124	GM960_B03_145R5_015.fsa	842677	157	653
B, 125	GM960_B03_145R5_015.fsa	853531	136	602
B, 126	GM960_B03_145R5_015.fsa	866326	54	418
B, 127	GM960_B03_145R5_015.fsa	885941	250	1107
B, 128	GM960_B03_145R5_015.fsa	896694	44	185
B, 129	GM960_B03_145R5_015.fsa	921039	156	878
B, 130	GM960_B03_145R5_015.fsa	935585	88	456
B, 131	GM960_B03_145R5_015.fsa	946222	92	381
B, 132	GM960_B03_145R5_015.fsa	959726	31	118
B, 133	GM960_B03_145R5_015.fsa	969347	35	150
B, 134	GM960_B03_145R5_015.fsa	978948	258	1236
B, 135	GM960_B03_145R5_015.fsa	989486	103	520
B, 136	GM960_B03_145R5_015.fsa	1007795	20	115
B, 137	GM960_B03_145R5_015.fsa	1015574	6	23
B, 138	GM960_B03_145R5_015.fsa	1026248	17	98
B, 139	GM960_B03_145R5_015.fsa	1040759	39	173
B, 140	GM960_B03_145R5_015.fsa	1053294	205	946
B, 141	GM960_B03_145R5_015.fsa	1065792	143	640
B, 142	GM960_B03_145R5_015.fsa	1078252	32	140
B, 143	GM960_B03_145R5_015.fsa	1086857	51	230
B, 144	GM960_B03_145R5_015.fsa	1097349	104	501
B, 145	GM960_B03_145R5_015.fsa	1108766	14	62
B, 146	GM960_B03_145R5_015.fsa	1119203	21	74
B, 147	GM960_B03_145R5_015.fsa	1128669	10	49
B, 148	GM960_B03_145R5_015.fsa	114093	55	230
B, 149	GM960_B03_145R5_015.fsa	1149294	21	72
B, 150	GM960_B03_145R5_015.fsa	1157639	64	293
B, 151	GM960_B03_145R5_015.fsa	1167813	152	706
B, 152	GM960_B03_145R5_015.fsa	1186239	62	517
B, 153	GM960_B03_145R5_015.fsa	1195419	251	1134
B, 154	GM960_B03_145R5_015.fsa	1204539	11	47
B, 155	GM960_B03_145R5_015.fsa	1215429	35	157
B, 156	GM960_B03_145R5_015.fsa	1225408	14	67
B, 157	GM960_B03_145R5_015.fsa	1236291	50	242
B, 158	GM960_B03_145R5_015.fsa	1246264	116	552
B, 159	GM960_B03_145R5_015.fsa	1256233	18	58
B, 160	GM960_B03_145R5_015.fsa	1267105	17	73
B, 161	GM960_B03_145R5_015.fsa	1277068	82	392
B, 162	GM960_B03_145R5_015.fsa	1287028	264	1224
B, 163	GM960_B03_145R5_015.fsa	129789	37	169
B, 164	GM960_B03_145R5_015.fsa	1306939	30	116
B, 165	GM960_B03_145R5_015.fsa	1315985	184	806
B, 166	GM960_B03_145R5_015.fsa	1326837	40	177
B, 167	GM960_B03_145R5_015.fsa	133859	56	254
B, 168	GM960_B03_145R5_015.fsa	1349435	47	239
B, 169	GM960_B03_145R5_015.fsa	135847	53	238
B, 170	GM960_B03_145R5_015.fsa	1370212	21	70
B, 171	GM960_B03_145R5_015.fsa	1379241	129	600
B, 172	GM960_B03_145R5_015.fsa	1388268	37	185
B, 173	GM960_B03_145R5_015.fsa	1396391	50	229
B, 174	GM960_B03_145R5_015.fsa	1408322	42	217
B, 175	GM960_B03_145R5_015.fsa	1417566	66	310
B, 176	GM960_B03_145R5_015.fsa	1428654	40	165
B, 177	GM960_B03_145R5_015.fsa	1438815	292	1288
B, 178	GM960_B03_145R5_015.fsa	1450819	48	202
B, 179	GM960_B03_145R5_015.fsa	1458203	14	59
B, 180	GM960_B03_145R5_015.fsa	1467431	102	454
B, 181	GM960_B03_145R5_015.fsa	1478501	103	438
B, 182	GM960_B03_145R5_015.fsa	1490488	295	1382
B, 183	GM960_B03_145R5_015.fsa	1497862	31	99
B, 184	GM960_B03_145R5_015.fsa	1509842	152	663
B, 185	GM960_B03_145R5_015.fsa	1519975	58	277
B, 186	GM960_B03_145R5_015.fsa	1531946	45	212
B, 187	GM960_B03_145R5_015.fsa	1541151	38	169
B, 188	GM960_B03_145R5_015.fsa	1550353	35	135
B, 189	GM960_B03_145R5_015.fsa	1559553	57	248
B, 190	GM960_B03_145R5_015.fsa	1570589	53	184
B, 191	GM960_B03_145R5_015.fsa	1580702	86	383
B, 192	GM960_B03_145R5_015.fsa	1591731	22	86
B, 193	GM960_B03_145R5_015.fsa	160.09	191	834
B, 194	GM960_B03_145R5_015.fsa	1612594	30	113
B, 195	GM960_B03_145R5_015.fsa	1620684	167	732
B, 196	GM960_B03_145R5_015.fsa	163236	29	119
B, 197	GM960_B03_145R5_015.fsa	1641334	150	679
B, 198	GM960_B03_145R5_015.fsa	1652094	26	97
B, 199	GM960_B03_145R5_015.fsa	1661054	142	636
B, 200	GM960_B03_145R5_015.fsa	1671797	20	80
B, 201	GM960_B03_145R5_015.fsa	1680742	163	715
B, 202	GM960_B03_145R5_015.fsa	1691469	28	114
B, 203	GM960_B03_145R5_015.fsa	170.04	160	730
B, 204	GM960_B03_145R5_015.fsa	1711109	29	103
B, 205	GM960_B03_145R5_015.fsa	1720027	61	218
B, 206	GM960_B03_145R5_015.fsa	1730719	24	91
B, 207	GM960_B03_145R5_015.fsa	1741403	161	774
B, 208	GM960_B03_145R5_015.fsa	1750299	40	199
B, 209	GM960_B03_145R5_015.fsa	1759188	22	113
B, 210	GM960_B03_145R5_015.fsa	176896	16	68
B, 211	GM960_B03_145R5_015.fsa	1778724	147	701
B, 212	GM960_B03_145R5_015.fsa	178848	52	224
B, 213	GM960_B03_145R5_015.fsa	1800897	78	354
B, 214	GM960_B03_145R5_015.fsa	1811652	35	173
B, 215	GM960_B03_145R5_015.fsa	1821507	20	81
B, 216	GM960_B03_145R5_015.fsa	1832253	113	536
B, 217	GM960_B03_145R5_015.fsa	184.21	41	206
B, 218	GM960_B03_145R5_015.fsa	1854627	24	81
B, 219	GM960_B03_145R5_015.fsa	186357	122	549
B, 220	GM960_B03_145R5_015.fsa	1873404	30	111
B, 221	GM960_B03_145R5_015.fsa	1882341	38	172
B, 222	GM960_B03_145R5_015.fsa	1892167	111	514
B, 223	GM960_B03_145R5_015.fsa	1902883	348	1533
B, 224	GM960_B03_145R5_015.fsa	1914486	23	88
B, 225	GM960_B03_145R5_015.fsa	1922515	80	346
B, 226	GM960_B03_145R5_015.fsa	1933218	64	305
B, 227	GM960_B03_145R5_015.fsa	1942132	48	212
B, 228	GM960_B03_145R5_015.fsa	1954608	20	81
B, 229	GM960_B03_145R5_015.fsa	1963515	112	484
B, 230	GM960_B03_145R5_015.fsa	1973309	35	177
B, 231	GM960_B03_145R5_015.fsa	1982209	261	1209
B, 232	GM960_B03_145R5_015.fsa	1991996	140	672
B, 233	GM960_B03_145R5_015.fsa	2000882	33	131
B, 234	GM960_B03_145R5_015.fsa	2009705	11	47
B, 235	GM960_B03_145R5_015.fsa	2020289	351	1727
B, 236	GM960_B03_145R5_015.fsa	2030869	15	61
B, 237	GM960_B03_145R5_015.fsa	2042328	55	264
B, 238	GM960_B03_145R5_015.fsa	2052901	38	189
B, 239	GM960_B03_145R5_015.fsa	2061709	96	468
B, 240	GM960_B03_145R5_015.fsa	2072276	32	175
B, 241	GM960_B03_145R5_015.fsa	208196	89	474
B, 242	GM960_B03_145R5_015.fsa	209252	114	682
B, 243	GM960_B03_145R5_015.fsa	2106595	45	247
B, 244	GM960_B03_145R5_015.fsa	2118027	33	149
B, 245	GM960_B03_145R5_015.fsa	2130334	30	144
B, 246	GM960_B03_145R5_015.fsa	214.0	157	789
B, 247	GM960_B03_145R5_015.fsa	2151492	33	150
B, 248	GM960_B03_145R5_015.fsa	2161209	43	201
B, 249	GM960_B03_145R5_015.fsa	217.18	24	64
B, 250	GM960_B03_145R5_015.fsa	2180619	28	141
B, 251	GM960_B03_145R5_015.fsa	2192075	19	93
B, 252	GM960_B03_145R5_015.fsa	220.0	66	361
B, 253	GM960_B03_145R5_015.fsa	2208624	21	73
B, 254	GM960_B03_145R5_015.fsa	2218971	101	527
B, 255	GM960_B03_145R5_015.fsa	2226731	24	79
B, 256	GM960_B03_145R5_015.fsa	2237078	43	172
B, 257	GM960_B03_145R5_015.fsa	2246562	48	238
B, 258	GM960_B03_145R5_015.fsa	2257769	33	144
B, 259	GM960_B03_145R5_015.fsa	2268977	148	740
B, 260	GM960_B03_145R5_015.fsa	2277597	47	195
B, 261	GM960_B03_145R5_015.fsa	2286218	138	710
B, 262	GM960_B03_145R5_015.fsa	2297424	160	782
B, 263	GM960_B03_145R5_015.fsa	2307768	33	162
B, 264	GM960_B03_145R5_015.fsa	2318974	23	99
B, 265	GM960_B03_145R5_015.fsa	2330179	248	1265
B, 266	GM960_B03_145R5_015.fsa	2339661	56	285
B, 267	GM960_B03_145R5_015.fsa	2350004	64	311
B, 268	GM960_B03_145R5_015.fsa	2358624	32	110
B, 269	GM960_B03_145R5_015.fsa	2370692	45	223
B, 270	GM960_B03_145R5_015.fsa	2380174	74	344
B, 271	GM960_B03_145R5_015.fsa	2389656	38	192
B, 272	GM960_B03_145R5_015.fsa	2400891	145	749
B, 273	GM960_B03_145R5_015.fsa	2408902	259	1386
B, 274	GM960_B03_145R5_015.fsa	2418682	98	475
B, 275	GM960_B03_145R5_015.fsa	2427562	30	148
B, 276	GM960_B03_145R5_015.fsa	2438204	63	290
B, 277	GM960_B03_145R5_015.fsa	2450602	36	161
B, 278	GM960_B03_145R5_015.fsa	2462097	24	120
B, 279	GM960_B03_145R5_015.fsa	247181	87	443
B, 280	GM960_B03_145R5_015.fsa	2482393	20	77
B, 281	GM960_B03_145R5_015.fsa	2491201	202	1122
B, 282	GM960_B03_145R5_015.fsa	250171	20	85
B, 283	GM960_B03_145R5_015.fsa	2511104	193	1048
B, 284	GM960_B03_145R5_015.fsa	2521335	22	90
B, 285	GM960_B03_145R5_015.fsa	2530696	16	89
B, 286	GM960_B03_145R5_015.fsa	2540891	74	415
B, 287	GM960_B03_145R5_015.fsa	2561226	78	439
B, 288	GM960_B03_145R5_015.fsa	2569677	26	88
B, 289	GM960_B03_145R5_015.fsa	2578959	46	232
B, 290	GM960_B03_145R5_015.fsa	2586543	8	34
B, 291	GM960_B03_145R5_015.fsa	2597479	121	671
B, 292	GM960_B03_145R5_015.fsa	2606867	26	122
B, 293	GM960_B03_145R5_015.fsa	2615451	43	214
B, 294	GM960_B03_145R5_015.fsa	2624893	59	313
B, 295	GM960_B03_145R5_015.fsa	2636052	103	574
B, 296	GM960_B03_145R5_015.fsa	2646352	25	117
B, 297	GM960_B03_145R5_015.fsa	2657511	116	649
B, 298	GM960_B03_145R5_015.fsa	2668669	85	457
B, 299	GM960_B03_145R5_015.fsa	267897	31	147
B, 300	GM960_B03_145R5_015.fsa	2688411	12	54
B, 301	GM960_B03_145R5_015.fsa	2698712	20	105
B, 302	GM960_B03_145R5_015.fsa	2709012	51	272
B, 303	GM960_B03_145R5_015.fsa	2719312	116	684
B, 304	GM960_B03_145R5_015.fsa	2729612	25	114
B, 305	GM960_B03_145R5_015.fsa	2737338	13	65
B, 306	GM960_B03_145R5_015.fsa	2749355	74	424
B, 307	GM960_B03_145R5_015.fsa	2757939	44	281
B, 308	GM960_B03_145R5_015.fsa	2769098	16	74
B, 309	GM960_B03_145R5_015.fsa	2781115	111	704
B, 310	GM960_B03_145R5_015.fsa	2790558	37	202
B, 311	GM960_B03_145R5_015.fsa	2800848	69	463
B, 312	GM960_B03_145R5_015.fsa	2811017	20	102
B, 313	GM960_B03_145R5_015.fsa	2819488	34	199
B, 314	GM960_B03_145R5_015.fsa	2828802	13	51
B, 315	GM960_B03_145R5_015.fsa	2837266	13	84
B, 316	GM960_B03_145R5_015.fsa	2848264	17	89
B, 317	GM960_B03_145R5_015.fsa	2858412	46	293
B, 318	GM960_B03_145R5_015.fsa	286771	19	113
B, 319	GM960_B03_145R5_015.fsa	2881227	29	145
B, 320	GM960_B03_145R5_015.fsa	2890516	32	185
B, 321	GM960_B03_145R5_015.fsa	2901488	251	1587
B, 322	GM960_B03_145R5_015.fsa	2912455	81	461
B, 323	GM960_B03_145R5_015.fsa	2920888	31	186
B, 324	GM960_B03_145R5_015.fsa	2940271	255	1683
B, 325	GM960_B03_145R5_015.fsa	2950377	45	265
B, 326	GM960_B03_145R5_015.fsa	2960479	20	75
B, 327	GM960_B03_145R5_015.fsa	2969735	185	1220
B, 328	GM960_B03_145R5_015.fsa	2979828	66	425
B, 329	GM960_B03_145R5_015.fsa	2989916	33	164
B, 330	GM960_B03_145R5_015.fsa	299916	22	90
B, 331	GM960_B03_145R5_015.fsa	3007551	18	93
B, 332	GM960_B03_145R5_015.fsa	3015946	12	67
B, 333	GM960_B03_145R5_015.fsa	3026027	17	101
B, 334	GM960_B03_145R5_015.fsa	3036957	28	153
B, 335	GM960_B03_145R5_015.fsa	3047055	17	88
B, 336	GM960_B03_145R5_015.fsa	3055476	43	307
B, 337	GM960_B03_145R5_015.fsa	3065589	66	417
B, 338	GM960_B03_145R5_015.fsa	3076554	16	71
B, 339	GM960_B03_145R5_015.fsa	3088373	92	630
B, 340	GM960_B03_145R5_015.fsa	3097667	69	440
B, 341	GM960_B03_145R5_015.fsa	3106968	52	353
B, 342	GM960_B03_145R5_015.fsa	3118816	41	217
B, 343	GM960_B03_145R5_015.fsa	312898	41	249
B, 344	GM960_B03_145R5_015.fsa	3140856	93	573
B, 345	GM960_B03_145R5_015.fsa	3150276	16	57
B, 346	GM960_B03_145R5_015.fsa	3160557	125	784
B, 347	GM960_B03_145R5_015.fsa	3169983	22	98
B, 348	GM960_B03_145R5_015.fsa	3179414	174	1318
B, 349	GM960_B03_145R5_015.fsa	320.0	42	271
B, 350	GM960_B03_145R5_015.fsa	3208502	29	161
B, 351	GM960_B03_145R5_015.fsa	321955	99	670
B, 352	GM960_B03_145R5_015.fsa	3228046	17	60
B, 353	GM960_B03_145R5_015.fsa	3239937	240	1633
B, 354	GM960_B03_145R5_015.fsa	3250125	12	39
B, 355	GM960_B03_145R5_015.fsa	3259461	145	992
B, 356	GM960_B03_145R5_015.fsa	327982	253	1769
B, 357	GM960_B03_145R5_015.fsa	3300166	132	866
B, 358	GM960_B03_145R5_015.fsa	3309486	14	70
B, 359	GM960_B03_145R5_015.fsa	3321345	139	961
B, 360	GM960_B03_145R5_015.fsa	3331505	11	42
B, 361	GM960_B03_145R5_015.fsa	3340816	134	926
B, 362	GM960_B03_145R5_015.fsa	335097	20	88
B, 363	GM960_B03_145R5_015.fsa	3361121	185	1316
B, 364	GM960_B03_145R5_015.fsa	3370422	15	32
B, 365	GM960_B03_145R5_015.fsa	3380567	79	524
B, 366	GM960_B03_145R5_015.fsa	3392397	13	52
B, 367	GM960_B03_145R5_015.fsa	340.0	15	81
B, 368	GM960_B03_145R5_015.fsa	3410233	11	45
B, 369	GM960_B03_145R5_015.fsa	3421317	49	275
B, 370	GM960_B03_145R5_015.fsa	343325	29	169
B, 371	GM960_B03_145R5_015.fsa	3442624	25	118
B, 372	GM960_B03_145R5_015.fsa	3452848	30	145
B, 373	GM960_B03_145R5_015.fsa	3463921	52	333
B, 374	GM960_B03_145R5_015.fsa	3473289	49	315
B, 375	GM960_B03_145R5_015.fsa	3485209	24	95
B, 376	GM960_B03_145R5_015.fsa	3494573	20	91
B, 377	GM960_B03_145R5_015.fsa	3504786	141	963
B, 378	GM960_B03_145R5_015.fsa	3514996	38	213
B, 379	GM960_B03_145R5_015.fsa	3524354	42	228
B, 380	GM960_B03_145R5_015.fsa	353371	14	35
B, 381	GM960_B03_145R5_015.fsa	3541364	44	257
B, 382	GM960_B03_145R5_015.fsa	3550716	14	45
B, 383	GM960_B03_145R5_015.fsa	3561767	14	84
B, 384	GM960_B03_145R5_015.fsa	3574515	17	72
B, 385	GM960_B03_145R5_015.fsa	3583861	36	202
B, 386	GM960_B03_145R5_015.fsa	3593205	16	91
B, 387	GM960_B03_145R5_015.fsa	3604202	38	268
B, 388	GM960_B03_145R5_015.fsa	3616807	35	196
B, 389	GM960_B03_145R5_015.fsa	3626891	20	130
B, 390	GM960_B03_145R5_015.fsa	3635295	18	109
B, 391	GM960_B03_145R5_015.fsa	3645379	18	93
B, 392	GM960_B03_145R5_015.fsa	3655463	20	128
B, 393	GM960_B03_145R5_015.fsa	3665547	32	167
B, 394	GM960_B03_145R5_015.fsa	367563	24	119
B, 395	GM960_B03_145R5_015.fsa	3684874	63	451
B, 396	GM960_B03_145R5_015.fsa	3695798	31	195
B, 397	GM960_B03_145R5_015.fsa	3706723	27	168
B, 398	GM960_B03_145R5_015.fsa	3715966	18	106
B, 399	GM960_B03_145R5_015.fsa	372521	23	89
B, 400	GM960_B03_145R5_015.fsa	3736134	40	256
B, 401	GM960_B03_145R5_015.fsa	3747899	21	96
B, 402	GM960_B03_145R5_015.fsa	3756302	12	76
B, 403	GM960_B03_145R5_015.fsa	3764706	27	108
B, 404	GM960_B03_145R5_015.fsa	377563	15	60
B, 405	GM960_B03_145R5_015.fsa	3787395	12	60
B, 406	GM960_B03_145R5_015.fsa	3796639	73	505
B, 407	GM960_B03_145R5_015.fsa	3806794	44	371
B, 408	GM960_B03_145R5_015.fsa	3825482	15	69
B, 409	GM960_B03_145R5_015.fsa	3833979	21	89
B, 410	GM960_B03_145R5_015.fsa	3846727	15	59
B, 411	GM960_B03_145R5_015.fsa	3867133	57	458
B, 412	GM960_B03_145R5_015.fsa	3876489	15	71
B, 413	GM960_B03_145R5_015.fsa	3896908	38	307
B, 414	GM960_B03_145R5_015.fsa	3907972	66	560
B, 415	GM960_B03_145R5_015.fsa	3919891	12	57
B, 416	GM960_B03_145R5_015.fsa	3937775	23	178
B, 417	GM960_B03_145R5_015.fsa	394885	20	111
B, 418	GM960_B03_145R5_015.fsa	3958223	26	227
B, 419	GM960_B03_145R5_015.fsa	3969303	19	64
B, 420	GM960_B03_145R5_015.fsa	3979533	33	175
B, 421	GM960_B03_145R5_015.fsa	3989765	23	104
B, 422	GM960_B03_145R5_015.fsa	4002526	18	70
B, 423	GM960_B03_145R5_015.fsa	401095	22	128
B, 424	GM960_B03_145R5_015.fsa	4027822	44	313
B, 425	GM960_B03_145R5_015.fsa	4037961	153	1196
B, 426	GM960_B03_145R5_015.fsa	4049804	30	140
B, 427	GM960_B03_145R5_015.fsa	4059121	16	82
B, 428	GM960_B03_145R5_015.fsa	4067599	84	646
B, 429	GM960_B03_145R5_015.fsa	4078634	58	426
B, 430	GM960_B03_145R5_015.fsa	4096487	131	1141
B, 431	GM960_B03_145R5_015.fsa	4107558	91	747
B, 432	GM960_B03_145R5_015.fsa	4126326	23	143
B, 433	GM960_B03_145R5_015.fsa	413829	44	350
B, 434	GM960_B03_145R5_015.fsa	4159971	13	63
B, 435	GM960_B03_145R5_015.fsa	4168663	58	408
B, 436	GM960_B03_145R5_015.fsa	4180841	28	137
B, 437	GM960_B03_145R5_015.fsa	4187805	9	41
B, 438	GM960_B03_145R5_015.fsa	420.0	36	257
B, 439	GM960_B03_145R5_015.fsa	4212884	27	146
B, 440	GM960_B03_145R5_015.fsa	4230919	117	1181
B, 441	GM960_B03_145R5_015.fsa	4242082	138	1278
B, 442	GM960_B03_145R5_015.fsa	4259255	24	94
B, 443	GM960_B03_145R5_015.fsa	4270416	12	39
B, 444	GM960_B03_145R5_015.fsa	427986	15	55
B, 445	GM960_B03_145R5_015.fsa	4291019	54	614
B, 446	GM960_B03_145R5_015.fsa	4310761	22	128
B, 447	GM960_B03_145R5_015.fsa	4321919	14	59
B, 448	GM960_B03_145R5_015.fsa	4330501	12	45
B, 449	GM960_B03_145R5_015.fsa	4341657	16	34
B, 450	GM960_B03_145R5_015.fsa	4350238	51	329
B, 451	GM960_B03_145R5_015.fsa	4362251	49	315
B, 452	GM960_B03_145R5_015.fsa	4381984	182	1563
B, 453	GM960_B03_145R5_015.fsa	4392279	125	1189
B, 454	GM960_B03_145R5_015.fsa	4402612	115	913
B, 455	GM960_B03_145R5_015.fsa	4413061	28	96
B, 456	GM960_B03_145R5_015.fsa	4423514	124	931
B, 457	GM960_B03_145R5_015.fsa	4434842	7	16
B, 458	GM960_B03_145R5_015.fsa	4443559	42	209
B, 459	GM960_B03_145R5_015.fsa	4454022	29	153
B, 460	GM960_B03_145R5_015.fsa	4465361	15	61
B, 461	GM960_B03_145R5_015.fsa	448194	106	1295
B, 462	GM960_B03_145R5_015.fsa	4491543	52	455
B, 463	GM960_B03_145R5_015.fsa	4502022	46	373
B, 464	GM960_B03_145R5_015.fsa	4513379	51	267
B, 465	GM960_B03_145R5_015.fsa	4522117	55	356
B, 466	GM960_B03_145R5_015.fsa	4531733	37	155
B, 467	GM960_B03_145R5_015.fsa	4540477	101	553
B, 468	GM960_B03_145R5_015.fsa	4551847	103	517
B, 469	GM960_B03_145R5_015.fsa	4561472	74	342
B, 470	GM960_B03_145R5_015.fsa	460.0	2797	35819
B, 471	GM960_B03_145R5_015.fsa	4611234	3895	44622
B, 472	GM960_B03_145R5_015.fsa	462161	1115	7957
B, 473	GM960_B03_145R5_015.fsa	4644118	7	49
B, 474	GM960_B03_145R5_015.fsa	4676206	10	53
B, 475	GM960_B03_145R5_015.fsa	4686628	12	80
B, 476	GM960_B03_145R5_015.fsa	4701404	11	123
B, 477	GM960_B03_145R5_015.fsa	472229	16	121
B, 478	GM960_B03_145R5_015.fsa	4729259	10	85
B, 479	GM960_B03_145R5_015.fsa	4747567	12	106
B, 480	GM960_B03_145R5_015.fsa	4767644	13	44
B, 481	GM960_B03_145R5_015.fsa	4772012	11	65
B, 482	GM960_B03_145R5_015.fsa	4781627	11	29
B, 483	GM960_B03_145R5_015.fsa	4790373	16	96
B, 484	GM960_B03_145R5_015.fsa	4810644	10	46
B, 485	GM960_B03_145R5_015.fsa	4821302	15	65
B, 486	GM960_B03_145R5_015.fsa	4836423	10	51
B, 487	GM960_B03_145R5_015.fsa	4850679	10	37
B, 488	GM960_B03_145R5_015.fsa	4864958	10	52
B, 489	GM960_B03_145R5_015.fsa	4873001	10	77
B, 490	GM960_B03_145R5_015.fsa	4908839	12	52
B, 491	GM960_B03_145R5_015.fsa	4917822	8	61
B, 492	GM960_B03_145R5_015.fsa	4932214	11	64
B, 493	GM960_B03_145R5_015.fsa	4939419	8	42
B, 494	GM960_B03_145R5_015.fsa	4955653	7	40
B, 495	GM960_B03_145R5_015.fsa	4970108	12	60
B, 496	GM960_B03_145R5_015.fsa	498.64	10	56
B, 497	GM960_B03_145R5_015.fsa	5004486	10	77
B, 498	GM960_B03_145R5_015.fsa	5032388	13	60
B, 499	GM960_B03_145R5_015.fsa	5045943	10	54
B, 500	GM960_B03_145R5_015.fsa	5052281	11	39
B, 501	GM960_B03_145R5_015.fsa	5065889	10	92
B, 502	GM960_B03_145R5_015.fsa	5082266	10	61
B, 503	GM960_B03_145R5_015.fsa	509504	9	26
B, 504	GM960_B03_145R5_015.fsa	5106015	11	68
B, 505	GM960_B03_145R5_015.fsa	511793	14	67
B, 506	GM960_B03_145R5_015.fsa	5137236	11	66
B, 507	GM960_B03_145R5_015.fsa	5145615	10	62
B, 508	GM960_B03_145R5_015.fsa	5153104	9	73
B, 509	GM960_B03_145R5_015.fsa	5165282	12	44
B, 510	GM960_B03_145R5_015.fsa	517747	10	48
B, 511	GM960_B03_145R5_015.fsa	5186853	10	40
B, 512	GM960_B03_145R5_015.fsa	5195303	11	39
B, 513	GM960_B03_145R5_015.fsa	5199061	8	20
B, 514	GM960_B03_145R5_015.fsa	520735	13	77
B, 515	GM960_B03_145R5_015.fsa	5217454	10	28
B, 516	GM960_B03_145R5_015.fsa	522572	8	31
B, 517	GM960_B03_145R5_015.fsa	5232148	9	29
B, 518	GM960_B03_145R5_015.fsa	5239494	14	65
B, 519	GM960_B03_145R5_015.fsa	524592	7	42
B, 520	GM960_B03_145R5_015.fsa	5252347	9	31
B, 521	GM960_B03_145R5_015.fsa	5258772	10	51
B, 522	GM960_B03_145R5_015.fsa	5290892	10	71
B, 523	GM960_B03_145R5_015.fsa	5300983	13	49
B, 524	GM960_B03_145R5_015.fsa	5306487	9	79
B, 525	GM960_B03_145R5_015.fsa	534042	10	123
B, 526	GM960_B03_145R5_015.fsa	536884	10	43
B, 527	GM960_B03_145R5_015.fsa	5386254	7	43
B, 528	GM960_B03_145R5_015.fsa	5398167	18	69
B, 529	GM960_B03_145R5_015.fsa	5411144	10	60
B, 530	GM960_B03_145R5_015.fsa	5425104	14	69
B, 531	GM960_B03_145R5_015.fsa	5440031	9	32
B, 532	GM960_B03_145R5_015.fsa	5456868	9	33
B, 533	GM960_B03_145R5_015.fsa	5464366	8	35
B, 534	GM960_B03_145R5_015.fsa	5480331	8	56
B, 535	GM960_B03_145R5_015.fsa	5492569	13	49
B, 536	GM960_B03_145R5_015.fsa	5509554	9	75
B, 537	GM960_B03_145R5_015.fsa	552564	12	51
B, 538	GM960_B03_145R5_015.fsa	5538919	11	68
B, 539	GM960_B03_145R5_015.fsa	5544619	8	28
B, 540	GM960_B03_145R5_015.fsa	5559846	9	48
B, 541	GM960_B03_145R5_015.fsa	5573201	15	55
B, 542	GM960_B03_145R5_015.fsa	5589458	12	30
B, 543	GM960_B03_145R5_015.fsa	5605807	8	34
B, 544	GM960_B03_145R5_015.fsa	5620345	13	102
B, 545	GM960_B03_145R5_015.fsa	5634911	12	75
B, 546	GM960_B03_145R5_015.fsa	5641718	11	45
B, 547	GM960_B03_145R5_015.fsa	5650479	10	46
B, 548	GM960_B03_145R5_015.fsa	5661201	12	56
B, 549	GM960_B03_145R5_015.fsa	5667056	11	47
B, 550	GM960_B03_145R5_015.fsa	5699338	11	94
B, 551	GM960_B03_145R5_015.fsa	571504	12	57
B, 552	GM960_B03_145R5_015.fsa	5747528	7	19
B, 553	GM960_B03_145R5_015.fsa	5758389	14	56
B, 554	GM960_B03_145R5_015.fsa	5773224	8	31
B, 555	GM960_B03_145R5_015.fsa	5792056	10	54
B, 556	GM960_B03_145R5_015.fsa	5803951	10	75
B, 557	GM960_B03_145R5_015.fsa	5822736	8	32
B, 558	GM960_B03_145R5_015.fsa	5838576	13	127
B, 559	GM960_B03_145R5_015.fsa	5854434	11	46
B, 560	GM960_B03_145R5_015.fsa	5871303	16	126
B, 561	GM960_B03_145R5_015.fsa	5890182	9	41
B, 562	GM960_B03_145R5_015.fsa	5911079	13	49
B, 563	GM960_B03_145R5_015.fsa	5920044	16	71
B, 564	GM960_B03_145R5_015.fsa	5933005	11	36
B, 565	GM960_B03_145R5_015.fsa	5949972	52	472
B, 566	GM960_B03_145R5_015.fsa	5980968	10	50
B, 567	GM960_B03_145R5_015.fsa	5994989	8	39
B, 568	GM960_B03_145R5_015.fsa	600199	6	27
B, 569	GM960_B03_145R5_015.fsa	6008955	4	14
B, 570	GM960_B03_145R5_015.fsa	601592	6	14
B, 571	GM960_B03_145R5_015.fsa	6024876	9	59
B, 572	GM960_B03_145R5_015.fsa	6048756	11	63
B, 573	GM960_B03_145R5_015.fsa	6056716	8	22
B, 574	GM960_B03_145R5_015.fsa	6070647	9	75
B, 575	GM960_B03_145R5_015.fsa	6105473	9	45
B, 576	GM960_B03_145R5_015.fsa	6124378	15	60
B, 577	GM960_B03_145R5_015.fsa	6133333	13	79
B, 578	GM960_B03_145R5_015.fsa	6147264	8	23
B, 579	GM960_B03_145R5_015.fsa	6156219	6	22
B, 580	GM960_B03_145R5_015.fsa	6174129	9	30
B, 581	GM960_B03_145R5_015.fsa	618607	11	54
B, 582	GM960_B03_145R5_015.fsa	619403	10	37
B, 583	GM960_B03_145R5_015.fsa	621393	10	69
B, 584	GM960_B03_145R5_015.fsa	6230846	10	38
B, 585	GM960_B03_145R5_015.fsa	6239801	5	15
B, 586	GM960_B03_145R5_015.fsa	6247761	8	56
B, 587	GM960_B03_145R5_015.fsa	6267662	5	33
B, 588	GM960_B03_145R5_015.fsa	6282587	12	67
B, 589	GM960_B03_145R5_015.fsa	6295522	6	26
B, 590	GM960_B03_145R5_015.fsa	6313433	16	90
B, 591	GM960_B03_145R5_015.fsa	6327363	11	34
B, 592	GM960_B03_145R5_015.fsa	6336318	9	38
B, 593	GM960_B03_145R5_015.fsa	6347264	8	51
B, 594	GM960_B03_145R5_015.fsa	6370149	14	70
B, 595	GM960_B03_145R5_015.fsa	638.01	9	75
B, 596	GM960_B03_145R5_015.fsa	6393035	10	31
B, 597	GM960_B03_145R5_015.fsa	6400995	6	23
B, 598	GM960_B03_145R5_015.fsa	6408955	8	24
B, 599	GM960_B03_145R5_015.fsa	641393	10	47
B, 600	GM960_B03_145R5_015.fsa	6426866	16	91
B, 601	GM960_B03_145R5_015.fsa	6446766	13	57
B, 602	GM960_B03_145R5_015.fsa	6459702	13	74
B, 603	GM960_B03_145R5_015.fsa	6474627	10	35
G, 1	GM960_B03_145R5_015.fsa	460.0	111	728
G, 2	GM960_B03_145R5_015.fsa	4613827	123	1445
G, 3	GM960_B03_145R5_015.fsa	4623341	81	577
Y, 1	GM960_B03_145R5_015.fsa	450194	56	185
Y, 2	GM960_B03_145R5_015.fsa	4596495	76	270
Y, 3	GM960_B03_145R5_015.fsa	4607776	87	678
O, 1	GM960_B03_145R5_015.fsa	20.0	380	3462
O, 2	GM960_B03_145R5_015.fsa	40.0	305	2174
O, 3	GM960_B03_145R5_015.fsa	60.0	652	3079
O, 4	GM960_B03_145R5_015.fsa	80.0	359	1986
O, 5	GM960_B03_145R5_015.fsa	100.0	604	3047
O, 6	GM960_B03_145R5_015.fsa	114.0	682	3446
O, 7	GM960_B03_145R5_015.fsa	120.0	530	2734
O, 8	GM960_B03_145R5_015.fsa	140.0	451	2179
O, 9	GM960_B03_145R5_015.fsa	160.0	470	2407
O, 10	GM960_B03_145R5_015.fsa	180.0	583	2912
O, 11	GM960_B03_145R5_015.fsa	200.0	467	2434
O, 12	GM960_B03_145R5_015.fsa	214.0	481	2550
O, 13	GM960_B03_145R5_015.fsa	220.0	389	2139
O, 14	GM960_B03_145R5_015.fsa	240.0	584	3381
O, 15	GM960_B03_145R5_015.fsa	250.0	275	1642
O, 16	GM960_B03_145R5_015.fsa	260.0	443	2715
O, 17	GM960_B03_145R5_015.fsa	280.0	475	3102
O, 18	GM960_B03_145R5_015.fsa	300.0	500	3378
O, 19	GM960_B03_145R5_015.fsa	314.0	318	2249
O, 20	GM960_B03_145R5_015.fsa	320.0	339	2572
O, 21	GM960_B03_145R5_015.fsa	340.0	447	3409
O, 22	GM960_B03_145R5_015.fsa	360.0	346	2844
O, 23	GM960_B03_145R5_015.fsa	380.0	237	2039
O, 24	GM960_B03_145R5_015.fsa	400.0	329	2836
O, 25	GM960_B03_145R5_015.fsa	414.0	295	2658
O, 26	GM960_B03_145R5_015.fsa	420.0	279	2541
O, 27	GM960_B03_145R5_015.fsa	440.0	333	3046
O, 28	GM960_B03_145R5_015.fsa	460.0	339	3963
O, 29	GM960_B03_145R5_015.fsa	480.0	329	3278
O, 30	GM960_B03_145R5_015.fsa	500.0	154	1565
O, 31	GM960_B03_145R5_015.fsa	514.0	171	1803
O, 32	GM960_B03_145R5_015.fsa	520.0	352	3674
O, 33	GM960_B03_145R5_015.fsa	540.0	296	3177
O, 34	GM960_B03_145R5_015.fsa	560.0	188	2087
O, 35	GM960_B03_145R5_015.fsa	580.0	295	3282
O, 36	GM960_B03_145R5_015.fsa	600.0	198	2119

[truncated: 29 more sheets: 146R1, 146R2, 146R3, 146R4, 146R5, 147R1, 147R2, 147R3, 147R4, 314R1, 314R2, 314R3, 314R4, 314R5, 315R1, 315R2, 315R3, 315R4, 315R5, 316R1 …]
