# Supplementary material for: Characterization of dFOXO binding sites upstream of the Insulin Receptor P2 promoter across the Drosophila phylogeny
Source: PLoS One. 2017 Dec 4;12(12):e0188357. doi: 10.1371/journal.pone.0188357 (PMC5714339; doi:10.1371/journal.pone.0188357)
Supplement: S1 Data — (ZIP) [file pone.0188357.s001.zip › Data_Sets/S14_Dataset.xlsx]

## Sheet: index
	Fragment coordinates are -1112/-777 relative to the P2 transcription start site
	Sheet	Species	Fragment	strand	protein	nM protein				Sheet	Species	Fragment	strand	protein	nM protein
		D. yakuba	y7	Forward	BSA	600				319R1	D. yakuba	y7	Reverse	BSA	600
		D. yakuba	y7	Forward	BSA	600				319R2	D. yakuba	y7	Reverse	BSA	600
		D. yakuba	y7	Forward	BSA	600				319R3	D. yakuba	y7	Reverse	BSA	600
		D. yakuba	y7	Forward	BSA	600				319R4	D. yakuba	y7	Reverse	BSA	600
		D. yakuba	y7	Forward	BSA	600				319R5	D. yakuba	y7	Reverse	BSA	600
		D. yakuba	y7	Forward	dFOXO	600				320R1	D. yakuba	y7	Reverse	dFOXO	600
		D. yakuba	y7	Forward	dFOXO	600				320R2	D. yakuba	y7	Reverse	dFOXO	600
		D. yakuba	y7	Forward	dFOXO	600				320R3	D. yakuba	y7	Reverse	dFOXO	600
		D. yakuba	y7	Forward	dFOXO	600				320R4	D. yakuba	y7	Reverse	dFOXO	600
		D. yakuba	y7	Forward	dFOXO	600				320R5	D. yakuba	y7	Reverse	dFOXO	600
		D. yakuba	y7	Forward	BSA	1200				321R1	D. yakuba	y7	Reverse	BSA	1200
		D. yakuba	y7	Forward	BSA	1200				321R2	D. yakuba	y7	Reverse	BSA	1200
		D. yakuba	y7	Forward	BSA	1200				321R3	D. yakuba	y7	Reverse	BSA	1200
		D. yakuba	y7	Forward	BSA	1200				321R4	D. yakuba	y7	Reverse	BSA	1200
		D. yakuba	y7	Forward	BSA	1200				321R5	D. yakuba	y7	Reverse	BSA	1200
		D. yakuba	y7	Forward	dFOXO	1200				322R1	D. yakuba	y7	Reverse	dFOXO	1200
		D. yakuba	y7	Forward	dFOXO	1200				322R2	D. yakuba	y7	Reverse	dFOXO	1200
		D. yakuba	y7	Forward	dFOXO	1200				322R3	D. yakuba	y7	Reverse	dFOXO	1200
		D. yakuba	y7	Forward	dFOXO	1200				322R4	D. yakuba	y7	Reverse	dFOXO	1200
		D. yakuba	y7	Forward	dFOXO	1200				322R5	D. yakuba	y7	Reverse	dFOXO	1200
	NOTE
	The first column of the remaining sheets indicates that dyes B and O label respectively the fragments generated by DNase I and the standard 600 LIZ fragments in the electropherograms and in the outputs. To inspect electropherograms with Peak Scanner (Applied Biosystems), the minimum peak heights were set to only provide outputs for dyes B and O . The spurious peaks corresponding to other dyes (G,…

## Sheet: 319R1
Dye/Sample Peak	Sample File Name	Size	Height	Area in Point
B, 1	GM1200_C07_319R1_030.fsa		10	46
B, 2	GM1200_C07_319R1_030.fsa		8	28
B, 3	GM1200_C07_319R1_030.fsa		13	85
B, 4	GM1200_C07_319R1_030.fsa		11	23
B, 5	GM1200_C07_319R1_030.fsa		13	24
B, 6	GM1200_C07_319R1_030.fsa		10	15
B, 7	GM1200_C07_319R1_030.fsa		9	24
B, 8	GM1200_C07_319R1_030.fsa		9	14
B, 9	GM1200_C07_319R1_030.fsa		4	12
B, 10	GM1200_C07_319R1_030.fsa		17	47
B, 11	GM1200_C07_319R1_030.fsa		4	16
B, 12	GM1200_C07_319R1_030.fsa		12	49
B, 13	GM1200_C07_319R1_030.fsa		12	37
B, 14	GM1200_C07_319R1_030.fsa		6	10
B, 15	GM1200_C07_319R1_030.fsa		7	31
B, 16	GM1200_C07_319R1_030.fsa		5	18
B, 17	GM1200_C07_319R1_030.fsa		15	40
B, 18	GM1200_C07_319R1_030.fsa		8	32
B, 19	GM1200_C07_319R1_030.fsa		11	38
B, 20	GM1200_C07_319R1_030.fsa		11	32
B, 21	GM1200_C07_319R1_030.fsa		8	31
B, 22	GM1200_C07_319R1_030.fsa		6	19
B, 23	GM1200_C07_319R1_030.fsa		13	70
B, 24	GM1200_C07_319R1_030.fsa		8	56
B, 25	GM1200_C07_319R1_030.fsa		11	68
B, 26	GM1200_C07_319R1_030.fsa		7	31
B, 27	GM1200_C07_319R1_030.fsa		11	42
B, 28	GM1200_C07_319R1_030.fsa		12	43
B, 29	GM1200_C07_319R1_030.fsa		12	69
B, 30	GM1200_C07_319R1_030.fsa		10	35
B, 31	GM1200_C07_319R1_030.fsa		7	29
B, 32	GM1200_C07_319R1_030.fsa		41	202
B, 33	GM1200_C07_319R1_030.fsa		10	49
B, 34	GM1200_C07_319R1_030.fsa		9	37
B, 35	GM1200_C07_319R1_030.fsa		15	38
B, 36	GM1200_C07_319R1_030.fsa		9	18
B, 37	GM1200_C07_319R1_030.fsa		9	18
B, 38	GM1200_C07_319R1_030.fsa		5	15
B, 39	GM1200_C07_319R1_030.fsa		21	55
B, 40	GM1200_C07_319R1_030.fsa		10	23
B, 41	GM1200_C07_319R1_030.fsa		10	31
B, 42	GM1200_C07_319R1_030.fsa		6	12
B, 43	GM1200_C07_319R1_030.fsa		7	10
B, 44	GM1200_C07_319R1_030.fsa		16	46
B, 45	GM1200_C07_319R1_030.fsa		10	47
B, 46	GM1200_C07_319R1_030.fsa		19	63
B, 47	GM1200_C07_319R1_030.fsa		12	44
B, 48	GM1200_C07_319R1_030.fsa		10	24
B, 49	GM1200_C07_319R1_030.fsa		9	24
B, 50	GM1200_C07_319R1_030.fsa		11	29
B, 51	GM1200_C07_319R1_030.fsa		8	39
B, 52	GM1200_C07_319R1_030.fsa		7	18
B, 53	GM1200_C07_319R1_030.fsa		15	60
B, 54	GM1200_C07_319R1_030.fsa		11	42
B, 55	GM1200_C07_319R1_030.fsa		16	30
B, 56	GM1200_C07_319R1_030.fsa		11	34
B, 57	GM1200_C07_319R1_030.fsa		7	11
B, 58	GM1200_C07_319R1_030.fsa		6	13
B, 59	GM1200_C07_319R1_030.fsa		7	18
B, 60	GM1200_C07_319R1_030.fsa		10	22
B, 61	GM1200_C07_319R1_030.fsa		15	29
B, 62	GM1200_C07_319R1_030.fsa		9	33
B, 63	GM1200_C07_319R1_030.fsa		15	33
B, 64	GM1200_C07_319R1_030.fsa		6	26
B, 65	GM1200_C07_319R1_030.fsa		11	33
B, 66	GM1200_C07_319R1_030.fsa		9	29
B, 67	GM1200_C07_319R1_030.fsa		11	32
B, 68	GM1200_C07_319R1_030.fsa		10	23
B, 69	GM1200_C07_319R1_030.fsa		14	43
B, 70	GM1200_C07_319R1_030.fsa		7	29
B, 71	GM1200_C07_319R1_030.fsa		10	32
B, 72	GM1200_C07_319R1_030.fsa		34	176
B, 73	GM1200_C07_319R1_030.fsa		31	213
B, 74	GM1200_C07_319R1_030.fsa		24	115
B, 75	GM1200_C07_319R1_030.fsa		15	44
B, 76	GM1200_C07_319R1_030.fsa		20	77
B, 77	GM1200_C07_319R1_030.fsa		24	163
B, 78	GM1200_C07_319R1_030.fsa		22	126
B, 79	GM1200_C07_319R1_030.fsa		10	17
B, 80	GM1200_C07_319R1_030.fsa		4	11
B, 81	GM1200_C07_319R1_030.fsa		33	213
B, 82	GM1200_C07_319R1_030.fsa		16	72
B, 83	GM1200_C07_319R1_030.fsa		10	38
B, 84	GM1200_C07_319R1_030.fsa		5	19
B, 85	GM1200_C07_319R1_030.fsa		5	11
B, 86	GM1200_C07_319R1_030.fsa		36	193
B, 87	GM1200_C07_319R1_030.fsa		20	94
B, 88	GM1200_C07_319R1_030.fsa		16	37
B, 89	GM1200_C07_319R1_030.fsa		22	139
B, 90	GM1200_C07_319R1_030.fsa		6	24
B, 91	GM1200_C07_319R1_030.fsa		8	17
B, 92	GM1200_C07_319R1_030.fsa		9	23
B, 93	GM1200_C07_319R1_030.fsa		8	15
B, 94	GM1200_C07_319R1_030.fsa		13	59
B, 95	GM1200_C07_319R1_030.fsa		15	83
B, 96	GM1200_C07_319R1_030.fsa		17	80
B, 97	GM1200_C07_319R1_030.fsa		6	8
B, 98	GM1200_C07_319R1_030.fsa		11	39
B, 99	GM1200_C07_319R1_030.fsa		10	28
B, 100	GM1200_C07_319R1_030.fsa		8	18
B, 101	GM1200_C07_319R1_030.fsa		12	27
B, 102	GM1200_C07_319R1_030.fsa		15	34
B, 103	GM1200_C07_319R1_030.fsa		20	87
B, 104	GM1200_C07_319R1_030.fsa		14	72
B, 105	GM1200_C07_319R1_030.fsa		12	30
B, 106	GM1200_C07_319R1_030.fsa		13	37
B, 107	GM1200_C07_319R1_030.fsa		4	10
B, 108	GM1200_C07_319R1_030.fsa		9	25
B, 109	GM1200_C07_319R1_030.fsa		10	47
B, 110	GM1200_C07_319R1_030.fsa		26	144
B, 111	GM1200_C07_319R1_030.fsa		45	292
B, 112	GM1200_C07_319R1_030.fsa		928	6167
B, 113	GM1200_C07_319R1_030.fsa		403	2270
B, 114	GM1200_C07_319R1_030.fsa	0.2899	132	817
B, 115	GM1200_C07_319R1_030.fsa	13043	86	477
B, 116	GM1200_C07_319R1_030.fsa	27536	765	4661
B, 117	GM1200_C07_319R1_030.fsa	4058	37	227
B, 118	GM1200_C07_319R1_030.fsa	57971	5	12
B, 119	GM1200_C07_319R1_030.fsa	84058	154	1360
B, 120	GM1200_C07_319R1_030.fsa	113044	572	3535
B, 121	GM1200_C07_319R1_030.fsa	128986	525	4013
B, 122	GM1200_C07_319R1_030.fsa	155073	359	1905
B, 123	GM1200_C07_319R1_030.fsa	166667	21	79
B, 124	GM1200_C07_319R1_030.fsa	17971	30	121
B, 125	GM1200_C07_319R1_030.fsa	195652	254	1381
B, 126	GM1200_C07_319R1_030.fsa	213255	742	4306
B, 127	GM1200_C07_319R1_030.fsa	235897	57	308
B, 128	GM1200_C07_319R1_030.fsa	248529	247	1234
B, 129	GM1200_C07_319R1_030.fsa	260945	3	4
B, 130	GM1200_C07_319R1_030.fsa	279178	931	5180
B, 131	GM1200_C07_319R1_030.fsa	295491	1266	7523
B, 132	GM1200_C07_319R1_030.fsa	324214	1621	11787
B, 133	GM1200_C07_319R1_030.fsa	33676	174	1071
B, 134	GM1200_C07_319R1_030.fsa	344999	117	553
B, 135	GM1200_C07_319R1_030.fsa	36649	1280	7295
B, 136	GM1200_C07_319R1_030.fsa	380875	136	644
B, 137	GM1200_C07_319R1_030.fsa	393687	1141	6077
B, 138	GM1200_C07_319R1_030.fsa	40812	1208	6641
B, 139	GM1200_C07_319R1_030.fsa	417327	318	1570
B, 140	GM1200_C07_319R1_030.fsa	428727	47	146
B, 141	GM1200_C07_319R1_030.fsa	436636	96	474
B, 142	GM1200_C07_319R1_030.fsa	443371	10	39
B, 143	GM1200_C07_319R1_030.fsa	462235	124	791
B, 144	GM1200_C07_319R1_030.fsa	476448	346	2524
B, 145	GM1200_C07_319R1_030.fsa	506468	241	2540
B, 146	GM1200_C07_319R1_030.fsa	52848	214	1755
B, 147	GM1200_C07_319R1_030.fsa	544976	96	424
B, 148	GM1200_C07_319R1_030.fsa	553138	147	381
B, 149	GM1200_C07_319R1_030.fsa	560234	378	1507
B, 150	GM1200_C07_319R1_030.fsa	566283	160	528
B, 151	GM1200_C07_319R1_030.fsa	576298	398	1707
B, 152	GM1200_C07_319R1_030.fsa	58524	2079	10152
B, 153	GM1200_C07_319R1_030.fsa	602139	543	2457
B, 154	GM1200_C07_319R1_030.fsa	611753	1081	4858
B, 155	GM1200_C07_319R1_030.fsa	624541	121	441
B, 156	GM1200_C07_319R1_030.fsa	635171	457	1979
B, 157	GM1200_C07_319R1_030.fsa	644718	329	1394
B, 158	GM1200_C07_319R1_030.fsa	657416	34	131
B, 159	GM1200_C07_319R1_030.fsa	665862	258	1201
B, 160	GM1200_C07_319R1_030.fsa	674294	52	180
B, 161	GM1200_C07_319R1_030.fsa	685862	76	286
B, 162	GM1200_C07_319R1_030.fsa	697401	165	772
B, 163	GM1200_C07_319R1_030.fsa	707867	266	1334
B, 164	GM1200_C07_319R1_030.fsa	71831	122	593
B, 165	GM1200_C07_319R1_030.fsa	727689	235	1082
B, 166	GM1200_C07_319R1_030.fsa	738087	176	725
B, 167	GM1200_C07_319R1_030.fsa	749499	63	230
B, 168	GM1200_C07_319R1_030.fsa	760884	166	675
B, 169	GM1200_C07_319R1_030.fsa	77224	184	788
B, 170	GM1200_C07_319R1_030.fsa	782541	190	907
B, 171	GM1200_C07_319R1_030.fsa	796924	117	579
B, 172	GM1200_C07_319R1_030.fsa	805975	478	2349
B, 173	GM1200_C07_319R1_030.fsa	814924	387	1925
B, 174	GM1200_C07_319R1_030.fsa	827819	80	362
B, 175	GM1200_C07_319R1_030.fsa	84068	62	230
B, 176	GM1200_C07_319R1_030.fsa	850549	121	414
B, 177	GM1200_C07_319R1_030.fsa	860398	428	1843
B, 178	GM1200_C07_319R1_030.fsa	871208	211	847
B, 179	GM1200_C07_319R1_030.fsa	879054	763	3645
B, 180	GM1200_C07_319R1_030.fsa	889821	492	2094
B, 181	GM1200_C07_319R1_030.fsa	899589	230	878
B, 182	GM1200_C07_319R1_030.fsa	909336	170	587
B, 183	GM1200_C07_319R1_030.fsa	921978	85	355
B, 184	GM1200_C07_319R1_030.fsa	932649	100	395
B, 185	GM1200_C07_319R1_030.fsa	943296	90	306
B, 186	GM1200_C07_319R1_030.fsa	952955	654	2999
B, 187	GM1200_C07_319R1_030.fsa	962593	146	683
B, 188	GM1200_C07_319R1_030.fsa	972213	677	3032
B, 189	GM1200_C07_319R1_030.fsa	982772	124	471
B, 190	GM1200_C07_319R1_030.fsa	992351	711	2921
B, 191	GM1200_C07_319R1_030.fsa	1002948	761	3311
B, 192	GM1200_C07_319R1_030.fsa	1014716	795	3429
B, 193	GM1200_C07_319R1_030.fsa	1023519	182	718
B, 194	GM1200_C07_319R1_030.fsa	1033278	165	564
B, 195	GM1200_C07_319R1_030.fsa	1043012	673	2849
B, 196	GM1200_C07_319R1_030.fsa	1054661	122	517
B, 197	GM1200_C07_319R1_030.fsa	1064342	1398	6267
B, 198	GM1200_C07_319R1_030.fsa	1074964	157	561
B, 199	GM1200_C07_319R1_030.fsa	1084596	1255	5508
B, 200	GM1200_C07_319R1_030.fsa	1093244	34	138
B, 201	GM1200_C07_319R1_030.fsa	1102831	738	3352
B, 202	GM1200_C07_319R1_030.fsa	1112395	187	741
B, 203	GM1200_C07_319R1_030.fsa	1122888	535	2417
B, 204	GM1200_C07_319R1_030.fsa	1133354	222	947
B, 205	GM1200_C07_319R1_030.fsa	1143722	508	2287
B, 206	GM1200_C07_319R1_030.fsa	1152083	309	1363
B, 207	GM1200_C07_319R1_030.fsa	1163199	1326	6034
B, 208	GM1200_C07_319R1_030.fsa	1176124	696	3124
B, 209	GM1200_C07_319R1_030.fsa	1187164	1330	5969
B, 210	GM1200_C07_319R1_030.fsa	1198169	703	3230
B, 211	GM1200_C07_319R1_030.fsa	1207274	1015	4763
B, 212	GM1200_C07_319R1_030.fsa	1219094	736	3301
B, 213	GM1200_C07_319R1_030.fsa	1226367	29	106
B, 214	GM1200_C07_319R1_030.fsa	1236368	787	3591
B, 215	GM1200_C07_319R1_030.fsa	124455	126	498
B, 216	GM1200_C07_319R1_030.fsa	1253642	435	1790
B, 217	GM1200_C07_319R1_030.fsa	1263642	199	803
B, 218	GM1200_C07_319R1_030.fsa	1274551	534	2346
B, 219	GM1200_C07_319R1_030.fsa	128546	427	1868
B, 220	GM1200_C07_319R1_030.fsa	1294551	520	2275
B, 221	GM1200_C07_319R1_030.fsa	130455	326	1558
B, 222	GM1200_C07_319R1_030.fsa	1312732	1731	8009
B, 223	GM1200_C07_319R1_030.fsa	1325459	341	1526
B, 224	GM1200_C07_319R1_030.fsa	133364	99	384
B, 225	GM1200_C07_319R1_030.fsa	1346366	395	1696
B, 226	GM1200_C07_319R1_030.fsa	1355457	182	754
B, 227	GM1200_C07_319R1_030.fsa	1365456	274	1066
B, 228	GM1200_C07_319R1_030.fsa	1373638	252	1088
B, 229	GM1200_C07_319R1_030.fsa	1382728	1076	4978
B, 230	GM1200_C07_319R1_030.fsa	1393637	513	2184
B, 231	GM1200_C07_319R1_030.fsa	1404657	710	3079
B, 232	GM1200_C07_319R1_030.fsa	1413038	674	2891
B, 233	GM1200_C07_319R1_030.fsa	1424211	840	3619
B, 234	GM1200_C07_319R1_030.fsa	1435383	1180	5155
B, 235	GM1200_C07_319R1_030.fsa	1446553	694	3012
B, 236	GM1200_C07_319R1_030.fsa	145493	542	2269
B, 237	GM1200_C07_319R1_030.fsa	1467958	690	3055
B, 238	GM1200_C07_319R1_030.fsa	1477263	333	1505
B, 239	GM1200_C07_319R1_030.fsa	1489358	153	647
B, 240	GM1200_C07_319R1_030.fsa	1497731	718	3485
B, 241	GM1200_C07_319R1_030.fsa	1506102	1312	6060
B, 242	GM1200_C07_319R1_030.fsa	1518193	205	852
B, 243	GM1200_C07_319R1_030.fsa	1528423	434	1912
B, 244	GM1200_C07_319R1_030.fsa	1537721	99	365
B, 245	GM1200_C07_319R1_030.fsa	1547019	693	3034
B, 246	GM1200_C07_319R1_030.fsa	1559105	1894	8729
B, 247	GM1200_C07_319R1_030.fsa	1566541	234	1179
B, 248	GM1200_C07_319R1_030.fsa	1578625	487	2127
B, 249	GM1200_C07_319R1_030.fsa	1589778	482	2080
B, 250	GM1200_C07_319R1_030.fsa	1600912	1160	5213
B, 251	GM1200_C07_319R1_030.fsa	1611854	593	2699
B, 252	GM1200_C07_319R1_030.fsa	1623697	589	2533
B, 253	GM1200_C07_319R1_030.fsa	163371	217	942
B, 254	GM1200_C07_319R1_030.fsa	1644623	377	1551
B, 255	GM1200_C07_319R1_030.fsa	1654618	231	910
B, 256	GM1200_C07_319R1_030.fsa	1664606	396	1652
B, 257	GM1200_C07_319R1_030.fsa	1674585	852	3914
B, 258	GM1200_C07_319R1_030.fsa	1682744	281	1537
B, 259	GM1200_C07_319R1_030.fsa	1689991	849	3907
B, 260	GM1200_C07_319R1_030.fsa	1702665	194	818
B, 261	GM1200_C07_319R1_030.fsa	1714422	264	1097
B, 262	GM1200_C07_319R1_030.fsa	1725264	260	1217
B, 263	GM1200_C07_319R1_030.fsa	1735195	1128	5115
B, 264	GM1200_C07_319R1_030.fsa	1745118	201	910
B, 265	GM1200_C07_319R1_030.fsa	1755032	803	3600
B, 266	GM1200_C07_319R1_030.fsa	1763138	112	445
B, 267	GM1200_C07_319R1_030.fsa	1774838	1015	4775
B, 268	GM1200_C07_319R1_030.fsa	1784729	202	864
B, 269	GM1200_C07_319R1_030.fsa	1796409	148	590
B, 270	GM1200_C07_319R1_030.fsa	1806343	1204	5791
B, 271	GM1200_C07_319R1_030.fsa	181.54	193	970
B, 272	GM1200_C07_319R1_030.fsa	1825358	1295	5881
B, 273	GM1200_C07_319R1_030.fsa	1837118	224	928
B, 274	GM1200_C07_319R1_030.fsa	1846159	790	3734
B, 275	GM1200_C07_319R1_030.fsa	1855194	260	1237
B, 276	GM1200_C07_319R1_030.fsa	1866933	68	252
B, 277	GM1200_C07_319R1_030.fsa	1875958	332	1365
B, 278	GM1200_C07_319R1_030.fsa	1884978	310	1309
B, 279	GM1200_C07_319R1_030.fsa	1894894	340	1308
B, 280	GM1200_C07_319R1_030.fsa	1904803	1552	7222
B, 281	GM1200_C07_319R1_030.fsa	1912007	440	2053
B, 282	GM1200_C07_319R1_030.fsa	1921907	554	2368
B, 283	GM1200_C07_319R1_030.fsa	193.27	635	2736
B, 284	GM1200_C07_319R1_030.fsa	1943486	2496	11525
B, 285	GM1200_C07_319R1_030.fsa	1954266	584	2555
B, 286	GM1200_C07_319R1_030.fsa	1964141	660	2972
B, 287	GM1200_C07_319R1_030.fsa	1974906	449	1763
B, 288	GM1200_C07_319R1_030.fsa	1985666	1619	7350
B, 289	GM1200_C07_319R1_030.fsa	1995522	613	2561
B, 290	GM1200_C07_319R1_030.fsa	2005342	1689	7862
B, 291	GM1200_C07_319R1_030.fsa	201424	1713	8017
B, 292	GM1200_C07_319R1_030.fsa	202491	931	3934
B, 293	GM1200_C07_319R1_030.fsa	2035573	986	4386
B, 294	GM1200_C07_319R1_030.fsa	2046228	512	2335
B, 295	GM1200_C07_319R1_030.fsa	2055101	2101	9910
B, 296	GM1200_C07_319R1_030.fsa	2065741	1053	4790
B, 297	GM1200_C07_319R1_030.fsa	2074601	744	3299
B, 298	GM1200_C07_319R1_030.fsa	2085227	777	3399
B, 299	GM1200_C07_319R1_030.fsa	2094075	311	1325
B, 300	GM1200_C07_319R1_030.fsa	2106454	542	2470
B, 301	GM1200_C07_319R1_030.fsa	2117939	165	732
B, 302	GM1200_C07_319R1_030.fsa	2129415	55	234
B, 303	GM1200_C07_319R1_030.fsa	2139118	113	447
B, 304	GM1200_C07_319R1_030.fsa	2148837	332	1480
B, 305	GM1200_C07_319R1_030.fsa	215767	496	2188
B, 306	GM1200_C07_319R1_030.fsa	2169145	275	1273
B, 307	GM1200_C07_319R1_030.fsa	2177966	946	4571
B, 308	GM1200_C07_319R1_030.fsa	2187665	87	330
B, 309	GM1200_C07_319R1_030.fsa	2199119	886	4398
B, 310	GM1200_C07_319R1_030.fsa	2207835	666	3412
B, 311	GM1200_C07_319R1_030.fsa	2219155	160	628
B, 312	GM1200_C07_319R1_030.fsa	2227866	198	832
B, 313	GM1200_C07_319R1_030.fsa	2237451	876	4109
B, 314	GM1200_C07_319R1_030.fsa	2247039	302	1268
B, 315	GM1200_C07_319R1_030.fsa	2257502	2025	10341
B, 316	GM1200_C07_319R1_030.fsa	2267969	89	268
B, 317	GM1200_C07_319R1_030.fsa	2278439	262	1180
B, 318	GM1200_C07_319R1_030.fsa	2288913	601	2966
B, 319	GM1200_C07_319R1_030.fsa	2298518	2442	13116
B, 320	GM1200_C07_319R1_030.fsa	2308126	330	1826
B, 321	GM1200_C07_319R1_030.fsa	2315989	120	474
B, 322	GM1200_C07_319R1_030.fsa	2327351	1184	6041
B, 323	GM1200_C07_319R1_030.fsa	2337843	694	3502
B, 324	GM1200_C07_319R1_030.fsa	2348339	248	1173
B, 325	GM1200_C07_319R1_030.fsa	2359714	1132	5652
B, 326	GM1200_C07_319R1_030.fsa	2369342	1601	8062
B, 327	GM1200_C07_319R1_030.fsa	2380725	306	1247
B, 328	GM1200_C07_319R1_030.fsa	2390361	1358	6899
B, 329	GM1200_C07_319R1_030.fsa	2400899	828	3995
B, 330	GM1200_C07_319R1_030.fsa	2408988	128	458
B, 331	GM1200_C07_319R1_030.fsa	241886	1236	6219
B, 332	GM1200_C07_319R1_030.fsa	2430509	90	410
B, 333	GM1200_C07_319R1_030.fsa	2438563	172	891
B, 334	GM1200_C07_319R1_030.fsa	2449286	1558	8491
B, 335	GM1200_C07_319R1_030.fsa	2459993	177	809
B, 336	GM1200_C07_319R1_030.fsa	2470683	164	669
B, 337	GM1200_C07_319R1_030.fsa	2482247	1495	7953
B, 338	GM1200_C07_319R1_030.fsa	2492904	2015	10658
B, 339	GM1200_C07_319R1_030.fsa	2502588	157	620
B, 340	GM1200_C07_319R1_030.fsa	2511207	252	1131
B, 341	GM1200_C07_319R1_030.fsa	2522389	974	5076
B, 342	GM1200_C07_319R1_030.fsa	2533548	144	718
B, 343	GM1200_C07_319R1_030.fsa	2542971	272	1371
B, 344	GM1200_C07_319R1_030.fsa	2554085	203	985
B, 345	GM1200_C07_319R1_030.fsa	2561765	872	4783
B, 346	GM1200_C07_319R1_030.fsa	2572839	1183	6387
B, 347	GM1200_C07_319R1_030.fsa	2581342	132	563
B, 348	GM1200_C07_319R1_030.fsa	2590679	829	4327
B, 349	GM1200_C07_319R1_030.fsa	2601725	112	463
B, 350	GM1200_C07_319R1_030.fsa	2609486	1111	6321
B, 351	GM1200_C07_319R1_030.fsa	2619834	936	5192
B, 352	GM1200_C07_319R1_030.fsa	2629319	73	279
B, 353	GM1200_C07_319R1_030.fsa	2639667	582	3119
B, 354	GM1200_C07_319R1_030.fsa	2650876	2977	17408
B, 355	GM1200_C07_319R1_030.fsa	2662084	56	182
B, 356	GM1200_C07_319R1_030.fsa	2669844	191	962
B, 357	GM1200_C07_319R1_030.fsa	2678465	159	760
B, 358	GM1200_C07_319R1_030.fsa	2687086	54	222
B, 359	GM1200_C07_319R1_030.fsa	2700879	66	238
B, 360	GM1200_C07_319R1_030.fsa	2710362	180	848
B, 361	GM1200_C07_319R1_030.fsa	2721568	1259	7450
B, 362	GM1200_C07_319R1_030.fsa	273105	321	1828
B, 363	GM1200_C07_319R1_030.fsa	2741393	319	1695
B, 364	GM1200_C07_319R1_030.fsa	2752598	125	630
B, 365	GM1200_C07_319R1_030.fsa	2761217	1766	10712
B, 366	GM1200_C07_319R1_030.fsa	2772422	336	1969
B, 367	GM1200_C07_319R1_030.fsa	278104	182	866
B, 368	GM1200_C07_319R1_030.fsa	2792244	518	2997
B, 369	GM1200_C07_319R1_030.fsa	2803418	2835	17343
B, 370	GM1200_C07_319R1_030.fsa	2812815	92	493
B, 371	GM1200_C07_319R1_030.fsa	2822209	196	944
B, 372	GM1200_C07_319R1_030.fsa	2832452	206	1016
B, 373	GM1200_C07_319R1_030.fsa	2842691	268	1278
B, 374	GM1200_C07_319R1_030.fsa	2852926	529	2858
B, 375	GM1200_C07_319R1_030.fsa	2863156	485	2646
B, 376	GM1200_C07_319R1_030.fsa	287253	170	856
B, 377	GM1200_C07_319R1_030.fsa	2881901	74	275
B, 378	GM1200_C07_319R1_030.fsa	2893822	687	4215
B, 379	GM1200_C07_319R1_030.fsa	2904886	66	250
B, 380	GM1200_C07_319R1_030.fsa	2914244	190	943
B, 381	GM1200_C07_319R1_030.fsa	2922748	24	93
B, 382	GM1200_C07_319R1_030.fsa	2934649	1008	6874
B, 383	GM1200_C07_319R1_030.fsa	2943146	628	4151
B, 384	GM1200_C07_319R1_030.fsa	2953339	203	1189
B, 385	GM1200_C07_319R1_030.fsa	2962678	60	233
B, 386	GM1200_C07_319R1_030.fsa	2973711	451	2797
B, 387	GM1200_C07_319R1_030.fsa	2983891	1568	10388
B, 388	GM1200_C07_319R1_030.fsa	2993219	110	717
B, 389	GM1200_C07_319R1_030.fsa	3000838	139	848
B, 390	GM1200_C07_319R1_030.fsa	3011738	193	1052
B, 391	GM1200_C07_319R1_030.fsa	3022659	147	778
B, 392	GM1200_C07_319R1_030.fsa	3032761	244	1350
B, 393	GM1200_C07_319R1_030.fsa	3043726	627	3847
B, 394	GM1200_C07_319R1_030.fsa	3053867	368	2190
B, 395	GM1200_C07_319R1_030.fsa	3064876	200	1225
B, 396	GM1200_C07_319R1_030.fsa	3075057	1116	7138
B, 397	GM1200_C07_319R1_030.fsa	3085258	147	739
B, 398	GM1200_C07_319R1_030.fsa	3097185	206	1232
B, 399	GM1200_C07_319R1_030.fsa	3106574	2526	17462
B, 400	GM1200_C07_319R1_030.fsa	3116836	232	1630
B, 401	GM1200_C07_319R1_030.fsa	3125404	156	840
B, 402	GM1200_C07_319R1_030.fsa	3144405	1583	10775
B, 403	GM1200_C07_319R1_030.fsa	3155863	42	170
B, 404	GM1200_C07_319R1_030.fsa	3164682	54	215
B, 405	GM1200_C07_319R1_030.fsa	317527	133	804
B, 406	GM1200_C07_319R1_030.fsa	3184981	153	851
B, 407	GM1200_C07_319R1_030.fsa	3196465	20	62
B, 408	GM1200_C07_319R1_030.fsa	3205171	124	714
B, 409	GM1200_C07_319R1_030.fsa	3216364	97	471
B, 410	GM1200_C07_319R1_030.fsa	3226681	168	913
B, 411	GM1200_C07_319R1_030.fsa	3236985	161	892
B, 412	GM1200_C07_319R1_030.fsa	3246417	420	2771
B, 413	GM1200_C07_319R1_030.fsa	3256694	173	947
B, 414	GM1200_C07_319R1_030.fsa	3266957	127	599
B, 415	GM1200_C07_319R1_030.fsa	3277206	835	5832
B, 416	GM1200_C07_319R1_030.fsa	3288295	1204	8721
B, 417	GM1200_C07_319R1_030.fsa	3296813	176	992
B, 418	GM1200_C07_319R1_030.fsa	3307874	22	94
B, 419	GM1200_C07_319R1_030.fsa	331722	281	1845
B, 420	GM1200_C07_319R1_030.fsa	3326556	78	466
B, 421	GM1200_C07_319R1_030.fsa	3337574	147	804
B, 422	GM1200_C07_319R1_030.fsa	3347731	602	4335
B, 423	GM1200_C07_319R1_030.fsa	335703	130	804
B, 424	GM1200_C07_319R1_030.fsa	3367161	42	164
B, 425	GM1200_C07_319R1_030.fsa	3376437	148	743
B, 426	GM1200_C07_319R1_030.fsa	3388228	345	2399
B, 427	GM1200_C07_319R1_030.fsa	3397479	239	1669
B, 428	GM1200_C07_319R1_030.fsa	3416271	1005	7424
B, 429	GM1200_C07_319R1_030.fsa	3424832	43	190
B, 430	GM1200_C07_319R1_030.fsa	343596	1075	7903
B, 431	GM1200_C07_319R1_030.fsa	3447085	80	403
B, 432	GM1200_C07_319R1_030.fsa	3457351	206	1122
B, 433	GM1200_C07_319R1_030.fsa	3468471	227	1387
B, 434	GM1200_C07_319R1_030.fsa	3479588	165	914
B, 435	GM1200_C07_319R1_030.fsa	3491558	417	2879
B, 436	GM1200_C07_319R1_030.fsa	3500106	140	797
B, 437	GM1200_C07_319R1_030.fsa	3510361	29	99
B, 438	GM1200_C07_319R1_030.fsa	3519759	68	379
B, 439	GM1200_C07_319R1_030.fsa	353001	15	43
B, 440	GM1200_C07_319R1_030.fsa	3540259	378	2328
B, 441	GM1200_C07_319R1_030.fsa	355136	217	1250
B, 442	GM1200_C07_319R1_030.fsa	3562457	324	2051
B, 443	GM1200_C07_319R1_030.fsa	3572699	629	4204
B, 444	GM1200_C07_319R1_030.fsa	3582939	316	1842
B, 445	GM1200_C07_319R1_030.fsa	3592323	95	376
B, 446	GM1200_C07_319R1_030.fsa	3602532	315	1853
B, 447	GM1200_C07_319R1_030.fsa	3612658	93	430
B, 448	GM1200_C07_319R1_030.fsa	3621097	135	734
B, 449	GM1200_C07_319R1_030.fsa	3631224	319	1974
B, 450	GM1200_C07_319R1_030.fsa	3641351	31	73
B, 451	GM1200_C07_319R1_030.fsa	366076	1203	10058
B, 452	GM1200_C07_319R1_030.fsa	3670886	435	3456
B, 453	GM1200_C07_319R1_030.fsa	3681857	25	82
B, 454	GM1200_C07_319R1_030.fsa	3691983	285	2024
B, 455	GM1200_C07_319R1_030.fsa	3702954	32	129
B, 456	GM1200_C07_319R1_030.fsa	3723207	1118	9366
B, 457	GM1200_C07_319R1_030.fsa	374346	1199	9510
B, 458	GM1200_C07_319R1_030.fsa	3751055	81	431
B, 459	GM1200_C07_319R1_030.fsa	3762025	872	7034
B, 460	GM1200_C07_319R1_030.fsa	3772995	13	80
B, 461	GM1200_C07_319R1_030.fsa	3783966	339	2416
B, 462	GM1200_C07_319R1_030.fsa	3793249	33	143
B, 463	GM1200_C07_319R1_030.fsa	3804269	321	2176
B, 464	GM1200_C07_319R1_030.fsa	3814516	81	506
B, 465	GM1200_C07_319R1_030.fsa	3823056	281	2197
B, 466	GM1200_C07_319R1_030.fsa	3832451	13	42
B, 467	GM1200_C07_319R1_030.fsa	3843555	273	1993
B, 468	GM1200_C07_319R1_030.fsa	3852097	122	688
B, 469	GM1200_C07_319R1_030.fsa	3864058	147	912
B, 470	GM1200_C07_319R1_030.fsa	3875166	982	8301
B, 471	GM1200_C07_319R1_030.fsa	3884565	340	2717
B, 472	GM1200_C07_319R1_030.fsa	389653	39	158
B, 473	GM1200_C07_319R1_030.fsa	3905077	265	1991
B, 474	GM1200_C07_319R1_030.fsa	3915334	59	268
B, 475	GM1200_C07_319R1_030.fsa	3925593	84	482
B, 476	GM1200_C07_319R1_030.fsa	3936707	875	6803
B, 477	GM1200_C07_319R1_030.fsa	3946113	11	28
B, 478	GM1200_C07_319R1_030.fsa	395552	361	2820
B, 479	GM1200_C07_319R1_030.fsa	3965783	754	6323
B, 480	GM1200_C07_319R1_030.fsa	3982034	753	6167
B, 481	GM1200_C07_319R1_030.fsa	3993155	426	3418
B, 482	GM1200_C07_319R1_030.fsa	4004193	26	111
B, 483	GM1200_C07_319R1_030.fsa	4015108	8	16
B, 484	GM1200_C07_319R1_030.fsa	402436	452	3234
B, 485	GM1200_C07_319R1_030.fsa	4035313	13	32
B, 486	GM1200_C07_319R1_030.fsa	4045442	539	4743
B, 487	GM1200_C07_319R1_030.fsa	4053897	147	1028
B, 488	GM1200_C07_319R1_030.fsa	4061516	349	2788
B, 489	GM1200_C07_319R1_030.fsa	4072541	411	3008
B, 490	GM1200_C07_319R1_030.fsa	4083586	74	297
B, 491	GM1200_C07_319R1_030.fsa	4092098	191	1304
B, 492	GM1200_C07_319R1_030.fsa	4103182	1161	9596
B, 493	GM1200_C07_319R1_030.fsa	4113432	42	168
B, 494	GM1200_C07_319R1_030.fsa	4125415	23	82
B, 495	GM1200_C07_319R1_030.fsa	413399	100	712
B, 496	GM1200_C07_319R1_030.fsa	4143521	80	530
B, 497	GM1200_C07_319R1_030.fsa	4154089	3	10
B, 498	GM1200_C07_319R1_030.fsa	4164668	200	1334
B, 499	GM1200_C07_319R1_030.fsa	4176138	67	418
B, 500	GM1200_C07_319R1_030.fsa	418497	182	1304
B, 501	GM1200_C07_319R1_030.fsa	4194693	18	61
B, 502	GM1200_C07_319R1_030.fsa	4205177	362	2716
B, 503	GM1200_C07_319R1_030.fsa	4225008	163	1111
B, 504	GM1200_C07_319R1_030.fsa	4231901	13	49
B, 505	GM1200_C07_319R1_030.fsa	4243957	14	47
B, 506	GM1200_C07_319R1_030.fsa	4253424	27	105
B, 507	GM1200_C07_319R1_030.fsa	4263746	63	260
B, 508	GM1200_C07_319R1_030.fsa	4274063	51	207
B, 509	GM1200_C07_319R1_030.fsa	4283515	168	1111
B, 510	GM1200_C07_319R1_030.fsa	4292103	28	125
B, 511	GM1200_C07_319R1_030.fsa	4304121	327	2391
B, 512	GM1200_C07_319R1_030.fsa	4313558	99	629
B, 513	GM1200_C07_319R1_030.fsa	4322134	245	1963
B, 514	GM1200_C07_319R1_030.fsa	4333276	189	1305
B, 515	GM1200_C07_319R1_030.fsa	4342699	12	31
B, 516	GM1200_C07_319R1_030.fsa	435383	3	3
B, 517	GM1200_C07_319R1_030.fsa	4364099	26	46
B, 518	GM1200_C07_319R1_030.fsa	4382057	2876	62549
B, 519	GM1200_C07_319R1_030.fsa	4424446	13	40
B, 520	GM1200_C07_319R1_030.fsa	4435806	161	1304
B, 521	GM1200_C07_319R1_030.fsa	4446299	512	4342
B, 522	GM1200_C07_319R1_030.fsa	4464676	328	2163
B, 523	GM1200_C07_319R1_030.fsa	447431	9	13
B, 524	GM1200_C07_319R1_030.fsa	4484824	158	1001
B, 525	GM1200_C07_319R1_030.fsa	4501485	134	1008
B, 526	GM1200_C07_319R1_030.fsa	4539246	32155	197033
B, 527	GM1200_C07_319R1_030.fsa	4549797	32155	569719
B, 528	GM1200_C07_319R1_030.fsa	4579726	6	17
B, 529	GM1200_C07_319R1_030.fsa	4585894	6	7
B, 530	GM1200_C07_319R1_030.fsa	460.0	24	120
B, 531	GM1200_C07_319R1_030.fsa	4609578	15	72
B, 532	GM1200_C07_319R1_030.fsa	4615676	7	32
B, 533	GM1200_C07_319R1_030.fsa	4627009	12	17
B, 534	GM1200_C07_319R1_030.fsa	4633116	8	42
B, 535	GM1200_C07_319R1_030.fsa	4638353	14	25
B, 536	GM1200_C07_319R1_030.fsa	4641845	5	15
B, 537	GM1200_C07_319R1_030.fsa	4658447	6	21
B, 538	GM1200_C07_319R1_030.fsa	4662819	10	25
B, 539	GM1200_C07_319R1_030.fsa	4666318	8	10
B, 540	GM1200_C07_319R1_030.fsa	4669818	8	17
B, 541	GM1200_C07_319R1_030.fsa	4677697	6	26
B, 542	GM1200_C07_319R1_030.fsa	4684704	8	25
B, 543	GM1200_C07_319R1_030.fsa	4703116	58	557
B, 544	GM1200_C07_319R1_030.fsa	471365	60	408
B, 545	GM1200_C07_319R1_030.fsa	4723313	267	3807
B, 546	GM1200_C07_319R1_030.fsa	4752346	3	10
B, 547	GM1200_C07_319R1_030.fsa	4758514	6	11
B, 548	GM1200_C07_319R1_030.fsa	4769093	165	1297
B, 549	GM1200_C07_319R1_030.fsa	4774386	146	1747
B, 550	GM1200_C07_319R1_030.fsa	4791162	26	181
B, 551	GM1200_C07_319R1_030.fsa	4798232	15	53
B, 552	GM1200_C07_319R1_030.fsa	480987	66	581
B, 553	GM1200_C07_319R1_030.fsa	4819748	23	83
B, 554	GM1200_C07_319R1_030.fsa	4828736	1	2
B, 555	GM1200_C07_319R1_030.fsa	4835032	7	9
B, 556	GM1200_C07_319R1_030.fsa	4841331	10	34
B, 557	GM1200_C07_319R1_030.fsa	4853941	11	43
B, 558	GM1200_C07_319R1_030.fsa	4864761	15	56
B, 559	GM1200_C07_319R1_030.fsa	486837	14	32
B, 560	GM1200_C07_319R1_030.fsa	4876494	7	22
B, 561	GM1200_C07_319R1_030.fsa	4881914	13	23
B, 562	GM1200_C07_319R1_030.fsa	489457	8	15
B, 563	GM1200_C07_319R1_030.fsa	4912676	13	21
B, 564	GM1200_C07_319R1_030.fsa	4924461	10	12
B, 565	GM1200_C07_319R1_030.fsa	4928089	6	11
B, 566	GM1200_C07_319R1_030.fsa	493535	17	66
B, 567	GM1200_C07_319R1_030.fsa	4947159	16	70
B, 568	GM1200_C07_319R1_030.fsa	4952614	14	36
B, 569	GM1200_C07_319R1_030.fsa	4958981	13	39
B, 570	GM1200_C07_319R1_030.fsa	498175	13	33
B, 571	GM1200_C07_319R1_030.fsa	500.0	14	59
B, 572	GM1200_C07_319R1_030.fsa	5004494	12	76
B, 573	GM1200_C07_319R1_030.fsa	5013493	15	71
B, 574	GM1200_C07_319R1_030.fsa	5022505	14	50
B, 575	GM1200_C07_319R1_030.fsa	5031531	5	16
B, 576	GM1200_C07_319R1_030.fsa	5035145	9	12
B, 577	GM1200_C07_319R1_030.fsa	5050529	12	22
B, 578	GM1200_C07_319R1_030.fsa	5057783	4	13
B, 579	GM1200_C07_319R1_030.fsa	5065954	5	11
B, 580	GM1200_C07_319R1_030.fsa	5073226	9	27
B, 581	GM1200_C07_319R1_030.fsa	5082329	9	21
B, 582	GM1200_C07_319R1_030.fsa	5089621	13	37
B, 583	GM1200_C07_319R1_030.fsa	5095096	14	27
B, 584	GM1200_C07_319R1_030.fsa	510149	12	58
B, 585	GM1200_C07_319R1_030.fsa	5106977	10	30
B, 586	GM1200_C07_319R1_030.fsa	5111552	21	40
B, 587	GM1200_C07_319R1_030.fsa	5117048	8	21
B, 588	GM1200_C07_319R1_030.fsa	5120714	9	20
B, 589	GM1200_C07_319R1_030.fsa	5130808	21	63
B, 590	GM1200_C07_319R1_030.fsa	513908	14	51
B, 591	GM1200_C07_319R1_030.fsa	5151231	19	55
B, 592	GM1200_C07_319R1_030.fsa	515685	14	47
B, 593	GM1200_C07_319R1_030.fsa	5164345	14	53
B, 594	GM1200_C07_319R1_030.fsa	5180285	11	35
B, 595	GM1200_C07_319R1_030.fsa	5205506	26	119
B, 596	GM1200_C07_319R1_030.fsa	5214682	18	91
B, 597	GM1200_C07_319R1_030.fsa	5222023	12	74
B, 598	GM1200_C07_319R1_030.fsa	5236703	9	24
B, 599	GM1200_C07_319R1_030.fsa	5240373	4	6
B, 600	GM1200_C07_319R1_030.fsa	5246796	11	29
B, 601	GM1200_C07_319R1_030.fsa	5251383	5	17
B, 602	GM1200_C07_319R1_030.fsa	5257805	9	24
B, 603	GM1200_C07_319R1_030.fsa	5269732	12	44
B, 604	GM1200_C07_319R1_030.fsa	5277989	14	42
B, 605	GM1200_C07_319R1_030.fsa	5282576	14	47
B, 606	GM1200_C07_319R1_030.fsa	529175	11	36
B, 607	GM1200_C07_319R1_030.fsa	5300923	9	18
B, 608	GM1200_C07_319R1_030.fsa	5311014	7	11
B, 609	GM1200_C07_319R1_030.fsa	5316518	7	30
B, 610	GM1200_C07_319R1_030.fsa	532294	10	34
B, 611	GM1200_C07_319R1_030.fsa	5326609	7	23
B, 612	GM1200_C07_319R1_030.fsa	5341287	10	39
B, 613	GM1200_C07_319R1_030.fsa	5349543	5	22
B, 614	GM1200_C07_319R1_030.fsa	5360552	6	18
B, 615	GM1200_C07_319R1_030.fsa	5366056	6	10
B, 616	GM1200_C07_319R1_030.fsa	5374312	4	7
B, 617	GM1200_C07_319R1_030.fsa	5378899	6	12
B, 618	GM1200_C07_319R1_030.fsa	5393578	17	91
B, 619	GM1200_C07_319R1_030.fsa	5398165	21	97
B, 620	GM1200_C07_319R1_030.fsa	5409341	12	24
B, 621	GM1200_C07_319R1_030.fsa	5414952	5	18
B, 622	GM1200_C07_319R1_030.fsa	5419632	6	23
B, 623	GM1200_C07_319R1_030.fsa	5428063	12	28
B, 624	GM1200_C07_319R1_030.fsa	5436506	11	42
B, 625	GM1200_C07_319R1_030.fsa	5441202	7	11
B, 626	GM1200_C07_319R1_030.fsa	5448721	7	14
B, 627	GM1200_C07_319R1_030.fsa	5457191	9	31
B, 628	GM1200_C07_319R1_030.fsa	5465672	14	55
B, 629	GM1200_C07_319R1_030.fsa	5469444	13	33
B, 630	GM1200_C07_319R1_030.fsa	5477941	6	10
B, 631	GM1200_C07_319R1_030.fsa	5485503	11	33
B, 632	GM1200_C07_319R1_030.fsa	5489288	10	46
B, 633	GM1200_C07_319R1_030.fsa	5494968	10	38
B, 634	GM1200_C07_319R1_030.fsa	5498758	7	19
B, 635	GM1200_C07_319R1_030.fsa	5506345	14	33
B, 636	GM1200_C07_319R1_030.fsa	5510141	6	20
B, 637	GM1200_C07_319R1_030.fsa	551489	8	20
B, 638	GM1200_C07_319R1_030.fsa	5533919	17	73
B, 639	GM1200_C07_319R1_030.fsa	5546319	9	34
B, 640	GM1200_C07_319R1_030.fsa	5563525	10	30
B, 641	GM1200_C07_319R1_030.fsa	5578858	8	23
B, 642	GM1200_C07_319R1_030.fsa	5585578	8	16
B, 643	GM1200_C07_319R1_030.fsa	5595189	20	97
B, 644	GM1200_C07_319R1_030.fsa	5600963	18	79
B, 645	GM1200_C07_319R1_030.fsa	5610597	18	59
B, 646	GM1200_C07_319R1_030.fsa	5614454	7	23
B, 647	GM1200_C07_319R1_030.fsa	5622174	11	45
B, 648	GM1200_C07_319R1_030.fsa	5626037	8	30
B, 649	GM1200_C07_319R1_030.fsa	5631836	10	42
B, 650	GM1200_C07_319R1_030.fsa	5637639	8	23
B, 651	GM1200_C07_319R1_030.fsa	5642478	9	28
B, 652	GM1200_C07_319R1_030.fsa	5649258	10	22
B, 653	GM1200_C07_319R1_030.fsa	5656044	8	18
B, 654	GM1200_C07_319R1_030.fsa	5666721	11	27
B, 655	GM1200_C07_319R1_030.fsa	5682279	10	48
B, 656	GM1200_C07_319R1_030.fsa	5692018	9	50
B, 657	GM1200_C07_319R1_030.fsa	5713491	15	55
B, 658	GM1200_C07_319R1_030.fsa	5719357	8	32
B, 659	GM1200_C07_319R1_030.fsa	5726208	8	31
B, 660	GM1200_C07_319R1_030.fsa	5733064	16	59
B, 661	GM1200_C07_319R1_030.fsa	5740908	17	51
B, 662	GM1200_C07_319R1_030.fsa	5757604	15	49
B, 663	GM1200_C07_319R1_030.fsa	5764489	11	29
B, 664	GM1200_C07_319R1_030.fsa	5773351	8	32
B, 665	GM1200_C07_319R1_030.fsa	5784197	5	15
B, 666	GM1200_C07_319R1_030.fsa	5799011	21	110
B, 667	GM1200_C07_319R1_030.fsa	5802964	21	80
B, 668	GM1200_C07_319R1_030.fsa	5809884	8	39
B, 669	GM1200_C07_319R1_030.fsa	581582	15	83
B, 670	GM1200_C07_319R1_030.fsa	5820771	11	47
B, 671	GM1200_C07_319R1_030.fsa	5827706	10	18
B, 672	GM1200_C07_319R1_030.fsa	5833655	7	23
B, 673	GM1200_C07_319R1_030.fsa	5839609	7	26
B, 674	GM1200_C07_319R1_030.fsa	5847554	10	25
B, 675	GM1200_C07_319R1_030.fsa	5860481	12	29
B, 676	GM1200_C07_319R1_030.fsa	5865459	6	15
B, 677	GM1200_C07_319R1_030.fsa	5870439	5	16
B, 678	GM1200_C07_319R1_030.fsa	5883403	14	38
B, 679	GM1200_C07_319R1_030.fsa	5888394	11	30
B, 680	GM1200_C07_319R1_030.fsa	5900387	18	56
B, 681	GM1200_C07_319R1_030.fsa	5909392	6	11
B, 682	GM1200_C07_319R1_030.fsa	5924424	11	35
B, 683	GM1200_C07_319R1_030.fsa	5934461	8	29
B, 684	GM1200_C07_319R1_030.fsa	5941493	5	18
B, 685	GM1200_C07_319R1_030.fsa	5950545	11	35
B, 686	GM1200_C07_319R1_030.fsa	5958599	9	39
B, 687	GM1200_C07_319R1_030.fsa	5973721	11	46
B, 688	GM1200_C07_319R1_030.fsa	5978768	9	18
B, 689	GM1200_C07_319R1_030.fsa	5984829	9	25
B, 690	GM1200_C07_319R1_030.fsa	5997976	20	85
B, 691	GM1200_C07_319R1_030.fsa	601.2	12	36
B, 692	GM1200_C07_319R1_030.fsa	601.7	11	38
B, 693	GM1200_C07_319R1_030.fsa	602.5	10	31
B, 694	GM1200_C07_319R1_030.fsa	603.3	7	28
B, 695	GM1200_C07_319R1_030.fsa	604.2	13	37
B, 696	GM1200_C07_319R1_030.fsa	604.9	14	33
B, 697	GM1200_C07_319R1_030.fsa	605.7	11	47
B, 698	GM1200_C07_319R1_030.fsa	606.3	7	21
B, 699	GM1200_C07_319R1_030.fsa	607.0	12	47
B, 700	GM1200_C07_319R1_030.fsa	607.9	12	45
B, 701	GM1200_C07_319R1_030.fsa	608.5	10	22
B, 702	GM1200_C07_319R1_030.fsa	609.1	9	34
B, 703	GM1200_C07_319R1_030.fsa	609.8	10	32
B, 704	GM1200_C07_319R1_030.fsa	610.7	12	26
B, 705	GM1200_C07_319R1_030.fsa	611.6	4	9
B, 706	GM1200_C07_319R1_030.fsa	613.1	11	30
B, 707	GM1200_C07_319R1_030.fsa	615.1	8	32
B, 708	GM1200_C07_319R1_030.fsa	615.6	10	38
B, 709	GM1200_C07_319R1_030.fsa	616.5	8	28
B, 710	GM1200_C07_319R1_030.fsa	617.0	10	39
B, 711	GM1200_C07_319R1_030.fsa	617.6	10	53
B, 712	GM1200_C07_319R1_030.fsa	618.4	8	47
B, 713	GM1200_C07_319R1_030.fsa	619.1	13	45
B, 714	GM1200_C07_319R1_030.fsa	620.2	8	24
B, 715	GM1200_C07_319R1_030.fsa	621.2	11	30
B, 716	GM1200_C07_319R1_030.fsa	622.6	9	39
B, 717	GM1200_C07_319R1_030.fsa	623.0	12	38
B, 718	GM1200_C07_319R1_030.fsa	623.6	11	30
B, 719	GM1200_C07_319R1_030.fsa	624.0	9	16
B, 720	GM1200_C07_319R1_030.fsa	624.5	10	32
B, 721	GM1200_C07_319R1_030.fsa	625.5	13	54
B, 722	GM1200_C07_319R1_030.fsa	626.1	19	57
B, 723	GM1200_C07_319R1_030.fsa	626.9	11	54
B, 724	GM1200_C07_319R1_030.fsa	627.7	13	27
B, 725	GM1200_C07_319R1_030.fsa	628.2	10	31
B, 726	GM1200_C07_319R1_030.fsa	629.6	12	59
B, 727	GM1200_C07_319R1_030.fsa	630.4	7	21
B, 728	GM1200_C07_319R1_030.fsa	630.8	6	29
B, 729	GM1200_C07_319R1_030.fsa	631.4	11	25
B, 730	GM1200_C07_319R1_030.fsa	632.0	9	34
B, 731	GM1200_C07_319R1_030.fsa	632.5	8	20
B, 732	GM1200_C07_319R1_030.fsa	633.2	12	40
B, 733	GM1200_C07_319R1_030.fsa	633.7	13	41
B, 734	GM1200_C07_319R1_030.fsa	634.1	7	18
B, 735	GM1200_C07_319R1_030.fsa	634.8	8	29
B, 736	GM1200_C07_319R1_030.fsa	635.3	7	19
B, 737	GM1200_C07_319R1_030.fsa	635.7	11	19
B, 738	GM1200_C07_319R1_030.fsa	636.1	5	15
B, 739	GM1200_C07_319R1_030.fsa	636.6	11	34
B, 740	GM1200_C07_319R1_030.fsa	637.6	10	36
B, 741	GM1200_C07_319R1_030.fsa	638.4	13	39
B, 742	GM1200_C07_319R1_030.fsa	639.1	12	50
B, 743	GM1200_C07_319R1_030.fsa	642.4	8	22
B, 744	GM1200_C07_319R1_030.fsa	643.3	9	22
B, 745	GM1200_C07_319R1_030.fsa	643.8	5	13
G, 1	GM1200_C07_319R1_030.fsa	4542762	15031	166009
Y, 1	GM1200_C07_319R1_030.fsa	4549797	8200	39878
R, 1	GM1200_C07_319R1_030.fsa	4542762	19033	118205
R, 2	GM1200_C07_319R1_030.fsa	4552436	1677	12992
O, 1	GM1200_C07_319R1_030.fsa	20.0	5573	55568
O, 2	GM1200_C07_319R1_030.fsa	40.0	5243	37417
O, 3	GM1200_C07_319R1_030.fsa	60.0	10170	52445
O, 4	GM1200_C07_319R1_030.fsa	80.0	6353	34093
O, 5	GM1200_C07_319R1_030.fsa	100.0	9653	49797
O, 6	GM1200_C07_319R1_030.fsa	114.0	10944	55545
O, 7	GM1200_C07_319R1_030.fsa	120.0	8552	44423
O, 8	GM1200_C07_319R1_030.fsa	140.0	7137	34831
O, 9	GM1200_C07_319R1_030.fsa	160.0	7413	38191
O, 10	GM1200_C07_319R1_030.fsa	180.0	9136	45702
O, 11	GM1200_C07_319R1_030.fsa	200.0	7327	37236
O, 12	GM1200_C07_319R1_030.fsa	214.0	7259	37911
O, 13	GM1200_C07_319R1_030.fsa	220.0	5927	32145
O, 14	GM1200_C07_319R1_030.fsa	240.0	8826	49175
O, 15	GM1200_C07_319R1_030.fsa	250.0	4070	23856
O, 16	GM1200_C07_319R1_030.fsa	260.0	6572	38936
O, 17	GM1200_C07_319R1_030.fsa	280.0	7051	44560
O, 18	GM1200_C07_319R1_030.fsa	300.0	6829	46261
O, 19	GM1200_C07_319R1_030.fsa	314.0	4373	31034
O, 20	GM1200_C07_319R1_030.fsa	320.0	4829	35167
O, 21	GM1200_C07_319R1_030.fsa	340.0	6003	46092
O, 22	GM1200_C07_319R1_030.fsa	360.0	4786	38859
O, 23	GM1200_C07_319R1_030.fsa	380.0	3419	29070
O, 24	GM1200_C07_319R1_030.fsa	400.0	4883	42190
O, 25	GM1200_C07_319R1_030.fsa	414.0	4456	40413
O, 26	GM1200_C07_319R1_030.fsa	420.0	4302	38351
O, 27	GM1200_C07_319R1_030.fsa	440.0	5208	48698
O, 28	GM1200_C07_319R1_030.fsa	4542762	3554	22907
O, 29	GM1200_C07_319R1_030.fsa	460.0	5336	54378
O, 30	GM1200_C07_319R1_030.fsa	480.0	5427	53508
O, 31	GM1200_C07_319R1_030.fsa	500.0	2380	24528
O, 32	GM1200_C07_319R1_030.fsa	514.0	2613	27458
O, 33	GM1200_C07_319R1_030.fsa	520.0	5849	60874
O, 34	GM1200_C07_319R1_030.fsa	540.0	4633	50167
O, 35	GM1200_C07_319R1_030.fsa	560.0	3069	33702
O, 36	GM1200_C07_319R1_030.fsa	580.0	4650	51218
O, 37	GM1200_C07_319R1_030.fsa	600.0	3046	33811

## Sheet: 319R2
Dye/Sample Peak	Sample File Name	Size	Height	Area in Point
B, 1	GM1200_C08_319R2_030.fsa		9	23
B, 2	GM1200_C08_319R2_030.fsa		5	25
B, 3	GM1200_C08_319R2_030.fsa		7	29
B, 4	GM1200_C08_319R2_030.fsa		7	21
B, 5	GM1200_C08_319R2_030.fsa		14	38
B, 6	GM1200_C08_319R2_030.fsa		11	30
B, 7	GM1200_C08_319R2_030.fsa		9	45
B, 8	GM1200_C08_319R2_030.fsa		11	59
B, 9	GM1200_C08_319R2_030.fsa		9	22
B, 10	GM1200_C08_319R2_030.fsa		13	43
B, 11	GM1200_C08_319R2_030.fsa		7	19
B, 12	GM1200_C08_319R2_030.fsa		11	34
B, 13	GM1200_C08_319R2_030.fsa		9	32
B, 14	GM1200_C08_319R2_030.fsa		14	57
B, 15	GM1200_C08_319R2_030.fsa		10	34
B, 16	GM1200_C08_319R2_030.fsa		8	35
B, 17	GM1200_C08_319R2_030.fsa		7	24
B, 18	GM1200_C08_319R2_030.fsa		8	17
B, 19	GM1200_C08_319R2_030.fsa		11	44
B, 20	GM1200_C08_319R2_030.fsa		10	24
B, 21	GM1200_C08_319R2_030.fsa		12	43
B, 22	GM1200_C08_319R2_030.fsa		10	30
B, 23	GM1200_C08_319R2_030.fsa		9	30
B, 24	GM1200_C08_319R2_030.fsa		11	46
B, 25	GM1200_C08_319R2_030.fsa		6	18
B, 26	GM1200_C08_319R2_030.fsa		6	15
B, 27	GM1200_C08_319R2_030.fsa		4	9
B, 28	GM1200_C08_319R2_030.fsa		8	38
B, 29	GM1200_C08_319R2_030.fsa		11	51
B, 30	GM1200_C08_319R2_030.fsa		10	47
B, 31	GM1200_C08_319R2_030.fsa		5	27
B, 32	GM1200_C08_319R2_030.fsa		7	23
B, 33	GM1200_C08_319R2_030.fsa		11	37
B, 34	GM1200_C08_319R2_030.fsa		6	19
B, 35	GM1200_C08_319R2_030.fsa		8	26
B, 36	GM1200_C08_319R2_030.fsa		7	16
B, 37	GM1200_C08_319R2_030.fsa		11	31
B, 38	GM1200_C08_319R2_030.fsa		15	37
B, 39	GM1200_C08_319R2_030.fsa		3	9
B, 40	GM1200_C08_319R2_030.fsa		71	673
B, 41	GM1200_C08_319R2_030.fsa		13	35
B, 42	GM1200_C08_319R2_030.fsa		13	74
B, 43	GM1200_C08_319R2_030.fsa		19	59
B, 44	GM1200_C08_319R2_030.fsa		10	23
B, 45	GM1200_C08_319R2_030.fsa		19	51
B, 46	GM1200_C08_319R2_030.fsa		9	28
B, 47	GM1200_C08_319R2_030.fsa		12	26
B, 48	GM1200_C08_319R2_030.fsa		8	26
B, 49	GM1200_C08_319R2_030.fsa		13	32
B, 50	GM1200_C08_319R2_030.fsa		8	30
B, 51	GM1200_C08_319R2_030.fsa		8	11
B, 52	GM1200_C08_319R2_030.fsa		5	14
B, 53	GM1200_C08_319R2_030.fsa		7	62
B, 54	GM1200_C08_319R2_030.fsa		5	15
B, 55	GM1200_C08_319R2_030.fsa		6	14
B, 56	GM1200_C08_319R2_030.fsa		9	27
B, 57	GM1200_C08_319R2_030.fsa		7	22
B, 58	GM1200_C08_319R2_030.fsa		11	32
B, 59	GM1200_C08_319R2_030.fsa		13	36
B, 60	GM1200_C08_319R2_030.fsa		8	29
B, 61	GM1200_C08_319R2_030.fsa		10	31
B, 62	GM1200_C08_319R2_030.fsa		6	11
B, 63	GM1200_C08_319R2_030.fsa		11	34
B, 64	GM1200_C08_319R2_030.fsa		11	12
B, 65	GM1200_C08_319R2_030.fsa		6	24
B, 66	GM1200_C08_319R2_030.fsa		9	25
B, 67	GM1200_C08_319R2_030.fsa		10	42
B, 68	GM1200_C08_319R2_030.fsa		5	20
B, 69	GM1200_C08_319R2_030.fsa		8	35
B, 70	GM1200_C08_319R2_030.fsa		10	32
B, 71	GM1200_C08_319R2_030.fsa		9	19
B, 72	GM1200_C08_319R2_030.fsa		3	7
B, 73	GM1200_C08_319R2_030.fsa		5	18
B, 74	GM1200_C08_319R2_030.fsa		8	16
B, 75	GM1200_C08_319R2_030.fsa		4	14
B, 76	GM1200_C08_319R2_030.fsa		8	22
B, 77	GM1200_C08_319R2_030.fsa		6	18
B, 78	GM1200_C08_319R2_030.fsa		6	17
B, 79	GM1200_C08_319R2_030.fsa		18	94
B, 80	GM1200_C08_319R2_030.fsa		21	146
B, 81	GM1200_C08_319R2_030.fsa		14	46
B, 82	GM1200_C08_319R2_030.fsa		5	12
B, 83	GM1200_C08_319R2_030.fsa		19	91
B, 84	GM1200_C08_319R2_030.fsa		17	78
B, 85	GM1200_C08_319R2_030.fsa		8	16
B, 86	GM1200_C08_319R2_030.fsa		5	13
B, 87	GM1200_C08_319R2_030.fsa		25	153
B, 88	GM1200_C08_319R2_030.fsa		24	142
B, 89	GM1200_C08_319R2_030.fsa		18	64
B, 90	GM1200_C08_319R2_030.fsa		15	59
B, 91	GM1200_C08_319R2_030.fsa		5	14
B, 92	GM1200_C08_319R2_030.fsa		31	181
B, 93	GM1200_C08_319R2_030.fsa		31	169
B, 94	GM1200_C08_319R2_030.fsa		20	106
B, 95	GM1200_C08_319R2_030.fsa		18	86
B, 96	GM1200_C08_319R2_030.fsa		32	118
B, 97	GM1200_C08_319R2_030.fsa		12	41
B, 98	GM1200_C08_319R2_030.fsa		8	30
B, 99	GM1200_C08_319R2_030.fsa		10	34
B, 100	GM1200_C08_319R2_030.fsa		3	8
B, 101	GM1200_C08_319R2_030.fsa		17	76
B, 102	GM1200_C08_319R2_030.fsa		9	34
B, 103	GM1200_C08_319R2_030.fsa		8	23
B, 104	GM1200_C08_319R2_030.fsa		18	87
B, 105	GM1200_C08_319R2_030.fsa		8	22
B, 106	GM1200_C08_319R2_030.fsa		15	34
B, 107	GM1200_C08_319R2_030.fsa		10	34
B, 108	GM1200_C08_319R2_030.fsa		11	39
B, 109	GM1200_C08_319R2_030.fsa		13	45
B, 110	GM1200_C08_319R2_030.fsa		10	34
B, 111	GM1200_C08_319R2_030.fsa		17	101
B, 112	GM1200_C08_319R2_030.fsa		12	72
B, 113	GM1200_C08_319R2_030.fsa		8	15
B, 114	GM1200_C08_319R2_030.fsa		6	20
B, 115	GM1200_C08_319R2_030.fsa		9	21
B, 116	GM1200_C08_319R2_030.fsa		9	24
B, 117	GM1200_C08_319R2_030.fsa		27	122
B, 118	GM1200_C08_319R2_030.fsa		48	300
B, 119	GM1200_C08_319R2_030.fsa		829	5777
B, 120	GM1200_C08_319R2_030.fsa		392	2191
B, 121	GM1200_C08_319R2_030.fsa	0.8759	139	900
B, 122	GM1200_C08_319R2_030.fsa	17518	82	467
B, 123	GM1200_C08_319R2_030.fsa	33577	708	4346
B, 124	GM1200_C08_319R2_030.fsa	48175	44	282
B, 125	GM1200_C08_319R2_030.fsa	91971	130	1235
B, 126	GM1200_C08_319R2_030.fsa	108029	744	3412
B, 127	GM1200_C08_319R2_030.fsa	129927	468	3580
B, 128	GM1200_C08_319R2_030.fsa	154745	328	1809
B, 129	GM1200_C08_319R2_030.fsa	169343	21	84
B, 130	GM1200_C08_319R2_030.fsa	182482	20	69
B, 131	GM1200_C08_319R2_030.fsa	19708	231	1224
B, 132	GM1200_C08_319R2_030.fsa	215014	703	3985
B, 133	GM1200_C08_319R2_030.fsa	236177	63	319
B, 134	GM1200_C08_319R2_030.fsa	250477	243	1207
B, 135	GM1200_C08_319R2_030.fsa	261407	2	5
B, 136	GM1200_C08_319R2_030.fsa	279765	927	4872
B, 137	GM1200_C08_319R2_030.fsa	294708	1235	7000
B, 138	GM1200_C08_319R2_030.fsa	323667	1552	11058
B, 139	GM1200_C08_319R2_030.fsa	337703	176	984
B, 140	GM1200_C08_319R2_030.fsa	345987	109	500
B, 141	GM1200_C08_319R2_030.fsa	366262	1251	6976
B, 142	GM1200_C08_319R2_030.fsa	382049	144	789
B, 143	GM1200_C08_319R2_030.fsa	393646	1151	5802
B, 144	GM1200_C08_319R2_030.fsa	408159	1220	6506
B, 145	GM1200_C08_319R2_030.fsa	417409	325	1551
B, 146	GM1200_C08_319R2_030.fsa	428863	48	189
B, 147	GM1200_C08_319R2_030.fsa	435678	118	558
B, 148	GM1200_C08_319R2_030.fsa	443577	13	37
B, 149	GM1200_C08_319R2_030.fsa	459208	119	667
B, 150	GM1200_C08_319R2_030.fsa	473531	420	2288
B, 151	GM1200_C08_319R2_030.fsa	497365	359	2990
B, 152	GM1200_C08_319R2_030.fsa	516506	246	2108
B, 153	GM1200_C08_319R2_030.fsa	531179	64	440
B, 154	GM1200_C08_319R2_030.fsa	541549	4	8
B, 155	GM1200_C08_319R2_030.fsa	55183	72	180
B, 156	GM1200_C08_319R2_030.fsa	558975	387	1339
B, 157	GM1200_C08_319R2_030.fsa	566077	150	576
B, 158	GM1200_C08_319R2_030.fsa	577155	379	1548
B, 159	GM1200_C08_319R2_030.fsa	586145	2023	9580
B, 160	GM1200_C08_319R2_030.fsa	591111	696	3067
B, 161	GM1200_C08_319R2_030.fsa	602157	535	2403
B, 162	GM1200_C08_319R2_030.fsa	612928	1021	4721
B, 163	GM1200_C08_319R2_030.fsa	62475	130	437
B, 164	GM1200_C08_319R2_030.fsa	635474	469	1906
B, 165	GM1200_C08_319R2_030.fsa	645107	316	1337
B, 166	GM1200_C08_319R2_030.fsa	656857	45	143
B, 167	GM1200_C08_319R2_030.fsa	666451	262	1180
B, 168	GM1200_C08_319R2_030.fsa	676028	49	232
B, 169	GM1200_C08_319R2_030.fsa	686648	76	270
B, 170	GM1200_C08_319R2_030.fsa	698305	170	787
B, 171	GM1200_C08_319R2_030.fsa	70888	273	1335
B, 172	GM1200_C08_319R2_030.fsa	719434	110	558
B, 173	GM1200_C08_319R2_030.fsa	728915	243	1095
B, 174	GM1200_C08_319R2_030.fsa	739429	185	720
B, 175	GM1200_C08_319R2_030.fsa	75097	61	256
B, 176	GM1200_C08_319R2_030.fsa	76144	160	659
B, 177	GM1200_C08_319R2_030.fsa	77189	182	746
B, 178	GM1200_C08_319R2_030.fsa	78336	190	822
B, 179	GM1200_C08_319R2_030.fsa	797923	114	575
B, 180	GM1200_C08_319R2_030.fsa	806059	503	2287
B, 181	GM1200_C08_319R2_030.fsa	81614	413	1955
B, 182	GM1200_C08_319R2_030.fsa	829215	82	294
B, 183	GM1200_C08_319R2_030.fsa	841254	66	243
B, 184	GM1200_C08_319R2_030.fsa	851263	122	450
B, 185	GM1200_C08_319R2_030.fsa	861253	440	1825
B, 186	GM1200_C08_319R2_030.fsa	872218	206	947
B, 187	GM1200_C08_319R2_030.fsa	879183	807	3660
B, 188	GM1200_C08_319R2_030.fsa	890109	521	2196
B, 189	GM1200_C08_319R2_030.fsa	90002	251	953
B, 190	GM1200_C08_319R2_030.fsa	909912	175	655
B, 191	GM1200_C08_319R2_030.fsa	922742	78	333
B, 192	GM1200_C08_319R2_030.fsa	932588	100	400
B, 193	GM1200_C08_319R2_030.fsa	943396	85	295
B, 194	GM1200_C08_319R2_030.fsa	954181	674	2932
B, 195	GM1200_C08_319R2_030.fsa	963965	151	578
B, 196	GM1200_C08_319R2_030.fsa	972755	696	2962
B, 197	GM1200_C08_319R2_030.fsa	983476	145	516
B, 198	GM1200_C08_319R2_030.fsa	993203	718	3049
B, 199	GM1200_C08_319R2_030.fsa	1003983	841	3528
B, 200	GM1200_C08_319R2_030.fsa	1014916	846	3646
B, 201	GM1200_C08_319R2_030.fsa	102483	197	711
B, 202	GM1200_C08_319R2_030.fsa	1033731	190	645
B, 203	GM1200_C08_319R2_030.fsa	1043598	708	2968
B, 204	GM1200_C08_319R2_030.fsa	1055407	145	547
B, 205	GM1200_C08_319R2_030.fsa	1064241	1470	6574
B, 206	GM1200_C08_319R2_030.fsa	1075011	157	600
B, 207	GM1200_C08_319R2_030.fsa	1084778	1331	5824
B, 208	GM1200_C08_319R2_030.fsa	1093548	39	165
B, 209	GM1200_C08_319R2_030.fsa	1103269	824	3484
B, 210	GM1200_C08_319R2_030.fsa	1112968	200	762
B, 211	GM1200_C08_319R2_030.fsa	1122643	607	2583
B, 212	GM1200_C08_319R2_030.fsa	1134223	234	944
B, 213	GM1200_C08_319R2_030.fsa	1143778	572	2405
B, 214	GM1200_C08_319R2_030.fsa	1152266	342	1480
B, 215	GM1200_C08_319R2_030.fsa	1163552	1474	6402
B, 216	GM1200_C08_319R2_030.fsa	1175741	774	3294
B, 217	GM1200_C08_319R2_030.fsa	1186957	1447	6299
B, 218	GM1200_C08_319R2_030.fsa	119907	793	3613
B, 219	GM1200_C08_319R2_030.fsa	1207408	1109	4920
B, 220	GM1200_C08_319R2_030.fsa	1219447	802	3550
B, 221	GM1200_C08_319R2_030.fsa	1225929	26	102
B, 222	GM1200_C08_319R2_030.fsa	1236115	876	3929
B, 223	GM1200_C08_319R2_030.fsa	1245374	141	592
B, 224	GM1200_C08_319R2_030.fsa	1254634	493	1980
B, 225	GM1200_C08_319R2_030.fsa	1264819	223	848
B, 226	GM1200_C08_319R2_030.fsa	1275931	624	2698
B, 227	GM1200_C08_319R2_030.fsa	128519	461	2141
B, 228	GM1200_C08_319R2_030.fsa	1294449	575	2574
B, 229	GM1200_C08_319R2_030.fsa	130556	384	1724
B, 230	GM1200_C08_319R2_030.fsa	1313893	1908	8905
B, 231	GM1200_C08_319R2_030.fsa	132593	396	1686
B, 232	GM1200_C08_319R2_030.fsa	1334263	94	345
B, 233	GM1200_C08_319R2_030.fsa	1346299	466	2010
B, 234	GM1200_C08_319R2_030.fsa	1356484	206	896
B, 235	GM1200_C08_319R2_030.fsa	1365743	281	1138
B, 236	GM1200_C08_319R2_030.fsa	1375001	267	1025
B, 237	GM1200_C08_319R2_030.fsa	138426	1210	5267
B, 238	GM1200_C08_319R2_030.fsa	1395371	522	2256
B, 239	GM1200_C08_319R2_030.fsa	1405667	780	3284
B, 240	GM1200_C08_319R2_030.fsa	1414167	759	3135
B, 241	GM1200_C08_319R2_030.fsa	1424554	956	4008
B, 242	GM1200_C08_319R2_030.fsa	1435884	1320	5609
B, 243	GM1200_C08_319R2_030.fsa	1447212	784	3240
B, 244	GM1200_C08_319R2_030.fsa	1455707	612	2482
B, 245	GM1200_C08_319R2_030.fsa	1467977	768	3486
B, 246	GM1200_C08_319R2_030.fsa	1478357	345	1528
B, 247	GM1200_C08_319R2_030.fsa	1489679	173	702
B, 248	GM1200_C08_319R2_030.fsa	149817	782	3698
B, 249	GM1200_C08_319R2_030.fsa	1506661	1495	6960
B, 250	GM1200_C08_319R2_030.fsa	1518923	220	811
B, 251	GM1200_C08_319R2_030.fsa	1529297	500	2089
B, 252	GM1200_C08_319R2_030.fsa	1538727	111	397
B, 253	GM1200_C08_319R2_030.fsa	1547213	808	3510
B, 254	GM1200_C08_319R2_030.fsa	1558527	2136	9912
B, 255	GM1200_C08_319R2_030.fsa	1567012	269	1252
B, 256	GM1200_C08_319R2_030.fsa	1578323	547	2383
B, 257	GM1200_C08_319R2_030.fsa	1589633	560	2387
B, 258	GM1200_C08_319R2_030.fsa	1600927	1333	5953
B, 259	GM1200_C08_319R2_030.fsa	1611122	688	3163
B, 260	GM1200_C08_319R2_030.fsa	1623162	655	2945
B, 261	GM1200_C08_319R2_030.fsa	1633343	298	1206
B, 262	GM1200_C08_319R2_030.fsa	1644442	443	1791
B, 263	GM1200_C08_319R2_030.fsa	1654611	251	1036
B, 264	GM1200_C08_319R2_030.fsa	1664773	433	1833
B, 265	GM1200_C08_319R2_030.fsa	1674929	983	4629
B, 266	GM1200_C08_319R2_030.fsa	1682312	331	1686
B, 267	GM1200_C08_319R2_030.fsa	1689691	999	4571
B, 268	GM1200_C08_319R2_030.fsa	1702597	230	996
B, 269	GM1200_C08_319R2_030.fsa	1714573	298	1179
B, 270	GM1200_C08_319R2_030.fsa	172562	311	1369
B, 271	GM1200_C08_319R2_030.fsa	173482	1298	5933
B, 272	GM1200_C08_319R2_030.fsa	1744934	237	1013
B, 273	GM1200_C08_319R2_030.fsa	1755043	915	4284
B, 274	GM1200_C08_319R2_030.fsa	1763309	118	466
B, 275	GM1200_C08_319R2_030.fsa	1775242	1205	5453
B, 276	GM1200_C08_319R2_030.fsa	1784416	240	1007
B, 277	GM1200_C08_319R2_030.fsa	1795418	155	637
B, 278	GM1200_C08_319R2_030.fsa	1805562	1399	6459
B, 279	GM1200_C08_319R2_030.fsa	1815754	240	1042
B, 280	GM1200_C08_319R2_030.fsa	182594	1462	6760
B, 281	GM1200_C08_319R2_030.fsa	1837045	254	988
B, 282	GM1200_C08_319R2_030.fsa	1846293	885	4143
B, 283	GM1200_C08_319R2_030.fsa	1855537	285	1336
B, 284	GM1200_C08_319R2_030.fsa	1867546	77	273
B, 285	GM1200_C08_319R2_030.fsa	1876778	391	1642
B, 286	GM1200_C08_319R2_030.fsa	1885082	371	1529
B, 287	GM1200_C08_319R2_030.fsa	1895226	418	1489
B, 288	GM1200_C08_319R2_030.fsa	1905364	1776	8127
B, 289	GM1200_C08_319R2_030.fsa	1912734	535	2305
B, 290	GM1200_C08_319R2_030.fsa	1922861	619	2623
B, 291	GM1200_C08_319R2_030.fsa	1932983	683	2928
B, 292	GM1200_C08_319R2_030.fsa	1944017	2832	12930
B, 293	GM1200_C08_319R2_030.fsa	1955045	626	2580
B, 294	GM1200_C08_319R2_030.fsa	1964229	729	3107
B, 295	GM1200_C08_319R2_030.fsa	1975244	480	1870
B, 296	GM1200_C08_319R2_030.fsa	1986251	1897	8372
B, 297	GM1200_C08_319R2_030.fsa	1996335	746	2973
B, 298	GM1200_C08_319R2_030.fsa	2006334	1988	9265
B, 299	GM1200_C08_319R2_030.fsa	2015381	2067	9235
B, 300	GM1200_C08_319R2_030.fsa	2026235	1053	4470
B, 301	GM1200_C08_319R2_030.fsa	2036181	1116	4730
B, 302	GM1200_C08_319R2_030.fsa	2047028	599	2592
B, 303	GM1200_C08_319R2_030.fsa	2055161	2335	11088
B, 304	GM1200_C08_319R2_030.fsa	2066002	1168	5234
B, 305	GM1200_C08_319R2_030.fsa	2075034	828	3696
B, 306	GM1200_C08_319R2_030.fsa	208587	870	3831
B, 307	GM1200_C08_319R2_030.fsa	2094897	357	1465
B, 308	GM1200_C08_319R2_030.fsa	2107531	626	2891
B, 309	GM1200_C08_319R2_030.fsa	2118357	185	790
B, 310	GM1200_C08_319R2_030.fsa	2130082	59	240
B, 311	GM1200_C08_319R2_030.fsa	214.0	135	576
B, 312	GM1200_C08_319R2_030.fsa	2149099	391	1808
B, 313	GM1200_C08_319R2_030.fsa	2159105	573	2602
B, 314	GM1200_C08_319R2_030.fsa	2170016	346	1586
B, 315	GM1200_C08_319R2_030.fsa	2179106	1112	5366
B, 316	GM1200_C08_319R2_030.fsa	2189101	97	349
B, 317	GM1200_C08_319R2_030.fsa	2200894	1004	5015
B, 318	GM1200_C08_319R2_030.fsa	2209831	760	3860
B, 319	GM1200_C08_319R2_030.fsa	2221448	188	769
B, 320	GM1200_C08_319R2_030.fsa	2229489	259	1048
B, 321	GM1200_C08_319R2_030.fsa	2238423	1005	4811
B, 322	GM1200_C08_319R2_030.fsa	224825	356	1592
B, 323	GM1200_C08_319R2_030.fsa	2258968	2356	11790
B, 324	GM1200_C08_319R2_030.fsa	2269686	82	288
B, 325	GM1200_C08_319R2_030.fsa	2279509	292	1320
B, 326	GM1200_C08_319R2_030.fsa	2290225	696	3247
B, 327	GM1200_C08_319R2_030.fsa	2300046	2856	14793
B, 328	GM1200_C08_319R2_030.fsa	2309867	376	2005
B, 329	GM1200_C08_319R2_030.fsa	2317901	143	503
B, 330	GM1200_C08_319R2_030.fsa	2328613	1366	6852
B, 331	GM1200_C08_319R2_030.fsa	2338431	798	4038
B, 332	GM1200_C08_319R2_030.fsa	2349141	302	1379
B, 333	GM1200_C08_319R2_030.fsa	2360742	1312	6329
B, 334	GM1200_C08_319R2_030.fsa	2370557	1812	9135
B, 335	GM1200_C08_319R2_030.fsa	2382157	348	1425
B, 336	GM1200_C08_319R2_030.fsa	2391079	1607	7831
B, 337	GM1200_C08_319R2_030.fsa	2401829	935	4648
B, 338	GM1200_C08_319R2_030.fsa	2410967	155	567
B, 339	GM1200_C08_319R2_030.fsa	2420095	1426	7075
B, 340	GM1200_C08_319R2_030.fsa	2431946	104	445
B, 341	GM1200_C08_319R2_030.fsa	2439231	201	957
B, 342	GM1200_C08_319R2_030.fsa	2450147	1791	9461
B, 343	GM1200_C08_319R2_030.fsa	2461048	188	813
B, 344	GM1200_C08_319R2_030.fsa	2471936	153	613
B, 345	GM1200_C08_319R2_030.fsa	248281	1730	8968
B, 346	GM1200_C08_319R2_030.fsa	2493671	2203	12199
B, 347	GM1200_C08_319R2_030.fsa	2503535	161	682
B, 348	GM1200_C08_319R2_030.fsa	251148	302	1311
B, 349	GM1200_C08_319R2_030.fsa	252206	1134	5811
B, 350	GM1200_C08_319R2_030.fsa	2533501	145	645
B, 351	GM1200_C08_319R2_030.fsa	2544046	282	1373
B, 352	GM1200_C08_319R2_030.fsa	2555449	250	1107
B, 353	GM1200_C08_319R2_030.fsa	2563333	1022	5370
B, 354	GM1200_C08_319R2_030.fsa	257383	1337	7417
B, 355	GM1200_C08_319R2_030.fsa	2581691	150	700
B, 356	GM1200_C08_319R2_030.fsa	2591288	878	4903
B, 357	GM1200_C08_319R2_030.fsa	2602653	98	496
B, 358	GM1200_C08_319R2_030.fsa	2610612	1181	6870
B, 359	GM1200_C08_319R2_030.fsa	2620341	968	5589
B, 360	GM1200_C08_319R2_030.fsa	263007	68	218
B, 361	GM1200_C08_319R2_030.fsa	263.98	617	3214
B, 362	GM1200_C08_319R2_030.fsa	265.13	3244	18583
B, 363	GM1200_C08_319R2_030.fsa	2661916	46	139
B, 364	GM1200_C08_319R2_030.fsa	2670763	179	813
B, 365	GM1200_C08_319R2_030.fsa	2679611	128	570
B, 366	GM1200_C08_319R2_030.fsa	2688459	46	153
B, 367	GM1200_C08_319R2_030.fsa	2702618	58	207
B, 368	GM1200_C08_319R2_030.fsa	2712353	162	775
B, 369	GM1200_C08_319R2_030.fsa	2722974	1248	7688
B, 370	GM1200_C08_319R2_030.fsa	273271	323	2000
B, 371	GM1200_C08_319R2_030.fsa	2742448	293	1625
B, 372	GM1200_C08_319R2_030.fsa	2752185	76	364
B, 373	GM1200_C08_319R2_030.fsa	2761924	1433	10282
B, 374	GM1200_C08_319R2_030.fsa	2770778	397	2784
B, 375	GM1200_C08_319R2_030.fsa	2782289	111	665
B, 376	GM1200_C08_319R2_030.fsa	2793801	292	1952
B, 377	GM1200_C08_319R2_030.fsa	2804399	1869	19287
B, 378	GM1200_C08_319R2_030.fsa	2822867	67	392
B, 379	GM1200_C08_319R2_030.fsa	2834294	90	406
B, 380	GM1200_C08_319R2_030.fsa	2844839	176	907
B, 381	GM1200_C08_319R2_030.fsa	2855381	470	2850
B, 382	GM1200_C08_319R2_030.fsa	2865041	439	2561
B, 383	GM1200_C08_319R2_030.fsa	2873821	151	695
B, 384	GM1200_C08_319R2_030.fsa	2883477	61	223
B, 385	GM1200_C08_319R2_030.fsa	2894884	758	4440
B, 386	GM1200_C08_319R2_030.fsa	290541	60	277
B, 387	GM1200_C08_319R2_030.fsa	2915933	190	1109
B, 388	GM1200_C08_319R2_030.fsa	292.47	35	94
B, 389	GM1200_C08_319R2_030.fsa	2935217	1100	7135
B, 390	GM1200_C08_319R2_030.fsa	2943978	678	4393
B, 391	GM1200_C08_319R2_030.fsa	295449	220	1188
B, 392	GM1200_C08_319R2_030.fsa	2964122	63	287
B, 393	GM1200_C08_319R2_030.fsa	2974627	497	3036
B, 394	GM1200_C08_319R2_030.fsa	2985128	1752	11127
B, 395	GM1200_C08_319R2_030.fsa	2993877	144	801
B, 396	GM1200_C08_319R2_030.fsa	3002592	171	906
B, 397	GM1200_C08_319R2_030.fsa	3012973	217	1144
B, 398	GM1200_C08_319R2_030.fsa	3023373	166	863
B, 399	GM1200_C08_319R2_030.fsa	3033794	301	1531
B, 400	GM1200_C08_319R2_030.fsa	3045105	725	4220
B, 401	GM1200_C08_319R2_030.fsa	3054694	420	2467
B, 402	GM1200_C08_319R2_030.fsa	3066923	227	1403
B, 403	GM1200_C08_319R2_030.fsa	3076551	1218	7735
B, 404	GM1200_C08_319R2_030.fsa	3087074	170	893
B, 405	GM1200_C08_319R2_030.fsa	3098497	222	1309
B, 406	GM1200_C08_319R2_030.fsa	3108182	2809	18551
B, 407	GM1200_C08_319R2_030.fsa	3117884	254	1599
B, 408	GM1200_C08_319R2_030.fsa	3127604	165	925
B, 409	GM1200_C08_319R2_030.fsa	3136455	50	201
B, 410	GM1200_C08_319R2_030.fsa	3145447	1765	11456
B, 411	GM1200_C08_319R2_030.fsa	3157253	52	177
B, 412	GM1200_C08_319R2_030.fsa	316634	74	321
B, 413	GM1200_C08_319R2_030.fsa	317725	157	864
B, 414	GM1200_C08_319R2_030.fsa	3186347	168	968
B, 415	GM1200_C08_319R2_030.fsa	3197269	27	92
B, 416	GM1200_C08_319R2_030.fsa	3207105	133	672
B, 417	GM1200_C08_319R2_030.fsa	321775	121	603
B, 418	GM1200_C08_319R2_030.fsa	322838	189	994
B, 419	GM1200_C08_319R2_030.fsa	3238112	192	1092
B, 420	GM1200_C08_319R2_030.fsa	3247831	483	2875
B, 421	GM1200_C08_319R2_030.fsa	325842	206	1039
B, 422	GM1200_C08_319R2_030.fsa	3268114	146	710
B, 423	GM1200_C08_319R2_030.fsa	3278676	918	6076
B, 424	GM1200_C08_319R2_030.fsa	3289224	1323	8943
B, 425	GM1200_C08_319R2_030.fsa	329888	183	1073
B, 426	GM1200_C08_319R2_030.fsa	3308525	27	92
B, 427	GM1200_C08_319R2_030.fsa	3319033	288	1859
B, 428	GM1200_C08_319R2_030.fsa	3328652	97	553
B, 429	GM1200_C08_319R2_030.fsa	3338261	152	867
B, 430	GM1200_C08_319R2_030.fsa	3348729	672	4496
B, 431	GM1200_C08_319R2_030.fsa	3358313	147	833
B, 432	GM1200_C08_319R2_030.fsa	3367886	41	183
B, 433	GM1200_C08_319R2_030.fsa	3377447	161	838
B, 434	GM1200_C08_319R2_030.fsa	3389599	364	2433
B, 435	GM1200_C08_319R2_030.fsa	3399134	252	1642
B, 436	GM1200_C08_319R2_030.fsa	340793	2	4
B, 437	GM1200_C08_319R2_030.fsa	3417621	1097	7644
B, 438	GM1200_C08_319R2_030.fsa	3426432	55	192
B, 439	GM1200_C08_319R2_030.fsa	3437886	1188	8121
B, 440	GM1200_C08_319R2_030.fsa	3448458	96	456
B, 441	GM1200_C08_319R2_030.fsa	345815	230	1211
B, 442	GM1200_C08_319R2_030.fsa	3469604	244	1411
B, 443	GM1200_C08_319R2_030.fsa	3480176	184	976
B, 444	GM1200_C08_319R2_030.fsa	349163	472	2985
B, 445	GM1200_C08_319R2_030.fsa	3502203	156	912
B, 446	GM1200_C08_319R2_030.fsa	3512775	28	126
B, 447	GM1200_C08_319R2_030.fsa	3521586	91	437
B, 448	GM1200_C08_319R2_030.fsa	3532159	25	73
B, 449	GM1200_C08_319R2_030.fsa	354185	428	2542
B, 450	GM1200_C08_319R2_030.fsa	3551542	268	1475
B, 451	GM1200_C08_319R2_030.fsa	3562996	365	2110
B, 452	GM1200_C08_319R2_030.fsa	3573568	689	4297
B, 453	GM1200_C08_319R2_030.fsa	358326	348	2002
B, 454	GM1200_C08_319R2_030.fsa	3592952	115	498
B, 455	GM1200_C08_319R2_030.fsa	3603505	379	2065
B, 456	GM1200_C08_319R2_030.fsa	3614021	120	541
B, 457	GM1200_C08_319R2_030.fsa	3621908	163	856
B, 458	GM1200_C08_319R2_030.fsa	363155	338	2094
B, 459	GM1200_C08_319R2_030.fsa	3641192	33	132
B, 460	GM1200_C08_319R2_030.fsa	3651712	47	217
B, 461	GM1200_C08_319R2_030.fsa	3661357	1312	10191
B, 462	GM1200_C08_319R2_030.fsa	3671879	481	3565
B, 463	GM1200_C08_319R2_030.fsa	3682403	20	60
B, 464	GM1200_C08_319R2_030.fsa	3692927	289	1886
B, 465	GM1200_C08_319R2_030.fsa	3703454	29	119
B, 466	GM1200_C08_319R2_030.fsa	3724509	1216	9359
B, 467	GM1200_C08_319R2_030.fsa	3744692	1287	9729
B, 468	GM1200_C08_319R2_030.fsa	3754347	89	579
B, 469	GM1200_C08_319R2_030.fsa	3763125	943	7043
B, 470	GM1200_C08_319R2_030.fsa	3773659	25	113
B, 471	GM1200_C08_319R2_030.fsa	378595	357	2547
B, 472	GM1200_C08_319R2_030.fsa	3795609	42	193
B, 473	GM1200_C08_319R2_030.fsa	3806202	327	2168
B, 474	GM1200_C08_319R2_030.fsa	3815946	89	487
B, 475	GM1200_C08_319R2_030.fsa	3825689	319	2213
B, 476	GM1200_C08_319R2_030.fsa	3834546	11	43
B, 477	GM1200_C08_319R2_030.fsa	3845172	302	2061
B, 478	GM1200_C08_319R2_030.fsa	3854912	132	791
B, 479	GM1200_C08_319R2_030.fsa	3865536	161	1033
B, 480	GM1200_C08_319R2_030.fsa	3876159	1087	8674
B, 481	GM1200_C08_319R2_030.fsa	3886781	386	2799
B, 482	GM1200_C08_319R2_030.fsa	3897401	49	239
B, 483	GM1200_C08_319R2_030.fsa	3906251	290	2037
B, 484	GM1200_C08_319R2_030.fsa	3916869	68	367
B, 485	GM1200_C08_319R2_030.fsa	3927485	106	511
B, 486	GM1200_C08_319R2_030.fsa	3938101	944	6849
B, 487	GM1200_C08_319R2_030.fsa	3956675	430	3070
B, 488	GM1200_C08_319R2_030.fsa	3967287	824	6329
B, 489	GM1200_C08_319R2_030.fsa	3984087	835	6359
B, 490	GM1200_C08_319R2_030.fsa	3993812	496	3541
B, 491	GM1200_C08_319R2_030.fsa	4006061	33	143
B, 492	GM1200_C08_319R2_030.fsa	4016464	15	38
B, 493	GM1200_C08_319R2_030.fsa	4026015	505	3317
B, 494	GM1200_C08_319R2_030.fsa	4036451	34	114
B, 495	GM1200_C08_319R2_030.fsa	4046032	610	4589
B, 496	GM1200_C08_319R2_030.fsa	4055628	155	1044
B, 497	GM1200_C08_319R2_030.fsa	4062616	376	2896
B, 498	GM1200_C08_319R2_030.fsa	4073112	449	3151
B, 499	GM1200_C08_319R2_030.fsa	4084502	84	292
B, 500	GM1200_C08_319R2_030.fsa	4093278	187	1154
B, 501	GM1200_C08_319R2_030.fsa	4104706	1263	9657
B, 502	GM1200_C08_319R2_030.fsa	4114392	43	152
B, 503	GM1200_C08_319R2_030.fsa	4124975	38	118
B, 504	GM1200_C08_319R2_030.fsa	4134693	104	749
B, 505	GM1200_C08_319R2_030.fsa	4145442	83	524
B, 506	GM1200_C08_319R2_030.fsa	4157241	6	16
B, 507	GM1200_C08_319R2_030.fsa	4166326	246	1436
B, 508	GM1200_C08_319R2_030.fsa	4177236	90	449
B, 509	GM1200_C08_319R2_030.fsa	4186336	212	1334
B, 510	GM1200_C08_319R2_030.fsa	4195444	35	148
B, 511	GM1200_C08_319R2_030.fsa	4206224	388	2819
B, 512	GM1200_C08_319R2_030.fsa	4224884	180	1108
B, 513	GM1200_C08_319R2_030.fsa	4235539	20	59
B, 514	GM1200_C08_319R2_030.fsa	4240865	5	12
B, 515	GM1200_C08_319R2_030.fsa	4246189	17	56
B, 516	GM1200_C08_319R2_030.fsa	4255946	20	79
B, 517	GM1200_C08_319R2_030.fsa	4264812	69	343
B, 518	GM1200_C08_319R2_030.fsa	4275446	80	435
B, 519	GM1200_C08_319R2_030.fsa	4284304	216	1447
B, 520	GM1200_C08_319R2_030.fsa	4294043	46	160
B, 521	GM1200_C08_319R2_030.fsa	4304662	355	2487
B, 522	GM1200_C08_319R2_030.fsa	4315276	105	671
B, 523	GM1200_C08_319R2_030.fsa	4324117	286	2210
B, 524	GM1200_C08_319R2_030.fsa	4333837	231	1623
B, 525	GM1200_C08_319R2_030.fsa	4343554	19	76
B, 526	GM1200_C08_319R2_030.fsa	436562	596	4945
B, 527	GM1200_C08_319R2_030.fsa	4376204	10	29
B, 528	GM1200_C08_319R2_030.fsa	4387665	213	1212
B, 529	GM1200_C08_319R2_030.fsa	4412591	3234	49340
B, 530	GM1200_C08_319R2_030.fsa	4436001	422	3867
B, 531	GM1200_C08_319R2_030.fsa	4445015	233	1601
B, 532	GM1200_C08_319R2_030.fsa	4459449	345	2174
B, 533	GM1200_C08_319R2_030.fsa	4465768	462	3355
B, 534	GM1200_C08_319R2_030.fsa	447751	42	100
B, 535	GM1200_C08_319R2_030.fsa	4485645	144	584
B, 536	GM1200_C08_319R2_030.fsa	4493784	29	47
B, 537	GM1200_C08_319R2_030.fsa	4502833	291	2005
B, 538	GM1200_C08_319R2_030.fsa	451551	10	10
B, 539	GM1200_C08_319R2_030.fsa	453999	32313	193475
B, 540	GM1200_C08_319R2_030.fsa	4549975	32313	560997
B, 541	GM1200_C08_319R2_030.fsa	458.27	5	9
B, 542	GM1200_C08_319R2_030.fsa	4599089	35	219
B, 543	GM1200_C08_319R2_030.fsa	460452	17	96
B, 544	GM1200_C08_319R2_030.fsa	4618992	9	33
B, 545	GM1200_C08_319R2_030.fsa	4642535	5	18
B, 546	GM1200_C08_319R2_030.fsa	4652505	15	47
B, 547	GM1200_C08_319R2_030.fsa	4658852	11	40
B, 548	GM1200_C08_319R2_030.fsa	467337	7	24
B, 549	GM1200_C08_319R2_030.fsa	4686991	15	78
B, 550	GM1200_C08_319R2_030.fsa	4695168	13	51
B, 551	GM1200_C08_319R2_030.fsa	4704259	18	55
B, 552	GM1200_C08_319R2_030.fsa	4713355	11	36
B, 553	GM1200_C08_319R2_030.fsa	4718814	5	9
B, 554	GM1200_C08_319R2_030.fsa	4722455	2	2
B, 555	GM1200_C08_319R2_030.fsa	4727007	9	12
B, 556	GM1200_C08_319R2_030.fsa	4748873	324	5226
B, 557	GM1200_C08_319R2_030.fsa	4775331	25	112
B, 558	GM1200_C08_319R2_030.fsa	4792687	106	895
B, 559	GM1200_C08_319R2_030.fsa	4807344	40	266
B, 560	GM1200_C08_319R2_030.fsa	4811937	44	231
B, 561	GM1200_C08_319R2_030.fsa	4821128	23	107
B, 562	GM1200_C08_319R2_030.fsa	4829406	57	341
B, 563	GM1200_C08_319R2_030.fsa	4841374	5	11
B, 564	GM1200_C08_319R2_030.fsa	4845981	4	9
B, 565	GM1200_C08_319R2_030.fsa	4857044	22	111
B, 566	GM1200_C08_319R2_030.fsa	4860735	11	52
B, 567	GM1200_C08_319R2_030.fsa	4868119	7	13
B, 568	GM1200_C08_319R2_030.fsa	487828	20	98
B, 569	GM1200_C08_319R2_030.fsa	4881977	17	68
B, 570	GM1200_C08_319R2_030.fsa	4889375	10	46
B, 571	GM1200_C08_319R2_030.fsa	4894001	13	35
B, 572	GM1200_C08_319R2_030.fsa	4897704	10	21
B, 573	GM1200_C08_319R2_030.fsa	4907892	14	46
B, 574	GM1200_C08_319R2_030.fsa	4921799	11	24
B, 575	GM1200_C08_319R2_030.fsa	4933866	5	5
B, 576	GM1200_C08_319R2_030.fsa	4937582	5	7
B, 577	GM1200_C08_319R2_030.fsa	4945946	13	37
B, 578	GM1200_C08_319R2_030.fsa	4952456	10	27
B, 579	GM1200_C08_319R2_030.fsa	4961763	11	37
B, 580	GM1200_C08_319R2_030.fsa	496735	7	31
B, 581	GM1200_C08_319R2_030.fsa	4973873	5	9
B, 582	GM1200_C08_319R2_030.fsa	4980399	8	31
B, 583	GM1200_C08_319R2_030.fsa	4988795	5	15
B, 584	GM1200_C08_319R2_030.fsa	4994396	20	123
B, 585	GM1200_C08_319R2_030.fsa	5004638	15	55
B, 586	GM1200_C08_319R2_030.fsa	5017645	10	47
B, 587	GM1200_C08_319R2_030.fsa	502323	12	17
B, 588	GM1200_C08_319R2_030.fsa	5029753	10	27
B, 589	GM1200_C08_319R2_030.fsa	5036284	4	5
B, 590	GM1200_C08_319R2_030.fsa	5045628	7	16
B, 591	GM1200_C08_319R2_030.fsa	504937	8	24
B, 592	GM1200_C08_319R2_030.fsa	5059676	11	53
B, 593	GM1200_C08_319R2_030.fsa	5065306	8	20
B, 594	GM1200_C08_319R2_030.fsa	5069062	5	15
B, 595	GM1200_C08_319R2_030.fsa	5073761	7	36
B, 596	GM1200_C08_319R2_030.fsa	5083173	10	31
B, 597	GM1200_C08_319R2_030.fsa	5088828	6	20
B, 598	GM1200_C08_319R2_030.fsa	5092601	5	18
B, 599	GM1200_C08_319R2_030.fsa	5100156	10	33
B, 600	GM1200_C08_319R2_030.fsa	5110562	15	26
B, 601	GM1200_C08_319R2_030.fsa	5117195	9	21
B, 602	GM1200_C08_319R2_030.fsa	5120989	6	10
B, 603	GM1200_C08_319R2_030.fsa	5127635	12	27
B, 604	GM1200_C08_319R2_030.fsa	5134289	14	75
B, 605	GM1200_C08_319R2_030.fsa	5143866	14	45
B, 606	GM1200_C08_319R2_030.fsa	5156434	10	26
B, 607	GM1200_C08_319R2_030.fsa	5163205	11	40
B, 608	GM1200_C08_319R2_030.fsa	5172881	15	74
B, 609	GM1200_C08_319R2_030.fsa	5179658	16	70
B, 610	GM1200_C08_319R2_030.fsa	5197093	24	136
B, 611	GM1200_C08_319R2_030.fsa	5208493	15	74
B, 612	GM1200_C08_319R2_030.fsa	5214155	15	90
B, 613	GM1200_C08_319R2_030.fsa	5224534	19	50
B, 614	GM1200_C08_319R2_030.fsa	5234913	14	51
B, 615	GM1200_C08_319R2_030.fsa	523963	10	29
B, 616	GM1200_C08_319R2_030.fsa	5243404	7	18
B, 617	GM1200_C08_319R2_030.fsa	5249065	8	19
B, 618	GM1200_C08_319R2_030.fsa	5253782	5	16
B, 619	GM1200_C08_319R2_030.fsa	5262272	7	28
B, 620	GM1200_C08_319R2_030.fsa	5269819	11	21
B, 621	GM1200_C08_319R2_030.fsa	527548	9	44
B, 622	GM1200_C08_319R2_030.fsa	5283026	16	40
B, 623	GM1200_C08_319R2_030.fsa	5291516	8	25
B, 624	GM1200_C08_319R2_030.fsa	5296233	10	29
B, 625	GM1200_C08_319R2_030.fsa	5308496	10	22
B, 626	GM1200_C08_319R2_030.fsa	5338681	15	79
B, 627	GM1200_C08_319R2_030.fsa	5352831	11	56
B, 628	GM1200_C08_319R2_030.fsa	5360378	7	11
B, 629	GM1200_C08_319R2_030.fsa	5366038	9	35
B, 630	GM1200_C08_319R2_030.fsa	5375471	10	30
B, 631	GM1200_C08_319R2_030.fsa	5380188	4	7
B, 632	GM1200_C08_319R2_030.fsa	5395283	23	190
B, 633	GM1200_C08_319R2_030.fsa	5406759	18	46
B, 634	GM1200_C08_319R2_030.fsa	5412558	18	97
B, 635	GM1200_C08_319R2_030.fsa	5422236	8	45
B, 636	GM1200_C08_319R2_030.fsa	5430958	9	13
B, 637	GM1200_C08_319R2_030.fsa	5442606	6	25
B, 638	GM1200_C08_319R2_030.fsa	5451357	10	32
B, 639	GM1200_C08_319R2_030.fsa	5459145	7	30
B, 640	GM1200_C08_319R2_030.fsa	5464993	10	30
B, 641	GM1200_C08_319R2_030.fsa	5468894	11	22
B, 642	GM1200_C08_319R2_030.fsa	5474751	13	49
B, 643	GM1200_C08_319R2_030.fsa	5482568	11	29
B, 644	GM1200_C08_319R2_030.fsa	5487459	12	26
B, 645	GM1200_C08_319R2_030.fsa	5498231	8	22
B, 646	GM1200_C08_319R2_030.fsa	5503134	7	22
B, 647	GM1200_C08_319R2_030.fsa	5511969	8	35
B, 648	GM1200_C08_319R2_030.fsa	5518849	12	34
B, 649	GM1200_C08_319R2_030.fsa	552869	11	43
B, 650	GM1200_C08_319R2_030.fsa	5538547	8	23
B, 651	GM1200_C08_319R2_030.fsa	554348	12	43
B, 652	GM1200_C08_319R2_030.fsa	5550395	10	33
B, 653	GM1200_C08_319R2_030.fsa	5556327	16	36
B, 654	GM1200_C08_319R2_030.fsa	5561275	10	24
B, 655	GM1200_C08_319R2_030.fsa	5565236	9	16
B, 656	GM1200_C08_319R2_030.fsa	557019	6	14
B, 657	GM1200_C08_319R2_030.fsa	5577134	11	16
B, 658	GM1200_C08_319R2_030.fsa	5582098	9	17
B, 659	GM1200_C08_319R2_030.fsa	5598008	18	132
B, 660	GM1200_C08_319R2_030.fsa	5606959	10	31
B, 661	GM1200_C08_319R2_030.fsa	5617906	17	60
B, 662	GM1200_C08_319R2_030.fsa	5622886	13	50
B, 663	GM1200_C08_319R2_030.fsa	5645832	8	22
B, 664	GM1200_C08_319R2_030.fsa	5653827	15	38
B, 665	GM1200_C08_319R2_030.fsa	5664832	12	55
B, 666	GM1200_C08_319R2_030.fsa	5672844	9	27
B, 667	GM1200_C08_319R2_030.fsa	5686883	8	29
B, 668	GM1200_C08_319R2_030.fsa	5692907	11	34
B, 669	GM1200_C08_319R2_030.fsa	570396	9	45
B, 670	GM1200_C08_319R2_030.fsa	5709995	10	36
B, 671	GM1200_C08_319R2_030.fsa	5718049	19	104
B, 672	GM1200_C08_319R2_030.fsa	5728125	8	43
B, 673	GM1200_C08_319R2_030.fsa	5733168	19	64
B, 674	GM1200_C08_319R2_030.fsa	5739223	16	59
B, 675	GM1200_C08_319R2_030.fsa	5746292	13	44
B, 676	GM1200_C08_319R2_030.fsa	5753367	5	14
B, 677	GM1200_C08_319R2_030.fsa	5758424	10	23
B, 678	GM1200_C08_319R2_030.fsa	5771586	14	38
B, 679	GM1200_C08_319R2_030.fsa	5777667	7	17
B, 680	GM1200_C08_319R2_030.fsa	5786796	6	20
B, 681	GM1200_C08_319R2_030.fsa	580.0	21	153
B, 682	GM1200_C08_319R2_030.fsa	5811175	20	85
B, 683	GM1200_C08_319R2_030.fsa	5822363	12	45
B, 684	GM1200_C08_319R2_030.fsa	582847	10	32
B, 685	GM1200_C08_319R2_030.fsa	5837639	7	26
B, 686	GM1200_C08_319R2_030.fsa	5843756	10	32
B, 687	GM1200_C08_319R2_030.fsa	5849877	7	31
B, 688	GM1200_C08_319R2_030.fsa	5865196	7	16
B, 689	GM1200_C08_319R2_030.fsa	5870308	7	29
B, 690	GM1200_C08_319R2_030.fsa	5877469	11	28
B, 691	GM1200_C08_319R2_030.fsa	5882587	12	45
B, 692	GM1200_C08_319R2_030.fsa	5891806	15	65
B, 693	GM1200_C08_319R2_030.fsa	5914378	16	35
B, 694	GM1200_C08_319R2_030.fsa	5919515	7	23
B, 695	GM1200_C08_319R2_030.fsa	5924654	12	32
B, 696	GM1200_C08_319R2_030.fsa	5931855	13	32
B, 697	GM1200_C08_319R2_030.fsa	594112	11	34
B, 698	GM1200_C08_319R2_030.fsa	5948332	12	36
B, 699	GM1200_C08_319R2_030.fsa	5953487	7	21
B, 700	GM1200_C08_319R2_030.fsa	5957612	5	21
B, 701	GM1200_C08_319R2_030.fsa	5963804	11	40
B, 702	GM1200_C08_319R2_030.fsa	5968967	10	42
B, 703	GM1200_C08_319R2_030.fsa	5974132	9	37
B, 704	GM1200_C08_319R2_030.fsa	5979301	9	37
B, 705	GM1200_C08_319R2_030.fsa	5984471	6	10
B, 706	GM1200_C08_319R2_030.fsa	5991715	15	59
B, 707	GM1200_C08_319R2_030.fsa	5996892	21	83
B, 708	GM1200_C08_319R2_030.fsa	6003077	16	96
B, 709	GM1200_C08_319R2_030.fsa	6011282	19	64
B, 710	GM1200_C08_319R2_030.fsa	6017436	13	44
B, 711	GM1200_C08_319R2_030.fsa	6025641	16	69
B, 712	GM1200_C08_319R2_030.fsa	6034872	6	19
B, 713	GM1200_C08_319R2_030.fsa	604.0	16	39
B, 714	GM1200_C08_319R2_030.fsa	6046154	8	21
B, 715	GM1200_C08_319R2_030.fsa	6057436	15	25
B, 716	GM1200_C08_319R2_030.fsa	6066667	12	37
B, 717	GM1200_C08_319R2_030.fsa	608.0	12	31
B, 718	GM1200_C08_319R2_030.fsa	608718	16	55
B, 719	GM1200_C08_319R2_030.fsa	6093333	14	42
B, 720	GM1200_C08_319R2_030.fsa	6100513	10	29
B, 721	GM1200_C08_319R2_030.fsa	6110769	9	28
B, 722	GM1200_C08_319R2_030.fsa	6122051	14	42
B, 723	GM1200_C08_319R2_030.fsa	612718	8	32
B, 724	GM1200_C08_319R2_030.fsa	6135385	7	25
B, 725	GM1200_C08_319R2_030.fsa	6139487	6	21
B, 726	GM1200_C08_319R2_030.fsa	6148718	10	34
B, 727	GM1200_C08_319R2_030.fsa	6155897	9	44
B, 728	GM1200_C08_319R2_030.fsa	6165128	15	42
B, 729	GM1200_C08_319R2_030.fsa	6169231	8	30
B, 730	GM1200_C08_319R2_030.fsa	617641	14	49
B, 731	GM1200_C08_319R2_030.fsa	6182564	10	38
B, 732	GM1200_C08_319R2_030.fsa	6187692	11	40
B, 733	GM1200_C08_319R2_030.fsa	6197949	13	59
B, 734	GM1200_C08_319R2_030.fsa	6206154	15	47
B, 735	GM1200_C08_319R2_030.fsa	6212308	11	36
B, 736	GM1200_C08_319R2_030.fsa	6220513	12	50
B, 737	GM1200_C08_319R2_030.fsa	6225641	14	55
B, 738	GM1200_C08_319R2_030.fsa	6235897	12	60
B, 739	GM1200_C08_319R2_030.fsa	6241026	15	52
B, 740	GM1200_C08_319R2_030.fsa	6278974	10	51
B, 741	GM1200_C08_319R2_030.fsa	6286154	9	33
B, 742	GM1200_C08_319R2_030.fsa	6293333	14	43
B, 743	GM1200_C08_319R2_030.fsa	6300513	11	30
B, 744	GM1200_C08_319R2_030.fsa	6306667	6	21
B, 745	GM1200_C08_319R2_030.fsa	632.0	12	33
B, 746	GM1200_C08_319R2_030.fsa	6325128	9	21
B, 747	GM1200_C08_319R2_030.fsa	6334359	8	36
B, 748	GM1200_C08_319R2_030.fsa	6340513	9	23
B, 749	GM1200_C08_319R2_030.fsa	6349744	11	37
B, 750	GM1200_C08_319R2_030.fsa	6357949	7	19
B, 751	GM1200_C08_319R2_030.fsa	6366154	9	32
B, 752	GM1200_C08_319R2_030.fsa	6374359	6	22
B, 753	GM1200_C08_319R2_030.fsa	6378462	6	21
B, 754	GM1200_C08_319R2_030.fsa	6382564	11	31
B, 755	GM1200_C08_319R2_030.fsa	6389744	11	23
B, 756	GM1200_C08_319R2_030.fsa	6395897	9	28
B, 757	GM1200_C08_319R2_030.fsa	6403077	12	43
B, 758	GM1200_C08_319R2_030.fsa	6411282	7	34
B, 759	GM1200_C08_319R2_030.fsa	6418462	14	25
B, 760	GM1200_C08_319R2_030.fsa	6424615	11	35
B, 761	GM1200_C08_319R2_030.fsa	6431795	14	39
B, 762	GM1200_C08_319R2_030.fsa	6450256	5	16
B, 763	GM1200_C08_319R2_030.fsa	6455385	11	27
B, 764	GM1200_C08_319R2_030.fsa	646359	14	35
B, 765	GM1200_C08_319R2_030.fsa	6472821	12	21
B, 766	GM1200_C08_319R2_030.fsa	6482051	11	43
B, 767	GM1200_C08_319R2_030.fsa	649641	8	18
B, 768	GM1200_C08_319R2_030.fsa	6510769	7	22
B, 769	GM1200_C08_319R2_030.fsa	6523077	12	39
B, 770	GM1200_C08_319R2_030.fsa	6529231	13	30
B, 771	GM1200_C08_319R2_030.fsa	6535385	14	32
B, 772	GM1200_C08_319R2_030.fsa	6540513	11	43
B, 773	GM1200_C08_319R2_030.fsa	6547692	6	27
B, 774	GM1200_C08_319R2_030.fsa	6561026	12	55
B, 775	GM1200_C08_319R2_030.fsa	6573333	13	48
B, 776	GM1200_C08_319R2_030.fsa	6581539	14	43
B, 777	GM1200_C08_319R2_030.fsa	6589744	11	48
B, 778	GM1200_C08_319R2_030.fsa	6602051	15	73
B, 779	GM1200_C08_319R2_030.fsa	6609231	11	50
B, 780	GM1200_C08_319R2_030.fsa	6617436	18	41
B, 781	GM1200_C08_319R2_030.fsa	6622564	8	22
B, 782	GM1200_C08_319R2_030.fsa	6631795	13	58
B, 783	GM1200_C08_319R2_030.fsa	664.0	8	20
B, 784	GM1200_C08_319R2_030.fsa	664718	13	44
G, 1	GM1200_C08_319R2_030.fsa	4543621	15257	161331
Y, 1	GM1200_C08_319R2_030.fsa	4549975	8779	36444
R, 1	GM1200_C08_319R2_030.fsa	4543621	20571	132705
R, 2	GM1200_C08_319R2_030.fsa	4553608	1825	14701
O, 1	GM1200_C08_319R2_030.fsa	20.0	5058	49118
O, 2	GM1200_C08_319R2_030.fsa	40.0	4832	33934
O, 3	GM1200_C08_319R2_030.fsa	60.0	9608	49114
O, 4	GM1200_C08_319R2_030.fsa	80.0	6352	33355
O, 5	GM1200_C08_319R2_030.fsa	100.0	10037	50197
O, 6	GM1200_C08_319R2_030.fsa	114.0	11422	57620
O, 7	GM1200_C08_319R2_030.fsa	120.0	9225	46965
O, 8	GM1200_C08_319R2_030.fsa	140.0	7938	38096
O, 9	GM1200_C08_319R2_030.fsa	160.0	8393	42218
O, 10	GM1200_C08_319R2_030.fsa	180.0	10512	51191
O, 11	GM1200_C08_319R2_030.fsa	200.0	8290	41856
O, 12	GM1200_C08_319R2_030.fsa	214.0	8362	42484
O, 13	GM1200_C08_319R2_030.fsa	220.0	6875	35706
O, 14	GM1200_C08_319R2_030.fsa	240.0	9829	53799
O, 15	GM1200_C08_319R2_030.fsa	250.0	4542	25735
O, 16	GM1200_C08_319R2_030.fsa	260.0	6994	41721
O, 17	GM1200_C08_319R2_030.fsa	280.0	4998	47253
O, 18	GM1200_C08_319R2_030.fsa	300.0	7589	48353
O, 19	GM1200_C08_319R2_030.fsa	314.0	4844	32010
O, 20	GM1200_C08_319R2_030.fsa	320.0	5220	35793
O, 21	GM1200_C08_319R2_030.fsa	340.0	6424	46534
O, 22	GM1200_C08_319R2_030.fsa	360.0	5181	38687
O, 23	GM1200_C08_319R2_030.fsa	380.0	3736	29012
O, 24	GM1200_C08_319R2_030.fsa	400.0	5146	41437
O, 25	GM1200_C08_319R2_030.fsa	414.0	4875	40404
O, 26	GM1200_C08_319R2_030.fsa	420.0	4557	38172
O, 27	GM1200_C08_319R2_030.fsa	440.0	5586	47744
O, 28	GM1200_C08_319R2_030.fsa	454362	4580	27471
O, 29	GM1200_C08_319R2_030.fsa	460.0	5786	53900
O, 30	GM1200_C08_319R2_030.fsa	480.0	5615	52771
O, 31	GM1200_C08_319R2_030.fsa	500.0	2514	23901
O, 32	GM1200_C08_319R2_030.fsa	514.0	2783	26270
O, 33	GM1200_C08_319R2_030.fsa	520.0	6080	59541
O, 34	GM1200_C08_319R2_030.fsa	540.0	4855	48665
O, 35	GM1200_C08_319R2_030.fsa	560.0	3179	32354
O, 36	GM1200_C08_319R2_030.fsa	580.0	4702	48851
O, 37	GM1200_C08_319R2_030.fsa	600.0	3158	32411

## Sheet: 319R3
Dye/Sample Peak	Sample File Name	Size	Height	Area in Point
B, 1	GM1200_C09_319R3_038.fsa		11	31
B, 2	GM1200_C09_319R3_038.fsa		15	58
B, 3	GM1200_C09_319R3_038.fsa		12	41
B, 4	GM1200_C09_319R3_038.fsa		8	42
B, 5	GM1200_C09_319R3_038.fsa		11	40
B, 6	GM1200_C09_319R3_038.fsa		3	10
B, 7	GM1200_C09_319R3_038.fsa		5	13
B, 8	GM1200_C09_319R3_038.fsa		14	40
B, 9	GM1200_C09_319R3_038.fsa		12	32
B, 10	GM1200_C09_319R3_038.fsa		6	19
B, 11	GM1200_C09_319R3_038.fsa		10	37
B, 12	GM1200_C09_319R3_038.fsa		7	23
B, 13	GM1200_C09_319R3_038.fsa		11	26
B, 14	GM1200_C09_319R3_038.fsa		8	34
B, 15	GM1200_C09_319R3_038.fsa		6	14
B, 16	GM1200_C09_319R3_038.fsa		7	17
B, 17	GM1200_C09_319R3_038.fsa		10	32
B, 18	GM1200_C09_319R3_038.fsa		10	40
B, 19	GM1200_C09_319R3_038.fsa		15	41
B, 20	GM1200_C09_319R3_038.fsa		7	26
B, 21	GM1200_C09_319R3_038.fsa		10	45
B, 22	GM1200_C09_319R3_038.fsa		8	41
B, 23	GM1200_C09_319R3_038.fsa		10	34
B, 24	GM1200_C09_319R3_038.fsa		13	41
B, 25	GM1200_C09_319R3_038.fsa		11	27
B, 26	GM1200_C09_319R3_038.fsa		10	18
B, 27	GM1200_C09_319R3_038.fsa		10	35
B, 28	GM1200_C09_319R3_038.fsa		8	30
B, 29	GM1200_C09_319R3_038.fsa		13	38
B, 30	GM1200_C09_319R3_038.fsa		12	44
B, 31	GM1200_C09_319R3_038.fsa		8	22
B, 32	GM1200_C09_319R3_038.fsa		15	35
B, 33	GM1200_C09_319R3_038.fsa		13	56
B, 34	GM1200_C09_319R3_038.fsa		7	26
B, 35	GM1200_C09_319R3_038.fsa		13	43
B, 36	GM1200_C09_319R3_038.fsa		6	20
B, 37	GM1200_C09_319R3_038.fsa		48	441
B, 38	GM1200_C09_319R3_038.fsa		16	29
B, 39	GM1200_C09_319R3_038.fsa		13	27
B, 40	GM1200_C09_319R3_038.fsa		12	26
B, 41	GM1200_C09_319R3_038.fsa		6	26
B, 42	GM1200_C09_319R3_038.fsa		16	56
B, 43	GM1200_C09_319R3_038.fsa		10	37
B, 44	GM1200_C09_319R3_038.fsa		6	16
B, 45	GM1200_C09_319R3_038.fsa		8	16
B, 46	GM1200_C09_319R3_038.fsa		14	37
B, 47	GM1200_C09_319R3_038.fsa		14	43
B, 48	GM1200_C09_319R3_038.fsa		12	50
B, 49	GM1200_C09_319R3_038.fsa		4	25
B, 50	GM1200_C09_319R3_038.fsa		15	46
B, 51	GM1200_C09_319R3_038.fsa		15	28
B, 52	GM1200_C09_319R3_038.fsa		15	26
B, 53	GM1200_C09_319R3_038.fsa		18	67
B, 54	GM1200_C09_319R3_038.fsa		20	50
B, 55	GM1200_C09_319R3_038.fsa		16	49
B, 56	GM1200_C09_319R3_038.fsa		8	27
B, 57	GM1200_C09_319R3_038.fsa		10	47
B, 58	GM1200_C09_319R3_038.fsa		15	22
B, 59	GM1200_C09_319R3_038.fsa		16	28
B, 60	GM1200_C09_319R3_038.fsa		10	19
B, 61	GM1200_C09_319R3_038.fsa		10	30
B, 62	GM1200_C09_319R3_038.fsa		6	19
B, 63	GM1200_C09_319R3_038.fsa		6	14
B, 64	GM1200_C09_319R3_038.fsa		10	49
B, 65	GM1200_C09_319R3_038.fsa		5	19
B, 66	GM1200_C09_319R3_038.fsa		14	46
B, 67	GM1200_C09_319R3_038.fsa		8	17
B, 68	GM1200_C09_319R3_038.fsa		16	48
B, 69	GM1200_C09_319R3_038.fsa		11	22
B, 70	GM1200_C09_319R3_038.fsa		15	41
B, 71	GM1200_C09_319R3_038.fsa		9	21
B, 72	GM1200_C09_319R3_038.fsa		10	26
B, 73	GM1200_C09_319R3_038.fsa		14	48
B, 74	GM1200_C09_319R3_038.fsa		8	14
B, 75	GM1200_C09_319R3_038.fsa		13	55
B, 76	GM1200_C09_319R3_038.fsa		11	54
B, 77	GM1200_C09_319R3_038.fsa		11	28
B, 78	GM1200_C09_319R3_038.fsa		9	20
B, 79	GM1200_C09_319R3_038.fsa		5	13
B, 80	GM1200_C09_319R3_038.fsa		13	35
B, 81	GM1200_C09_319R3_038.fsa		9	12
B, 82	GM1200_C09_319R3_038.fsa		38	148
B, 83	GM1200_C09_319R3_038.fsa		28	162
B, 84	GM1200_C09_319R3_038.fsa		28	243
B, 85	GM1200_C09_319R3_038.fsa		13	25
B, 86	GM1200_C09_319R3_038.fsa		29	125
B, 87	GM1200_C09_319R3_038.fsa		26	119
B, 88	GM1200_C09_319R3_038.fsa		20	79
B, 89	GM1200_C09_319R3_038.fsa		9	9
B, 90	GM1200_C09_319R3_038.fsa		38	210
B, 91	GM1200_C09_319R3_038.fsa		26	105
B, 92	GM1200_C09_319R3_038.fsa		15	58
B, 93	GM1200_C09_319R3_038.fsa		14	43
B, 94	GM1200_C09_319R3_038.fsa		7	9
B, 95	GM1200_C09_319R3_038.fsa		33	246
B, 96	GM1200_C09_319R3_038.fsa		18	47
B, 97	GM1200_C09_319R3_038.fsa		14	49
B, 98	GM1200_C09_319R3_038.fsa		35	165
B, 99	GM1200_C09_319R3_038.fsa		6	7
B, 100	GM1200_C09_319R3_038.fsa		8	36
B, 101	GM1200_C09_319R3_038.fsa		10	30
B, 102	GM1200_C09_319R3_038.fsa		18	101
B, 103	GM1200_C09_319R3_038.fsa		12	42
B, 104	GM1200_C09_319R3_038.fsa		17	112
B, 105	GM1200_C09_319R3_038.fsa		12	46
B, 106	GM1200_C09_319R3_038.fsa		17	39
B, 107	GM1200_C09_319R3_038.fsa		11	28
B, 108	GM1200_C09_319R3_038.fsa		11	31
B, 109	GM1200_C09_319R3_038.fsa		23	89
B, 110	GM1200_C09_319R3_038.fsa		9	32
B, 111	GM1200_C09_319R3_038.fsa		11	55
B, 112	GM1200_C09_319R3_038.fsa		6	11
B, 113	GM1200_C09_319R3_038.fsa		7	21
B, 114	GM1200_C09_319R3_038.fsa		11	16
B, 115	GM1200_C09_319R3_038.fsa		7	26
B, 116	GM1200_C09_319R3_038.fsa		11	32
B, 117	GM1200_C09_319R3_038.fsa		26	144
B, 118	GM1200_C09_319R3_038.fsa		52	281
B, 119	GM1200_C09_319R3_038.fsa		926	6133
B, 120	GM1200_C09_319R3_038.fsa		420	2250
B, 121	GM1200_C09_319R3_038.fsa	10072	136	822
B, 122	GM1200_C09_319R3_038.fsa	20144	78	413
B, 123	GM1200_C09_319R3_038.fsa	34532	772	4547
B, 124	GM1200_C09_319R3_038.fsa	48921	47	230
B, 125	GM1200_C09_319R3_038.fsa	60432	3	8
B, 126	GM1200_C09_319R3_038.fsa	70504	4	4
B, 127	GM1200_C09_319R3_038.fsa	89209	144	1192
B, 128	GM1200_C09_319R3_038.fsa	109353	888	3587
B, 129	GM1200_C09_319R3_038.fsa	129496	503	3757
B, 130	GM1200_C09_319R3_038.fsa	153957	365	1899
B, 131	GM1200_C09_319R3_038.fsa	168345	21	84
B, 132	GM1200_C09_319R3_038.fsa	181295	24	114
B, 133	GM1200_C09_319R3_038.fsa	197122	243	1269
B, 134	GM1200_C09_319R3_038.fsa	213067	751	4210
B, 135	GM1200_C09_319R3_038.fsa	235422	74	372
B, 136	GM1200_C09_319R3_038.fsa	24946	243	1251
B, 137	GM1200_C09_319R3_038.fsa	264762	5	19
B, 138	GM1200_C09_319R3_038.fsa	279761	937	5138
B, 139	GM1200_C09_319R3_038.fsa	295922	1230	7364
B, 140	GM1200_C09_319R3_038.fsa	323033	1605	11764
B, 141	GM1200_C09_319R3_038.fsa	336909	178	1068
B, 142	GM1200_C09_319R3_038.fsa	345108	110	542
B, 143	GM1200_C09_319R3_038.fsa	365206	1248	6980
B, 144	GM1200_C09_319R3_038.fsa	382174	112	521
B, 145	GM1200_C09_319R3_038.fsa	392416	1096	5674
B, 146	GM1200_C09_319R3_038.fsa	408174	1168	6388
B, 147	GM1200_C09_319R3_038.fsa	417445	287	1491
B, 148	GM1200_C09_319R3_038.fsa	430071	44	165
B, 149	GM1200_C09_319R3_038.fsa	43.69	101	426
B, 150	GM1200_C09_319R3_038.fsa	444817	8	16
B, 151	GM1200_C09_319R3_038.fsa	450439	2	2
B, 152	GM1200_C09_319R3_038.fsa	461603	121	826
B, 153	GM1200_C09_319R3_038.fsa	477057	338	2386
B, 154	GM1200_C09_319R3_038.fsa	506304	253	2401
B, 155	GM1200_C09_319R3_038.fsa	527518	220	1848
B, 156	GM1200_C09_319R3_038.fsa	544226	88	483
B, 157	GM1200_C09_319R3_038.fsa	553526	170	384
B, 158	GM1200_C09_319R3_038.fsa	559687	416	1403
B, 159	GM1200_C09_319R3_038.fsa	565817	170	548
B, 160	GM1200_C09_319R3_038.fsa	576979	401	1564
B, 161	GM1200_C09_319R3_038.fsa	586037	2094	9702
B, 162	GM1200_C09_319R3_038.fsa	591042	678	3101
B, 163	GM1200_C09_319R3_038.fsa	602151	541	2217
B, 164	GM1200_C09_319R3_038.fsa	611818	1005	4633
B, 165	GM1200_C09_319R3_038.fsa	624675	122	387
B, 166	GM1200_C09_319R3_038.fsa	635363	454	1767
B, 167	GM1200_C09_319R3_038.fsa	644961	302	1178
B, 168	GM1200_C09_319R3_038.fsa	656664	52	180
B, 169	GM1200_C09_319R3_038.fsa	666218	242	1186
B, 170	GM1200_C09_319R3_038.fsa	675752	47	203
B, 171	GM1200_C09_319R3_038.fsa	686323	67	279
B, 172	GM1200_C09_319R3_038.fsa	697922	156	720
B, 173	GM1200_C09_319R3_038.fsa	709493	264	1282
B, 174	GM1200_C09_319R3_038.fsa	718939	116	567
B, 175	GM1200_C09_319R3_038.fsa	729411	228	1058
B, 176	GM1200_C09_319R3_038.fsa	738816	184	755
B, 177	GM1200_C09_319R3_038.fsa	750285	71	262
B, 178	GM1200_C09_319R3_038.fsa	761725	155	617
B, 179	GM1200_C09_319R3_038.fsa	773137	186	784
B, 180	GM1200_C09_319R3_038.fsa	783488	184	797
B, 181	GM1200_C09_319R3_038.fsa	797939	109	566
B, 182	GM1200_C09_319R3_038.fsa	806032	480	2282
B, 183	GM1200_C09_319R3_038.fsa	816068	407	1894
B, 184	GM1200_C09_319R3_038.fsa	829084	78	294
B, 185	GM1200_C09_319R3_038.fsa	84007	62	223
B, 186	GM1200_C09_319R3_038.fsa	851031	115	422
B, 187	GM1200_C09_319R3_038.fsa	861968	421	1791
B, 188	GM1200_C09_319R3_038.fsa	871888	200	923
B, 189	GM1200_C09_319R3_038.fsa	87981	752	3451
B, 190	GM1200_C09_319R3_038.fsa	890681	491	2088
B, 191	GM1200_C09_319R3_038.fsa	900543	233	908
B, 192	GM1200_C09_319R3_038.fsa	910385	162	622
B, 193	GM1200_C09_319R3_038.fsa	923149	77	327
B, 194	GM1200_C09_319R3_038.fsa	932945	89	361
B, 195	GM1200_C09_319R3_038.fsa	943697	70	272
B, 196	GM1200_C09_319R3_038.fsa	954426	617	2781
B, 197	GM1200_C09_319R3_038.fsa	964159	148	589
B, 198	GM1200_C09_319R3_038.fsa	972901	659	2888
B, 199	GM1200_C09_319R3_038.fsa	983565	147	539
B, 200	GM1200_C09_319R3_038.fsa	99324	713	3025
B, 201	GM1200_C09_319R3_038.fsa	1003969	761	3272
B, 202	GM1200_C09_319R3_038.fsa	1015846	777	3483
B, 203	GM1200_C09_319R3_038.fsa	1024727	187	729
B, 204	GM1200_C09_319R3_038.fsa	1034567	176	614
B, 205	GM1200_C09_319R3_038.fsa	1044378	664	2829
B, 206	GM1200_C09_319R3_038.fsa	1055138	139	526
B, 207	GM1200_C09_319R3_038.fsa	1064889	1372	6003
B, 208	GM1200_C09_319R3_038.fsa	1075583	155	526
B, 209	GM1200_C09_319R3_038.fsa	1085276	1255	5281
B, 210	GM1200_C09_319R3_038.fsa	109301	36	110
B, 211	GM1200_C09_319R3_038.fsa	1103616	762	3214
B, 212	GM1200_C09_319R3_038.fsa	1113229	178	703
B, 213	GM1200_C09_319R3_038.fsa	1123771	558	2379
B, 214	GM1200_C09_319R3_038.fsa	1134281	229	961
B, 215	GM1200_C09_319R3_038.fsa	114465	512	2226
B, 216	GM1200_C09_319R3_038.fsa	1152078	326	1377
B, 217	GM1200_C09_319R3_038.fsa	1163192	1324	5935
B, 218	GM1200_C09_319R3_038.fsa	1176117	682	2994
B, 219	GM1200_C09_319R3_038.fsa	1187159	1335	5879
B, 220	GM1200_C09_319R3_038.fsa	1198168	690	3154
B, 221	GM1200_C09_319R3_038.fsa	1207353	1013	4573
B, 222	GM1200_C09_319R3_038.fsa	1219304	725	3198
B, 223	GM1200_C09_319R3_038.fsa	1227581	25	98
B, 224	GM1200_C09_319R3_038.fsa	1235859	782	3528
B, 225	GM1200_C09_319R3_038.fsa	124506	128	495
B, 226	GM1200_C09_319R3_038.fsa	1253343	423	1774
B, 227	GM1200_C09_319R3_038.fsa	126439	193	760
B, 228	GM1200_C09_319R3_038.fsa	127544	534	2347
B, 229	GM1200_C09_319R3_038.fsa	1285572	452	1945
B, 230	GM1200_C09_319R3_038.fsa	1294786	518	2239
B, 231	GM1200_C09_319R3_038.fsa	1304924	335	1521
B, 232	GM1200_C09_319R3_038.fsa	1313222	1739	8011
B, 233	GM1200_C09_319R3_038.fsa	1326132	337	1473
B, 234	GM1200_C09_319R3_038.fsa	1333512	94	361
B, 235	GM1200_C09_319R3_038.fsa	134643	386	1683
B, 236	GM1200_C09_319R3_038.fsa	135566	183	710
B, 237	GM1200_C09_319R3_038.fsa	1365816	238	852
B, 238	GM1200_C09_319R3_038.fsa	1375052	219	871
B, 239	GM1200_C09_319R3_038.fsa	1383366	1034	4590
B, 240	GM1200_C09_319R3_038.fsa	1394454	461	1936
B, 241	GM1200_C09_319R3_038.fsa	1405614	669	2830
B, 242	GM1200_C09_319R3_038.fsa	1414034	636	2739
B, 243	GM1200_C09_319R3_038.fsa	1425259	834	3581
B, 244	GM1200_C09_319R3_038.fsa	1435548	1140	4887
B, 245	GM1200_C09_319R3_038.fsa	144677	673	2828
B, 246	GM1200_C09_319R3_038.fsa	1455186	534	2155
B, 247	GM1200_C09_319R3_038.fsa	1468276	676	3089
B, 248	GM1200_C09_319R3_038.fsa	1477625	319	1492
B, 249	GM1200_C09_319R3_038.fsa	1489776	162	720
B, 250	GM1200_C09_319R3_038.fsa	1497253	732	3466
B, 251	GM1200_C09_319R3_038.fsa	1505664	1292	6175
B, 252	GM1200_C09_319R3_038.fsa	1518746	198	722
B, 253	GM1200_C09_319R3_038.fsa	152809	456	1857
B, 254	GM1200_C09_319R3_038.fsa	1538366	104	391
B, 255	GM1200_C09_319R3_038.fsa	1546773	707	3090
B, 256	GM1200_C09_319R3_038.fsa	1557981	1882	8750
B, 257	GM1200_C09_319R3_038.fsa	1566386	254	1188
B, 258	GM1200_C09_319R3_038.fsa	1577592	480	2136
B, 259	GM1200_C09_319R3_038.fsa	1588797	463	2018
B, 260	GM1200_C09_319R3_038.fsa	160.0	1146	5046
B, 261	GM1200_C09_319R3_038.fsa	161107	601	2620
B, 262	GM1200_C09_319R3_038.fsa	1623054	577	2531
B, 263	GM1200_C09_319R3_038.fsa	1633188	216	909
B, 264	GM1200_C09_319R3_038.fsa	1643316	367	1581
B, 265	GM1200_C09_319R3_038.fsa	1653438	235	993
B, 266	GM1200_C09_319R3_038.fsa	1663554	401	1738
B, 267	GM1200_C09_319R3_038.fsa	1673664	853	4103
B, 268	GM1200_C09_319R3_038.fsa	1681013	315	1584
B, 269	GM1200_C09_319R3_038.fsa	1689277	875	4003
B, 270	GM1200_C09_319R3_038.fsa	1702124	218	931
B, 271	GM1200_C09_319R3_038.fsa	1714046	254	1110
B, 272	GM1200_C09_319R3_038.fsa	1725042	280	1156
B, 273	GM1200_C09_319R3_038.fsa	1735117	1095	5047
B, 274	GM1200_C09_319R3_038.fsa	174427	191	791
B, 275	GM1200_C09_319R3_038.fsa	1754333	791	3447
B, 276	GM1200_C09_319R3_038.fsa	1763476	91	359
B, 277	GM1200_C09_319R3_038.fsa	1774441	994	4614
B, 278	GM1200_C09_319R3_038.fsa	1784487	207	879
B, 279	GM1200_C09_319R3_038.fsa	1795439	150	565
B, 280	GM1200_C09_319R3_038.fsa	1805503	1264	5587
B, 281	GM1200_C09_319R3_038.fsa	1815588	194	955
B, 282	GM1200_C09_319R3_038.fsa	1824752	1299	5861
B, 283	GM1200_C09_319R3_038.fsa	1836661	218	878
B, 284	GM1200_C09_319R3_038.fsa	1845817	796	3548
B, 285	GM1200_C09_319R3_038.fsa	1854969	255	1155
B, 286	GM1200_C09_319R3_038.fsa	1865947	55	190
B, 287	GM1200_C09_319R3_038.fsa	1876006	356	1529
B, 288	GM1200_C09_319R3_038.fsa	1884232	339	1439
B, 289	GM1200_C09_319R3_038.fsa	1894282	328	1326
B, 290	GM1200_C09_319R3_038.fsa	1904328	1555	7206
B, 291	GM1200_C09_319R3_038.fsa	1911632	467	2128
B, 292	GM1200_C09_319R3_038.fsa	192167	562	2399
B, 293	GM1200_C09_319R3_038.fsa	1932616	610	2572
B, 294	GM1200_C09_319R3_038.fsa	1942645	2389	11148
B, 295	GM1200_C09_319R3_038.fsa	1953581	525	2266
B, 296	GM1200_C09_319R3_038.fsa	1963601	624	2637
B, 297	GM1200_C09_319R3_038.fsa	1974527	437	1683
B, 298	GM1200_C09_319R3_038.fsa	1984538	1662	7218
B, 299	GM1200_C09_319R3_038.fsa	1995453	628	2544
B, 300	GM1200_C09_319R3_038.fsa	2005447	1762	7856
B, 301	GM1200_C09_319R3_038.fsa	2013613	1740	8022
B, 302	GM1200_C09_319R3_038.fsa	2024494	897	3891
B, 303	GM1200_C09_319R3_038.fsa	2035365	1020	4401
B, 304	GM1200_C09_319R3_038.fsa	2046228	518	2250
B, 305	GM1200_C09_319R3_038.fsa	2055273	2038	9779
B, 306	GM1200_C09_319R3_038.fsa	2065216	992	4699
B, 307	GM1200_C09_319R3_038.fsa	2074248	758	3331
B, 308	GM1200_C09_319R3_038.fsa	2085079	754	3425
B, 309	GM1200_C09_319R3_038.fsa	2094098	311	1399
B, 310	GM1200_C09_319R3_038.fsa	2106715	527	2423
B, 311	GM1200_C09_319R3_038.fsa	2117519	171	737
B, 312	GM1200_C09_319R3_038.fsa	2129214	48	208
B, 313	GM1200_C09_319R3_038.fsa	2139102	119	440
B, 314	GM1200_C09_319R3_038.fsa	2148075	326	1462
B, 315	GM1200_C09_319R3_038.fsa	2157937	500	2264
B, 316	GM1200_C09_319R3_038.fsa	2168689	281	1262
B, 317	GM1200_C09_319R3_038.fsa	2177642	929	4590
B, 318	GM1200_C09_319R3_038.fsa	2188378	73	284
B, 319	GM1200_C09_319R3_038.fsa	2199106	884	4262
B, 320	GM1200_C09_319R3_038.fsa	2207965	677	3345
B, 321	GM1200_C09_319R3_038.fsa	2219474	193	728
B, 322	GM1200_C09_319R3_038.fsa	2228332	227	985
B, 323	GM1200_C09_319R3_038.fsa	2237193	885	4291
B, 324	GM1200_C09_319R3_038.fsa	2246945	330	1428
B, 325	GM1200_C09_319R3_038.fsa	2256701	2025	10292
B, 326	GM1200_C09_319R3_038.fsa	2268236	85	330
B, 327	GM1200_C09_319R3_038.fsa	2278001	286	1245
B, 328	GM1200_C09_319R3_038.fsa	2288659	606	3004
B, 329	GM1200_C09_319R3_038.fsa	2299323	2514	13079
B, 330	GM1200_C09_319R3_038.fsa	2308213	363	1857
B, 331	GM1200_C09_319R3_038.fsa	2316217	120	490
B, 332	GM1200_C09_319R3_038.fsa	2326895	1197	5941
B, 333	GM1200_C09_319R3_038.fsa	2337577	717	3358
B, 334	GM1200_C09_319R3_038.fsa	2347374	250	1170
B, 335	GM1200_C09_319R3_038.fsa	2358958	1170	5842
B, 336	GM1200_C09_319R3_038.fsa	2369657	1674	8289
B, 337	GM1200_C09_319R3_038.fsa	2381254	326	1429
B, 338	GM1200_C09_319R3_038.fsa	2390178	1383	7122
B, 339	GM1200_C09_319R3_038.fsa	240.0	826	4206
B, 340	GM1200_C09_319R3_038.fsa	2409134	148	648
B, 341	GM1200_C09_319R3_038.fsa	2419171	1285	6414
B, 342	GM1200_C09_319R3_038.fsa	2430109	73	297
B, 343	GM1200_C09_319R3_038.fsa	2437393	169	702
B, 344	GM1200_C09_319R3_038.fsa	2449219	1579	8317
B, 345	GM1200_C09_319R3_038.fsa	2459215	156	662
B, 346	GM1200_C09_319R3_038.fsa	2470107	148	613
B, 347	GM1200_C09_319R3_038.fsa	2481894	1549	8056
B, 348	GM1200_C09_319R3_038.fsa	2492761	2033	10852
B, 349	GM1200_C09_319R3_038.fsa	2501769	132	581
B, 350	GM1200_C09_319R3_038.fsa	2510605	273	1171
B, 351	GM1200_C09_319R3_038.fsa	2521191	998	5125
B, 352	GM1200_C09_319R3_038.fsa	2533518	136	642
B, 353	GM1200_C09_319R3_038.fsa	2543186	274	1311
B, 354	GM1200_C09_319R3_038.fsa	2553715	231	1249
B, 355	GM1200_C09_319R3_038.fsa	2561599	899	5042
B, 356	GM1200_C09_319R3_038.fsa	257297	1220	6757
B, 357	GM1200_C09_319R3_038.fsa	2581703	164	786
B, 358	GM1200_C09_319R3_038.fsa	2591294	833	4617
B, 359	GM1200_C09_319R3_038.fsa	2601763	102	447
B, 360	GM1200_C09_319R3_038.fsa	2609698	1109	6234
B, 361	GM1200_C09_319R3_038.fsa	2619396	926	5168
B, 362	GM1200_C09_319R3_038.fsa	2629975	89	293
B, 363	GM1200_C09_319R3_038.fsa	2639671	605	3165
B, 364	GM1200_C09_319R3_038.fsa	2651129	2961	17061
B, 365	GM1200_C09_319R3_038.fsa	2662586	37	125
B, 366	GM1200_C09_319R3_038.fsa	2669636	188	872
B, 367	GM1200_C09_319R3_038.fsa	2678449	136	641
B, 368	GM1200_C09_319R3_038.fsa	2688142	59	228
B, 369	GM1200_C09_319R3_038.fsa	2701358	55	210
B, 370	GM1200_C09_319R3_038.fsa	2711049	182	861
B, 371	GM1200_C09_319R3_038.fsa	272162	1286	7290
B, 372	GM1200_C09_319R3_038.fsa	273131	329	1726
B, 373	GM1200_C09_319R3_038.fsa	2740999	314	1631
B, 374	GM1200_C09_319R3_038.fsa	2752449	148	740
B, 375	GM1200_C09_319R3_038.fsa	2761256	1781	10685
B, 376	GM1200_C09_319R3_038.fsa	2771824	358	1978
B, 377	GM1200_C09_319R3_038.fsa	278151	193	873
B, 378	GM1200_C09_319R3_038.fsa	2792956	524	3036
B, 379	GM1200_C09_319R3_038.fsa	2803505	2891	17535
B, 380	GM1200_C09_319R3_038.fsa	2812267	102	515
B, 381	GM1200_C09_319R3_038.fsa	2821902	221	1074
B, 382	GM1200_C09_319R3_038.fsa	2832409	217	1073
B, 383	GM1200_C09_319R3_038.fsa	2842912	285	1343
B, 384	GM1200_C09_319R3_038.fsa	2853411	564	2977
B, 385	GM1200_C09_319R3_038.fsa	2863907	503	2707
B, 386	GM1200_C09_319R3_038.fsa	2873524	179	910
B, 387	GM1200_C09_319R3_038.fsa	2881391	82	302
B, 388	GM1200_C09_319R3_038.fsa	2894497	730	4273
B, 389	GM1200_C09_319R3_038.fsa	2904977	61	259
B, 390	GM1200_C09_319R3_038.fsa	2914581	186	961
B, 391	GM1200_C09_319R3_038.fsa	2924181	22	77
B, 392	GM1200_C09_319R3_038.fsa	2934651	1038	6759
B, 393	GM1200_C09_319R3_038.fsa	2942501	637	4107
B, 394	GM1200_C09_319R3_038.fsa	2953835	199	1099
B, 395	GM1200_C09_319R3_038.fsa	2963423	66	276
B, 396	GM1200_C09_319R3_038.fsa	2973878	465	2754
B, 397	GM1200_C09_319R3_038.fsa	298433	1595	10279
B, 398	GM1200_C09_319R3_038.fsa	2993037	112	685
B, 399	GM1200_C09_319R3_038.fsa	3001714	158	765
B, 400	GM1200_C09_319R3_038.fsa	3012012	188	1012
B, 401	GM1200_C09_319R3_038.fsa	3022332	144	727
B, 402	GM1200_C09_319R3_038.fsa	3033537	262	1397
B, 403	GM1200_C09_319R3_038.fsa	3043903	656	3962
B, 404	GM1200_C09_319R3_038.fsa	3054292	379	2303
B, 405	GM1200_C09_319R3_038.fsa	3065572	218	1320
B, 406	GM1200_C09_319R3_038.fsa	3075138	1124	7310
B, 407	GM1200_C09_319R3_038.fsa	3086468	158	839
B, 408	GM1200_C09_319R3_038.fsa	3097826	216	1329
B, 409	GM1200_C09_319R3_038.fsa	3107457	2601	17566
B, 410	GM1200_C09_319R3_038.fsa	3117108	239	1649
B, 411	GM1200_C09_319R3_038.fsa	312678	156	779
B, 412	GM1200_C09_319R3_038.fsa	3134707	32	136
B, 413	GM1200_C09_319R3_038.fsa	3144537	1681	10979
B, 414	GM1200_C09_319R3_038.fsa	315634	37	151
B, 415	GM1200_C09_319R3_038.fsa	3165425	52	258
B, 416	GM1200_C09_319R3_038.fsa	3175425	131	857
B, 417	GM1200_C09_319R3_038.fsa	3184522	149	919
B, 418	GM1200_C09_319R3_038.fsa	3195446	21	102
B, 419	GM1200_C09_319R3_038.fsa	3207086	112	578
B, 420	GM1200_C09_319R3_038.fsa	321.77	104	484
B, 421	GM1200_C09_319R3_038.fsa	3226533	177	959
B, 422	GM1200_C09_319R3_038.fsa	3237998	167	920
B, 423	GM1200_C09_319R3_038.fsa	3246805	437	2658
B, 424	GM1200_C09_319R3_038.fsa	3257358	183	961
B, 425	GM1200_C09_319R3_038.fsa	3267895	132	615
B, 426	GM1200_C09_319R3_038.fsa	3278416	852	5833
B, 427	GM1200_C09_319R3_038.fsa	3288046	1232	8635
B, 428	GM1200_C09_319R3_038.fsa	3298536	171	1043
B, 429	GM1200_C09_319R3_038.fsa	3308139	29	115
B, 430	GM1200_C09_319R3_038.fsa	3317727	282	1815
B, 431	GM1200_C09_319R3_038.fsa	3327303	96	491
B, 432	GM1200_C09_319R3_038.fsa	3336866	139	818
B, 433	GM1200_C09_319R3_038.fsa	3348151	625	4329
B, 434	GM1200_C09_319R3_038.fsa	3357685	152	857
B, 435	GM1200_C09_319R3_038.fsa	3366341	41	152
B, 436	GM1200_C09_319R3_038.fsa	3376715	141	793
B, 437	GM1200_C09_319R3_038.fsa	3387936	349	2382
B, 438	GM1200_C09_319R3_038.fsa	3397417	237	1642
B, 439	GM1200_C09_319R3_038.fsa	340701	7	15
B, 440	GM1200_C09_319R3_038.fsa	341665	1047	7429
B, 441	GM1200_C09_319R3_038.fsa	3425414	48	207
B, 442	GM1200_C09_319R3_038.fsa	3435933	1105	7834
B, 443	GM1200_C09_319R3_038.fsa	3447329	86	436
B, 444	GM1200_C09_319R3_038.fsa	3456973	212	1198
B, 445	GM1200_C09_319R3_038.fsa	3467495	255	1423
B, 446	GM1200_C09_319R3_038.fsa	3478895	185	1049
B, 447	GM1200_C09_319R3_038.fsa	3490297	440	2933
B, 448	GM1200_C09_319R3_038.fsa	3500823	147	815
B, 449	GM1200_C09_319R3_038.fsa	3510472	22	100
B, 450	GM1200_C09_319R3_038.fsa	3519246	72	360
B, 451	GM1200_C09_319R3_038.fsa	353153	9	31
B, 452	GM1200_C09_319R3_038.fsa	3540305	398	2366
B, 453	GM1200_C09_319R3_038.fsa	3549959	230	1227
B, 454	GM1200_C09_319R3_038.fsa	3561369	345	2100
B, 455	GM1200_C09_319R3_038.fsa	3571903	632	4319
B, 456	GM1200_C09_319R3_038.fsa	3582439	307	1905
B, 457	GM1200_C09_319R3_038.fsa	3591219	75	326
B, 458	GM1200_C09_319R3_038.fsa	3602629	321	1946
B, 459	GM1200_C09_319R3_038.fsa	3613144	112	557
B, 460	GM1200_C09_319R3_038.fsa	3621908	159	915
B, 461	GM1200_C09_319R3_038.fsa	3630673	335	2133
B, 462	GM1200_C09_319R3_038.fsa	3640316	27	92
B, 463	GM1200_C09_319R3_038.fsa	366048	1225	9697
B, 464	GM1200_C09_319R3_038.fsa	3671002	434	3337
B, 465	GM1200_C09_319R3_038.fsa	368328	24	73
B, 466	GM1200_C09_319R3_038.fsa	3692051	261	1831
B, 467	GM1200_C09_319R3_038.fsa	3702577	19	69
B, 468	GM1200_C09_319R3_038.fsa	3723632	1146	9152
B, 469	GM1200_C09_319R3_038.fsa	3742938	1202	9261
B, 470	GM1200_C09_319R3_038.fsa	3763125	859	6919
B, 471	GM1200_C09_319R3_038.fsa	3774537	50	112
B, 472	GM1200_C09_319R3_038.fsa	3784195	318	2216
B, 473	GM1200_C09_319R3_038.fsa	3794731	32	171
B, 474	GM1200_C09_319R3_038.fsa	3804409	295	2056
B, 475	GM1200_C09_319R3_038.fsa	3814109	75	504
B, 476	GM1200_C09_319R3_038.fsa	382469	287	2125
B, 477	GM1200_C09_319R3_038.fsa	3834388	13	36
B, 478	GM1200_C09_319R3_038.fsa	3844085	280	2079
B, 479	GM1200_C09_319R3_038.fsa	3853781	124	692
B, 480	GM1200_C09_319R3_038.fsa	3864358	159	980
B, 481	GM1200_C09_319R3_038.fsa	3874933	1002	8338
B, 482	GM1200_C09_319R3_038.fsa	3885508	360	2728
B, 483	GM1200_C09_319R3_038.fsa	3896082	44	217
B, 484	GM1200_C09_319R3_038.fsa	3905773	265	1979
B, 485	GM1200_C09_319R3_038.fsa	3914583	57	347
B, 486	GM1200_C09_319R3_038.fsa	3926034	95	521
B, 487	GM1200_C09_319R3_038.fsa	3936604	882	6646
B, 488	GM1200_C09_319R3_038.fsa	3955979	367	2659
B, 489	GM1200_C09_319R3_038.fsa	3965665	743	5987
B, 490	GM1200_C09_319R3_038.fsa	3982394	728	5784
B, 491	GM1200_C09_319R3_038.fsa	3992958	438	3136
B, 492	GM1200_C09_319R3_038.fsa	4004347	28	107
B, 493	GM1200_C09_319R3_038.fsa	4015657	12	23
B, 494	GM1200_C09_319R3_038.fsa	4024365	450	3201
B, 495	GM1200_C09_319R3_038.fsa	4034824	20	68
B, 496	GM1200_C09_319R3_038.fsa	4045294	586	4382
B, 497	GM1200_C09_319R3_038.fsa	4053154	146	1091
B, 498	GM1200_C09_319R3_038.fsa	4061893	362	2812
B, 499	GM1200_C09_319R3_038.fsa	4073265	422	3020
B, 500	GM1200_C09_319R3_038.fsa	4082898	58	232
B, 501	GM1200_C09_319R3_038.fsa	4093416	166	1116
B, 502	GM1200_C09_319R3_038.fsa	4103067	1144	9143
B, 503	GM1200_C09_319R3_038.fsa	4112727	25	103
B, 504	GM1200_C09_319R3_038.fsa	4123276	30	72
B, 505	GM1200_C09_319R3_038.fsa	4134716	118	845
B, 506	GM1200_C09_319R3_038.fsa	4144467	81	533
B, 507	GM1200_C09_319R3_038.fsa	4164142	226	1519
B, 508	GM1200_C09_319R3_038.fsa	4174888	95	591
B, 509	GM1200_C09_319R3_038.fsa	4184747	225	1422
B, 510	GM1200_C09_319R3_038.fsa	4194614	32	178
B, 511	GM1200_C09_319R3_038.fsa	420355	367	2857
B, 512	GM1200_C09_319R3_038.fsa	422219	167	1048
B, 513	GM1200_C09_319R3_038.fsa	4232844	17	49
B, 514	GM1200_C09_319R3_038.fsa	4245276	14	36
B, 515	GM1200_C09_319R3_038.fsa	4250605	17	81
B, 516	GM1200_C09_319R3_038.fsa	4263041	64	260
B, 517	GM1200_C09_319R3_038.fsa	4272813	67	368
B, 518	GM1200_C09_319R3_038.fsa	4281699	200	1443
B, 519	GM1200_C09_319R3_038.fsa	4292363	35	133
B, 520	GM1200_C09_319R3_038.fsa	4303029	336	2350
B, 521	GM1200_C09_319R3_038.fsa	4312808	100	641
B, 522	GM1200_C09_319R3_038.fsa	4321699	262	2119
B, 523	GM1200_C09_319R3_038.fsa	4331481	211	1404
B, 524	GM1200_C09_319R3_038.fsa	4340375	13	55
B, 525	GM1200_C09_319R3_038.fsa	4366176	30	83
B, 526	GM1200_C09_319R3_038.fsa	4383976	3303	58485
B, 527	GM1200_C09_319R3_038.fsa	4425241	15	28
B, 528	GM1200_C09_319R3_038.fsa	4435165	111	716
B, 529	GM1200_C09_319R3_038.fsa	4445093	291	1893
B, 530	GM1200_C09_319R3_038.fsa	4455026	19	34
B, 531	GM1200_C09_319R3_038.fsa	4465866	442	2759
B, 532	GM1200_C09_319R3_038.fsa	4474904	9	14
B, 533	GM1200_C09_319R3_038.fsa	448485	175	992
B, 534	GM1200_C09_319R3_038.fsa	4492991	9	9
B, 535	GM1200_C09_319R3_038.fsa	4504755	153	1448
B, 536	GM1200_C09_319R3_038.fsa	4516525	9	14
B, 537	GM1200_C09_319R3_038.fsa	4539178	32143	269431
B, 538	GM1200_C09_319R3_038.fsa	4548245	32143	553577
B, 539	GM1200_C09_319R3_038.fsa	4584552	11	27
B, 540	GM1200_C09_319R3_038.fsa	4588186	4	5
B, 541	GM1200_C09_319R3_038.fsa	4602697	9	18
B, 542	GM1200_C09_319R3_038.fsa	460899	6	6
B, 543	GM1200_C09_319R3_038.fsa	4625187	259	3116
B, 544	GM1200_C09_319R3_038.fsa	4653123	9	35
B, 545	GM1200_C09_319R3_038.fsa	4674789	11	35
B, 546	GM1200_C09_319R3_038.fsa	4679306	13	22
B, 547	GM1200_C09_319R3_038.fsa	4687442	11	34
B, 548	GM1200_C09_319R3_038.fsa	4701916	11	53
B, 549	GM1200_C09_319R3_038.fsa	4710064	13	38
B, 550	GM1200_C09_319R3_038.fsa	4718217	18	49
B, 551	GM1200_C09_319R3_038.fsa	4723655	12	25
B, 552	GM1200_C09_319R3_038.fsa	4730002	10	24
B, 553	GM1200_C09_319R3_038.fsa	4733629	3	7
B, 554	GM1200_C09_319R3_038.fsa	4738166	11	28
B, 555	GM1200_C09_319R3_038.fsa	4746334	7	22
B, 556	GM1200_C09_319R3_038.fsa	4749966	6	25
B, 557	GM1200_C09_319R3_038.fsa	4754508	20	54
B, 558	GM1200_C09_319R3_038.fsa	4765413	13	34
B, 559	GM1200_C09_319R3_038.fsa	4773597	5	11
B, 560	GM1200_C09_319R3_038.fsa	4779056	11	27
B, 561	GM1200_C09_319R3_038.fsa	479089	5	7
B, 562	GM1200_C09_319R3_038.fsa	4817518	272	3150
B, 563	GM1200_C09_319R3_038.fsa	4827673	240	4342
B, 564	GM1200_C09_319R3_038.fsa	4855421	7	20
B, 565	GM1200_C09_319R3_038.fsa	4878603	167	2997
B, 566	GM1200_C09_319R3_038.fsa	4901837	16	33
B, 567	GM1200_C09_319R3_038.fsa	4926989	87	829
B, 568	GM1200_C09_319R3_038.fsa	4939121	31	120
B, 569	GM1200_C09_319R3_038.fsa	4944726	7	28
B, 570	GM1200_C09_319R3_038.fsa	4962493	52	481
B, 571	GM1200_C09_319R3_038.fsa	4974668	42	308
B, 572	GM1200_C09_319R3_038.fsa	4991549	12	32
B, 573	GM1200_C09_319R3_038.fsa	500.0	10	17
B, 574	GM1200_C09_319R3_038.fsa	5010164	11	44
B, 575	GM1200_C09_319R3_038.fsa	5016645	12	33
B, 576	GM1200_C09_319R3_038.fsa	5021282	10	37
B, 577	GM1200_C09_319R3_038.fsa	5029641	16	41
B, 578	GM1200_C09_319R3_038.fsa	5033363	5	19
B, 579	GM1200_C09_319R3_038.fsa	5038951	6	25
B, 580	GM1200_C09_319R3_038.fsa	5052022	10	53
B, 581	GM1200_C09_319R3_038.fsa	5065138	13	75
B, 582	GM1200_C09_319R3_038.fsa	5074534	10	21
B, 583	GM1200_C09_319R3_038.fsa	5078299	10	16
B, 584	GM1200_C09_319R3_038.fsa	5083953	13	25
B, 585	GM1200_C09_319R3_038.fsa	5088671	13	54
B, 586	GM1200_C09_319R3_038.fsa	5098125	7	12
B, 587	GM1200_C09_319R3_038.fsa	5103808	11	72
B, 588	GM1200_C09_319R3_038.fsa	5119957	6	21
B, 589	GM1200_C09_319R3_038.fsa	5123767	7	18
B, 590	GM1200_C09_319R3_038.fsa	5129488	14	48
B, 591	GM1200_C09_319R3_038.fsa	5133307	10	42
B, 592	GM1200_C09_319R3_038.fsa	5138087	10	38
B, 593	GM1200_C09_319R3_038.fsa	5141964	10	28
B, 594	GM1200_C09_319R3_038.fsa	5147855	8	26
B, 595	GM1200_C09_319R3_038.fsa	5152767	9	34
B, 596	GM1200_C09_319R3_038.fsa	5156697	11	43
B, 597	GM1200_C09_319R3_038.fsa	5167511	16	36
B, 598	GM1200_C09_319R3_038.fsa	5197043	19	101
B, 599	GM1200_C09_319R3_038.fsa	5203803	24	90
B, 600	GM1200_C09_319R3_038.fsa	5210456	19	116
B, 601	GM1200_C09_319R3_038.fsa	5220902	13	47
B, 602	GM1200_C09_319R3_038.fsa	5230391	8	22
B, 603	GM1200_C09_319R3_038.fsa	5241768	9	29
B, 604	GM1200_C09_319R3_038.fsa	5249347	6	22
B, 605	GM1200_C09_319R3_038.fsa	525976	15	28
B, 606	GM1200_C09_319R3_038.fsa	5266382	7	28
B, 607	GM1200_C09_319R3_038.fsa	5273946	10	17
B, 608	GM1200_C09_319R3_038.fsa	5277726	9	27
B, 609	GM1200_C09_319R3_038.fsa	5288115	15	59
B, 610	GM1200_C09_319R3_038.fsa	529661	13	33
B, 611	GM1200_C09_319R3_038.fsa	5307927	9	18
B, 612	GM1200_C09_319R3_038.fsa	5317351	7	13
B, 613	GM1200_C09_319R3_038.fsa	532206	7	19
B, 614	GM1200_C09_319R3_038.fsa	5325826	4	14
B, 615	GM1200_C09_319R3_038.fsa	5335237	8	42
B, 616	GM1200_C09_319R3_038.fsa	5344642	16	18
B, 617	GM1200_C09_319R3_038.fsa	5349342	10	18
B, 618	GM1200_C09_319R3_038.fsa	535404	7	14
B, 619	GM1200_C09_319R3_038.fsa	5358736	10	22
B, 620	GM1200_C09_319R3_038.fsa	536437	6	15
B, 621	GM1200_C09_319R3_038.fsa	537094	10	13
B, 622	GM1200_C09_319R3_038.fsa	5378445	10	18
B, 623	GM1200_C09_319R3_038.fsa	5385946	7	15
B, 624	GM1200_C09_319R3_038.fsa	539438	21	121
B, 625	GM1200_C09_319R3_038.fsa	5402878	12	30
B, 626	GM1200_C09_319R3_038.fsa	5413443	10	39
B, 627	GM1200_C09_319R3_038.fsa	5419213	8	27
B, 628	GM1200_C09_319R3_038.fsa	5426917	13	19
B, 629	GM1200_C09_319R3_038.fsa	5431736	6	10
B, 630	GM1200_C09_319R3_038.fsa	5440422	12	32
B, 631	GM1200_C09_319R3_038.fsa	5461708	13	23
B, 632	GM1200_C09_319R3_038.fsa	5470438	8	38
B, 633	GM1200_C09_319R3_038.fsa	5480154	10	49
B, 634	GM1200_C09_319R3_038.fsa	5485991	16	38
B, 635	GM1200_C09_319R3_038.fsa	5501585	9	45
B, 636	GM1200_C09_319R3_038.fsa	5510375	12	56
B, 637	GM1200_C09_319R3_038.fsa	5520158	13	27
B, 638	GM1200_C09_319R3_038.fsa	5525055	14	53
B, 639	GM1200_C09_319R3_038.fsa	5550587	14	56
B, 640	GM1200_C09_319R3_038.fsa	5555509	13	42
B, 641	GM1200_C09_319R3_038.fsa	5559451	10	42
B, 642	GM1200_C09_319R3_038.fsa	5568328	7	17
B, 643	GM1200_C09_319R3_038.fsa	5581174	7	28
B, 644	GM1200_C09_319R3_038.fsa	5586122	9	30
B, 645	GM1200_C09_319R3_038.fsa	5590084	13	38
B, 646	GM1200_C09_319R3_038.fsa	559504	15	77
B, 647	GM1200_C09_319R3_038.fsa	5600996	15	92
B, 648	GM1200_C09_319R3_038.fsa	561496	17	90
B, 649	GM1200_C09_319R3_038.fsa	5630952	13	27
B, 650	GM1200_C09_319R3_038.fsa	5634956	7	17
B, 651	GM1200_C09_319R3_038.fsa	5640965	8	31
B, 652	GM1200_C09_319R3_038.fsa	5646979	12	35
B, 653	GM1200_C09_319R3_038.fsa	5660027	12	28
B, 654	GM1200_C09_319R3_038.fsa	5664047	9	26
B, 655	GM1200_C09_319R3_038.fsa	5671087	13	38
B, 656	GM1200_C09_319R3_038.fsa	5681155	11	48
B, 657	GM1200_C09_319R3_038.fsa	5694265	8	26
B, 658	GM1200_C09_319R3_038.fsa	5708409	14	37
B, 659	GM1200_C09_319R3_038.fsa	5717517	12	39
B, 660	GM1200_C09_319R3_038.fsa	5723595	12	45
B, 661	GM1200_C09_319R3_038.fsa	5732721	13	35
B, 662	GM1200_C09_319R3_038.fsa	5737796	8	30
B, 663	GM1200_C09_319R3_038.fsa	5747958	10	42
B, 664	GM1200_C09_319R3_038.fsa	5753043	18	39
B, 665	GM1200_C09_319R3_038.fsa	5761188	9	32
B, 666	GM1200_C09_319R3_038.fsa	5767303	6	11
B, 667	GM1200_C09_319R3_038.fsa	5776484	8	22
B, 668	GM1200_C09_319R3_038.fsa	5794881	16	100
B, 669	GM1200_C09_319R3_038.fsa	5808168	17	69
B, 670	GM1200_C09_319R3_038.fsa	5814298	16	72
B, 671	GM1200_C09_319R3_038.fsa	5825546	14	76
B, 672	GM1200_C09_319R3_038.fsa	5832711	7	19
B, 673	GM1200_C09_319R3_038.fsa	5839881	5	10
B, 674	GM1200_C09_319R3_038.fsa	5850133	11	23
B, 675	GM1200_C09_319R3_038.fsa	5860396	11	52
B, 676	GM1200_C09_319R3_038.fsa	5870669	9	33
B, 677	GM1200_C09_319R3_038.fsa	5878896	8	25
B, 678	GM1200_C09_319R3_038.fsa	5890219	14	38
B, 679	GM1200_C09_319R3_038.fsa	5897431	10	31
B, 680	GM1200_C09_319R3_038.fsa	5904648	8	34
B, 681	GM1200_C09_319R3_038.fsa	5913936	8	30
B, 682	GM1200_C09_319R3_038.fsa	5921165	4	22
B, 683	GM1200_C09_319R3_038.fsa	5931502	7	28
B, 684	GM1200_C09_319R3_038.fsa	5938745	9	23
B, 685	GM1200_C09_319R3_038.fsa	594.91	9	28
B, 686	GM1200_C09_319R3_038.fsa	5962579	8	21
B, 687	GM1200_C09_319R3_038.fsa	5967768	9	21
B, 688	GM1200_C09_319R3_038.fsa	5973998	12	38
B, 689	GM1200_C09_319R3_038.fsa	5982311	7	15
B, 690	GM1200_C09_319R3_038.fsa	5992713	15	102
B, 691	GM1200_C09_319R3_038.fsa	5996876	17	104
B, 692	GM1200_C09_319R3_038.fsa	6010309	17	59
B, 693	GM1200_C09_319R3_038.fsa	6020619	11	42
B, 694	GM1200_C09_319R3_038.fsa	6024742	13	47
B, 695	GM1200_C09_319R3_038.fsa	6041237	8	22
B, 696	GM1200_C09_319R3_038.fsa	6047423	12	31
B, 697	GM1200_C09_319R3_038.fsa	6051546	10	27
B, 698	GM1200_C09_319R3_038.fsa	6056701	13	24
B, 699	GM1200_C09_319R3_038.fsa	6060825	17	41
B, 700	GM1200_C09_319R3_038.fsa	607732	9	39
B, 701	GM1200_C09_319R3_038.fsa	6084536	9	42
B, 702	GM1200_C09_319R3_038.fsa	6094845	13	36
B, 703	GM1200_C09_319R3_038.fsa	6098969	13	30
B, 704	GM1200_C09_319R3_038.fsa	6106186	10	25
B, 705	GM1200_C09_319R3_038.fsa	6119588	12	48
B, 706	GM1200_C09_319R3_038.fsa	6136083	10	30
B, 707	GM1200_C09_319R3_038.fsa	614433	6	18
B, 708	GM1200_C09_319R3_038.fsa	6148454	4	11
B, 709	GM1200_C09_319R3_038.fsa	615567	11	51
B, 710	GM1200_C09_319R3_038.fsa	6164949	10	19
B, 711	GM1200_C09_319R3_038.fsa	6171134	12	53
B, 712	GM1200_C09_319R3_038.fsa	6180412	7	28
B, 713	GM1200_C09_319R3_038.fsa	6187629	13	23
B, 714	GM1200_C09_319R3_038.fsa	6195876	12	32
B, 715	GM1200_C09_319R3_038.fsa	6213402	15	42
B, 716	GM1200_C09_319R3_038.fsa	6218557	9	22
B, 717	GM1200_C09_319R3_038.fsa	6223711	6	12
B, 718	GM1200_C09_319R3_038.fsa	6231959	14	33
B, 719	GM1200_C09_319R3_038.fsa	6237113	7	34
B, 720	GM1200_C09_319R3_038.fsa	6242268	10	29
B, 721	GM1200_C09_319R3_038.fsa	6252577	11	27
B, 722	GM1200_C09_319R3_038.fsa	6270103	8	16
B, 723	GM1200_C09_319R3_038.fsa	627732	6	29
B, 724	GM1200_C09_319R3_038.fsa	6284536	6	17
B, 725	GM1200_C09_319R3_038.fsa	6296907	12	51
B, 726	GM1200_C09_319R3_038.fsa	6318557	7	22
B, 727	GM1200_C09_319R3_038.fsa	6327835	12	26
B, 728	GM1200_C09_319R3_038.fsa	6338144	10	35
B, 729	GM1200_C09_319R3_038.fsa	6358763	6	17
B, 730	GM1200_C09_319R3_038.fsa	6368041	13	34
B, 731	GM1200_C09_319R3_038.fsa	6375258	10	32
B, 732	GM1200_C09_319R3_038.fsa	6380412	10	23
B, 733	GM1200_C09_319R3_038.fsa	6398969	15	29
B, 734	GM1200_C09_319R3_038.fsa	6405155	14	55
B, 735	GM1200_C09_319R3_038.fsa	6410309	8	27
B, 736	GM1200_C09_319R3_038.fsa	6417526	10	22
B, 737	GM1200_C09_319R3_038.fsa	642165	11	20
B, 738	GM1200_C09_319R3_038.fsa	6425773	7	29
B, 739	GM1200_C09_319R3_038.fsa	6435052	7	21
B, 740	GM1200_C09_319R3_038.fsa	6445361	7	32
B, 741	GM1200_C09_319R3_038.fsa	6459794	11	42
B, 742	GM1200_C09_319R3_038.fsa	6464949	15	45
B, 743	GM1200_C09_319R3_038.fsa	6469072	13	34
B, 744	GM1200_C09_319R3_038.fsa	6476289	15	56
B, 745	GM1200_C09_319R3_038.fsa	6480412	8	46
B, 746	GM1200_C09_319R3_038.fsa	6487629	5	17
B, 747	GM1200_C09_319R3_038.fsa	6492784	14	49
B, 748	GM1200_C09_319R3_038.fsa	6502062	19	50
B, 749	GM1200_C09_319R3_038.fsa	6514433	10	21
B, 750	GM1200_C09_319R3_038.fsa	6518557	9	24
B, 751	GM1200_C09_319R3_038.fsa	6528866	16	62
B, 752	GM1200_C09_319R3_038.fsa	653299	16	29
B, 753	GM1200_C09_319R3_038.fsa	6538144	8	29
B, 754	GM1200_C09_319R3_038.fsa	654433	8	21
B, 755	GM1200_C09_319R3_038.fsa	6549485	7	18
B, 756	GM1200_C09_319R3_038.fsa	6553608	7	19
B, 757	GM1200_C09_319R3_038.fsa	6562887	10	25
B, 758	GM1200_C09_319R3_038.fsa	656701	8	20
B, 759	GM1200_C09_319R3_038.fsa	6571134	10	16
B, 760	GM1200_C09_319R3_038.fsa	657732	17	44
B, 761	GM1200_C09_319R3_038.fsa	6584536	7	33
B, 762	GM1200_C09_319R3_038.fsa	6592784	9	32
B, 763	GM1200_C09_319R3_038.fsa	6601031	8	21
B, 764	GM1200_C09_319R3_038.fsa	6610309	10	25
B, 765	GM1200_C09_319R3_038.fsa	6623711	13	82
G, 1	GM1200_C09_319R3_038.fsa	4542804	13549	136385
Y, 1	GM1200_C09_319R3_038.fsa	4549152	9398	39264
R, 1	GM1200_C09_319R3_038.fsa	4542804	18654	111686
O, 1	GM1200_C09_319R3_038.fsa	20.0	5914	58326
O, 2	GM1200_C09_319R3_038.fsa	40.0	5424	39153
O, 3	GM1200_C09_319R3_038.fsa	60.0	10717	54458
O, 4	GM1200_C09_319R3_038.fsa	80.0	6643	35795
O, 5	GM1200_C09_319R3_038.fsa	100.0	10009	51503
O, 6	GM1200_C09_319R3_038.fsa	114.0	11601	57849
O, 7	GM1200_C09_319R3_038.fsa	120.0	9134	47137
O, 8	GM1200_C09_319R3_038.fsa	140.0	7402	36840
O, 9	GM1200_C09_319R3_038.fsa	160.0	8096	40045
O, 10	GM1200_C09_319R3_038.fsa	180.0	10029	48739
O, 11	GM1200_C09_319R3_038.fsa	200.0	8021	39557
O, 12	GM1200_C09_319R3_038.fsa	214.0	7777	40074
O, 13	GM1200_C09_319R3_038.fsa	220.0	6390	33642
O, 14	GM1200_C09_319R3_038.fsa	240.0	9658	51574
O, 15	GM1200_C09_319R3_038.fsa	250.0	4421	25120
O, 16	GM1200_C09_319R3_038.fsa	260.0	6887	41070
O, 17	GM1200_C09_319R3_038.fsa	280.0	7659	47635
O, 18	GM1200_C09_319R3_038.fsa	300.0	7670	49798
O, 19	GM1200_C09_319R3_038.fsa	314.0	4902	33113
O, 20	GM1200_C09_319R3_038.fsa	320.0	5348	37226
O, 21	GM1200_C09_319R3_038.fsa	340.0	6639	48676
O, 22	GM1200_C09_319R3_038.fsa	360.0	5188	40498
O, 23	GM1200_C09_319R3_038.fsa	380.0	3691	30090
O, 24	GM1200_C09_319R3_038.fsa	400.0	5149	42924
O, 25	GM1200_C09_319R3_038.fsa	414.0	4823	40988
O, 26	GM1200_C09_319R3_038.fsa	420.0	4472	39440
O, 27	GM1200_C09_319R3_038.fsa	440.0	5484	49211
O, 28	GM1200_C09_319R3_038.fsa	4542804	3829	23536
O, 29	GM1200_C09_319R3_038.fsa	460.0	5666	54583
O, 30	GM1200_C09_319R3_038.fsa	480.0	5602	54560
O, 31	GM1200_C09_319R3_038.fsa	500.0	2465	24993
O, 32	GM1200_C09_319R3_038.fsa	514.0	2749	27743
O, 33	GM1200_C09_319R3_038.fsa	520.0	6246	62649
O, 34	GM1200_C09_319R3_038.fsa	540.0	5124	51914
O, 35	GM1200_C09_319R3_038.fsa	560.0	3337	34590
O, 36	GM1200_C09_319R3_038.fsa	580.0	5085	52814
O, 37	GM1200_C09_319R3_038.fsa	600.0	3337	34942

## Sheet: 319R4
Dye/Sample Peak	Sample File Name	Size	Height	Area in Point
B, 1	GM1200_C10_319R4_038.fsa		12	47
B, 2	GM1200_C10_319R4_038.fsa		10	26
B, 3	GM1200_C10_319R4_038.fsa		9	16
B, 4	GM1200_C10_319R4_038.fsa		10	38
B, 5	GM1200_C10_319R4_038.fsa		10	44
B, 6	GM1200_C10_319R4_038.fsa		8	24
B, 7	GM1200_C10_319R4_038.fsa		11	14
B, 8	GM1200_C10_319R4_038.fsa		15	52
B, 9	GM1200_C10_319R4_038.fsa		7	23
B, 10	GM1200_C10_319R4_038.fsa		7	22
B, 11	GM1200_C10_319R4_038.fsa		11	45
B, 12	GM1200_C10_319R4_038.fsa		7	23
B, 13	GM1200_C10_319R4_038.fsa		7	15
B, 14	GM1200_C10_319R4_038.fsa		6	24
B, 15	GM1200_C10_319R4_038.fsa		10	35
B, 16	GM1200_C10_319R4_038.fsa		12	61
B, 17	GM1200_C10_319R4_038.fsa		12	37
B, 18	GM1200_C10_319R4_038.fsa		11	37
B, 19	GM1200_C10_319R4_038.fsa		10	46
B, 20	GM1200_C10_319R4_038.fsa		12	32
B, 21	GM1200_C10_319R4_038.fsa		5	13
B, 22	GM1200_C10_319R4_038.fsa		11	51
B, 23	GM1200_C10_319R4_038.fsa		12	38
B, 24	GM1200_C10_319R4_038.fsa		9	38
B, 25	GM1200_C10_319R4_038.fsa		11	45
B, 26	GM1200_C10_319R4_038.fsa		11	29
B, 27	GM1200_C10_319R4_038.fsa		13	50
B, 28	GM1200_C10_319R4_038.fsa		13	46
B, 29	GM1200_C10_319R4_038.fsa		10	32
B, 30	GM1200_C10_319R4_038.fsa		9	25
B, 31	GM1200_C10_319R4_038.fsa		14	54
B, 32	GM1200_C10_319R4_038.fsa		11	66
B, 33	GM1200_C10_319R4_038.fsa		15	56
B, 34	GM1200_C10_319R4_038.fsa		9	44
B, 35	GM1200_C10_319R4_038.fsa		12	36
B, 36	GM1200_C10_319R4_038.fsa		9	35
B, 37	GM1200_C10_319R4_038.fsa		65	418
B, 38	GM1200_C10_319R4_038.fsa		11	25
B, 39	GM1200_C10_319R4_038.fsa		17	48
B, 40	GM1200_C10_319R4_038.fsa		12	62
B, 41	GM1200_C10_319R4_038.fsa		9	33
B, 42	GM1200_C10_319R4_038.fsa		9	29
B, 43	GM1200_C10_319R4_038.fsa		7	25
B, 44	GM1200_C10_319R4_038.fsa		7	22
B, 45	GM1200_C10_319R4_038.fsa		4	8
B, 46	GM1200_C10_319R4_038.fsa		13	30
B, 47	GM1200_C10_319R4_038.fsa		7	16
B, 48	GM1200_C10_319R4_038.fsa		10	16
B, 49	GM1200_C10_319R4_038.fsa		13	58
B, 50	GM1200_C10_319R4_038.fsa		6	21
B, 51	GM1200_C10_319R4_038.fsa		16	34
B, 52	GM1200_C10_319R4_038.fsa		10	31
B, 53	GM1200_C10_319R4_038.fsa		10	30
B, 54	GM1200_C10_319R4_038.fsa		8	21
B, 55	GM1200_C10_319R4_038.fsa		8	29
B, 56	GM1200_C10_319R4_038.fsa		15	71
B, 57	GM1200_C10_319R4_038.fsa		10	41
B, 58	GM1200_C10_319R4_038.fsa		18	59
B, 59	GM1200_C10_319R4_038.fsa		12	39
B, 60	GM1200_C10_319R4_038.fsa		11	33
B, 61	GM1200_C10_319R4_038.fsa		14	34
B, 62	GM1200_C10_319R4_038.fsa		10	26
B, 63	GM1200_C10_319R4_038.fsa		11	35
B, 64	GM1200_C10_319R4_038.fsa		5	18
B, 65	GM1200_C10_319R4_038.fsa		10	24
B, 66	GM1200_C10_319R4_038.fsa		7	17
B, 67	GM1200_C10_319R4_038.fsa		5	22
B, 68	GM1200_C10_319R4_038.fsa		12	35
B, 69	GM1200_C10_319R4_038.fsa		8	30
B, 70	GM1200_C10_319R4_038.fsa		9	32
B, 71	GM1200_C10_319R4_038.fsa		10	25
B, 72	GM1200_C10_319R4_038.fsa		9	18
B, 73	GM1200_C10_319R4_038.fsa		7	18
B, 74	GM1200_C10_319R4_038.fsa		8	34
B, 75	GM1200_C10_319R4_038.fsa		22	128
B, 76	GM1200_C10_319R4_038.fsa		28	134
B, 77	GM1200_C10_319R4_038.fsa		21	43
B, 78	GM1200_C10_319R4_038.fsa		14	70
B, 79	GM1200_C10_319R4_038.fsa		21	68
B, 80	GM1200_C10_319R4_038.fsa		6	14
B, 81	GM1200_C10_319R4_038.fsa		6	17
B, 82	GM1200_C10_319R4_038.fsa		31	145
B, 83	GM1200_C10_319R4_038.fsa		27	101
B, 84	GM1200_C10_319R4_038.fsa		20	86
B, 85	GM1200_C10_319R4_038.fsa		12	38
B, 86	GM1200_C10_319R4_038.fsa		11	34
B, 87	GM1200_C10_319R4_038.fsa		6	11
B, 88	GM1200_C10_319R4_038.fsa		6	12
B, 89	GM1200_C10_319R4_038.fsa		24	221
B, 90	GM1200_C10_319R4_038.fsa		26	122
B, 91	GM1200_C10_319R4_038.fsa		14	32
B, 92	GM1200_C10_319R4_038.fsa		4	6
B, 93	GM1200_C10_319R4_038.fsa		17	94
B, 94	GM1200_C10_319R4_038.fsa		9	38
B, 95	GM1200_C10_319R4_038.fsa		15	29
B, 96	GM1200_C10_319R4_038.fsa		17	142
B, 97	GM1200_C10_319R4_038.fsa		8	28
B, 98	GM1200_C10_319R4_038.fsa		21	105
B, 99	GM1200_C10_319R4_038.fsa		15	41
B, 100	GM1200_C10_319R4_038.fsa		14	65
B, 101	GM1200_C10_319R4_038.fsa		16	79
B, 102	GM1200_C10_319R4_038.fsa		21	141
B, 103	GM1200_C10_319R4_038.fsa		19	90
B, 104	GM1200_C10_319R4_038.fsa		8	20
B, 105	GM1200_C10_319R4_038.fsa		13	45
B, 106	GM1200_C10_319R4_038.fsa		13	28
B, 107	GM1200_C10_319R4_038.fsa		8	14
B, 108	GM1200_C10_319R4_038.fsa		11	36
B, 109	GM1200_C10_319R4_038.fsa		30	144
B, 110	GM1200_C10_319R4_038.fsa		42	247
B, 111	GM1200_C10_319R4_038.fsa		823	5447
B, 112	GM1200_C10_319R4_038.fsa		385	2017
B, 113	GM1200_C10_319R4_038.fsa	10294	123	751
B, 114	GM1200_C10_319R4_038.fsa	33824	705	4210
B, 115	GM1200_C10_319R4_038.fsa	48529	39	169
B, 116	GM1200_C10_319R4_038.fsa	69118	6	25
B, 117	GM1200_C10_319R4_038.fsa	92647	123	1064
B, 118	GM1200_C10_319R4_038.fsa	108824	764	3300
B, 119	GM1200_C10_319R4_038.fsa	129412	472	3376
B, 120	GM1200_C10_319R4_038.fsa	155882	338	1763
B, 121	GM1200_C10_319R4_038.fsa	167647	25	85
B, 122	GM1200_C10_319R4_038.fsa	180882	27	92
B, 123	GM1200_C10_319R4_038.fsa	198529	226	1190
B, 124	GM1200_C10_319R4_038.fsa	215135	723	3880
B, 125	GM1200_C10_319R4_038.fsa	238076	57	270
B, 126	GM1200_C10_319R4_038.fsa	250867	238	1201
B, 127	GM1200_C10_319R4_038.fsa	28036	881	4729
B, 128	GM1200_C10_319R4_038.fsa	295401	1194	6866
B, 129	GM1200_C10_319R4_038.fsa	32454	1542	10898
B, 130	GM1200_C10_319R4_038.fsa	338657	168	1065
B, 131	GM1200_C10_319R4_038.fsa	346987	116	583
B, 132	GM1200_C10_319R4_038.fsa	366031	1247	6680
B, 133	GM1200_C10_319R4_038.fsa	381929	132	617
B, 134	GM1200_C10_319R4_038.fsa	393604	1117	5619
B, 135	GM1200_C10_319R4_038.fsa	409364	1204	6175
B, 136	GM1200_C10_319R4_038.fsa	417492	294	1532
B, 137	GM1200_C10_319R4_038.fsa	42.9	30	108
B, 138	GM1200_C10_319R4_038.fsa	436985	93	426
B, 139	GM1200_C10_319R4_038.fsa	446041	9	16
B, 140	GM1200_C10_319R4_038.fsa	460603	142	768
B, 141	GM1200_C10_319R4_038.fsa	47388	446	2363
B, 142	GM1200_C10_319R4_038.fsa	497829	370	2918
B, 143	GM1200_C10_319R4_038.fsa	518123	264	2303
B, 144	GM1200_C10_319R4_038.fsa	531809	89	671
B, 145	GM1200_C10_319R4_038.fsa	544305	1	1
B, 146	GM1200_C10_319R4_038.fsa	551536	94	201
B, 147	GM1200_C10_319R4_038.fsa	559746	360	1243
B, 148	GM1200_C10_319R4_038.fsa	565868	154	573
B, 149	GM1200_C10_319R4_038.fsa	577013	375	1509
B, 150	GM1200_C10_319R4_038.fsa	586058	1992	9337
B, 151	GM1200_C10_319R4_038.fsa	591055	659	2932
B, 152	GM1200_C10_319R4_038.fsa	602177	542	2257
B, 153	GM1200_C10_319R4_038.fsa	611965	1007	4486
B, 154	GM1200_C10_319R4_038.fsa	624989	121	383
B, 155	GM1200_C10_319R4_038.fsa	635819	443	1792
B, 156	GM1200_C10_319R4_038.fsa	644467	322	1258
B, 157	GM1200_C10_319R4_038.fsa	657415	44	251
B, 158	GM1200_C10_319R4_038.fsa	667106	261	1236
B, 159	GM1200_C10_319R4_038.fsa	67678	49	289
B, 160	GM1200_C10_319R4_038.fsa	685366	74	289
B, 161	GM1200_C10_319R4_038.fsa	698219	139	591
B, 162	GM1200_C10_319R4_038.fsa	709975	260	1227
B, 163	GM1200_C10_319R4_038.fsa	719576	113	458
B, 164	GM1200_C10_319R4_038.fsa	72916	242	1006
B, 165	GM1200_C10_319R4_038.fsa	738728	175	685
B, 166	GM1200_C10_319R4_038.fsa	75.04	75	283
B, 167	GM1200_C10_319R4_038.fsa	762047	160	685
B, 168	GM1200_C10_319R4_038.fsa	772615	191	773
B, 169	GM1200_C10_319R4_038.fsa	783164	182	874
B, 170	GM1200_C10_319R4_038.fsa	797898	115	605
B, 171	GM1200_C10_319R4_038.fsa	806125	456	2317
B, 172	GM1200_C10_319R4_038.fsa	816317	418	1940
B, 173	GM1200_C10_319R4_038.fsa	828517	72	287
B, 174	GM1200_C10_319R4_038.fsa	840686	65	220
B, 175	GM1200_C10_319R4_038.fsa	850802	126	463
B, 176	GM1200_C10_319R4_038.fsa	861906	438	1752
B, 177	GM1200_C10_319R4_038.fsa	871977	188	872
B, 178	GM1200_C10_319R4_038.fsa	880018	778	3379
B, 179	GM1200_C10_319R4_038.fsa	891053	506	2109
B, 180	GM1200_C10_319R4_038.fsa	901062	220	845
B, 181	GM1200_C10_319R4_038.fsa	91105	152	591
B, 182	GM1200_C10_319R4_038.fsa	924003	94	417
B, 183	GM1200_C10_319R4_038.fsa	933942	94	392
B, 184	GM1200_C10_319R4_038.fsa	94386	75	255
B, 185	GM1200_C10_319R4_038.fsa	954747	682	2847
B, 186	GM1200_C10_319R4_038.fsa	963635	140	534
B, 187	GM1200_C10_319R4_038.fsa	972506	682	2930
B, 188	GM1200_C10_319R4_038.fsa	983327	156	555
B, 189	GM1200_C10_319R4_038.fsa	993142	723	3098
B, 190	GM1200_C10_319R4_038.fsa	1005028	811	3410
B, 191	GM1200_C10_319R4_038.fsa	1016064	830	3552
B, 192	GM1200_C10_319R4_038.fsa	1025067	205	749
B, 193	GM1200_C10_319R4_038.fsa	1035042	172	611
B, 194	GM1200_C10_319R4_038.fsa	1044989	717	3032
B, 195	GM1200_C10_319R4_038.fsa	1055896	151	566
B, 196	GM1200_C10_319R4_038.fsa	1065782	1414	6338
B, 197	GM1200_C10_319R4_038.fsa	107564	166	589
B, 198	GM1200_C10_319R4_038.fsa	1085469	1307	5572
B, 199	GM1200_C10_319R4_038.fsa	1094292	49	159
B, 200	GM1200_C10_319R4_038.fsa	1104068	809	3376
B, 201	GM1200_C10_319R4_038.fsa	1112843	195	738
B, 202	GM1200_C10_319R4_038.fsa	1123537	600	2488
B, 203	GM1200_C10_319R4_038.fsa	1135166	223	872
B, 204	GM1200_C10_319R4_038.fsa	1144723	573	2310
B, 205	GM1200_C10_319R4_038.fsa	1152266	331	1400
B, 206	GM1200_C10_319R4_038.fsa	1163553	1438	6208
B, 207	GM1200_C10_319R4_038.fsa	1176677	759	3232
B, 208	GM1200_C10_319R4_038.fsa	118789	1377	6189
B, 209	GM1200_C10_319R4_038.fsa	119907	758	3529
B, 210	GM1200_C10_319R4_038.fsa	1207451	1106	4888
B, 211	GM1200_C10_319R4_038.fsa	1219564	817	3466
B, 212	GM1200_C10_319R4_038.fsa	1227953	36	118
B, 213	GM1200_C10_319R4_038.fsa	1236344	885	3825
B, 214	GM1200_C10_319R4_038.fsa	124567	149	556
B, 215	GM1200_C10_319R4_038.fsa	1254066	485	1915
B, 216	GM1200_C10_319R4_038.fsa	1264332	233	859
B, 217	GM1200_C10_319R4_038.fsa	1275535	602	2541
B, 218	GM1200_C10_319R4_038.fsa	1285808	486	2068
B, 219	GM1200_C10_319R4_038.fsa	1295151	577	2455
B, 220	GM1200_C10_319R4_038.fsa	1305431	385	1627
B, 221	GM1200_C10_319R4_038.fsa	1313845	1932	8652
B, 222	GM1200_C10_319R4_038.fsa	1326003	382	1607
B, 223	GM1200_C10_319R4_038.fsa	1334423	96	387
B, 224	GM1200_C10_319R4_038.fsa	134659	468	1905
B, 225	GM1200_C10_319R4_038.fsa	1355953	212	858
B, 226	GM1200_C10_319R4_038.fsa	1366256	299	1072
B, 227	GM1200_C10_319R4_038.fsa	1374688	242	919
B, 228	GM1200_C10_319R4_038.fsa	1384998	1156	4956
B, 229	GM1200_C10_319R4_038.fsa	1395311	557	2115
B, 230	GM1200_C10_319R4_038.fsa	1405727	752	3233
B, 231	GM1200_C10_319R4_038.fsa	1414317	740	3089
B, 232	GM1200_C10_319R4_038.fsa	1424813	944	3910
B, 233	GM1200_C10_319R4_038.fsa	143626	1324	5534
B, 234	GM1200_C10_319R4_038.fsa	1447704	771	3226
B, 235	GM1200_C10_319R4_038.fsa	1456285	612	2527
B, 236	GM1200_C10_319R4_038.fsa	1468676	763	3324
B, 237	GM1200_C10_319R4_038.fsa	1479158	354	1513
B, 238	GM1200_C10_319R4_038.fsa	149059	195	729
B, 239	GM1200_C10_319R4_038.fsa	1499163	831	3668
B, 240	GM1200_C10_319R4_038.fsa	1507733	1489	6961
B, 241	GM1200_C10_319R4_038.fsa	152011	232	874
B, 242	GM1200_C10_319R4_038.fsa	1529628	509	2106
B, 243	GM1200_C10_319R4_038.fsa	1539144	116	411
B, 244	GM1200_C10_319R4_038.fsa	1548658	791	3450
B, 245	GM1200_C10_319R4_038.fsa	1559121	2138	9954
B, 246	GM1200_C10_319R4_038.fsa	156768	284	1196
B, 247	GM1200_C10_319R4_038.fsa	157909	542	2262
B, 248	GM1200_C10_319R4_038.fsa	1589546	546	2363
B, 249	GM1200_C10_319R4_038.fsa	1600931	1300	5791
B, 250	GM1200_C10_319R4_038.fsa	1612105	689	2994
B, 251	GM1200_C10_319R4_038.fsa	1624201	671	2910
B, 252	GM1200_C10_319R4_038.fsa	1633499	276	1129
B, 253	GM1200_C10_319R4_038.fsa	1644651	424	1748
B, 254	GM1200_C10_319R4_038.fsa	1654866	240	978
B, 255	GM1200_C10_319R4_038.fsa	1665075	459	1807
B, 256	GM1200_C10_319R4_038.fsa	1675279	980	4504
B, 257	GM1200_C10_319R4_038.fsa	1682695	324	1566
B, 258	GM1200_C10_319R4_038.fsa	1690109	986	4344
B, 259	GM1200_C10_319R4_038.fsa	1703074	221	892
B, 260	GM1200_C10_319R4_038.fsa	1714179	281	1188
B, 261	GM1200_C10_319R4_038.fsa	1725277	305	1374
B, 262	GM1200_C10_319R4_038.fsa	1735444	1328	5990
B, 263	GM1200_C10_319R4_038.fsa	1745605	237	1067
B, 264	GM1200_C10_319R4_038.fsa	1754837	927	4069
B, 265	GM1200_C10_319R4_038.fsa	1763141	112	467
B, 266	GM1200_C10_319R4_038.fsa	1775129	1203	5449
B, 267	GM1200_C10_319R4_038.fsa	1784345	234	1042
B, 268	GM1200_C10_319R4_038.fsa	1795397	170	716
B, 269	GM1200_C10_319R4_038.fsa	1805612	1460	6370
B, 270	GM1200_C10_319R4_038.fsa	1815896	234	1080
B, 271	GM1200_C10_319R4_038.fsa	1825239	1519	6748
B, 272	GM1200_C10_319R4_038.fsa	1837379	255	1031
B, 273	GM1200_C10_319R4_038.fsa	1846711	931	4050
B, 274	GM1200_C10_319R4_038.fsa	1855106	295	1329
B, 275	GM1200_C10_319R4_038.fsa	1867226	85	288
B, 276	GM1200_C10_319R4_038.fsa	1876543	417	1704
B, 277	GM1200_C10_319R4_038.fsa	1884923	375	1571
B, 278	GM1200_C10_319R4_038.fsa	1895162	412	1599
B, 279	GM1200_C10_319R4_038.fsa	1905394	1796	8336
B, 280	GM1200_C10_319R4_038.fsa	1912832	561	2403
B, 281	GM1200_C10_319R4_038.fsa	1922125	673	2812
B, 282	GM1200_C10_319R4_038.fsa	1933271	717	2990
B, 283	GM1200_C10_319R4_038.fsa	1944409	2852	12914
B, 284	GM1200_C10_319R4_038.fsa	1954614	643	2662
B, 285	GM1200_C10_319R4_038.fsa	1964812	741	3078
B, 286	GM1200_C10_319R4_038.fsa	1975005	475	1855
B, 287	GM1200_C10_319R4_038.fsa	1986118	1985	8446
B, 288	GM1200_C10_319R4_038.fsa	1996299	747	3010
B, 289	GM1200_C10_319R4_038.fsa	200636	2030	9361
B, 290	GM1200_C10_319R4_038.fsa	2015447	2035	9029
B, 291	GM1200_C10_319R4_038.fsa	2025443	1087	4513
B, 292	GM1200_C10_319R4_038.fsa	2036348	1166	5051
B, 293	GM1200_C10_319R4_038.fsa	2047255	605	2668
B, 294	GM1200_C10_319R4_038.fsa	2055435	2478	11276
B, 295	GM1200_C10_319R4_038.fsa	2066343	1202	5407
B, 296	GM1200_C10_319R4_038.fsa	2074525	886	3839
B, 297	GM1200_C10_319R4_038.fsa	2085435	887	3911
B, 298	GM1200_C10_319R4_038.fsa	2094527	397	1550
B, 299	GM1200_C10_319R4_038.fsa	2107257	615	2884
B, 300	GM1200_C10_319R4_038.fsa	211817	193	808
B, 301	GM1200_C10_319R4_038.fsa	2129085	51	194
B, 302	GM1200_C10_319R4_038.fsa	213909	140	602
B, 303	GM1200_C10_319R4_038.fsa	2149235	412	1781
B, 304	GM1200_C10_319R4_038.fsa	2158468	588	2676
B, 305	GM1200_C10_319R4_038.fsa	2169546	335	1605
B, 306	GM1200_C10_319R4_038.fsa	2178776	1134	5374
B, 307	GM1200_C10_319R4_038.fsa	2188928	98	360
B, 308	GM1200_C10_319R4_038.fsa	2200904	1083	5191
B, 309	GM1200_C10_319R4_038.fsa	2209942	788	3997
B, 310	GM1200_C10_319R4_038.fsa	2220784	232	849
B, 311	GM1200_C10_319R4_038.fsa	2229816	274	1158
B, 312	GM1200_C10_319R4_038.fsa	2238844	1057	5007
B, 313	GM1200_C10_319R4_038.fsa	2248773	389	1775
B, 314	GM1200_C10_319R4_038.fsa	2258697	2464	12090
B, 315	GM1200_C10_319R4_038.fsa	2269521	108	398
B, 316	GM1200_C10_319R4_038.fsa	2279438	294	1214
B, 317	GM1200_C10_319R4_038.fsa	2290254	694	3288
B, 318	GM1200_C10_319R4_038.fsa	2301066	2895	14684
B, 319	GM1200_C10_319R4_038.fsa	2310073	372	1755
B, 320	GM1200_C10_319R4_038.fsa	2318177	120	427
B, 321	GM1200_C10_319R4_038.fsa	2328979	1379	6661
B, 322	GM1200_C10_319R4_038.fsa	2338877	810	3815
B, 323	GM1200_C10_319R4_038.fsa	2349672	298	1318
B, 324	GM1200_C10_319R4_038.fsa	2360463	1388	6612
B, 325	GM1200_C10_319R4_038.fsa	237125	1913	9557
B, 326	GM1200_C10_319R4_038.fsa	2382034	375	1549
B, 327	GM1200_C10_319R4_038.fsa	2391018	1631	8025
B, 328	GM1200_C10_319R4_038.fsa	2401846	990	4662
B, 329	GM1200_C10_319R4_038.fsa	2410146	167	628
B, 330	GM1200_C10_319R4_038.fsa	242028	1477	7312
B, 331	GM1200_C10_319R4_038.fsa	243132	107	456
B, 332	GM1200_C10_319R4_038.fsa	2439591	228	1000
B, 333	GM1200_C10_319R4_038.fsa	2450607	1836	9609
B, 334	GM1200_C10_319R4_038.fsa	2460691	204	887
B, 335	GM1200_C10_319R4_038.fsa	2471679	161	600
B, 336	GM1200_C10_319R4_038.fsa	2482653	1812	9082
B, 337	GM1200_C10_319R4_038.fsa	2493613	2337	12273
B, 338	GM1200_C10_319R4_038.fsa	2502673	167	589
B, 339	GM1200_C10_319R4_038.fsa	2511575	306	1281
B, 340	GM1200_C10_319R4_038.fsa	2522243	1183	5791
B, 341	GM1200_C10_319R4_038.fsa	2533782	161	722
B, 342	GM1200_C10_319R4_038.fsa	2543531	300	1423
B, 343	GM1200_C10_319R4_038.fsa	2555037	285	1344
B, 344	GM1200_C10_319R4_038.fsa	2563875	1050	5647
B, 345	GM1200_C10_319R4_038.fsa	2573584	1436	7700
B, 346	GM1200_C10_319R4_038.fsa	258.24	169	831
B, 347	GM1200_C10_319R4_038.fsa	2592085	1001	5227
B, 348	GM1200_C10_319R4_038.fsa	2602688	133	616
B, 349	GM1200_C10_319R4_038.fsa	2609855	1316	7233
B, 350	GM1200_C10_319R4_038.fsa	2620608	1084	5883
B, 351	GM1200_C10_319R4_038.fsa	2630465	90	339
B, 352	GM1200_C10_319R4_038.fsa	2640323	691	3557
B, 353	GM1200_C10_319R4_038.fsa	2651079	3430	19404
B, 354	GM1200_C10_319R4_038.fsa	2662733	46	167
B, 355	GM1200_C10_319R4_038.fsa	2670801	222	977
B, 356	GM1200_C10_319R4_038.fsa	2679768	168	694
B, 357	GM1200_C10_319R4_038.fsa	2688734	78	285
B, 358	GM1200_C10_319R4_038.fsa	2703083	70	271
B, 359	GM1200_C10_319R4_038.fsa	2712053	198	939
B, 360	GM1200_C10_319R4_038.fsa	2722817	1492	8280
B, 361	GM1200_C10_319R4_038.fsa	2732685	371	2037
B, 362	GM1200_C10_319R4_038.fsa	2742555	379	1877
B, 363	GM1200_C10_319R4_038.fsa	275422	158	783
B, 364	GM1200_C10_319R4_038.fsa	2762297	2053	11876
B, 365	GM1200_C10_319R4_038.fsa	2773068	412	2227
B, 366	GM1200_C10_319R4_038.fsa	2782942	209	887
B, 367	GM1200_C10_319R4_038.fsa	2793715	623	3466
B, 368	GM1200_C10_319R4_038.fsa	2804446	3252	19227
B, 369	GM1200_C10_319R4_038.fsa	2813334	98	517
B, 370	GM1200_C10_319R4_038.fsa	2823108	223	1051
B, 371	GM1200_C10_319R4_038.fsa	2833764	247	1123
B, 372	GM1200_C10_319R4_038.fsa	2844415	327	1530
B, 373	GM1200_C10_319R4_038.fsa	285506	618	3438
B, 374	GM1200_C10_319R4_038.fsa	2864813	554	3110
B, 375	GM1200_C10_319R4_038.fsa	2874562	235	1058
B, 376	GM1200_C10_319R4_038.fsa	2883421	82	381
B, 377	GM1200_C10_319R4_038.fsa	2895817	825	4767
B, 378	GM1200_C10_319R4_038.fsa	290732	59	243
B, 379	GM1200_C10_319R4_038.fsa	2916165	222	1182
B, 380	GM1200_C10_319R4_038.fsa	2925889	32	107
B, 381	GM1200_C10_319R4_038.fsa	2935609	1151	7236
B, 382	GM1200_C10_319R4_038.fsa	2944442	741	4532
B, 383	GM1200_C10_319R4_038.fsa	2955036	227	1185
B, 384	GM1200_C10_319R4_038.fsa	2964742	57	225
B, 385	GM1200_C10_319R4_038.fsa	2975326	541	3102
B, 386	GM1200_C10_319R4_038.fsa	2985904	1786	11526
B, 387	GM1200_C10_319R4_038.fsa	2994715	131	824
B, 388	GM1200_C10_319R4_038.fsa	3003469	168	882
B, 389	GM1200_C10_319R4_038.fsa	3013024	219	1197
B, 390	GM1200_C10_319R4_038.fsa	3024341	175	888
B, 391	GM1200_C10_319R4_038.fsa	3034813	298	1609
B, 392	GM1200_C10_319R4_038.fsa	3045308	749	4497
B, 393	GM1200_C10_319R4_038.fsa	3054951	441	2538
B, 394	GM1200_C10_319R4_038.fsa	3067254	261	1498
B, 395	GM1200_C10_319R4_038.fsa	3076062	1280	8104
B, 396	GM1200_C10_319R4_038.fsa	3086654	190	1015
B, 397	GM1200_C10_319R4_038.fsa	3098158	239	1359
B, 398	GM1200_C10_319R4_038.fsa	3107916	2949	19334
B, 399	GM1200_C10_319R4_038.fsa	3117694	286	1654
B, 400	GM1200_C10_319R4_038.fsa	3126603	175	860
B, 401	GM1200_C10_319R4_038.fsa	313553	34	152
B, 402	GM1200_C10_319R4_038.fsa	3145525	1823	11772
B, 403	GM1200_C10_319R4_038.fsa	3156584	48	189
B, 404	GM1200_C10_319R4_038.fsa	316673	68	295
B, 405	GM1200_C10_319R4_038.fsa	3175961	146	822
B, 406	GM1200_C10_319R4_038.fsa	3186125	158	957
B, 407	GM1200_C10_319R4_038.fsa	3197224	24	91
B, 408	GM1200_C10_319R4_038.fsa	3208105	151	756
B, 409	GM1200_C10_319R4_038.fsa	3217999	134	606
B, 410	GM1200_C10_319R4_038.fsa	3228777	198	1039
B, 411	GM1200_C10_319R4_038.fsa	3238643	192	1055
B, 412	GM1200_C10_319R4_038.fsa	324.76	495	2938
B, 413	GM1200_C10_319R4_038.fsa	3258335	211	1048
B, 414	GM1200_C10_319R4_038.fsa	3268161	142	692
B, 415	GM1200_C10_319R4_038.fsa	3278866	973	6228
B, 416	GM1200_C10_319R4_038.fsa	3289555	1376	9275
B, 417	GM1200_C10_319R4_038.fsa	3298451	200	1197
B, 418	GM1200_C10_319R4_038.fsa	3309112	30	103
B, 419	GM1200_C10_319R4_038.fsa	3317984	297	1918
B, 420	GM1200_C10_319R4_038.fsa	3327732	99	567
B, 421	GM1200_C10_319R4_038.fsa	3338351	154	822
B, 422	GM1200_C10_319R4_038.fsa	3348956	669	4433
B, 423	GM1200_C10_319R4_038.fsa	3358663	138	810
B, 424	GM1200_C10_319R4_038.fsa	3367477	33	138
B, 425	GM1200_C10_319R4_038.fsa	3378041	159	811
B, 426	GM1200_C10_319R4_038.fsa	3389467	387	2521
B, 427	GM1200_C10_319R4_038.fsa	3398246	273	1702
B, 428	GM1200_C10_319R4_038.fsa	3417857	1157	7791
B, 429	GM1200_C10_319R4_038.fsa	3425893	60	272
B, 430	GM1200_C10_319R4_038.fsa	343.75	1235	8343
B, 431	GM1200_C10_319R4_038.fsa	3448214	103	498
B, 432	GM1200_C10_319R4_038.fsa	3458036	233	1258
B, 433	GM1200_C10_319R4_038.fsa	3469643	267	1491
B, 434	GM1200_C10_319R4_038.fsa	3480357	194	1025
B, 435	GM1200_C10_319R4_038.fsa	3491964	492	3086
B, 436	GM1200_C10_319R4_038.fsa	3501786	166	898
B, 437	GM1200_C10_319R4_038.fsa	351.25	33	108
B, 438	GM1200_C10_319R4_038.fsa	3521429	81	405
B, 439	GM1200_C10_319R4_038.fsa	353125	26	75
B, 440	GM1200_C10_319R4_038.fsa	3541964	453	2640
B, 441	GM1200_C10_319R4_038.fsa	3551786	278	1570
B, 442	GM1200_C10_319R4_038.fsa	356.25	389	2257
B, 443	GM1200_C10_319R4_038.fsa	3573214	696	4462
B, 444	GM1200_C10_319R4_038.fsa	3583929	349	2053
B, 445	GM1200_C10_319R4_038.fsa	3592857	119	518
B, 446	GM1200_C10_319R4_038.fsa	3603548	369	2139
B, 447	GM1200_C10_319R4_038.fsa	3613305	135	626
B, 448	GM1200_C10_319R4_038.fsa	3622178	177	941
B, 449	GM1200_C10_319R4_038.fsa	363194	390	2233
B, 450	GM1200_C10_319R4_038.fsa	3641704	23	88
B, 451	GM1200_C10_319R4_038.fsa	3661238	1342	10381
B, 452	GM1200_C10_319R4_038.fsa	3671896	489	3559
B, 453	GM1200_C10_319R4_038.fsa	3683446	22	72
B, 454	GM1200_C10_319R4_038.fsa	3693221	297	1900
B, 455	GM1200_C10_319R4_038.fsa	3702999	34	169
B, 456	GM1200_C10_319R4_038.fsa	3724338	1249	9582
B, 457	GM1200_C10_319R4_038.fsa	3743909	1356	9751
B, 458	GM1200_C10_319R4_038.fsa	3753698	89	591
B, 459	GM1200_C10_319R4_038.fsa	3763488	953	7163
B, 460	GM1200_C10_319R4_038.fsa	3774171	35	120
B, 461	GM1200_C10_319R4_038.fsa	3784857	383	2543
B, 462	GM1200_C10_319R4_038.fsa	3793764	49	251
B, 463	GM1200_C10_319R4_038.fsa	3805414	327	2088
B, 464	GM1200_C10_319R4_038.fsa	3815337	85	517
B, 465	GM1200_C10_319R4_038.fsa	3825259	325	2102
B, 466	GM1200_C10_319R4_038.fsa	3834278	23	50
B, 467	GM1200_C10_319R4_038.fsa	3844197	326	2075
B, 468	GM1200_C10_319R4_038.fsa	3854115	129	802
B, 469	GM1200_C10_319R4_038.fsa	3865833	166	1056
B, 470	GM1200_C10_319R4_038.fsa	3876649	1075	8386
B, 471	GM1200_C10_319R4_038.fsa	3886561	384	2835
B, 472	GM1200_C10_319R4_038.fsa	3896472	37	190
B, 473	GM1200_C10_319R4_038.fsa	3906382	299	1905
B, 474	GM1200_C10_319R4_038.fsa	3915389	67	311
B, 475	GM1200_C10_319R4_038.fsa	3927097	109	501
B, 476	GM1200_C10_319R4_038.fsa	3937902	940	6803
B, 477	GM1200_C10_319R4_038.fsa	3957708	430	2976
B, 478	GM1200_C10_319R4_038.fsa	3967608	836	6226
B, 479	GM1200_C10_319R4_038.fsa	3983806	835	6162
B, 480	GM1200_C10_319R4_038.fsa	3994602	501	3475
B, 481	GM1200_C10_319R4_038.fsa	4006139	46	163
B, 482	GM1200_C10_319R4_038.fsa	4016675	20	43
B, 483	GM1200_C10_319R4_038.fsa	4026349	511	3316
B, 484	GM1200_C10_319R4_038.fsa	4036918	31	111
B, 485	GM1200_C10_319R4_038.fsa	4046622	623	4506
B, 486	GM1200_C10_319R4_038.fsa	4054572	177	1226
B, 487	GM1200_C10_319R4_038.fsa	4063417	392	2767
B, 488	GM1200_C10_319R4_038.fsa	4074047	477	3083
B, 489	GM1200_C10_319R4_038.fsa	4083808	71	283
B, 490	GM1200_C10_319R4_038.fsa	4093583	211	1286
B, 491	GM1200_C10_319R4_038.fsa	4104264	1298	9602
B, 492	GM1200_C10_319R4_038.fsa	4114071	38	130
B, 493	GM1200_C10_319R4_038.fsa	4124787	27	135
B, 494	GM1200_C10_319R4_038.fsa	4135522	116	766
B, 495	GM1200_C10_319R4_038.fsa	414552	83	506
B, 496	GM1200_C10_319R4_038.fsa	4155649	9	11
B, 497	GM1200_C10_319R4_038.fsa	4165791	249	1509
B, 498	GM1200_C10_319R4_038.fsa	4176869	103	531
B, 499	GM1200_C10_319R4_038.fsa	4186113	229	1425
B, 500	GM1200_C10_319R4_038.fsa	4195368	40	148
B, 501	GM1200_C10_319R4_038.fsa	4206354	410	2915
B, 502	GM1200_C10_319R4_038.fsa	4215429	13	25
B, 503	GM1200_C10_319R4_038.fsa	4224501	189	1170
B, 504	GM1200_C10_319R4_038.fsa	4234477	26	83
B, 505	GM1200_C10_319R4_038.fsa	424717	9	32
B, 506	GM1200_C10_319R4_038.fsa	4253514	22	83
B, 507	GM1200_C10_319R4_038.fsa	4264388	80	347
B, 508	GM1200_C10_319R4_038.fsa	4275257	88	484
B, 509	GM1200_C10_319R4_038.fsa	4284312	245	1515
B, 510	GM1200_C10_319R4_038.fsa	4295175	48	177
B, 511	GM1200_C10_319R4_038.fsa	4305129	375	2511
B, 512	GM1200_C10_319R4_038.fsa	4315081	117	699
B, 513	GM1200_C10_319R4_038.fsa	4324125	303	2229
B, 514	GM1200_C10_319R4_038.fsa	433407	229	1506
B, 515	GM1200_C10_319R4_038.fsa	4344917	31	91
B, 516	GM1200_C10_319R4_038.fsa	4365696	619	4783
B, 517	GM1200_C10_319R4_038.fsa	4376533	15	29
B, 518	GM1200_C10_319R4_038.fsa	4387366	118	442
B, 519	GM1200_C10_319R4_038.fsa	4407341	3689	54734
B, 520	GM1200_C10_319R4_038.fsa	443673	253	1632
B, 521	GM1200_C10_319R4_038.fsa	4446842	96	292
B, 522	GM1200_C10_319R4_038.fsa	4455118	14	31
B, 523	GM1200_C10_319R4_038.fsa	4467079	460	2670
B, 524	GM1200_C10_319R4_038.fsa	4477204	60	100
B, 525	GM1200_C10_319R4_038.fsa	4486413	187	756
B, 526	GM1200_C10_319R4_038.fsa	4494704	14	14
B, 527	GM1200_C10_319R4_038.fsa	4503921	284	1935
B, 528	GM1200_C10_319R4_038.fsa	4514985	10	18
B, 529	GM1200_C10_319R4_038.fsa	4540824	32304	231170
B, 530	GM1200_C10_319R4_038.fsa	455006	32304	590458
B, 531	GM1200_C10_319R4_038.fsa	457964	4	5
B, 532	GM1200_C10_319R4_038.fsa	4587967	8	25
B, 533	GM1200_C10_319R4_038.fsa	4602743	144	1433
B, 534	GM1200_C10_319R4_038.fsa	4613719	81	924
B, 535	GM1200_C10_319R4_038.fsa	4633869	18	53
B, 536	GM1200_C10_319R4_038.fsa	4637536	16	66
B, 537	GM1200_C10_319R4_038.fsa	4645791	5	12
B, 538	GM1200_C10_319R4_038.fsa	4649462	5	7
B, 539	GM1200_C10_319R4_038.fsa	4659562	9	14
B, 540	GM1200_C10_319R4_038.fsa	4663237	6	17
B, 541	GM1200_C10_319R4_038.fsa	467151	8	21
B, 542	GM1200_C10_319R4_038.fsa	4677028	14	32
B, 543	GM1200_C10_319R4_038.fsa	4686231	30	195
B, 544	GM1200_C10_319R4_038.fsa	4690835	34	232
B, 545	GM1200_C10_319R4_038.fsa	4700969	22	154
B, 546	GM1200_C10_319R4_038.fsa	4708345	13	61
B, 547	GM1200_C10_319R4_038.fsa	4712958	14	48
B, 548	GM1200_C10_319R4_038.fsa	4716649	10	21
B, 549	GM1200_C10_319R4_038.fsa	4724958	11	22
B, 550	GM1200_C10_319R4_038.fsa	4737895	15	38
B, 551	GM1200_C10_319R4_038.fsa	4742519	7	18
B, 552	GM1200_C10_319R4_038.fsa	4747144	14	44
B, 553	GM1200_C10_319R4_038.fsa	4752697	8	64
B, 554	GM1200_C10_319R4_038.fsa	4759179	13	51
B, 555	GM1200_C10_319R4_038.fsa	476381	8	33
B, 556	GM1200_C10_319R4_038.fsa	4767517	11	34
B, 557	GM1200_C10_319R4_038.fsa	4774007	7	33
B, 558	GM1200_C10_319R4_038.fsa	4777717	8	15
B, 559	GM1200_C10_319R4_038.fsa	4786996	12	36
B, 560	GM1200_C10_319R4_038.fsa	4793496	3	11
B, 561	GM1200_C10_319R4_038.fsa	4812264	32	242
B, 562	GM1200_C10_319R4_038.fsa	4816985	35	282
B, 563	GM1200_C10_319R4_038.fsa	4823598	36	175
B, 564	GM1200_C10_319R4_038.fsa	482927	13	33
B, 565	GM1200_C10_319R4_038.fsa	4853886	405	4539
B, 566	GM1200_C10_319R4_038.fsa	4865268	275	4432
B, 567	GM1200_C10_319R4_038.fsa	4895684	3	7
B, 568	GM1200_C10_319R4_038.fsa	4900445	3	4
B, 569	GM1200_C10_319R4_038.fsa	4909021	6	13
B, 570	GM1200_C10_319R4_038.fsa	4915696	5	11
B, 571	GM1200_C10_319R4_038.fsa	4921421	12	48
B, 572	GM1200_C10_319R4_038.fsa	4931926	7	15
B, 573	GM1200_C10_319R4_038.fsa	4935749	6	12
B, 574	GM1200_C10_319R4_038.fsa	4947226	63	616
B, 575	GM1200_C10_319R4_038.fsa	4960632	16	92
B, 576	GM1200_C10_319R4_038.fsa	497022	13	34
B, 577	GM1200_C10_319R4_038.fsa	4980777	44	260
B, 578	GM1200_C10_319R4_038.fsa	4990384	22	131
B, 579	GM1200_C10_319R4_038.fsa	5010392	4	10
B, 580	GM1200_C10_319R4_038.fsa	5016071	7	15
B, 581	GM1200_C10_319R4_038.fsa	5027451	8	21
B, 582	GM1200_C10_319R4_038.fsa	5036957	5	21
B, 583	GM1200_C10_319R4_038.fsa	5047437	10	64
B, 584	GM1200_C10_319R4_038.fsa	505.89	16	57
B, 585	GM1200_C10_319R4_038.fsa	5062727	9	34
B, 586	GM1200_C10_319R4_038.fsa	5067517	8	19
B, 587	GM1200_C10_319R4_038.fsa	5071352	10	25
B, 588	GM1200_C10_319R4_038.fsa	5078072	8	27
B, 589	GM1200_C10_319R4_038.fsa	5082878	13	30
B, 590	GM1200_C10_319R4_038.fsa	5090579	9	21
B, 591	GM1200_C10_319R4_038.fsa	5099259	11	25
B, 592	GM1200_C10_319R4_038.fsa	5106023	7	22
B, 593	GM1200_C10_319R4_038.fsa	5118611	9	41
B, 594	GM1200_C10_319R4_038.fsa	5125405	8	33
B, 595	GM1200_C10_319R4_038.fsa	5137077	18	77
B, 596	GM1200_C10_319R4_038.fsa	5140998	8	23
B, 597	GM1200_C10_319R4_038.fsa	5146986	10	41
B, 598	GM1200_C10_319R4_038.fsa	5151978	11	50
B, 599	GM1200_C10_319R4_038.fsa	5160969	7	28
B, 600	GM1200_C10_319R4_038.fsa	5175967	5	24
B, 601	GM1200_C10_319R4_038.fsa	518097	5	21
B, 602	GM1200_C10_319R4_038.fsa	5185975	6	12
B, 603	GM1200_C10_319R4_038.fsa	5202909	19	63
B, 604	GM1200_C10_319R4_038.fsa	5206787	13	56
B, 605	GM1200_C10_319R4_038.fsa	521551	21	80
B, 606	GM1200_C10_319R4_038.fsa	522423	8	33
B, 607	GM1200_C10_319R4_038.fsa	5232947	7	15
B, 608	GM1200_C10_319R4_038.fsa	5247469	23	138
B, 609	GM1200_C10_319R4_038.fsa	5252307	34	182
B, 610	GM1200_C10_319R4_038.fsa	5257146	32	206
B, 611	GM1200_C10_319R4_038.fsa	5270687	33	211
B, 612	GM1200_C10_319R4_038.fsa	5285189	7	26
B, 613	GM1200_C10_319R4_038.fsa	5297751	6	17
B, 614	GM1200_C10_319R4_038.fsa	5302582	10	27
B, 615	GM1200_C10_319R4_038.fsa	5314171	14	43
B, 616	GM1200_C10_319R4_038.fsa	532093	13	43
B, 617	GM1200_C10_319R4_038.fsa	5332512	10	26
B, 618	GM1200_C10_319R4_038.fsa	5342161	6	18
B, 619	GM1200_C10_319R4_038.fsa	5350843	9	31
B, 620	GM1200_C10_319R4_038.fsa	5355666	11	28
B, 621	GM1200_C10_319R4_038.fsa	5364344	7	25
B, 622	GM1200_C10_319R4_038.fsa	5373984	6	16
B, 623	GM1200_C10_319R4_038.fsa	5380731	5	12
B, 624	GM1200_C10_319R4_038.fsa	5387476	12	35
B, 625	GM1200_C10_319R4_038.fsa	5396147	23	96
B, 626	GM1200_C10_319R4_038.fsa	540.0	17	58
B, 627	GM1200_C10_319R4_038.fsa	5410874	14	80
B, 628	GM1200_C10_319R4_038.fsa	5420778	14	86
B, 629	GM1200_C10_319R4_038.fsa	5430699	8	42
B, 630	GM1200_C10_319R4_038.fsa	543666	2	2
B, 631	GM1200_C10_319R4_038.fsa	5452587	7	22
B, 632	GM1200_C10_319R4_038.fsa	5460566	6	19
B, 633	GM1200_C10_319R4_038.fsa	5468557	7	26
B, 634	GM1200_C10_319R4_038.fsa	5473558	12	17
B, 635	GM1200_C10_319R4_038.fsa	5477561	7	15
B, 636	GM1200_C10_319R4_038.fsa	5489588	12	46
B, 637	GM1200_C10_319R4_038.fsa	5503651	12	26
B, 638	GM1200_C10_319R4_038.fsa	5509688	9	25
B, 639	GM1200_C10_319R4_038.fsa	5513717	12	27
B, 640	GM1200_C10_319R4_038.fsa	5517748	10	43
B, 641	GM1200_C10_319R4_038.fsa	552582	8	17
B, 642	GM1200_C10_319R4_038.fsa	552986	7	31
B, 643	GM1200_C10_319R4_038.fsa	5543009	12	43
B, 644	GM1200_C10_319R4_038.fsa	5548075	10	35
B, 645	GM1200_C10_319R4_038.fsa	5557204	13	46
B, 646	GM1200_C10_319R4_038.fsa	5565331	9	44
B, 647	GM1200_C10_319R4_038.fsa	557347	17	31
B, 648	GM1200_C10_319R4_038.fsa	5583659	8	17
B, 649	GM1200_C10_319R4_038.fsa	560.0	18	82
B, 650	GM1200_C10_319R4_038.fsa	560511	11	51
B, 651	GM1200_C10_319R4_038.fsa	5616366	12	38
B, 652	GM1200_C10_319R4_038.fsa	5623538	8	29
B, 653	GM1200_C10_319R4_038.fsa	5628665	9	33
B, 654	GM1200_C10_319R4_038.fsa	563585	8	25
B, 655	GM1200_C10_319R4_038.fsa	5649212	13	73
B, 656	GM1200_C10_319R4_038.fsa	5665693	15	86
B, 657	GM1200_C10_319R4_038.fsa	567808	9	37
B, 658	GM1200_C10_319R4_038.fsa	5687384	11	51
B, 659	GM1200_C10_319R4_038.fsa	5704992	11	31
B, 660	GM1200_C10_319R4_038.fsa	5714331	11	34
B, 661	GM1200_C10_319R4_038.fsa	5720565	10	41
B, 662	GM1200_C10_319R4_038.fsa	5730966	12	29
B, 663	GM1200_C10_319R4_038.fsa	5741382	15	61
B, 664	GM1200_C10_319R4_038.fsa	575077	14	60
B, 665	GM1200_C10_319R4_038.fsa	5761216	8	15
B, 666	GM1200_C10_319R4_038.fsa	5772724	14	46
B, 667	GM1200_C10_319R4_038.fsa	5780057	9	35
B, 668	GM1200_C10_319R4_038.fsa	5806303	18	83
B, 669	GM1200_C10_319R4_038.fsa	5813663	13	61
B, 670	GM1200_C10_319R4_038.fsa	5818924	10	39
B, 671	GM1200_C10_319R4_038.fsa	582419	15	45
B, 672	GM1200_C10_319R4_038.fsa	5834731	12	65
B, 673	GM1200_C10_319R4_038.fsa	5841062	11	34
B, 674	GM1200_C10_319R4_038.fsa	5845286	6	24
B, 675	GM1200_C10_319R4_038.fsa	585057	8	29
B, 676	GM1200_C10_319R4_038.fsa	5860089	13	38
B, 677	GM1200_C10_319R4_038.fsa	5865382	10	41
B, 678	GM1200_C10_319R4_038.fsa	5888718	13	47
B, 679	GM1200_C10_319R4_038.fsa	5894031	16	36
B, 680	GM1200_C10_319R4_038.fsa	5907863	11	20
B, 681	GM1200_C10_319R4_038.fsa	5914256	5	19
B, 682	GM1200_C10_319R4_038.fsa	5922787	8	37
B, 683	GM1200_C10_319R4_038.fsa	5936671	6	14
B, 684	GM1200_C10_319R4_038.fsa	5942018	13	24
B, 685	GM1200_C10_319R4_038.fsa	594951	8	19
B, 686	GM1200_C10_319R4_038.fsa	5954865	4	13
B, 687	GM1200_C10_319R4_038.fsa	5968807	13	35
B, 688	GM1200_C10_319R4_038.fsa	5975251	12	20
B, 689	GM1200_C10_319R4_038.fsa	5981699	10	29
B, 690	GM1200_C10_319R4_038.fsa	600.0	13	65
B, 691	GM1200_C10_319R4_038.fsa	6009575	13	52
B, 692	GM1200_C10_319R4_038.fsa	6017021	13	88
B, 693	GM1200_C10_319R4_038.fsa	602766	11	28
B, 694	GM1200_C10_319R4_038.fsa	6037234	10	37
B, 695	GM1200_C10_319R4_038.fsa	6052128	7	16
B, 696	GM1200_C10_319R4_038.fsa	6071277	10	24
B, 697	GM1200_C10_319R4_038.fsa	6080851	10	42
B, 698	GM1200_C10_319R4_038.fsa	6088298	9	36
B, 699	GM1200_C10_319R4_038.fsa	6103192	11	37
B, 700	GM1200_C10_319R4_038.fsa	6109575	9	22
B, 701	GM1200_C10_319R4_038.fsa	6114894	16	46
B, 702	GM1200_C10_319R4_038.fsa	612766	8	20
B, 703	GM1200_C10_319R4_038.fsa	6137234	13	68
B, 704	GM1200_C10_319R4_038.fsa	6145745	10	17
B, 705	GM1200_C10_319R4_038.fsa	6158511	7	32
B, 706	GM1200_C10_319R4_038.fsa	6165957	8	41
B, 707	GM1200_C10_319R4_038.fsa	617766	10	17
B, 708	GM1200_C10_319R4_038.fsa	6188298	15	49
B, 709	GM1200_C10_319R4_038.fsa	6196809	5	15
B, 710	GM1200_C10_319R4_038.fsa	6204255	6	23
B, 711	GM1200_C10_319R4_038.fsa	6209575	11	37
B, 712	GM1200_C10_319R4_038.fsa	622234	12	32
B, 713	GM1200_C10_319R4_038.fsa	6228723	12	69
B, 714	GM1200_C10_319R4_038.fsa	6239362	15	79
B, 715	GM1200_C10_319R4_038.fsa	625.0	10	28
B, 716	GM1200_C10_319R4_038.fsa	6267021	15	53
B, 717	GM1200_C10_319R4_038.fsa	627766	12	45
B, 718	GM1200_C10_319R4_038.fsa	6296809	15	52
B, 719	GM1200_C10_319R4_038.fsa	6306383	8	18
B, 720	GM1200_C10_319R4_038.fsa	6312766	11	33
B, 721	GM1200_C10_319R4_038.fsa	6335106	12	64
B, 722	GM1200_C10_319R4_038.fsa	6347872	12	31
B, 723	GM1200_C10_319R4_038.fsa	6358511	8	24
B, 724	GM1200_C10_319R4_038.fsa	636383	6	20
B, 725	GM1200_C10_319R4_038.fsa	6368085	8	20
B, 726	GM1200_C10_319R4_038.fsa	6379787	10	30
B, 727	GM1200_C10_319R4_038.fsa	6384043	8	29
B, 728	GM1200_C10_319R4_038.fsa	6389362	14	45
B, 729	GM1200_C10_319R4_038.fsa	6402128	10	34
B, 730	GM1200_C10_319R4_038.fsa	6410638	16	77
B, 731	GM1200_C10_319R4_038.fsa	6418085	12	31
B, 732	GM1200_C10_319R4_038.fsa	642766	14	45
B, 733	GM1200_C10_319R4_038.fsa	643617	14	53
B, 734	GM1200_C10_319R4_038.fsa	6446809	15	65
B, 735	GM1200_C10_319R4_038.fsa	6459575	14	51
B, 736	GM1200_C10_319R4_038.fsa	6470213	13	42
B, 737	GM1200_C10_319R4_038.fsa	6487234	14	81
B, 738	GM1200_C10_319R4_038.fsa	6492553	11	31
B, 739	GM1200_C10_319R4_038.fsa	6507447	8	29
B, 740	GM1200_C10_319R4_038.fsa	6521277	12	54
B, 741	GM1200_C10_319R4_038.fsa	652766	15	46
B, 742	GM1200_C10_319R4_038.fsa	6532979	12	53
B, 743	GM1200_C10_319R4_038.fsa	6543617	12	28
B, 744	GM1200_C10_319R4_038.fsa	6547872	10	26
B, 745	GM1200_C10_319R4_038.fsa	6553192	11	11
B, 746	GM1200_C10_319R4_038.fsa	6559575	12	27
B, 747	GM1200_C10_319R4_038.fsa	6574468	12	44
B, 748	GM1200_C10_319R4_038.fsa	6579787	9	18
B, 749	GM1200_C10_319R4_038.fsa	6584043	9	40
B, 750	GM1200_C10_319R4_038.fsa	6593617	13	72
B, 751	GM1200_C10_319R4_038.fsa	6602128	12	49
B, 752	GM1200_C10_319R4_038.fsa	6609575	10	35
B, 753	GM1200_C10_319R4_038.fsa	6618085	15	48
B, 754	GM1200_C10_319R4_038.fsa	6623404	13	55
B, 755	GM1200_C10_319R4_038.fsa	6634043	7	14
B, 756	GM1200_C10_319R4_038.fsa	6639362	11	36
B, 757	GM1200_C10_319R4_038.fsa	6647872	12	55
B, 758	GM1200_C10_319R4_038.fsa	6657447	14	37
B, 759	GM1200_C10_319R4_038.fsa	666383	14	40
B, 760	GM1200_C10_319R4_038.fsa	6668085	5	5
B, 761	GM1200_C10_319R4_038.fsa	6673404	8	13
B, 762	GM1200_C10_319R4_038.fsa	6682979	16	83
B, 763	GM1200_C10_319R4_038.fsa	6692553	15	47
B, 764	GM1200_C10_319R4_038.fsa	6696809	11	20
B, 765	GM1200_C10_319R4_038.fsa	6701064	7	15
B, 766	GM1200_C10_319R4_038.fsa	6717021	10	24
B, 767	GM1200_C10_319R4_038.fsa	672234	11	44
B, 768	GM1200_C10_319R4_038.fsa	6729787	9	25
B, 769	GM1200_C10_319R4_038.fsa	673617	11	54
B, 770	GM1200_C10_319R4_038.fsa	6743617	15	56
B, 771	GM1200_C10_319R4_038.fsa	6753192	8	39
B, 772	GM1200_C10_319R4_038.fsa	6758511	14	32
G, 1	GM1200_C10_319R4_038.fsa	4544518	13803	136668
Y, 1	GM1200_C10_319R4_038.fsa	4550984	10192	37128
R, 1	GM1200_C10_319R4_038.fsa	4544518	20173	127133
O, 1	GM1200_C10_319R4_038.fsa	20.0	5285	51401
O, 2	GM1200_C10_319R4_038.fsa	40.0	5090	35436
O, 3	GM1200_C10_319R4_038.fsa	60.0	10198	51155
O, 4	GM1200_C10_319R4_038.fsa	80.0	6698	35062
O, 5	GM1200_C10_319R4_038.fsa	100.0	10510	53399
O, 6	GM1200_C10_319R4_038.fsa	114.0	12472	60296
O, 7	GM1200_C10_319R4_038.fsa	120.0	9754	49474
O, 8	GM1200_C10_319R4_038.fsa	140.0	8559	39927
O, 9	GM1200_C10_319R4_038.fsa	160.0	9167	45345
O, 10	GM1200_C10_319R4_038.fsa	180.0	11404	55578
O, 11	GM1200_C10_319R4_038.fsa	200.0	9350	45216
O, 12	GM1200_C10_319R4_038.fsa	214.0	9504	47037
O, 13	GM1200_C10_319R4_038.fsa	220.0	7575	38804
O, 14	GM1200_C10_319R4_038.fsa	240.0	10896	58692
O, 15	GM1200_C10_319R4_038.fsa	250.0	5083	28377
O, 16	GM1200_C10_319R4_038.fsa	260.0	8190	46277
O, 17	GM1200_C10_319R4_038.fsa	280.0	8779	52390
O, 18	GM1200_C10_319R4_038.fsa	300.0	8554	53697
O, 19	GM1200_C10_319R4_038.fsa	314.0	5285	35073
O, 20	GM1200_C10_319R4_038.fsa	320.0	5888	39164
O, 21	GM1200_C10_319R4_038.fsa	340.0	7143	50081
O, 22	GM1200_C10_319R4_038.fsa	360.0	5725	42018
O, 23	GM1200_C10_319R4_038.fsa	380.0	3952	31012
O, 24	GM1200_C10_319R4_038.fsa	400.0	5554	43551
O, 25	GM1200_C10_319R4_038.fsa	414.0	5091	41272
O, 26	GM1200_C10_319R4_038.fsa	420.0	4853	39923
O, 27	GM1200_C10_319R4_038.fsa	440.0	5965	49648
O, 28	GM1200_C10_319R4_038.fsa	4544518	4625	27161
O, 29	GM1200_C10_319R4_038.fsa	460.0	6123	55447
O, 30	GM1200_C10_319R4_038.fsa	480.0	6007	54312
O, 31	GM1200_C10_319R4_038.fsa	500.0	2710	25114
O, 32	GM1200_C10_319R4_038.fsa	514.0	2902	27971
O, 33	GM1200_C10_319R4_038.fsa	520.0	6614	63053
O, 34	GM1200_C10_319R4_038.fsa	540.0	5356	51031
O, 35	GM1200_C10_319R4_038.fsa	560.0	3529	33882
O, 36	GM1200_C10_319R4_038.fsa	580.0	5276	51233
O, 37	GM1200_C10_319R4_038.fsa	600.0	3414	33838

## Sheet: 319R5
Dye/Sample Peak	Sample File Name	Size	Height	Area in Point
B, 1	GM1200_C11_319R5_046.fsa		6	36
B, 2	GM1200_C11_319R5_046.fsa		13	44
B, 3	GM1200_C11_319R5_046.fsa		6	19
B, 4	GM1200_C11_319R5_046.fsa		11	20
B, 5	GM1200_C11_319R5_046.fsa		9	18
B, 6	GM1200_C11_319R5_046.fsa		11	23
B, 7	GM1200_C11_319R5_046.fsa		12	40
B, 8	GM1200_C11_319R5_046.fsa		14	52
B, 9	GM1200_C11_319R5_046.fsa		14	52
B, 10	GM1200_C11_319R5_046.fsa		14	40
B, 11	GM1200_C11_319R5_046.fsa		13	33
B, 12	GM1200_C11_319R5_046.fsa		12	68
B, 13	GM1200_C11_319R5_046.fsa		17	33
B, 14	GM1200_C11_319R5_046.fsa		7	20
B, 15	GM1200_C11_319R5_046.fsa		9	17
B, 16	GM1200_C11_319R5_046.fsa		11	37
B, 17	GM1200_C11_319R5_046.fsa		10	27
B, 18	GM1200_C11_319R5_046.fsa		14	23
B, 19	GM1200_C11_319R5_046.fsa		9	29
B, 20	GM1200_C11_319R5_046.fsa		12	37
B, 21	GM1200_C11_319R5_046.fsa		9	17
B, 22	GM1200_C11_319R5_046.fsa		14	30
B, 23	GM1200_C11_319R5_046.fsa		6	13
B, 24	GM1200_C11_319R5_046.fsa		5	11
B, 25	GM1200_C11_319R5_046.fsa		9	23
B, 26	GM1200_C11_319R5_046.fsa		4	21
B, 27	GM1200_C11_319R5_046.fsa		15	28
B, 28	GM1200_C11_319R5_046.fsa		7	20
B, 29	GM1200_C11_319R5_046.fsa		9	29
B, 30	GM1200_C11_319R5_046.fsa		9	17
B, 31	GM1200_C11_319R5_046.fsa		4	10
B, 32	GM1200_C11_319R5_046.fsa		5	17
B, 33	GM1200_C11_319R5_046.fsa		15	60
B, 34	GM1200_C11_319R5_046.fsa		6	27
B, 35	GM1200_C11_319R5_046.fsa		5	14
B, 36	GM1200_C11_319R5_046.fsa		9	26
B, 37	GM1200_C11_319R5_046.fsa		11	50
B, 38	GM1200_C11_319R5_046.fsa		75	813
B, 39	GM1200_C11_319R5_046.fsa		18	55
B, 40	GM1200_C11_319R5_046.fsa		15	36
B, 41	GM1200_C11_319R5_046.fsa		23	88
B, 42	GM1200_C11_319R5_046.fsa		16	45
B, 43	GM1200_C11_319R5_046.fsa		13	31
B, 44	GM1200_C11_319R5_046.fsa		5	13
B, 45	GM1200_C11_319R5_046.fsa		19	34
B, 46	GM1200_C11_319R5_046.fsa		10	41
B, 47	GM1200_C11_319R5_046.fsa		4	12
B, 48	GM1200_C11_319R5_046.fsa		11	24
B, 49	GM1200_C11_319R5_046.fsa		11	35
B, 50	GM1200_C11_319R5_046.fsa		6	26
B, 51	GM1200_C11_319R5_046.fsa		16	40
B, 52	GM1200_C11_319R5_046.fsa		17	74
B, 53	GM1200_C11_319R5_046.fsa		8	20
B, 54	GM1200_C11_319R5_046.fsa		9	21
B, 55	GM1200_C11_319R5_046.fsa		4	11
B, 56	GM1200_C11_319R5_046.fsa		8	31
B, 57	GM1200_C11_319R5_046.fsa		16	41
B, 58	GM1200_C11_319R5_046.fsa		9	36
B, 59	GM1200_C11_319R5_046.fsa		14	36
B, 60	GM1200_C11_319R5_046.fsa		18	59
B, 61	GM1200_C11_319R5_046.fsa		14	79
B, 62	GM1200_C11_319R5_046.fsa		10	55
B, 63	GM1200_C11_319R5_046.fsa		14	31
B, 64	GM1200_C11_319R5_046.fsa		5	11
B, 65	GM1200_C11_319R5_046.fsa		8	26
B, 66	GM1200_C11_319R5_046.fsa		11	32
B, 67	GM1200_C11_319R5_046.fsa		6	26
B, 68	GM1200_C11_319R5_046.fsa		9	33
B, 69	GM1200_C11_319R5_046.fsa		18	54
B, 70	GM1200_C11_319R5_046.fsa		6	13
B, 71	GM1200_C11_319R5_046.fsa		8	21
B, 72	GM1200_C11_319R5_046.fsa		5	12
B, 73	GM1200_C11_319R5_046.fsa		10	26
B, 74	GM1200_C11_319R5_046.fsa		4	10
B, 75	GM1200_C11_319R5_046.fsa		10	27
B, 76	GM1200_C11_319R5_046.fsa		7	25
B, 77	GM1200_C11_319R5_046.fsa		48	263
B, 78	GM1200_C11_319R5_046.fsa		10	18
B, 79	GM1200_C11_319R5_046.fsa		23	109
B, 80	GM1200_C11_319R5_046.fsa		7	7
B, 81	GM1200_C11_319R5_046.fsa		47	239
B, 82	GM1200_C11_319R5_046.fsa		34	183
B, 83	GM1200_C11_319R5_046.fsa		12	47
B, 84	GM1200_C11_319R5_046.fsa		10	49
B, 85	GM1200_C11_319R5_046.fsa		12	30
B, 86	GM1200_C11_319R5_046.fsa		4	9
B, 87	GM1200_C11_319R5_046.fsa		5	9
B, 88	GM1200_C11_319R5_046.fsa		37	312
B, 89	GM1200_C11_319R5_046.fsa		38	267
B, 90	GM1200_C11_319R5_046.fsa		17	83
B, 91	GM1200_C11_319R5_046.fsa		8	25
B, 92	GM1200_C11_319R5_046.fsa		21	155
B, 93	GM1200_C11_319R5_046.fsa		9	24
B, 94	GM1200_C11_319R5_046.fsa		9	22
B, 95	GM1200_C11_319R5_046.fsa		14	40
B, 96	GM1200_C11_319R5_046.fsa		30	189
B, 97	GM1200_C11_319R5_046.fsa		14	67
B, 98	GM1200_C11_319R5_046.fsa		28	185
B, 99	GM1200_C11_319R5_046.fsa		21	63
B, 100	GM1200_C11_319R5_046.fsa		18	71
B, 101	GM1200_C11_319R5_046.fsa		15	75
B, 102	GM1200_C11_319R5_046.fsa		17	91
B, 103	GM1200_C11_319R5_046.fsa		18	63
B, 104	GM1200_C11_319R5_046.fsa		8	24
B, 105	GM1200_C11_319R5_046.fsa		12	39
B, 106	GM1200_C11_319R5_046.fsa		12	51
B, 107	GM1200_C11_319R5_046.fsa		38	167
B, 108	GM1200_C11_319R5_046.fsa		59	366
B, 109	GM1200_C11_319R5_046.fsa		963	6595
B, 110	GM1200_C11_319R5_046.fsa		430	2434
B, 111	GM1200_C11_319R5_046.fsa	0.5755	156	996
B, 112	GM1200_C11_319R5_046.fsa	30216	813	4941
B, 113	GM1200_C11_319R5_046.fsa	44604	53	246
B, 114	GM1200_C11_319R5_046.fsa	57554	4	15
B, 115	GM1200_C11_319R5_046.fsa	84892	155	1341
B, 116	GM1200_C11_319R5_046.fsa	110791	777	3771
B, 117	GM1200_C11_319R5_046.fsa	129496	543	4091
B, 118	GM1200_C11_319R5_046.fsa	155396	365	2094
B, 119	GM1200_C11_319R5_046.fsa	166907	30	111
B, 120	GM1200_C11_319R5_046.fsa	178417	23	113
B, 121	GM1200_C11_319R5_046.fsa	197122	248	1418
B, 122	GM1200_C11_319R5_046.fsa	21315	769	4395
B, 123	GM1200_C11_319R5_046.fsa	23.72	66	336
B, 124	GM1200_C11_319R5_046.fsa	249714	251	1385
B, 125	GM1200_C11_319R5_046.fsa	281574	973	5484
B, 126	GM1200_C11_319R5_046.fsa	296262	1347	8059
B, 127	GM1200_C11_319R5_046.fsa	324753	1688	12577
B, 128	GM1200_C11_319R5_046.fsa	338572	184	1114
B, 129	GM1200_C11_319R5_046.fsa	346732	119	556
B, 130	GM1200_C11_319R5_046.fsa	366715	1320	7287
B, 131	GM1200_C11_319R5_046.fsa	383566	127	602
B, 132	GM1200_C11_319R5_046.fsa	394987	1166	6040
B, 133	GM1200_C11_319R5_046.fsa	41038	1205	6683
B, 134	GM1200_C11_319R5_046.fsa	418385	287	1607
B, 135	GM1200_C11_319R5_046.fsa	42972	36	165
B, 136	GM1200_C11_319R5_046.fsa	438703	108	532
B, 137	GM1200_C11_319R5_046.fsa	445393	5	11
B, 138	GM1200_C11_319R5_046.fsa	463037	117	781
B, 139	GM1200_C11_319R5_046.fsa	47825	342	2479
B, 140	GM1200_C11_319R5_046.fsa	509122	263	2525
B, 141	GM1200_C11_319R5_046.fsa	528904	238	1910
B, 142	GM1200_C11_319R5_046.fsa	546322	129	474
B, 143	GM1200_C11_319R5_046.fsa	553419	156	423
B, 144	GM1200_C11_319R5_046.fsa	560474	426	1453
B, 145	GM1200_C11_319R5_046.fsa	566487	169	564
B, 146	GM1200_C11_319R5_046.fsa	577432	422	1682
B, 147	GM1200_C11_319R5_046.fsa	586314	2152	10027
B, 148	GM1200_C11_319R5_046.fsa	59122	688	3293
B, 149	GM1200_C11_319R5_046.fsa	602114	577	2424
B, 150	GM1200_C11_319R5_046.fsa	612672	1061	4887
B, 151	GM1200_C11_319R5_046.fsa	624261	119	441
B, 152	GM1200_C11_319R5_046.fsa	634772	453	1896
B, 153	GM1200_C11_319R5_046.fsa	644213	331	1336
B, 154	GM1200_C11_319R5_046.fsa	656774	56	219
B, 155	GM1200_C11_319R5_046.fsa	666173	260	1242
B, 156	GM1200_C11_319R5_046.fsa	675555	55	232
B, 157	GM1200_C11_319R5_046.fsa	685959	77	303
B, 158	GM1200_C11_319R5_046.fsa	697378	156	731
B, 159	GM1200_C11_319R5_046.fsa	708771	279	1377
B, 160	GM1200_C11_319R5_046.fsa	718073	105	520
B, 161	GM1200_C11_319R5_046.fsa	728388	248	1108
B, 162	GM1200_C11_319R5_046.fsa	738682	196	782
B, 163	GM1200_C11_319R5_046.fsa	74998	71	304
B, 164	GM1200_C11_319R5_046.fsa	761253	156	680
B, 165	GM1200_C11_319R5_046.fsa	771479	178	832
B, 166	GM1200_C11_319R5_046.fsa	782703	194	908
B, 167	GM1200_C11_319R5_046.fsa	796952	113	651
B, 168	GM1200_C11_319R5_046.fsa	805971	488	2435
B, 169	GM1200_C11_319R5_046.fsa	814913	413	2060
B, 170	GM1200_C11_319R5_046.fsa	827802	89	355
B, 171	GM1200_C11_319R5_046.fsa	839669	61	215
B, 172	GM1200_C11_319R5_046.fsa	850522	105	380
B, 173	GM1200_C11_319R5_046.fsa	861352	432	1782
B, 174	GM1200_C11_319R5_046.fsa	871176	182	901
B, 175	GM1200_C11_319R5_046.fsa	879021	790	3549
B, 176	GM1200_C11_319R5_046.fsa	889788	490	2054
B, 177	GM1200_C11_319R5_046.fsa	899555	229	866
B, 178	GM1200_C11_319R5_046.fsa	909303	155	590
B, 179	GM1200_C11_319R5_046.fsa	922918	92	390
B, 180	GM1200_C11_319R5_046.fsa	93262	91	407
B, 181	GM1200_C11_319R5_046.fsa	94327	93	311
B, 182	GM1200_C11_319R5_046.fsa	953896	661	2859
B, 183	GM1200_C11_319R5_046.fsa	963537	142	500
B, 184	GM1200_C11_319R5_046.fsa	972198	693	2878
B, 185	GM1200_C11_319R5_046.fsa	982762	139	483
B, 186	GM1200_C11_319R5_046.fsa	993304	699	3018
B, 187	GM1200_C11_319R5_046.fsa	1003899	786	3336
B, 188	GM1200_C11_319R5_046.fsa	1014603	809	3545
B, 189	GM1200_C11_319R5_046.fsa	1024309	185	711
B, 190	GM1200_C11_319R5_046.fsa	1033993	176	680
B, 191	GM1200_C11_319R5_046.fsa	1043655	712	3065
B, 192	GM1200_C11_319R5_046.fsa	105522	146	607
B, 193	GM1200_C11_319R5_046.fsa	1064832	1392	6436
B, 194	GM1200_C11_319R5_046.fsa	107538	164	622
B, 195	GM1200_C11_319R5_046.fsa	1084946	1300	5763
B, 196	GM1200_C11_319R5_046.fsa	1092583	39	129
B, 197	GM1200_C11_319R5_046.fsa	1103062	784	3438
B, 198	GM1200_C11_319R5_046.fsa	1112564	198	734
B, 199	GM1200_C11_319R5_046.fsa	1122992	595	2499
B, 200	GM1200_C11_319R5_046.fsa	1133394	220	985
B, 201	GM1200_C11_319R5_046.fsa	1143719	527	2351
B, 202	GM1200_C11_319R5_046.fsa	1152073	339	1430
B, 203	GM1200_C11_319R5_046.fsa	1163184	1413	6231
B, 204	GM1200_C11_319R5_046.fsa	1176109	724	3246
B, 205	GM1200_C11_319R5_046.fsa	1187153	1385	6253
B, 206	GM1200_C11_319R5_046.fsa	1199084	733	3562
B, 207	GM1200_C11_319R5_046.fsa	1207282	1048	4772
B, 208	GM1200_C11_319R5_046.fsa	1220024	762	3424
B, 209	GM1200_C11_319R5_046.fsa	1226394	32	146
B, 210	GM1200_C11_319R5_046.fsa	1236403	829	3695
B, 211	GM1200_C11_319R5_046.fsa	1244591	149	525
B, 212	GM1200_C11_319R5_046.fsa	1253687	459	1917
B, 213	GM1200_C11_319R5_046.fsa	1263693	213	793
B, 214	GM1200_C11_319R5_046.fsa	1275515	546	2417
B, 215	GM1200_C11_319R5_046.fsa	1285517	456	1922
B, 216	GM1200_C11_319R5_046.fsa	1294609	539	2382
B, 217	GM1200_C11_319R5_046.fsa	1305518	328	1539
B, 218	GM1200_C11_319R5_046.fsa	1313699	1776	8265
B, 219	GM1200_C11_319R5_046.fsa	1325514	354	1510
B, 220	GM1200_C11_319R5_046.fsa	1333692	88	312
B, 221	GM1200_C11_319R5_046.fsa	1346413	430	1869
B, 222	GM1200_C11_319R5_046.fsa	1356406	208	834
B, 223	GM1200_C11_319R5_046.fsa	136549	274	1043
B, 224	GM1200_C11_319R5_046.fsa	1374573	251	1010
B, 225	GM1200_C11_319R5_046.fsa	1383655	1151	5014
B, 226	GM1200_C11_319R5_046.fsa	1394552	499	2147
B, 227	GM1200_C11_319R5_046.fsa	1405562	712	2977
B, 228	GM1200_C11_319R5_046.fsa	1413904	675	2751
B, 229	GM1200_C11_319R5_046.fsa	1424099	864	3694
B, 230	GM1200_C11_319R5_046.fsa	1435219	1200	5025
B, 231	GM1200_C11_319R5_046.fsa	1446337	694	2874
B, 232	GM1200_C11_319R5_046.fsa	1455602	530	2200
B, 233	GM1200_C11_319R5_046.fsa	146857	702	3204
B, 234	GM1200_C11_319R5_046.fsa	1477832	340	1462
B, 235	GM1200_C11_319R5_046.fsa	1489871	187	806
B, 236	GM1200_C11_319R5_046.fsa	1497278	766	3636
B, 237	GM1200_C11_319R5_046.fsa	1505611	1333	6472
B, 238	GM1200_C11_319R5_046.fsa	1518572	198	781
B, 239	GM1200_C11_319R5_046.fsa	1528755	448	1952
B, 240	GM1200_C11_319R5_046.fsa	153801	104	361
B, 241	GM1200_C11_319R5_046.fsa	1547265	724	3117
B, 242	GM1200_C11_319R5_046.fsa	1558369	2021	8974
B, 243	GM1200_C11_319R5_046.fsa	1566697	238	1095
B, 244	GM1200_C11_319R5_046.fsa	1577799	513	2207
B, 245	GM1200_C11_319R5_046.fsa	158.89	482	2161
B, 246	GM1200_C11_319R5_046.fsa	160.0	1165	5389
B, 247	GM1200_C11_319R5_046.fsa	1610931	623	2889
B, 248	GM1200_C11_319R5_046.fsa	1623673	614	2783
B, 249	GM1200_C11_319R5_046.fsa	1633677	256	1097
B, 250	GM1200_C11_319R5_046.fsa	1643674	386	1672
B, 251	GM1200_C11_319R5_046.fsa	1653664	232	1003
B, 252	GM1200_C11_319R5_046.fsa	1664554	402	1733
B, 253	GM1200_C11_319R5_046.fsa	167453	882	4189
B, 254	GM1200_C11_319R5_046.fsa	1681781	307	1471
B, 255	GM1200_C11_319R5_046.fsa	1689933	871	4223
B, 256	GM1200_C11_319R5_046.fsa	1702606	222	940
B, 257	GM1200_C11_319R5_046.fsa	1714364	258	1098
B, 258	GM1200_C11_319R5_046.fsa	1725209	272	1150
B, 259	GM1200_C11_319R5_046.fsa	1735143	1138	5276
B, 260	GM1200_C11_319R5_046.fsa	1745071	209	870
B, 261	GM1200_C11_319R5_046.fsa	175409	783	3601
B, 262	GM1200_C11_319R5_046.fsa	1763103	96	389
B, 263	GM1200_C11_319R5_046.fsa	1774812	1065	4817
B, 264	GM1200_C11_319R5_046.fsa	1783813	210	879
B, 265	GM1200_C11_319R5_046.fsa	1795505	169	660
B, 266	GM1200_C11_319R5_046.fsa	1805427	1305	5970
B, 267	GM1200_C11_319R5_046.fsa	1815374	235	1100
B, 268	GM1200_C11_319R5_046.fsa	1825317	1300	6091
B, 269	GM1200_C11_319R5_046.fsa	1836158	226	982
B, 270	GM1200_C11_319R5_046.fsa	1846093	788	3768
B, 271	GM1200_C11_319R5_046.fsa	185512	256	1273
B, 272	GM1200_C11_319R5_046.fsa	1866851	58	239
B, 273	GM1200_C11_319R5_046.fsa	187587	366	1517
B, 274	GM1200_C11_319R5_046.fsa	1883985	320	1392
B, 275	GM1200_C11_319R5_046.fsa	189.39	346	1431
B, 276	GM1200_C11_319R5_046.fsa	190381	1642	7448
B, 277	GM1200_C11_319R5_046.fsa	1911916	454	1978
B, 278	GM1200_C11_319R5_046.fsa	1920919	577	2489
B, 279	GM1200_C11_319R5_046.fsa	1931718	630	2735
B, 280	GM1200_C11_319R5_046.fsa	1942512	2498	11783
B, 281	GM1200_C11_319R5_046.fsa	1953301	569	2398
B, 282	GM1200_C11_319R5_046.fsa	1963187	659	2883
B, 283	GM1200_C11_319R5_046.fsa	1973968	443	1742
B, 284	GM1200_C11_319R5_046.fsa	1984743	1727	7697
B, 285	GM1200_C11_319R5_046.fsa	1994616	694	2864
B, 286	GM1200_C11_319R5_046.fsa	2005354	1804	8386
B, 287	GM1200_C11_319R5_046.fsa	2014276	1795	8547
B, 288	GM1200_C11_319R5_046.fsa	2024089	970	4206
B, 289	GM1200_C11_319R5_046.fsa	2034794	1038	4554
B, 290	GM1200_C11_319R5_046.fsa	2045497	548	2338
B, 291	GM1200_C11_319R5_046.fsa	2054416	2166	10068
B, 292	GM1200_C11_319R5_046.fsa	2065117	1060	4768
B, 293	GM1200_C11_319R5_046.fsa	2074035	758	3417
B, 294	GM1200_C11_319R5_046.fsa	2084734	795	3655
B, 295	GM1200_C11_319R5_046.fsa	209365	329	1570
B, 296	GM1200_C11_319R5_046.fsa	2106131	557	2543
B, 297	GM1200_C11_319R5_046.fsa	2117719	177	746
B, 298	GM1200_C11_319R5_046.fsa	2129306	56	210
B, 299	GM1200_C11_319R5_046.fsa	2139109	115	476
B, 300	GM1200_C11_319R5_046.fsa	2148075	351	1513
B, 301	GM1200_C11_319R5_046.fsa	2157939	515	2329
B, 302	GM1200_C11_319R5_046.fsa	216869	281	1315
B, 303	GM1200_C11_319R5_046.fsa	2178538	987	4841
B, 304	GM1200_C11_319R5_046.fsa	2189273	73	269
B, 305	GM1200_C11_319R5_046.fsa	220.0	942	4705
B, 306	GM1200_C11_319R5_046.fsa	2208754	706	3467
B, 307	GM1200_C11_319R5_046.fsa	2220131	173	681
B, 308	GM1200_C11_319R5_046.fsa	222888	222	895
B, 309	GM1200_C11_319R5_046.fsa	2237627	892	4352
B, 310	GM1200_C11_319R5_046.fsa	2248121	322	1390
B, 311	GM1200_C11_319R5_046.fsa	2257738	2240	10815
B, 312	GM1200_C11_319R5_046.fsa	2269101	110	423
B, 313	GM1200_C11_319R5_046.fsa	2278713	275	1219
B, 314	GM1200_C11_319R5_046.fsa	2289196	636	3122
B, 315	GM1200_C11_319R5_046.fsa	2299677	2641	13667
B, 316	GM1200_C11_319R5_046.fsa	230841	362	1857
B, 317	GM1200_C11_319R5_046.fsa	231714	128	508
B, 318	GM1200_C11_319R5_046.fsa	2327614	1243	6230
B, 319	GM1200_C11_319R5_046.fsa	2338086	734	3606
B, 320	GM1200_C11_319R5_046.fsa	2347684	273	1286
B, 321	GM1200_C11_319R5_046.fsa	2359896	1228	6135
B, 322	GM1200_C11_319R5_046.fsa	2369489	1710	8779
B, 323	GM1200_C11_319R5_046.fsa	2380824	335	1344
B, 324	GM1200_C11_319R5_046.fsa	2389541	1480	7331
B, 325	GM1200_C11_319R5_046.fsa	240.0	863	4253
B, 326	GM1200_C11_319R5_046.fsa	240897	147	531
B, 327	GM1200_C11_319R5_046.fsa	2418828	1337	6722
B, 328	GM1200_C11_319R5_046.fsa	2430465	104	439
B, 329	GM1200_C11_319R5_046.fsa	2437619	198	948
B, 330	GM1200_C11_319R5_046.fsa	244834	1706	8943
B, 331	GM1200_C11_319R5_046.fsa	245905	180	887
B, 332	GM1200_C11_319R5_046.fsa	247064	158	675
B, 333	GM1200_C11_319R5_046.fsa	2481326	1641	8334
B, 334	GM1200_C11_319R5_046.fsa	2492001	2158	11437
B, 335	GM1200_C11_319R5_046.fsa	2501736	147	607
B, 336	GM1200_C11_319R5_046.fsa	2510407	281	1207
B, 337	GM1200_C11_319R5_046.fsa	252.08	1060	5441
B, 338	GM1200_C11_319R5_046.fsa	2532906	166	678
B, 339	GM1200_C11_319R5_046.fsa	2542405	262	1353
B, 340	GM1200_C11_319R5_046.fsa	2553614	229	1080
B, 341	GM1200_C11_319R5_046.fsa	2561365	976	5187
B, 342	GM1200_C11_319R5_046.fsa	2571687	1266	6904
B, 343	GM1200_C11_319R5_046.fsa	2580278	136	557
B, 344	GM1200_C11_319R5_046.fsa	2589716	888	4646
B, 345	GM1200_C11_319R5_046.fsa	2600873	117	539
B, 346	GM1200_C11_319R5_046.fsa	2608734	1221	6912
B, 347	GM1200_C11_319R5_046.fsa	2618341	1010	5697
B, 348	GM1200_C11_319R5_046.fsa	2628821	82	318
B, 349	GM1200_C11_319R5_046.fsa	2638428	653	3479
B, 350	GM1200_C11_319R5_046.fsa	2650655	3180	18377
B, 351	GM1200_C11_319R5_046.fsa	2662009	47	185
B, 352	GM1200_C11_319R5_046.fsa	2669869	212	996
B, 353	GM1200_C11_319R5_046.fsa	2678602	164	777
B, 354	GM1200_C11_319R5_046.fsa	2687336	52	172
B, 355	GM1200_C11_319R5_046.fsa	2700436	55	223
B, 356	GM1200_C11_319R5_046.fsa	2710916	176	824
B, 357	GM1200_C11_319R5_046.fsa	2721396	1359	7755
B, 358	GM1200_C11_319R5_046.fsa	2731003	322	1799
B, 359	GM1200_C11_319R5_046.fsa	2741483	350	1808
B, 360	GM1200_C11_319R5_046.fsa	2752837	140	708
B, 361	GM1200_C11_319R5_046.fsa	2761571	1910	11379
B, 362	GM1200_C11_319R5_046.fsa	2772051	394	2191
B, 363	GM1200_C11_319R5_046.fsa	2782532	211	1002
B, 364	GM1200_C11_319R5_046.fsa	2793013	558	3353
B, 365	GM1200_C11_319R5_046.fsa	2803454	3075	18686
B, 366	GM1200_C11_319R5_046.fsa	2812948	115	614
B, 367	GM1200_C11_319R5_046.fsa	2822436	231	1101
B, 368	GM1200_C11_319R5_046.fsa	2832781	243	1157
B, 369	GM1200_C11_319R5_046.fsa	284312	290	1442
B, 370	GM1200_C11_319R5_046.fsa	2853452	578	3239
B, 371	GM1200_C11_319R5_046.fsa	2863778	528	2982
B, 372	GM1200_C11_319R5_046.fsa	2874098	206	1060
B, 373	GM1200_C11_319R5_046.fsa	2881833	92	374
B, 374	GM1200_C11_319R5_046.fsa	2894718	755	4474
B, 375	GM1200_C11_319R5_046.fsa	2905877	57	208
B, 376	GM1200_C11_319R5_046.fsa	2915313	199	1050
B, 377	GM1200_C11_319R5_046.fsa	2923887	26	97
B, 378	GM1200_C11_319R5_046.fsa	2935026	1078	7172
B, 379	GM1200_C11_319R5_046.fsa	2943589	663	4305
B, 380	GM1200_C11_319R5_046.fsa	2953004	203	1078
B, 381	GM1200_C11_319R5_046.fsa	2963269	55	239
B, 382	GM1200_C11_319R5_046.fsa	2974382	494	2903
B, 383	GM1200_C11_319R5_046.fsa	2984634	1663	10947
B, 384	GM1200_C11_319R5_046.fsa	2994026	124	780
B, 385	GM1200_C11_319R5_046.fsa	3002522	159	889
B, 386	GM1200_C11_319R5_046.fsa	3011782	211	1085
B, 387	GM1200_C11_319R5_046.fsa	3021905	151	768
B, 388	GM1200_C11_319R5_046.fsa	3032897	291	1646
B, 389	GM1200_C11_319R5_046.fsa	3043916	699	4454
B, 390	GM1200_C11_319R5_046.fsa	3054112	421	2434
B, 391	GM1200_C11_319R5_046.fsa	3065184	232	1382
B, 392	GM1200_C11_319R5_046.fsa	3075428	1202	7888
B, 393	GM1200_C11_319R5_046.fsa	3085696	176	968
B, 394	GM1200_C11_319R5_046.fsa	3096847	231	1301
B, 395	GM1200_C11_319R5_046.fsa	3106304	2726	18546
B, 396	GM1200_C11_319R5_046.fsa	3115782	254	1676
B, 397	GM1200_C11_319R5_046.fsa	312528	176	926
B, 398	GM1200_C11_319R5_046.fsa	3134799	48	194
B, 399	GM1200_C11_319R5_046.fsa	3143573	1698	11532
B, 400	GM1200_C11_319R5_046.fsa	3156088	48	188
B, 401	GM1200_C11_319R5_046.fsa	3165035	61	233
B, 402	GM1200_C11_319R5_046.fsa	3174885	134	776
B, 403	GM1200_C11_319R5_046.fsa	3185641	135	832
B, 404	GM1200_C11_319R5_046.fsa	3195511	13	39
B, 405	GM1200_C11_319R5_046.fsa	3206122	136	710
B, 406	GM1200_C11_319R5_046.fsa	3216603	118	543
B, 407	GM1200_C11_319R5_046.fsa	3227068	206	1069
B, 408	GM1200_C11_319R5_046.fsa	3237517	168	940
B, 409	GM1200_C11_319R5_046.fsa	3246212	453	2864
B, 410	GM1200_C11_319R5_046.fsa	3256631	197	1011
B, 411	GM1200_C11_319R5_046.fsa	3267035	139	690
B, 412	GM1200_C11_319R5_046.fsa	3277422	884	6115
B, 413	GM1200_C11_319R5_046.fsa	3288657	1269	9117
B, 414	GM1200_C11_319R5_046.fsa	3298149	186	1105
B, 415	GM1200_C11_319R5_046.fsa	3307628	28	96
B, 416	GM1200_C11_319R5_046.fsa	3317093	277	1763
B, 417	GM1200_C11_319R5_046.fsa	3326546	96	482
B, 418	GM1200_C11_319R5_046.fsa	333.77	151	811
B, 419	GM1200_C11_319R5_046.fsa	334798	662	4557
B, 420	GM1200_C11_319R5_046.fsa	335739	137	813
B, 421	GM1200_C11_319R5_046.fsa	3366787	46	159
B, 422	GM1200_C11_319R5_046.fsa	3376171	150	815
B, 423	GM1200_C11_319R5_046.fsa	3388096	358	2493
B, 424	GM1200_C11_319R5_046.fsa	3397451	263	1792
B, 425	GM1200_C11_319R5_046.fsa	3416396	1132	7745
B, 426	GM1200_C11_319R5_046.fsa	3426749	38	147
B, 427	GM1200_C11_319R5_046.fsa	3436239	1161	8096
B, 428	GM1200_C11_319R5_046.fsa	3447453	75	409
B, 429	GM1200_C11_319R5_046.fsa	3457803	202	1185
B, 430	GM1200_C11_319R5_046.fsa	3468152	251	1404
B, 431	GM1200_C11_319R5_046.fsa	3479362	167	940
B, 432	GM1200_C11_319R5_046.fsa	3490571	441	2829
B, 433	GM1200_C11_319R5_046.fsa	3500054	149	771
B, 434	GM1200_C11_319R5_046.fsa	3510398	28	88
B, 435	GM1200_C11_319R5_046.fsa	3520741	80	449
B, 436	GM1200_C11_319R5_046.fsa	3531083	13	42
B, 437	GM1200_C11_319R5_046.fsa	3540562	407	2503
B, 438	GM1200_C11_319R5_046.fsa	355004	260	1385
B, 439	GM1200_C11_319R5_046.fsa	3561241	362	2207
B, 440	GM1200_C11_319R5_046.fsa	3571578	686	4448
B, 441	GM1200_C11_319R5_046.fsa	3582776	329	2051
B, 442	GM1200_C11_319R5_046.fsa	3592249	95	395
B, 443	GM1200_C11_319R5_046.fsa	3601711	338	2107
B, 444	GM1200_C11_319R5_046.fsa	361198	126	561
B, 445	GM1200_C11_319R5_046.fsa	3620541	170	924
B, 446	GM1200_C11_319R5_046.fsa	362996	356	2266
B, 447	GM1200_C11_319R5_046.fsa	3640238	25	86
B, 448	GM1200_C11_319R5_046.fsa	3645379	6	6
B, 449	GM1200_C11_319R5_046.fsa	3659949	1280	10289
B, 450	GM1200_C11_319R5_046.fsa	366938	457	3659
B, 451	GM1200_C11_319R5_046.fsa	3680529	32	122
B, 452	GM1200_C11_319R5_046.fsa	3690825	302	2067
B, 453	GM1200_C11_319R5_046.fsa	3702841	49	152
B, 454	GM1200_C11_319R5_046.fsa	3722592	1239	9838
B, 455	GM1200_C11_319R5_046.fsa	3741495	1264	10283
B, 456	GM1200_C11_319R5_046.fsa	3760411	923	7371
B, 457	GM1200_C11_319R5_046.fsa	3771594	35	128
B, 458	GM1200_C11_319R5_046.fsa	3783642	356	2483
B, 459	GM1200_C11_319R5_046.fsa	3791389	42	221
B, 460	GM1200_C11_319R5_046.fsa	3802622	314	2208
B, 461	GM1200_C11_319R5_046.fsa	3813982	88	544
B, 462	GM1200_C11_319R5_046.fsa	3823594	305	2216
B, 463	GM1200_C11_319R5_046.fsa	3833205	18	37
B, 464	GM1200_C11_319R5_046.fsa	3842815	289	1944
B, 465	GM1200_C11_319R5_046.fsa	3852425	122	673
B, 466	GM1200_C11_319R5_046.fsa	3862908	163	1096
B, 467	GM1200_C11_319R5_046.fsa	3874264	1050	8753
B, 468	GM1200_C11_319R5_046.fsa	3883872	374	2787
B, 469	GM1200_C11_319R5_046.fsa	3904833	293	2181
B, 470	GM1200_C11_319R5_046.fsa	3915312	66	327
B, 471	GM1200_C11_319R5_046.fsa	3925791	94	499
B, 472	GM1200_C11_319R5_046.fsa	3936269	946	7077
B, 473	GM1200_C11_319R5_046.fsa	3955478	405	3214
B, 474	GM1200_C11_319R5_046.fsa	3965955	812	6411
B, 475	GM1200_C11_319R5_046.fsa	3982542	782	6470
B, 476	GM1200_C11_319R5_046.fsa	3993017	474	3434
B, 477	GM1200_C11_319R5_046.fsa	4003399	34	128
B, 478	GM1200_C11_319R5_046.fsa	4013605	7	25
B, 479	GM1200_C11_319R5_046.fsa	4023828	466	3355
B, 480	GM1200_C11_319R5_046.fsa	4035775	20	57
B, 481	GM1200_C11_319R5_046.fsa	4045178	613	4591
B, 482	GM1200_C11_319R5_046.fsa	4052882	141	1155
B, 483	GM1200_C11_319R5_046.fsa	4062311	364	2809
B, 484	GM1200_C11_319R5_046.fsa	4072613	444	3013
B, 485	GM1200_C11_319R5_046.fsa	4083793	69	278
B, 486	GM1200_C11_319R5_046.fsa	4091544	200	1241
B, 487	GM1200_C11_319R5_046.fsa	4102759	1211	9913
B, 488	GM1200_C11_319R5_046.fsa	4113129	42	153
B, 489	GM1200_C11_319R5_046.fsa	4126116	21	100
B, 490	GM1200_C11_319R5_046.fsa	4133922	114	788
B, 491	GM1200_C11_319R5_046.fsa	4143571	79	539
B, 492	GM1200_C11_319R5_046.fsa	4154293	7	13
B, 493	GM1200_C11_319R5_046.fsa	4165026	226	1457
B, 494	GM1200_C11_319R5_046.fsa	4175773	89	580
B, 495	GM1200_C11_319R5_046.fsa	4184738	209	1508
B, 496	GM1200_C11_319R5_046.fsa	4203516	392	3016
B, 497	GM1200_C11_319R5_046.fsa	4213179	9	24
B, 498	GM1200_C11_319R5_046.fsa	4222837	166	1021
B, 499	GM1200_C11_319R5_046.fsa	4234243	30	76
B, 500	GM1200_C11_319R5_046.fsa	4243011	13	42
B, 501	GM1200_C11_319R5_046.fsa	4254401	24	64
B, 502	GM1200_C11_319R5_046.fsa	4263158	66	279
B, 503	GM1200_C11_319R5_046.fsa	4273659	69	368
B, 504	GM1200_C11_319R5_046.fsa	4282405	211	1385
B, 505	GM1200_C11_319R5_046.fsa	4292893	30	97
B, 506	GM1200_C11_319R5_046.fsa	4303374	313	2060
B, 507	GM1200_C11_319R5_046.fsa	4313848	16	43
B, 508	GM1200_C11_319R5_046.fsa	4322572	191	1042
B, 509	GM1200_C11_319R5_046.fsa	4333905	16	36
B, 510	GM1200_C11_319R5_046.fsa	4344359	4282	51760
B, 511	GM1200_C11_319R5_046.fsa	4362637	683	5511
B, 512	GM1200_C11_319R5_046.fsa	437655	249	1411
B, 513	GM1200_C11_319R5_046.fsa	438437	122	545
B, 514	GM1200_C11_319R5_046.fsa	4396528	26	70
B, 515	GM1200_C11_319R5_046.fsa	4407923	41	229
B, 516	GM1200_C11_319R5_046.fsa	4415849	110	531
B, 517	GM1200_C11_319R5_046.fsa	4425541	32	111
B, 518	GM1200_C11_319R5_046.fsa	4434356	329	2531
B, 519	GM1200_C11_319R5_046.fsa	444494	427	3301
B, 520	GM1200_C11_319R5_046.fsa	4453765	23	101
B, 521	GM1200_C11_319R5_046.fsa	4466127	416	2766
B, 522	GM1200_C11_319R5_046.fsa	4474963	10	10
B, 523	GM1200_C11_319R5_046.fsa	4482918	167	935
B, 524	GM1200_C11_319R5_046.fsa	4513889	32	150
B, 525	GM1200_C11_319R5_046.fsa	4537817	32288	187900
B, 526	GM1200_C11_319R5_046.fsa	4581323	6	10
B, 527	GM1200_C11_319R5_046.fsa	4590214	7	14
B, 528	GM1200_C11_319R5_046.fsa	4594662	14	22
B, 529	GM1200_C11_319R5_046.fsa	4601772	17	43
B, 530	GM1200_C11_319R5_046.fsa	4610635	14	43
B, 531	GM1200_C11_319R5_046.fsa	4615068	15	59
B, 532	GM1200_C11_319R5_046.fsa	4620391	18	65
B, 533	GM1200_C11_319R5_046.fsa	4629267	12	57
B, 534	GM1200_C11_319R5_046.fsa	4639037	12	43
B, 535	GM1200_C11_319R5_046.fsa	4645259	13	71
B, 536	GM1200_C11_319R5_046.fsa	4661271	22	82
B, 537	GM1200_C11_319R5_046.fsa	4671067	7	21
B, 538	GM1200_C11_319R5_046.fsa	4675522	10	22
B, 539	GM1200_C11_319R5_046.fsa	4685328	8	27
B, 540	GM1200_C11_319R5_046.fsa	4691572	3	7
B, 541	GM1200_C11_319R5_046.fsa	4699605	9	19
B, 542	GM1200_C11_319R5_046.fsa	4705857	16	30
B, 543	GM1200_C11_319R5_046.fsa	4711218	21	91
B, 544	GM1200_C11_319R5_046.fsa	4721052	24	151
B, 545	GM1200_C11_319R5_046.fsa	4731789	32	146
B, 546	GM1200_C11_319R5_046.fsa	4735369	30	139
B, 547	GM1200_C11_319R5_046.fsa	4746118	39	297
B, 548	GM1200_C11_319R5_046.fsa	4753289	19	44
B, 549	GM1200_C11_319R5_046.fsa	4757773	10	28
B, 550	GM1200_C11_319R5_046.fsa	4766746	4	10
B, 551	GM1200_C11_319R5_046.fsa	4771235	9	21
B, 552	GM1200_C11_319R5_046.fsa	4782913	27	152
B, 553	GM1200_C11_319R5_046.fsa	4788306	30	120
B, 554	GM1200_C11_319R5_046.fsa	4795501	16	76
B, 555	GM1200_C11_319R5_046.fsa	480.0	15	70
B, 556	GM1200_C11_319R5_046.fsa	4805447	8	40
B, 557	GM1200_C11_319R5_046.fsa	4814528	5	9
B, 558	GM1200_C11_319R5_046.fsa	4819071	8	10
B, 559	GM1200_C11_319R5_046.fsa	4824524	4	4
B, 560	GM1200_C11_319R5_046.fsa	4831798	62	416
B, 561	GM1200_C11_319R5_046.fsa	4841804	37	222
B, 562	GM1200_C11_319R5_046.fsa	4866392	164	1928
B, 563	GM1200_C11_319R5_046.fsa	487642	111	1055
B, 564	GM1200_C11_319R5_046.fsa	4889192	6	6
B, 565	GM1200_C11_319R5_046.fsa	4907455	12	28
B, 566	GM1200_C11_319R5_046.fsa	4912938	9	21
B, 567	GM1200_C11_319R5_046.fsa	4916594	4	11
B, 568	GM1200_C11_319R5_046.fsa	4921166	11	42
B, 569	GM1200_C11_319R5_046.fsa	4929398	12	37
B, 570	GM1200_C11_319R5_046.fsa	4941296	16	57
B, 571	GM1200_C11_319R5_046.fsa	4950454	22	73
B, 572	GM1200_C11_319R5_046.fsa	4954119	13	34
B, 573	GM1200_C11_319R5_046.fsa	4960535	7	17
B, 574	GM1200_C11_319R5_046.fsa	4965119	18	46
B, 575	GM1200_C11_319R5_046.fsa	4968787	14	57
B, 576	GM1200_C11_319R5_046.fsa	4977043	9	38
B, 577	GM1200_C11_319R5_046.fsa	4981632	10	39
B, 578	GM1200_C11_319R5_046.fsa	4988058	9	28
B, 579	GM1200_C11_319R5_046.fsa	499265	11	53
B, 580	GM1200_C11_319R5_046.fsa	4998162	11	74
B, 581	GM1200_C11_319R5_046.fsa	5011679	17	33
B, 582	GM1200_C11_319R5_046.fsa	5016182	13	48
B, 583	GM1200_C11_319R5_046.fsa	5019788	8	17
B, 584	GM1200_C11_319R5_046.fsa	5024301	11	21
B, 585	GM1200_C11_319R5_046.fsa	5027915	6	17
B, 586	GM1200_C11_319R5_046.fsa	5033344	9	26
B, 587	GM1200_C11_319R5_046.fsa	5043318	12	50
B, 588	GM1200_C11_319R5_046.fsa	504968	6	14
B, 589	GM1200_C11_319R5_046.fsa	5054232	12	34
B, 590	GM1200_C11_319R5_046.fsa	5066094	16	33
B, 591	GM1200_C11_319R5_046.fsa	5072498	10	21
B, 592	GM1200_C11_319R5_046.fsa	5077079	10	38
B, 593	GM1200_C11_319R5_046.fsa	5080749	10	50
B, 594	GM1200_C11_319R5_046.fsa	508.81	15	70
B, 595	GM1200_C11_319R5_046.fsa	5096388	14	52
B, 596	GM1200_C11_319R5_046.fsa	5105621	7	21
B, 597	GM1200_C11_319R5_046.fsa	5112099	6	15
B, 598	GM1200_C11_319R5_046.fsa	5118589	12	31
B, 599	GM1200_C11_319R5_046.fsa	5123232	6	23
B, 600	GM1200_C11_319R5_046.fsa	5131606	17	39
B, 601	GM1200_C11_319R5_046.fsa	5135334	21	67
B, 602	GM1200_C11_319R5_046.fsa	5157374	16	42
B, 603	GM1200_C11_319R5_046.fsa	5162206	7	15
B, 604	GM1200_C11_319R5_046.fsa	5168009	8	18
B, 605	GM1200_C11_319R5_046.fsa	5172848	11	31
B, 606	GM1200_C11_319R5_046.fsa	5187382	12	19
B, 607	GM1200_C11_319R5_046.fsa	5196115	23	132
B, 608	GM1200_C11_319R5_046.fsa	5210314	18	70
B, 609	GM1200_C11_319R5_046.fsa	5216873	15	46
B, 610	GM1200_C11_319R5_046.fsa	5224364	9	21
B, 611	GM1200_C11_319R5_046.fsa	5229043	12	29
B, 612	GM1200_C11_319R5_046.fsa	5236526	12	37
B, 613	GM1200_C11_319R5_046.fsa	5244939	5	17
B, 614	GM1200_C11_319R5_046.fsa	5253346	12	53
B, 615	GM1200_C11_319R5_046.fsa	5258947	13	34
B, 616	GM1200_C11_319R5_046.fsa	5266411	18	57
B, 617	GM1200_C11_319R5_046.fsa	5274803	10	39
B, 618	GM1200_C11_319R5_046.fsa	5283188	14	33
B, 619	GM1200_C11_319R5_046.fsa	5292499	15	41
B, 620	GM1200_C11_319R5_046.fsa	5297152	11	15
B, 621	GM1200_C11_319R5_046.fsa	5301802	10	33
B, 622	GM1200_C11_319R5_046.fsa	5311099	8	20
B, 623	GM1200_C11_319R5_046.fsa	531946	7	20
B, 624	GM1200_C11_319R5_046.fsa	5323174	4	14
B, 625	GM1200_C11_319R5_046.fsa	5327815	13	36
B, 626	GM1200_C11_319R5_046.fsa	533431	10	44
B, 627	GM1200_C11_319R5_046.fsa	5342655	9	32
B, 628	GM1200_C11_319R5_046.fsa	5346362	10	22
B, 629	GM1200_C11_319R5_046.fsa	5352848	13	39
B, 630	GM1200_C11_319R5_046.fsa	5360255	13	17
B, 631	GM1200_C11_319R5_046.fsa	5365808	9	26
B, 632	GM1200_C11_319R5_046.fsa	5369509	12	19
B, 633	GM1200_C11_319R5_046.fsa	5375058	12	25
B, 634	GM1200_C11_319R5_046.fsa	5382453	7	16
B, 635	GM1200_C11_319R5_046.fsa	538892	9	23
B, 636	GM1200_C11_319R5_046.fsa	5396308	18	129
B, 637	GM1200_C11_319R5_046.fsa	5406606	8	9
B, 638	GM1200_C11_319R5_046.fsa	5411329	9	31
B, 639	GM1200_C11_319R5_046.fsa	542741	7	22
B, 640	GM1200_C11_319R5_046.fsa	5439732	15	57
B, 641	GM1200_C11_319R5_046.fsa	5450176	11	37
B, 642	GM1200_C11_319R5_046.fsa	5458733	9	23
B, 643	GM1200_C11_319R5_046.fsa	5462539	14	28
B, 644	GM1200_C11_319R5_046.fsa	5466347	7	36
B, 645	GM1200_C11_319R5_046.fsa	5481602	8	41
B, 646	GM1200_C11_319R5_046.fsa	5488286	9	25
B, 647	GM1200_C11_319R5_046.fsa	5509336	8	47
B, 648	GM1200_C11_319R5_046.fsa	5515089	6	11
B, 649	GM1200_C11_319R5_046.fsa	5521805	9	34
B, 650	GM1200_C11_319R5_046.fsa	5534296	13	69
B, 651	GM1200_C11_319R5_046.fsa	5547773	13	43
B, 652	GM1200_C11_319R5_046.fsa	5556451	9	20
B, 653	GM1200_C11_319R5_046.fsa	5563207	8	24
B, 654	GM1200_C11_319R5_046.fsa	5569004	4	17
B, 655	GM1200_C11_319R5_046.fsa	5573838	6	18
B, 656	GM1200_C11_319R5_046.fsa	5580611	5	16
B, 657	GM1200_C11_319R5_046.fsa	5587391	12	31
B, 658	GM1200_C11_319R5_046.fsa	5595148	20	124
B, 659	GM1200_C11_319R5_046.fsa	560292	20	96
B, 660	GM1200_C11_319R5_046.fsa	5615587	14	50
B, 661	GM1200_C11_319R5_046.fsa	562144	14	57
B, 662	GM1200_C11_319R5_046.fsa	5639023	9	38
B, 663	GM1200_C11_319R5_046.fsa	5643915	6	10
B, 664	GM1200_C11_319R5_046.fsa	5650767	8	28
B, 665	GM1200_C11_319R5_046.fsa	5655665	6	15
B, 666	GM1200_C11_319R5_046.fsa	5661547	7	20
B, 667	GM1200_C11_319R5_046.fsa	5667433	11	24
B, 668	GM1200_C11_319R5_046.fsa	5673323	11	31
B, 669	GM1200_C11_319R5_046.fsa	5686099	10	29
B, 670	GM1200_C11_319R5_046.fsa	5691019	7	21
B, 671	GM1200_C11_319R5_046.fsa	5695941	7	22
B, 672	GM1200_C11_319R5_046.fsa	5700867	12	39
B, 673	GM1200_C11_319R5_046.fsa	5709739	11	24
B, 674	GM1200_C11_319R5_046.fsa	5717635	13	48
B, 675	GM1200_C11_319R5_046.fsa	5729492	8	23
B, 676	GM1200_C11_319R5_046.fsa	5742357	10	37
B, 677	GM1200_C11_319R5_046.fsa	5752266	15	51
B, 678	GM1200_C11_319R5_046.fsa	5758218	10	33
B, 679	GM1200_C11_319R5_046.fsa	5775104	14	37
B, 680	GM1200_C11_319R5_046.fsa	5789037	8	38
B, 681	GM1200_C11_319R5_046.fsa	5799003	27	132
B, 682	GM1200_C11_319R5_046.fsa	5812945	17	75
B, 683	GM1200_C11_319R5_046.fsa	5819922	17	61
B, 684	GM1200_C11_319R5_046.fsa	5827902	13	36
B, 685	GM1200_C11_319R5_046.fsa	5837886	9	23
B, 686	GM1200_C11_319R5_046.fsa	584888	8	27
B, 687	GM1200_C11_319R5_046.fsa	5862889	7	24
B, 688	GM1200_C11_319R5_046.fsa	5868899	13	26
B, 689	GM1200_C11_319R5_046.fsa	5888958	10	46
B, 690	GM1200_C11_319R5_046.fsa	5896993	13	52
B, 691	GM1200_C11_319R5_046.fsa	5907045	10	36
B, 692	GM1200_C11_319R5_046.fsa	5912075	12	31
B, 693	GM1200_C11_319R5_046.fsa	5918115	11	43
B, 694	GM1200_C11_319R5_046.fsa	593222	13	35
B, 695	GM1200_C11_319R5_046.fsa	5942308	11	31
B, 696	GM1200_C11_319R5_046.fsa	5956448	13	37
B, 697	GM1200_C11_319R5_046.fsa	5965548	11	32
B, 698	GM1200_C11_319R5_046.fsa	5971619	10	42
B, 699	GM1200_C11_319R5_046.fsa	5975669	10	48
B, 700	GM1200_C11_319R5_046.fsa	5981746	15	38
B, 701	GM1200_C11_319R5_046.fsa	6003015	18	47
B, 702	GM1200_C11_319R5_046.fsa	601005	18	70
B, 703	GM1200_C11_319R5_046.fsa	6015075	11	46
B, 704	GM1200_C11_319R5_046.fsa	6020101	13	40
B, 705	GM1200_C11_319R5_046.fsa	6028141	18	35
B, 706	GM1200_C11_319R5_046.fsa	6042211	13	42
B, 707	GM1200_C11_319R5_046.fsa	6046231	10	34
B, 708	GM1200_C11_319R5_046.fsa	6053266	13	43
B, 709	GM1200_C11_319R5_046.fsa	6060302	12	52
B, 710	GM1200_C11_319R5_046.fsa	6067337	8	25
B, 711	GM1200_C11_319R5_046.fsa	6080402	13	44
B, 712	GM1200_C11_319R5_046.fsa	6088442	10	45
B, 713	GM1200_C11_319R5_046.fsa	6098493	8	45
B, 714	GM1200_C11_319R5_046.fsa	6108543	14	31
B, 715	GM1200_C11_319R5_046.fsa	6115578	12	36
B, 716	GM1200_C11_319R5_046.fsa	6120603	5	21
B, 717	GM1200_C11_319R5_046.fsa	6124623	7	21
B, 718	GM1200_C11_319R5_046.fsa	6132663	14	25
B, 719	GM1200_C11_319R5_046.fsa	6144724	10	42
B, 720	GM1200_C11_319R5_046.fsa	6152764	14	32
B, 721	GM1200_C11_319R5_046.fsa	6158794	12	34
B, 722	GM1200_C11_319R5_046.fsa	6163819	11	47
B, 723	GM1200_C11_319R5_046.fsa	6174874	12	65
B, 724	GM1200_C11_319R5_046.fsa	618191	18	46
B, 725	GM1200_C11_319R5_046.fsa	6194975	16	48
B, 726	GM1200_C11_319R5_046.fsa	620.0	12	64
B, 727	GM1200_C11_319R5_046.fsa	620804	11	47
B, 728	GM1200_C11_319R5_046.fsa	621608	17	47
B, 729	GM1200_C11_319R5_046.fsa	6220101	13	41
B, 730	GM1200_C11_319R5_046.fsa	6229146	8	51
B, 731	GM1200_C11_319R5_046.fsa	6236181	10	34
B, 732	GM1200_C11_319R5_046.fsa	6242211	10	31
B, 733	GM1200_C11_319R5_046.fsa	6246231	12	58
B, 734	GM1200_C11_319R5_046.fsa	6253266	8	27
B, 735	GM1200_C11_319R5_046.fsa	6265327	9	12
B, 736	GM1200_C11_319R5_046.fsa	6274372	11	43
B, 737	GM1200_C11_319R5_046.fsa	6279397	14	41
B, 738	GM1200_C11_319R5_046.fsa	6289447	10	37
B, 739	GM1200_C11_319R5_046.fsa	6297487	11	33
B, 740	GM1200_C11_319R5_046.fsa	6301508	12	34
B, 741	GM1200_C11_319R5_046.fsa	6307538	12	44
B, 742	GM1200_C11_319R5_046.fsa	6312563	13	58
B, 743	GM1200_C11_319R5_046.fsa	6324623	14	73
B, 744	GM1200_C11_319R5_046.fsa	6340704	11	40
B, 745	GM1200_C11_319R5_046.fsa	6346734	16	37
B, 746	GM1200_C11_319R5_046.fsa	6350754	9	18
B, 747	GM1200_C11_319R5_046.fsa	6357789	11	35
B, 748	GM1200_C11_319R5_046.fsa	6363819	10	55
B, 749	GM1200_C11_319R5_046.fsa	6372864	12	41
B, 750	GM1200_C11_319R5_046.fsa	638995	21	60
B, 751	GM1200_C11_319R5_046.fsa	639799	11	50
B, 752	GM1200_C11_319R5_046.fsa	641206	12	25
B, 753	GM1200_C11_319R5_046.fsa	6420101	13	45
B, 754	GM1200_C11_319R5_046.fsa	6426131	10	37
B, 755	GM1200_C11_319R5_046.fsa	6438191	8	20
B, 756	GM1200_C11_319R5_046.fsa	6445226	5	11
B, 757	GM1200_C11_319R5_046.fsa	6456281	7	43
B, 758	GM1200_C11_319R5_046.fsa	6460302	5	22
B, 759	GM1200_C11_319R5_046.fsa	6469347	8	22
B, 760	GM1200_C11_319R5_046.fsa	6473367	12	26
B, 761	GM1200_C11_319R5_046.fsa	6479397	5	21
G, 1	GM1200_C11_319R5_046.fsa	4542252	10408	95500
Y, 1	GM1200_C11_319R5_046.fsa	4548462	11586	47661
R, 1	GM1200_C11_319R5_046.fsa	4542252	18221	100442
O, 1	GM1200_C11_319R5_046.fsa	20.0	5798	57449
O, 2	GM1200_C11_319R5_046.fsa	40.0	5255	38767
O, 3	GM1200_C11_319R5_046.fsa	60.0	10443	53166
O, 4	GM1200_C11_319R5_046.fsa	80.0	6399	35441
O, 5	GM1200_C11_319R5_046.fsa	100.0	10000	51493
O, 6	GM1200_C11_319R5_046.fsa	114.0	11255	57810
O, 7	GM1200_C11_319R5_046.fsa	120.0	8874	45988
O, 8	GM1200_C11_319R5_046.fsa	140.0	7518	36737
O, 9	GM1200_C11_319R5_046.fsa	160.0	7767	38996
O, 10	GM1200_C11_319R5_046.fsa	180.0	9710	47308
O, 11	GM1200_C11_319R5_046.fsa	200.0	7769	38995
O, 12	GM1200_C11_319R5_046.fsa	214.0	7729	40454
O, 13	GM1200_C11_319R5_046.fsa	220.0	6266	33696
O, 14	GM1200_C11_319R5_046.fsa	240.0	9469	50829
O, 15	GM1200_C11_319R5_046.fsa	250.0	4283	24952
O, 16	GM1200_C11_319R5_046.fsa	260.0	7042	41581
O, 17	GM1200_C11_319R5_046.fsa	280.0	7582	48100
O, 18	GM1200_C11_319R5_046.fsa	300.0	7613	49489
O, 19	GM1200_C11_319R5_046.fsa	314.0	4825	33085
O, 20	GM1200_C11_319R5_046.fsa	320.0	5198	37314
O, 21	GM1200_C11_319R5_046.fsa	340.0	6529	48244
O, 22	GM1200_C11_319R5_046.fsa	360.0	5176	40565
O, 23	GM1200_C11_319R5_046.fsa	380.0	3710	30087
O, 24	GM1200_C11_319R5_046.fsa	400.0	5179	43212
O, 25	GM1200_C11_319R5_046.fsa	414.0	4762	41147
O, 26	GM1200_C11_319R5_046.fsa	420.0	4550	39714
O, 27	GM1200_C11_319R5_046.fsa	440.0	5402	48728
O, 28	GM1200_C11_319R5_046.fsa	4542252	2935	21791
O, 29	GM1200_C11_319R5_046.fsa	460.0	5481	54596
O, 30	GM1200_C11_319R5_046.fsa	480.0	5487	54067
O, 31	GM1200_C11_319R5_046.fsa	500.0	2429	24241
O, 32	GM1200_C11_319R5_046.fsa	514.0	2709	28067
O, 33	GM1200_C11_319R5_046.fsa	520.0	6057	62401
O, 34	GM1200_C11_319R5_046.fsa	540.0	4819	50733
O, 35	GM1200_C11_319R5_046.fsa	560.0	3267	33953
O, 36	GM1200_C11_319R5_046.fsa	580.0	4973	52174
O, 37	GM1200_C11_319R5_046.fsa	600.0	3224	34094

## Sheet: 320R1
Dye/Sample Peak	Sample File Name	Size	Height	Area in Point
B, 1	GM1200_C12_320R1_046.fsa		15	29
B, 2	GM1200_C12_320R1_046.fsa		7	17
B, 3	GM1200_C12_320R1_046.fsa		15	65
B, 4	GM1200_C12_320R1_046.fsa		10	40
B, 5	GM1200_C12_320R1_046.fsa		12	48
B, 6	GM1200_C12_320R1_046.fsa		12	30
B, 7	GM1200_C12_320R1_046.fsa		8	42
B, 8	GM1200_C12_320R1_046.fsa		8	21
B, 9	GM1200_C12_320R1_046.fsa		7	18
B, 10	GM1200_C12_320R1_046.fsa		8	12
B, 11	GM1200_C12_320R1_046.fsa		12	70
B, 12	GM1200_C12_320R1_046.fsa		8	32
B, 13	GM1200_C12_320R1_046.fsa		12	60
B, 14	GM1200_C12_320R1_046.fsa		9	28
B, 15	GM1200_C12_320R1_046.fsa		18	42
B, 16	GM1200_C12_320R1_046.fsa		14	48
B, 17	GM1200_C12_320R1_046.fsa		14	32
B, 18	GM1200_C12_320R1_046.fsa		15	36
B, 19	GM1200_C12_320R1_046.fsa		6	13
B, 20	GM1200_C12_320R1_046.fsa		21	82
B, 21	GM1200_C12_320R1_046.fsa		15	38
B, 22	GM1200_C12_320R1_046.fsa		11	38
B, 23	GM1200_C12_320R1_046.fsa		10	56
B, 24	GM1200_C12_320R1_046.fsa		9	41
B, 25	GM1200_C12_320R1_046.fsa		11	43
B, 26	GM1200_C12_320R1_046.fsa		12	55
B, 27	GM1200_C12_320R1_046.fsa		12	55
B, 28	GM1200_C12_320R1_046.fsa		6	21
B, 29	GM1200_C12_320R1_046.fsa		13	28
B, 30	GM1200_C12_320R1_046.fsa		11	35
B, 31	GM1200_C12_320R1_046.fsa		12	35
B, 32	GM1200_C12_320R1_046.fsa		5	10
B, 33	GM1200_C12_320R1_046.fsa		11	41
B, 34	GM1200_C12_320R1_046.fsa		8	27
B, 35	GM1200_C12_320R1_046.fsa		9	31
B, 36	GM1200_C12_320R1_046.fsa		110	1188
B, 37	GM1200_C12_320R1_046.fsa		7	34
B, 38	GM1200_C12_320R1_046.fsa		12	45
B, 39	GM1200_C12_320R1_046.fsa		21	99
B, 40	GM1200_C12_320R1_046.fsa		12	63
B, 41	GM1200_C12_320R1_046.fsa		12	48
B, 42	GM1200_C12_320R1_046.fsa		9	29
B, 43	GM1200_C12_320R1_046.fsa		9	27
B, 44	GM1200_C12_320R1_046.fsa		14	32
B, 45	GM1200_C12_320R1_046.fsa		5	13
B, 46	GM1200_C12_320R1_046.fsa		7	23
B, 47	GM1200_C12_320R1_046.fsa		9	39
B, 48	GM1200_C12_320R1_046.fsa		5	10
B, 49	GM1200_C12_320R1_046.fsa		9	26
B, 50	GM1200_C12_320R1_046.fsa		12	53
B, 51	GM1200_C12_320R1_046.fsa		20	49
B, 52	GM1200_C12_320R1_046.fsa		14	47
B, 53	GM1200_C12_320R1_046.fsa		12	53
B, 54	GM1200_C12_320R1_046.fsa		13	31
B, 55	GM1200_C12_320R1_046.fsa		15	70
B, 56	GM1200_C12_320R1_046.fsa		12	36
B, 57	GM1200_C12_320R1_046.fsa		8	49
B, 58	GM1200_C12_320R1_046.fsa		7	24
B, 59	GM1200_C12_320R1_046.fsa		11	41
B, 60	GM1200_C12_320R1_046.fsa		14	28
B, 61	GM1200_C12_320R1_046.fsa		10	75
B, 62	GM1200_C12_320R1_046.fsa		15	56
B, 63	GM1200_C12_320R1_046.fsa		18	30
B, 64	GM1200_C12_320R1_046.fsa		13	30
B, 65	GM1200_C12_320R1_046.fsa		11	45
B, 66	GM1200_C12_320R1_046.fsa		9	27
B, 67	GM1200_C12_320R1_046.fsa		9	29
B, 68	GM1200_C12_320R1_046.fsa		12	23
B, 69	GM1200_C12_320R1_046.fsa		5	11
B, 70	GM1200_C12_320R1_046.fsa		19	75
B, 71	GM1200_C12_320R1_046.fsa		36	198
B, 72	GM1200_C12_320R1_046.fsa		32	209
B, 73	GM1200_C12_320R1_046.fsa		13	41
B, 74	GM1200_C12_320R1_046.fsa		10	10
B, 75	GM1200_C12_320R1_046.fsa		23	153
B, 76	GM1200_C12_320R1_046.fsa		20	114
B, 77	GM1200_C12_320R1_046.fsa		5	8
B, 78	GM1200_C12_320R1_046.fsa		5	9
B, 79	GM1200_C12_320R1_046.fsa		5	12
B, 80	GM1200_C12_320R1_046.fsa		60	414
B, 81	GM1200_C12_320R1_046.fsa		14	73
B, 82	GM1200_C12_320R1_046.fsa		12	54
B, 83	GM1200_C12_320R1_046.fsa		10	48
B, 84	GM1200_C12_320R1_046.fsa		7	28
B, 85	GM1200_C12_320R1_046.fsa		12	53
B, 86	GM1200_C12_320R1_046.fsa		21	69
B, 87	GM1200_C12_320R1_046.fsa		14	85
B, 88	GM1200_C12_320R1_046.fsa		14	33
B, 89	GM1200_C12_320R1_046.fsa		17	65
B, 90	GM1200_C12_320R1_046.fsa		11	36
B, 91	GM1200_C12_320R1_046.fsa		20	67
B, 92	GM1200_C12_320R1_046.fsa		6	16
B, 93	GM1200_C12_320R1_046.fsa		14	17
B, 94	GM1200_C12_320R1_046.fsa		5	9
B, 95	GM1200_C12_320R1_046.fsa		5	10
B, 96	GM1200_C12_320R1_046.fsa		6	13
B, 97	GM1200_C12_320R1_046.fsa		8	19
B, 98	GM1200_C12_320R1_046.fsa		25	148
B, 99	GM1200_C12_320R1_046.fsa		22	72
B, 100	GM1200_C12_320R1_046.fsa		14	43
B, 101	GM1200_C12_320R1_046.fsa		8	31
B, 102	GM1200_C12_320R1_046.fsa		15	41
B, 103	GM1200_C12_320R1_046.fsa		14	46
B, 104	GM1200_C12_320R1_046.fsa		8	12
B, 105	GM1200_C12_320R1_046.fsa		6	17
B, 106	GM1200_C12_320R1_046.fsa		6	8
B, 107	GM1200_C12_320R1_046.fsa		13	59
B, 108	GM1200_C12_320R1_046.fsa		9	26
B, 109	GM1200_C12_320R1_046.fsa		9	34
B, 110	GM1200_C12_320R1_046.fsa		13	44
B, 111	GM1200_C12_320R1_046.fsa		10	34
B, 112	GM1200_C12_320R1_046.fsa		484	3329
B, 113	GM1200_C12_320R1_046.fsa		196	1099
B, 114	GM1200_C12_320R1_046.fsa	0.8696	101	616
B, 115	GM1200_C12_320R1_046.fsa	33333	475	2810
B, 116	GM1200_C12_320R1_046.fsa	49275	46	258
B, 117	GM1200_C12_320R1_046.fsa	88406	93	776
B, 118	GM1200_C12_320R1_046.fsa	111594	554	2251
B, 119	GM1200_C12_320R1_046.fsa	130435	342	2685
B, 120	GM1200_C12_320R1_046.fsa	156522	216	1209
B, 121	GM1200_C12_320R1_046.fsa	169565	29	82
B, 122	GM1200_C12_320R1_046.fsa	182609	26	108
B, 123	GM1200_C12_320R1_046.fsa	20.0	173	907
B, 124	GM1200_C12_320R1_046.fsa	216532	477	2856
B, 125	GM1200_C12_320R1_046.fsa	239075	67	376
B, 126	GM1200_C12_320R1_046.fsa	25321	196	996
B, 127	GM1200_C12_320R1_046.fsa	282172	588	2788
B, 128	GM1200_C12_320R1_046.fsa	296956	877	4850
B, 129	GM1200_C12_320R1_046.fsa	31.0	104	365
B, 130	GM1200_C12_320R1_046.fsa	324214	921	5504
B, 131	GM1200_C12_320R1_046.fsa	33814	44	139
B, 132	GM1200_C12_320R1_046.fsa	350436	81	399
B, 133	GM1200_C12_320R1_046.fsa	36649	727	3682
B, 134	GM1200_C12_320R1_046.fsa	380875	102	646
B, 135	GM1200_C12_320R1_046.fsa	393687	617	2932
B, 136	GM1200_C12_320R1_046.fsa	409265	861	4389
B, 137	GM1200_C12_320R1_046.fsa	418452	207	1013
B, 138	GM1200_C12_320R1_046.fsa	436599	109	527
B, 139	GM1200_C12_320R1_046.fsa	443329	24	140
B, 140	GM1200_C12_320R1_046.fsa	459979	107	482
B, 141	GM1200_C12_320R1_046.fsa	474213	320	1721
B, 142	GM1200_C12_320R1_046.fsa	498972	256	2052
B, 143	GM1200_C12_320R1_046.fsa	519034	202	1618
B, 144	GM1200_C12_320R1_046.fsa	53.36	65	390
B, 145	GM1200_C12_320R1_046.fsa	542871	4	8
B, 146	GM1200_C12_320R1_046.fsa	551053	121	258
B, 147	GM1200_C12_320R1_046.fsa	559179	333	1076
B, 148	GM1200_C12_320R1_046.fsa	565238	167	546
B, 149	GM1200_C12_320R1_046.fsa	576269	298	1199
B, 150	GM1200_C12_320R1_046.fsa	586212	1496	7109
B, 151	GM1200_C12_320R1_046.fsa	591154	510	2279
B, 152	GM1200_C12_320R1_046.fsa	602145	427	1815
B, 153	GM1200_C12_320R1_046.fsa	612858	760	3310
B, 154	GM1200_C12_320R1_046.fsa	625685	130	467
B, 155	GM1200_C12_320R1_046.fsa	635285	360	1462
B, 156	GM1200_C12_320R1_046.fsa	644868	254	1085
B, 157	GM1200_C12_320R1_046.fsa	657617	61	285
B, 158	GM1200_C12_320R1_046.fsa	666099	231	1045
B, 159	GM1200_C12_320R1_046.fsa	676683	56	182
B, 160	GM1200_C12_320R1_046.fsa	686191	50	177
B, 161	GM1200_C12_320R1_046.fsa	698841	132	660
B, 162	GM1200_C12_320R1_046.fsa	709359	223	1027
B, 163	GM1200_C12_320R1_046.fsa	718808	91	435
B, 164	GM1200_C12_320R1_046.fsa	729287	81	373
B, 165	GM1200_C12_320R1_046.fsa	738701	63	242
B, 166	GM1200_C12_320R1_046.fsa	750183	51	159
B, 167	GM1200_C12_320R1_046.fsa	761641	57	217
B, 168	GM1200_C12_320R1_046.fsa	772036	93	366
B, 169	GM1200_C12_320R1_046.fsa	783446	169	698
B, 170	GM1200_C12_320R1_046.fsa	79.69	94	488
B, 171	GM1200_C12_320R1_046.fsa	80602	372	1850
B, 172	GM1200_C12_320R1_046.fsa	816038	349	1583
B, 173	GM1200_C12_320R1_046.fsa	829034	51	173
B, 174	GM1200_C12_320R1_046.fsa	841002	66	205
B, 175	GM1200_C12_320R1_046.fsa	850954	105	398
B, 176	GM1200_C12_320R1_046.fsa	860888	261	1121
B, 177	GM1200_C12_320R1_046.fsa	871795	154	621
B, 178	GM1200_C12_320R1_046.fsa	878723	538	2466
B, 179	GM1200_C12_320R1_046.fsa	89058	439	1948
B, 180	GM1200_C12_320R1_046.fsa	900441	202	859
B, 181	GM1200_C12_320R1_046.fsa	90.93	183	732
B, 182	GM1200_C12_320R1_046.fsa	923052	96	382
B, 183	GM1200_C12_320R1_046.fsa	932853	102	412
B, 184	GM1200_C12_320R1_046.fsa	943614	39	127
B, 185	GM1200_C12_320R1_046.fsa	953378	516	2219
B, 186	GM1200_C12_320R1_046.fsa	964098	105	394
B, 187	GM1200_C12_320R1_046.fsa	971881	518	2259
B, 188	GM1200_C12_320R1_046.fsa	983534	117	421
B, 189	GM1200_C12_320R1_046.fsa	993226	542	2350
B, 190	GM1200_C12_320R1_046.fsa	100.4	640	2717
B, 191	GM1200_C12_320R1_046.fsa	1014975	633	2749
B, 192	GM1200_C12_320R1_046.fsa	102492	175	701
B, 193	GM1200_C12_320R1_046.fsa	1034833	60	215
B, 194	GM1200_C12_320R1_046.fsa	1044716	388	1592
B, 195	GM1200_C12_320R1_046.fsa	1055552	102	370
B, 196	GM1200_C12_320R1_046.fsa	1065372	857	3678
B, 197	GM1200_C12_320R1_046.fsa	1076139	147	540
B, 198	GM1200_C12_320R1_046.fsa	1085896	831	3647
B, 199	GM1200_C12_320R1_046.fsa	1094652	65	263
B, 200	GM1200_C12_320R1_046.fsa	1104354	462	1941
B, 201	GM1200_C12_320R1_046.fsa	1114027	79	252
B, 202	GM1200_C12_320R1_046.fsa	112367	324	1290
B, 203	GM1200_C12_320R1_046.fsa	1135206	178	722
B, 204	GM1200_C12_320R1_046.fsa	1144655	276	1144
B, 205	GM1200_C12_320R1_046.fsa	1153017	227	940
B, 206	GM1200_C12_320R1_046.fsa	1164133	912	4027
B, 207	GM1200_C12_320R1_046.fsa	1176132	501	2168
B, 208	GM1200_C12_320R1_046.fsa	118717	950	4087
B, 209	GM1200_C12_320R1_046.fsa	1199085	534	2394
B, 210	GM1200_C12_320R1_046.fsa	1207344	889	3963
B, 211	GM1200_C12_320R1_046.fsa	1220202	681	3058
B, 212	GM1200_C12_320R1_046.fsa	1227553	109	467
B, 213	GM1200_C12_320R1_046.fsa	1236744	540	2319
B, 214	GM1200_C12_320R1_046.fsa	1245019	143	571
B, 215	GM1200_C12_320R1_046.fsa	1254217	131	494
B, 216	GM1200_C12_320R1_046.fsa	1264338	168	684
B, 217	GM1200_C12_320R1_046.fsa	1275384	255	1002
B, 218	GM1200_C12_320R1_046.fsa	1285515	445	2023
B, 219	GM1200_C12_320R1_046.fsa	1294727	382	1731
B, 220	GM1200_C12_320R1_046.fsa	1305787	321	1463
B, 221	GM1200_C12_320R1_046.fsa	1314086	1454	6651
B, 222	GM1200_C12_320R1_046.fsa	1326077	357	1514
B, 223	GM1200_C12_320R1_046.fsa	1334382	141	635
B, 224	GM1200_C12_320R1_046.fsa	1347307	323	1349
B, 225	GM1200_C12_320R1_046.fsa	1355619	219	915
B, 226	GM1200_C12_320R1_046.fsa	1365783	275	1127
B, 227	GM1200_C12_320R1_046.fsa	1375026	355	1419
B, 228	GM1200_C12_320R1_046.fsa	1384273	157	622
B, 229	GM1200_C12_320R1_046.fsa	1395373	450	1959
B, 230	GM1200_C12_320R1_046.fsa	140564	192	769
B, 231	GM1200_C12_320R1_046.fsa	141.41	121	481
B, 232	GM1200_C12_320R1_046.fsa	1425378	311	1382
B, 233	GM1200_C12_320R1_046.fsa	1435715	594	2651
B, 234	GM1200_C12_320R1_046.fsa	144699	547	2423
B, 235	GM1200_C12_320R1_046.fsa	1455446	499	2259
B, 236	GM1200_C12_320R1_046.fsa	1468597	678	3038
B, 237	GM1200_C12_320R1_046.fsa	1477989	334	1391
B, 238	GM1200_C12_320R1_046.fsa	1490197	239	1096
B, 239	GM1200_C12_320R1_046.fsa	1498648	857	3956
B, 240	GM1200_C12_320R1_046.fsa	1507099	1160	5181
B, 241	GM1200_C12_320R1_046.fsa	1519303	240	925
B, 242	GM1200_C12_320R1_046.fsa	152869	187	740
B, 243	GM1200_C12_320R1_046.fsa	1538076	137	502
B, 244	GM1200_C12_320R1_046.fsa	1547461	535	2142
B, 245	GM1200_C12_320R1_046.fsa	1558722	1541	6921
B, 246	GM1200_C12_320R1_046.fsa	1567166	112	504
B, 247	GM1200_C12_320R1_046.fsa	1578425	404	1642
B, 248	GM1200_C12_320R1_046.fsa	1589682	312	1348
B, 249	GM1200_C12_320R1_046.fsa	1600924	951	4248
B, 250	GM1200_C12_320R1_046.fsa	1611082	501	2220
B, 251	GM1200_C12_320R1_046.fsa	162.4	269	1174
B, 252	GM1200_C12_320R1_046.fsa	1633221	241	1005
B, 253	GM1200_C12_320R1_046.fsa	1644277	150	608
B, 254	GM1200_C12_320R1_046.fsa	1654405	186	767
B, 255	GM1200_C12_320R1_046.fsa	1664525	186	769
B, 256	GM1200_C12_320R1_046.fsa	1674638	746	3270
B, 257	GM1200_C12_320R1_046.fsa	1681989	149	757
B, 258	GM1200_C12_320R1_046.fsa	1690254	779	3609
B, 259	GM1200_C12_320R1_046.fsa	1703101	182	783
B, 260	GM1200_C12_320R1_046.fsa	1714104	225	962
B, 261	GM1200_C12_320R1_046.fsa	1726014	252	1037
B, 262	GM1200_C12_320R1_046.fsa	1735168	1057	4751
B, 263	GM1200_C12_320R1_046.fsa	1745232	195	917
B, 264	GM1200_C12_320R1_046.fsa	1754374	772	3498
B, 265	GM1200_C12_320R1_046.fsa	1763511	114	513
B, 266	GM1200_C12_320R1_046.fsa	177538	968	4238
B, 267	GM1200_C12_320R1_046.fsa	1784504	240	1082
B, 268	GM1200_C12_320R1_046.fsa	1796355	231	921
B, 269	GM1200_C12_320R1_046.fsa	1805503	1447	6516
B, 270	GM1200_C12_320R1_046.fsa	1815588	363	1510
B, 271	GM1200_C12_320R1_046.fsa	1825669	1333	5986
B, 272	GM1200_C12_320R1_046.fsa	1836661	326	1263
B, 273	GM1200_C12_320R1_046.fsa	1846732	1132	5198
B, 274	GM1200_C12_320R1_046.fsa	1854969	634	2842
B, 275	GM1200_C12_320R1_046.fsa	1866862	598	2535
B, 276	GM1200_C12_320R1_046.fsa	1876006	457	1978
B, 277	GM1200_C12_320R1_046.fsa	1884232	288	1174
B, 278	GM1200_C12_320R1_046.fsa	1895196	433	1869
B, 279	GM1200_C12_320R1_046.fsa	1904328	1716	7943
B, 280	GM1200_C12_320R1_046.fsa	1912545	444	2060
B, 281	GM1200_C12_320R1_046.fsa	192167	367	1575
B, 282	GM1200_C12_320R1_046.fsa	1932616	325	1306
B, 283	GM1200_C12_320R1_046.fsa	1943557	1961	9018
B, 284	GM1200_C12_320R1_046.fsa	1954492	386	1702
B, 285	GM1200_C12_320R1_046.fsa	1963601	212	816
B, 286	GM1200_C12_320R1_046.fsa	1974527	196	811
B, 287	GM1200_C12_320R1_046.fsa	1985447	298	1336
B, 288	GM1200_C12_320R1_046.fsa	1995453	391	1697
B, 289	GM1200_C12_320R1_046.fsa	2006323	428	1958
B, 290	GM1200_C12_320R1_046.fsa	2014452	244	1086
B, 291	GM1200_C12_320R1_046.fsa	2025291	320	1381
B, 292	GM1200_C12_320R1_046.fsa	2035226	473	2036
B, 293	GM1200_C12_320R1_046.fsa	2046065	222	823
B, 294	GM1200_C12_320R1_046.fsa	2055097	1206	5253
B, 295	GM1200_C12_320R1_046.fsa	2065936	864	3715
B, 296	GM1200_C12_320R1_046.fsa	2074065	644	2805
B, 297	GM1200_C12_320R1_046.fsa	2085807	830	3530
B, 298	GM1200_C12_320R1_046.fsa	2093936	291	1192
B, 299	GM1200_C12_320R1_046.fsa	2106581	651	3122
B, 300	GM1200_C12_320R1_046.fsa	2118323	256	1145
B, 301	GM1200_C12_320R1_046.fsa	2129161	195	810
B, 302	GM1200_C12_320R1_046.fsa	2139097	139	607
B, 303	GM1200_C12_320R1_046.fsa	2149107	186	723
B, 304	GM1200_C12_320R1_046.fsa	2159118	552	2544
B, 305	GM1200_C12_320R1_046.fsa	2170032	228	965
B, 306	GM1200_C12_320R1_046.fsa	217912	894	4049
B, 307	GM1200_C12_320R1_046.fsa	218911	107	391
B, 308	GM1200_C12_320R1_046.fsa	2200886	912	4312
B, 309	GM1200_C12_320R1_046.fsa	2209749	746	3483
B, 310	GM1200_C12_320R1_046.fsa	2221268	455	1976
B, 311	GM1200_C12_320R1_046.fsa	2229241	425	1709
B, 312	GM1200_C12_320R1_046.fsa	2238985	789	3636
B, 313	GM1200_C12_320R1_046.fsa	2248727	353	1499
B, 314	GM1200_C12_320R1_046.fsa	2258467	1963	9167
B, 315	GM1200_C12_320R1_046.fsa	2269091	249	1017
B, 316	GM1200_C12_320R1_046.fsa	2278829	183	735
B, 317	GM1200_C12_320R1_046.fsa	2290334	460	2367
B, 318	GM1200_C12_320R1_046.fsa	2300069	2227	11402
B, 319	GM1200_C12_320R1_046.fsa	2308917	331	1567
B, 320	GM1200_C12_320R1_046.fsa	2316879	143	616
B, 321	GM1200_C12_320R1_046.fsa	2328379	628	3113
B, 322	GM1200_C12_320R1_046.fsa	2338993	615	2949
B, 323	GM1200_C12_320R1_046.fsa	2349606	201	896
B, 324	GM1200_C12_320R1_046.fsa	2360217	698	3136
B, 325	GM1200_C12_320R1_046.fsa	2370827	1391	6766
B, 326	GM1200_C12_320R1_046.fsa	2382321	383	1711
B, 327	GM1200_C12_320R1_046.fsa	2390277	1396	6955
B, 328	GM1200_C12_320R1_046.fsa	2400915	763	3487
B, 329	GM1200_C12_320R1_046.fsa	241006	192	761
B, 330	GM1200_C12_320R1_046.fsa	2419193	1207	5856
B, 331	GM1200_C12_320R1_046.fsa	243105	176	757
B, 332	GM1200_C12_320R1_046.fsa	2439248	222	975
B, 333	GM1200_C12_320R1_046.fsa	2449255	1341	6949
B, 334	GM1200_C12_320R1_046.fsa	2461064	116	462
B, 335	GM1200_C12_320R1_046.fsa	2471043	116	447
B, 336	GM1200_C12_320R1_046.fsa	248282	1368	7162
B, 337	GM1200_C12_320R1_046.fsa	2493675	1690	9088
B, 338	GM1200_C12_320R1_046.fsa	250263	117	543
B, 339	GM1200_C12_320R1_046.fsa	2511389	194	833
B, 340	GM1200_C12_320R1_046.fsa	2522755	919	4623
B, 341	GM1200_C12_320R1_046.fsa	2533228	213	930
B, 342	GM1200_C12_320R1_046.fsa	2543683	281	1268
B, 343	GM1200_C12_320R1_046.fsa	2554119	383	1828
B, 344	GM1200_C12_320R1_046.fsa	2562802	923	4719
B, 345	GM1200_C12_320R1_046.fsa	2573206	1077	5669
B, 346	GM1200_C12_320R1_046.fsa	2581862	146	567
B, 347	GM1200_C12_320R1_046.fsa	2591369	794	3884
B, 348	GM1200_C12_320R1_046.fsa	2601766	192	952
B, 349	GM1200_C12_320R1_046.fsa	2609711	1204	6476
B, 350	GM1200_C12_320R1_046.fsa	2619425	861	4655
B, 351	GM1200_C12_320R1_046.fsa	2629141	108	399
B, 352	GM1200_C12_320R1_046.fsa	2639743	693	3686
B, 353	GM1200_C12_320R1_046.fsa	2651231	2783	15018
B, 354	GM1200_C12_320R1_046.fsa	2662723	116	505
B, 355	GM1200_C12_320R1_046.fsa	2669796	226	1111
B, 356	GM1200_C12_320R1_046.fsa	2679525	198	795
B, 357	GM1200_C12_320R1_046.fsa	2687486	110	444
B, 358	GM1200_C12_320R1_046.fsa	2701643	141	624
B, 359	GM1200_C12_320R1_046.fsa	2711379	256	1266
B, 360	GM1200_C12_320R1_046.fsa	2722888	1155	6503
B, 361	GM1200_C12_320R1_046.fsa	2732629	281	1579
B, 362	GM1200_C12_320R1_046.fsa	2742373	250	1304
B, 363	GM1200_C12_320R1_046.fsa	2753891	234	1256
B, 364	GM1200_C12_320R1_046.fsa	2761868	1679	9819
B, 365	GM1200_C12_320R1_046.fsa	2772505	292	1546
B, 366	GM1200_C12_320R1_046.fsa	2782259	119	502
B, 367	GM1200_C12_320R1_046.fsa	279379	495	2826
B, 368	GM1200_C12_320R1_046.fsa	2804387	2571	15372
B, 369	GM1200_C12_320R1_046.fsa	281228	171	1031
B, 370	GM1200_C12_320R1_046.fsa	282.28	145	691
B, 371	GM1200_C12_320R1_046.fsa	2834191	155	761
B, 372	GM1200_C12_320R1_046.fsa	2843825	240	1230
B, 373	GM1200_C12_320R1_046.fsa	285433	529	2856
B, 374	GM1200_C12_320R1_046.fsa	286483	430	2221
B, 375	GM1200_C12_320R1_046.fsa	287445	118	546
B, 376	GM1200_C12_320R1_046.fsa	2883192	97	412
B, 377	GM1200_C12_320R1_046.fsa	2895425	684	3705
B, 378	GM1200_C12_320R1_046.fsa	2906779	201	937
B, 379	GM1200_C12_320R1_046.fsa	2915508	176	834
B, 380	GM1200_C12_320R1_046.fsa	2925106	90	395
B, 381	GM1200_C12_320R1_046.fsa	2935572	963	5794
B, 382	GM1200_C12_320R1_046.fsa	2944289	762	4347
B, 383	GM1200_C12_320R1_046.fsa	2954746	208	1005
B, 384	GM1200_C12_320R1_046.fsa	2963456	52	206
B, 385	GM1200_C12_320R1_046.fsa	2975644	450	2617
B, 386	GM1200_C12_320R1_046.fsa	2986086	1417	8895
B, 387	GM1200_C12_320R1_046.fsa	2993914	213	1310
B, 388	GM1200_C12_320R1_046.fsa	3002572	287	1486
B, 389	GM1200_C12_320R1_046.fsa	3013731	191	928
B, 390	GM1200_C12_320R1_046.fsa	3024054	118	537
B, 391	GM1200_C12_320R1_046.fsa	303.44	247	1366
B, 392	GM1200_C12_320R1_046.fsa	3044768	526	3024
B, 393	GM1200_C12_320R1_046.fsa	3056026	308	1806
B, 394	GM1200_C12_320R1_046.fsa	3066441	133	648
B, 395	GM1200_C12_320R1_046.fsa	3076009	884	5402
B, 396	GM1200_C12_320R1_046.fsa	3087341	171	884
B, 397	GM1200_C12_320R1_046.fsa	309.87	233	1179
B, 398	GM1200_C12_320R1_046.fsa	3108334	2191	13825
B, 399	GM1200_C12_320R1_046.fsa	3117987	204	1052
B, 400	GM1200_C12_320R1_046.fsa	312678	143	589
B, 401	GM1200_C12_320R1_046.fsa	3135589	89	337
B, 402	GM1200_C12_320R1_046.fsa	3145445	1478	8788
B, 403	GM1200_C12_320R1_046.fsa	3157248	82	331
B, 404	GM1200_C12_320R1_046.fsa	3166334	168	796
B, 405	GM1200_C12_320R1_046.fsa	3175425	136	612
B, 406	GM1200_C12_320R1_046.fsa	3186342	115	560
B, 407	GM1200_C12_320R1_046.fsa	3197267	102	514
B, 408	GM1200_C12_320R1_046.fsa	3207078	129	653
B, 409	GM1200_C12_320R1_046.fsa	3218565	73	364
B, 410	GM1200_C12_320R1_046.fsa	3228272	180	926
B, 411	GM1200_C12_320R1_046.fsa	3238845	120	674
B, 412	GM1200_C12_320R1_046.fsa	3247645	360	2120
B, 413	GM1200_C12_320R1_046.fsa	3258192	182	957
B, 414	GM1200_C12_320R1_046.fsa	3267846	60	244
B, 415	GM1200_C12_320R1_046.fsa	3279239	796	5117
B, 416	GM1200_C12_320R1_046.fsa	3289741	1105	7451
B, 417	GM1200_C12_320R1_046.fsa	3298481	217	1335
B, 418	GM1200_C12_320R1_046.fsa	3308084	93	374
B, 419	GM1200_C12_320R1_046.fsa	3318545	204	1081
B, 420	GM1200_C12_320R1_046.fsa	3327252	24	103
B, 421	GM1200_C12_320R1_046.fsa	3337687	194	1088
B, 422	GM1200_C12_320R1_046.fsa	3348976	547	3527
B, 423	GM1200_C12_320R1_046.fsa	3358514	118	600
B, 424	GM1200_C12_320R1_046.fsa	3367176	68	313
B, 425	GM1200_C12_320R1_046.fsa	3377556	165	936
B, 426	GM1200_C12_320R1_046.fsa	3388786	351	2058
B, 427	GM1200_C12_320R1_046.fsa	3398276	220	1139
B, 428	GM1200_C12_320R1_046.fsa	340793	75	285
B, 429	GM1200_C12_320R1_046.fsa	3417621	963	6267
B, 430	GM1200_C12_320R1_046.fsa	3426432	83	331
B, 431	GM1200_C12_320R1_046.fsa	3437005	942	6057
B, 432	GM1200_C12_320R1_046.fsa	3447577	49	209
B, 433	GM1200_C12_320R1_046.fsa	345815	174	908
B, 434	GM1200_C12_320R1_046.fsa	3468723	264	1508
B, 435	GM1200_C12_320R1_046.fsa	3480176	227	1242
B, 436	GM1200_C12_320R1_046.fsa	349163	740	4769
B, 437	GM1200_C12_320R1_046.fsa	3503084	184	1124
B, 438	GM1200_C12_320R1_046.fsa	3511013	72	307
B, 439	GM1200_C12_320R1_046.fsa	3520705	111	514
B, 440	GM1200_C12_320R1_046.fsa	3531277	86	389
B, 441	GM1200_C12_320R1_046.fsa	3540969	223	1314
B, 442	GM1200_C12_320R1_046.fsa	3551542	65	314
B, 443	GM1200_C12_320R1_046.fsa	3562995	123	707
B, 444	GM1200_C12_320R1_046.fsa	3573568	95	518
B, 445	GM1200_C12_320R1_046.fsa	358326	49	207
B, 446	GM1200_C12_320R1_046.fsa	3594714	198	1118
B, 447	GM1200_C12_320R1_046.fsa	360349	189	1090
B, 448	GM1200_C12_320R1_046.fsa	361396	106	497
B, 449	GM1200_C12_320R1_046.fsa	3622685	47	152
B, 450	GM1200_C12_320R1_046.fsa	3632285	230	1315
B, 451	GM1200_C12_320R1_046.fsa	3642758	18	70
B, 452	GM1200_C12_320R1_046.fsa	3652359	241	1497
B, 453	GM1200_C12_320R1_046.fsa	3661962	974	7477
B, 454	GM1200_C12_320R1_046.fsa	3671565	354	2379
B, 455	GM1200_C12_320R1_046.fsa	3683789	65	308
B, 456	GM1200_C12_320R1_046.fsa	3692521	347	2259
B, 457	GM1200_C12_320R1_046.fsa	3704748	65	305
B, 458	GM1200_C12_320R1_046.fsa	371523	89	545
B, 459	GM1200_C12_320R1_046.fsa	3724839	1107	8058
B, 460	GM1200_C12_320R1_046.fsa	374406	1157	8390
B, 461	GM1200_C12_320R1_046.fsa	3753672	77	515
B, 462	GM1200_C12_320R1_046.fsa	3763285	868	6129
B, 463	GM1200_C12_320R1_046.fsa	3774648	40	128
B, 464	GM1200_C12_320R1_046.fsa	3786012	390	2663
B, 465	GM1200_C12_320R1_046.fsa	379388	65	363
B, 466	GM1200_C12_320R1_046.fsa	3805301	279	1816
B, 467	GM1200_C12_320R1_046.fsa	3815019	83	511
B, 468	GM1200_C12_320R1_046.fsa	382474	299	1935
B, 469	GM1200_C12_320R1_046.fsa	3833578	19	80
B, 470	GM1200_C12_320R1_046.fsa	3843302	249	1639
B, 471	GM1200_C12_320R1_046.fsa	3853911	146	889
B, 472	GM1200_C12_320R1_046.fsa	3864523	55	268
B, 473	GM1200_C12_320R1_046.fsa	3876021	943	6970
B, 474	GM1200_C12_320R1_046.fsa	3885752	293	1965
B, 475	GM1200_C12_320R1_046.fsa	3897255	61	271
B, 476	GM1200_C12_320R1_046.fsa	390522	273	1830
B, 477	GM1200_C12_320R1_046.fsa	3914956	92	545
B, 478	GM1200_C12_320R1_046.fsa	3926465	139	577
B, 479	GM1200_C12_320R1_046.fsa	393709	914	5959
B, 480	GM1200_C12_320R1_046.fsa	3947718	194	1071
B, 481	GM1200_C12_320R1_046.fsa	395569	289	1862
B, 482	GM1200_C12_320R1_046.fsa	3966321	600	3774
B, 483	GM1200_C12_320R1_046.fsa	3983158	600	3760
B, 484	GM1200_C12_320R1_046.fsa	3993794	324	1700
B, 485	GM1200_C12_320R1_046.fsa	4005258	291	1634
B, 486	GM1200_C12_320R1_046.fsa	4015781	60	218
B, 487	GM1200_C12_320R1_046.fsa	4026311	68	300
B, 488	GM1200_C12_320R1_046.fsa	4036848	89	358
B, 489	GM1200_C12_320R1_046.fsa	4046515	444	3175
B, 490	GM1200_C12_320R1_046.fsa	4055308	86	523
B, 491	GM1200_C12_320R1_046.fsa	4063227	105	576
B, 492	GM1200_C12_320R1_046.fsa	4073791	309	1898
B, 493	GM1200_C12_320R1_046.fsa	4084364	74	259
B, 494	GM1200_C12_320R1_046.fsa	4094063	127	709
B, 495	GM1200_C12_320R1_046.fsa	410465	918	6938
B, 496	GM1200_C12_320R1_046.fsa	4115246	53	211
B, 497	GM1200_C12_320R1_046.fsa	4124966	29	127
B, 498	GM1200_C12_320R1_046.fsa	4134692	91	532
B, 499	GM1200_C12_320R1_046.fsa	4144471	73	426
B, 500	GM1200_C12_320R1_046.fsa	4156995	28	100
B, 501	GM1200_C12_320R1_046.fsa	4166841	155	873
B, 502	GM1200_C12_320R1_046.fsa	4176693	75	296
B, 503	GM1200_C12_320R1_046.fsa	4185653	147	946
B, 504	GM1200_C12_320R1_046.fsa	4194619	50	212
B, 505	GM1200_C12_320R1_046.fsa	4204433	312	2118
B, 506	GM1200_C12_320R1_046.fsa	4213299	12	28
B, 507	GM1200_C12_320R1_046.fsa	4223942	142	878
B, 508	GM1200_C12_320R1_046.fsa	4232813	20	71
B, 509	GM1200_C12_320R1_046.fsa	4243461	56	286
B, 510	GM1200_C12_320R1_046.fsa	4252337	51	259
B, 511	GM1200_C12_320R1_046.fsa	4264767	153	1058
B, 512	GM1200_C12_320R1_046.fsa	4274537	118	779
B, 513	GM1200_C12_320R1_046.fsa	4284309	32	130
B, 514	GM1200_C12_320R1_046.fsa	4294972	36	135
B, 515	GM1200_C12_320R1_046.fsa	4303861	195	1281
B, 516	GM1200_C12_320R1_046.fsa	431453	40	188
B, 517	GM1200_C12_320R1_046.fsa	4323424	147	961
B, 518	GM1200_C12_320R1_046.fsa	4333209	204	1378
B, 519	GM1200_C12_320R1_046.fsa	4343887	52	206
B, 520	GM1200_C12_320R1_046.fsa	4356349	8	19
B, 521	GM1200_C12_320R1_046.fsa	4365253	32	32
B, 522	GM1200_C12_320R1_046.fsa	4385741	2576	49672
B, 523	GM1200_C12_320R1_046.fsa	4425356	11	12
B, 524	GM1200_C12_320R1_046.fsa	4435325	162	963
B, 525	GM1200_C12_320R1_046.fsa	4446206	228	1225
B, 526	GM1200_C12_320R1_046.fsa	4457091	32	91
B, 527	GM1200_C12_320R1_046.fsa	4467074	325	2002
B, 528	GM1200_C12_320R1_046.fsa	4476154	26	81
B, 529	GM1200_C12_320R1_046.fsa	4485237	128	639
B, 530	GM1200_C12_320R1_046.fsa	4497959	2	2
B, 531	GM1200_C12_320R1_046.fsa	4506142	40	66
B, 532	GM1200_C12_320R1_046.fsa	4514327	368	1540
B, 533	GM1200_C12_320R1_046.fsa	4532528	31344	246556
B, 534	GM1200_C12_320R1_046.fsa	4541634	31344	207049
B, 535	GM1200_C12_320R1_046.fsa	4572622	2	5
B, 536	GM1200_C12_320R1_046.fsa	4583569	9	23
B, 537	GM1200_C12_320R1_046.fsa	4596348	16	76
B, 538	GM1200_C12_320R1_046.fsa	4602696	17	33
B, 539	GM1200_C12_320R1_046.fsa	4606292	6	17
B, 540	GM1200_C12_320R1_046.fsa	4613487	4	9
B, 541	GM1200_C12_320R1_046.fsa	4617986	13	56
B, 542	GM1200_C12_320R1_046.fsa	4624286	14	53
B, 543	GM1200_C12_320R1_046.fsa	4633291	10	27
B, 544	GM1200_C12_320R1_046.fsa	4640499	10	33
B, 545	GM1200_C12_320R1_046.fsa	4646809	9	40
B, 546	GM1200_C12_320R1_046.fsa	4653122	9	17
B, 547	GM1200_C12_320R1_046.fsa	465673	8	15
B, 548	GM1200_C12_320R1_046.fsa	466395	15	35
B, 549	GM1200_C12_320R1_046.fsa	467298	21	101
B, 550	GM1200_C12_320R1_046.fsa	4684727	11	43
B, 551	GM1200_C12_320R1_046.fsa	4691961	4	4
B, 552	GM1200_C12_320R1_046.fsa	4714591	28	141
B, 553	GM1200_C12_320R1_046.fsa	4719121	25	140
B, 554	GM1200_C12_320R1_046.fsa	4728185	28	132
B, 555	GM1200_C12_320R1_046.fsa	4734534	10	17
B, 556	GM1200_C12_320R1_046.fsa	4738163	6	7
B, 557	GM1200_C12_320R1_046.fsa	475814	59	439
B, 558	GM1200_C12_320R1_046.fsa	4761775	45	248
B, 559	GM1200_C12_320R1_046.fsa	4767229	30	150
B, 560	GM1200_C12_320R1_046.fsa	4771776	22	60
B, 561	GM1200_C12_320R1_046.fsa	4775415	20	79
B, 562	GM1200_C12_320R1_046.fsa	4783605	13	44
B, 563	GM1200_C12_320R1_046.fsa	4789068	6	21
B, 564	GM1200_C12_320R1_046.fsa	4794533	24	124
B, 565	GM1200_C12_320R1_046.fsa	4805545	6	9
B, 566	GM1200_C12_320R1_046.fsa	4812019	7	20
B, 567	GM1200_C12_320R1_046.fsa	4817571	3	6
B, 568	GM1200_C12_320R1_046.fsa	4822201	7	27
B, 569	GM1200_C12_320R1_046.fsa	4831469	6	19
B, 570	GM1200_C12_320R1_046.fsa	4836106	8	8
B, 571	GM1200_C12_320R1_046.fsa	4848175	90	1203
B, 572	GM1200_C12_320R1_046.fsa	4863052	72	467
B, 573	GM1200_C12_320R1_046.fsa	487982	46	342
B, 574	GM1200_C12_320R1_046.fsa	4891016	14	77
B, 575	GM1200_C12_320R1_046.fsa	4898488	5	5
B, 576	GM1200_C12_320R1_046.fsa	4903162	3	10
B, 577	GM1200_C12_320R1_046.fsa	4910645	9	17
B, 578	GM1200_C12_320R1_046.fsa	4918134	14	42
B, 579	GM1200_C12_320R1_046.fsa	492938	12	26
B, 580	GM1200_C12_320R1_046.fsa	4933132	6	18
B, 581	GM1200_C12_320R1_046.fsa	4936885	6	22
B, 582	GM1200_C12_320R1_046.fsa	4949096	28	97
B, 583	GM1200_C12_320R1_046.fsa	4959441	20	64
B, 584	GM1200_C12_320R1_046.fsa	4973568	11	47
B, 585	GM1200_C12_320R1_046.fsa	4981112	6	16
B, 586	GM1200_C12_320R1_046.fsa	4989606	9	30
B, 587	GM1200_C12_320R1_046.fsa	4996219	12	27
B, 588	GM1200_C12_320R1_046.fsa	5018748	9	29
B, 589	GM1200_C12_320R1_046.fsa	5022504	9	22
B, 590	GM1200_C12_320R1_046.fsa	5033785	7	24
B, 591	GM1200_C12_320R1_046.fsa	5038491	5	16
B, 592	GM1200_C12_320R1_046.fsa	5050742	8	18
B, 593	GM1200_C12_320R1_046.fsa	5056404	15	30
B, 594	GM1200_C12_320R1_046.fsa	5060181	11	20
B, 595	GM1200_C12_320R1_046.fsa	5085733	10	31
B, 596	GM1200_C12_320R1_046.fsa	5091425	11	25
B, 597	GM1200_C12_320R1_046.fsa	5096171	11	27
B, 598	GM1200_C12_320R1_046.fsa	5100922	10	25
B, 599	GM1200_C12_320R1_046.fsa	5105675	7	22
B, 600	GM1200_C12_320R1_046.fsa	511424	9	16
B, 601	GM1200_C12_320R1_046.fsa	5120909	7	16
B, 602	GM1200_C12_320R1_046.fsa	5124723	4	9
B, 603	GM1200_C12_320R1_046.fsa	5147735	175	2185
B, 604	GM1200_C12_320R1_046.fsa	5160309	164	2040
B, 605	GM1200_C12_320R1_046.fsa	5172888	17	73
B, 606	GM1200_C12_320R1_046.fsa	5180632	7	11
B, 607	GM1200_C12_320R1_046.fsa	5194188	18	56
B, 608	GM1200_C12_320R1_046.fsa	5198063	19	83
B, 609	GM1200_C12_320R1_046.fsa	520189	24	91
B, 610	GM1200_C12_320R1_046.fsa	5206617	16	65
B, 611	GM1200_C12_320R1_046.fsa	5218908	16	39
B, 612	GM1200_C12_320R1_046.fsa	5222691	7	18
B, 613	GM1200_C12_320R1_046.fsa	5226474	5	18
B, 614	GM1200_C12_320R1_046.fsa	5231203	7	21
B, 615	GM1200_C12_320R1_046.fsa	5235933	5	12
B, 616	GM1200_C12_320R1_046.fsa	5255806	11	46
B, 617	GM1200_C12_320R1_046.fsa	5259592	6	14
B, 618	GM1200_C12_320R1_046.fsa	5270007	9	52
B, 619	GM1200_C12_320R1_046.fsa	5283267	17	35
B, 620	GM1200_C12_320R1_046.fsa	5288004	14	48
B, 621	GM1200_C12_320R1_046.fsa	5295585	12	41
B, 622	GM1200_C12_320R1_046.fsa	5304114	11	26
B, 623	GM1200_C12_320R1_046.fsa	5310751	12	47
B, 624	GM1200_C12_320R1_046.fsa	5318336	12	36
B, 625	GM1200_C12_320R1_046.fsa	5333513	10	40
B, 626	GM1200_C12_320R1_046.fsa	5339206	14	54
B, 627	GM1200_C12_320R1_046.fsa	5343951	14	67
B, 628	GM1200_C12_320R1_046.fsa	5353443	18	44
B, 629	GM1200_C12_320R1_046.fsa	536104	10	37
B, 630	GM1200_C12_320R1_046.fsa	5365788	12	26
B, 631	GM1200_C12_320R1_046.fsa	5369587	10	13
B, 632	GM1200_C12_320R1_046.fsa	5374337	4	14
B, 633	GM1200_C12_320R1_046.fsa	5379088	9	23
B, 634	GM1200_C12_320R1_046.fsa	538479	16	33
B, 635	GM1200_C12_320R1_046.fsa	5392394	26	140
B, 636	GM1200_C12_320R1_046.fsa	5400973	20	78
B, 637	GM1200_C12_320R1_046.fsa	5405843	19	62
B, 638	GM1200_C12_320R1_046.fsa	5413643	16	73
B, 639	GM1200_C12_320R1_046.fsa	5420476	11	42
B, 640	GM1200_C12_320R1_046.fsa	5434167	8	21
B, 641	GM1200_C12_320R1_046.fsa	5442005	8	17
B, 642	GM1200_C12_320R1_046.fsa	5446909	7	24
B, 643	GM1200_C12_320R1_046.fsa	5450835	5	17
B, 644	GM1200_C12_320R1_046.fsa	5455746	7	26
B, 645	GM1200_C12_320R1_046.fsa	5462629	8	21
B, 646	GM1200_C12_320R1_046.fsa	5474448	10	29
B, 647	GM1200_C12_320R1_046.fsa	548234	12	31
B, 648	GM1200_C12_320R1_046.fsa	548629	8	19
B, 649	GM1200_C12_320R1_046.fsa	5491231	18	21
B, 650	GM1200_C12_320R1_046.fsa	5496177	5	10
B, 651	GM1200_C12_320R1_046.fsa	5500136	8	14
B, 652	GM1200_C12_320R1_046.fsa	5504098	7	28
B, 653	GM1200_C12_320R1_046.fsa	5510046	11	34
B, 654	GM1200_C12_320R1_046.fsa	5515008	13	35
B, 655	GM1200_C12_320R1_046.fsa	5524943	14	22
B, 656	GM1200_C12_320R1_046.fsa	5531908	12	30
B, 657	GM1200_C12_320R1_046.fsa	5537885	9	22
B, 658	GM1200_C12_320R1_046.fsa	5543867	10	36
B, 659	GM1200_C12_320R1_046.fsa	5547859	4	14
B, 660	GM1200_C12_320R1_046.fsa	5552852	5	24
B, 661	GM1200_C12_320R1_046.fsa	555785	9	26
B, 662	GM1200_C12_320R1_046.fsa	5562852	11	21
B, 663	GM1200_C12_320R1_046.fsa	5567859	11	42
B, 664	GM1200_C12_320R1_046.fsa	5574874	13	49
B, 665	GM1200_C12_320R1_046.fsa	5581899	9	14
B, 666	GM1200_C12_320R1_046.fsa	5595973	19	83
B, 667	GM1200_C12_320R1_046.fsa	560.0	14	52
B, 668	GM1200_C12_320R1_046.fsa	5604011	10	46
B, 669	GM1200_C12_320R1_046.fsa	5609027	12	37
B, 670	GM1200_C12_320R1_046.fsa	5614046	13	54
B, 671	GM1200_C12_320R1_046.fsa	5622084	9	30
B, 672	GM1200_C12_320R1_046.fsa	5629124	10	41
B, 673	GM1200_C12_320R1_046.fsa	563315	11	31
B, 674	GM1200_C12_320R1_046.fsa	5648265	12	33
B, 675	GM1200_C12_320R1_046.fsa	5656338	13	37
B, 676	GM1200_C12_320R1_046.fsa	5666441	11	28
B, 677	GM1200_C12_320R1_046.fsa	5671497	17	37
B, 678	GM1200_C12_320R1_046.fsa	5675544	6	20
B, 679	GM1200_C12_320R1_046.fsa	5683646	9	52
B, 680	GM1200_C12_320R1_046.fsa	5691755	14	52
B, 681	GM1200_C12_320R1_046.fsa	5704951	9	30
B, 682	GM1200_C12_320R1_046.fsa	5711049	13	28
B, 683	GM1200_C12_320R1_046.fsa	572224	14	65
B, 684	GM1200_C12_320R1_046.fsa	5727333	11	60
B, 685	GM1200_C12_320R1_046.fsa	5734467	10	38
B, 686	GM1200_C12_320R1_046.fsa	574365	6	13
B, 687	GM1200_C12_320R1_046.fsa	5754888	10	23
B, 688	GM1200_C12_320R1_046.fsa	5760001	8	23
B, 689	GM1200_C12_320R1_046.fsa	5767166	12	33
B, 690	GM1200_C12_320R1_046.fsa	5774337	5	13
B, 691	GM1200_C12_320R1_046.fsa	5792806	18	59
B, 692	GM1200_C12_320R1_046.fsa	5796916	21	113
B, 693	GM1200_C12_320R1_046.fsa	5804115	12	64
B, 694	GM1200_C12_320R1_046.fsa	5822659	17	63
B, 695	GM1200_C12_320R1_046.fsa	582885	6	17
B, 696	GM1200_C12_320R1_046.fsa	5835046	11	39
B, 697	GM1200_C12_320R1_046.fsa	5840213	9	36
B, 698	GM1200_C12_320R1_046.fsa	5846418	14	47
B, 699	GM1200_C12_320R1_046.fsa	5855735	10	33
B, 700	GM1200_C12_320R1_046.fsa	5864026	14	47
B, 701	GM1200_C12_320R1_046.fsa	5869213	12	41
B, 702	GM1200_C12_320R1_046.fsa	5875441	14	39
B, 703	GM1200_C12_320R1_046.fsa	5880635	10	23
B, 704	GM1200_C12_320R1_046.fsa	5884792	9	26
B, 705	GM1200_C12_320R1_046.fsa	5894155	21	62
B, 706	GM1200_C12_320R1_046.fsa	5899361	16	39
B, 707	GM1200_C12_320R1_046.fsa	5904571	12	32
B, 708	GM1200_C12_320R1_046.fsa	5909785	11	32
B, 709	GM1200_C12_320R1_046.fsa	5913958	11	44
B, 710	GM1200_C12_320R1_046.fsa	592.44	13	49
B, 711	GM1200_C12_320R1_046.fsa	5928581	11	23
B, 712	GM1200_C12_320R1_046.fsa	593695	12	42
B, 713	GM1200_C12_320R1_046.fsa	5950568	10	35
B, 714	GM1200_C12_320R1_046.fsa	5962109	12	39
B, 715	GM1200_C12_320R1_046.fsa	5968412	5	9
B, 716	GM1200_C12_320R1_046.fsa	5973668	9	22
B, 717	GM1200_C12_320R1_046.fsa	599051	10	31
B, 718	GM1200_C12_320R1_046.fsa	5998945	20	115
B, 719	GM1200_C12_320R1_046.fsa	6005208	12	39
B, 720	GM1200_C12_320R1_046.fsa	6009375	9	59
B, 721	GM1200_C12_320R1_046.fsa	601875	8	31
B, 722	GM1200_C12_320R1_046.fsa	6023958	11	34
B, 723	GM1200_C12_320R1_046.fsa	6029167	5	15
B, 724	GM1200_C12_320R1_046.fsa	6048958	4	17
B, 725	GM1200_C12_320R1_046.fsa	6055208	4	10
B, 726	GM1200_C12_320R1_046.fsa	6061458	7	23
B, 727	GM1200_C12_320R1_046.fsa	6065625	7	12
B, 728	GM1200_C12_320R1_046.fsa	6072917	16	58
B, 729	GM1200_C12_320R1_046.fsa	608125	10	31
B, 730	GM1200_C12_320R1_046.fsa	608.75	10	42
B, 731	GM1200_C12_320R1_046.fsa	6092708	9	34
B, 732	GM1200_C12_320R1_046.fsa	6110417	15	49
B, 733	GM1200_C12_320R1_046.fsa	6114583	6	20
B, 734	GM1200_C12_320R1_046.fsa	6119792	14	34
B, 735	GM1200_C12_320R1_046.fsa	6126042	12	44
B, 736	GM1200_C12_320R1_046.fsa	6134375	9	41
B, 737	GM1200_C12_320R1_046.fsa	6144792	10	43
B, 738	GM1200_C12_320R1_046.fsa	615.0	13	37
B, 739	GM1200_C12_320R1_046.fsa	6157292	7	31
B, 740	GM1200_C12_320R1_046.fsa	616.25	12	36
B, 741	GM1200_C12_320R1_046.fsa	6170833	14	48
B, 742	GM1200_C12_320R1_046.fsa	6178125	7	19
B, 743	GM1200_C12_320R1_046.fsa	6183333	14	27
B, 744	GM1200_C12_320R1_046.fsa	6188542	9	30
B, 745	GM1200_C12_320R1_046.fsa	6197917	14	42
B, 746	GM1200_C12_320R1_046.fsa	6202083	14	37
B, 747	GM1200_C12_320R1_046.fsa	6211458	13	50
B, 748	GM1200_C12_320R1_046.fsa	6217708	13	66
B, 749	GM1200_C12_320R1_046.fsa	622.5	13	49
B, 750	GM1200_C12_320R1_046.fsa	6230208	6	18
B, 751	GM1200_C12_320R1_046.fsa	6248958	15	54
B, 752	GM1200_C12_320R1_046.fsa	6253125	12	34
B, 753	GM1200_C12_320R1_046.fsa	6259375	12	50
B, 754	GM1200_C12_320R1_046.fsa	6266667	15	48
B, 755	GM1200_C12_320R1_046.fsa	6276042	13	34
B, 756	GM1200_C12_320R1_046.fsa	6280208	8	17
B, 757	GM1200_C12_320R1_046.fsa	6291667	13	25
B, 758	GM1200_C12_320R1_046.fsa	6297917	7	29
B, 759	GM1200_C12_320R1_046.fsa	6304167	8	20
B, 760	GM1200_C12_320R1_046.fsa	6309375	9	29
B, 761	GM1200_C12_320R1_046.fsa	6317708	9	17
B, 762	GM1200_C12_320R1_046.fsa	6322917	10	15
B, 763	GM1200_C12_320R1_046.fsa	6340625	10	30
B, 764	GM1200_C12_320R1_046.fsa	6348958	7	32
B, 765	GM1200_C12_320R1_046.fsa	6359375	16	39
B, 766	GM1200_C12_320R1_046.fsa	6363542	8	20
B, 767	GM1200_C12_320R1_046.fsa	638125	8	26
B, 768	GM1200_C12_320R1_046.fsa	6389583	15	42
B, 769	GM1200_C12_320R1_046.fsa	6402083	11	31
B, 770	GM1200_C12_320R1_046.fsa	640625	12	40
B, 771	GM1200_C12_320R1_046.fsa	641875	7	26
B, 772	GM1200_C12_320R1_046.fsa	6423958	11	39
B, 773	GM1200_C12_320R1_046.fsa	6433333	5	26
B, 774	GM1200_C12_320R1_046.fsa	6441667	7	17
B, 775	GM1200_C12_320R1_046.fsa	6453125	8	25
B, 776	GM1200_C12_320R1_046.fsa	6457292	7	15
B, 777	GM1200_C12_320R1_046.fsa	6466667	6	28
B, 778	GM1200_C12_320R1_046.fsa	6478125	12	27
B, 779	GM1200_C12_320R1_046.fsa	6482292	4	7
B, 780	GM1200_C12_320R1_046.fsa	648.75	12	21
B, 781	GM1200_C12_320R1_046.fsa	650.0	11	46
B, 782	GM1200_C12_320R1_046.fsa	6514583	12	34
B, 783	GM1200_C12_320R1_046.fsa	6520833	5	13
B, 784	GM1200_C12_320R1_046.fsa	6526042	12	22
B, 785	GM1200_C12_320R1_046.fsa	6532292	8	23
B, 786	GM1200_C12_320R1_046.fsa	6542708	12	48
B, 787	GM1200_C12_320R1_046.fsa	6554167	14	65
B, 788	GM1200_C12_320R1_046.fsa	6561458	11	19
B, 789	GM1200_C12_320R1_046.fsa	6565625	6	27
B, 790	GM1200_C12_320R1_046.fsa	6576042	11	38
B, 791	GM1200_C12_320R1_046.fsa	658125	13	47
B, 792	GM1200_C12_320R1_046.fsa	6591667	8	38
B, 793	GM1200_C12_320R1_046.fsa	6601042	7	30
B, 794	GM1200_C12_320R1_046.fsa	6613542	11	46
B, 795	GM1200_C12_320R1_046.fsa	6621875	10	31
B, 796	GM1200_C12_320R1_046.fsa	6632292	11	30
G, 1	GM1200_C12_320R1_046.fsa	4545277	7967	34452
Y, 1	GM1200_C12_320R1_046.fsa	4534349	10786	43054
Y, 2	GM1200_C12_320R1_046.fsa	454801	11990	77308
R, 1	GM1200_C12_320R1_046.fsa	4538902	4466	26994
O, 1	GM1200_C12_320R1_046.fsa	20.0	4243	41569
O, 2	GM1200_C12_320R1_046.fsa	40.0	4066	28664
O, 3	GM1200_C12_320R1_046.fsa	60.0	8086	41287
O, 4	GM1200_C12_320R1_046.fsa	80.0	5304	28329
O, 5	GM1200_C12_320R1_046.fsa	100.0	8511	43676
O, 6	GM1200_C12_320R1_046.fsa	114.0	9795	48937
O, 7	GM1200_C12_320R1_046.fsa	120.0	7919	40169
O, 8	GM1200_C12_320R1_046.fsa	140.0	6845	32305
O, 9	GM1200_C12_320R1_046.fsa	160.0	7448	36651
O, 10	GM1200_C12_320R1_046.fsa	180.0	9378	44756
O, 11	GM1200_C12_320R1_046.fsa	200.0	7502	36610
O, 12	GM1200_C12_320R1_046.fsa	214.0	7528	38157
O, 13	GM1200_C12_320R1_046.fsa	220.0	6042	32159
O, 14	GM1200_C12_320R1_046.fsa	240.0	9039	47959
O, 15	GM1200_C12_320R1_046.fsa	250.0	4156	23396
O, 16	GM1200_C12_320R1_046.fsa	260.0	6625	37550
O, 17	GM1200_C12_320R1_046.fsa	280.0	7238	42607
O, 18	GM1200_C12_320R1_046.fsa	300.0	7072	44161
O, 19	GM1200_C12_320R1_046.fsa	314.0	4473	28932
O, 20	GM1200_C12_320R1_046.fsa	320.0	4800	32147
O, 21	GM1200_C12_320R1_046.fsa	340.0	5797	40479
O, 22	GM1200_C12_320R1_046.fsa	360.0	4648	34110
O, 23	GM1200_C12_320R1_046.fsa	380.0	3311	24535
O, 24	GM1200_C12_320R1_046.fsa	400.0	4570	35340
O, 25	GM1200_C12_320R1_046.fsa	414.0	4196	33933
O, 26	GM1200_C12_320R1_046.fsa	420.0	4041	32107
O, 27	GM1200_C12_320R1_046.fsa	440.0	4784	39272
O, 28	GM1200_C12_320R1_046.fsa	4545277	841	5106
O, 29	GM1200_C12_320R1_046.fsa	460.0	5034	44859
O, 30	GM1200_C12_320R1_046.fsa	480.0	4860	43383
O, 31	GM1200_C12_320R1_046.fsa	500.0	2216	20067
O, 32	GM1200_C12_320R1_046.fsa	514.0	2342	21846
O, 33	GM1200_C12_320R1_046.fsa	520.0	5313	50250
O, 34	GM1200_C12_320R1_046.fsa	540.0	4236	40166
O, 35	GM1200_C12_320R1_046.fsa	560.0	2837	27486
O, 36	GM1200_C12_320R1_046.fsa	580.0	4222	41043
O, 37	GM1200_C12_320R1_046.fsa	600.0	2785	26777

## Sheet: 320R2
Dye/Sample Peak	Sample File Name	Size	Height	Area in Point
B, 1	GM1200_D01_320R2_005.fsa		8	27
B, 2	GM1200_D01_320R2_005.fsa		9	40
B, 3	GM1200_D01_320R2_005.fsa		12	47
B, 4	GM1200_D01_320R2_005.fsa		14	40
B, 5	GM1200_D01_320R2_005.fsa		8	23
B, 6	GM1200_D01_320R2_005.fsa		6	28
B, 7	GM1200_D01_320R2_005.fsa		10	33
B, 8	GM1200_D01_320R2_005.fsa		12	36
B, 9	GM1200_D01_320R2_005.fsa		7	25
B, 10	GM1200_D01_320R2_005.fsa		9	36
B, 11	GM1200_D01_320R2_005.fsa		7	19
B, 12	GM1200_D01_320R2_005.fsa		9	26
B, 13	GM1200_D01_320R2_005.fsa		6	10
B, 14	GM1200_D01_320R2_005.fsa		17	57
B, 15	GM1200_D01_320R2_005.fsa		8	44
B, 16	GM1200_D01_320R2_005.fsa		10	25
B, 17	GM1200_D01_320R2_005.fsa		12	33
B, 18	GM1200_D01_320R2_005.fsa		13	35
B, 19	GM1200_D01_320R2_005.fsa		8	34
B, 20	GM1200_D01_320R2_005.fsa		9	36
B, 21	GM1200_D01_320R2_005.fsa		10	25
B, 22	GM1200_D01_320R2_005.fsa		6	18
B, 23	GM1200_D01_320R2_005.fsa		10	43
B, 24	GM1200_D01_320R2_005.fsa		19	41
B, 25	GM1200_D01_320R2_005.fsa		12	29
B, 26	GM1200_D01_320R2_005.fsa		14	50
B, 27	GM1200_D01_320R2_005.fsa		15	26
B, 28	GM1200_D01_320R2_005.fsa		7	13
B, 29	GM1200_D01_320R2_005.fsa		9	23
B, 30	GM1200_D01_320R2_005.fsa		14	61
B, 31	GM1200_D01_320R2_005.fsa		10	22
B, 32	GM1200_D01_320R2_005.fsa		12	32
B, 33	GM1200_D01_320R2_005.fsa		10	18
B, 34	GM1200_D01_320R2_005.fsa		3	5
B, 35	GM1200_D01_320R2_005.fsa		5	10
B, 36	GM1200_D01_320R2_005.fsa		92	786
B, 37	GM1200_D01_320R2_005.fsa		12	19
B, 38	GM1200_D01_320R2_005.fsa		11	21
B, 39	GM1200_D01_320R2_005.fsa		5	16
B, 40	GM1200_D01_320R2_005.fsa		11	39
B, 41	GM1200_D01_320R2_005.fsa		8	27
B, 42	GM1200_D01_320R2_005.fsa		7	20
B, 43	GM1200_D01_320R2_005.fsa		11	35
B, 44	GM1200_D01_320R2_005.fsa		14	31
B, 45	GM1200_D01_320R2_005.fsa		13	42
B, 46	GM1200_D01_320R2_005.fsa		13	49
B, 47	GM1200_D01_320R2_005.fsa		6	18
B, 48	GM1200_D01_320R2_005.fsa		5	10
B, 49	GM1200_D01_320R2_005.fsa		11	24
B, 50	GM1200_D01_320R2_005.fsa		9	25
B, 51	GM1200_D01_320R2_005.fsa		11	38
B, 52	GM1200_D01_320R2_005.fsa		13	34
B, 53	GM1200_D01_320R2_005.fsa		7	12
B, 54	GM1200_D01_320R2_005.fsa		9	36
B, 55	GM1200_D01_320R2_005.fsa		7	20
B, 56	GM1200_D01_320R2_005.fsa		8	16
B, 57	GM1200_D01_320R2_005.fsa		7	27
B, 58	GM1200_D01_320R2_005.fsa		8	25
B, 59	GM1200_D01_320R2_005.fsa		10	36
B, 60	GM1200_D01_320R2_005.fsa		15	97
B, 61	GM1200_D01_320R2_005.fsa		11	43
B, 62	GM1200_D01_320R2_005.fsa		17	44
B, 63	GM1200_D01_320R2_005.fsa		10	24
B, 64	GM1200_D01_320R2_005.fsa		11	31
B, 65	GM1200_D01_320R2_005.fsa		7	30
B, 66	GM1200_D01_320R2_005.fsa		11	48
B, 67	GM1200_D01_320R2_005.fsa		12	24
B, 68	GM1200_D01_320R2_005.fsa		9	34
B, 69	GM1200_D01_320R2_005.fsa		9	31
B, 70	GM1200_D01_320R2_005.fsa		6	34
B, 71	GM1200_D01_320R2_005.fsa		8	21
B, 72	GM1200_D01_320R2_005.fsa		10	37
B, 73	GM1200_D01_320R2_005.fsa		5	13
B, 74	GM1200_D01_320R2_005.fsa		6	18
B, 75	GM1200_D01_320R2_005.fsa		9	28
B, 76	GM1200_D01_320R2_005.fsa		12	41
B, 77	GM1200_D01_320R2_005.fsa		9	33
B, 78	GM1200_D01_320R2_005.fsa		15	29
B, 79	GM1200_D01_320R2_005.fsa		6	10
B, 80	GM1200_D01_320R2_005.fsa		8	33
B, 81	GM1200_D01_320R2_005.fsa		34	159
B, 82	GM1200_D01_320R2_005.fsa		37	292
B, 83	GM1200_D01_320R2_005.fsa		44	334
B, 84	GM1200_D01_320R2_005.fsa		21	91
B, 85	GM1200_D01_320R2_005.fsa		20	124
B, 86	GM1200_D01_320R2_005.fsa		10	34
B, 87	GM1200_D01_320R2_005.fsa		4	7
B, 88	GM1200_D01_320R2_005.fsa		3	4
B, 89	GM1200_D01_320R2_005.fsa		6	13
B, 90	GM1200_D01_320R2_005.fsa		37	403
B, 91	GM1200_D01_320R2_005.fsa		14	65
B, 92	GM1200_D01_320R2_005.fsa		11	47
B, 93	GM1200_D01_320R2_005.fsa		8	37
B, 94	GM1200_D01_320R2_005.fsa		6	10
B, 95	GM1200_D01_320R2_005.fsa		14	29
B, 96	GM1200_D01_320R2_005.fsa		18	55
B, 97	GM1200_D01_320R2_005.fsa		20	104
B, 98	GM1200_D01_320R2_005.fsa		17	110
B, 99	GM1200_D01_320R2_005.fsa		8	30
B, 100	GM1200_D01_320R2_005.fsa		8	19
B, 101	GM1200_D01_320R2_005.fsa		11	28
B, 102	GM1200_D01_320R2_005.fsa		24	165
B, 103	GM1200_D01_320R2_005.fsa		22	140
B, 104	GM1200_D01_320R2_005.fsa		8	11
B, 105	GM1200_D01_320R2_005.fsa		17	57
B, 106	GM1200_D01_320R2_005.fsa		14	41
B, 107	GM1200_D01_320R2_005.fsa		13	33
B, 108	GM1200_D01_320R2_005.fsa		10	36
B, 109	GM1200_D01_320R2_005.fsa		11	53
B, 110	GM1200_D01_320R2_005.fsa		3	6
B, 111	GM1200_D01_320R2_005.fsa		14	54
B, 112	GM1200_D01_320R2_005.fsa		11	23
B, 113	GM1200_D01_320R2_005.fsa		6	7
B, 114	GM1200_D01_320R2_005.fsa		15	60
B, 115	GM1200_D01_320R2_005.fsa		16	46
B, 116	GM1200_D01_320R2_005.fsa		563	3829
B, 117	GM1200_D01_320R2_005.fsa		220	1251
B, 118	GM1200_D01_320R2_005.fsa	0.8571	107	683
B, 119	GM1200_D01_320R2_005.fsa	17143	67	293
B, 120	GM1200_D01_320R2_005.fsa	32857	561	3151
B, 121	GM1200_D01_320R2_005.fsa	45714	59	282
B, 122	GM1200_D01_320R2_005.fsa	57143	2	5
B, 123	GM1200_D01_320R2_005.fsa	84286	116	987
B, 124	GM1200_D01_320R2_005.fsa	111429	456	2328
B, 125	GM1200_D01_320R2_005.fsa	128571	375	2959
B, 126	GM1200_D01_320R2_005.fsa	154286	266	1415
B, 127	GM1200_D01_320R2_005.fsa	165714	23	96
B, 128	GM1200_D01_320R2_005.fsa	18.0	23	94
B, 129	GM1200_D01_320R2_005.fsa	197143	190	1012
B, 130	GM1200_D01_320R2_005.fsa	212992	530	3200
B, 131	GM1200_D01_320R2_005.fsa	236781	76	446
B, 132	GM1200_D01_320R2_005.fsa	250708	233	1207
B, 133	GM1200_D01_320R2_005.fsa	264384	6	8
B, 134	GM1200_D01_320R2_005.fsa	280767	628	2985
B, 135	GM1200_D01_320R2_005.fsa	296796	963	5401
B, 136	GM1200_D01_320R2_005.fsa	309657	93	346
B, 137	GM1200_D01_320R2_005.fsa	323684	988	6186
B, 138	GM1200_D01_320R2_005.fsa	346921	77	403
B, 139	GM1200_D01_320R2_005.fsa	365503	800	4176
B, 140	GM1200_D01_320R2_005.fsa	381048	120	756
B, 141	GM1200_D01_320R2_005.fsa	392482	654	3343
B, 142	GM1200_D01_320R2_005.fsa	409236	913	5019
B, 143	GM1200_D01_320R2_005.fsa	417257	204	1102
B, 144	GM1200_D01_320R2_005.fsa	437629	110	614
B, 145	GM1200_D01_320R2_005.fsa	445456	33	131
B, 146	GM1200_D01_320R2_005.fsa	462053	112	595
B, 147	GM1200_D01_320R2_005.fsa	477334	272	1930
B, 148	GM1200_D01_320R2_005.fsa	507322	217	2209
B, 149	GM1200_D01_320R2_005.fsa	528294	212	1609
B, 150	GM1200_D01_320R2_005.fsa	54379	105	408
B, 151	GM1200_D01_320R2_005.fsa	551976	152	335
B, 152	GM1200_D01_320R2_005.fsa	559095	349	1168
B, 153	GM1200_D01_320R2_005.fsa	565165	186	605
B, 154	GM1200_D01_320R2_005.fsa	576216	322	1310
B, 155	GM1200_D01_320R2_005.fsa	585187	1651	8291
B, 156	GM1200_D01_320R2_005.fsa	601071	432	1847
B, 157	GM1200_D01_320R2_005.fsa	611766	797	3588
B, 158	GM1200_D01_320R2_005.fsa	624567	149	566
B, 159	GM1200_D01_320R2_005.fsa	634143	389	1639
B, 160	GM1200_D01_320R2_005.fsa	643698	276	1188
B, 161	GM1200_D01_320R2_005.fsa	656407	84	356
B, 162	GM1200_D01_320R2_005.fsa	665914	236	1072
B, 163	GM1200_D01_320R2_005.fsa	676454	51	201
B, 164	GM1200_D01_320R2_005.fsa	685919	51	173
B, 165	GM1200_D01_320R2_005.fsa	698508	141	658
B, 166	GM1200_D01_320R2_005.fsa	708971	227	1133
B, 167	GM1200_D01_320R2_005.fsa	719409	94	456
B, 168	GM1200_D01_320R2_005.fsa	728783	75	355
B, 169	GM1200_D01_320R2_005.fsa	739175	50	192
B, 170	GM1200_D01_320R2_005.fsa	750579	43	190
B, 171	GM1200_D01_320R2_005.fsa	761953	66	254
B, 172	GM1200_D01_320R2_005.fsa	773298	103	421
B, 173	GM1200_D01_320R2_005.fsa	783587	167	752
B, 174	GM1200_D01_320R2_005.fsa	797952	96	476
B, 175	GM1200_D01_320R2_005.fsa	806922	394	1936
B, 176	GM1200_D01_320R2_005.fsa	815809	355	1710
B, 177	GM1200_D01_320R2_005.fsa	829602	35	146
B, 178	GM1200_D01_320R2_005.fsa	841396	57	217
B, 179	GM1200_D01_320R2_005.fsa	851204	90	335
B, 180	GM1200_D01_320R2_005.fsa	861971	253	1090
B, 181	GM1200_D01_320R2_005.fsa	871741	158	623
B, 182	GM1200_D01_320R2_005.fsa	878569	533	2592
B, 183	GM1200_D01_320R2_005.fsa	890254	468	2074
B, 184	GM1200_D01_320R2_005.fsa	899972	229	953
B, 185	GM1200_D01_320R2_005.fsa	909671	188	791
B, 186	GM1200_D01_320R2_005.fsa	922255	97	444
B, 187	GM1200_D01_320R2_005.fsa	932879	115	494
B, 188	GM1200_D01_320R2_005.fsa	942519	41	137
B, 189	GM1200_D01_320R2_005.fsa	953104	522	2297
B, 190	GM1200_D01_320R2_005.fsa	962708	110	421
B, 191	GM1200_D01_320R2_005.fsa	971336	511	2304
B, 192	GM1200_D01_320R2_005.fsa	98282	125	448
B, 193	GM1200_D01_320R2_005.fsa	992371	547	2390
B, 194	GM1200_D01_320R2_005.fsa	1002968	641	2785
B, 195	GM1200_D01_320R2_005.fsa	1014818	630	2848
B, 196	GM1200_D01_320R2_005.fsa	1023682	183	741
B, 197	GM1200_D01_320R2_005.fsa	1033508	66	214
B, 198	GM1200_D01_320R2_005.fsa	1043308	392	1646
B, 199	GM1200_D01_320R2_005.fsa	1055037	101	448
B, 200	GM1200_D01_320R2_005.fsa	1064784	855	3910
B, 201	GM1200_D01_320R2_005.fsa	1075478	148	636
B, 202	GM1200_D01_320R2_005.fsa	1085175	831	3834
B, 203	GM1200_D01_320R2_005.fsa	1093881	72	306
B, 204	GM1200_D01_320R2_005.fsa	1103534	470	1997
B, 205	GM1200_D01_320R2_005.fsa	1113162	77	279
B, 206	GM1200_D01_320R2_005.fsa	1122768	308	1358
B, 207	GM1200_D01_320R2_005.fsa	1135221	176	711
B, 208	GM1200_D01_320R2_005.fsa	1144657	245	1060
B, 209	GM1200_D01_320R2_005.fsa	1152093	213	865
B, 210	GM1200_D01_320R2_005.fsa	116414	887	4050
B, 211	GM1200_D01_320R2_005.fsa	1176139	515	2246
B, 212	GM1200_D01_320R2_005.fsa	1187175	907	4186
B, 213	GM1200_D01_320R2_005.fsa	1199086	514	2325
B, 214	GM1200_D01_320R2_005.fsa	1207274	861	3994
B, 215	GM1200_D01_320R2_005.fsa	1220003	665	3008
B, 216	GM1200_D01_320R2_005.fsa	1227276	104	456
B, 217	GM1200_D01_320R2_005.fsa	1236368	521	2226
B, 218	GM1200_D01_320R2_005.fsa	1245459	145	566
B, 219	GM1200_D01_320R2_005.fsa	1253642	127	490
B, 220	GM1200_D01_320R2_005.fsa	1263642	181	738
B, 221	GM1200_D01_320R2_005.fsa	127546	236	1026
B, 222	GM1200_D01_320R2_005.fsa	128546	436	2002
B, 223	GM1200_D01_320R2_005.fsa	1294551	387	1709
B, 224	GM1200_D01_320R2_005.fsa	1305459	299	1380
B, 225	GM1200_D01_320R2_005.fsa	1313641	1395	6487
B, 226	GM1200_D01_320R2_005.fsa	1326368	323	1502
B, 227	GM1200_D01_320R2_005.fsa	133364	128	579
B, 228	GM1200_D01_320R2_005.fsa	1346366	300	1234
B, 229	GM1200_D01_320R2_005.fsa	1355457	195	843
B, 230	GM1200_D01_320R2_005.fsa	1365456	250	1002
B, 231	GM1200_D01_320R2_005.fsa	1373638	302	1283
B, 232	GM1200_D01_320R2_005.fsa	1382728	149	555
B, 233	GM1200_D01_320R2_005.fsa	1393637	432	1863
B, 234	GM1200_D01_320R2_005.fsa	1404646	181	744
B, 235	GM1200_D01_320R2_005.fsa	141301	132	553
B, 236	GM1200_D01_320R2_005.fsa	1424163	309	1312
B, 237	GM1200_D01_320R2_005.fsa	1435317	554	2490
B, 238	GM1200_D01_320R2_005.fsa	1445543	480	2291
B, 239	GM1200_D01_320R2_005.fsa	145484	463	2082
B, 240	GM1200_D01_320R2_005.fsa	1467857	630	2865
B, 241	GM1200_D01_320R2_005.fsa	1477157	298	1335
B, 242	GM1200_D01_320R2_005.fsa	1489247	221	974
B, 243	GM1200_D01_320R2_005.fsa	1496688	793	3812
B, 244	GM1200_D01_320R2_005.fsa	150506	1072	5035
B, 245	GM1200_D01_320R2_005.fsa	1518085	224	905
B, 246	GM1200_D01_320R2_005.fsa	1527389	186	677
B, 247	GM1200_D01_320R2_005.fsa	1536695	125	445
B, 248	GM1200_D01_320R2_005.fsa	1546001	461	1995
B, 249	GM1200_D01_320R2_005.fsa	1558101	1437	6546
B, 250	GM1200_D01_320R2_005.fsa	1566479	101	416
B, 251	GM1200_D01_320R2_005.fsa	1577651	356	1542
B, 252	GM1200_D01_320R2_005.fsa	1588825	285	1225
B, 253	GM1200_D01_320R2_005.fsa	160.0	845	3869
B, 254	GM1200_D01_320R2_005.fsa	1610112	434	2020
B, 255	GM1200_D01_320R2_005.fsa	1622971	250	1094
B, 256	GM1200_D01_320R2_005.fsa	1632149	237	966
B, 257	GM1200_D01_320R2_005.fsa	1643155	128	564
B, 258	GM1200_D01_320R2_005.fsa	1653237	186	796
B, 259	GM1200_D01_320R2_005.fsa	1663312	178	766
B, 260	GM1200_D01_320R2_005.fsa	167338	641	3165
B, 261	GM1200_D01_320R2_005.fsa	1680697	121	712
B, 262	GM1200_D01_320R2_005.fsa	1688925	724	3340
B, 263	GM1200_D01_320R2_005.fsa	1701715	163	772
B, 264	GM1200_D01_320R2_005.fsa	1713581	193	856
B, 265	GM1200_D01_320R2_005.fsa	1725437	209	913
B, 266	GM1200_D01_320R2_005.fsa	1734551	976	4344
B, 267	GM1200_D01_320R2_005.fsa	1744569	179	790
B, 268	GM1200_D01_320R2_005.fsa	175458	690	3253
B, 269	GM1200_D01_320R2_005.fsa	1762767	106	489
B, 270	GM1200_D01_320R2_005.fsa	1774583	860	3989
B, 271	GM1200_D01_320R2_005.fsa	1783665	225	1061
B, 272	GM1200_D01_320R2_005.fsa	1795465	222	899
B, 273	GM1200_D01_320R2_005.fsa	1805455	1348	6052
B, 274	GM1200_D01_320R2_005.fsa	1815452	333	1442
B, 275	GM1200_D01_320R2_005.fsa	1824536	1212	5595
B, 276	GM1200_D01_320R2_005.fsa	183634	291	1142
B, 277	GM1200_D01_320R2_005.fsa	1845415	1049	4709
B, 278	GM1200_D01_320R2_005.fsa	1854486	583	2555
B, 279	GM1200_D01_320R2_005.fsa	1866273	530	2256
B, 280	GM1200_D01_320R2_005.fsa	1875335	435	1806
B, 281	GM1200_D01_320R2_005.fsa	1883488	246	1035
B, 282	GM1200_D01_320R2_005.fsa	1894354	401	1670
B, 283	GM1200_D01_320R2_005.fsa	1903404	1519	7268
B, 284	GM1200_D01_320R2_005.fsa	1911546	400	1824
B, 285	GM1200_D01_320R2_005.fsa	1920589	337	1379
B, 286	GM1200_D01_320R2_005.fsa	1931435	251	1071
B, 287	GM1200_D01_320R2_005.fsa	1942276	1716	8075
B, 288	GM1200_D01_320R2_005.fsa	1953111	358	1589
B, 289	GM1200_D01_320R2_005.fsa	1963039	182	693
B, 290	GM1200_D01_320R2_005.fsa	1973863	179	697
B, 291	GM1200_D01_320R2_005.fsa	1984683	279	1216
B, 292	GM1200_D01_320R2_005.fsa	1994595	350	1496
B, 293	GM1200_D01_320R2_005.fsa	2004498	385	1783
B, 294	GM1200_D01_320R2_005.fsa	2013492	229	1011
B, 295	GM1200_D01_320R2_005.fsa	202428	287	1248
B, 296	GM1200_D01_320R2_005.fsa	2035065	433	1929
B, 297	GM1200_D01_320R2_005.fsa	2045846	209	832
B, 298	GM1200_D01_320R2_005.fsa	2053928	1098	5118
B, 299	GM1200_D01_320R2_005.fsa	2064702	802	3605
B, 300	GM1200_D01_320R2_005.fsa	2073676	573	2639
B, 301	GM1200_D01_320R2_005.fsa	2084442	755	3496
B, 302	GM1200_D01_320R2_005.fsa	209341	297	1235
B, 303	GM1200_D01_320R2_005.fsa	2105961	650	2917
B, 304	GM1200_D01_320R2_005.fsa	2116715	234	1083
B, 305	GM1200_D01_320R2_005.fsa	2129255	157	682
B, 306	GM1200_D01_320R2_005.fsa	213821	130	572
B, 307	GM1200_D01_320R2_005.fsa	2148075	164	679
B, 308	GM1200_D01_320R2_005.fsa	2157938	482	2304
B, 309	GM1200_D01_320R2_005.fsa	216869	207	922
B, 310	GM1200_D01_320R2_005.fsa	2177643	817	3819
B, 311	GM1200_D01_320R2_005.fsa	2188379	106	420
B, 312	GM1200_D01_320R2_005.fsa	2199106	868	4130
B, 313	GM1200_D01_320R2_005.fsa	2207921	711	3396
B, 314	GM1200_D01_320R2_005.fsa	2219364	426	1780
B, 315	GM1200_D01_320R2_005.fsa	2228167	344	1502
B, 316	GM1200_D01_320R2_005.fsa	2236971	721	3266
B, 317	GM1200_D01_320R2_005.fsa	2247536	333	1308
B, 318	GM1200_D01_320R2_005.fsa	2257222	1807	8514
B, 319	GM1200_D01_320R2_005.fsa	226779	245	1020
B, 320	GM1200_D01_320R2_005.fsa	2277478	170	743
B, 321	GM1200_D01_320R2_005.fsa	2288929	435	2077
B, 322	GM1200_D01_320R2_005.fsa	229862	2055	10509
B, 323	GM1200_D01_320R2_005.fsa	230743	304	1580
B, 324	GM1200_D01_320R2_005.fsa	2316242	136	640
B, 325	GM1200_D01_320R2_005.fsa	2326817	579	2730
B, 326	GM1200_D01_320R2_005.fsa	2337393	558	2642
B, 327	GM1200_D01_320R2_005.fsa	2347971	178	755
B, 328	GM1200_D01_320R2_005.fsa	235855	631	2947
B, 329	GM1200_D01_320R2_005.fsa	2369131	1327	6512
B, 330	GM1200_D01_320R2_005.fsa	2380595	382	1622
B, 331	GM1200_D01_320R2_005.fsa	2389415	1381	6585
B, 332	GM1200_D01_320R2_005.fsa	240.0	690	3440
B, 333	GM1200_D01_320R2_005.fsa	2408147	182	779
B, 334	GM1200_D01_320R2_005.fsa	2418094	1131	5736
B, 335	GM1200_D01_320R2_005.fsa	2429837	146	656
B, 336	GM1200_D01_320R2_005.fsa	2437056	173	800
B, 337	GM1200_D01_320R2_005.fsa	2448776	1242	6502
B, 338	GM1200_D01_320R2_005.fsa	2459582	110	475
B, 339	GM1200_D01_320R2_005.fsa	2469477	116	457
B, 340	GM1200_D01_320R2_005.fsa	2481158	1303	6778
B, 341	GM1200_D01_320R2_005.fsa	2491929	1619	8720
B, 342	GM1200_D01_320R2_005.fsa	2501752	128	634
B, 343	GM1200_D01_320R2_005.fsa	2510505	201	952
B, 344	GM1200_D01_320R2_005.fsa	2520994	862	4520
B, 345	GM1200_D01_320R2_005.fsa	2532338	179	783
B, 346	GM1200_D01_320R2_005.fsa	2541921	244	1183
B, 347	GM1200_D01_320R2_005.fsa	2553229	393	2046
B, 348	GM1200_D01_320R2_005.fsa	2561047	886	4626
B, 349	GM1200_D01_320R2_005.fsa	2572323	1033	5537
B, 350	GM1200_D01_320R2_005.fsa	2580984	138	603
B, 351	GM1200_D01_320R2_005.fsa	2590499	742	3830
B, 352	GM1200_D01_320R2_005.fsa	2601755	158	863
B, 353	GM1200_D01_320R2_005.fsa	2608775	1121	6059
B, 354	GM1200_D01_320R2_005.fsa	2619305	811	4471
B, 355	GM1200_D01_320R2_005.fsa	2628956	105	419
B, 356	GM1200_D01_320R2_005.fsa	2638608	637	3254
B, 357	GM1200_D01_320R2_005.fsa	2650014	2577	14154
B, 358	GM1200_D01_320R2_005.fsa	2661419	84	327
B, 359	GM1200_D01_320R2_005.fsa	2669314	199	909
B, 360	GM1200_D01_320R2_005.fsa	2678087	143	606
B, 361	GM1200_D01_320R2_005.fsa	2686859	97	379
B, 362	GM1200_D01_320R2_005.fsa	2700018	109	433
B, 363	GM1200_D01_320R2_005.fsa	2709666	211	987
B, 364	GM1200_D01_320R2_005.fsa	2721069	1078	5888
B, 365	GM1200_D01_320R2_005.fsa	2730717	233	1158
B, 366	GM1200_D01_320R2_005.fsa	2741242	221	1054
B, 367	GM1200_D01_320R2_005.fsa	2752644	205	1080
B, 368	GM1200_D01_320R2_005.fsa	2760537	1597	9524
B, 369	GM1200_D01_320R2_005.fsa	2771061	280	1538
B, 370	GM1200_D01_320R2_005.fsa	2781585	125	589
B, 371	GM1200_D01_320R2_005.fsa	2792108	468	2698
B, 372	GM1200_D01_320R2_005.fsa	2802607	2401	14682
B, 373	GM1200_D01_320R2_005.fsa	2811296	180	1058
B, 374	GM1200_D01_320R2_005.fsa	2821719	144	725
B, 375	GM1200_D01_320R2_005.fsa	283127	140	706
B, 376	GM1200_D01_320R2_005.fsa	2842552	226	1143
B, 377	GM1200_D01_320R2_005.fsa	2852963	491	2749
B, 378	GM1200_D01_320R2_005.fsa	2863369	385	2133
B, 379	GM1200_D01_320R2_005.fsa	2872904	113	570
B, 380	GM1200_D01_320R2_005.fsa	2880704	88	370
B, 381	GM1200_D01_320R2_005.fsa	2893697	667	3734
B, 382	GM1200_D01_320R2_005.fsa	2904087	184	972
B, 383	GM1200_D01_320R2_005.fsa	2914473	175	834
B, 384	GM1200_D01_320R2_005.fsa	2923125	94	432
B, 385	GM1200_D01_320R2_005.fsa	2934368	896	5679
B, 386	GM1200_D01_320R2_005.fsa	2942149	699	4507
B, 387	GM1200_D01_320R2_005.fsa	2953384	198	1045
B, 388	GM1200_D01_320R2_005.fsa	2962023	55	237
B, 389	GM1200_D01_320R2_005.fsa	2973249	443	2486
B, 390	GM1200_D01_320R2_005.fsa	2983607	1385	8684
B, 391	GM1200_D01_320R2_005.fsa	2993099	193	1228
B, 392	GM1200_D01_320R2_005.fsa	3000854	274	1579
B, 393	GM1200_D01_320R2_005.fsa	3011966	172	898
B, 394	GM1200_D01_320R2_005.fsa	3022242	101	491
B, 395	GM1200_D01_320R2_005.fsa	3033395	243	1313
B, 396	GM1200_D01_320R2_005.fsa	3043709	497	3059
B, 397	GM1200_D01_320R2_005.fsa	3054042	311	1814
B, 398	GM1200_D01_320R2_005.fsa	3065256	113	595
B, 399	GM1200_D01_320R2_005.fsa	3074762	832	5237
B, 400	GM1200_D01_320R2_005.fsa	3086017	159	854
B, 401	GM1200_D01_320R2_005.fsa	3096426	183	948
B, 402	GM1200_D01_320R2_005.fsa	3106853	2039	13234
B, 403	GM1200_D01_320R2_005.fsa	3116428	183	999
B, 404	GM1200_D01_320R2_005.fsa	312602	116	499
B, 405	GM1200_D01_320R2_005.fsa	313388	74	270
B, 406	GM1200_D01_320R2_005.fsa	3143574	1368	8467
B, 407	GM1200_D01_320R2_005.fsa	3155197	74	302
B, 408	GM1200_D01_320R2_005.fsa	3164144	144	745
B, 409	GM1200_D01_320R2_005.fsa	3173994	106	496
B, 410	GM1200_D01_320R2_005.fsa	3183852	111	505
B, 411	GM1200_D01_320R2_005.fsa	3194615	97	448
B, 412	GM1200_D01_320R2_005.fsa	3206171	123	664
B, 413	GM1200_D01_320R2_005.fsa	3216742	64	320
B, 414	GM1200_D01_320R2_005.fsa	3226423	164	861
B, 415	GM1200_D01_320R2_005.fsa	3236094	101	557
B, 416	GM1200_D01_320R2_005.fsa	3245756	326	2061
B, 417	GM1200_D01_320R2_005.fsa	3256286	173	922
B, 418	GM1200_D01_320R2_005.fsa	3266806	51	229
B, 419	GM1200_D01_320R2_005.fsa	3277314	759	4888
B, 420	GM1200_D01_320R2_005.fsa	3287812	1052	7205
B, 421	GM1200_D01_320R2_005.fsa	3297426	206	1351
B, 422	GM1200_D01_320R2_005.fsa	3306158	85	375
B, 423	GM1200_D01_320R2_005.fsa	3316627	193	1093
B, 424	GM1200_D01_320R2_005.fsa	3325343	25	102
B, 425	GM1200_D01_320R2_005.fsa	3336663	175	1069
B, 426	GM1200_D01_320R2_005.fsa	3347101	524	3606
B, 427	GM1200_D01_320R2_005.fsa	335666	115	654
B, 428	GM1200_D01_320R2_005.fsa	336621	56	285
B, 429	GM1200_D01_320R2_005.fsa	3375752	176	980
B, 430	GM1200_D01_320R2_005.fsa	3387883	333	1935
B, 431	GM1200_D01_320R2_005.fsa	339827	182	1032
B, 432	GM1200_D01_320R2_005.fsa	340612	60	253
B, 433	GM1200_D01_320R2_005.fsa	3416611	927	6252
B, 434	GM1200_D01_320R2_005.fsa	3425352	75	330
B, 435	GM1200_D01_320R2_005.fsa	3436714	889	6018
B, 436	GM1200_D01_320R2_005.fsa	3447201	55	222
B, 437	GM1200_D01_320R2_005.fsa	3456813	164	898
B, 438	GM1200_D01_320R2_005.fsa	3468171	229	1359
B, 439	GM1200_D01_320R2_005.fsa	3479528	191	1147
B, 440	GM1200_D01_320R2_005.fsa	349001	657	4520
B, 441	GM1200_D01_320R2_005.fsa	3501364	193	1102
B, 442	GM1200_D01_320R2_005.fsa	3510971	58	292
B, 443	GM1200_D01_320R2_005.fsa	351883	105	546
B, 444	GM1200_D01_320R2_005.fsa	3530181	72	342
B, 445	GM1200_D01_320R2_005.fsa	3540657	221	1366
B, 446	GM1200_D01_320R2_005.fsa	3550259	67	331
B, 447	GM1200_D01_320R2_005.fsa	3561606	112	622
B, 448	GM1200_D01_320R2_005.fsa	3572079	95	462
B, 449	GM1200_D01_320R2_005.fsa	3581678	41	174
B, 450	GM1200_D01_320R2_005.fsa	3592148	181	1080
B, 451	GM1200_D01_320R2_005.fsa	3602603	189	1107
B, 452	GM1200_D01_320R2_005.fsa	3613017	91	504
B, 453	GM1200_D01_320R2_005.fsa	3621697	35	119
B, 454	GM1200_D01_320R2_005.fsa	3630378	198	1168
B, 455	GM1200_D01_320R2_005.fsa	363993	14	34
B, 456	GM1200_D01_320R2_005.fsa	3652089	211	1406
B, 457	GM1200_D01_320R2_005.fsa	3660777	963	7522
B, 458	GM1200_D01_320R2_005.fsa	3670334	331	2334
B, 459	GM1200_D01_320R2_005.fsa	3681633	43	199
B, 460	GM1200_D01_320R2_005.fsa	3691195	311	2089
B, 461	GM1200_D01_320R2_005.fsa	3702499	46	203
B, 462	GM1200_D01_320R2_005.fsa	3723374	1093	8076
B, 463	GM1200_D01_320R2_005.fsa	3742518	1135	8511
B, 464	GM1200_D01_320R2_005.fsa	3752093	73	453
B, 465	GM1200_D01_320R2_005.fsa	3761671	837	6190
B, 466	GM1200_D01_320R2_005.fsa	3772992	29	102
B, 467	GM1200_D01_320R2_005.fsa	3784316	387	2795
B, 468	GM1200_D01_320R2_005.fsa	3793029	70	346
B, 469	GM1200_D01_320R2_005.fsa	3804408	268	1773
B, 470	GM1200_D01_320R2_005.fsa	3813223	65	460
B, 471	GM1200_D01_320R2_005.fsa	3823801	267	1891
B, 472	GM1200_D01_320R2_005.fsa	3830853	11	56
B, 473	GM1200_D01_320R2_005.fsa	3843192	228	1639
B, 474	GM1200_D01_320R2_005.fsa	3852886	121	728
B, 475	GM1200_D01_320R2_005.fsa	3864343	34	143
B, 476	GM1200_D01_320R2_005.fsa	3874917	913	7126
B, 477	GM1200_D01_320R2_005.fsa	3885491	273	1835
B, 478	GM1200_D01_320R2_005.fsa	3896945	46	203
B, 479	GM1200_D01_320R2_005.fsa	3904875	249	1699
B, 480	GM1200_D01_320R2_005.fsa	3914566	81	418
B, 481	GM1200_D01_320R2_005.fsa	3926018	119	467
B, 482	GM1200_D01_320R2_005.fsa	3936589	901	6188
B, 483	GM1200_D01_320R2_005.fsa	3947159	189	1162
B, 484	GM1200_D01_320R2_005.fsa	3955967	297	1959
B, 485	GM1200_D01_320R2_005.fsa	3966536	593	4058
B, 486	GM1200_D01_320R2_005.fsa	3982388	578	3911
B, 487	GM1200_D01_320R2_005.fsa	3992955	300	1670
B, 488	GM1200_D01_320R2_005.fsa	4004316	291	1772
B, 489	GM1200_D01_320R2_005.fsa	4013819	33	118
B, 490	GM1200_D01_320R2_005.fsa	4024196	71	336
B, 491	GM1200_D01_320R2_005.fsa	4035451	68	339
B, 492	GM1200_D01_320R2_005.fsa	4044985	450	3769
B, 493	GM1200_D01_320R2_005.fsa	4061476	102	570
B, 494	GM1200_D01_320R2_005.fsa	4072777	300	1860
B, 495	GM1200_D01_320R2_005.fsa	4084091	63	255
B, 496	GM1200_D01_320R2_005.fsa	4092804	108	627
B, 497	GM1200_D01_320R2_005.fsa	4103271	895	7129
B, 498	GM1200_D01_320R2_005.fsa	4112876	47	244
B, 499	GM1200_D01_320R2_005.fsa	4123366	30	128
B, 500	GM1200_D01_320R2_005.fsa	4133868	74	488
B, 501	GM1200_D01_320R2_005.fsa	4143572	64	384
B, 502	GM1200_D01_320R2_005.fsa	4154296	24	93
B, 503	GM1200_D01_320R2_005.fsa	4165031	132	753
B, 504	GM1200_D01_320R2_005.fsa	4173986	53	283
B, 505	GM1200_D01_320R2_005.fsa	4183845	140	892
B, 506	GM1200_D01_320R2_005.fsa	4192817	38	156
B, 507	GM1200_D01_320R2_005.fsa	4202652	283	2185
B, 508	GM1200_D01_320R2_005.fsa	4212378	11	26
B, 509	GM1200_D01_320R2_005.fsa	4222104	123	794
B, 510	GM1200_D01_320R2_005.fsa	4232716	14	53
B, 511	GM1200_D01_320R2_005.fsa	4241559	44	226
B, 512	GM1200_D01_320R2_005.fsa	4252173	45	255
B, 513	GM1200_D01_320R2_005.fsa	4261018	142	1080
B, 514	GM1200_D01_320R2_005.fsa	4271634	113	921
B, 515	GM1200_D01_320R2_005.fsa	4281366	30	159
B, 516	GM1200_D01_320R2_005.fsa	4291983	19	67
B, 517	GM1200_D01_320R2_005.fsa	4303487	170	1085
B, 518	GM1200_D01_320R2_005.fsa	4312337	8	20
B, 519	GM1200_D01_320R2_005.fsa	4330925	1685	14689
B, 520	GM1200_D01_320R2_005.fsa	4340663	2358	29536
B, 521	GM1200_D01_320R2_005.fsa	4361914	451	3747
B, 522	GM1200_D01_320R2_005.fsa	4371655	12	15
B, 523	GM1200_D01_320R2_005.fsa	4384941	186	994
B, 524	GM1200_D01_320R2_005.fsa	4397342	48	204
B, 525	GM1200_D01_320R2_005.fsa	4408102	24	94
B, 526	GM1200_D01_320R2_005.fsa	4411703	9	25
B, 527	GM1200_D01_320R2_005.fsa	4416207	13	18
B, 528	GM1200_D01_320R2_005.fsa	4426118	12	31
B, 529	GM1200_D01_320R2_005.fsa	4434231	152	1119
B, 530	GM1200_D01_320R2_005.fsa	4444153	243	1696
B, 531	GM1200_D01_320R2_005.fsa	4454079	16	35
B, 532	GM1200_D01_320R2_005.fsa	4464011	388	2750
B, 533	GM1200_D01_320R2_005.fsa	4473045	38	150
B, 534	GM1200_D01_320R2_005.fsa	4484796	98	458
B, 535	GM1200_D01_320R2_005.fsa	4503795	3	3
B, 536	GM1200_D01_320R2_005.fsa	4511943	221	925
B, 537	GM1200_D01_320R2_005.fsa	4530064	31501	227818
B, 538	GM1200_D01_320R2_005.fsa	4539131	31293	309931
B, 539	GM1200_D01_320R2_005.fsa	4577264	6	14
B, 540	GM1200_D01_320R2_005.fsa	4581809	6	13
B, 541	GM1200_D01_320R2_005.fsa	459545	17	25
B, 542	GM1200_D01_320R2_005.fsa	460.0	9	17
B, 543	GM1200_D01_320R2_005.fsa	460.63	7	26
B, 544	GM1200_D01_320R2_005.fsa	4613502	16	26
B, 545	GM1200_D01_320R2_005.fsa	4618906	9	27
B, 546	GM1200_D01_320R2_005.fsa	4623411	11	33
B, 547	GM1200_D01_320R2_005.fsa	4628817	14	29
B, 548	GM1200_D01_320R2_005.fsa	4632423	6	14
B, 549	GM1200_D01_320R2_005.fsa	4637833	4	12
B, 550	GM1200_D01_320R2_005.fsa	4644146	8	17
B, 551	GM1200_D01_320R2_005.fsa	4654072	24	77
B, 552	GM1200_D01_320R2_005.fsa	4661294	12	40
B, 553	GM1200_D01_320R2_005.fsa	4665809	14	44
B, 554	GM1200_D01_320R2_005.fsa	4674844	12	39
B, 555	GM1200_D01_320R2_005.fsa	4678459	10	50
B, 556	GM1200_D01_320R2_005.fsa	468.75	12	36
B, 557	GM1200_D01_320R2_005.fsa	469745	14	36
B, 558	GM1200_D01_320R2_005.fsa	470469	11	55
B, 559	GM1200_D01_320R2_005.fsa	4711934	16	41
B, 560	GM1200_D01_320R2_005.fsa	4724617	10	20
B, 561	GM1200_D01_320R2_005.fsa	4731868	9	22
B, 562	GM1200_D01_320R2_005.fsa	4742751	44	328
B, 563	GM1200_D01_320R2_005.fsa	4752734	69	1083
B, 564	GM1200_D01_320R2_005.fsa	4770898	19	58
B, 565	GM1200_D01_320R2_005.fsa	477726	4	6
B, 566	GM1200_D01_320R2_005.fsa	4787262	115	1212
B, 567	GM1200_D01_320R2_005.fsa	479909	111	1270
B, 568	GM1200_D01_320R2_005.fsa	4820188	18	77
B, 569	GM1200_D01_320R2_005.fsa	4834896	19	53
B, 570	GM1200_D01_320R2_005.fsa	4845941	74	637
B, 571	GM1200_D01_320R2_005.fsa	4856999	93	893
B, 572	GM1200_D01_320R2_005.fsa	4868991	62	642
B, 573	GM1200_D01_320R2_005.fsa	487915	4	6
B, 574	GM1200_D01_320R2_005.fsa	4888395	5	13
B, 575	GM1200_D01_320R2_005.fsa	4897648	10	39
B, 576	GM1200_D01_320R2_005.fsa	490413	19	85
B, 577	GM1200_D01_320R2_005.fsa	4913398	17	85
B, 578	GM1200_D01_320R2_005.fsa	4918035	15	55
B, 579	GM1200_D01_320R2_005.fsa	493103	10	23
B, 580	GM1200_D01_320R2_005.fsa	4938463	7	22
B, 581	GM1200_D01_320R2_005.fsa	4943112	18	43
B, 582	GM1200_D01_320R2_005.fsa	4948693	6	26
B, 583	GM1200_D01_320R2_005.fsa	4953347	13	38
B, 584	GM1200_D01_320R2_005.fsa	4968252	11	21
B, 585	GM1200_D01_320R2_005.fsa	4972915	8	21
B, 586	GM1200_D01_320R2_005.fsa	4979446	14	53
B, 587	GM1200_D01_320R2_005.fsa	4987849	12	44
B, 588	GM1200_D01_320R2_005.fsa	499626	15	89
B, 589	GM1200_D01_320R2_005.fsa	5006459	10	56
B, 590	GM1200_D01_320R2_005.fsa	5011079	16	41
B, 591	GM1200_D01_320R2_005.fsa	501478	13	45
B, 592	GM1200_D01_320R2_005.fsa	5022192	12	24
B, 593	GM1200_D01_320R2_005.fsa	5037993	8	34
B, 594	GM1200_D01_320R2_005.fsa	5046385	10	27
B, 595	GM1200_D01_320R2_005.fsa	5052926	7	17
B, 596	GM1200_D01_320R2_005.fsa	507074	12	46
B, 597	GM1200_D01_320R2_005.fsa	5081093	10	31
B, 598	GM1200_D01_320R2_005.fsa	5089585	12	36
B, 599	GM1200_D01_320R2_005.fsa	509715	9	55
B, 600	GM1200_D01_320R2_005.fsa	5102835	9	29
B, 601	GM1200_D01_320R2_005.fsa	5109478	9	17
B, 602	GM1200_D01_320R2_005.fsa	5116133	9	20
B, 603	GM1200_D01_320R2_005.fsa	5120894	13	42
B, 604	GM1200_D01_320R2_005.fsa	5133301	18	83
B, 605	GM1200_D01_320R2_005.fsa	5144909	10	16
B, 606	GM1200_D01_320R2_005.fsa	514982	16	50
B, 607	GM1200_D01_320R2_005.fsa	5154732	14	34
B, 608	GM1200_D01_320R2_005.fsa	5159646	13	39
B, 609	GM1200_D01_320R2_005.fsa	5164561	14	28
B, 610	GM1200_D01_320R2_005.fsa	5172429	14	27
B, 611	GM1200_D01_320R2_005.fsa	5176364	9	19
B, 612	GM1200_D01_320R2_005.fsa	5181285	8	32
B, 613	GM1200_D01_320R2_005.fsa	5188177	14	26
B, 614	GM1200_D01_320R2_005.fsa	5196058	18	77
B, 615	GM1200_D01_320R2_005.fsa	5202849	18	112
B, 616	GM1200_D01_320R2_005.fsa	5210444	20	94
B, 617	GM1200_D01_320R2_005.fsa	5216137	15	56
B, 618	GM1200_D01_320R2_005.fsa	5220879	16	61
B, 619	GM1200_D01_320R2_005.fsa	523036	12	43
B, 620	GM1200_D01_320R2_005.fsa	5244568	14	61
B, 621	GM1200_D01_320R2_005.fsa	5250247	11	29
B, 622	GM1200_D01_320R2_005.fsa	5256871	16	50
B, 623	GM1200_D01_320R2_005.fsa	5262545	16	48
B, 624	GM1200_D01_320R2_005.fsa	5269163	8	26
B, 625	GM1200_D01_320R2_005.fsa	5276722	11	51
B, 626	GM1200_D01_320R2_005.fsa	5288054	12	34
B, 627	GM1200_D01_320R2_005.fsa	5297491	12	26
B, 628	GM1200_D01_320R2_005.fsa	5302207	12	34
B, 629	GM1200_D01_320R2_005.fsa	5321058	8	18
B, 630	GM1200_D01_320R2_005.fsa	5327651	11	19
B, 631	GM1200_D01_320R2_005.fsa	5334241	10	29
B, 632	GM1200_D01_320R2_005.fsa	5338946	6	14
B, 633	GM1200_D01_320R2_005.fsa	5347413	6	22
B, 634	GM1200_D01_320R2_005.fsa	5355875	7	14
B, 635	GM1200_D01_320R2_005.fsa	5359635	5	17
B, 636	GM1200_D01_320R2_005.fsa	5368091	8	20
B, 637	GM1200_D01_320R2_005.fsa	5373726	7	20
B, 638	GM1200_D01_320R2_005.fsa	5382176	7	16
B, 639	GM1200_D01_320R2_005.fsa	5391559	15	90
B, 640	GM1200_D01_320R2_005.fsa	5396249	15	53
B, 641	GM1200_D01_320R2_005.fsa	540.0	9	28
B, 642	GM1200_D01_320R2_005.fsa	5407716	10	19
B, 643	GM1200_D01_320R2_005.fsa	5412543	5	18
B, 644	GM1200_D01_320R2_005.fsa	5418342	4	9
B, 645	GM1200_D01_320R2_005.fsa	5431893	5	13
B, 646	GM1200_D01_320R2_005.fsa	5441593	12	35
B, 647	GM1200_D01_320R2_005.fsa	5455199	11	28
B, 648	GM1200_D01_320R2_005.fsa	5459092	5	19
B, 649	GM1200_D01_320R2_005.fsa	5464937	9	15
B, 650	GM1200_D01_320R2_005.fsa	5473715	12	18
B, 651	GM1200_D01_320R2_005.fsa	5495228	7	41
B, 652	GM1200_D01_320R2_005.fsa	5505033	9	13
B, 653	GM1200_D01_320R2_005.fsa	5510924	5	11
B, 654	GM1200_D01_320R2_005.fsa	5520755	9	18
B, 655	GM1200_D01_320R2_005.fsa	5532574	10	26
B, 656	GM1200_D01_320R2_005.fsa	5541454	14	35
B, 657	GM1200_D01_320R2_005.fsa	5549358	8	22
B, 658	GM1200_D01_320R2_005.fsa	5559254	13	34
B, 659	GM1200_D01_320R2_005.fsa	5564208	4	9
B, 660	GM1200_D01_320R2_005.fsa	5574128	12	52
B, 661	GM1200_D01_320R2_005.fsa	5582077	8	21
B, 662	GM1200_D01_320R2_005.fsa	559402	15	81
B, 663	GM1200_D01_320R2_005.fsa	5606986	11	58
B, 664	GM1200_D01_320R2_005.fsa	5616976	16	66
B, 665	GM1200_D01_320R2_005.fsa	5623977	17	42
B, 666	GM1200_D01_320R2_005.fsa	5632987	8	24
B, 667	GM1200_D01_320R2_005.fsa	5638999	12	17
B, 668	GM1200_D01_320R2_005.fsa	5646019	14	33
B, 669	GM1200_D01_320R2_005.fsa	5657063	8	23
B, 670	GM1200_D01_320R2_005.fsa	5667117	14	28
B, 671	GM1200_D01_320R2_005.fsa	5672148	8	16
B, 672	GM1200_D01_320R2_005.fsa	5676176	5	10
B, 673	GM1200_D01_320R2_005.fsa	5681213	9	12
B, 674	GM1200_D01_320R2_005.fsa	5687262	9	47
B, 675	GM1200_D01_320R2_005.fsa	5696344	11	51
B, 676	GM1200_D01_320R2_005.fsa	5703415	10	42
B, 677	GM1200_D01_320R2_005.fsa	5713527	9	34
B, 678	GM1200_D01_320R2_005.fsa	5724665	13	39
B, 679	GM1200_D01_320R2_005.fsa	5729733	14	37
B, 680	GM1200_D01_320R2_005.fsa	5737848	9	22
B, 681	GM1200_D01_320R2_005.fsa	5746988	10	35
B, 682	GM1200_D01_320R2_005.fsa	5753087	15	58
B, 683	GM1200_D01_320R2_005.fsa	5758173	10	39
B, 684	GM1200_D01_320R2_005.fsa	576428	8	25
B, 685	GM1200_D01_320R2_005.fsa	5769373	11	35
B, 686	GM1200_D01_320R2_005.fsa	577345	8	38
B, 687	GM1200_D01_320R2_005.fsa	5779569	11	59
B, 688	GM1200_D01_320R2_005.fsa	579591	19	86
B, 689	GM1200_D01_320R2_005.fsa	580.0	19	114
B, 690	GM1200_D01_320R2_005.fsa	5808168	16	76
B, 691	GM1200_D01_320R2_005.fsa	5816342	12	71
B, 692	GM1200_D01_320R2_005.fsa	5827593	9	40
B, 693	GM1200_D01_320R2_005.fsa	5837832	13	44
B, 694	GM1200_D01_320R2_005.fsa	5847056	13	25
B, 695	GM1200_D01_320R2_005.fsa	585629	14	80
B, 696	GM1200_D01_320R2_005.fsa	5872725	8	52
B, 697	GM1200_D01_320R2_005.fsa	5881983	8	24
B, 698	GM1200_D01_320R2_005.fsa	5889189	9	37
B, 699	GM1200_D01_320R2_005.fsa	5900523	7	15
B, 700	GM1200_D01_320R2_005.fsa	5906711	9	15
B, 701	GM1200_D01_320R2_005.fsa	5921165	10	36
B, 702	GM1200_D01_320R2_005.fsa	5926332	11	29
B, 703	GM1200_D01_320R2_005.fsa	5932537	14	64
B, 704	GM1200_D01_320R2_005.fsa	593978	7	24
B, 705	GM1200_D01_320R2_005.fsa	5952209	13	43
B, 706	GM1200_D01_320R2_005.fsa	595843	12	31
B, 707	GM1200_D01_320R2_005.fsa	5970882	12	39
B, 708	GM1200_D01_320R2_005.fsa	5978154	10	22
B, 709	GM1200_D01_320R2_005.fsa	5987511	12	30
B, 710	GM1200_D01_320R2_005.fsa	5996876	21	101
B, 711	GM1200_D01_320R2_005.fsa	6005155	9	36
B, 712	GM1200_D01_320R2_005.fsa	6015464	11	42
B, 713	GM1200_D01_320R2_005.fsa	6020619	11	32
B, 714	GM1200_D01_320R2_005.fsa	6028866	8	18
B, 715	GM1200_D01_320R2_005.fsa	6036083	13	36
B, 716	GM1200_D01_320R2_005.fsa	6042268	15	46
B, 717	GM1200_D01_320R2_005.fsa	6050516	12	22
B, 718	GM1200_D01_320R2_005.fsa	605567	10	26
B, 719	GM1200_D01_320R2_005.fsa	6064949	11	25
B, 720	GM1200_D01_320R2_005.fsa	6072165	13	47
B, 721	GM1200_D01_320R2_005.fsa	6086598	8	26
B, 722	GM1200_D01_320R2_005.fsa	6090722	9	28
B, 723	GM1200_D01_320R2_005.fsa	6095876	13	52
B, 724	GM1200_D01_320R2_005.fsa	610.0	9	38
B, 725	GM1200_D01_320R2_005.fsa	6113402	10	28
B, 726	GM1200_D01_320R2_005.fsa	6118557	13	30
B, 727	GM1200_D01_320R2_005.fsa	6126804	11	29
B, 728	GM1200_D01_320R2_005.fsa	6131959	8	31
B, 729	GM1200_D01_320R2_005.fsa	6137113	7	20
B, 730	GM1200_D01_320R2_005.fsa	6145361	10	18
B, 731	GM1200_D01_320R2_005.fsa	6158763	19	25
B, 732	GM1200_D01_320R2_005.fsa	6163918	6	19
B, 733	GM1200_D01_320R2_005.fsa	6171134	6	10
B, 734	GM1200_D01_320R2_005.fsa	6178351	8	27
B, 735	GM1200_D01_320R2_005.fsa	6182474	7	21
B, 736	GM1200_D01_320R2_005.fsa	6187629	9	24
B, 737	GM1200_D01_320R2_005.fsa	6194845	8	35
B, 738	GM1200_D01_320R2_005.fsa	6198969	8	18
B, 739	GM1200_D01_320R2_005.fsa	6204124	10	32
B, 740	GM1200_D01_320R2_005.fsa	6208247	9	29
B, 741	GM1200_D01_320R2_005.fsa	6215464	7	28
B, 742	GM1200_D01_320R2_005.fsa	6225773	10	66
B, 743	GM1200_D01_320R2_005.fsa	6239175	7	24
B, 744	GM1200_D01_320R2_005.fsa	624433	6	13
B, 745	GM1200_D01_320R2_005.fsa	6248454	4	9
B, 746	GM1200_D01_320R2_005.fsa	625567	10	23
B, 747	GM1200_D01_320R2_005.fsa	6264949	10	20
B, 748	GM1200_D01_320R2_005.fsa	6271134	10	20
B, 749	GM1200_D01_320R2_005.fsa	6276289	12	71
B, 750	GM1200_D01_320R2_005.fsa	6295876	13	50
B, 751	GM1200_D01_320R2_005.fsa	6301031	16	41
B, 752	GM1200_D01_320R2_005.fsa	6309278	21	39
B, 753	GM1200_D01_320R2_005.fsa	6313402	13	25
B, 754	GM1200_D01_320R2_005.fsa	6317526	9	20
B, 755	GM1200_D01_320R2_005.fsa	632268	12	46
B, 756	GM1200_D01_320R2_005.fsa	6329897	10	16
B, 757	GM1200_D01_320R2_005.fsa	6337113	12	42
B, 758	GM1200_D01_320R2_005.fsa	6342268	12	58
B, 759	GM1200_D01_320R2_005.fsa	6348454	8	23
B, 760	GM1200_D01_320R2_005.fsa	635567	13	57
B, 761	GM1200_D01_320R2_005.fsa	636701	8	44
B, 762	GM1200_D01_320R2_005.fsa	6374227	10	38
B, 763	GM1200_D01_320R2_005.fsa	6379381	7	24
B, 764	GM1200_D01_320R2_005.fsa	6395876	14	55
B, 765	GM1200_D01_320R2_005.fsa	6402062	7	25
B, 766	GM1200_D01_320R2_005.fsa	6410309	13	60
B, 767	GM1200_D01_320R2_005.fsa	6420619	12	61
B, 768	GM1200_D01_320R2_005.fsa	6427835	5	20
B, 769	GM1200_D01_320R2_005.fsa	6435052	13	79
B, 770	GM1200_D01_320R2_005.fsa	644433	16	61
B, 771	GM1200_D01_320R2_005.fsa	6451546	9	36
B, 772	GM1200_D01_320R2_005.fsa	645567	9	23
B, 773	GM1200_D01_320R2_005.fsa	6462887	14	51
B, 774	GM1200_D01_320R2_005.fsa	6470103	16	66
B, 775	GM1200_D01_320R2_005.fsa	6478351	4	24
B, 776	GM1200_D01_320R2_005.fsa	6486598	13	42
B, 777	GM1200_D01_320R2_005.fsa	650.0	9	25
B, 778	GM1200_D01_320R2_005.fsa	6507217	11	50
B, 779	GM1200_D01_320R2_005.fsa	6516495	17	106
B, 780	GM1200_D01_320R2_005.fsa	6528866	10	43
B, 781	GM1200_D01_320R2_005.fsa	6538144	16	38
B, 782	GM1200_D01_320R2_005.fsa	6550516	11	32
B, 783	GM1200_D01_320R2_005.fsa	6568041	10	41
G, 1	GM1200_D01_320R2_005.fsa	4543666	9939	56303
Y, 1	GM1200_D01_320R2_005.fsa	4532784	9041	42834
Y, 2	GM1200_D01_320R2_005.fsa	4540945	9833	77947
R, 1	GM1200_D01_320R2_005.fsa	4537317	3526	17694
O, 1	GM1200_D01_320R2_005.fsa	20.0	4329	42722
O, 2	GM1200_D01_320R2_005.fsa	40.0	4000	28971
O, 3	GM1200_D01_320R2_005.fsa	60.0	7686	41097
O, 4	GM1200_D01_320R2_005.fsa	80.0	4819	26934
O, 5	GM1200_D01_320R2_005.fsa	100.0	7514	39541
O, 6	GM1200_D01_320R2_005.fsa	114.0	8494	44036
O, 7	GM1200_D01_320R2_005.fsa	120.0	6859	35365
O, 8	GM1200_D01_320R2_005.fsa	140.0	5629	27803
O, 9	GM1200_D01_320R2_005.fsa	160.0	5885	30367
O, 10	GM1200_D01_320R2_005.fsa	180.0	7478	36631
O, 11	GM1200_D01_320R2_005.fsa	200.0	5998	30590
O, 12	GM1200_D01_320R2_005.fsa	214.0	6083	31205
O, 13	GM1200_D01_320R2_005.fsa	220.0	4891	26286
O, 14	GM1200_D01_320R2_005.fsa	240.0	7300	39970
O, 15	GM1200_D01_320R2_005.fsa	250.0	3408	19612
O, 16	GM1200_D01_320R2_005.fsa	260.0	5513	32059
O, 17	GM1200_D01_320R2_005.fsa	280.0	5938	36619
O, 18	GM1200_D01_320R2_005.fsa	300.0	5844	37713
O, 19	GM1200_D01_320R2_005.fsa	314.0	3659	24858
O, 20	GM1200_D01_320R2_005.fsa	320.0	3988	28063
O, 21	GM1200_D01_320R2_005.fsa	340.0	4927	36271
O, 22	GM1200_D01_320R2_005.fsa	360.0	3974	30430
O, 23	GM1200_D01_320R2_005.fsa	380.0	2783	22560
O, 24	GM1200_D01_320R2_005.fsa	400.0	3963	32417
O, 25	GM1200_D01_320R2_005.fsa	414.0	3639	31040
O, 26	GM1200_D01_320R2_005.fsa	420.0	3436	29587
O, 27	GM1200_D01_320R2_005.fsa	440.0	4152	36849
O, 28	GM1200_D01_320R2_005.fsa	4543666	747	3805
O, 29	GM1200_D01_320R2_005.fsa	460.0	4382	41199
O, 30	GM1200_D01_320R2_005.fsa	480.0	4319	41360
O, 31	GM1200_D01_320R2_005.fsa	500.0	1900	18786
O, 32	GM1200_D01_320R2_005.fsa	514.0	2116	21255
O, 33	GM1200_D01_320R2_005.fsa	520.0	4681	47016
O, 34	GM1200_D01_320R2_005.fsa	540.0	3782	38617
O, 35	GM1200_D01_320R2_005.fsa	560.0	2490	25832
O, 36	GM1200_D01_320R2_005.fsa	580.0	3730	39296
O, 37	GM1200_D01_320R2_005.fsa	600.0	2477	25833

## Sheet: 320R3
Dye/Sample Peak	Sample File Name	Size	Height	Area in Point
B, 1	GM1200_D02_320R3_005.fsa		10	26
B, 2	GM1200_D02_320R3_005.fsa		8	28
B, 3	GM1200_D02_320R3_005.fsa		12	31
B, 4	GM1200_D02_320R3_005.fsa		4	10
B, 5	GM1200_D02_320R3_005.fsa		10	35
B, 6	GM1200_D02_320R3_005.fsa		5	20
B, 7	GM1200_D02_320R3_005.fsa		7	43
B, 8	GM1200_D02_320R3_005.fsa		12	29
B, 9	GM1200_D02_320R3_005.fsa		4	21
B, 10	GM1200_D02_320R3_005.fsa		5	17
B, 11	GM1200_D02_320R3_005.fsa		7	11
B, 12	GM1200_D02_320R3_005.fsa		10	22
B, 13	GM1200_D02_320R3_005.fsa		10	28
B, 14	GM1200_D02_320R3_005.fsa		15	69
B, 15	GM1200_D02_320R3_005.fsa		14	36
B, 16	GM1200_D02_320R3_005.fsa		12	51
B, 17	GM1200_D02_320R3_005.fsa		12	59
B, 18	GM1200_D02_320R3_005.fsa		15	67
B, 19	GM1200_D02_320R3_005.fsa		10	41
B, 20	GM1200_D02_320R3_005.fsa		12	41
B, 21	GM1200_D02_320R3_005.fsa		12	44
B, 22	GM1200_D02_320R3_005.fsa		12	43
B, 23	GM1200_D02_320R3_005.fsa		8	30
B, 24	GM1200_D02_320R3_005.fsa		10	22
B, 25	GM1200_D02_320R3_005.fsa		8	35
B, 26	GM1200_D02_320R3_005.fsa		7	20
B, 27	GM1200_D02_320R3_005.fsa		10	33
B, 28	GM1200_D02_320R3_005.fsa		12	38
B, 29	GM1200_D02_320R3_005.fsa		11	33
B, 30	GM1200_D02_320R3_005.fsa		9	23
B, 31	GM1200_D02_320R3_005.fsa		11	33
B, 32	GM1200_D02_320R3_005.fsa		4	11
B, 33	GM1200_D02_320R3_005.fsa		9	50
B, 34	GM1200_D02_320R3_005.fsa		9	27
B, 35	GM1200_D02_320R3_005.fsa		6	21
B, 36	GM1200_D02_320R3_005.fsa		11	21
B, 37	GM1200_D02_320R3_005.fsa		7	25
B, 38	GM1200_D02_320R3_005.fsa		11	22
B, 39	GM1200_D02_320R3_005.fsa		93	983
B, 40	GM1200_D02_320R3_005.fsa		23	81
B, 41	GM1200_D02_320R3_005.fsa		6	22
B, 42	GM1200_D02_320R3_005.fsa		11	32
B, 43	GM1200_D02_320R3_005.fsa		9	28
B, 44	GM1200_D02_320R3_005.fsa		11	57
B, 45	GM1200_D02_320R3_005.fsa		13	28
B, 46	GM1200_D02_320R3_005.fsa		13	25
B, 47	GM1200_D02_320R3_005.fsa		10	27
B, 48	GM1200_D02_320R3_005.fsa		14	45
B, 49	GM1200_D02_320R3_005.fsa		10	41
B, 50	GM1200_D02_320R3_005.fsa		10	29
B, 51	GM1200_D02_320R3_005.fsa		10	31
B, 52	GM1200_D02_320R3_005.fsa		6	26
B, 53	GM1200_D02_320R3_005.fsa		13	37
B, 54	GM1200_D02_320R3_005.fsa		12	33
B, 55	GM1200_D02_320R3_005.fsa		8	21
B, 56	GM1200_D02_320R3_005.fsa		12	29
B, 57	GM1200_D02_320R3_005.fsa		5	13
B, 58	GM1200_D02_320R3_005.fsa		11	37
B, 59	GM1200_D02_320R3_005.fsa		10	60
B, 60	GM1200_D02_320R3_005.fsa		13	34
B, 61	GM1200_D02_320R3_005.fsa		20	51
B, 62	GM1200_D02_320R3_005.fsa		15	40
B, 63	GM1200_D02_320R3_005.fsa		12	25
B, 64	GM1200_D02_320R3_005.fsa		12	56
B, 65	GM1200_D02_320R3_005.fsa		10	22
B, 66	GM1200_D02_320R3_005.fsa		10	30
B, 67	GM1200_D02_320R3_005.fsa		6	20
B, 68	GM1200_D02_320R3_005.fsa		5	8
B, 69	GM1200_D02_320R3_005.fsa		16	67
B, 70	GM1200_D02_320R3_005.fsa		6	21
B, 71	GM1200_D02_320R3_005.fsa		9	29
B, 72	GM1200_D02_320R3_005.fsa		6	11
B, 73	GM1200_D02_320R3_005.fsa		8	21
B, 74	GM1200_D02_320R3_005.fsa		7	27
B, 75	GM1200_D02_320R3_005.fsa		6	18
B, 76	GM1200_D02_320R3_005.fsa		6	14
B, 77	GM1200_D02_320R3_005.fsa		5	9
B, 78	GM1200_D02_320R3_005.fsa		12	21
B, 79	GM1200_D02_320R3_005.fsa		29	194
B, 80	GM1200_D02_320R3_005.fsa		40	174
B, 81	GM1200_D02_320R3_005.fsa		35	171
B, 82	GM1200_D02_320R3_005.fsa		35	185
B, 83	GM1200_D02_320R3_005.fsa		23	100
B, 84	GM1200_D02_320R3_005.fsa		16	30
B, 85	GM1200_D02_320R3_005.fsa		6	19
B, 86	GM1200_D02_320R3_005.fsa		30	184
B, 87	GM1200_D02_320R3_005.fsa		22	86
B, 88	GM1200_D02_320R3_005.fsa		6	9
B, 89	GM1200_D02_320R3_005.fsa		42	294
B, 90	GM1200_D02_320R3_005.fsa		21	83
B, 91	GM1200_D02_320R3_005.fsa		14	68
B, 92	GM1200_D02_320R3_005.fsa		10	32
B, 93	GM1200_D02_320R3_005.fsa		12	22
B, 94	GM1200_D02_320R3_005.fsa		8	19
B, 95	GM1200_D02_320R3_005.fsa		14	43
B, 96	GM1200_D02_320R3_005.fsa		18	59
B, 97	GM1200_D02_320R3_005.fsa		27	135
B, 98	GM1200_D02_320R3_005.fsa		17	54
B, 99	GM1200_D02_320R3_005.fsa		19	96
B, 100	GM1200_D02_320R3_005.fsa		19	80
B, 101	GM1200_D02_320R3_005.fsa		14	56
B, 102	GM1200_D02_320R3_005.fsa		11	39
B, 103	GM1200_D02_320R3_005.fsa		16	34
B, 104	GM1200_D02_320R3_005.fsa		4	15
B, 105	GM1200_D02_320R3_005.fsa		5	10
B, 106	GM1200_D02_320R3_005.fsa		24	93
B, 107	GM1200_D02_320R3_005.fsa		15	89
B, 108	GM1200_D02_320R3_005.fsa		17	59
B, 109	GM1200_D02_320R3_005.fsa		13	35
B, 110	GM1200_D02_320R3_005.fsa		16	61
B, 111	GM1200_D02_320R3_005.fsa		12	52
B, 112	GM1200_D02_320R3_005.fsa		18	72
B, 113	GM1200_D02_320R3_005.fsa		16	63
B, 114	GM1200_D02_320R3_005.fsa		10	42
B, 115	GM1200_D02_320R3_005.fsa		11	30
B, 116	GM1200_D02_320R3_005.fsa		12	31
B, 117	GM1200_D02_320R3_005.fsa		9	26
B, 118	GM1200_D02_320R3_005.fsa		8	40
B, 119	GM1200_D02_320R3_005.fsa		15	50
B, 120	GM1200_D02_320R3_005.fsa		9	16
B, 121	GM1200_D02_320R3_005.fsa		14	32
B, 122	GM1200_D02_320R3_005.fsa		33	180
B, 123	GM1200_D02_320R3_005.fsa		516	3517
B, 124	GM1200_D02_320R3_005.fsa		217	1156
B, 125	GM1200_D02_320R3_005.fsa	0.7246	97	802
B, 126	GM1200_D02_320R3_005.fsa	30435	503	3010
B, 127	GM1200_D02_320R3_005.fsa	46377	51	264
B, 128	GM1200_D02_320R3_005.fsa	66667	6	18
B, 129	GM1200_D02_320R3_005.fsa	85507	100	861
B, 130	GM1200_D02_320R3_005.fsa	111594	499	2235
B, 131	GM1200_D02_320R3_005.fsa	130435	356	2653
B, 132	GM1200_D02_320R3_005.fsa	156522	238	1350
B, 133	GM1200_D02_320R3_005.fsa	169565	37	116
B, 134	GM1200_D02_320R3_005.fsa	181159	19	91
B, 135	GM1200_D02_320R3_005.fsa	20.0	166	887
B, 136	GM1200_D02_320R3_005.fsa	216532	488	2978
B, 137	GM1200_D02_320R3_005.fsa	240659	67	383
B, 138	GM1200_D02_320R3_005.fsa	25321	219	1065
B, 139	GM1200_D02_320R3_005.fsa	267074	3	5
B, 140	GM1200_D02_320R3_005.fsa	282172	625	2962
B, 141	GM1200_D02_320R3_005.fsa	296956	915	5196
B, 142	GM1200_D02_320R3_005.fsa	31.0	106	400
B, 143	GM1200_D02_320R3_005.fsa	324214	946	5796
B, 144	GM1200_D02_320R3_005.fsa	33676	53	216
B, 145	GM1200_D02_320R3_005.fsa	349081	95	439
B, 146	GM1200_D02_320R3_005.fsa	36649	766	4005
B, 147	GM1200_D02_320R3_005.fsa	382168	112	732
B, 148	GM1200_D02_320R3_005.fsa	393687	658	3166
B, 149	GM1200_D02_320R3_005.fsa	409265	924	4743
B, 150	GM1200_D02_320R3_005.fsa	417307	211	1134
B, 151	GM1200_D02_320R3_005.fsa	437724	105	554
B, 152	GM1200_D02_320R3_005.fsa	445564	34	190
B, 153	GM1200_D02_320R3_005.fsa	46108	113	547
B, 154	GM1200_D02_320R3_005.fsa	474213	317	1769
B, 155	GM1200_D02_320R3_005.fsa	500036	249	2139
B, 156	GM1200_D02_320R3_005.fsa	521126	198	1655
B, 157	GM1200_D02_320R3_005.fsa	536699	71	515
B, 158	GM1200_D02_320R3_005.fsa	551053	136	332
B, 159	GM1200_D02_320R3_005.fsa	559179	320	1126
B, 160	GM1200_D02_320R3_005.fsa	565238	169	638
B, 161	GM1200_D02_320R3_005.fsa	576269	312	1362
B, 162	GM1200_D02_320R3_005.fsa	585221	1559	7689
B, 163	GM1200_D02_320R3_005.fsa	591154	545	2181
B, 164	GM1200_D02_320R3_005.fsa	602145	434	1837
B, 165	GM1200_D02_320R3_005.fsa	611788	767	3482
B, 166	GM1200_D02_320R3_005.fsa	624618	143	551
B, 167	GM1200_D02_320R3_005.fsa	635285	372	1552
B, 168	GM1200_D02_320R3_005.fsa	644868	297	1201
B, 169	GM1200_D02_320R3_005.fsa	656556	79	310
B, 170	GM1200_D02_320R3_005.fsa	667159	247	1013
B, 171	GM1200_D02_320R3_005.fsa	676683	39	167
B, 172	GM1200_D02_320R3_005.fsa	686191	52	149
B, 173	GM1200_D02_320R3_005.fsa	697788	125	591
B, 174	GM1200_D02_320R3_005.fsa	709359	226	1104
B, 175	GM1200_D02_320R3_005.fsa	718808	82	353
B, 176	GM1200_D02_320R3_005.fsa	729287	80	313
B, 177	GM1200_D02_320R3_005.fsa	739745	59	247
B, 178	GM1200_D02_320R3_005.fsa	751226	45	188
B, 179	GM1200_D02_320R3_005.fsa	761641	66	274
B, 180	GM1200_D02_320R3_005.fsa	773074	109	458
B, 181	GM1200_D02_320R3_005.fsa	783446	187	813
B, 182	GM1200_D02_320R3_005.fsa	797934	101	505
B, 183	GM1200_D02_320R3_005.fsa	806032	402	1966
B, 184	GM1200_D02_320R3_005.fsa	816068	379	1710
B, 185	GM1200_D02_320R3_005.fsa	829084	55	216
B, 186	GM1200_D02_320R3_005.fsa	841068	74	289
B, 187	GM1200_D02_320R3_005.fsa	851031	92	317
B, 188	GM1200_D02_320R3_005.fsa	861968	259	1051
B, 189	GM1200_D02_320R3_005.fsa	871888	140	642
B, 190	GM1200_D02_320R3_005.fsa	87981	541	2409
B, 191	GM1200_D02_320R3_005.fsa	890681	462	1988
B, 192	GM1200_D02_320R3_005.fsa	900543	201	829
B, 193	GM1200_D02_320R3_005.fsa	910385	187	691
B, 194	GM1200_D02_320R3_005.fsa	92413	99	408
B, 195	GM1200_D02_320R3_005.fsa	932945	114	468
B, 196	GM1200_D02_320R3_005.fsa	944674	44	136
B, 197	GM1200_D02_320R3_005.fsa	954426	534	2385
B, 198	GM1200_D02_320R3_005.fsa	964159	107	415
B, 199	GM1200_D02_320R3_005.fsa	972901	576	2463
B, 200	GM1200_D02_320R3_005.fsa	983565	120	443
B, 201	GM1200_D02_320R3_005.fsa	99324	568	2409
B, 202	GM1200_D02_320R3_005.fsa	1003948	638	2834
B, 203	GM1200_D02_320R3_005.fsa	101577	664	2925
B, 204	GM1200_D02_320R3_005.fsa	1024617	188	792
B, 205	GM1200_D02_320R3_005.fsa	1034427	67	227
B, 206	GM1200_D02_320R3_005.fsa	1044215	406	1711
B, 207	GM1200_D02_320R3_005.fsa	1054958	108	381
B, 208	GM1200_D02_320R3_005.fsa	1064703	877	3865
B, 209	GM1200_D02_320R3_005.fsa	1075397	132	511
B, 210	GM1200_D02_320R3_005.fsa	1085098	846	3849
B, 211	GM1200_D02_320R3_005.fsa	1093811	67	284
B, 212	GM1200_D02_320R3_005.fsa	1103472	481	2047
B, 213	GM1200_D02_320R3_005.fsa	1113113	82	252
B, 214	GM1200_D02_320R3_005.fsa	1123695	340	1416
B, 215	GM1200_D02_320R3_005.fsa	113521	186	782
B, 216	GM1200_D02_320R3_005.fsa	1144722	268	1158
B, 217	GM1200_D02_320R3_005.fsa	1152265	235	965
B, 218	GM1200_D02_320R3_005.fsa	1163552	954	4283
B, 219	GM1200_D02_320R3_005.fsa	1176677	535	2181
B, 220	GM1200_D02_320R3_005.fsa	118789	995	4328
B, 221	GM1200_D02_320R3_005.fsa	119907	522	2312
B, 222	GM1200_D02_320R3_005.fsa	1208278	892	4093
B, 223	GM1200_D02_320R3_005.fsa	1220231	716	3141
B, 224	GM1200_D02_320R3_005.fsa	1227584	113	431
B, 225	GM1200_D02_320R3_005.fsa	1236774	566	2349
B, 226	GM1200_D02_320R3_005.fsa	1245962	156	540
B, 227	GM1200_D02_320R3_005.fsa	1254229	136	483
B, 228	GM1200_D02_320R3_005.fsa	1264331	183	740
B, 229	GM1200_D02_320R3_005.fsa	1276266	249	992
B, 230	GM1200_D02_320R3_005.fsa	1286362	479	2063
B, 231	GM1200_D02_320R3_005.fsa	1295538	415	1751
B, 232	GM1200_D02_320R3_005.fsa	1305629	321	1497
B, 233	GM1200_D02_320R3_005.fsa	1313884	1542	6923
B, 234	GM1200_D02_320R3_005.fsa	1326721	360	1554
B, 235	GM1200_D02_320R3_005.fsa	1334971	147	624
B, 236	GM1200_D02_320R3_005.fsa	1346885	348	1495
B, 237	GM1200_D02_320R3_005.fsa	1356048	225	960
B, 238	GM1200_D02_320R3_005.fsa	1366124	285	1197
B, 239	GM1200_D02_320R3_005.fsa	1374366	346	1521
B, 240	GM1200_D02_320R3_005.fsa	1383523	178	696
B, 241	GM1200_D02_320R3_005.fsa	1394508	467	2013
B, 242	GM1200_D02_320R3_005.fsa	1405634	214	825
B, 243	GM1200_D02_320R3_005.fsa	1414085	149	624
B, 244	GM1200_D02_320R3_005.fsa	1424414	336	1437
B, 245	GM1200_D02_320R3_005.fsa	1435682	626	2737
B, 246	GM1200_D02_320R3_005.fsa	144695	550	2561
B, 247	GM1200_D02_320R3_005.fsa	145.54	513	2317
B, 248	GM1200_D02_320R3_005.fsa	1468546	682	3082
B, 249	GM1200_D02_320R3_005.fsa	1477935	335	1514
B, 250	GM1200_D02_320R3_005.fsa	1490141	238	1050
B, 251	GM1200_D02_320R3_005.fsa	1497653	861	4077
B, 252	GM1200_D02_320R3_005.fsa	1506103	1221	5629
B, 253	GM1200_D02_320R3_005.fsa	1519248	253	1063
B, 254	GM1200_D02_320R3_005.fsa	1528638	207	809
B, 255	GM1200_D02_320R3_005.fsa	1538027	138	523
B, 256	GM1200_D02_320R3_005.fsa	1547417	525	2306
B, 257	GM1200_D02_320R3_005.fsa	1558684	1618	7367
B, 258	GM1200_D02_320R3_005.fsa	1566196	119	530
B, 259	GM1200_D02_320R3_005.fsa	1578403	400	1750
B, 260	GM1200_D02_320R3_005.fsa	1588732	314	1386
B, 261	GM1200_D02_320R3_005.fsa	160.0	969	4463
B, 262	GM1200_D02_320R3_005.fsa	161107	513	2332
B, 263	GM1200_D02_320R3_005.fsa	1623055	294	1258
B, 264	GM1200_D02_320R3_005.fsa	1632268	246	1107
B, 265	GM1200_D02_320R3_005.fsa	1644238	153	658
B, 266	GM1200_D02_320R3_005.fsa	165344	202	875
B, 267	GM1200_D02_320R3_005.fsa	1664475	189	817
B, 268	GM1200_D02_320R3_005.fsa	1674585	734	3459
B, 269	GM1200_D02_320R3_005.fsa	1681934	141	775
B, 270	GM1200_D02_320R3_005.fsa	1689279	817	3727
B, 271	GM1200_D02_320R3_005.fsa	1702126	179	778
B, 272	GM1200_D02_320R3_005.fsa	1714047	244	1028
B, 273	GM1200_D02_320R3_005.fsa	1725044	268	1131
B, 274	GM1200_D02_320R3_005.fsa	1735118	1095	5167
B, 275	GM1200_D02_320R3_005.fsa	1745186	218	1069
B, 276	GM1200_D02_320R3_005.fsa	1754334	826	3834
B, 277	GM1200_D02_320R3_005.fsa	1762563	141	600
B, 278	GM1200_D02_320R3_005.fsa	1774442	968	4595
B, 279	GM1200_D02_320R3_005.fsa	1783574	267	1193
B, 280	GM1200_D02_320R3_005.fsa	1795439	256	1007
B, 281	GM1200_D02_320R3_005.fsa	1805539	1545	6888
B, 282	GM1200_D02_320R3_005.fsa	181569	383	1610
B, 283	GM1200_D02_320R3_005.fsa	1824911	1420	6352
B, 284	GM1200_D02_320R3_005.fsa	1836891	342	1377
B, 285	GM1200_D02_320R3_005.fsa	184.61	1237	5562
B, 286	GM1200_D02_320R3_005.fsa	1855304	685	3069
B, 287	GM1200_D02_320R3_005.fsa	1866341	604	2645
B, 288	GM1200_D02_320R3_005.fsa	1875533	468	1991
B, 289	GM1200_D02_320R3_005.fsa	1884719	290	1195
B, 290	GM1200_D02_320R3_005.fsa	1894817	451	1812
B, 291	GM1200_D02_320R3_005.fsa	1904909	1722	8109
B, 292	GM1200_D02_320R3_005.fsa	1912244	459	2134
B, 293	GM1200_D02_320R3_005.fsa	1922325	390	1539
B, 294	GM1200_D02_320R3_005.fsa	1933314	312	1294
B, 295	GM1200_D02_320R3_005.fsa	1943381	1988	9391
B, 296	GM1200_D02_320R3_005.fsa	1954356	406	1826
B, 297	GM1200_D02_320R3_005.fsa	1963495	197	813
B, 298	GM1200_D02_320R3_005.fsa	1975369	210	881
B, 299	GM1200_D02_320R3_005.fsa	1985408	316	1413
B, 300	GM1200_D02_320R3_005.fsa	1996353	399	1787
B, 301	GM1200_D02_320R3_005.fsa	2006283	459	2132
B, 302	GM1200_D02_320R3_005.fsa	201436	263	1189
B, 303	GM1200_D02_320R3_005.fsa	202513	333	1464
B, 304	GM1200_D02_320R3_005.fsa	2035899	499	2205
B, 305	GM1200_D02_320R3_005.fsa	2046668	238	936
B, 306	GM1200_D02_320R3_005.fsa	2054745	1243	5646
B, 307	GM1200_D02_320R3_005.fsa	2065514	888	4038
B, 308	GM1200_D02_320R3_005.fsa	2074489	644	2969
B, 309	GM1200_D02_320R3_005.fsa	2085257	877	3862
B, 310	GM1200_D02_320R3_005.fsa	2094232	328	1327
B, 311	GM1200_D02_320R3_005.fsa	2106795	706	3319
B, 312	GM1200_D02_320R3_005.fsa	2117564	269	1191
B, 313	GM1200_D02_320R3_005.fsa	2129231	196	818
B, 314	GM1200_D02_320R3_005.fsa	2138205	145	597
B, 315	GM1200_D02_320R3_005.fsa	2148186	175	744
B, 316	GM1200_D02_320R3_005.fsa	215819	555	2582
B, 317	GM1200_D02_320R3_005.fsa	2169101	243	1016
B, 318	GM1200_D02_320R3_005.fsa	2178191	925	4323
B, 319	GM1200_D02_320R3_005.fsa	2189097	119	479
B, 320	GM1200_D02_320R3_005.fsa	220.0	958	4642
B, 321	GM1200_D02_320R3_005.fsa	220.89	780	3647
B, 322	GM1200_D02_320R3_005.fsa	2220467	475	2076
B, 323	GM1200_D02_320R3_005.fsa	2228475	439	1804
B, 324	GM1200_D02_320R3_005.fsa	223826	831	3794
B, 325	GM1200_D02_320R3_005.fsa	2248044	380	1590
B, 326	GM1200_D02_320R3_005.fsa	2257827	2020	9661
B, 327	GM1200_D02_320R3_005.fsa	2268498	262	1086
B, 328	GM1200_D02_320R3_005.fsa	2278278	185	782
B, 329	GM1200_D02_320R3_005.fsa	2289835	497	2426
B, 330	GM1200_D02_320R3_005.fsa	2299613	2303	11847
B, 331	GM1200_D02_320R3_005.fsa	2308501	333	1684
B, 332	GM1200_D02_320R3_005.fsa	2317388	162	700
B, 333	GM1200_D02_320R3_005.fsa	2328051	655	3136
B, 334	GM1200_D02_320R3_005.fsa	2337825	636	3160
B, 335	GM1200_D02_320R3_005.fsa	2349374	213	967
B, 336	GM1200_D02_320R3_005.fsa	2360034	715	3253
B, 337	GM1200_D02_320R3_005.fsa	2369805	1445	7099
B, 338	GM1200_D02_320R3_005.fsa	2381351	398	1709
B, 339	GM1200_D02_320R3_005.fsa	2390232	1483	7314
B, 340	GM1200_D02_320R3_005.fsa	2400914	800	3729
B, 341	GM1200_D02_320R3_005.fsa	2409134	207	794
B, 342	GM1200_D02_320R3_005.fsa	2419171	1270	6259
B, 343	GM1200_D02_320R3_005.fsa	2431019	176	674
B, 344	GM1200_D02_320R3_005.fsa	2438304	208	937
B, 345	GM1200_D02_320R3_005.fsa	2449219	1443	7159
B, 346	GM1200_D02_320R3_005.fsa	2460123	118	477
B, 347	GM1200_D02_320R3_005.fsa	2471014	122	476
B, 348	GM1200_D02_320R3_005.fsa	2481894	1443	7389
B, 349	GM1200_D02_320R3_005.fsa	2492761	1807	9413
B, 350	GM1200_D02_320R3_005.fsa	2502651	139	601
B, 351	GM1200_D02_320R3_005.fsa	251148	211	938
B, 352	GM1200_D02_320R3_005.fsa	252206	956	4923
B, 353	GM1200_D02_320R3_005.fsa	2533501	187	818
B, 354	GM1200_D02_320R3_005.fsa	2543167	284	1262
B, 355	GM1200_D02_320R3_005.fsa	2554573	438	2149
B, 356	GM1200_D02_320R3_005.fsa	2563333	981	5070
B, 357	GM1200_D02_320R3_005.fsa	257383	1151	6015
B, 358	GM1200_D02_320R3_005.fsa	2581691	141	640
B, 359	GM1200_D02_320R3_005.fsa	2591288	844	4244
B, 360	GM1200_D02_320R3_005.fsa	2602656	163	823
B, 361	GM1200_D02_320R3_005.fsa	2609738	1204	6644
B, 362	GM1200_D02_320R3_005.fsa	2620361	892	4726
B, 363	GM1200_D02_320R3_005.fsa	2630098	97	380
B, 364	GM1200_D02_320R3_005.fsa	2639835	742	3634
B, 365	GM1200_D02_320R3_005.fsa	2651341	2870	15637
B, 366	GM1200_D02_320R3_005.fsa	2662847	102	387
B, 367	GM1200_D02_320R3_005.fsa	2670813	225	1040
B, 368	GM1200_D02_320R3_005.fsa	2679663	177	762
B, 369	GM1200_D02_320R3_005.fsa	2688513	113	433
B, 370	GM1200_D02_320R3_005.fsa	2701788	135	531
B, 371	GM1200_D02_320R3_005.fsa	2711522	237	1150
B, 372	GM1200_D02_320R3_005.fsa	2723025	1188	6609
B, 373	GM1200_D02_320R3_005.fsa	2731874	285	1522
B, 374	GM1200_D02_320R3_005.fsa	2742492	253	1263
B, 375	GM1200_D02_320R3_005.fsa	275311	219	1110
B, 376	GM1200_D02_320R3_005.fsa	2761957	1732	9855
B, 377	GM1200_D02_320R3_005.fsa	2772574	298	1540
B, 378	GM1200_D02_320R3_005.fsa	2783191	112	470
B, 379	GM1200_D02_320R3_005.fsa	2793807	512	2789
B, 380	GM1200_D02_320R3_005.fsa	2804379	2658	15526
B, 381	GM1200_D02_320R3_005.fsa	2812259	174	969
B, 382	GM1200_D02_320R3_005.fsa	2822763	152	678
B, 383	GM1200_D02_320R3_005.fsa	2833264	172	809
B, 384	GM1200_D02_320R3_005.fsa	2843762	249	1195
B, 385	GM1200_D02_320R3_005.fsa	2854258	542	2864
B, 386	GM1200_D02_320R3_005.fsa	2863875	413	2242
B, 387	GM1200_D02_320R3_005.fsa	2873491	129	593
B, 388	GM1200_D02_320R3_005.fsa	2883103	85	379
B, 389	GM1200_D02_320R3_005.fsa	2895334	714	3957
B, 390	GM1200_D02_320R3_005.fsa	2905814	226	1141
B, 391	GM1200_D02_320R3_005.fsa	2915418	196	958
B, 392	GM1200_D02_320R3_005.fsa	2924147	108	470
B, 393	GM1200_D02_320R3_005.fsa	2935492	1000	6049
B, 394	GM1200_D02_320R3_005.fsa	2943343	763	4776
B, 395	GM1200_D02_320R3_005.fsa	295381	219	1109
B, 396	GM1200_D02_320R3_005.fsa	2963401	72	268
B, 397	GM1200_D02_320R3_005.fsa	2974733	480	2738
B, 398	GM1200_D02_320R3_005.fsa	2985191	1521	9344
B, 399	GM1200_D02_320R3_005.fsa	2993032	209	1299
B, 400	GM1200_D02_320R3_005.fsa	3001726	304	1667
B, 401	GM1200_D02_320R3_005.fsa	3012962	201	1016
B, 402	GM1200_D02_320R3_005.fsa	3023356	113	530
B, 403	GM1200_D02_320R3_005.fsa	303377	256	1367
B, 404	GM1200_D02_320R3_005.fsa	3045077	538	3094
B, 405	GM1200_D02_320R3_005.fsa	3055536	339	1910
B, 406	GM1200_D02_320R3_005.fsa	3066017	116	598
B, 407	GM1200_D02_320R3_005.fsa	3075644	902	5515
B, 408	GM1200_D02_320R3_005.fsa	3087044	181	874
B, 409	GM1200_D02_320R3_005.fsa	3097591	215	1121
B, 410	GM1200_D02_320R3_005.fsa	310816	2298	14194
B, 411	GM1200_D02_320R3_005.fsa	3116984	194	1047
B, 412	GM1200_D02_320R3_005.fsa	3126709	143	615
B, 413	GM1200_D02_320R3_005.fsa	3135566	87	317
B, 414	GM1200_D02_320R3_005.fsa	3145447	1511	9129
B, 415	GM1200_D02_320R3_005.fsa	3157253	87	338
B, 416	GM1200_D02_320R3_005.fsa	3165431	165	804
B, 417	GM1200_D02_320R3_005.fsa	3176341	126	599
B, 418	GM1200_D02_320R3_005.fsa	3186347	137	642
B, 419	GM1200_D02_320R3_005.fsa	3197269	104	539
B, 420	GM1200_D02_320R3_005.fsa	3207097	142	726
B, 421	GM1200_D02_320R3_005.fsa	3217732	74	334
B, 422	GM1200_D02_320R3_005.fsa	3228353	190	1022
B, 423	GM1200_D02_320R3_005.fsa	3238078	125	657
B, 424	GM1200_D02_320R3_005.fsa	3247791	360	2224
B, 425	GM1200_D02_320R3_005.fsa	3258375	195	1080
B, 426	GM1200_D02_320R3_005.fsa	3268065	72	283
B, 427	GM1200_D02_320R3_005.fsa	3278624	818	5229
B, 428	GM1200_D02_320R3_005.fsa	3289169	1159	7628
B, 429	GM1200_D02_320R3_005.fsa	3298825	235	1388
B, 430	GM1200_D02_320R3_005.fsa	3307593	87	378
B, 431	GM1200_D02_320R3_005.fsa	3317228	209	1135
B, 432	GM1200_D02_320R3_005.fsa	3326853	38	120
B, 433	GM1200_D02_320R3_005.fsa	3338213	192	1103
B, 434	GM1200_D02_320R3_005.fsa	3348687	579	3671
B, 435	GM1200_D02_320R3_005.fsa	3358276	117	572
B, 436	GM1200_D02_320R3_005.fsa	3367855	63	263
B, 437	GM1200_D02_320R3_005.fsa	3376555	173	959
B, 438	GM1200_D02_320R3_005.fsa	3388719	370	2165
B, 439	GM1200_D02_320R3_005.fsa	3398265	232	1270
B, 440	GM1200_D02_320R3_005.fsa	340708	71	354
B, 441	GM1200_D02_320R3_005.fsa	3416814	1002	6740
B, 442	GM1200_D02_320R3_005.fsa	3425664	93	465
B, 443	GM1200_D02_320R3_005.fsa	3437168	988	6407
B, 444	GM1200_D02_320R3_005.fsa	3448673	65	267
B, 445	GM1200_D02_320R3_005.fsa	3457522	185	996
B, 446	GM1200_D02_320R3_005.fsa	3469027	254	1503
B, 447	GM1200_D02_320R3_005.fsa	3480531	228	1196
B, 448	GM1200_D02_320R3_005.fsa	3491151	742	4731
B, 449	GM1200_D02_320R3_005.fsa	350177	206	1111
B, 450	GM1200_D02_320R3_005.fsa	3511504	61	262
B, 451	GM1200_D02_320R3_005.fsa	3520354	125	596
B, 452	GM1200_D02_320R3_005.fsa	3530973	78	360
B, 453	GM1200_D02_320R3_005.fsa	3541593	235	1319
B, 454	GM1200_D02_320R3_005.fsa	3551327	73	312
B, 455	GM1200_D02_320R3_005.fsa	3561947	143	809
B, 456	GM1200_D02_320R3_005.fsa	3573451	109	528
B, 457	GM1200_D02_320R3_005.fsa	3583186	47	189
B, 458	GM1200_D02_320R3_005.fsa	3593805	210	1146
B, 459	GM1200_D02_320R3_005.fsa	3604377	202	1101
B, 460	GM1200_D02_320R3_005.fsa	3614006	105	486
B, 461	GM1200_D02_320R3_005.fsa	3622762	50	195
B, 462	GM1200_D02_320R3_005.fsa	363152	216	1251
B, 463	GM1200_D02_320R3_005.fsa	3642031	20	73
B, 464	GM1200_D02_320R3_005.fsa	3652545	218	1470
B, 465	GM1200_D02_320R3_005.fsa	3661309	1050	7513
B, 466	GM1200_D02_320R3_005.fsa	3671827	375	2493
B, 467	GM1200_D02_320R3_005.fsa	3683225	63	306
B, 468	GM1200_D02_320R3_005.fsa	3692871	363	2269
B, 469	GM1200_D02_320R3_005.fsa	3703397	64	290
B, 470	GM1200_D02_320R3_005.fsa	3714803	91	596
B, 471	GM1200_D02_320R3_005.fsa	3724456	1172	8223
B, 472	GM1200_D02_320R3_005.fsa	3743769	1218	8673
B, 473	GM1200_D02_320R3_005.fsa	3753429	88	496
B, 474	GM1200_D02_320R3_005.fsa	376309	892	6455
B, 475	GM1200_D02_320R3_005.fsa	3772754	30	134
B, 476	GM1200_D02_320R3_005.fsa	3785057	431	2957
B, 477	GM1200_D02_320R3_005.fsa	3793846	78	462
B, 478	GM1200_D02_320R3_005.fsa	3805356	305	1944
B, 479	GM1200_D02_320R3_005.fsa	3815175	114	596
B, 480	GM1200_D02_320R3_005.fsa	3824101	305	2087
B, 481	GM1200_D02_320R3_005.fsa	3833028	24	87
B, 482	GM1200_D02_320R3_005.fsa	384374	263	1757
B, 483	GM1200_D02_320R3_005.fsa	385356	155	917
B, 484	GM1200_D02_320R3_005.fsa	3865165	58	301
B, 485	GM1200_D02_320R3_005.fsa	3875878	1003	7256
B, 486	GM1200_D02_320R3_005.fsa	3886592	291	2085
B, 487	GM1200_D02_320R3_005.fsa	3897306	67	319
B, 488	GM1200_D02_320R3_005.fsa	3906234	304	1999
B, 489	GM1200_D02_320R3_005.fsa	3916056	109	584
B, 490	GM1200_D02_320R3_005.fsa	3926771	129	506
B, 491	GM1200_D02_320R3_005.fsa	3937486	971	6299
B, 492	GM1200_D02_320R3_005.fsa	3948201	220	1242
B, 493	GM1200_D02_320R3_005.fsa	3956238	344	1999
B, 494	GM1200_D02_320R3_005.fsa	3966955	675	4326
B, 495	GM1200_D02_320R3_005.fsa	3983923	641	4202
B, 496	GM1200_D02_320R3_005.fsa	3993748	342	1860
B, 497	GM1200_D02_320R3_005.fsa	4005241	331	1888
B, 498	GM1200_D02_320R3_005.fsa	4015733	60	210
B, 499	GM1200_D02_320R3_005.fsa	4025362	68	350
B, 500	GM1200_D02_320R3_005.fsa	4036756	82	415
B, 501	GM1200_D02_320R3_005.fsa	4046408	472	3366
B, 502	GM1200_D02_320R3_005.fsa	4054314	96	570
B, 503	GM1200_D02_320R3_005.fsa	4063107	134	719
B, 504	GM1200_D02_320R3_005.fsa	4073671	318	1988
B, 505	GM1200_D02_320R3_005.fsa	4084248	61	242
B, 506	GM1200_D02_320R3_005.fsa	4093955	135	745
B, 507	GM1200_D02_320R3_005.fsa	4104558	997	7354
B, 508	GM1200_D02_320R3_005.fsa	4115174	51	229
B, 509	GM1200_D02_320R3_005.fsa	4124918	40	185
B, 510	GM1200_D02_320R3_005.fsa	4134674	92	491
B, 511	GM1200_D02_320R3_005.fsa	4144534	75	407
B, 512	GM1200_D02_320R3_005.fsa	4155424	41	141
B, 513	GM1200_D02_320R3_005.fsa	4166324	156	805
B, 514	GM1200_D02_320R3_005.fsa	4176325	61	271
B, 515	GM1200_D02_320R3_005.fsa	4186335	163	898
B, 516	GM1200_D02_320R3_005.fsa	4195443	48	174
B, 517	GM1200_D02_320R3_005.fsa	4205364	326	2194
B, 518	GM1200_D02_320R3_005.fsa	421341	11	23
B, 519	GM1200_D02_320R3_005.fsa	4224135	152	873
B, 520	GM1200_D02_320R3_005.fsa	4233072	22	75
B, 521	GM1200_D02_320R3_005.fsa	4243795	47	256
B, 522	GM1200_D02_320R3_005.fsa	4253623	47	237
B, 523	GM1200_D02_320R3_005.fsa	4264342	149	1011
B, 524	GM1200_D02_320R3_005.fsa	4274167	129	819
B, 525	GM1200_D02_320R3_005.fsa	4282205	31	169
B, 526	GM1200_D02_320R3_005.fsa	4293814	31	104
B, 527	GM1200_D02_320R3_005.fsa	4303635	204	1290
B, 528	GM1200_D02_320R3_005.fsa	4314347	17	50
B, 529	GM1200_D02_320R3_005.fsa	4322381	132	685
B, 530	GM1200_D02_320R3_005.fsa	4333984	186	1122
B, 531	GM1200_D02_320R3_005.fsa	434.38	30	98
B, 532	GM1200_D02_320R3_005.fsa	436789	2508	51011
B, 533	GM1200_D02_320R3_005.fsa	4397325	77	356
B, 534	GM1200_D02_320R3_005.fsa	4405444	12	12
B, 535	GM1200_D02_320R3_005.fsa	4413613	2	2
B, 536	GM1200_D02_320R3_005.fsa	4423603	17	39
B, 537	GM1200_D02_320R3_005.fsa	4435419	207	1678
B, 538	GM1200_D02_320R3_005.fsa	4446335	266	1868
B, 539	GM1200_D02_320R3_005.fsa	4455437	20	59
B, 540	GM1200_D02_320R3_005.fsa	4466367	382	2231
B, 541	GM1200_D02_320R3_005.fsa	4476393	29	127
B, 542	GM1200_D02_320R3_005.fsa	4484602	97	438
B, 543	GM1200_D02_320R3_005.fsa	4497379	4	5
B, 544	GM1200_D02_320R3_005.fsa	4504686	8	8
B, 545	GM1200_D02_320R3_005.fsa	4513824	479	2064
B, 546	GM1200_D02_320R3_005.fsa	4531202	31358	234952
B, 547	GM1200_D02_320R3_005.fsa	4540357	31358	180799
B, 548	GM1200_D02_320R3_005.fsa	4575196	4	4
B, 549	GM1200_D02_320R3_005.fsa	4579786	3	4
B, 550	GM1200_D02_320R3_005.fsa	4585296	5	8
B, 551	GM1200_D02_320R3_005.fsa	4596323	16	53
B, 552	GM1200_D02_320R3_005.fsa	460.0	6	15
B, 553	GM1200_D02_320R3_005.fsa	4604551	3	8
B, 554	GM1200_D02_320R3_005.fsa	4610925	11	29
B, 555	GM1200_D02_320R3_005.fsa	4616391	3	8
B, 556	GM1200_D02_320R3_005.fsa	4624594	7	22
B, 557	GM1200_D02_320R3_005.fsa	4632803	13	57
B, 558	GM1200_D02_320R3_005.fsa	4639192	7	21
B, 559	GM1200_D02_320R3_005.fsa	4646497	3	6
B, 560	GM1200_D02_320R3_005.fsa	4651979	8	34
B, 561	GM1200_D02_320R3_005.fsa	466295	12	43
B, 562	GM1200_D02_320R3_005.fsa	4669355	13	21
B, 563	GM1200_D02_320R3_005.fsa	4677594	16	47
B, 564	GM1200_D02_320R3_005.fsa	4685838	11	41
B, 565	GM1200_D02_320R3_005.fsa	4691338	11	34
B, 566	GM1200_D02_320R3_005.fsa	470418	5	15
B, 567	GM1200_D02_320R3_005.fsa	4717954	18	65
B, 568	GM1200_D02_320R3_005.fsa	4724387	22	128
B, 569	GM1200_D02_320R3_005.fsa	4729904	17	61
B, 570	GM1200_D02_320R3_005.fsa	4740024	5	12
B, 571	GM1200_D02_320R3_005.fsa	4757525	60	525
B, 572	GM1200_D02_320R3_005.fsa	4766746	78	1196
B, 573	GM1200_D02_320R3_005.fsa	4779668	13	55
B, 574	GM1200_D02_320R3_005.fsa	4783362	9	41
B, 575	GM1200_D02_320R3_005.fsa	4800934	50	398
B, 576	GM1200_D02_320R3_005.fsa	4808412	61	618
B, 577	GM1200_D02_320R3_005.fsa	4819639	10	35
B, 578	GM1200_D02_320R3_005.fsa	4823384	2	4
B, 579	GM1200_D02_320R3_005.fsa	4834627	18	92
B, 580	GM1200_D02_320R3_005.fsa	4842129	7	23
B, 581	GM1200_D02_320R3_005.fsa	4845882	7	15
B, 582	GM1200_D02_320R3_005.fsa	4850575	3	5
B, 583	GM1200_D02_320R3_005.fsa	4860908	38	307
B, 584	GM1200_D02_320R3_005.fsa	486937	6	17
B, 585	GM1200_D02_320R3_005.fsa	4887257	120	1875
B, 586	GM1200_D02_320R3_005.fsa	491273	4	5
B, 587	GM1200_D02_320R3_005.fsa	4951531	8	21
B, 588	GM1200_D02_320R3_005.fsa	495817	11	56
B, 589	GM1200_D02_320R3_005.fsa	4963864	5	9
B, 590	GM1200_D02_320R3_005.fsa	4968611	8	21
B, 591	GM1200_D02_320R3_005.fsa	4980965	6	11
B, 592	GM1200_D02_320R3_005.fsa	499619	10	38
B, 593	GM1200_D02_320R3_005.fsa	5005642	10	25
B, 594	GM1200_D02_320R3_005.fsa	5015059	14	55
B, 595	GM1200_D02_320R3_005.fsa	5022605	16	50
B, 596	GM1200_D02_320R3_005.fsa	5026382	10	44
B, 597	GM1200_D02_320R3_005.fsa	5032998	13	64
B, 598	GM1200_D02_320R3_005.fsa	5037728	8	18
B, 599	GM1200_D02_320R3_005.fsa	5043411	12	38
B, 600	GM1200_D02_320R3_005.fsa	5050048	12	58
B, 601	GM1200_D02_320R3_005.fsa	5056694	13	32
B, 602	GM1200_D02_320R3_005.fsa	5060496	10	31
B, 603	GM1200_D02_320R3_005.fsa	506.43	8	26
B, 604	GM1200_D02_320R3_005.fsa	5082407	12	24
B, 605	GM1200_D02_320R3_005.fsa	5089094	8	41
B, 606	GM1200_D02_320R3_005.fsa	5099619	7	20
B, 607	GM1200_D02_320R3_005.fsa	5106327	5	14
B, 608	GM1200_D02_320R3_005.fsa	5111125	12	18
B, 609	GM1200_D02_320R3_005.fsa	5115926	10	14
B, 610	GM1200_D02_320R3_005.fsa	5122656	9	48
B, 611	GM1200_D02_320R3_005.fsa	5139035	17	64
B, 612	GM1200_D02_320R3_005.fsa	5149823	8	20
B, 613	GM1200_D02_320R3_005.fsa	5153753	9	26
B, 614	GM1200_D02_320R3_005.fsa	5158668	14	45
B, 615	GM1200_D02_320R3_005.fsa	516.85	11	32
B, 616	GM1200_D02_320R3_005.fsa	5172434	8	35
B, 617	GM1200_D02_320R3_005.fsa	5178338	10	24
B, 618	GM1200_D02_320R3_005.fsa	5187196	12	33
B, 619	GM1200_D02_320R3_005.fsa	520.0	21	116
B, 620	GM1200_D02_320R3_005.fsa	5209567	14	78
B, 621	GM1200_D02_320R3_005.fsa	522009	12	25
B, 622	GM1200_D02_320R3_005.fsa	5223916	8	22
B, 623	GM1200_D02_320R3_005.fsa	5231569	9	29
B, 624	GM1200_D02_320R3_005.fsa	5241136	9	26
B, 625	GM1200_D02_320R3_005.fsa	5267923	11	39
B, 626	GM1200_D02_320R3_005.fsa	527175	5	8
B, 627	GM1200_D02_320R3_005.fsa	527749	8	32
B, 628	GM1200_D02_320R3_005.fsa	5284187	6	18
B, 629	GM1200_D02_320R3_005.fsa	5289928	14	38
B, 630	GM1200_D02_320R3_005.fsa	5299496	12	48
B, 631	GM1200_D02_320R3_005.fsa	5306194	14	57
B, 632	GM1200_D02_320R3_005.fsa	5313849	11	30
B, 633	GM1200_D02_320R3_005.fsa	5318633	7	38
B, 634	GM1200_D02_320R3_005.fsa	532916	11	44
B, 635	GM1200_D02_320R3_005.fsa	5351173	10	23
B, 636	GM1200_D02_320R3_005.fsa	5356916	8	24
B, 637	GM1200_D02_320R3_005.fsa	5364574	10	28
B, 638	GM1200_D02_320R3_005.fsa	5374147	5	14
B, 639	GM1200_D02_320R3_005.fsa	5381806	9	19
B, 640	GM1200_D02_320R3_005.fsa	5386594	6	15
B, 641	GM1200_D02_320R3_005.fsa	5395212	14	100
B, 642	GM1200_D02_320R3_005.fsa	5405901	13	37
B, 643	GM1200_D02_320R3_005.fsa	5413777	20	52
B, 644	GM1200_D02_320R3_005.fsa	5422651	10	42
B, 645	GM1200_D02_320R3_005.fsa	5434505	9	21
B, 646	GM1200_D02_320R3_005.fsa	5438461	5	9
B, 647	GM1200_D02_320R3_005.fsa	5443411	5	21
B, 648	GM1200_D02_320R3_005.fsa	5460271	7	34
B, 649	GM1200_D02_320R3_005.fsa	5466234	6	19
B, 650	GM1200_D02_320R3_005.fsa	5474193	11	33
B, 651	GM1200_D02_320R3_005.fsa	5478177	7	18
B, 652	GM1200_D02_320R3_005.fsa	5486153	11	47
B, 653	GM1200_D02_320R3_005.fsa	5492142	11	47
B, 654	GM1200_D02_320R3_005.fsa	5500137	7	27
B, 655	GM1200_D02_320R3_005.fsa	5511149	13	75
B, 656	GM1200_D02_320R3_005.fsa	5529213	8	28
B, 657	GM1200_D02_320R3_005.fsa	5534241	13	36
B, 658	GM1200_D02_320R3_005.fsa	5543302	8	40
B, 659	GM1200_D02_320R3_005.fsa	5548342	9	26
B, 660	GM1200_D02_320R3_005.fsa	5555405	6	14
B, 661	GM1200_D02_320R3_005.fsa	5561466	15	41
B, 662	GM1200_D02_320R3_005.fsa	556551	11	33
B, 663	GM1200_D02_320R3_005.fsa	5570569	8	33
B, 664	GM1200_D02_320R3_005.fsa	5579687	8	25
B, 665	GM1200_D02_320R3_005.fsa	5586789	8	37
B, 666	GM1200_D02_320R3_005.fsa	5598983	13	64
B, 667	GM1200_D02_320R3_005.fsa	5604051	14	59
B, 668	GM1200_D02_320R3_005.fsa	5610132	14	55
B, 669	GM1200_D02_320R3_005.fsa	5616218	11	40
B, 670	GM1200_D02_320R3_005.fsa	5621293	11	53
B, 671	GM1200_D02_320R3_005.fsa	563247	11	37
B, 672	GM1200_D02_320R3_005.fsa	5643663	12	68
B, 673	GM1200_D02_320R3_005.fsa	5651814	14	63
B, 674	GM1200_D02_320R3_005.fsa	5657932	14	51
B, 675	GM1200_D02_320R3_005.fsa	5663035	14	40
B, 676	GM1200_D02_320R3_005.fsa	5668141	11	38
B, 677	GM1200_D02_320R3_005.fsa	5674272	11	24
B, 678	GM1200_D02_320R3_005.fsa	5682455	12	47
B, 679	GM1200_D02_320R3_005.fsa	5694745	15	34
B, 680	GM1200_D02_320R3_005.fsa	5707055	14	30
B, 681	GM1200_D02_320R3_005.fsa	5722469	8	34
B, 682	GM1200_D02_320R3_005.fsa	5727614	7	19
B, 683	GM1200_D02_320R3_005.fsa	5731732	6	16
B, 684	GM1200_D02_320R3_005.fsa	5737914	12	26
B, 685	GM1200_D02_320R3_005.fsa	5750292	9	28
B, 686	GM1200_D02_320R3_005.fsa	5756488	11	41
B, 687	GM1200_D02_320R3_005.fsa	5763723	11	18
B, 688	GM1200_D02_320R3_005.fsa	5767861	7	12
B, 689	GM1200_D02_320R3_005.fsa	5777178	8	16
B, 690	GM1200_D02_320R3_005.fsa	5797923	19	104
B, 691	GM1200_D02_320R3_005.fsa	5808318	12	42
B, 692	GM1200_D02_320R3_005.fsa	5815603	5	14
B, 693	GM1200_D02_320R3_005.fsa	5820811	12	29
B, 694	GM1200_D02_320R3_005.fsa	5838544	8	13
B, 695	GM1200_D02_320R3_005.fsa	5843768	6	11
B, 696	GM1200_D02_320R3_005.fsa	5853179	5	14
B, 697	GM1200_D02_320R3_005.fsa	5857365	8	30
B, 698	GM1200_D02_320R3_005.fsa	5862602	13	43
B, 699	GM1200_D02_320R3_005.fsa	5877282	10	31
B, 700	GM1200_D02_320R3_005.fsa	5882532	9	22
B, 701	GM1200_D02_320R3_005.fsa	5896198	13	42
B, 702	GM1200_D02_320R3_005.fsa	5905673	13	53
B, 703	GM1200_D02_320R3_005.fsa	5916215	10	61
B, 704	GM1200_D02_320R3_005.fsa	5924658	13	67
B, 705	GM1200_D02_320R3_005.fsa	5933111	12	38
B, 706	GM1200_D02_320R3_005.fsa	594369	14	54
B, 707	GM1200_D02_320R3_005.fsa	5948985	10	38
B, 708	GM1200_D02_320R3_005.fsa	5956404	11	50
B, 709	GM1200_D02_320R3_005.fsa	5961707	14	47
B, 710	GM1200_D02_320R3_005.fsa	5970201	11	37
B, 711	GM1200_D02_320R3_005.fsa	5976577	8	11
B, 712	GM1200_D02_320R3_005.fsa	598083	6	9
B, 713	GM1200_D02_320R3_005.fsa	5997868	13	43
B, 714	GM1200_D02_320R3_005.fsa	6002105	13	48
B, 715	GM1200_D02_320R3_005.fsa	6006316	15	52
B, 716	GM1200_D02_320R3_005.fsa	6012632	10	46
B, 717	GM1200_D02_320R3_005.fsa	6018947	7	21
B, 718	GM1200_D02_320R3_005.fsa	6023158	8	30
B, 719	GM1200_D02_320R3_005.fsa	6031579	7	42
B, 720	GM1200_D02_320R3_005.fsa	6047368	18	34
B, 721	GM1200_D02_320R3_005.fsa	605579	9	46
B, 722	GM1200_D02_320R3_005.fsa	6064211	5	21
B, 723	GM1200_D02_320R3_005.fsa	6071579	14	40
B, 724	GM1200_D02_320R3_005.fsa	6078947	11	29
B, 725	GM1200_D02_320R3_005.fsa	6089474	10	25
B, 726	GM1200_D02_320R3_005.fsa	6096842	5	19
B, 727	GM1200_D02_320R3_005.fsa	6104211	12	44
B, 728	GM1200_D02_320R3_005.fsa	6110526	7	19
B, 729	GM1200_D02_320R3_005.fsa	6121053	10	39
B, 730	GM1200_D02_320R3_005.fsa	6136842	10	33
B, 731	GM1200_D02_320R3_005.fsa	6142105	5	15
B, 732	GM1200_D02_320R3_005.fsa	6153684	7	22
B, 733	GM1200_D02_320R3_005.fsa	6158947	5	17
B, 734	GM1200_D02_320R3_005.fsa	6165263	13	23
B, 735	GM1200_D02_320R3_005.fsa	6171579	10	49
B, 736	GM1200_D02_320R3_005.fsa	6178947	11	45
B, 737	GM1200_D02_320R3_005.fsa	6186316	10	26
B, 738	GM1200_D02_320R3_005.fsa	6206316	15	41
B, 739	GM1200_D02_320R3_005.fsa	6213684	10	58
B, 740	GM1200_D02_320R3_005.fsa	6218947	10	31
B, 741	GM1200_D02_320R3_005.fsa	6223158	10	45
B, 742	GM1200_D02_320R3_005.fsa	6236842	8	30
B, 743	GM1200_D02_320R3_005.fsa	6244211	6	25
B, 744	GM1200_D02_320R3_005.fsa	6250526	9	27
B, 745	GM1200_D02_320R3_005.fsa	626.0	5	16
B, 746	GM1200_D02_320R3_005.fsa	6269474	14	55
B, 747	GM1200_D02_320R3_005.fsa	6276842	10	29
B, 748	GM1200_D02_320R3_005.fsa	6285263	12	81
B, 749	GM1200_D02_320R3_005.fsa	6311579	18	38
B, 750	GM1200_D02_320R3_005.fsa	6316842	16	61
B, 751	GM1200_D02_320R3_005.fsa	6321053	10	39
B, 752	GM1200_D02_320R3_005.fsa	6329474	12	21
B, 753	GM1200_D02_320R3_005.fsa	633579	6	17
B, 754	GM1200_D02_320R3_005.fsa	6341053	13	33
B, 755	GM1200_D02_320R3_005.fsa	6345263	16	44
B, 756	GM1200_D02_320R3_005.fsa	635579	10	43
B, 757	GM1200_D02_320R3_005.fsa	6363158	13	38
B, 758	GM1200_D02_320R3_005.fsa	638.0	16	80
B, 759	GM1200_D02_320R3_005.fsa	6388421	17	37
B, 760	GM1200_D02_320R3_005.fsa	6402105	13	43
B, 761	GM1200_D02_320R3_005.fsa	6411579	14	52
B, 762	GM1200_D02_320R3_005.fsa	6417895	13	30
B, 763	GM1200_D02_320R3_005.fsa	6424211	9	36
B, 764	GM1200_D02_320R3_005.fsa	6429474	12	43
B, 765	GM1200_D02_320R3_005.fsa	6438947	11	31
B, 766	GM1200_D02_320R3_005.fsa	6446316	11	57
B, 767	GM1200_D02_320R3_005.fsa	6450526	8	39
B, 768	GM1200_D02_320R3_005.fsa	646.0	8	32
B, 769	GM1200_D02_320R3_005.fsa	6464211	8	28
B, 770	GM1200_D02_320R3_005.fsa	6472632	11	36
B, 771	GM1200_D02_320R3_005.fsa	6476842	12	38
B, 772	GM1200_D02_320R3_005.fsa	6488421	9	29
B, 773	GM1200_D02_320R3_005.fsa	6493684	13	50
B, 774	GM1200_D02_320R3_005.fsa	650.0	7	21
B, 775	GM1200_D02_320R3_005.fsa	6505263	13	34
B, 776	GM1200_D02_320R3_005.fsa	6518947	14	50
B, 777	GM1200_D02_320R3_005.fsa	6525263	9	37
B, 778	GM1200_D02_320R3_005.fsa	653579	8	22
B, 779	GM1200_D02_320R3_005.fsa	6543158	5	12
B, 780	GM1200_D02_320R3_005.fsa	6548421	7	19
B, 781	GM1200_D02_320R3_005.fsa	6556842	12	30
B, 782	GM1200_D02_320R3_005.fsa	6566316	12	62
B, 783	GM1200_D02_320R3_005.fsa	6581053	10	26
B, 784	GM1200_D02_320R3_005.fsa	6586316	12	26
B, 785	GM1200_D02_320R3_005.fsa	6590526	7	22
B, 786	GM1200_D02_320R3_005.fsa	659579	12	41
B, 787	GM1200_D02_320R3_005.fsa	6606316	16	42
B, 788	GM1200_D02_320R3_005.fsa	6612632	14	30
B, 789	GM1200_D02_320R3_005.fsa	6618947	5	21
B, 790	GM1200_D02_320R3_005.fsa	6625263	7	25
B, 791	GM1200_D02_320R3_005.fsa	6637895	9	35
B, 792	GM1200_D02_320R3_005.fsa	6646316	10	30
B, 793	GM1200_D02_320R3_005.fsa	665579	8	25
B, 794	GM1200_D02_320R3_005.fsa	6662105	10	45
G, 1	GM1200_D02_320R3_005.fsa	4533948	3742	12932
G, 2	GM1200_D02_320R3_005.fsa	454402	10075	60671
Y, 1	GM1200_D02_320R3_005.fsa	4533033	10463	49266
Y, 2	GM1200_D02_320R3_005.fsa	4547684	10615	73537
R, 1	GM1200_D02_320R3_005.fsa	4539441	3423	23216
O, 1	GM1200_D02_320R3_005.fsa	20.0	3321	33167
O, 2	GM1200_D02_320R3_005.fsa	40.0	3211	22859
O, 3	GM1200_D02_320R3_005.fsa	60.0	6173	32944
O, 4	GM1200_D02_320R3_005.fsa	80.0	4249	22775
O, 5	GM1200_D02_320R3_005.fsa	100.0	6841	34314
O, 6	GM1200_D02_320R3_005.fsa	114.0	8010	39375
O, 7	GM1200_D02_320R3_005.fsa	120.0	6370	32507
O, 8	GM1200_D02_320R3_005.fsa	140.0	5381	26359
O, 9	GM1200_D02_320R3_005.fsa	160.0	5855	29730
O, 10	GM1200_D02_320R3_005.fsa	180.0	7394	36385
O, 11	GM1200_D02_320R3_005.fsa	200.0	6079	29968
O, 12	GM1200_D02_320R3_005.fsa	214.0	6039	30865
O, 13	GM1200_D02_320R3_005.fsa	220.0	5002	26026
O, 14	GM1200_D02_320R3_005.fsa	240.0	7347	39094
O, 15	GM1200_D02_320R3_005.fsa	250.0	3407	18714
O, 16	GM1200_D02_320R3_005.fsa	260.0	5353	30271
O, 17	GM1200_D02_320R3_005.fsa	280.0	5750	34226
O, 18	GM1200_D02_320R3_005.fsa	300.0	5643	35302
O, 19	GM1200_D02_320R3_005.fsa	314.0	3554	22951
O, 20	GM1200_D02_320R3_005.fsa	320.0	3879	25911
O, 21	GM1200_D02_320R3_005.fsa	340.0	4736	32464
O, 22	GM1200_D02_320R3_005.fsa	360.0	3801	27255
O, 23	GM1200_D02_320R3_005.fsa	380.0	2645	20035
O, 24	GM1200_D02_320R3_005.fsa	400.0	3678	28511
O, 25	GM1200_D02_320R3_005.fsa	414.0	3444	27312
O, 26	GM1200_D02_320R3_005.fsa	420.0	3232	26109
O, 27	GM1200_D02_320R3_005.fsa	440.0	3947	32213
O, 28	GM1200_D02_320R3_005.fsa	454402	887	4427
O, 29	GM1200_D02_320R3_005.fsa	460.0	4122	36396
O, 30	GM1200_D02_320R3_005.fsa	480.0	3986	35555
O, 31	GM1200_D02_320R3_005.fsa	500.0	1766	16350
O, 32	GM1200_D02_320R3_005.fsa	514.0	1951	17943
O, 33	GM1200_D02_320R3_005.fsa	520.0	4392	40612
O, 34	GM1200_D02_320R3_005.fsa	540.0	3559	33138
O, 35	GM1200_D02_320R3_005.fsa	560.0	2297	22212
O, 36	GM1200_D02_320R3_005.fsa	580.0	3423	33534
O, 37	GM1200_D02_320R3_005.fsa	600.0	2249	22328

## Sheet: 320R4
Dye/Sample Peak	Sample File Name	Size	Height	Area in Point
B, 1	GM1200_D03_320R4_013.fsa		6	13
B, 2	GM1200_D03_320R4_013.fsa		9	21
B, 3	GM1200_D03_320R4_013.fsa		7	27
B, 4	GM1200_D03_320R4_013.fsa		7	22
B, 5	GM1200_D03_320R4_013.fsa		13	47
B, 6	GM1200_D03_320R4_013.fsa		10	26
B, 7	GM1200_D03_320R4_013.fsa		10	37
B, 8	GM1200_D03_320R4_013.fsa		9	35
B, 9	GM1200_D03_320R4_013.fsa		8	33
B, 10	GM1200_D03_320R4_013.fsa		7	23
B, 11	GM1200_D03_320R4_013.fsa		12	39
B, 12	GM1200_D03_320R4_013.fsa		8	32
B, 13	GM1200_D03_320R4_013.fsa		5	11
B, 14	GM1200_D03_320R4_013.fsa		11	40
B, 15	GM1200_D03_320R4_013.fsa		9	55
B, 16	GM1200_D03_320R4_013.fsa		25	210
B, 17	GM1200_D03_320R4_013.fsa		10	28
B, 18	GM1200_D03_320R4_013.fsa		12	76
B, 19	GM1200_D03_320R4_013.fsa		10	33
B, 20	GM1200_D03_320R4_013.fsa		9	26
B, 21	GM1200_D03_320R4_013.fsa		7	21
B, 22	GM1200_D03_320R4_013.fsa		13	28
B, 23	GM1200_D03_320R4_013.fsa		10	28
B, 24	GM1200_D03_320R4_013.fsa		9	31
B, 25	GM1200_D03_320R4_013.fsa		9	30
B, 26	GM1200_D03_320R4_013.fsa		11	32
B, 27	GM1200_D03_320R4_013.fsa		11	31
B, 28	GM1200_D03_320R4_013.fsa		6	19
B, 29	GM1200_D03_320R4_013.fsa		8	27
B, 30	GM1200_D03_320R4_013.fsa		7	23
B, 31	GM1200_D03_320R4_013.fsa		10	15
B, 32	GM1200_D03_320R4_013.fsa		9	29
B, 33	GM1200_D03_320R4_013.fsa		13	36
B, 34	GM1200_D03_320R4_013.fsa		11	32
B, 35	GM1200_D03_320R4_013.fsa		4	24
B, 36	GM1200_D03_320R4_013.fsa		9	19
B, 37	GM1200_D03_320R4_013.fsa		8	25
B, 38	GM1200_D03_320R4_013.fsa		5	15
B, 39	GM1200_D03_320R4_013.fsa		20	149
B, 40	GM1200_D03_320R4_013.fsa		21	86
B, 41	GM1200_D03_320R4_013.fsa		15	50
B, 42	GM1200_D03_320R4_013.fsa		7	23
B, 43	GM1200_D03_320R4_013.fsa		14	83
B, 44	GM1200_D03_320R4_013.fsa		11	36
B, 45	GM1200_D03_320R4_013.fsa		9	28
B, 46	GM1200_D03_320R4_013.fsa		11	35
B, 47	GM1200_D03_320R4_013.fsa		11	32
B, 48	GM1200_D03_320R4_013.fsa		7	19
B, 49	GM1200_D03_320R4_013.fsa		10	20
B, 50	GM1200_D03_320R4_013.fsa		8	29
B, 51	GM1200_D03_320R4_013.fsa		8	31
B, 52	GM1200_D03_320R4_013.fsa		5	21
B, 53	GM1200_D03_320R4_013.fsa		10	18
B, 54	GM1200_D03_320R4_013.fsa		10	31
B, 55	GM1200_D03_320R4_013.fsa		10	46
B, 56	GM1200_D03_320R4_013.fsa		13	39
B, 57	GM1200_D03_320R4_013.fsa		9	43
B, 58	GM1200_D03_320R4_013.fsa		10	33
B, 59	GM1200_D03_320R4_013.fsa		8	13
B, 60	GM1200_D03_320R4_013.fsa		9	36
B, 61	GM1200_D03_320R4_013.fsa		15	48
B, 62	GM1200_D03_320R4_013.fsa		14	46
B, 63	GM1200_D03_320R4_013.fsa		15	44
B, 64	GM1200_D03_320R4_013.fsa		19	38
B, 65	GM1200_D03_320R4_013.fsa		8	23
B, 66	GM1200_D03_320R4_013.fsa		7	23
B, 67	GM1200_D03_320R4_013.fsa		11	33
B, 68	GM1200_D03_320R4_013.fsa		8	28
B, 69	GM1200_D03_320R4_013.fsa		11	45
B, 70	GM1200_D03_320R4_013.fsa		12	45
B, 71	GM1200_D03_320R4_013.fsa		9	38
B, 72	GM1200_D03_320R4_013.fsa		12	46
B, 73	GM1200_D03_320R4_013.fsa		10	37
B, 74	GM1200_D03_320R4_013.fsa		8	27
B, 75	GM1200_D03_320R4_013.fsa		14	74
B, 76	GM1200_D03_320R4_013.fsa		10	28
B, 77	GM1200_D03_320R4_013.fsa		5	14
B, 78	GM1200_D03_320R4_013.fsa		9	24
B, 79	GM1200_D03_320R4_013.fsa		11	42
B, 80	GM1200_D03_320R4_013.fsa		11	33
B, 81	GM1200_D03_320R4_013.fsa		15	37
B, 82	GM1200_D03_320R4_013.fsa		10	68
B, 83	GM1200_D03_320R4_013.fsa		9	32
B, 84	GM1200_D03_320R4_013.fsa		9	29
B, 85	GM1200_D03_320R4_013.fsa		12	65
B, 86	GM1200_D03_320R4_013.fsa		5	7
B, 87	GM1200_D03_320R4_013.fsa		9	28
B, 88	GM1200_D03_320R4_013.fsa		8	38
B, 89	GM1200_D03_320R4_013.fsa		13	34
B, 90	GM1200_D03_320R4_013.fsa		9	28
B, 91	GM1200_D03_320R4_013.fsa		13	32
B, 92	GM1200_D03_320R4_013.fsa		7	15
B, 93	GM1200_D03_320R4_013.fsa		4	12
B, 94	GM1200_D03_320R4_013.fsa		33	189
B, 95	GM1200_D03_320R4_013.fsa		36	285
B, 96	GM1200_D03_320R4_013.fsa		36	186
B, 97	GM1200_D03_320R4_013.fsa		34	267
B, 98	GM1200_D03_320R4_013.fsa		49	423
B, 99	GM1200_D03_320R4_013.fsa		21	65
B, 100	GM1200_D03_320R4_013.fsa		13	47
B, 101	GM1200_D03_320R4_013.fsa		12	29
B, 102	GM1200_D03_320R4_013.fsa		9	27
B, 103	GM1200_D03_320R4_013.fsa		46	351
B, 104	GM1200_D03_320R4_013.fsa		36	207
B, 105	GM1200_D03_320R4_013.fsa		24	102
B, 106	GM1200_D03_320R4_013.fsa		20	65
B, 107	GM1200_D03_320R4_013.fsa		10	20
B, 108	GM1200_D03_320R4_013.fsa		10	23
B, 109	GM1200_D03_320R4_013.fsa		4	16
B, 110	GM1200_D03_320R4_013.fsa		24	134
B, 111	GM1200_D03_320R4_013.fsa		16	51
B, 112	GM1200_D03_320R4_013.fsa		10	43
B, 113	GM1200_D03_320R4_013.fsa		10	40
B, 114	GM1200_D03_320R4_013.fsa		10	34
B, 115	GM1200_D03_320R4_013.fsa		19	58
B, 116	GM1200_D03_320R4_013.fsa		12	68
B, 117	GM1200_D03_320R4_013.fsa		10	36
B, 118	GM1200_D03_320R4_013.fsa		6	13
B, 119	GM1200_D03_320R4_013.fsa		11	41
B, 120	GM1200_D03_320R4_013.fsa		16	49
B, 121	GM1200_D03_320R4_013.fsa		5	10
B, 122	GM1200_D03_320R4_013.fsa		6	24
B, 123	GM1200_D03_320R4_013.fsa		14	20
B, 124	GM1200_D03_320R4_013.fsa		11	50
B, 125	GM1200_D03_320R4_013.fsa		14	48
B, 126	GM1200_D03_320R4_013.fsa		34	171
B, 127	GM1200_D03_320R4_013.fsa		416	2710
B, 128	GM1200_D03_320R4_013.fsa		155	854
B, 129	GM1200_D03_320R4_013.fsa	0.7353	84	481
B, 130	GM1200_D03_320R4_013.fsa	32353	359	2196
B, 131	GM1200_D03_320R4_013.fsa	45588	39	199
B, 132	GM1200_D03_320R4_013.fsa	57353	2	2
B, 133	GM1200_D03_320R4_013.fsa	64706	9	11
B, 134	GM1200_D03_320R4_013.fsa	86765	77	729
B, 135	GM1200_D03_320R4_013.fsa	105882	404	1774
B, 136	GM1200_D03_320R4_013.fsa	126471	262	2001
B, 137	GM1200_D03_320R4_013.fsa	152941	180	969
B, 138	GM1200_D03_320R4_013.fsa	166177	26	79
B, 139	GM1200_D03_320R4_013.fsa	179412	20	111
B, 140	GM1200_D03_320R4_013.fsa	195588	134	655
B, 141	GM1200_D03_320R4_013.fsa	211798	387	2179
B, 142	GM1200_D03_320R4_013.fsa	234842	53	344
B, 143	GM1200_D03_320R4_013.fsa	24928	156	762
B, 144	GM1200_D03_320R4_013.fsa	278837	444	2058
B, 145	GM1200_D03_320R4_013.fsa	293911	663	3655
B, 146	GM1200_D03_320R4_013.fsa	321681	682	4251
B, 147	GM1200_D03_320R4_013.fsa	335857	30	64
B, 148	GM1200_D03_320R4_013.fsa	346987	55	285
B, 149	GM1200_D03_320R4_013.fsa	364689	554	2778
B, 150	GM1200_D03_320R4_013.fsa	380619	74	464
B, 151	GM1200_D03_320R4_013.fsa	392317	464	2250
B, 152	GM1200_D03_320R4_013.fsa	408246	638	3312
B, 153	GM1200_D03_320R4_013.fsa	41759	134	617
B, 154	GM1200_D03_320R4_013.fsa	43603	81	445
B, 155	GM1200_D03_320R4_013.fsa	443998	15	66
B, 156	GM1200_D03_320R4_013.fsa	448523	13	40
B, 157	GM1200_D03_320R4_013.fsa	461986	79	382
B, 158	GM1200_D03_320R4_013.fsa	47528	202	1287
B, 159	GM1200_D03_320R4_013.fsa	491668	41	205
B, 160	GM1200_D03_320R4_013.fsa	502458	148	1261
B, 161	GM1200_D03_320R4_013.fsa	522666	138	1070
B, 162	GM1200_D03_320R4_013.fsa	539399	43	273
B, 163	GM1200_D03_320R4_013.fsa	552811	102	238
B, 164	GM1200_D03_320R4_013.fsa	559966	266	904
B, 165	GM1200_D03_320R4_013.fsa	566062	126	442
B, 166	GM1200_D03_320R4_013.fsa	57615	218	946
B, 167	GM1200_D03_320R4_013.fsa	585153	1121	5389
B, 168	GM1200_D03_320R4_013.fsa	602121	282	1223
B, 169	GM1200_D03_320R4_013.fsa	611656	539	2518
B, 170	GM1200_D03_320R4_013.fsa	624343	98	372
B, 171	GM1200_D03_320R4_013.fsa	634893	286	1190
B, 172	GM1200_D03_320R4_013.fsa	644372	231	939
B, 173	GM1200_D03_320R4_013.fsa	656985	56	189
B, 174	GM1200_D03_320R4_013.fsa	665377	159	682
B, 175	GM1200_D03_320R4_013.fsa	673757	20	69
B, 176	GM1200_D03_320R4_013.fsa	684215	31	97
B, 177	GM1200_D03_320R4_013.fsa	696737	80	412
B, 178	GM1200_D03_320R4_013.fsa	709231	123	707
B, 179	GM1200_D03_320R4_013.fsa	721697	35	218
B, 180	GM1200_D03_320R4_013.fsa	735171	47	200
B, 181	GM1200_D03_320R4_013.fsa	744479	43	144
B, 182	GM1200_D03_320R4_013.fsa	753772	34	118
B, 183	GM1200_D03_320R4_013.fsa	764078	55	184
B, 184	GM1200_D03_320R4_013.fsa	773338	75	261
B, 185	GM1200_D03_320R4_013.fsa	783608	125	518
B, 186	GM1200_D03_320R4_013.fsa	79693	59	294
B, 187	GM1200_D03_320R4_013.fsa	805081	272	1266
B, 188	GM1200_D03_320R4_013.fsa	814217	247	1140
B, 189	GM1200_D03_320R4_013.fsa	827388	32	91
B, 190	GM1200_D03_320R4_013.fsa	838511	42	146
B, 191	GM1200_D03_320R4_013.fsa	849614	50	199
B, 192	GM1200_D03_320R4_013.fsa	860696	165	682
B, 193	GM1200_D03_320R4_013.fsa	869749	97	412
B, 194	GM1200_D03_320R4_013.fsa	877784	362	1629
B, 195	GM1200_D03_320R4_013.fsa	888815	306	1312
B, 196	GM1200_D03_320R4_013.fsa	898826	143	602
B, 197	GM1200_D03_320R4_013.fsa	90882	119	454
B, 198	GM1200_D03_320R4_013.fsa	921788	76	307
B, 199	GM1200_D03_320R4_013.fsa	931744	67	326
B, 200	GM1200_D03_320R4_013.fsa	942678	29	136
B, 201	GM1200_D03_320R4_013.fsa	95.26	357	1569
B, 202	GM1200_D03_320R4_013.fsa	962506	82	400
B, 203	GM1200_D03_320R4_013.fsa	971407	344	1634
B, 204	GM1200_D03_320R4_013.fsa	983255	90	384
B, 205	GM1200_D03_320R4_013.fsa	993111	374	1596
B, 206	GM1200_D03_320R4_013.fsa	1004012	432	1903
B, 207	GM1200_D03_320R4_013.fsa	1015016	431	1937
B, 208	GM1200_D03_320R4_013.fsa	1024982	131	553
B, 209	GM1200_D03_320R4_013.fsa	1033922	54	185
B, 210	GM1200_D03_320R4_013.fsa	1043822	265	1128
B, 211	GM1200_D03_320R4_013.fsa	1055656	66	267
B, 212	GM1200_D03_320R4_013.fsa	1064499	556	2560
B, 213	GM1200_D03_320R4_013.fsa	1075269	95	379
B, 214	GM1200_D03_320R4_013.fsa	1085999	545	2554
B, 215	GM1200_D03_320R4_013.fsa	1093777	49	171
B, 216	GM1200_D03_320R4_013.fsa	1104437	321	1337
B, 217	GM1200_D03_320R4_013.fsa	1114093	47	188
B, 218	GM1200_D03_320R4_013.fsa	1123716	199	895
B, 219	GM1200_D03_320R4_013.fsa	113522	115	436
B, 220	GM1200_D03_320R4_013.fsa	1144655	166	651
B, 221	GM1200_D03_320R4_013.fsa	1152089	154	604
B, 222	GM1200_D03_320R4_013.fsa	1163208	613	2718
B, 223	GM1200_D03_320R4_013.fsa	1176132	334	1396
B, 224	GM1200_D03_320R4_013.fsa	118717	641	2794
B, 225	GM1200_D03_320R4_013.fsa	119817	331	1460
B, 226	GM1200_D03_320R4_013.fsa	1207353	574	2570
B, 227	GM1200_D03_320R4_013.fsa	1219304	440	1957
B, 228	GM1200_D03_320R4_013.fsa	1226661	82	332
B, 229	GM1200_D03_320R4_013.fsa	1235859	341	1414
B, 230	GM1200_D03_320R4_013.fsa	124414	89	327
B, 231	GM1200_D03_320R4_013.fsa	1254263	78	317
B, 232	GM1200_D03_320R4_013.fsa	1263469	96	402
B, 233	GM1200_D03_320R4_013.fsa	127544	150	653
B, 234	GM1200_D03_320R4_013.fsa	1285572	285	1250
B, 235	GM1200_D03_320R4_013.fsa	1294786	253	1153
B, 236	GM1200_D03_320R4_013.fsa	1305846	187	870
B, 237	GM1200_D03_320R4_013.fsa	1313222	922	4294
B, 238	GM1200_D03_320R4_013.fsa	1326132	235	888
B, 239	GM1200_D03_320R4_013.fsa	1334434	78	301
B, 240	GM1200_D03_320R4_013.fsa	134643	208	849
B, 241	GM1200_D03_320R4_013.fsa	135566	144	549
B, 242	GM1200_D03_320R4_013.fsa	1365816	178	673
B, 243	GM1200_D03_320R4_013.fsa	1374128	199	897
B, 244	GM1200_D03_320R4_013.fsa	1383366	97	412
B, 245	GM1200_D03_320R4_013.fsa	1394454	282	1217
B, 246	GM1200_D03_320R4_013.fsa	140562	115	452
B, 247	GM1200_D03_320R4_013.fsa	1414049	83	291
B, 248	GM1200_D03_320R4_013.fsa	1424348	182	800
B, 249	GM1200_D03_320R4_013.fsa	1435581	395	1647
B, 250	GM1200_D03_320R4_013.fsa	1446811	350	1512
B, 251	GM1200_D03_320R4_013.fsa	1455232	298	1376
B, 252	GM1200_D03_320R4_013.fsa	1468327	431	1902
B, 253	GM1200_D03_320R4_013.fsa	1477679	204	886
B, 254	GM1200_D03_320R4_013.fsa	1489832	145	652
B, 255	GM1200_D03_320R4_013.fsa	1498245	520	2499
B, 256	GM1200_D03_320R4_013.fsa	1506655	694	3380
B, 257	GM1200_D03_320R4_013.fsa	1518801	156	626
B, 258	GM1200_D03_320R4_013.fsa	1528142	115	474
B, 259	GM1200_D03_320R4_013.fsa	153748	83	313
B, 260	GM1200_D03_320R4_013.fsa	1546817	301	1348
B, 261	GM1200_D03_320R4_013.fsa	1558952	937	4341
B, 262	GM1200_D03_320R4_013.fsa	1566418	69	295
B, 263	GM1200_D03_320R4_013.fsa	1577615	233	1002
B, 264	GM1200_D03_320R4_013.fsa	1588809	199	859
B, 265	GM1200_D03_320R4_013.fsa	160.0	566	2558
B, 266	GM1200_D03_320R4_013.fsa	1611019	304	1346
B, 267	GM1200_D03_320R4_013.fsa	1622949	162	749
B, 268	GM1200_D03_320R4_013.fsa	1633037	146	603
B, 269	GM1200_D03_320R4_013.fsa	1644035	91	371
B, 270	GM1200_D03_320R4_013.fsa	1653195	112	485
B, 271	GM1200_D03_320R4_013.fsa	166418	110	468
B, 272	GM1200_D03_320R4_013.fsa	1673329	423	2032
B, 273	GM1200_D03_320R4_013.fsa	1681559	95	502
B, 274	GM1200_D03_320R4_013.fsa	1688871	476	2229
B, 275	GM1200_D03_320R4_013.fsa	170166	117	517
B, 276	GM1200_D03_320R4_013.fsa	171444	129	581
B, 277	GM1200_D03_320R4_013.fsa	1725386	159	658
B, 278	GM1200_D03_320R4_013.fsa	1734502	651	2931
B, 279	GM1200_D03_320R4_013.fsa	1743614	121	536
B, 280	GM1200_D03_320R4_013.fsa	1753632	457	2166
B, 281	GM1200_D03_320R4_013.fsa	1762733	79	307
B, 282	GM1200_D03_320R4_013.fsa	1774558	544	2654
B, 283	GM1200_D03_320R4_013.fsa	1783649	149	679
B, 284	GM1200_D03_320R4_013.fsa	179546	146	579
B, 285	GM1200_D03_320R4_013.fsa	1804581	863	3932
B, 286	GM1200_D03_320R4_013.fsa	1814656	207	852
B, 287	GM1200_D03_320R4_013.fsa	1824728	816	3715
B, 288	GM1200_D03_320R4_013.fsa	1835711	191	762
B, 289	GM1200_D03_320R4_013.fsa	1845776	682	3153
B, 290	GM1200_D03_320R4_013.fsa	1854009	382	1686
B, 291	GM1200_D03_320R4_013.fsa	1865896	334	1472
B, 292	GM1200_D03_320R4_013.fsa	1875038	278	1243
B, 293	GM1200_D03_320R4_013.fsa	1883262	171	708
B, 294	GM1200_D03_320R4_013.fsa	1894225	252	1118
B, 295	GM1200_D03_320R4_013.fsa	1903358	998	4957
B, 296	GM1200_D03_320R4_013.fsa	1911575	258	1277
B, 297	GM1200_D03_320R4_013.fsa	1921615	216	951
B, 298	GM1200_D03_320R4_013.fsa	1931652	173	721
B, 299	GM1200_D03_320R4_013.fsa	1942598	1163	5427
B, 300	GM1200_D03_320R4_013.fsa	195354	229	1050
B, 301	GM1200_D03_320R4_013.fsa	1962655	106	464
B, 302	GM1200_D03_320R4_013.fsa	197359	111	465
B, 303	GM1200_D03_320R4_013.fsa	1984521	182	806
B, 304	GM1200_D03_320R4_013.fsa	1995448	236	1024
B, 305	GM1200_D03_320R4_013.fsa	2005447	260	1147
B, 306	GM1200_D03_320R4_013.fsa	2013613	153	677
B, 307	GM1200_D03_320R4_013.fsa	2024494	183	809
B, 308	GM1200_D03_320R4_013.fsa	2035365	273	1165
B, 309	GM1200_D03_320R4_013.fsa	2046228	118	481
B, 310	GM1200_D03_320R4_013.fsa	2054369	678	3160
B, 311	GM1200_D03_320R4_013.fsa	2065216	488	2302
B, 312	GM1200_D03_320R4_013.fsa	2074248	368	1612
B, 313	GM1200_D03_320R4_013.fsa	2085079	472	2172
B, 314	GM1200_D03_320R4_013.fsa	2094098	178	693
B, 315	GM1200_D03_320R4_013.fsa	2106715	393	1919
B, 316	GM1200_D03_320R4_013.fsa	2118419	148	721
B, 317	GM1200_D03_320R4_013.fsa	2129214	97	439
B, 318	GM1200_D03_320R4_013.fsa	2139102	80	344
B, 319	GM1200_D03_320R4_013.fsa	2148078	96	393
B, 320	GM1200_D03_320R4_013.fsa	2157944	305	1424
B, 321	GM1200_D03_320R4_013.fsa	2168696	143	705
B, 322	GM1200_D03_320R4_013.fsa	2177649	492	2488
B, 323	GM1200_D03_320R4_013.fsa	2188383	54	239
B, 324	GM1200_D03_320R4_013.fsa	2199107	524	2578
B, 325	GM1200_D03_320R4_013.fsa	2207931	413	2125
B, 326	GM1200_D03_320R4_013.fsa	2219393	240	1060
B, 327	GM1200_D03_320R4_013.fsa	2228213	208	922
B, 328	GM1200_D03_320R4_013.fsa	2237036	469	2094
B, 329	GM1200_D03_320R4_013.fsa	2247628	179	776
B, 330	GM1200_D03_320R4_013.fsa	2257342	1095	5407
B, 331	GM1200_D03_320R4_013.fsa	2267944	156	627
B, 332	GM1200_D03_320R4_013.fsa	2277666	101	425
B, 333	GM1200_D03_320R4_013.fsa	2288277	260	1331
B, 334	GM1200_D03_320R4_013.fsa	2298893	1252	6859
B, 335	GM1200_D03_320R4_013.fsa	2307744	169	912
B, 336	GM1200_D03_320R4_013.fsa	2316598	84	359
B, 337	GM1200_D03_320R4_013.fsa	2327227	359	1841
B, 338	GM1200_D03_320R4_013.fsa	2337862	343	1766
B, 339	GM1200_D03_320R4_013.fsa	2347615	106	446
B, 340	GM1200_D03_320R4_013.fsa	2359146	392	1857
B, 341	GM1200_D03_320R4_013.fsa	2368909	795	4073
B, 342	GM1200_D03_320R4_013.fsa	2380452	209	905
B, 343	GM1200_D03_320R4_013.fsa	2389335	809	4150
B, 344	GM1200_D03_320R4_013.fsa	240.0	422	2009
B, 345	GM1200_D03_320R4_013.fsa	2409146	98	363
B, 346	GM1200_D03_320R4_013.fsa	2419193	683	3548
B, 347	GM1200_D03_320R4_013.fsa	2430139	100	395
B, 348	GM1200_D03_320R4_013.fsa	2437427	115	563
B, 349	GM1200_D03_320R4_013.fsa	2449255	803	4276
B, 350	GM1200_D03_320R4_013.fsa	2460156	66	291
B, 351	GM1200_D03_320R4_013.fsa	2470136	68	259
B, 352	GM1200_D03_320R4_013.fsa	2481914	775	4220
B, 353	GM1200_D03_320R4_013.fsa	2491867	965	5489
B, 354	GM1200_D03_320R4_013.fsa	250263	61	229
B, 355	GM1200_D03_320R4_013.fsa	2510513	112	504
B, 356	GM1200_D03_320R4_013.fsa	2521008	519	2733
B, 357	GM1200_D03_320R4_013.fsa	2533228	109	507
B, 358	GM1200_D03_320R4_013.fsa	2542812	160	776
B, 359	GM1200_D03_320R4_013.fsa	2554119	226	1255
B, 360	GM1200_D03_320R4_013.fsa	2561066	539	3064
B, 361	GM1200_D03_320R4_013.fsa	2572339	642	3484
B, 362	GM1200_D03_320R4_013.fsa	2580131	69	340
B, 363	GM1200_D03_320R4_013.fsa	2590506	469	2481
B, 364	GM1200_D03_320R4_013.fsa	2608828	673	3921
B, 365	GM1200_D03_320R4_013.fsa	2619425	506	2800
B, 366	GM1200_D03_320R4_013.fsa	2629141	65	252
B, 367	GM1200_D03_320R4_013.fsa	2638859	407	2194
B, 368	GM1200_D03_320R4_013.fsa	2650347	1605	9304
B, 369	GM1200_D03_320R4_013.fsa	2661839	47	206
B, 370	GM1200_D03_320R4_013.fsa	2669796	118	585
B, 371	GM1200_D03_320R4_013.fsa	267864	100	446
B, 372	GM1200_D03_320R4_013.fsa	2687486	66	264
B, 373	GM1200_D03_320R4_013.fsa	2701643	68	294
B, 374	GM1200_D03_320R4_013.fsa	2710493	134	664
B, 375	GM1200_D03_320R4_013.fsa	2721117	673	3918
B, 376	GM1200_D03_320R4_013.fsa	2731743	161	931
B, 377	GM1200_D03_320R4_013.fsa	2741487	133	683
B, 378	GM1200_D03_320R4_013.fsa	2753005	118	656
B, 379	GM1200_D03_320R4_013.fsa	2760981	1001	6110
B, 380	GM1200_D03_320R4_013.fsa	2772505	180	940
B, 381	GM1200_D03_320R4_013.fsa	2782259	67	312
B, 382	GM1200_D03_320R4_013.fsa	2792903	298	1742
B, 383	GM1200_D03_320R4_013.fsa	2803509	1542	9501
B, 384	GM1200_D03_320R4_013.fsa	281228	113	655
B, 385	GM1200_D03_320R4_013.fsa	2821047	97	477
B, 386	GM1200_D03_320R4_013.fsa	2832439	99	440
B, 387	GM1200_D03_320R4_013.fsa	2842074	133	691
B, 388	GM1200_D03_320R4_013.fsa	285433	319	1811
B, 389	GM1200_D03_320R4_013.fsa	2863955	251	1373
B, 390	GM1200_D03_320R4_013.fsa	2873576	71	323
B, 391	GM1200_D03_320R4_013.fsa	2882318	59	251
B, 392	GM1200_D03_320R4_013.fsa	2894552	425	2403
B, 393	GM1200_D03_320R4_013.fsa	2905906	137	665
B, 394	GM1200_D03_320R4_013.fsa	2913762	106	550
B, 395	GM1200_D03_320R4_013.fsa	2923361	76	296
B, 396	GM1200_D03_320R4_013.fsa	293.47	586	3772
B, 397	GM1200_D03_320R4_013.fsa	2943418	437	2829
B, 398	GM1200_D03_320R4_013.fsa	2953875	122	629
B, 399	GM1200_D03_320R4_013.fsa	2964327	32	128
B, 400	GM1200_D03_320R4_013.fsa	2974774	298	1610
B, 401	GM1200_D03_320R4_013.fsa	2984346	885	5814
B, 402	GM1200_D03_320R4_013.fsa	2993044	119	702
B, 403	GM1200_D03_320R4_013.fsa	3000857	161	937
B, 404	GM1200_D03_320R4_013.fsa	3012871	115	552
B, 405	GM1200_D03_320R4_013.fsa	3022332	74	306
B, 406	GM1200_D03_320R4_013.fsa	3033537	148	821
B, 407	GM1200_D03_320R4_013.fsa	3043903	293	1871
B, 408	GM1200_D03_320R4_013.fsa	3055159	189	1112
B, 409	GM1200_D03_320R4_013.fsa	3066441	68	333
B, 410	GM1200_D03_320R4_013.fsa	3076009	522	3355
B, 411	GM1200_D03_320R4_013.fsa	3085596	97	489
B, 412	GM1200_D03_320R4_013.fsa	3097826	129	661
B, 413	GM1200_D03_320R4_013.fsa	3107457	1351	8857
B, 414	GM1200_D03_320R4_013.fsa	3117108	111	628
B, 415	GM1200_D03_320R4_013.fsa	312.59	85	360
B, 416	GM1200_D03_320R4_013.fsa	3133826	35	141
B, 417	GM1200_D03_320R4_013.fsa	3144539	862	5553
B, 418	GM1200_D03_320R4_013.fsa	3155438	40	158
B, 419	GM1200_D03_320R4_013.fsa	3165432	103	494
B, 420	GM1200_D03_320R4_013.fsa	3175432	74	312
B, 421	GM1200_D03_320R4_013.fsa	3185437	69	303
B, 422	GM1200_D03_320R4_013.fsa	3197269	56	277
B, 423	GM1200_D03_320R4_013.fsa	320619	82	424
B, 424	GM1200_D03_320R4_013.fsa	3215904	43	229
B, 425	GM1200_D03_320R4_013.fsa	3226482	101	585
B, 426	GM1200_D03_320R4_013.fsa	3239677	63	375
B, 427	GM1200_D03_320R4_013.fsa	324758	202	1344
B, 428	GM1200_D03_320R4_013.fsa	3257224	105	613
B, 429	GM1200_D03_320R4_013.fsa	3268601	30	123
B, 430	GM1200_D03_320R4_013.fsa	327821	449	3092
B, 431	GM1200_D03_320R4_013.fsa	3289545	634	4644
B, 432	GM1200_D03_320R4_013.fsa	329825	127	807
B, 433	GM1200_D03_320R4_013.fsa	3307811	47	180
B, 434	GM1200_D03_320R4_013.fsa	3316488	108	618
B, 435	GM1200_D03_320R4_013.fsa	3326018	8	26
B, 436	GM1200_D03_320R4_013.fsa	3337262	96	556
B, 437	GM1200_D03_320R4_013.fsa	3347621	305	2196
B, 438	GM1200_D03_320R4_013.fsa	3357101	65	372
B, 439	GM1200_D03_320R4_013.fsa	3367425	26	88
B, 440	GM1200_D03_320R4_013.fsa	3376015	91	507
B, 441	GM1200_D03_320R4_013.fsa	338802	189	1288
B, 442	GM1200_D03_320R4_013.fsa	339829	108	700
B, 443	GM1200_D03_320R4_013.fsa	3406957	40	130
B, 444	GM1200_D03_320R4_013.fsa	3417391	536	4266
B, 445	GM1200_D03_320R4_013.fsa	3436522	557	3965
B, 446	GM1200_D03_320R4_013.fsa	3445217	22	96
B, 447	GM1200_D03_320R4_013.fsa	3457391	81	415
B, 448	GM1200_D03_320R4_013.fsa	3468696	124	732
B, 449	GM1200_D03_320R4_013.fsa	348.0	111	654
B, 450	GM1200_D03_320R4_013.fsa	3490435	377	2829
B, 451	GM1200_D03_320R4_013.fsa	350.0	89	607
B, 452	GM1200_D03_320R4_013.fsa	3510435	15	82
B, 453	GM1200_D03_320R4_013.fsa	351913	36	214
B, 454	GM1200_D03_320R4_013.fsa	3531304	31	104
B, 455	GM1200_D03_320R4_013.fsa	353913	103	763
B, 456	GM1200_D03_320R4_013.fsa	3549565	34	151
B, 457	GM1200_D03_320R4_013.fsa	356087	67	354
B, 458	GM1200_D03_320R4_013.fsa	3572174	47	244
B, 459	GM1200_D03_320R4_013.fsa	3583478	18	69
B, 460	GM1200_D03_320R4_013.fsa	3591304	93	628
B, 461	GM1200_D03_320R4_013.fsa	3601735	93	649
B, 462	GM1200_D03_320R4_013.fsa	3613017	43	250
B, 463	GM1200_D03_320R4_013.fsa	3621697	15	50
B, 464	GM1200_D03_320R4_013.fsa	362951	111	778
B, 465	GM1200_D03_320R4_013.fsa	3642535	8	18
B, 466	GM1200_D03_320R4_013.fsa	3650352	101	558
B, 467	GM1200_D03_320R4_013.fsa	3659908	528	5103
B, 468	GM1200_D03_320R4_013.fsa	3670335	179	1384
B, 469	GM1200_D03_320R4_013.fsa	3680764	17	60
B, 470	GM1200_D03_320R4_013.fsa	3692065	167	1196
B, 471	GM1200_D03_320R4_013.fsa	3704239	19	82
B, 472	GM1200_D03_320R4_013.fsa	3723375	617	5535
B, 473	GM1200_D03_320R4_013.fsa	3742519	622	5668
B, 474	GM1200_D03_320R4_013.fsa	3762542	462	4073
B, 475	GM1200_D03_320R4_013.fsa	3772121	14	36
B, 476	GM1200_D03_320R4_013.fsa	3784316	217	1938
B, 477	GM1200_D03_320R4_013.fsa	3805256	153	1180
B, 478	GM1200_D03_320R4_013.fsa	3814892	36	251
B, 479	GM1200_D03_320R4_013.fsa	3823654	155	1348
B, 480	GM1200_D03_320R4_013.fsa	3842934	127	966
B, 481	GM1200_D03_320R4_013.fsa	3851699	72	490
B, 482	GM1200_D03_320R4_013.fsa	3874494	509	4549
B, 483	GM1200_D03_320R4_013.fsa	3885894	132	1053
B, 484	GM1200_D03_320R4_013.fsa	3894665	12	34
B, 485	GM1200_D03_320R4_013.fsa	3905191	129	1056
B, 486	GM1200_D03_320R4_013.fsa	3913087	33	159
B, 487	GM1200_D03_320R4_013.fsa	3925371	36	123
B, 488	GM1200_D03_320R4_013.fsa	3935902	508	3947
B, 489	GM1200_D03_320R4_013.fsa	3946435	86	507
B, 490	GM1200_D03_320R4_013.fsa	3955213	157	1344
B, 491	GM1200_D03_320R4_013.fsa	3965749	342	2728
B, 492	GM1200_D03_320R4_013.fsa	3981555	321	2591
B, 493	GM1200_D03_320R4_013.fsa	3992094	138	932
B, 494	GM1200_D03_320R4_013.fsa	4003474	119	701
B, 495	GM1200_D03_320R4_013.fsa	4013035	13	26
B, 496	GM1200_D03_320R4_013.fsa	4022606	33	141
B, 497	GM1200_D03_320R4_013.fsa	4033929	15	48
B, 498	GM1200_D03_320R4_013.fsa	4045267	232	2041
B, 499	GM1200_D03_320R4_013.fsa	4062736	40	245
B, 500	GM1200_D03_320R4_013.fsa	4073234	148	1082
B, 501	GM1200_D03_320R4_013.fsa	4082867	12	59
B, 502	GM1200_D03_320R4_013.fsa	4103042	518	4675
B, 503	GM1200_D03_320R4_013.fsa	4113587	20	65
B, 504	GM1200_D03_320R4_013.fsa	4123263	12	51
B, 505	GM1200_D03_320R4_013.fsa	413383	38	276
B, 506	GM1200_D03_320R4_013.fsa	414626	24	85
B, 507	GM1200_D03_320R4_013.fsa	4156101	5	19
B, 508	GM1200_D03_320R4_013.fsa	4165947	74	421
B, 509	GM1200_D03_320R4_013.fsa	4174902	20	53
B, 510	GM1200_D03_320R4_013.fsa	4184758	80	541
B, 511	GM1200_D03_320R4_013.fsa	4194619	11	33
B, 512	GM1200_D03_320R4_013.fsa	4204413	172	1335
B, 513	GM1200_D03_320R4_013.fsa	4223827	73	567
B, 514	GM1200_D03_320R4_013.fsa	4242352	25	122
B, 515	GM1200_D03_320R4_013.fsa	4246762	8	32
B, 516	GM1200_D03_320R4_013.fsa	4251171	23	82
B, 517	GM1200_D03_320R4_013.fsa	4264397	78	695
B, 518	GM1200_D03_320R4_013.fsa	4273213	69	590
B, 519	GM1200_D03_320R4_013.fsa	428467	15	36
B, 520	GM1200_D03_320R4_013.fsa	4293482	16	31
B, 521	GM1200_D03_320R4_013.fsa	4304055	101	711
B, 522	GM1200_D03_320R4_013.fsa	4311983	10	19
B, 523	GM1200_D03_320R4_013.fsa	4321672	68	482
B, 524	GM1200_D03_320R4_013.fsa	4333119	95	746
B, 525	GM1200_D03_320R4_013.fsa	4349847	3	3
B, 526	GM1200_D03_320R4_013.fsa	4355128	7	10
B, 527	GM1200_D03_320R4_013.fsa	4364809	4	4
B, 528	GM1200_D03_320R4_013.fsa	4384167	1165	23969
B, 529	GM1200_D03_320R4_013.fsa	4406244	100	562
B, 530	GM1200_D03_320R4_013.fsa	4416954	8	11
B, 531	GM1200_D03_320R4_013.fsa	4435712	109	891
B, 532	GM1200_D03_320R4_013.fsa	4443756	139	1106
B, 533	GM1200_D03_320R4_013.fsa	4466122	196	1560
B, 534	GM1200_D03_320R4_013.fsa	4483138	36	183
B, 535	GM1200_D03_320R4_013.fsa	4494791	7	9
B, 536	GM1200_D03_320R4_013.fsa	4502862	7	7
B, 537	GM1200_D03_320R4_013.fsa	4512732	53	215
B, 538	GM1200_D03_320R4_013.fsa	4533386	28518	308167
B, 539	GM1200_D03_320R4_013.fsa	4541475	31774	254960
B, 540	GM1200_D03_320R4_013.fsa	4566662	4	4
B, 541	GM1200_D03_320R4_013.fsa	4579269	8	20
B, 542	GM1200_D03_320R4_013.fsa	4592787	9	28
B, 543	GM1200_D03_320R4_013.fsa	4599098	7	16
B, 544	GM1200_D03_320R4_013.fsa	460894	36	262
B, 545	GM1200_D03_320R4_013.fsa	4638489	17	52
B, 546	GM1200_D03_320R4_013.fsa	464656	7	7
B, 547	GM1200_D03_320R4_013.fsa	4660921	13	42
B, 548	GM1200_D03_320R4_013.fsa	4665413	6	12
B, 549	GM1200_D03_320R4_013.fsa	4670804	10	25
B, 550	GM1200_D03_320R4_013.fsa	4676198	6	17
B, 551	GM1200_D03_320R4_013.fsa	4688793	21	95
B, 552	GM1200_D03_320R4_013.fsa	4698698	15	62
B, 553	GM1200_D03_320R4_013.fsa	4703203	15	44
B, 554	GM1200_D03_320R4_013.fsa	471312	30	188
B, 555	GM1200_D03_320R4_013.fsa	4719434	17	69
B, 556	GM1200_D03_320R4_013.fsa	4740205	7	18
B, 557	GM1200_D03_320R4_013.fsa	4745629	12	42
B, 558	GM1200_D03_320R4_013.fsa	4756484	15	30
B, 559	GM1200_D03_320R4_013.fsa	4761915	12	22
B, 560	GM1200_D03_320R4_013.fsa	4772785	16	62
B, 561	GM1200_D03_320R4_013.fsa	4784571	62	590
B, 562	GM1200_D03_320R4_013.fsa	4791829	85	702
B, 563	GM1200_D03_320R4_013.fsa	479546	79	616
B, 564	GM1200_D03_320R4_013.fsa	4806412	23	143
B, 565	GM1200_D03_320R4_013.fsa	4814663	8	16
B, 566	GM1200_D03_320R4_013.fsa	4821086	18	87
B, 567	GM1200_D03_320R4_013.fsa	482935	34	301
B, 568	GM1200_D03_320R4_013.fsa	4842221	2	2
B, 569	GM1200_D03_320R4_013.fsa	4854189	174	1377
B, 570	GM1200_D03_320R4_013.fsa	4864328	180	2364
B, 571	GM1200_D03_320R4_013.fsa	4878173	662	7595
B, 572	GM1200_D03_320R4_013.fsa	490037	12	47
B, 573	GM1200_D03_320R4_013.fsa	4921693	5	12
B, 574	GM1200_D03_320R4_013.fsa	4926335	7	23
B, 575	GM1200_D03_320R4_013.fsa	4931909	11	41
B, 576	GM1200_D03_320R4_013.fsa	4937486	13	46
B, 577	GM1200_D03_320R4_013.fsa	4942136	9	32
B, 578	GM1200_D03_320R4_013.fsa	4948651	15	39
B, 579	GM1200_D03_320R4_013.fsa	4957965	5	17
B, 580	GM1200_D03_320R4_013.fsa	4964491	11	24
B, 581	GM1200_D03_320R4_013.fsa	4976623	12	48
B, 582	GM1200_D03_320R4_013.fsa	4981294	15	61
B, 583	GM1200_D03_320R4_013.fsa	4988772	14	56
B, 584	GM1200_D03_320R4_013.fsa	4993448	11	39
B, 585	GM1200_D03_320R4_013.fsa	4997192	8	33
B, 586	GM1200_D03_320R4_013.fsa	5001855	20	37
B, 587	GM1200_D03_320R4_013.fsa	5006494	11	27
B, 588	GM1200_D03_320R4_013.fsa	5021368	7	23
B, 589	GM1200_D03_320R4_013.fsa	5026024	7	31
B, 590	GM1200_D03_320R4_013.fsa	504002	11	25
B, 591	GM1200_D03_320R4_013.fsa	5054052	9	53
B, 592	GM1200_D03_320R4_013.fsa	5059676	8	19
B, 593	GM1200_D03_320R4_013.fsa	5063428	6	11
B, 594	GM1200_D03_320R4_013.fsa	5072821	21	79
B, 595	GM1200_D03_320R4_013.fsa	5079406	8	35
B, 596	GM1200_D03_320R4_013.fsa	5083173	11	18
B, 597	GM1200_D03_320R4_013.fsa	5090714	12	34
B, 598	GM1200_D03_320R4_013.fsa	5097322	14	46
B, 599	GM1200_D03_320R4_013.fsa	5102047	13	37
B, 600	GM1200_D03_320R4_013.fsa	5110562	7	12
B, 601	GM1200_D03_320R4_013.fsa	5116247	13	39
B, 602	GM1200_D03_320R4_013.fsa	5126685	15	38
B, 603	GM1200_D03_320R4_013.fsa	5134289	12	38
B, 604	GM1200_D03_320R4_013.fsa	5140966	5	24
B, 605	GM1200_D03_320R4_013.fsa	5153533	13	41
B, 606	GM1200_D03_320R4_013.fsa	5168043	14	39
B, 607	GM1200_D03_320R4_013.fsa	5174817	8	29
B, 608	GM1200_D03_320R4_013.fsa	5180626	9	19
B, 609	GM1200_D03_320R4_013.fsa	5187405	5	13
B, 610	GM1200_D03_320R4_013.fsa	5194186	13	33
B, 611	GM1200_D03_320R4_013.fsa	520.0	9	46
B, 612	GM1200_D03_320R4_013.fsa	5209448	12	52
B, 613	GM1200_D03_320R4_013.fsa	5213226	13	52
B, 614	GM1200_D03_320R4_013.fsa	5223616	12	61
B, 615	GM1200_D03_320R4_013.fsa	5227394	8	27
B, 616	GM1200_D03_320R4_013.fsa	524439	12	39
B, 617	GM1200_D03_320R4_013.fsa	5250054	6	13
B, 618	GM1200_D03_320R4_013.fsa	5255718	7	12
B, 619	GM1200_D03_320R4_013.fsa	5259494	7	12
B, 620	GM1200_D03_320R4_013.fsa	5264213	14	35
B, 621	GM1200_D03_320R4_013.fsa	5275538	4	11
B, 622	GM1200_D03_320R4_013.fsa	5287804	8	24
B, 623	GM1200_D03_320R4_013.fsa	5294408	12	48
B, 624	GM1200_D03_320R4_013.fsa	5302898	16	84
B, 625	GM1200_D03_320R4_013.fsa	5316103	9	19
B, 626	GM1200_D03_320R4_013.fsa	5325534	11	19
B, 627	GM1200_D03_320R4_013.fsa	5333077	8	19
B, 628	GM1200_D03_320R4_013.fsa	534062	8	26
B, 629	GM1200_D03_320R4_013.fsa	534722	7	30
B, 630	GM1200_D03_320R4_013.fsa	5353819	10	33
B, 631	GM1200_D03_320R4_013.fsa	5373613	9	17
B, 632	GM1200_D03_320R4_013.fsa	5379268	9	33
B, 633	GM1200_D03_320R4_013.fsa	5395289	11	19
B, 634	GM1200_D03_320R4_013.fsa	5407687	9	29
B, 635	GM1200_D03_320R4_013.fsa	5416347	9	23
B, 636	GM1200_D03_320R4_013.fsa	5422126	20	55
B, 637	GM1200_D03_320R4_013.fsa	5433701	10	37
B, 638	GM1200_D03_320R4_013.fsa	5437564	5	21
B, 639	GM1200_D03_320R4_013.fsa	5445298	7	23
B, 640	GM1200_D03_320R4_013.fsa	5449168	12	20
B, 641	GM1200_D03_320R4_013.fsa	5458854	10	33
B, 642	GM1200_D03_320R4_013.fsa	5464672	12	29
B, 643	GM1200_D03_320R4_013.fsa	5472439	12	34
B, 644	GM1200_D03_320R4_013.fsa	5493847	13	55
B, 645	GM1200_D03_320R4_013.fsa	5502625	13	35
B, 646	GM1200_D03_320R4_013.fsa	5508484	6	23
B, 647	GM1200_D03_320R4_013.fsa	5515327	5	9
B, 648	GM1200_D03_320R4_013.fsa	5520219	14	39
B, 649	GM1200_D03_320R4_013.fsa	5530014	11	23
B, 650	GM1200_D03_320R4_013.fsa	5535899	10	34
B, 651	GM1200_D03_320R4_013.fsa	5540807	11	30
B, 652	GM1200_D03_320R4_013.fsa	5546702	9	20
B, 653	GM1200_D03_320R4_013.fsa	5553585	7	27
B, 654	GM1200_D03_320R4_013.fsa	5560477	12	34
B, 655	GM1200_D03_320R4_013.fsa	5564418	5	12
B, 656	GM1200_D03_320R4_013.fsa	5569348	8	24
B, 657	GM1200_D03_320R4_013.fsa	5576257	4	12
B, 658	GM1200_D03_320R4_013.fsa	5580208	4	13
B, 659	GM1200_D03_320R4_013.fsa	5591086	14	93
B, 660	GM1200_D03_320R4_013.fsa	560595	15	63
B, 661	GM1200_D03_320R4_013.fsa	5612898	10	26
B, 662	GM1200_D03_320R4_013.fsa	5616871	10	23
B, 663	GM1200_D03_320R4_013.fsa	5621841	8	47
B, 664	GM1200_D03_320R4_013.fsa	5628805	9	25
B, 665	GM1200_D03_320R4_013.fsa	5644746	9	19
B, 666	GM1200_D03_320R4_013.fsa	5649735	7	24
B, 667	GM1200_D03_320R4_013.fsa	5655726	11	59
B, 668	GM1200_D03_320R4_013.fsa	5662722	7	27
B, 669	GM1200_D03_320R4_013.fsa	5668724	8	26
B, 670	GM1200_D03_320R4_013.fsa	5674731	4	13
B, 671	GM1200_D03_320R4_013.fsa	568977	9	30
B, 672	GM1200_D03_320R4_013.fsa	5697804	9	26
B, 673	GM1200_D03_320R4_013.fsa	5707859	9	17
B, 674	GM1200_D03_320R4_013.fsa	5712891	9	17
B, 675	GM1200_D03_320R4_013.fsa	5717927	7	30
B, 676	GM1200_D03_320R4_013.fsa	5725992	5	16
B, 677	GM1200_D03_320R4_013.fsa	5733056	6	16
B, 678	GM1200_D03_320R4_013.fsa	5742149	12	27
B, 679	GM1200_D03_320R4_013.fsa	5749229	6	25
B, 680	GM1200_D03_320R4_013.fsa	5755303	9	21
B, 681	GM1200_D03_320R4_013.fsa	5759355	6	25
B, 682	GM1200_D03_320R4_013.fsa	5765437	8	25
B, 683	GM1200_D03_320R4_013.fsa	577254	10	20
B, 684	GM1200_D03_320R4_013.fsa	5782698	11	28
B, 685	GM1200_D03_320R4_013.fsa	5787783	17	45
B, 686	GM1200_D03_320R4_013.fsa	5795925	15	35
B, 687	GM1200_D03_320R4_013.fsa	580.0	9	18
B, 688	GM1200_D03_320R4_013.fsa	5809167	13	46
B, 689	GM1200_D03_320R4_013.fsa	5813245	14	34
B, 690	GM1200_D03_320R4_013.fsa	5817325	12	34
B, 691	GM1200_D03_320R4_013.fsa	5823448	8	32
B, 692	GM1200_D03_320R4_013.fsa	5833665	12	58
B, 693	GM1200_D03_320R4_013.fsa	5842872	10	32
B, 694	GM1200_D03_320R4_013.fsa	5853114	9	30
B, 695	GM1200_D03_320R4_013.fsa	5861317	12	41
B, 696	GM1200_D03_320R4_013.fsa	5867475	15	81
B, 697	GM1200_D03_320R4_013.fsa	5878777	9	23
B, 698	GM1200_D03_320R4_013.fsa	5885978	14	31
B, 699	GM1200_D03_320R4_013.fsa	5897306	9	43
B, 700	GM1200_D03_320R4_013.fsa	5903493	7	19
B, 701	GM1200_D03_320R4_013.fsa	5911748	11	34
B, 702	GM1200_D03_320R4_013.fsa	5915879	7	21
B, 703	GM1200_D03_320R4_013.fsa	5926216	9	40
B, 704	GM1200_D03_320R4_013.fsa	5935531	6	20
B, 705	GM1200_D03_320R4_013.fsa	5940711	13	25
B, 706	GM1200_D03_320R4_013.fsa	5949006	11	35
B, 707	GM1200_D03_320R4_013.fsa	5959386	12	27
B, 708	GM1200_D03_320R4_013.fsa	596.77	8	27
B, 709	GM1200_D03_320R4_013.fsa	5983313	15	70
B, 710	GM1200_D03_320R4_013.fsa	5991652	13	23
B, 711	GM1200_D03_320R4_013.fsa	5996869	10	47
B, 712	GM1200_D03_320R4_013.fsa	6004124	9	30
B, 713	GM1200_D03_320R4_013.fsa	6019588	13	42
B, 714	GM1200_D03_320R4_013.fsa	6031959	16	33
B, 715	GM1200_D03_320R4_013.fsa	6040206	11	25
B, 716	GM1200_D03_320R4_013.fsa	6047423	12	60
B, 717	GM1200_D03_320R4_013.fsa	6057732	8	39
B, 718	GM1200_D03_320R4_013.fsa	6068041	13	43
B, 719	GM1200_D03_320R4_013.fsa	6079381	14	69
B, 720	GM1200_D03_320R4_013.fsa	6084536	8	26
B, 721	GM1200_D03_320R4_013.fsa	6091753	6	13
B, 722	GM1200_D03_320R4_013.fsa	6098969	15	58
B, 723	GM1200_D03_320R4_013.fsa	6113402	12	28
B, 724	GM1200_D03_320R4_013.fsa	612165	13	41
B, 725	GM1200_D03_320R4_013.fsa	6127835	11	41
B, 726	GM1200_D03_320R4_013.fsa	613299	9	35
B, 727	GM1200_D03_320R4_013.fsa	6143299	9	21
B, 728	GM1200_D03_320R4_013.fsa	6153608	7	35
B, 729	GM1200_D03_320R4_013.fsa	6160825	11	54
B, 730	GM1200_D03_320R4_013.fsa	616701	16	40
B, 731	GM1200_D03_320R4_013.fsa	6174227	11	30
B, 732	GM1200_D03_320R4_013.fsa	6179381	8	16
B, 733	GM1200_D03_320R4_013.fsa	6185567	10	66
B, 734	GM1200_D03_320R4_013.fsa	6194845	13	43
B, 735	GM1200_D03_320R4_013.fsa	6204124	13	48
B, 736	GM1200_D03_320R4_013.fsa	6212371	18	33
B, 737	GM1200_D03_320R4_013.fsa	6216495	7	19
B, 738	GM1200_D03_320R4_013.fsa	6226804	13	46
B, 739	GM1200_D03_320R4_013.fsa	623299	11	36
B, 740	GM1200_D03_320R4_013.fsa	6253608	6	18
B, 741	GM1200_D03_320R4_013.fsa	6261856	12	28
B, 742	GM1200_D03_320R4_013.fsa	6265979	11	40
B, 743	GM1200_D03_320R4_013.fsa	6271134	8	33
B, 744	GM1200_D03_320R4_013.fsa	6285567	15	32
B, 745	GM1200_D03_320R4_013.fsa	6291753	10	34
B, 746	GM1200_D03_320R4_013.fsa	6296907	10	21
B, 747	GM1200_D03_320R4_013.fsa	6306186	9	35
B, 748	GM1200_D03_320R4_013.fsa	6314433	13	28
B, 749	GM1200_D03_320R4_013.fsa	6319588	11	21
B, 750	GM1200_D03_320R4_013.fsa	6326804	10	31
B, 751	GM1200_D03_320R4_013.fsa	6334021	16	37
B, 752	GM1200_D03_320R4_013.fsa	6345361	14	33
B, 753	GM1200_D03_320R4_013.fsa	6350516	12	32
B, 754	GM1200_D03_320R4_013.fsa	6356701	12	60
B, 755	GM1200_D03_320R4_013.fsa	6365979	10	35
B, 756	GM1200_D03_320R4_013.fsa	6372165	6	18
B, 757	GM1200_D03_320R4_013.fsa	6376289	7	16
B, 758	GM1200_D03_320R4_013.fsa	6382474	9	30
B, 759	GM1200_D03_320R4_013.fsa	6389691	138	159
B, 760	GM1200_D03_320R4_013.fsa	6394845	6	18
B, 761	GM1200_D03_320R4_013.fsa	6405155	9	39
B, 762	GM1200_D03_320R4_013.fsa	6419588	9	33
B, 763	GM1200_D03_320R4_013.fsa	6424742	10	33
B, 764	GM1200_D03_320R4_013.fsa	643299	6	24
B, 765	GM1200_D03_320R4_013.fsa	6443299	7	33
B, 766	GM1200_D03_320R4_013.fsa	6447423	7	21
B, 767	GM1200_D03_320R4_013.fsa	645567	16	65
B, 768	GM1200_D03_320R4_013.fsa	6463918	12	50
B, 769	GM1200_D03_320R4_013.fsa	6471134	10	30
B, 770	GM1200_D03_320R4_013.fsa	647732	7	23
B, 771	GM1200_D03_320R4_013.fsa	648866	12	41
B, 772	GM1200_D03_320R4_013.fsa	6497938	15	32
B, 773	GM1200_D03_320R4_013.fsa	6505155	17	61
B, 774	GM1200_D03_320R4_013.fsa	652165	11	68
B, 775	GM1200_D03_320R4_013.fsa	6527835	13	52
B, 776	GM1200_D03_320R4_013.fsa	6538144	10	26
B, 777	GM1200_D03_320R4_013.fsa	6546392	17	92
B, 778	GM1200_D03_320R4_013.fsa	6559794	7	31
B, 779	GM1200_D03_320R4_013.fsa	6570103	8	27
B, 780	GM1200_D03_320R4_013.fsa	657732	13	48
B, 781	GM1200_D03_320R4_013.fsa	6585567	12	58
B, 782	GM1200_D03_320R4_013.fsa	6592784	5	19
B, 783	GM1200_D03_320R4_013.fsa	6604124	17	55
Y, 1	GM1200_D03_320R4_013.fsa	4544172	6033	30766
O, 1	GM1200_D03_320R4_013.fsa	20.0	2498	25165
O, 2	GM1200_D03_320R4_013.fsa	40.0	2319	16669
O, 3	GM1200_D03_320R4_013.fsa	60.0	4448	23549
O, 4	GM1200_D03_320R4_013.fsa	80.0	2880	15354
O, 5	GM1200_D03_320R4_013.fsa	100.0	4308	22690
O, 6	GM1200_D03_320R4_013.fsa	114.0	4876	25329
O, 7	GM1200_D03_320R4_013.fsa	120.0	3883	20156
O, 8	GM1200_D03_320R4_013.fsa	140.0	3117	15779
O, 9	GM1200_D03_320R4_013.fsa	160.0	3367	17246
O, 10	GM1200_D03_320R4_013.fsa	180.0	4022	20847
O, 11	GM1200_D03_320R4_013.fsa	200.0	3228	16968
O, 12	GM1200_D03_320R4_013.fsa	214.0	3154	17177
O, 13	GM1200_D03_320R4_013.fsa	220.0	2605	14656
O, 14	GM1200_D03_320R4_013.fsa	240.0	3888	22685
O, 15	GM1200_D03_320R4_013.fsa	250.0	1796	10717
O, 16	GM1200_D03_320R4_013.fsa	260.0	2863	17599
O, 17	GM1200_D03_320R4_013.fsa	280.0	3193	20284
O, 18	GM1200_D03_320R4_013.fsa	300.0	3258	20809
O, 19	GM1200_D03_320R4_013.fsa	314.0	1977	13690
O, 20	GM1200_D03_320R4_013.fsa	320.0	2099	15436
O, 21	GM1200_D03_320R4_013.fsa	340.0	2395	19989
O, 22	GM1200_D03_320R4_013.fsa	360.0	1875	16840
O, 23	GM1200_D03_320R4_013.fsa	380.0	1349	12490
O, 24	GM1200_D03_320R4_013.fsa	400.0	1878	17803
O, 25	GM1200_D03_320R4_013.fsa	414.0	1777	17151
O, 26	GM1200_D03_320R4_013.fsa	420.0	1721	16206
O, 27	GM1200_D03_320R4_013.fsa	440.0	2068	20278
O, 28	GM1200_D03_320R4_013.fsa	460.0	2157	22684
O, 29	GM1200_D03_320R4_013.fsa	480.0	2151	22757
O, 30	GM1200_D03_320R4_013.fsa	500.0	978	10511
O, 31	GM1200_D03_320R4_013.fsa	514.0	1080	11813
O, 32	GM1200_D03_320R4_013.fsa	520.0	2390	26051
O, 33	GM1200_D03_320R4_013.fsa	540.0	1907	21367
O, 34	GM1200_D03_320R4_013.fsa	560.0	1243	14254
O, 35	GM1200_D03_320R4_013.fsa	580.0	1946	21906
O, 36	GM1200_D03_320R4_013.fsa	600.0	1270	14588

[truncated: 11 more sheets: 320R5, 321R1, 321R2, 321R3, 321R4, 321R5, 322R1, 322R2, 322R3, 322R4, 322R5]
