# Supplementary material for: Characterization of dFOXO binding sites upstream of the Insulin Receptor P2 promoter across the Drosophila phylogeny
Source: PLoS One. 2017 Dec 4;12(12):e0188357. doi: 10.1371/journal.pone.0188357 (PMC5714339; doi:10.1371/journal.pone.0188357)
Supplement: S1 Data — (ZIP) [file pone.0188357.s001.zip › Data_Sets/S15_Dataset.xlsx]

## Sheet: index
	Fragment coordinates are -1393/-1077 relative to the P2 transcription start site
	Sheet	Species	Fragment	strand	protein	nM protein				Sheet	Species	Fragment	strand	protein	nM protein
	164R1	D. yakuba	y6	Forward	BSA	600				324R1	D. yakuba	y6	Reverse	BSA	600
	164R2	D. yakuba	y6	Forward	BSA	600				324R2	D. yakuba	y6	Reverse	BSA	600
	164R3	D. yakuba	y6	Forward	BSA	600				324R3	D. yakuba	y6	Reverse	BSA	600
	164R4	D. yakuba	y6	Forward	BSA	600				324R4	D. yakuba	y6	Reverse	BSA	600
	164R5	D. yakuba	y6	Forward	BSA	600				324R5	D. yakuba	y6	Reverse	BSA	600
	165R1	D. yakuba	y6	Forward	dFOXO	600				325R1	D. yakuba	y6	Reverse	dFOXO	600
	165R2	D. yakuba	y6	Forward	dFOXO	600				325R2	D. yakuba	y6	Reverse	dFOXO	600
	165R3	D. yakuba	y6	Forward	dFOXO	600				325R3	D. yakuba	y6	Reverse	dFOXO	600
	165R4	D. yakuba	y6	Forward	dFOXO	600				325R4	D. yakuba	y6	Reverse	dFOXO	600
	165R5	D. yakuba	y6	Forward	dFOXO	600				325R5	D. yakuba	y6	Reverse	dFOXO	600
	166R1	D. yakuba	y6	Forward	BSA	1200				326R1	D. yakuba	y6	Reverse	BSA	1200
	166R2	D. yakuba	y6	Forward	BSA	1200				326R2	D. yakuba	y6	Reverse	BSA	1200
	166R3	D. yakuba	y6	Forward	BSA	1200				326R3	D. yakuba	y6	Reverse	BSA	1200
	166R4	D. yakuba	y6	Forward	BSA	1200				326R4	D. yakuba	y6	Reverse	BSA	1200
	166R5	D. yakuba	y6	Forward	BSA	1200				326R5	D. yakuba	y6	Reverse	BSA	1200
	167R1	D. yakuba	y6	Forward	dFOXO	1200				327R1	D. yakuba	y6	Reverse	dFOXO	1200
	167R2	D. yakuba	y6	Forward	dFOXO	1200				327R2	D. yakuba	y6	Reverse	dFOXO	1200
	167R3	D. yakuba	y6	Forward	dFOXO	1200				327R3	D. yakuba	y6	Reverse	dFOXO	1200
	167R4	D. yakuba	y6	Forward	dFOXO	1200				327R4	D. yakuba	y6	Reverse	dFOXO	1200
	167R5	D. yakuba	y6	Forward	dFOXO	1200				327R5	D. yakuba	y6	Reverse	dFOXO	1200
	NOTE
	The first column of the remaining sheets indicates that dyes B and O label respectively the fragments generated by DNase I and the standard 600 LIZ fragments in the electropherograms and in the outputs. To inspect electropherograms with Peak Scanner (Applied Biosystems), the minimum peak heights were set to only provide outputs for dyes B and O . The spurious peaks corresponding to other dyes (G,…

## Sheet: 164R1
Dye/Sample Peak	Sample File Name	Size	Height	Area in Point
B, 1	GM967_A06_164R1_048.fsa		12	98
B, 2	GM967_A06_164R1_048.fsa		10	34
B, 3	GM967_A06_164R1_048.fsa		6	48
B, 4	GM967_A06_164R1_048.fsa		6	37
B, 5	GM967_A06_164R1_048.fsa		7	29
B, 6	GM967_A06_164R1_048.fsa		7	41
B, 7	GM967_A06_164R1_048.fsa		11	61
B, 8	GM967_A06_164R1_048.fsa		10	33
B, 9	GM967_A06_164R1_048.fsa		10	64
B, 10	GM967_A06_164R1_048.fsa		12	66
B, 11	GM967_A06_164R1_048.fsa		11	41
B, 12	GM967_A06_164R1_048.fsa		10	43
B, 13	GM967_A06_164R1_048.fsa		12	62
B, 14	GM967_A06_164R1_048.fsa		11	45
B, 15	GM967_A06_164R1_048.fsa		12	62
B, 16	GM967_A06_164R1_048.fsa		7	36
B, 17	GM967_A06_164R1_048.fsa		11	92
B, 18	GM967_A06_164R1_048.fsa		11	74
B, 19	GM967_A06_164R1_048.fsa		16	109
B, 20	GM967_A06_164R1_048.fsa		7	18
B, 21	GM967_A06_164R1_048.fsa		4	18
B, 22	GM967_A06_164R1_048.fsa		9	33
B, 23	GM967_A06_164R1_048.fsa		12	49
B, 24	GM967_A06_164R1_048.fsa		9	40
B, 25	GM967_A06_164R1_048.fsa		7	49
B, 26	GM967_A06_164R1_048.fsa		7	24
B, 27	GM967_A06_164R1_048.fsa		9	51
B, 28	GM967_A06_164R1_048.fsa		11	58
B, 29	GM967_A06_164R1_048.fsa		9	54
B, 30	GM967_A06_164R1_048.fsa		14	91
B, 31	GM967_A06_164R1_048.fsa		8	26
B, 32	GM967_A06_164R1_048.fsa		9	39
B, 33	GM967_A06_164R1_048.fsa		9	26
B, 34	GM967_A06_164R1_048.fsa		7	41
B, 35	GM967_A06_164R1_048.fsa		15	66
B, 36	GM967_A06_164R1_048.fsa		6	23
B, 37	GM967_A06_164R1_048.fsa		5	31
B, 38	GM967_A06_164R1_048.fsa		12	62
B, 39	GM967_A06_164R1_048.fsa		12	53
B, 40	GM967_A06_164R1_048.fsa		8	37
B, 41	GM967_A06_164R1_048.fsa		5	15
B, 42	GM967_A06_164R1_048.fsa		7	42
B, 43	GM967_A06_164R1_048.fsa		14	81
B, 44	GM967_A06_164R1_048.fsa		12	73
B, 45	GM967_A06_164R1_048.fsa		9	58
B, 46	GM967_A06_164R1_048.fsa		12	52
B, 47	GM967_A06_164R1_048.fsa		8	29
B, 48	GM967_A06_164R1_048.fsa		14	77
B, 49	GM967_A06_164R1_048.fsa		9	52
B, 50	GM967_A06_164R1_048.fsa		16	35
B, 51	GM967_A06_164R1_048.fsa		11	41
B, 52	GM967_A06_164R1_048.fsa		16	45
B, 53	GM967_A06_164R1_048.fsa		12	55
B, 54	GM967_A06_164R1_048.fsa		11	69
B, 55	GM967_A06_164R1_048.fsa		12	91
B, 56	GM967_A06_164R1_048.fsa		9	35
B, 57	GM967_A06_164R1_048.fsa		9	34
B, 58	GM967_A06_164R1_048.fsa		16	150
B, 59	GM967_A06_164R1_048.fsa		9	24
B, 60	GM967_A06_164R1_048.fsa		4	23
B, 61	GM967_A06_164R1_048.fsa		9	53
B, 62	GM967_A06_164R1_048.fsa		7	40
B, 63	GM967_A06_164R1_048.fsa		10	29
B, 64	GM967_A06_164R1_048.fsa		6	35
B, 65	GM967_A06_164R1_048.fsa		12	39
B, 66	GM967_A06_164R1_048.fsa		7	26
B, 67	GM967_A06_164R1_048.fsa		8	34
B, 68	GM967_A06_164R1_048.fsa		11	35
B, 69	GM967_A06_164R1_048.fsa		18	103
B, 70	GM967_A06_164R1_048.fsa		10	22
B, 71	GM967_A06_164R1_048.fsa		10	24
B, 72	GM967_A06_164R1_048.fsa		165	1219
B, 73	GM967_A06_164R1_048.fsa		113	1089
B, 74	GM967_A06_164R1_048.fsa		174	996
B, 75	GM967_A06_164R1_048.fsa		109	557
B, 76	GM967_A06_164R1_048.fsa	0.4138	11	40
B, 77	GM967_A06_164R1_048.fsa	22069	41	265
B, 78	GM967_A06_164R1_048.fsa	42759	51	318
B, 79	GM967_A06_164R1_048.fsa	5931	10	49
B, 80	GM967_A06_164R1_048.fsa	71724	11	75
B, 81	GM967_A06_164R1_048.fsa	88276	7	26
B, 82	GM967_A06_164R1_048.fsa	111724	13	49
B, 83	GM967_A06_164R1_048.fsa	125517	19	86
B, 84	GM967_A06_164R1_048.fsa	136552	51	255
B, 85	GM967_A06_164R1_048.fsa	153103	21	110
B, 86	GM967_A06_164R1_048.fsa	175172	26	106
B, 87	GM967_A06_164R1_048.fsa	191724	49	162
B, 88	GM967_A06_164R1_048.fsa	207753	457	2374
B, 89	GM967_A06_164R1_048.fsa	224569	235	1389
B, 90	GM967_A06_164R1_048.fsa	236596	222	1258
B, 91	GM967_A06_164R1_048.fsa	260154	35	172
B, 92	GM967_A06_164R1_048.fsa	277402	141	653
B, 93	GM967_A06_164R1_048.fsa	291508	204	1046
B, 94	GM967_A06_164R1_048.fsa	320369	218	1189
B, 95	GM967_A06_164R1_048.fsa	333762	209	1027
B, 96	GM967_A06_164R1_048.fsa	350847	41	198
B, 97	GM967_A06_164R1_048.fsa	363745	146	841
B, 98	GM967_A06_164R1_048.fsa	375177	124	576
B, 99	GM967_A06_164R1_048.fsa	390165	114	586
B, 100	GM967_A06_164R1_048.fsa	409247	125	717
B, 101	GM967_A06_164R1_048.fsa	426389	40	195
B, 102	GM967_A06_164R1_048.fsa	439923	119	576
B, 103	GM967_A06_164R1_048.fsa	451083	424	2535
B, 104	GM967_A06_164R1_048.fsa	468719	293	1795
B, 105	GM967_A06_164R1_048.fsa	494683	27	171
B, 106	GM967_A06_164R1_048.fsa	520083	387	1730
B, 107	GM967_A06_164R1_048.fsa	535682	1105	6961
B, 108	GM967_A06_164R1_048.fsa	559204	334	1555
B, 109	GM967_A06_164R1_048.fsa	572294	432	2232
B, 110	GM967_A06_164R1_048.fsa	580277	125	525
B, 111	GM967_A06_164R1_048.fsa	591165	517	2449
B, 112	GM967_A06_164R1_048.fsa	608185	397	1927
B, 113	GM967_A06_164R1_048.fsa	624497	79	336
B, 114	GM967_A06_164R1_048.fsa	632625	150	731
B, 115	GM967_A06_164R1_048.fsa	646803	525	2437
B, 116	GM967_A06_164R1_048.fsa	673983	20	91
B, 117	GM967_A06_164R1_048.fsa	685995	153	776
B, 118	GM967_A06_164R1_048.fsa	69697	166	926
B, 119	GM967_A06_164R1_048.fsa	705923	26	106
B, 120	GM967_A06_164R1_048.fsa	717825	18	73
B, 121	GM967_A06_164R1_048.fsa	728698	64	288
B, 122	GM967_A06_164R1_048.fsa	740522	30	113
B, 123	GM967_A06_164R1_048.fsa	750343	102	518
B, 124	GM967_A06_164R1_048.fsa	760137	38	180
B, 125	GM967_A06_164R1_048.fsa	774775	293	1411
B, 126	GM967_A06_164R1_048.fsa	78644	292	1427
B, 127	GM967_A06_164R1_048.fsa	80.0	67	270
B, 128	GM967_A06_164R1_048.fsa	810575	113	534
B, 129	GM967_A06_164R1_048.fsa	820174	64	269
B, 130	GM967_A06_164R1_048.fsa	830717	58	232
B, 131	GM967_A06_164R1_048.fsa	840287	402	1917
B, 132	GM967_A06_164R1_048.fsa	850799	144	667
B, 133	GM967_A06_164R1_048.fsa	859387	208	1069
B, 134	GM967_A06_164R1_048.fsa	876531	331	1513
B, 135	GM967_A06_164R1_048.fsa	886986	125	540
B, 136	GM967_A06_164R1_048.fsa	898373	482	2236
B, 137	GM967_A06_164R1_048.fsa	908794	413	1952
B, 138	GM967_A06_164R1_048.fsa	918254	117	461
B, 139	GM967_A06_164R1_048.fsa	935249	375	1818
B, 140	GM967_A06_164R1_048.fsa	944672	199	867
B, 141	GM967_A06_164R1_048.fsa	957842	19	36
B, 142	GM967_A06_164R1_048.fsa	96911	949	4491
B, 143	GM967_A06_164R1_048.fsa	981295	68	298
B, 144	GM967_A06_164R1_048.fsa	990654	392	1925
B, 145	GM967_A06_164R1_048.fsa	999066	13	45
B, 146	GM967_A06_164R1_048.fsa	1009514	658	2988
B, 147	GM967_A06_164R1_048.fsa	1029436	393	1843
B, 148	GM967_A06_164R1_048.fsa	1040787	853	3796
B, 149	GM967_A06_164R1_048.fsa	105117	196	809
B, 150	GM967_A06_164R1_048.fsa	1061533	112	406
B, 151	GM967_A06_164R1_048.fsa	1079384	763	3546
B, 152	GM967_A06_164R1_048.fsa	1093434	254	1134
B, 153	GM967_A06_164R1_048.fsa	1113042	111	527
B, 154	GM967_A06_164R1_048.fsa	1124214	332	1595
B, 155	GM967_A06_164R1_048.fsa	1135362	390	1811
B, 156	GM967_A06_164R1_048.fsa	1147325	66	290
B, 157	GM967_A06_164R1_048.fsa	1159196	137	636
B, 158	GM967_A06_164R1_048.fsa	1170121	94	410
B, 159	GM967_A06_164R1_048.fsa	1180108	80	336
B, 160	GM967_A06_164R1_048.fsa	1190067	64	243
B, 161	GM967_A06_164R1_048.fsa	120.0	108	485
B, 162	GM967_A06_164R1_048.fsa	121068	120	486
B, 163	GM967_A06_164R1_048.fsa	1220464	71	294
B, 164	GM967_A06_164R1_048.fsa	123113	248	1052
B, 165	GM967_A06_164R1_048.fsa	1240902	80	325
B, 166	GM967_A06_164R1_048.fsa	124978	107	417
B, 167	GM967_A06_164R1_048.fsa	1260427	593	2741
B, 168	GM967_A06_164R1_048.fsa	1271068	1649	7594
B, 169	GM967_A06_164R1_048.fsa	1282588	159	679
B, 170	GM967_A06_164R1_048.fsa	1291444	35	120
B, 171	GM967_A06_164R1_048.fsa	1300295	479	2130
B, 172	GM967_A06_164R1_048.fsa	1310026	57	231
B, 173	GM967_A06_164R1_048.fsa	1317984	918	4252
B, 174	GM967_A06_164R1_048.fsa	1328588	473	2124
B, 175	GM967_A06_164R1_048.fsa	133742	234	987
B, 176	GM967_A06_164R1_048.fsa	1348013	404	1814
B, 177	GM967_A06_164R1_048.fsa	1356835	524	2454
B, 178	GM967_A06_164R1_048.fsa	1368297	888	3900
B, 179	GM967_A06_164R1_048.fsa	137799	92	337
B, 180	GM967_A06_164R1_048.fsa	1391199	31	162
B, 181	GM967_A06_164R1_048.fsa	1401804	110	463
B, 182	GM967_A06_164R1_048.fsa	1412626	490	2326
B, 183	GM967_A06_164R1_048.fsa	1422545	96	442
B, 184	GM967_A06_164R1_048.fsa	1434266	96	409
B, 185	GM967_A06_164R1_048.fsa	1445084	148	597
B, 186	GM967_A06_164R1_048.fsa	1454999	280	1201
B, 187	GM967_A06_164R1_048.fsa	1465815	710	3258
B, 188	GM967_A06_164R1_048.fsa	1475728	235	991
B, 189	GM967_A06_164R1_048.fsa	1487442	446	1930
B, 190	GM967_A06_164R1_048.fsa	1498253	150	663
B, 191	GM967_A06_164R1_048.fsa	1507261	1199	5429
B, 192	GM967_A06_164R1_048.fsa	151807	443	1985
B, 193	GM967_A06_164R1_048.fsa	1529779	240	1135
B, 194	GM967_A06_164R1_048.fsa	1537884	1064	5030
B, 195	GM967_A06_164R1_048.fsa	1547789	134	513
B, 196	GM967_A06_164R1_048.fsa	1557693	22	73
B, 197	GM967_A06_164R1_048.fsa	1568497	66	291
B, 198	GM967_A06_164R1_048.fsa	1579299	113	472
B, 199	GM967_A06_164R1_048.fsa	158.92	68	317
B, 200	GM967_A06_164R1_048.fsa	1600887	61	231
B, 201	GM967_A06_164R1_048.fsa	161064	128	500
B, 202	GM967_A06_164R1_048.fsa	1621273	158	670
B, 203	GM967_A06_164R1_048.fsa	1630127	116	455
B, 204	GM967_A06_164R1_048.fsa	1638976	381	1737
B, 205	GM967_A06_164R1_048.fsa	1649589	1011	4699
B, 206	GM967_A06_164R1_048.fsa	165931	102	411
B, 207	GM967_A06_164R1_048.fsa	1669025	67	289
B, 208	GM967_A06_164R1_048.fsa	1680498	519	2358
B, 209	GM967_A06_164R1_048.fsa	1690199	41	148
B, 210	GM967_A06_164R1_048.fsa	1699894	131	549
B, 211	GM967_A06_164R1_048.fsa	1710463	536	2448
B, 212	GM967_A06_164R1_048.fsa	1721025	112	453
B, 213	GM967_A06_164R1_048.fsa	1731579	506	2398
B, 214	GM967_A06_164R1_048.fsa	1742126	776	3640
B, 215	GM967_A06_164R1_048.fsa	1753543	92	422
B, 216	GM967_A06_164R1_048.fsa	176232	174	778
B, 217	GM967_A06_164R1_048.fsa	1774598	389	1909
B, 218	GM967_A06_164R1_048.fsa	1783362	42	191
B, 219	GM967_A06_164R1_048.fsa	1792121	586	2809
B, 220	GM967_A06_164R1_048.fsa	1802646	686	3148
B, 221	GM967_A06_164R1_048.fsa	1812344	67	293
B, 222	GM967_A06_164R1_048.fsa	1823799	82	341
B, 223	GM967_A06_164R1_048.fsa	1834366	410	1949
B, 224	GM967_A06_164R1_048.fsa	1845807	536	2485
B, 225	GM967_A06_164R1_048.fsa	1857241	341	1479
B, 226	GM967_A06_164R1_048.fsa	1866032	207	860
B, 227	GM967_A06_164R1_048.fsa	1873939	92	362
B, 228	GM967_A06_164R1_048.fsa	1885356	79	351
B, 229	GM967_A06_164R1_048.fsa	1897642	42	185
B, 230	GM967_A06_164R1_048.fsa	190729	358	1651
B, 231	GM967_A06_164R1_048.fsa	1918685	184	862
B, 232	GM967_A06_164R1_048.fsa	1927446	442	2098
B, 233	GM967_A06_164R1_048.fsa	1937954	629	2919
B, 234	GM967_A06_164R1_048.fsa	194933	51	259
B, 235	GM967_A06_164R1_048.fsa	1960699	48	274
B, 236	GM967_A06_164R1_048.fsa	1971188	180	824
B, 237	GM967_A06_164R1_048.fsa	198167	998	5058
B, 238	GM967_A06_164R1_048.fsa	1991274	146	691
B, 239	GM967_A06_164R1_048.fsa	200346	58	235
B, 240	GM967_A06_164R1_048.fsa	2012974	202	900
B, 241	GM967_A06_164R1_048.fsa	2023351	735	3467
B, 242	GM967_A06_164R1_048.fsa	2032863	87	318
B, 243	GM967_A06_164R1_048.fsa	2042373	115	444
B, 244	GM967_A06_164R1_048.fsa	2052746	412	1892
B, 245	GM967_A06_164R1_048.fsa	2063118	1407	6993
B, 246	GM967_A06_164R1_048.fsa	2072625	89	406
B, 247	GM967_A06_164R1_048.fsa	2083858	63	280
B, 248	GM967_A06_164R1_048.fsa	209509	141	662
B, 249	GM967_A06_164R1_048.fsa	2105456	630	3179
B, 250	GM967_A06_164R1_048.fsa	2114957	100	475
B, 251	GM967_A06_164R1_048.fsa	2124457	109	465
B, 252	GM967_A06_164R1_048.fsa	2134819	165	717
B, 253	GM967_A06_164R1_048.fsa	2145225	691	3469
B, 254	GM967_A06_164R1_048.fsa	215.48	244	1241
B, 255	GM967_A06_164R1_048.fsa	216437	82	386
B, 256	GM967_A06_164R1_048.fsa	2176544	67	310
B, 257	GM967_A06_164R1_048.fsa	2187841	210	1040
B, 258	GM967_A06_164R1_048.fsa	2198263	444	2287
B, 259	GM967_A06_164R1_048.fsa	2207669	175	912
B, 260	GM967_A06_164R1_048.fsa	221704	74	318
B, 261	GM967_A06_164R1_048.fsa	222641	71	293
B, 262	GM967_A06_164R1_048.fsa	2236631	219	1053
B, 263	GM967_A06_164R1_048.fsa	224685	288	1480
B, 264	GM967_A06_164R1_048.fsa	2256217	85	403
B, 265	GM967_A06_164R1_048.fsa	2264731	76	391
B, 266	GM967_A06_164R1_048.fsa	2276649	256	1142
B, 267	GM967_A06_164R1_048.fsa	2286863	265	1288
B, 268	GM967_A06_164R1_048.fsa	2296225	316	1525
B, 269	GM967_A06_164R1_048.fsa	2306437	522	2670
B, 270	GM967_A06_164R1_048.fsa	2314946	124	594
B, 271	GM967_A06_164R1_048.fsa	2326007	553	2796
B, 272	GM967_A06_164R1_048.fsa	2337067	71	266
B, 273	GM967_A06_164R1_048.fsa	2348125	630	3303
B, 274	GM967_A06_164R1_048.fsa	2358332	105	444
B, 275	GM967_A06_164R1_048.fsa	2368538	907	4720
B, 276	GM967_A06_164R1_048.fsa	2385545	322	1616
B, 277	GM967_A06_164R1_048.fsa	2397449	43	193
B, 278	GM967_A06_164R1_048.fsa	2409608	33	168
B, 279	GM967_A06_164R1_048.fsa	2420952	54	259
B, 280	GM967_A06_164R1_048.fsa	243054	93	443
B, 281	GM967_A06_164R1_048.fsa	2440989	197	933
B, 282	GM967_A06_164R1_048.fsa	2451427	521	2671
B, 283	GM967_A06_164R1_048.fsa	2461855	122	558
B, 284	GM967_A06_164R1_048.fsa	247314	544	2832
B, 285	GM967_A06_164R1_048.fsa	2484412	326	1604
B, 286	GM967_A06_164R1_048.fsa	2495672	525	2670
B, 287	GM967_A06_164R1_048.fsa	2505927	464	2363
B, 288	GM967_A06_164R1_048.fsa	2516073	149	720
B, 289	GM967_A06_164R1_048.fsa	2526204	223	1135
B, 290	GM967_A06_164R1_048.fsa	2536318	620	3387
B, 291	GM967_A06_164R1_048.fsa	2545575	130	641
B, 292	GM967_A06_164R1_048.fsa	2556497	101	465
B, 293	GM967_A06_164R1_048.fsa	2566563	650	3533
B, 294	GM967_A06_164R1_048.fsa	2576612	629	3428
B, 295	GM967_A06_164R1_048.fsa	2587482	58	231
B, 296	GM967_A06_164R1_048.fsa	259583	215	992
B, 297	GM967_A06_164R1_048.fsa	2605917	848	4600
B, 298	GM967_A06_164R1_048.fsa	2616059	112	473
B, 299	GM967_A06_164R1_048.fsa	2627045	591	2995
B, 300	GM967_A06_164R1_048.fsa	2638028	613	3203
B, 301	GM967_A06_164R1_048.fsa	264732	63	304
B, 302	GM967_A06_164R1_048.fsa	2655766	1180	6468
B, 303	GM967_A06_164R1_048.fsa	266.59	132	580
B, 304	GM967_A06_164R1_048.fsa	2676875	55	219
B, 305	GM967_A06_164R1_048.fsa	2687005	621	3520
B, 306	GM967_A06_164R1_048.fsa	2697977	627	3557
B, 307	GM967_A06_164R1_048.fsa	2707259	118	549
B, 308	GM967_A06_164R1_048.fsa	2715696	54	204
B, 309	GM967_A06_164R1_048.fsa	2725819	969	5658
B, 310	GM967_A06_164R1_048.fsa	273594	31	110
B, 311	GM967_A06_164R1_048.fsa	2746903	70	351
B, 312	GM967_A06_164R1_048.fsa	275702	263	1502
B, 313	GM967_A06_164R1_048.fsa	2767979	491	2938
B, 314	GM967_A06_164R1_048.fsa	2778936	63	288
B, 315	GM967_A06_164R1_048.fsa	2787362	62	294
B, 316	GM967_A06_164R1_048.fsa	2798315	81	401
B, 317	GM967_A06_164R1_048.fsa	2807523	35	161
B, 318	GM967_A06_164R1_048.fsa	2817551	29	117
B, 319	GM967_A06_164R1_048.fsa	2825904	51	249
B, 320	GM967_A06_164R1_048.fsa	2836761	93	524
B, 321	GM967_A06_164R1_048.fsa	284678	74	393
B, 322	GM967_A06_164R1_048.fsa	2858464	52	268
B, 323	GM967_A06_164R1_048.fsa	2867641	65	343
B, 324	GM967_A06_164R1_048.fsa	287765	100	602
B, 325	GM967_A06_164R1_048.fsa	2887655	85	457
B, 326	GM967_A06_164R1_048.fsa	2895157	35	133
B, 327	GM967_A06_164R1_048.fsa	2905157	107	632
B, 328	GM967_A06_164R1_048.fsa	291682	104	476
B, 329	GM967_A06_164R1_048.fsa	2927646	71	366
B, 330	GM967_A06_164R1_048.fsa	2936803	102	507
B, 331	GM967_A06_164R1_048.fsa	2947622	747	4587
B, 332	GM967_A06_164R1_048.fsa	2957605	95	522
B, 333	GM967_A06_164R1_048.fsa	2966754	180	1014
B, 334	GM967_A06_164R1_048.fsa	2978394	102	559
B, 335	GM967_A06_164R1_048.fsa	2987537	240	1516
B, 336	GM967_A06_164R1_048.fsa	2997508	126	781
B, 337	GM967_A06_164R1_048.fsa	3009083	143	869
B, 338	GM967_A06_164R1_048.fsa	3019832	1488	9827
B, 339	GM967_A06_164R1_048.fsa	3030597	172	1029
B, 340	GM967_A06_164R1_048.fsa	3041378	59	300
B, 341	GM967_A06_164R1_048.fsa	3051345	63	350
B, 342	GM967_A06_164R1_048.fsa	3061325	90	463
B, 343	GM967_A06_164R1_048.fsa	3072154	80	402
B, 344	GM967_A06_164R1_048.fsa	3081329	57	281
B, 345	GM967_A06_164R1_048.fsa	3091352	135	752
B, 346	GM967_A06_164R1_048.fsa	310139	96	485
B, 347	GM967_A06_164R1_048.fsa	3113118	115	632
B, 348	GM967_A06_164R1_048.fsa	3122347	37	175
B, 349	GM967_A06_164R1_048.fsa	313327	122	674
B, 350	GM967_A06_164R1_048.fsa	3141712	26	117
B, 351	GM967_A06_164R1_048.fsa	3151986	126	611
B, 352	GM967_A06_164R1_048.fsa	3158839	23	92
B, 353	GM967_A06_164R1_048.fsa	3169978	403	2485
B, 354	GM967_A06_164R1_048.fsa	3178552	52	231
B, 355	GM967_A06_164R1_048.fsa	3187128	46	191
B, 356	GM967_A06_164R1_048.fsa	3197425	615	3853
B, 357	GM967_A06_164R1_048.fsa	3209287	276	1697
B, 358	GM967_A06_164R1_048.fsa	3221095	76	381
B, 359	GM967_A06_164R1_048.fsa	3229522	29	114
B, 360	GM967_A06_164R1_048.fsa	3238783	729	4878
B, 361	GM967_A06_164R1_048.fsa	3250559	106	594
B, 362	GM967_A06_164R1_048.fsa	3261482	13	45
B, 363	GM967_A06_164R1_048.fsa	3271555	30	154
B, 364	GM967_A06_164R1_048.fsa	3283295	184	1054
B, 365	GM967_A06_164R1_048.fsa	3293348	153	878
B, 366	GM967_A06_164R1_048.fsa	3303391	58	244
B, 367	GM967_A06_164R1_048.fsa	3315097	326	1996
B, 368	GM967_A06_164R1_048.fsa	3325955	178	962
B, 369	GM967_A06_164R1_048.fsa	3336802	168	997
B, 370	GM967_A06_164R1_048.fsa	3346805	193	1168
B, 371	GM967_A06_164R1_048.fsa	3355966	548	3949
B, 372	GM967_A06_164R1_048.fsa	3365952	400	2572
B, 373	GM967_A06_164R1_048.fsa	3375097	11	22
B, 374	GM967_A06_164R1_048.fsa	3385065	185	1154
B, 375	GM967_A06_164R1_048.fsa	3396683	79	431
B, 376	GM967_A06_164R1_048.fsa	3407547	411	2709
B, 377	GM967_A06_164R1_048.fsa	3417607	42	194
B, 378	GM967_A06_164R1_048.fsa	3427665	23	87
B, 379	GM967_A06_164R1_048.fsa	3436883	28	141
B, 380	GM967_A06_164R1_048.fsa	3447774	224	1456
B, 381	GM967_A06_164R1_048.fsa	3457826	38	149
B, 382	GM967_A06_164R1_048.fsa	3467038	202	1330
B, 383	GM967_A06_164R1_048.fsa	3476249	45	196
B, 384	GM967_A06_164R1_048.fsa	3486295	45	205
B, 385	GM967_A06_164R1_048.fsa	3497175	20	65
B, 386	GM967_A06_164R1_048.fsa	3508053	206	1329
B, 387	GM967_A06_164R1_048.fsa	3517256	24	99
B, 388	GM967_A06_164R1_048.fsa	3527293	114	666
B, 389	GM967_A06_164R1_048.fsa	3537328	68	376
B, 390	GM967_A06_164R1_048.fsa	3547361	48	200
B, 391	GM967_A06_164R1_048.fsa	3557392	67	333
B, 392	GM967_A06_164R1_048.fsa	3569092	689	4949
B, 393	GM967_A06_164R1_048.fsa	3587472	321	2212
B, 394	GM967_A06_164R1_048.fsa	3597495	41	180
B, 395	GM967_A06_164R1_048.fsa	3608291	137	836
B, 396	GM967_A06_164R1_048.fsa	3619069	27	103
B, 397	GM967_A06_164R1_048.fsa	362902	475	3250
B, 398	GM967_A06_164R1_048.fsa	3639801	71	422
B, 399	GM967_A06_164R1_048.fsa	3648095	27	106
B, 400	GM967_A06_164R1_048.fsa	3657219	58	308
B, 401	GM967_A06_164R1_048.fsa	3668003	59	309
B, 402	GM967_A06_164R1_048.fsa	3677958	34	177
B, 403	GM967_A06_164R1_048.fsa	3687915	335	2371
B, 404	GM967_A06_164R1_048.fsa	3699532	13	37
B, 405	GM967_A06_164R1_048.fsa	3707831	50	325
B, 406	GM967_A06_164R1_048.fsa	3718621	240	1861
B, 407	GM967_A06_164R1_048.fsa	3731073	94	687
B, 408	GM967_A06_164R1_048.fsa	3741035	27	144
B, 409	GM967_A06_164R1_048.fsa	3750998	51	279
B, 410	GM967_A06_164R1_048.fsa	3760963	36	184
B, 411	GM967_A06_164R1_048.fsa	3770098	27	137
B, 412	GM967_A06_164R1_048.fsa	3780064	94	536
B, 413	GM967_A06_164R1_048.fsa	378837	24	105
B, 414	GM967_A06_164R1_048.fsa	3795846	19	69
B, 415	GM967_A06_164R1_048.fsa	3809253	58	363
B, 416	GM967_A06_164R1_048.fsa	3819347	36	192
B, 417	GM967_A06_164R1_048.fsa	383028	14	50
B, 418	GM967_A06_164R1_048.fsa	383953	56	350
B, 419	GM967_A06_164R1_048.fsa	384962	158	1155
B, 420	GM967_A06_164R1_048.fsa	3858869	34	169
B, 421	GM967_A06_164R1_048.fsa	3867275	32	133
B, 422	GM967_A06_164R1_048.fsa	3877362	93	688
B, 423	GM967_A06_164R1_048.fsa	3887448	246	1827
B, 424	GM967_A06_164R1_048.fsa	3898373	11	45
B, 425	GM967_A06_164R1_048.fsa	3908457	178	1338
B, 426	GM967_A06_164R1_048.fsa	3920219	30	118
B, 427	GM967_A06_164R1_048.fsa	393.03	76	363
B, 428	GM967_A06_164R1_048.fsa	3940381	76	435
B, 429	GM967_A06_164R1_048.fsa	395.13	195	1462
B, 430	GM967_A06_164R1_048.fsa	3961378	516	4441
B, 431	GM967_A06_164R1_048.fsa	398237	44	243
B, 432	GM967_A06_164R1_048.fsa	3992445	212	1620
B, 433	GM967_A06_164R1_048.fsa	4002451	80	567
B, 434	GM967_A06_164R1_048.fsa	4012269	33	157
B, 435	GM967_A06_164R1_048.fsa	4020464	16	53
B, 436	GM967_A06_164R1_048.fsa	403196	86	543
B, 437	GM967_A06_164R1_048.fsa	4041835	131	953
B, 438	GM967_A06_164R1_048.fsa	4051729	87	593
B, 439	GM967_A06_164R1_048.fsa	4063297	38	201
B, 440	GM967_A06_164R1_048.fsa	4072405	55	330
B, 441	GM967_A06_164R1_048.fsa	408153	108	728
B, 442	GM967_A06_164R1_048.fsa	4090672	29	148
B, 443	GM967_A06_164R1_048.fsa	4100664	222	1686
B, 444	GM967_A06_164R1_048.fsa	4112348	27	123
B, 445	GM967_A06_164R1_048.fsa	4123222	20	76
B, 446	GM967_A06_164R1_048.fsa	4133282	31	203
B, 447	GM967_A06_164R1_048.fsa	4141735	70	511
B, 448	GM967_A06_164R1_048.fsa	4151279	5	11
B, 449	GM967_A06_164R1_048.fsa	4161701	31	124
B, 450	GM967_A06_164R1_048.fsa	4172132	47	262
B, 451	GM967_A06_164R1_048.fsa	4182574	269	2026
B, 452	GM967_A06_164R1_048.fsa	4203376	429	3423
B, 453	GM967_A06_164R1_048.fsa	4213497	130	874
B, 454	GM967_A06_164R1_048.fsa	4224452	114	770
B, 455	GM967_A06_164R1_048.fsa	4235396	46	212
B, 456	GM967_A06_164R1_048.fsa	4245488	72	478
B, 457	GM967_A06_164R1_048.fsa	4253892	52	266
B, 458	GM967_A06_164R1_048.fsa	4262289	4	8
B, 459	GM967_A06_164R1_048.fsa	4273197	229	1906
B, 460	GM967_A06_164R1_048.fsa	429247	123	1169
B, 461	GM967_A06_164R1_048.fsa	4301677	122	948
B, 462	GM967_A06_164R1_048.fsa	4331757	91	849
B, 463	GM967_A06_164R1_048.fsa	4340934	46	336
B, 464	GM967_A06_164R1_048.fsa	4353436	13	58
B, 465	GM967_A06_164R1_048.fsa	4362596	23	121
B, 466	GM967_A06_164R1_048.fsa	4372581	10	33
B, 467	GM967_A06_164R1_048.fsa	4381727	50	272
B, 468	GM967_A06_164R1_048.fsa	4400853	345	2925
B, 469	GM967_A06_164R1_048.fsa	4411946	15	54
B, 470	GM967_A06_164R1_048.fsa	4421339	43	178
B, 471	GM967_A06_164R1_048.fsa	4433301	180	1264
B, 472	GM967_A06_164R1_048.fsa	4442706	29	115
B, 473	GM967_A06_164R1_048.fsa	4452117	40	237
B, 474	GM967_A06_164R1_048.fsa	4460677	95	740
B, 475	GM967_A06_164R1_048.fsa	4470956	84	517
B, 476	GM967_A06_164R1_048.fsa	4491532	36	189
B, 477	GM967_A06_164R1_048.fsa	450183	170	1376
B, 478	GM967_A06_164R1_048.fsa	4512135	37	187
B, 479	GM967_A06_164R1_048.fsa	4521587	12	38
B, 480	GM967_A06_164R1_048.fsa	4532765	84	614
B, 481	GM967_A06_164R1_048.fsa	454223	50	320
B, 482	GM967_A06_164R1_048.fsa	4562038	423	3882
B, 483	GM967_A06_164R1_048.fsa	4572382	548	4998
B, 484	GM967_A06_164R1_048.fsa	4591364	23	124
B, 485	GM967_A06_164R1_048.fsa	4602561	8	25
B, 486	GM967_A06_164R1_048.fsa	4611102	44	284
B, 487	GM967_A06_164R1_048.fsa	462221	190	2101
B, 488	GM967_A06_164R1_048.fsa	4643591	6	12
B, 489	GM967_A06_164R1_048.fsa	4653007	71	427
B, 490	GM967_A06_164R1_048.fsa	4662427	27	103
B, 491	GM967_A06_164R1_048.fsa	468214	200	1787
B, 492	GM967_A06_164R1_048.fsa	4692433	174	1525
B, 493	GM967_A06_164R1_048.fsa	4701873	72	426
B, 494	GM967_A06_164R1_048.fsa	4712178	30	83
B, 495	GM967_A06_164R1_048.fsa	4723347	94	674
B, 496	GM967_A06_164R1_048.fsa	4732804	98	773
B, 497	GM967_A06_164R1_048.fsa	4756897	472	5488
B, 498	GM967_A06_164R1_048.fsa	4767233	303	3786
B, 499	GM967_A06_164R1_048.fsa	4781884	118	839
B, 500	GM967_A06_164R1_048.fsa	4793097	54	256
B, 501	GM967_A06_164R1_048.fsa	4809573	184	1177
B, 502	GM967_A06_164R1_048.fsa	4830485	79	422
B, 503	GM967_A06_164R1_048.fsa	4841828	244	2134
B, 504	GM967_A06_164R1_048.fsa	4849687	229	1904
B, 505	GM967_A06_164R1_048.fsa	486892	55	406
B, 506	GM967_A06_164R1_048.fsa	4903091	48	152
B, 507	GM967_A06_164R1_048.fsa	493824	27522	287234
B, 508	GM967_A06_164R1_048.fsa	4948805	22814	240601
B, 509	GM967_A06_164R1_048.fsa	4977023	5	14
B, 510	GM967_A06_164R1_048.fsa	4990274	14	45
B, 511	GM967_A06_164R1_048.fsa	500.0	7	21
B, 512	GM967_A06_164R1_048.fsa	5007852	13	53
B, 513	GM967_A06_164R1_048.fsa	5020971	21	137
B, 514	GM967_A06_164R1_048.fsa	502974	17	130
B, 515	GM967_A06_164R1_048.fsa	5044688	10	33
B, 516	GM967_A06_164R1_048.fsa	5057038	8	36
B, 517	GM967_A06_164R1_048.fsa	5064111	9	39
B, 518	GM967_A06_164R1_048.fsa	5073856	10	84
B, 519	GM967_A06_164R1_048.fsa	508718	14	106
B, 520	GM967_A06_164R1_048.fsa	5098762	9	51
B, 521	GM967_A06_164R1_048.fsa	5108587	12	64
B, 522	GM967_A06_164R1_048.fsa	5123815	10	49
B, 523	GM967_A06_164R1_048.fsa	5136398	11	58
B, 524	GM967_A06_164R1_048.fsa	5178738	11	58
B, 525	GM967_A06_164R1_048.fsa	5189827	12	44
B, 526	GM967_A06_164R1_048.fsa	5206281	8	37
B, 527	GM967_A06_164R1_048.fsa	5214353	14	79
B, 528	GM967_A06_164R1_048.fsa	5221525	12	78
B, 529	GM967_A06_164R1_048.fsa	5233174	6	24
B, 530	GM967_A06_164R1_048.fsa	5241234	9	57
B, 531	GM967_A06_164R1_048.fsa	525645	7	35
B, 532	GM967_A06_164R1_048.fsa	5267184	11	56
B, 533	GM967_A06_164R1_048.fsa	5304706	11	78
B, 534	GM967_A06_164R1_048.fsa	5316306	9	47
B, 535	GM967_A06_164R1_048.fsa	5325225	14	70
B, 536	GM967_A06_164R1_048.fsa	5349287	13	111
B, 537	GM967_A06_164R1_048.fsa	5367984	8	34
B, 538	GM967_A06_164R1_048.fsa	5377771	16	72
B, 539	GM967_A06_164R1_048.fsa	5394667	13	117
B, 540	GM967_A06_164R1_048.fsa	5415437	13	50
B, 541	GM967_A06_164R1_048.fsa	542909	12	27
B, 542	GM967_A06_164R1_048.fsa	5439121	14	43
B, 543	GM967_A06_164R1_048.fsa	5446427	13	58
B, 544	GM967_A06_164R1_048.fsa	5455571	10	32
B, 545	GM967_A06_164R1_048.fsa	5462897	12	22
B, 546	GM967_A06_164R1_048.fsa	5472983	14	53
B, 547	GM967_A06_164R1_048.fsa	5508877	14	41
B, 548	GM967_A06_164R1_048.fsa	5518115	9	33
B, 549	GM967_A06_164R1_048.fsa	5525514	8	40
B, 550	GM967_A06_164R1_048.fsa	5534777	8	38
B, 551	GM967_A06_164R1_048.fsa	5542196	9	45
B, 552	GM967_A06_164R1_048.fsa	5561715	13	56
B, 553	GM967_A06_164R1_048.fsa	5570099	10	73
B, 554	GM967_A06_164R1_048.fsa	5586901	10	58
B, 555	GM967_A06_164R1_048.fsa	560094	17	119
B, 556	GM967_A06_164R1_048.fsa	5609407	12	127
B, 557	GM967_A06_164R1_048.fsa	5624482	13	42
B, 558	GM967_A06_164R1_048.fsa	5633919	11	44
B, 559	GM967_A06_164R1_048.fsa	5649043	12	49
B, 560	GM967_A06_164R1_048.fsa	566704	11	75
B, 561	GM967_A06_164R1_048.fsa	5680329	12	36
B, 562	GM967_A06_164R1_048.fsa	5686031	8	34
B, 563	GM967_A06_164R1_048.fsa	5701257	9	55
B, 564	GM967_A06_164R1_048.fsa	571365	7	32
B, 565	GM967_A06_164R1_048.fsa	5729887	11	56
B, 566	GM967_A06_164R1_048.fsa	5746158	17	87
B, 567	GM967_A06_164R1_048.fsa	5765344	10	47
B, 568	GM967_A06_164R1_048.fsa	5774955	13	60
B, 569	GM967_A06_164R1_048.fsa	5787468	9	74
B, 570	GM967_A06_164R1_048.fsa	5803847	12	28
B, 571	GM967_A06_164R1_048.fsa	5838536	8	41
B, 572	GM967_A06_164R1_048.fsa	5849159	10	36
B, 573	GM967_A06_164R1_048.fsa	5858825	10	27
B, 574	GM967_A06_164R1_048.fsa	5865597	12	63
B, 575	GM967_A06_164R1_048.fsa	5879154	12	77
B, 576	GM967_A06_164R1_048.fsa	5891758	7	36
B, 577	GM967_A06_164R1_048.fsa	5909235	11	35
B, 578	GM967_A06_164R1_048.fsa	5940377	11	31
B, 579	GM967_A06_164R1_048.fsa	5954031	9	48
B, 580	GM967_A06_164R1_048.fsa	5971612	12	33
B, 581	GM967_A06_164R1_048.fsa	5980414	11	55
B, 582	GM967_A06_164R1_048.fsa	6021359	12	95
B, 583	GM967_A06_164R1_048.fsa	6031068	10	40
B, 584	GM967_A06_164R1_048.fsa	6037864	13	51
B, 585	GM967_A06_164R1_048.fsa	605534	11	34
B, 586	GM967_A06_164R1_048.fsa	6070874	12	73
B, 587	GM967_A06_164R1_048.fsa	608835	9	50
B, 588	GM967_A06_164R1_048.fsa	6096117	11	65
B, 589	GM967_A06_164R1_048.fsa	6106796	8	49
B, 590	GM967_A06_164R1_048.fsa	6126214	14	99
B, 591	GM967_A06_164R1_048.fsa	6135922	11	50
B, 592	GM967_A06_164R1_048.fsa	6149515	13	53
B, 593	GM967_A06_164R1_048.fsa	6163107	6	28
B, 594	GM967_A06_164R1_048.fsa	6173786	10	32
B, 595	GM967_A06_164R1_048.fsa	6181553	12	64
B, 596	GM967_A06_164R1_048.fsa	6196117	9	53
B, 597	GM967_A06_164R1_048.fsa	621165	10	55
B, 598	GM967_A06_164R1_048.fsa	6225243	12	82
B, 599	GM967_A06_164R1_048.fsa	6245631	9	48
G, 1	GM967_A06_164R1_048.fsa	1271068	58	306
G, 2	GM967_A06_164R1_048.fsa	1317984	56	241
G, 3	GM967_A06_164R1_048.fsa	198167	51	253
G, 4	GM967_A06_164R1_048.fsa	2063983	60	274
G, 5	GM967_A06_164R1_048.fsa	2656611	50	266
G, 6	GM967_A06_164R1_048.fsa	3022314	63	339
G, 7	GM967_A06_164R1_048.fsa	4927685	93	608
G, 8	GM967_A06_164R1_048.fsa	493912	608	4444
G, 9	GM967_A06_164R1_048.fsa	4950567	559	6183
Y, 1	GM967_A06_164R1_048.fsa		59	185
Y, 2	GM967_A06_164R1_048.fsa	254325	53	267
Y, 3	GM967_A06_164R1_048.fsa	573294	59	197
Y, 4	GM967_A06_164R1_048.fsa	1084071	52	179
Y, 5	GM967_A06_164R1_048.fsa	1258653	61	206
Y, 6	GM967_A06_164R1_048.fsa	1270181	62	239
Y, 7	GM967_A06_164R1_048.fsa	1456802	51	306
Y, 8	GM967_A06_164R1_048.fsa	1732458	55	221
Y, 9	GM967_A06_164R1_048.fsa	2101137	51	227
Y, 10	GM967_A06_164R1_048.fsa	2240889	55	269
Y, 11	GM967_A06_164R1_048.fsa	2348976	66	189
Y, 12	GM967_A06_164R1_048.fsa	2391497	52	238
Y, 13	GM967_A06_164R1_048.fsa	2514383	51	153
Y, 14	GM967_A06_164R1_048.fsa	2574101	51	343
Y, 15	GM967_A06_164R1_048.fsa	2580795	51	348
Y, 16	GM967_A06_164R1_048.fsa	259583	50	349
Y, 17	GM967_A06_164R1_048.fsa	2615214	59	334
Y, 18	GM967_A06_164R1_048.fsa	2653232	60	284
Y, 19	GM967_A06_164R1_048.fsa	2698821	58	202
Y, 20	GM967_A06_164R1_048.fsa	2724976	57	369
Y, 21	GM967_A06_164R1_048.fsa	3158839	61	164
Y, 22	GM967_A06_164R1_048.fsa	3604974	51	178
Y, 23	GM967_A06_164R1_048.fsa	3727752	53	223
Y, 24	GM967_A06_164R1_048.fsa	389081	53	289
Y, 25	GM967_A06_164R1_048.fsa	439834	53	319
Y, 26	GM967_A06_164R1_048.fsa	4504406	54	349
Y, 27	GM967_A06_164R1_048.fsa	4557729	58	261
Y, 28	GM967_A06_164R1_048.fsa	4624774	50	137
Y, 29	GM967_A06_164R1_048.fsa	464188	53	303
Y, 30	GM967_A06_164R1_048.fsa	4756897	52	228
Y, 31	GM967_A06_164R1_048.fsa	4912747	83	516
Y, 32	GM967_A06_164R1_048.fsa	4933841	198	1044
Y, 33	GM967_A06_164R1_048.fsa	4945282	181	867
Y, 34	GM967_A06_164R1_048.fsa	5669886	50	165
R, 1	GM967_A06_164R1_048.fsa		58	179
R, 2	GM967_A06_164R1_048.fsa	263053	51	209
R, 3	GM967_A06_164R1_048.fsa	716834	51	276
R, 4	GM967_A06_164R1_048.fsa	853663	59	224
R, 5	GM967_A06_164R1_048.fsa	901217	51	208
R, 6	GM967_A06_164R1_048.fsa	1271068	76	230
R, 7	GM967_A06_164R1_048.fsa	1709583	58	152
R, 8	GM967_A06_164R1_048.fsa	1749153	58	268
R, 9	GM967_A06_164R1_048.fsa	2179151	51	297
R, 10	GM967_A06_164R1_048.fsa	2286863	53	251
R, 11	GM967_A06_164R1_048.fsa	2354079	53	307
R, 12	GM967_A06_164R1_048.fsa	2487878	61	235
R, 13	GM967_A06_164R1_048.fsa	2589152	68	187
R, 14	GM967_A06_164R1_048.fsa	2730037	50	120
R, 15	GM967_A06_164R1_048.fsa	2745216	50	276
R, 16	GM967_A06_164R1_048.fsa	2965923	51	225
R, 17	GM967_A06_164R1_048.fsa	2985044	61	324
R, 18	GM967_A06_164R1_048.fsa	3485457	60	286
R, 19	GM967_A06_164R1_048.fsa	387.4	50	166
R, 20	GM967_A06_164R1_048.fsa	4030317	55	291
R, 21	GM967_A06_164R1_048.fsa	4868045	51	177
R, 22	GM967_A06_164R1_048.fsa	4901336	55	287
R, 23	GM967_A06_164R1_048.fsa	491626	54	161
R, 24	GM967_A06_164R1_048.fsa	4927685	70	451
R, 25	GM967_A06_164R1_048.fsa	493736	155	968
R, 26	GM967_A06_164R1_048.fsa	4952329	169	1025
R, 27	GM967_A06_164R1_048.fsa	5456486	50	273
R, 28	GM967_A06_164R1_048.fsa	6260194	58	185
O, 1	GM967_A06_164R1_048.fsa	20.0	1423	14318
O, 2	GM967_A06_164R1_048.fsa	40.0	1280	9414
O, 3	GM967_A06_164R1_048.fsa	60.0	2478	13907
O, 4	GM967_A06_164R1_048.fsa	80.0	1708	9338
O, 5	GM967_A06_164R1_048.fsa	100.0	2637	14023
O, 6	GM967_A06_164R1_048.fsa	114.0	3171	16273
O, 7	GM967_A06_164R1_048.fsa	120.0	2470	12944
O, 8	GM967_A06_164R1_048.fsa	140.0	2129	10463
O, 9	GM967_A06_164R1_048.fsa	160.0	2224	11548
O, 10	GM967_A06_164R1_048.fsa	180.0	2777	13876
O, 11	GM967_A06_164R1_048.fsa	200.0	2201	11379
O, 12	GM967_A06_164R1_048.fsa	214.0	2216	11374
O, 13	GM967_A06_164R1_048.fsa	220.0	1797	9531
O, 14	GM967_A06_164R1_048.fsa	240.0	2500	13973
O, 15	GM967_A06_164R1_048.fsa	250.0	1204	6761
O, 16	GM967_A06_164R1_048.fsa	260.0	1801	10648
O, 17	GM967_A06_164R1_048.fsa	280.0	1900	11887
O, 18	GM967_A06_164R1_048.fsa	300.0	1889	12289
O, 19	GM967_A06_164R1_048.fsa	314.0	1198	8146
O, 20	GM967_A06_164R1_048.fsa	320.0	1370	9333
O, 21	GM967_A06_164R1_048.fsa	340.0	1677	12126
O, 22	GM967_A06_164R1_048.fsa	360.0	1364	10288
O, 23	GM967_A06_164R1_048.fsa	380.0	983	7917
O, 24	GM967_A06_164R1_048.fsa	400.0	1420	11391
O, 25	GM967_A06_164R1_048.fsa	414.0	1347	11349
O, 26	GM967_A06_164R1_048.fsa	420.0	1266	10845
O, 27	GM967_A06_164R1_048.fsa	440.0	1514	13682
O, 28	GM967_A06_164R1_048.fsa	460.0	1701	15711
O, 29	GM967_A06_164R1_048.fsa	480.0	1704	15766
O, 30	GM967_A06_164R1_048.fsa	500.0	722	7440
O, 31	GM967_A06_164R1_048.fsa	514.0	802	8015
O, 32	GM967_A06_164R1_048.fsa	520.0	1805	18060
O, 33	GM967_A06_164R1_048.fsa	540.0	1475	15199
O, 34	GM967_A06_164R1_048.fsa	560.0	958	10025
O, 35	GM967_A06_164R1_048.fsa	580.0	1520	15923
O, 36	GM967_A06_164R1_048.fsa	600.0	963	10454

## Sheet: 164R2
Dye/Sample Peak	Sample File Name	Size	Height	Area in Point
B, 1	GM967_A07_164R2_063.fsa		7	43
B, 2	GM967_A07_164R2_063.fsa		10	26
B, 3	GM967_A07_164R2_063.fsa		11	51
B, 4	GM967_A07_164R2_063.fsa		9	58
B, 5	GM967_A07_164R2_063.fsa		8	38
B, 6	GM967_A07_164R2_063.fsa		14	44
B, 7	GM967_A07_164R2_063.fsa		15	48
B, 8	GM967_A07_164R2_063.fsa		9	46
B, 9	GM967_A07_164R2_063.fsa		13	49
B, 10	GM967_A07_164R2_063.fsa		8	50
B, 11	GM967_A07_164R2_063.fsa		8	32
B, 12	GM967_A07_164R2_063.fsa		7	35
B, 13	GM967_A07_164R2_063.fsa		7	31
B, 14	GM967_A07_164R2_063.fsa		13	96
B, 15	GM967_A07_164R2_063.fsa		13	52
B, 16	GM967_A07_164R2_063.fsa		13	104
B, 17	GM967_A07_164R2_063.fsa		12	53
B, 18	GM967_A07_164R2_063.fsa		9	31
B, 19	GM967_A07_164R2_063.fsa		6	34
B, 20	GM967_A07_164R2_063.fsa		16	66
B, 21	GM967_A07_164R2_063.fsa		8	33
B, 22	GM967_A07_164R2_063.fsa		8	31
B, 23	GM967_A07_164R2_063.fsa		14	107
B, 24	GM967_A07_164R2_063.fsa		15	89
B, 25	GM967_A07_164R2_063.fsa		6	34
B, 26	GM967_A07_164R2_063.fsa		11	78
B, 27	GM967_A07_164R2_063.fsa		10	55
B, 28	GM967_A07_164R2_063.fsa		12	58
B, 29	GM967_A07_164R2_063.fsa		12	56
B, 30	GM967_A07_164R2_063.fsa		14	55
B, 31	GM967_A07_164R2_063.fsa		11	84
B, 32	GM967_A07_164R2_063.fsa		10	35
B, 33	GM967_A07_164R2_063.fsa		8	50
B, 34	GM967_A07_164R2_063.fsa		14	97
B, 35	GM967_A07_164R2_063.fsa		10	60
B, 36	GM967_A07_164R2_063.fsa		10	72
B, 37	GM967_A07_164R2_063.fsa		14	77
B, 38	GM967_A07_164R2_063.fsa		14	72
B, 39	GM967_A07_164R2_063.fsa		11	54
B, 40	GM967_A07_164R2_063.fsa		10	45
B, 41	GM967_A07_164R2_063.fsa		10	59
B, 42	GM967_A07_164R2_063.fsa		11	48
B, 43	GM967_A07_164R2_063.fsa		11	48
B, 44	GM967_A07_164R2_063.fsa		8	29
B, 45	GM967_A07_164R2_063.fsa		12	55
B, 46	GM967_A07_164R2_063.fsa		11	76
B, 47	GM967_A07_164R2_063.fsa		13	80
B, 48	GM967_A07_164R2_063.fsa		11	58
B, 49	GM967_A07_164R2_063.fsa		10	57
B, 50	GM967_A07_164R2_063.fsa		14	48
B, 51	GM967_A07_164R2_063.fsa		13	77
B, 52	GM967_A07_164R2_063.fsa		6	20
B, 53	GM967_A07_164R2_063.fsa		8	31
B, 54	GM967_A07_164R2_063.fsa		10	45
B, 55	GM967_A07_164R2_063.fsa		10	64
B, 56	GM967_A07_164R2_063.fsa		17	170
B, 57	GM967_A07_164R2_063.fsa		9	43
B, 58	GM967_A07_164R2_063.fsa		12	39
B, 59	GM967_A07_164R2_063.fsa		8	49
B, 60	GM967_A07_164R2_063.fsa		13	44
B, 61	GM967_A07_164R2_063.fsa		15	101
B, 62	GM967_A07_164R2_063.fsa		10	27
B, 63	GM967_A07_164R2_063.fsa		13	114
B, 64	GM967_A07_164R2_063.fsa		14	79
B, 65	GM967_A07_164R2_063.fsa		10	55
B, 66	GM967_A07_164R2_063.fsa		225	1578
B, 67	GM967_A07_164R2_063.fsa		140	1433
B, 68	GM967_A07_164R2_063.fsa		210	1323
B, 69	GM967_A07_164R2_063.fsa		122	732
B, 70	GM967_A07_164R2_063.fsa	0.4167	10	41
B, 71	GM967_A07_164R2_063.fsa	19444	62	400
B, 72	GM967_A07_164R2_063.fsa	40278	58	428
B, 73	GM967_A07_164R2_063.fsa	55556	13	105
B, 74	GM967_A07_164R2_063.fsa	72222	14	80
B, 75	GM967_A07_164R2_063.fsa	8.75	13	72
B, 76	GM967_A07_164R2_063.fsa	111111	12	59
B, 77	GM967_A07_164R2_063.fsa	120833	20	105
B, 78	GM967_A07_164R2_063.fsa	134722	76	378
B, 79	GM967_A07_164R2_063.fsa	15.0	35	190
B, 80	GM967_A07_164R2_063.fsa	170833	35	179
B, 81	GM967_A07_164R2_063.fsa	188889	56	234
B, 82	GM967_A07_164R2_063.fsa	206255	587	3183
B, 83	GM967_A07_164R2_063.fsa	223226	329	2032
B, 84	GM967_A07_164R2_063.fsa	235361	293	1870
B, 85	GM967_A07_164R2_063.fsa	275079	135	543
B, 86	GM967_A07_164R2_063.fsa	290735	214	1458
B, 87	GM967_A07_164R2_063.fsa	31982	294	2653
B, 88	GM967_A07_164R2_063.fsa	331974	253	1397
B, 89	GM967_A07_164R2_063.fsa	362219	164	1023
B, 90	GM967_A07_164R2_063.fsa	373747	148	820
B, 91	GM967_A07_164R2_063.fsa	390103	130	650
B, 92	GM967_A07_164R2_063.fsa	408143	163	979
B, 93	GM967_A07_164R2_063.fsa	424257	40	281
B, 94	GM967_A07_164R2_063.fsa	439023	139	706
B, 95	GM967_A07_164R2_063.fsa	450254	500	2978
B, 96	GM967_A07_164R2_063.fsa	46.8	362	2257
B, 97	GM967_A07_164R2_063.fsa	49412	16	154
B, 98	GM967_A07_164R2_063.fsa	519666	423	1673
B, 99	GM967_A07_164R2_063.fsa	535351	1271	7983
B, 100	GM967_A07_164R2_063.fsa	558999	383	1780
B, 101	GM967_A07_164R2_063.fsa	572156	493	2631
B, 102	GM967_A07_164R2_063.fsa	580179	138	530
B, 103	GM967_A07_164R2_063.fsa	591122	594	2830
B, 104	GM967_A07_164R2_063.fsa	60.72	490	2252
B, 105	GM967_A07_164R2_063.fsa	62.36	93	424
B, 106	GM967_A07_164R2_063.fsa	632791	167	923
B, 107	GM967_A07_164R2_063.fsa	646024	595	2896
B, 108	GM967_A07_164R2_063.fsa	661231	20	89
B, 109	GM967_A07_164R2_063.fsa	671332	25	153
B, 110	GM967_A07_164R2_063.fsa	685423	172	845
B, 111	GM967_A07_164R2_063.fsa	696454	195	902
B, 112	GM967_A07_164R2_063.fsa	706452	21	75
B, 113	GM967_A07_164R2_063.fsa	717416	20	66
B, 114	GM967_A07_164R2_063.fsa	728345	84	375
B, 115	GM967_A07_164R2_063.fsa	739239	31	135
B, 116	GM967_A07_164R2_063.fsa	750099	119	608
B, 117	GM967_A07_164R2_063.fsa	760924	44	167
B, 118	GM967_A07_164R2_063.fsa	774652	334	1555
B, 119	GM967_A07_164R2_063.fsa	786375	328	1585
B, 120	GM967_A07_164R2_063.fsa	799029	66	233
B, 121	GM967_A07_164R2_063.fsa	809655	114	520
B, 122	GM967_A07_164R2_063.fsa	82026	72	288
B, 123	GM967_A07_164R2_063.fsa	829887	43	166
B, 124	GM967_A07_164R2_063.fsa	840462	451	2132
B, 125	GM967_A07_164R2_063.fsa	850061	156	740
B, 126	GM967_A07_164R2_063.fsa	858689	242	1121
B, 127	GM967_A07_164R2_063.fsa	875913	388	1715
B, 128	GM967_A07_164R2_063.fsa	887372	132	498
B, 129	GM967_A07_164R2_063.fsa	898812	552	2391
B, 130	GM967_A07_164R2_063.fsa	908331	480	2074
B, 131	GM967_A07_164R2_063.fsa	917837	106	421
B, 132	GM967_A07_164R2_063.fsa	934916	458	2098
B, 133	GM967_A07_164R2_063.fsa	945332	243	923
B, 134	GM967_A07_164R2_063.fsa	958567	11	34
B, 135	GM967_A07_164R2_063.fsa	969891	1071	5283
B, 136	GM967_A07_164R2_063.fsa	981197	78	375
B, 137	GM967_A07_164R2_063.fsa	990605	466	2258
B, 138	GM967_A07_164R2_063.fsa	1009642	754	3519
B, 139	GM967_A07_164R2_063.fsa	1029802	458	2036
B, 140	GM967_A07_164R2_063.fsa	1041269	960	4522
B, 141	GM967_A07_164R2_063.fsa	1051747	238	992
B, 142	GM967_A07_164R2_063.fsa	1062192	128	467
B, 143	GM967_A07_164R2_063.fsa	1070714	88	335
B, 144	GM967_A07_164R2_063.fsa	1080159	843	4140
B, 145	GM967_A07_164R2_063.fsa	1094278	287	1302
B, 146	GM967_A07_164R2_063.fsa	1102721	12	31
B, 147	GM967_A07_164R2_063.fsa	1113947	122	583
B, 148	GM967_A07_164R2_063.fsa	1125137	389	1871
B, 149	GM967_A07_164R2_063.fsa	113629	475	2204
B, 150	GM967_A07_164R2_063.fsa	1148125	86	366
B, 151	GM967_A07_164R2_063.fsa	1159824	174	854
B, 152	GM967_A07_164R2_063.fsa	1169691	105	470
B, 153	GM967_A07_164R2_063.fsa	118042	88	385
B, 154	GM967_A07_164R2_063.fsa	1189335	74	309
B, 155	GM967_A07_164R2_063.fsa	120.0	139	591
B, 156	GM967_A07_164R2_063.fsa	1209752	142	664
B, 157	GM967_A07_164R2_063.fsa	1219507	95	367
B, 158	GM967_A07_164R2_063.fsa	1230151	292	1210
B, 159	GM967_A07_164R2_063.fsa	1239912	88	369
B, 160	GM967_A07_164R2_063.fsa	1249674	106	430
B, 161	GM967_A07_164R2_063.fsa	125944	664	3190
B, 162	GM967_A07_164R2_063.fsa	1270096	1929	9072
B, 163	GM967_A07_164R2_063.fsa	1281643	180	769
B, 164	GM967_A07_164R2_063.fsa	128964	54	172
B, 165	GM967_A07_164R2_063.fsa	1299416	555	2474
B, 166	GM967_A07_164R2_063.fsa	1308306	54	229
B, 167	GM967_A07_164R2_063.fsa	1317198	1111	5123
B, 168	GM967_A07_164R2_063.fsa	1327871	546	2469
B, 169	GM967_A07_164R2_063.fsa	1336768	260	1142
B, 170	GM967_A07_164R2_063.fsa	1347447	474	2150
B, 171	GM967_A07_164R2_063.fsa	1356349	626	2909
B, 172	GM967_A07_164R2_063.fsa	1367034	1021	4833
B, 173	GM967_A07_164R2_063.fsa	1377722	104	410
B, 174	GM967_A07_164R2_063.fsa	1391087	29	118
B, 175	GM967_A07_164R2_063.fsa	1400911	127	595
B, 176	GM967_A07_164R2_063.fsa	1411843	586	2805
B, 177	GM967_A07_164R2_063.fsa	1422773	130	579
B, 178	GM967_A07_164R2_063.fsa	1433699	119	519
B, 179	GM967_A07_164R2_063.fsa	1444623	192	795
B, 180	GM967_A07_164R2_063.fsa	1455544	333	1396
B, 181	GM967_A07_164R2_063.fsa	1465552	860	3806
B, 182	GM967_A07_164R2_063.fsa	1475558	275	1231
B, 183	GM967_A07_164R2_063.fsa	1487381	503	2164
B, 184	GM967_A07_164R2_063.fsa	1498291	164	794
B, 185	GM967_A07_164R2_063.fsa	1507381	1364	6410
B, 186	GM967_A07_164R2_063.fsa	1518287	517	2313
B, 187	GM967_A07_164R2_063.fsa	1530098	296	1444
B, 188	GM967_A07_164R2_063.fsa	1538274	1248	6011
B, 189	GM967_A07_164R2_063.fsa	1548264	174	664
B, 190	GM967_A07_164R2_063.fsa	1558252	26	92
B, 191	GM967_A07_164R2_063.fsa	1569146	71	278
B, 192	GM967_A07_164R2_063.fsa	1580038	122	522
B, 193	GM967_A07_164R2_063.fsa	159002	77	304
B, 194	GM967_A07_164R2_063.fsa	1600888	79	355
B, 195	GM967_A07_164R2_063.fsa	161154	160	736
B, 196	GM967_A07_164R2_063.fsa	1621296	184	793
B, 197	GM967_A07_164R2_063.fsa	1631044	112	475
B, 198	GM967_A07_164R2_063.fsa	1639014	443	2135
B, 199	GM967_A07_164R2_063.fsa	1650518	1148	5400
B, 200	GM967_A07_164R2_063.fsa	1660244	112	429
B, 201	GM967_A07_164R2_063.fsa	1669079	86	389
B, 202	GM967_A07_164R2_063.fsa	1681438	610	2902
B, 203	GM967_A07_164R2_063.fsa	169114	44	167
B, 204	GM967_A07_164R2_063.fsa	1699954	143	556
B, 205	GM967_A07_164R2_063.fsa	1711403	598	2842
B, 206	GM967_A07_164R2_063.fsa	1721082	115	429
B, 207	GM967_A07_164R2_063.fsa	1731633	569	2744
B, 208	GM967_A07_164R2_063.fsa	1742175	873	4287
B, 209	GM967_A07_164R2_063.fsa	1753585	102	398
B, 210	GM967_A07_164R2_063.fsa	1763232	191	817
B, 211	GM967_A07_164R2_063.fsa	1774624	427	2055
B, 212	GM967_A07_164R2_063.fsa	178338	31	117
B, 213	GM967_A07_164R2_063.fsa	179213	665	3090
B, 214	GM967_A07_164R2_063.fsa	1802658	785	3720
B, 215	GM967_A07_164R2_063.fsa	1812401	58	239
B, 216	GM967_A07_164R2_063.fsa	1823908	88	357
B, 217	GM967_A07_164R2_063.fsa	1834523	462	2152
B, 218	GM967_A07_164R2_063.fsa	1846016	606	2770
B, 219	GM967_A07_164R2_063.fsa	1857501	377	1637
B, 220	GM967_A07_164R2_063.fsa	1865448	219	996
B, 221	GM967_A07_164R2_063.fsa	1874273	96	363
B, 222	GM967_A07_164R2_063.fsa	188574	94	359
B, 223	GM967_A07_164R2_063.fsa	1897199	55	193
B, 224	GM967_A07_164R2_063.fsa	190777	406	1873
B, 225	GM967_A07_164R2_063.fsa	1919215	195	945
B, 226	GM967_A07_164R2_063.fsa	1927134	512	2579
B, 227	GM967_A07_164R2_063.fsa	1938567	713	3567
B, 228	GM967_A07_164R2_063.fsa	1949992	61	259
B, 229	GM967_A07_164R2_063.fsa	1960532	59	301
B, 230	GM967_A07_164R2_063.fsa	1971943	217	1097
B, 231	GM967_A07_164R2_063.fsa	1982469	1158	6085
B, 232	GM967_A07_164R2_063.fsa	1991237	155	814
B, 233	GM967_A07_164R2_063.fsa	2002597	50	210
B, 234	GM967_A07_164R2_063.fsa	201385	240	1173
B, 235	GM967_A07_164R2_063.fsa	2023369	820	4140
B, 236	GM967_A07_164R2_063.fsa	2033751	89	369
B, 237	GM967_A07_164R2_063.fsa	2043265	99	428
B, 238	GM967_A07_164R2_063.fsa	2052776	468	2384
B, 239	GM967_A07_164R2_063.fsa	206315	1651	8334
B, 240	GM967_A07_164R2_063.fsa	2072657	141	601
B, 241	GM967_A07_164R2_063.fsa	2083889	54	247
B, 242	GM967_A07_164R2_063.fsa	2095117	145	784
B, 243	GM967_A07_164R2_063.fsa	210548	739	3846
B, 244	GM967_A07_164R2_063.fsa	2114976	105	519
B, 245	GM967_A07_164R2_063.fsa	2123607	100	469
B, 246	GM967_A07_164R2_063.fsa	2133961	173	889
B, 247	GM967_A07_164R2_063.fsa	2145222	789	4153
B, 248	GM967_A07_164R2_063.fsa	2155664	304	1522
B, 249	GM967_A07_164R2_063.fsa	2164363	92	429
B, 250	GM967_A07_164R2_063.fsa	2176537	64	271
B, 251	GM967_A07_164R2_063.fsa	2187836	240	1205
B, 252	GM967_A07_164R2_063.fsa	2197394	521	2660
B, 253	GM967_A07_164R2_063.fsa	2207699	198	998
B, 254	GM967_A07_164R2_063.fsa	2217109	77	327
B, 255	GM967_A07_164R2_063.fsa	2226517	85	334
B, 256	GM967_A07_164R2_063.fsa	223678	254	1218
B, 257	GM967_A07_164R2_063.fsa	2247042	323	1619
B, 258	GM967_A07_164R2_063.fsa	2254737	91	413
B, 259	GM967_A07_164R2_063.fsa	2264142	83	404
B, 260	GM967_A07_164R2_063.fsa	2276111	259	1224
B, 261	GM967_A07_164R2_063.fsa	2287223	281	1261
B, 262	GM967_A07_164R2_063.fsa	2296625	332	1593
B, 263	GM967_A07_164R2_063.fsa	2306027	548	2924
B, 264	GM967_A07_164R2_063.fsa	2315427	129	592
B, 265	GM967_A07_164R2_063.fsa	2325681	630	3076
B, 266	GM967_A07_164R2_063.fsa	2336789	82	314
B, 267	GM967_A07_164R2_063.fsa	2347896	736	3799
B, 268	GM967_A07_164R2_063.fsa	2358147	123	632
B, 269	GM967_A07_164R2_063.fsa	2368398	1036	5691
B, 270	GM967_A07_164R2_063.fsa	2377794	29	137
B, 271	GM967_A07_164R2_063.fsa	2385481	370	1938
B, 272	GM967_A07_164R2_063.fsa	2397438	52	220
B, 273	GM967_A07_164R2_063.fsa	2409614	40	203
B, 274	GM967_A07_164R2_063.fsa	2420091	72	314
B, 275	GM967_A07_164R2_063.fsa	2430554	86	415
B, 276	GM967_A07_164R2_063.fsa	2441006	233	1096
B, 277	GM967_A07_164R2_063.fsa	2451445	595	3034
B, 278	GM967_A07_164R2_063.fsa	2461871	137	620
B, 279	GM967_A07_164R2_063.fsa	2473153	626	3125
B, 280	GM967_A07_164R2_063.fsa	2484421	351	1715
B, 281	GM967_A07_164R2_063.fsa	2495675	594	3013
B, 282	GM967_A07_164R2_063.fsa	2505923	538	2637
B, 283	GM967_A07_164R2_063.fsa	2515219	167	762
B, 284	GM967_A07_164R2_063.fsa	252619	258	1390
B, 285	GM967_A07_164R2_063.fsa	2536301	677	3978
B, 286	GM967_A07_164R2_063.fsa	2544716	141	720
B, 287	GM967_A07_164R2_063.fsa	255648	107	473
B, 288	GM967_A07_164R2_063.fsa	2566547	737	4131
B, 289	GM967_A07_164R2_063.fsa	257.66	729	3996
B, 290	GM967_A07_164R2_063.fsa	2587474	69	237
B, 291	GM967_A07_164R2_063.fsa	2594992	237	1206
B, 292	GM967_A07_164R2_063.fsa	2605934	947	5231
B, 293	GM967_A07_164R2_063.fsa	2616107	135	559
B, 294	GM967_A07_164R2_063.fsa	2626279	680	3650
B, 295	GM967_A07_164R2_063.fsa	2637299	695	3734
B, 296	GM967_A07_164R2_063.fsa	2655946	1334	7812
B, 297	GM967_A07_164R2_063.fsa	2665269	137	699
B, 298	GM967_A07_164R2_063.fsa	2676287	55	204
B, 299	GM967_A07_164R2_063.fsa	2687305	705	4004
B, 300	GM967_A07_164R2_063.fsa	2697475	726	4205
B, 301	GM967_A07_164R2_063.fsa	2706797	119	594
B, 302	GM967_A07_164R2_063.fsa	2716118	65	291
B, 303	GM967_A07_164R2_063.fsa	2725439	1103	6550
B, 304	GM967_A07_164R2_063.fsa	2735608	42	148
B, 305	GM967_A07_164R2_063.fsa	2745776	71	346
B, 306	GM967_A07_164R2_063.fsa	2757638	292	1728
B, 307	GM967_A07_164R2_063.fsa	2767805	560	3343
B, 308	GM967_A07_164R2_063.fsa	2777973	68	324
B, 309	GM967_A07_164R2_063.fsa	2788139	69	339
B, 310	GM967_A07_164R2_063.fsa	2798306	90	493
B, 311	GM967_A07_164R2_063.fsa	2808404	39	187
B, 312	GM967_A07_164R2_063.fsa	2817644	35	180
B, 313	GM967_A07_164R2_063.fsa	2826041	58	304
B, 314	GM967_A07_164R2_063.fsa	2836952	111	646
B, 315	GM967_A07_164R2_063.fsa	2847859	82	414
B, 316	GM967_A07_164R2_063.fsa	2857921	62	322
B, 317	GM967_A07_164R2_063.fsa	2868818	80	356
B, 318	GM967_A07_164R2_063.fsa	2878033	123	707
B, 319	GM967_A07_164R2_063.fsa	2887245	105	549
B, 320	GM967_A07_164R2_063.fsa	2897291	29	127
B, 321	GM967_A07_164R2_063.fsa	2905658	118	675
B, 322	GM967_A07_164R2_063.fsa	2917368	116	644
B, 323	GM967_A07_164R2_063.fsa	292.74	72	307
B, 324	GM967_A07_164R2_063.fsa	2937428	106	533
B, 325	GM967_A07_164R2_063.fsa	2947451	835	5030
B, 326	GM967_A07_164R2_063.fsa	295747	103	515
B, 327	GM967_A07_164R2_063.fsa	2966649	182	981
B, 328	GM967_A07_164R2_063.fsa	2977494	103	618
B, 329	GM967_A07_164R2_063.fsa	2987499	270	1676
B, 330	GM967_A07_164R2_063.fsa	299.75	129	722
B, 331	GM967_A07_164R2_063.fsa	3009871	168	1124
B, 332	GM967_A07_164R2_063.fsa	3019761	1664	11176
B, 333	GM967_A07_164R2_063.fsa	3030497	192	1151
B, 334	GM967_A07_164R2_063.fsa	3041256	63	322
B, 335	GM967_A07_164R2_063.fsa	3052038	83	436
B, 336	GM967_A07_164R2_063.fsa	3062012	102	549
B, 337	GM967_A07_164R2_063.fsa	3071172	77	422
B, 338	GM967_A07_164R2_063.fsa	3081185	57	288
B, 339	GM967_A07_164R2_063.fsa	3091217	139	764
B, 340	GM967_A07_164R2_063.fsa	3102109	104	537
B, 341	GM967_A07_164R2_063.fsa	3113025	128	673
B, 342	GM967_A07_164R2_063.fsa	3123123	44	208
B, 343	GM967_A07_164R2_063.fsa	3132398	121	671
B, 344	GM967_A07_164R2_063.fsa	3142604	28	111
B, 345	GM967_A07_164R2_063.fsa	3152156	135	692
B, 346	GM967_A07_164R2_063.fsa	3160844	46	202
B, 347	GM967_A07_164R2_063.fsa	3169536	442	2792
B, 348	GM967_A07_164R2_063.fsa	3179104	64	281
B, 349	GM967_A07_164R2_063.fsa	3188678	55	257
B, 350	GM967_A07_164R2_063.fsa	3198258	699	4602
B, 351	GM967_A07_164R2_063.fsa	3210185	328	1916
B, 352	GM967_A07_164R2_063.fsa	3220355	96	517
B, 353	GM967_A07_164R2_063.fsa	3229663	43	193
B, 354	GM967_A07_164R2_063.fsa	3239803	853	5736
B, 355	GM967_A07_164R2_063.fsa	3250771	125	718
B, 356	GM967_A07_164R2_063.fsa	3261721	10	47
B, 357	GM967_A07_164R2_063.fsa	3272653	37	157
B, 358	GM967_A07_164R2_063.fsa	3283567	193	1179
B, 359	GM967_A07_164R2_063.fsa	3293625	149	933
B, 360	GM967_A07_164R2_063.fsa	3305342	63	238
B, 361	GM967_A07_164R2_063.fsa	3315368	375	2327
B, 362	GM967_A07_164R2_063.fsa	332538	183	1064
B, 363	GM967_A07_164R2_063.fsa	3337041	190	1166
B, 364	GM967_A07_164R2_063.fsa	3347852	220	1339
B, 365	GM967_A07_164R2_063.fsa	3356156	639	4669
B, 366	GM967_A07_164R2_063.fsa	3366108	471	3086
B, 367	GM967_A07_164R2_063.fsa	3375217	14	30
B, 368	GM967_A07_164R2_063.fsa	3385968	188	1149
B, 369	GM967_A07_164R2_063.fsa	3395876	100	560
B, 370	GM967_A07_164R2_063.fsa	3406701	454	3136
B, 371	GM967_A07_164R2_063.fsa	3416752	42	215
B, 372	GM967_A07_164R2_063.fsa	342764	26	99
B, 373	GM967_A07_164R2_063.fsa	3438526	39	150
B, 374	GM967_A07_164R2_063.fsa	3447737	245	1644
B, 375	GM967_A07_164R2_063.fsa	3457783	42	207
B, 376	GM967_A07_164R2_063.fsa	3466992	224	1478
B, 377	GM967_A07_164R2_063.fsa	3477874	40	175
B, 378	GM967_A07_164R2_063.fsa	3487081	44	220
B, 379	GM967_A07_164R2_063.fsa	3497123	21	87
B, 380	GM967_A07_164R2_063.fsa	3508002	230	1477
B, 381	GM967_A07_164R2_063.fsa	3518042	25	97
B, 382	GM967_A07_164R2_063.fsa	3527245	123	705
B, 383	GM967_A07_164R2_063.fsa	353812	77	419
B, 384	GM967_A07_164R2_063.fsa	3548157	40	176
B, 385	GM967_A07_164R2_063.fsa	3556521	81	481
B, 386	GM967_A07_164R2_063.fsa	3568229	770	5744
B, 387	GM967_A07_164R2_063.fsa	3586624	379	2514
B, 388	GM967_A07_164R2_063.fsa	3598328	41	192
B, 389	GM967_A07_164R2_063.fsa	3607485	146	891
B, 390	GM967_A07_164R2_063.fsa	3618298	42	219
B, 391	GM967_A07_164R2_063.fsa	3629114	534	3826
B, 392	GM967_A07_164R2_063.fsa	363.91	97	559
B, 393	GM967_A07_164R2_063.fsa	3647424	28	110
B, 394	GM967_A07_164R2_063.fsa	3656581	73	331
B, 395	GM967_A07_164R2_063.fsa	3667406	70	346
B, 396	GM967_A07_164R2_063.fsa	367.74	45	265
B, 397	GM967_A07_164R2_063.fsa	3687396	378	2784
B, 398	GM967_A07_164R2_063.fsa	3698228	21	79
B, 399	GM967_A07_164R2_063.fsa	3708229	61	368
B, 400	GM967_A07_164R2_063.fsa	3719065	272	2028
B, 401	GM967_A07_164R2_063.fsa	3729904	106	710
B, 402	GM967_A07_164R2_063.fsa	3740745	34	168
B, 403	GM967_A07_164R2_063.fsa	3751589	69	389
B, 404	GM967_A07_164R2_063.fsa	3760767	48	248
B, 405	GM967_A07_164R2_063.fsa	3769946	39	228
B, 406	GM967_A07_164R2_063.fsa	3779127	98	690
B, 407	GM967_A07_164R2_063.fsa	3789145	35	189
B, 408	GM967_A07_164R2_063.fsa	379833	21	76
B, 409	GM967_A07_164R2_063.fsa	3809288	60	356
B, 410	GM967_A07_164R2_063.fsa	3818575	36	165
B, 411	GM967_A07_164R2_063.fsa	3827862	8	38
B, 412	GM967_A07_164R2_063.fsa	3838836	59	295
B, 413	GM967_A07_164R2_063.fsa	3848966	183	1163
B, 414	GM967_A07_164R2_063.fsa	3859939	35	149
B, 415	GM967_A07_164R2_063.fsa	386838	34	148
B, 416	GM967_A07_164R2_063.fsa	387682	109	743
B, 417	GM967_A07_164R2_063.fsa	3886947	297	2081
B, 418	GM967_A07_164R2_063.fsa	3897918	9	34
B, 419	GM967_A07_164R2_063.fsa	3908888	203	1429
B, 420	GM967_A07_164R2_063.fsa	3920701	17	56
B, 421	GM967_A07_164R2_063.fsa	3930827	68	330
B, 422	GM967_A07_164R2_063.fsa	3940951	100	551
B, 423	GM967_A07_164R2_063.fsa	3952762	232	1692
B, 424	GM967_A07_164R2_063.fsa	3962042	581	5049
B, 425	GM967_A07_164R2_063.fsa	3971321	100	515
B, 426	GM967_A07_164R2_063.fsa	3983131	58	370
B, 427	GM967_A07_164R2_063.fsa	3993252	246	1876
B, 428	GM967_A07_164R2_063.fsa	400331	100	673
B, 429	GM967_A07_164R2_063.fsa	4012418	27	184
B, 430	GM967_A07_164R2_063.fsa	4022364	25	91
B, 431	GM967_A07_164R2_063.fsa	4033149	96	633
B, 432	GM967_A07_164R2_063.fsa	4042285	156	1094
B, 433	GM967_A07_164R2_063.fsa	4053925	102	624
B, 434	GM967_A07_164R2_063.fsa	4063913	33	168
B, 435	GM967_A07_164R2_063.fsa	4072245	51	327
B, 436	GM967_A07_164R2_063.fsa	4082252	126	854
B, 437	GM967_A07_164R2_063.fsa	4093105	35	182
B, 438	GM967_A07_164R2_063.fsa	4102298	269	1945
B, 439	GM967_A07_164R2_063.fsa	4113174	26	88
B, 440	GM967_A07_164R2_063.fsa	4123225	21	108
B, 441	GM967_A07_164R2_063.fsa	4132448	37	257
B, 442	GM967_A07_164R2_063.fsa	4141711	72	568
B, 443	GM967_A07_164R2_063.fsa	4152838	5	15
B, 444	GM967_A07_164R2_063.fsa	4163116	43	231
B, 445	GM967_A07_164R2_063.fsa	4171686	51	293
B, 446	GM967_A07_164R2_063.fsa	4181976	298	2328
B, 447	GM967_A07_164R2_063.fsa	4202527	484	3914
B, 448	GM967_A07_164R2_063.fsa	4213475	151	1007
B, 449	GM967_A07_164R2_063.fsa	422442	146	893
B, 450	GM967_A07_164R2_063.fsa	4236204	47	247
B, 451	GM967_A07_164R2_063.fsa	4244619	88	547
B, 452	GM967_A07_164R2_063.fsa	4255556	57	287
B, 453	GM967_A07_164R2_063.fsa	4272376	261	2138
B, 454	GM967_A07_164R2_063.fsa	4281624	40	239
B, 455	GM967_A07_164R2_063.fsa	4291711	137	1153
B, 456	GM967_A07_164R2_063.fsa	4301795	143	975
B, 457	GM967_A07_164R2_063.fsa	4321117	21	65
B, 458	GM967_A07_164R2_063.fsa	4332035	111	1075
B, 459	GM967_A07_164R2_063.fsa	4342949	59	387
B, 460	GM967_A07_164R2_063.fsa	4353022	26	121
B, 461	GM967_A07_164R2_063.fsa	4364771	22	118
B, 462	GM967_A07_164R2_063.fsa	4372322	12	42
B, 463	GM967_A07_164R2_063.fsa	4382389	59	335
B, 464	GM967_A07_164R2_063.fsa	4401708	377	3732
B, 465	GM967_A07_164R2_063.fsa	4412812	15	43
B, 466	GM967_A07_164R2_063.fsa	4422213	46	177
B, 467	GM967_A07_164R2_063.fsa	4432474	202	1443
B, 468	GM967_A07_164R2_063.fsa	4443597	24	109
B, 469	GM967_A07_164R2_063.fsa	4452157	48	310
B, 470	GM967_A07_164R2_063.fsa	4459864	112	844
B, 471	GM967_A07_164R2_063.fsa	4470146	95	554
B, 472	GM967_A07_164R2_063.fsa	4479575	5	23
B, 473	GM967_A07_164R2_063.fsa	4491583	38	245
B, 474	GM967_A07_164R2_063.fsa	4502741	187	1538
B, 475	GM967_A07_164R2_063.fsa	4512186	35	228
B, 476	GM967_A07_164R2_063.fsa	4522496	10	32
B, 477	GM967_A07_164R2_063.fsa	4531952	85	644
B, 478	GM967_A07_164R2_063.fsa	4543993	36	216
B, 479	GM967_A07_164R2_063.fsa	4562931	471	4614
B, 480	GM967_A07_164R2_063.fsa	4572407	601	5436
B, 481	GM967_A07_164R2_063.fsa	459051	23	95
B, 482	GM967_A07_164R2_063.fsa	4601706	7	23
B, 483	GM967_A07_164R2_063.fsa	4612797	47	267
B, 484	GM967_A07_164R2_063.fsa	4622188	215	2286
B, 485	GM967_A07_164R2_063.fsa	4643553	4	16
B, 486	GM967_A07_164R2_063.fsa	4652963	89	581
B, 487	GM967_A07_164R2_063.fsa	4662379	34	139
B, 488	GM967_A07_164R2_063.fsa	4681228	234	2208
B, 489	GM967_A07_164R2_063.fsa	469152	207	1805
B, 490	GM967_A07_164R2_063.fsa	4701818	84	551
B, 491	GM967_A07_164R2_063.fsa	4711264	19	92
B, 492	GM967_A07_164R2_063.fsa	4723295	81	586
B, 493	GM967_A07_164R2_063.fsa	4731894	102	705
B, 494	GM967_A07_164R2_063.fsa	4755136	648	6757
B, 495	GM967_A07_164R2_063.fsa	4767202	365	4492
B, 496	GM967_A07_164R2_063.fsa	4781866	118	849
B, 497	GM967_A07_164R2_063.fsa	4793089	42	197
B, 498	GM967_A07_164R2_063.fsa	4809617	228	1555
B, 499	GM967_A07_164R2_063.fsa	4831501	110	800
B, 500	GM967_A07_164R2_063.fsa	4841143	304	2757
B, 501	GM967_A07_164R2_063.fsa	4849037	291	2543
B, 502	GM967_A07_164R2_063.fsa	4869234	16	93
B, 503	GM967_A07_164R2_063.fsa	4881544	20	94
B, 504	GM967_A07_164R2_063.fsa	4890345	11	35
B, 505	GM967_A07_164R2_063.fsa	4900914	21	68
B, 506	GM967_A07_164R2_063.fsa	4937978	31322	327537
B, 507	GM967_A07_164R2_063.fsa	4948588	25665	289934
B, 508	GM967_A07_164R2_063.fsa	4985796	6	12
B, 509	GM967_A07_164R2_063.fsa	4992896	8	12
B, 510	GM967_A07_164R2_063.fsa	5005265	309	3124
B, 511	GM967_A07_164R2_063.fsa	5016686	253	2444
B, 512	GM967_A07_164R2_063.fsa	5034293	8	29
B, 513	GM967_A07_164R2_063.fsa	5051062	34	254
B, 514	GM967_A07_164R2_063.fsa	5058135	30	311
B, 515	GM967_A07_164R2_063.fsa	5089164	13	80
B, 516	GM967_A07_164R2_063.fsa	5103396	21	145
B, 517	GM967_A07_164R2_063.fsa	5114981	17	100
B, 518	GM967_A07_164R2_063.fsa	5120335	16	99
B, 519	GM967_A07_164R2_063.fsa	513642	10	29
B, 520	GM967_A07_164R2_063.fsa	5144536	9	22
B, 521	GM967_A07_164R2_063.fsa	5150889	8	20
B, 522	GM967_A07_164R2_063.fsa	5158153	13	84
B, 523	GM967_A07_164R2_063.fsa	5169057	11	49
B, 524	GM967_A07_164R2_063.fsa	517815	10	41
B, 525	GM967_A07_164R2_063.fsa	520806	11	46
B, 526	GM967_A07_164R2_063.fsa	5234036	12	59
B, 527	GM967_A07_164R2_063.fsa	5242995	14	62
B, 528	GM967_A07_164R2_063.fsa	5250164	10	87
B, 529	GM967_A07_164R2_063.fsa	5271674	10	70
B, 530	GM967_A07_164R2_063.fsa	5286018	9	52
B, 531	GM967_A07_164R2_063.fsa	5298572	9	44
B, 532	GM967_A07_164R2_063.fsa	5319203	15	113
B, 533	GM967_A07_164R2_063.fsa	5331764	13	50
B, 534	GM967_A07_164R2_063.fsa	534343	11	58
B, 535	GM967_A07_164R2_063.fsa	5353303	10	52
B, 536	GM967_A07_164R2_063.fsa	536228	8	38
B, 537	GM967_A07_164R2_063.fsa	5372157	11	46
B, 538	GM967_A07_164R2_063.fsa	5382035	12	55
B, 539	GM967_A07_164R2_063.fsa	540.0	14	74
B, 540	GM967_A07_164R2_063.fsa	5422737	10	48
B, 541	GM967_A07_164R2_063.fsa	5435504	11	35
B, 542	GM967_A07_164R2_063.fsa	544921	12	50
B, 543	GM967_A07_164R2_063.fsa	5456531	11	43
B, 544	GM967_A07_164R2_063.fsa	5467529	9	47
B, 545	GM967_A07_164R2_063.fsa	5476707	7	37
B, 546	GM967_A07_164R2_063.fsa	5487738	7	29
B, 547	GM967_A07_164R2_063.fsa	5502475	10	67
B, 548	GM967_A07_164R2_063.fsa	5509855	12	51
B, 549	GM967_A07_164R2_063.fsa	5518168	16	49
B, 550	GM967_A07_164R2_063.fsa	5527417	15	76
B, 551	GM967_A07_164R2_063.fsa	5536678	11	67
B, 552	GM967_A07_164R2_063.fsa	5551524	8	50
B, 553	GM967_A07_164R2_063.fsa	556454	8	30
B, 554	GM967_A07_164R2_063.fsa	5573854	16	41
B, 555	GM967_A07_164R2_063.fsa	5582247	7	37
B, 556	GM967_A07_164R2_063.fsa	5589716	10	28
B, 557	GM967_A07_164R2_063.fsa	5598129	12	53
B, 558	GM967_A07_164R2_063.fsa	5623565	12	60
B, 559	GM967_A07_164R2_063.fsa	5627341	8	26
B, 560	GM967_A07_164R2_063.fsa	5633954	10	48
B, 561	GM967_A07_164R2_063.fsa	5645302	12	55
B, 562	GM967_A07_164R2_063.fsa	5656665	12	94
B, 563	GM967_A07_164R2_063.fsa	5677537	12	60
B, 564	GM967_A07_164R2_063.fsa	5690846	13	80
B, 565	GM967_A07_164R2_063.fsa	5699413	12	62
B, 566	GM967_A07_164R2_063.fsa	5707035	14	46
B, 567	GM967_A07_164R2_063.fsa	572421	17	118
B, 568	GM967_A07_164R2_063.fsa	5737592	7	36
B, 569	GM967_A07_164R2_063.fsa	5751954	10	41
B, 570	GM967_A07_164R2_063.fsa	5761541	13	40
B, 571	GM967_A07_164R2_063.fsa	5767299	8	24
B, 572	GM967_A07_164R2_063.fsa	5776904	11	68
B, 573	GM967_A07_164R2_063.fsa	5803838	12	29
B, 574	GM967_A07_164R2_063.fsa	5815357	15	147
B, 575	GM967_A07_164R2_063.fsa	5827847	9	37
B, 576	GM967_A07_164R2_063.fsa	5831692	9	27
B, 577	GM967_A07_164R2_063.fsa	5842273	9	47
B, 578	GM967_A07_164R2_063.fsa	5849972	7	38
B, 579	GM967_A07_164R2_063.fsa	5862494	14	56
B, 580	GM967_A07_164R2_063.fsa	5881779	11	61
B, 581	GM967_A07_164R2_063.fsa	5907857	10	46
B, 582	GM967_A07_164R2_063.fsa	5915593	10	41
B, 583	GM967_A07_164R2_063.fsa	5927205	14	64
B, 584	GM967_A07_164R2_063.fsa	5934952	13	59
B, 585	GM967_A07_164R2_063.fsa	5942703	11	29
B, 586	GM967_A07_164R2_063.fsa	5952398	8	52
B, 587	GM967_A07_164R2_063.fsa	5967923	14	60
B, 588	GM967_A07_164R2_063.fsa	5978607	8	39
B, 589	GM967_A07_164R2_063.fsa	598.93	14	90
B, 590	GM967_A07_164R2_063.fsa	6005797	10	46
B, 591	GM967_A07_164R2_063.fsa	6011594	11	66
B, 592	GM967_A07_164R2_063.fsa	6019324	11	57
B, 593	GM967_A07_164R2_063.fsa	6033816	13	56
B, 594	GM967_A07_164R2_063.fsa	6041546	10	46
B, 595	GM967_A07_164R2_063.fsa	6054106	13	90
B, 596	GM967_A07_164R2_063.fsa	6067633	10	50
B, 597	GM967_A07_164R2_063.fsa	6087923	18	121
B, 598	GM967_A07_164R2_063.fsa	6094686	12	52
B, 599	GM967_A07_164R2_063.fsa	6104348	18	98
B, 600	GM967_A07_164R2_063.fsa	6120773	10	49
B, 601	GM967_A07_164R2_063.fsa	6133333	10	50
B, 602	GM967_A07_164R2_063.fsa	6145894	12	84
B, 603	GM967_A07_164R2_063.fsa	6164251	10	34
B, 604	GM967_A07_164R2_063.fsa	6174879	11	72
B, 605	GM967_A07_164R2_063.fsa	6184541	11	86
B, 606	GM967_A07_164R2_063.fsa	6195169	15	81
B, 607	GM967_A07_164R2_063.fsa	6216425	12	81
B, 608	GM967_A07_164R2_063.fsa	6245411	9	45
B, 609	GM967_A07_164R2_063.fsa	6259903	8	44
B, 610	GM967_A07_164R2_063.fsa	6268599	13	80
B, 611	GM967_A07_164R2_063.fsa	6285024	12	44
G, 1	GM967_A07_164R2_063.fsa	1318976	54	228
G, 2	GM967_A07_164R2_063.fsa	1507381	71	267
G, 3	GM967_A07_164R2_063.fsa	2948286	55	268
G, 4	GM967_A07_164R2_063.fsa	3022236	56	354
G, 5	GM967_A07_164R2_063.fsa	4927377	68	392
G, 6	GM967_A07_164R2_063.fsa	4939745	529	2799
G, 7	GM967_A07_164R2_063.fsa	4952127	571	5969
Y, 1	GM967_A07_164R2_063.fsa		50	186
Y, 2	GM967_A07_164R2_063.fsa	206255	58	265
Y, 3	GM967_A07_164R2_063.fsa	372474	59	210
Y, 4	GM967_A07_164R2_063.fsa	113629	52	196
Y, 5	GM967_A07_164R2_063.fsa	1160722	56	268
Y, 6	GM967_A07_164R2_063.fsa	1267431	60	258
Y, 7	GM967_A07_164R2_063.fsa	1307417	59	366
Y, 8	GM967_A07_164R2_063.fsa	1332319	55	313
Y, 9	GM967_A07_164R2_063.fsa	1506472	57	299
Y, 10	GM967_A07_164R2_063.fsa	1535548	55	316
Y, 11	GM967_A07_164R2_063.fsa	1619522	54	344
Y, 12	GM967_A07_164R2_063.fsa	1638129	58	374
Y, 13	GM967_A07_164R2_063.fsa	1683203	55	388
Y, 14	GM967_A07_164R2_063.fsa	1728996	62	220
Y, 15	GM967_A07_164R2_063.fsa	1750953	51	159
Y, 16	GM967_A07_164R2_063.fsa	1793879	58	157
Y, 17	GM967_A07_164R2_063.fsa	1835407	57	297
Y, 18	GM967_A07_164R2_063.fsa	1938567	50	212
Y, 19	GM967_A07_164R2_063.fsa	2064014	70	470
Y, 20	GM967_A07_164R2_063.fsa	2117565	50	242
Y, 21	GM967_A07_164R2_063.fsa	2145222	50	309
Y, 22	GM967_A07_164R2_063.fsa	2306881	50	284
Y, 23	GM967_A07_164R2_063.fsa	236669	53	489
Y, 24	GM967_A07_164R2_063.fsa	2390606	55	244
Y, 25	GM967_A07_164R2_063.fsa	2536301	52	189
Y, 26	GM967_A07_164R2_063.fsa	2557319	52	225
Y, 27	GM967_A07_164R2_063.fsa	2574088	51	234
Y, 28	GM967_A07_164R2_063.fsa	2657641	59	387
Y, 29	GM967_A07_164R2_063.fsa	2941604	51	444
Y, 30	GM967_A07_164R2_063.fsa	2951626	50	218
Y, 31	GM967_A07_164R2_063.fsa	3011518	55	318
Y, 32	GM967_A07_164R2_063.fsa	3019761	89	401
Y, 33	GM967_A07_164R2_063.fsa	3166928	56	338
Y, 34	GM967_A07_164R2_063.fsa	3239803	62	370
Y, 35	GM967_A07_164R2_063.fsa	3352005	66	555
Y, 36	GM967_A07_164R2_063.fsa	3408377	65	316
Y, 37	GM967_A07_164R2_063.fsa	3730738	61	187
Y, 38	GM967_A07_164R2_063.fsa	3818575	54	222
Y, 39	GM967_A07_164R2_063.fsa	3883572	63	467
Y, 40	GM967_A07_164R2_063.fsa	402.9	55	381
Y, 41	GM967_A07_164R2_063.fsa	4537111	56	226
Y, 42	GM967_A07_164R2_063.fsa	4924728	82	297
Y, 43	GM967_A07_164R2_063.fsa	4938861	1386	7897
Y, 44	GM967_A07_164R2_063.fsa	4947703	428	4474
Y, 45	GM967_A07_164R2_063.fsa	5007899	72	651
Y, 46	GM967_A07_164R2_063.fsa	5016686	66	577
Y, 47	GM967_A07_164R2_063.fsa	5382933	64	208
Y, 48	GM967_A07_164R2_063.fsa	5547809	52	212
Y, 49	GM967_A07_164R2_063.fsa	5721345	51	352
Y, 50	GM967_A07_164R2_063.fsa	582112	51	220
Y, 51	GM967_A07_164R2_063.fsa	5927205	51	369
R, 1	GM967_A07_164R2_063.fsa		58	255
R, 2	GM967_A07_164R2_063.fsa		50	195
R, 3	GM967_A07_164R2_063.fsa		58	241
R, 4	GM967_A07_164R2_063.fsa		51	252
R, 5	GM967_A07_164R2_063.fsa	184722	51	289
R, 6	GM967_A07_164R2_063.fsa	550828	54	241
R, 7	GM967_A07_164R2_063.fsa	128964	52	313
R, 8	GM967_A07_164R2_063.fsa	1479196	50	184
R, 9	GM967_A07_164R2_063.fsa	1521013	50	286
R, 10	GM967_A07_164R2_063.fsa	1605327	54	235
R, 11	GM967_A07_164R2_063.fsa	1728117	51	216
R, 12	GM967_A07_164R2_063.fsa	1788631	62	508
R, 13	GM967_A07_164R2_063.fsa	1807087	60	417
R, 14	GM967_A07_164R2_063.fsa	1921855	50	387
R, 15	GM967_A07_164R2_063.fsa	2064879	51	268
R, 16	GM967_A07_164R2_063.fsa	2112386	52	248
R, 17	GM967_A07_164R2_063.fsa	249654	62	198
R, 18	GM967_A07_164R2_063.fsa	255.48	54	164
R, 19	GM967_A07_164R2_063.fsa	2583293	57	265
R, 20	GM967_A07_164R2_063.fsa	2660184	50	214
R, 21	GM967_A07_164R2_063.fsa	2669507	57	328
R, 22	GM967_A07_164R2_063.fsa	3135775	50	246
R, 23	GM967_A07_164R2_063.fsa	3946857	56	385
R, 24	GM967_A07_164R2_063.fsa	4238729	52	280
R, 25	GM967_A07_164R2_063.fsa	4584474	51	473
R, 26	GM967_A07_164R2_063.fsa	492208	72	413
R, 27	GM967_A07_164R2_063.fsa	558598	53	267
R, 28	GM967_A07_164R2_063.fsa	5632064	52	301
O, 1	GM967_A07_164R2_063.fsa	20.0	1676	16568
O, 2	GM967_A07_164R2_063.fsa	40.0	1543	10989
O, 3	GM967_A07_164R2_063.fsa	60.0	2958	16643
O, 4	GM967_A07_164R2_063.fsa	80.0	1948	10965
O, 5	GM967_A07_164R2_063.fsa	100.0	3167	16754
O, 6	GM967_A07_164R2_063.fsa	114.0	3611	19227
O, 7	GM967_A07_164R2_063.fsa	1152629	63	473
O, 8	GM967_A07_164R2_063.fsa	120.0	2937	15502
O, 9	GM967_A07_164R2_063.fsa	1212412	65	524
O, 10	GM967_A07_164R2_063.fsa	140.0	2409	12362
O, 11	GM967_A07_164R2_063.fsa	160.0	2615	13774
O, 12	GM967_A07_164R2_063.fsa	180.0	3302	16593
O, 13	GM967_A07_164R2_063.fsa	181063	52	412
O, 14	GM967_A07_164R2_063.fsa	200.0	2627	13576
O, 15	GM967_A07_164R2_063.fsa	2009523	50	456
O, 16	GM967_A07_164R2_063.fsa	214.0	2525	13571
O, 17	GM967_A07_164R2_063.fsa	2150444	51	413
O, 18	GM967_A07_164R2_063.fsa	220.0	2013	11158
O, 19	GM967_A07_164R2_063.fsa	240.0	2955	16829
O, 20	GM967_A07_164R2_063.fsa	250.0	1348	8030
O, 21	GM967_A07_164R2_063.fsa	260.0	2121	12937
O, 22	GM967_A07_164R2_063.fsa	280.0	2217	14258
O, 23	GM967_A07_164R2_063.fsa	300.0	2207	14773
O, 24	GM967_A07_164R2_063.fsa	314.0	1418	9605
O, 25	GM967_A07_164R2_063.fsa	320.0	1539	11053
O, 26	GM967_A07_164R2_063.fsa	340.0	1919	14310
O, 27	GM967_A07_164R2_063.fsa	360.0	1589	12527
O, 28	GM967_A07_164R2_063.fsa	380.0	1186	9625
O, 29	GM967_A07_164R2_063.fsa	400.0	1660	13766
O, 30	GM967_A07_164R2_063.fsa	414.0	1571	13531
O, 31	GM967_A07_164R2_063.fsa	420.0	1468	12829
O, 32	GM967_A07_164R2_063.fsa	440.0	1794	16086
O, 33	GM967_A07_164R2_063.fsa	460.0	2049	18538
O, 34	GM967_A07_164R2_063.fsa	480.0	1992	18455
O, 35	GM967_A07_164R2_063.fsa	500.0	825	8489
O, 36	GM967_A07_164R2_063.fsa	514.0	966	9729
O, 37	GM967_A07_164R2_063.fsa	520.0	2119	21431
O, 38	GM967_A07_164R2_063.fsa	540.0	1739	18280
O, 39	GM967_A07_164R2_063.fsa	560.0	1102	11927
O, 40	GM967_A07_164R2_063.fsa	580.0	1702	18505
O, 41	GM967_A07_164R2_063.fsa	600.0	1117	12055

## Sheet: 164R3
Dye/Sample Peak	Sample File Name	Size	Height	Area in Point
B, 1	GM967_A08_164R3_064.fsa		13	101
B, 2	GM967_A08_164R3_064.fsa		14	85
B, 3	GM967_A08_164R3_064.fsa		9	26
B, 4	GM967_A08_164R3_064.fsa		7	53
B, 5	GM967_A08_164R3_064.fsa		8	37
B, 6	GM967_A08_164R3_064.fsa		8	26
B, 7	GM967_A08_164R3_064.fsa		12	29
B, 8	GM967_A08_164R3_064.fsa		10	34
B, 9	GM967_A08_164R3_064.fsa		9	39
B, 10	GM967_A08_164R3_064.fsa		6	26
B, 11	GM967_A08_164R3_064.fsa		14	45
B, 12	GM967_A08_164R3_064.fsa		7	49
B, 13	GM967_A08_164R3_064.fsa		10	30
B, 14	GM967_A08_164R3_064.fsa		6	22
B, 15	GM967_A08_164R3_064.fsa		10	47
B, 16	GM967_A08_164R3_064.fsa		9	64
B, 17	GM967_A08_164R3_064.fsa		10	80
B, 18	GM967_A08_164R3_064.fsa		12	46
B, 19	GM967_A08_164R3_064.fsa		11	59
B, 20	GM967_A08_164R3_064.fsa		11	70
B, 21	GM967_A08_164R3_064.fsa		16	108
B, 22	GM967_A08_164R3_064.fsa		15	46
B, 23	GM967_A08_164R3_064.fsa		13	74
B, 24	GM967_A08_164R3_064.fsa		20	50
B, 25	GM967_A08_164R3_064.fsa		11	45
B, 26	GM967_A08_164R3_064.fsa		10	42
B, 27	GM967_A08_164R3_064.fsa		9	42
B, 28	GM967_A08_164R3_064.fsa		10	67
B, 29	GM967_A08_164R3_064.fsa		11	55
B, 30	GM967_A08_164R3_064.fsa		9	45
B, 31	GM967_A08_164R3_064.fsa		12	34
B, 32	GM967_A08_164R3_064.fsa		6	28
B, 33	GM967_A08_164R3_064.fsa		12	64
B, 34	GM967_A08_164R3_064.fsa		13	43
B, 35	GM967_A08_164R3_064.fsa		12	38
B, 36	GM967_A08_164R3_064.fsa		11	52
B, 37	GM967_A08_164R3_064.fsa		6	35
B, 38	GM967_A08_164R3_064.fsa		8	40
B, 39	GM967_A08_164R3_064.fsa		10	51
B, 40	GM967_A08_164R3_064.fsa		8	47
B, 41	GM967_A08_164R3_064.fsa		9	80
B, 42	GM967_A08_164R3_064.fsa		11	43
B, 43	GM967_A08_164R3_064.fsa		11	58
B, 44	GM967_A08_164R3_064.fsa		9	33
B, 45	GM967_A08_164R3_064.fsa		11	35
B, 46	GM967_A08_164R3_064.fsa		11	69
B, 47	GM967_A08_164R3_064.fsa		8	31
B, 48	GM967_A08_164R3_064.fsa		15	63
B, 49	GM967_A08_164R3_064.fsa		9	38
B, 50	GM967_A08_164R3_064.fsa		17	63
B, 51	GM967_A08_164R3_064.fsa		11	46
B, 52	GM967_A08_164R3_064.fsa		13	83
B, 53	GM967_A08_164R3_064.fsa		13	72
B, 54	GM967_A08_164R3_064.fsa		11	39
B, 55	GM967_A08_164R3_064.fsa		14	61
B, 56	GM967_A08_164R3_064.fsa		11	50
B, 57	GM967_A08_164R3_064.fsa		12	70
B, 58	GM967_A08_164R3_064.fsa		10	59
B, 59	GM967_A08_164R3_064.fsa		12	48
B, 60	GM967_A08_164R3_064.fsa		12	36
B, 61	GM967_A08_164R3_064.fsa		9	30
B, 62	GM967_A08_164R3_064.fsa		18	118
B, 63	GM967_A08_164R3_064.fsa		11	40
B, 64	GM967_A08_164R3_064.fsa		7	31
B, 65	GM967_A08_164R3_064.fsa		9	55
B, 66	GM967_A08_164R3_064.fsa		11	51
B, 67	GM967_A08_164R3_064.fsa		18	67
B, 68	GM967_A08_164R3_064.fsa		10	86
B, 69	GM967_A08_164R3_064.fsa		20	115
B, 70	GM967_A08_164R3_064.fsa		13	98
B, 71	GM967_A08_164R3_064.fsa		228	1703
B, 72	GM967_A08_164R3_064.fsa		149	1441
B, 73	GM967_A08_164R3_064.fsa		215	1270
B, 74	GM967_A08_164R3_064.fsa		123	705
B, 75	GM967_A08_164R3_064.fsa	0.5517	6	13
B, 76	GM967_A08_164R3_064.fsa	2069	60	339
B, 77	GM967_A08_164R3_064.fsa	41379	65	360
B, 78	GM967_A08_164R3_064.fsa	56552	13	50
B, 79	GM967_A08_164R3_064.fsa	71724	14	81
B, 80	GM967_A08_164R3_064.fsa	85517	9	38
B, 81	GM967_A08_164R3_064.fsa	10069	9	36
B, 82	GM967_A08_164R3_064.fsa	113103	19	92
B, 83	GM967_A08_164R3_064.fsa	124138	22	98
B, 84	GM967_A08_164R3_064.fsa	137931	66	375
B, 85	GM967_A08_164R3_064.fsa	150345	32	189
B, 86	GM967_A08_164R3_064.fsa	172414	35	180
B, 87	GM967_A08_164R3_064.fsa	190345	47	162
B, 88	GM967_A08_164R3_064.fsa	20777	492	2457
B, 89	GM967_A08_164R3_064.fsa	224618	252	1376
B, 90	GM967_A08_164R3_064.fsa	235169	213	1109
B, 91	GM967_A08_164R3_064.fsa	251484	39	250
B, 92	GM967_A08_164R3_064.fsa	276086	167	905
B, 93	GM967_A08_164R3_064.fsa	291622	173	808
B, 94	GM967_A08_164R3_064.fsa	306867	42	162
B, 95	GM967_A08_164R3_064.fsa	320479	245	1084
B, 96	GM967_A08_164R3_064.fsa	333864	223	978
B, 97	GM967_A08_164R3_064.fsa	349632	61	308
B, 98	GM967_A08_164R3_064.fsa	362535	176	1051
B, 99	GM967_A08_164R3_064.fsa	373967	166	895
B, 100	GM967_A08_164R3_064.fsa	391421	136	675
B, 101	GM967_A08_164R3_064.fsa	408064	151	894
B, 102	GM967_A08_164R3_064.fsa	418349	38	147
B, 103	GM967_A08_164R3_064.fsa	426285	46	210
B, 104	GM967_A08_164R3_064.fsa	439763	132	707
B, 105	GM967_A08_164R3_064.fsa	450874	470	2772
B, 106	GM967_A08_164R3_064.fsa	469519	330	2003
B, 107	GM967_A08_164R3_064.fsa	511183	133	663
B, 108	GM967_A08_164R3_064.fsa	519546	442	1962
B, 109	GM967_A08_164R3_064.fsa	536092	1230	8133
B, 110	GM967_A08_164R3_064.fsa	559468	411	1842
B, 111	GM967_A08_164R3_064.fsa	571479	502	2661
B, 112	GM967_A08_164R3_064.fsa	580406	154	690
B, 113	GM967_A08_164R3_064.fsa	591224	591	2861
B, 114	GM967_A08_164R3_064.fsa	607118	481	2292
B, 115	GM967_A08_164R3_064.fsa	624349	76	340
B, 116	GM967_A08_164R3_064.fsa	632429	164	805
B, 117	GM967_A08_164R3_064.fsa	646526	593	2865
B, 118	GM967_A08_164R3_064.fsa	659568	17	74
B, 119	GM967_A08_164R3_064.fsa	67356	19	93
B, 120	GM967_A08_164R3_064.fsa	684517	158	850
B, 121	GM967_A08_164R3_064.fsa	696431	189	1017
B, 122	GM967_A08_164R3_064.fsa	705342	29	112
B, 123	GM967_A08_164R3_064.fsa	716202	13	68
B, 124	GM967_A08_164R3_064.fsa	728013	72	325
B, 125	GM967_A08_164R3_064.fsa	738806	21	90
B, 126	GM967_A08_164R3_064.fsa	749566	117	546
B, 127	GM967_A08_164R3_064.fsa	760294	48	192
B, 128	GM967_A08_164R3_064.fsa	773902	330	1630
B, 129	GM967_A08_164R3_064.fsa	785524	328	1630
B, 130	GM967_A08_164R3_064.fsa	799037	79	349
B, 131	GM967_A08_164R3_064.fsa	80962	138	552
B, 132	GM967_A08_164R3_064.fsa	820186	82	355
B, 133	GM967_A08_164R3_064.fsa	829776	60	208
B, 134	GM967_A08_164R3_064.fsa	840309	446	2164
B, 135	GM967_A08_164R3_064.fsa	849869	168	824
B, 136	GM967_A08_164R3_064.fsa	858461	246	1269
B, 137	GM967_A08_164R3_064.fsa	875612	377	1715
B, 138	GM967_A08_164R3_064.fsa	88702	143	573
B, 139	GM967_A08_164R3_064.fsa	898407	548	2590
B, 140	GM967_A08_164R3_064.fsa	907882	475	2270
B, 141	GM967_A08_164R3_064.fsa	918288	128	506
B, 142	GM967_A08_164R3_064.fsa	935279	443	2178
B, 143	GM967_A08_164R3_064.fsa	945641	239	1018
B, 144	GM967_A08_164R3_064.fsa	970066	1061	5062
B, 145	GM967_A08_164R3_064.fsa	981308	76	327
B, 146	GM967_A08_164R3_064.fsa	990661	445	2116
B, 147	GM967_A08_164R3_064.fsa	1010436	772	3543
B, 148	GM967_A08_164R3_064.fsa	1030283	436	2033
B, 149	GM967_A08_164R3_064.fsa	1041579	968	4530
B, 150	GM967_A08_164R3_064.fsa	1051907	252	1055
B, 151	GM967_A08_164R3_064.fsa	1062207	126	513
B, 152	GM967_A08_164R3_064.fsa	1079937	874	4134
B, 153	GM967_A08_164R3_064.fsa	1093878	287	1334
B, 154	GM967_A08_164R3_064.fsa	1113314	126	523
B, 155	GM967_A08_164R3_064.fsa	1124378	394	1766
B, 156	GM967_A08_164R3_064.fsa	1135412	449	2068
B, 157	GM967_A08_164R3_064.fsa	1148117	73	325
B, 158	GM967_A08_164R3_064.fsa	1158912	174	781
B, 159	GM967_A08_164R3_064.fsa	1169675	104	483
B, 160	GM967_A08_164R3_064.fsa	1179513	100	463
B, 161	GM967_A08_164R3_064.fsa	1189326	79	303
B, 162	GM967_A08_164R3_064.fsa	120.0	134	552
B, 163	GM967_A08_164R3_064.fsa	1210591	128	614
B, 164	GM967_A08_164R3_064.fsa	1220298	86	289
B, 165	GM967_A08_164R3_064.fsa	1230003	290	1392
B, 166	GM967_A08_164R3_064.fsa	1240588	121	588
B, 167	GM967_A08_164R3_064.fsa	125029	92	376
B, 168	GM967_A08_164R3_064.fsa	1259989	671	2943
B, 169	GM967_A08_164R3_064.fsa	1270568	1874	8778
B, 170	GM967_A08_164R3_064.fsa	1282026	183	815
B, 171	GM967_A08_164R3_064.fsa	1289958	57	189
B, 172	GM967_A08_164R3_064.fsa	129965	575	2479
B, 173	GM967_A08_164R3_064.fsa	1309341	61	267
B, 174	GM967_A08_164R3_064.fsa	1318149	1091	5080
B, 175	GM967_A08_164R3_064.fsa	1328717	543	2576
B, 176	GM967_A08_164R3_064.fsa	1336641	293	1263
B, 177	GM967_A08_164R3_064.fsa	1348086	437	2004
B, 178	GM967_A08_164R3_064.fsa	1356888	628	2822
B, 179	GM967_A08_164R3_064.fsa	1367449	992	4540
B, 180	GM967_A08_164R3_064.fsa	1378008	109	399
B, 181	GM967_A08_164R3_064.fsa	1390325	27	127
B, 182	GM967_A08_164R3_064.fsa	1401796	149	652
B, 183	GM967_A08_164R3_064.fsa	1411672	572	2811
B, 184	GM967_A08_164R3_064.fsa	1422444	123	562
B, 185	GM967_A08_164R3_064.fsa	1434112	129	539
B, 186	GM967_A08_164R3_064.fsa	1444882	190	760
B, 187	GM967_A08_164R3_064.fsa	1454753	319	1424
B, 188	GM967_A08_164R3_064.fsa	146552	831	3895
B, 189	GM967_A08_164R3_064.fsa	1475388	279	1286
B, 190	GM967_A08_164R3_064.fsa	1487049	506	2191
B, 191	GM967_A08_164R3_064.fsa	1497812	159	711
B, 192	GM967_A08_164R3_064.fsa	150678	1313	6196
B, 193	GM967_A08_164R3_064.fsa	1517541	493	2196
B, 194	GM967_A08_164R3_064.fsa	1529197	252	1189
B, 195	GM967_A08_164R3_064.fsa	1537266	1232	5755
B, 196	GM967_A08_164R3_064.fsa	1548023	151	557
B, 197	GM967_A08_164R3_064.fsa	1556986	17	66
B, 198	GM967_A08_164R3_064.fsa	1568638	52	248
B, 199	GM967_A08_164R3_064.fsa	1579392	114	537
B, 200	GM967_A08_164R3_064.fsa	1590144	85	332
B, 201	GM967_A08_164R3_064.fsa	160.0	90	320
B, 202	GM967_A08_164R3_064.fsa	1610593	149	600
B, 203	GM967_A08_164R3_064.fsa	1620297	177	731
B, 204	GM967_A08_164R3_064.fsa	1629994	110	463
B, 205	GM967_A08_164R3_064.fsa	1638805	456	2099
B, 206	GM967_A08_164R3_064.fsa	1649371	1132	5491
B, 207	GM967_A08_164R3_064.fsa	1659049	117	457
B, 208	GM967_A08_164R3_064.fsa	1668722	82	359
B, 209	GM967_A08_164R3_064.fsa	1681023	600	2752
B, 210	GM967_A08_164R3_064.fsa	1690681	47	179
B, 211	GM967_A08_164R3_064.fsa	1699456	142	638
B, 212	GM967_A08_164R3_064.fsa	1710856	618	2852
B, 213	GM967_A08_164R3_064.fsa	1720495	116	491
B, 214	GM967_A08_164R3_064.fsa	1731879	595	2736
B, 215	GM967_A08_164R3_064.fsa	1742379	941	4344
B, 216	GM967_A08_164R3_064.fsa	1753746	109	528
B, 217	GM967_A08_164R3_064.fsa	1763358	207	987
B, 218	GM967_A08_164R3_064.fsa	1774709	462	2152
B, 219	GM967_A08_164R3_064.fsa	1782562	30	114
B, 220	GM967_A08_164R3_064.fsa	1792156	655	3137
B, 221	GM967_A08_164R3_064.fsa	180264	742	3730
B, 222	GM967_A08_164R3_064.fsa	1811437	48	235
B, 223	GM967_A08_164R3_064.fsa	1823743	80	346
B, 224	GM967_A08_164R3_064.fsa	183516	387	1936
B, 225	GM967_A08_164R3_064.fsa	1846566	495	2539
B, 226	GM967_A08_164R3_064.fsa	1857962	299	1410
B, 227	GM967_A08_164R3_064.fsa	1865845	185	856
B, 228	GM967_A08_164R3_064.fsa	1874599	76	254
B, 229	GM967_A08_164R3_064.fsa	1885971	88	416
B, 230	GM967_A08_164R3_064.fsa	1896458	59	232
B, 231	GM967_A08_164R3_064.fsa	190781	311	1662
B, 232	GM967_A08_164R3_064.fsa	191828	139	738
B, 233	GM967_A08_164R3_064.fsa	1926998	377	2233
B, 234	GM967_A08_164R3_064.fsa	1938323	565	3201
B, 235	GM967_A08_164R3_064.fsa	1949638	17	70
B, 236	GM967_A08_164R3_064.fsa	1960074	34	144
B, 237	GM967_A08_164R3_064.fsa	1972239	136	756
B, 238	GM967_A08_164R3_064.fsa	1981788	928	5855
B, 239	GM967_A08_164R3_064.fsa	1990464	131	793
B, 240	GM967_A08_164R3_064.fsa	2002557	19	70
B, 241	GM967_A08_164R3_064.fsa	2013638	155	865
B, 242	GM967_A08_164R3_064.fsa	2023869	642	3891
B, 243	GM967_A08_164R3_064.fsa	2033249	48	241
B, 244	GM967_A08_164R3_064.fsa	2041779	45	179
B, 245	GM967_A08_164R3_064.fsa	2052017	334	2014
B, 246	GM967_A08_164R3_064.fsa	206311	1306	7894
B, 247	GM967_A08_164R3_064.fsa	2071646	83	389
B, 248	GM967_A08_164R3_064.fsa	2083599	35	150
B, 249	GM967_A08_164R3_064.fsa	2094702	110	605
B, 250	GM967_A08_164R3_064.fsa	2104953	609	3576
B, 251	GM967_A08_164R3_064.fsa	2114353	93	483
B, 252	GM967_A08_164R3_064.fsa	2123755	79	329
B, 253	GM967_A08_164R3_064.fsa	2134014	125	669
B, 254	GM967_A08_164R3_064.fsa	2145221	641	3790
B, 255	GM967_A08_164R3_064.fsa	215479	263	1506
B, 256	GM967_A08_164R3_064.fsa	2164358	70	336
B, 257	GM967_A08_164R3_064.fsa	2175662	46	195
B, 258	GM967_A08_164R3_064.fsa	2187833	187	954
B, 259	GM967_A08_164R3_064.fsa	2198262	421	2392
B, 260	GM967_A08_164R3_064.fsa	2207649	165	850
B, 261	GM967_A08_164R3_064.fsa	2216993	46	213
B, 262	GM967_A08_164R3_064.fsa	2226329	49	180
B, 263	GM967_A08_164R3_064.fsa	2237355	200	1038
B, 264	GM967_A08_164R3_064.fsa	2247524	261	1537
B, 265	GM967_A08_164R3_064.fsa	2255993	63	348
B, 266	GM967_A08_164R3_064.fsa	2264456	73	351
B, 267	GM967_A08_164R3_064.fsa	2277141	186	866
B, 268	GM967_A08_164R3_064.fsa	228728	219	1071
B, 269	GM967_A08_164R3_064.fsa	2296568	263	1364
B, 270	GM967_A08_164R3_064.fsa	2306693	450	2566
B, 271	GM967_A08_164R3_064.fsa	2315968	99	443
B, 272	GM967_A08_164R3_064.fsa	2326078	506	2756
B, 273	GM967_A08_164R3_064.fsa	2337865	50	166
B, 274	GM967_A08_164R3_064.fsa	2347959	588	3202
B, 275	GM967_A08_164R3_064.fsa	2358887	75	375
B, 276	GM967_A08_164R3_064.fsa	2368966	873	4921
B, 277	GM967_A08_164R3_064.fsa	2386588	285	1474
B, 278	GM967_A08_164R3_064.fsa	2399162	36	166
B, 279	GM967_A08_164R3_064.fsa	2410295	33	148
B, 280	GM967_A08_164R3_064.fsa	2420581	41	197
B, 281	GM967_A08_164R3_064.fsa	2430859	90	392
B, 282	GM967_A08_164R3_064.fsa	2441127	173	803
B, 283	GM967_A08_164R3_064.fsa	2451386	475	2659
B, 284	GM967_A08_164R3_064.fsa	2462491	113	544
B, 285	GM967_A08_164R3_064.fsa	2473585	486	2616
B, 286	GM967_A08_164R3_064.fsa	2483817	275	1380
B, 287	GM967_A08_164R3_064.fsa	2495743	457	2506
B, 288	GM967_A08_164R3_064.fsa	2505869	414	2286
B, 289	GM967_A08_164R3_064.fsa	2515082	119	618
B, 290	GM967_A08_164R3_064.fsa	2525956	200	1040
B, 291	GM967_A08_164R3_064.fsa	2536815	549	3218
B, 292	GM967_A08_164R3_064.fsa	2545158	107	559
B, 293	GM967_A08_164R3_064.fsa	255599	73	303
B, 294	GM967_A08_164R3_064.fsa	2566808	568	3154
B, 295	GM967_A08_164R3_064.fsa	257678	551	3167
B, 296	GM967_A08_164R3_064.fsa	258674	63	232
B, 297	GM967_A08_164R3_064.fsa	2595859	165	809
B, 298	GM967_A08_164R3_064.fsa	2605839	685	4008
B, 299	GM967_A08_164R3_064.fsa	2615849	82	375
B, 300	GM967_A08_164R3_064.fsa	2626691	439	2318
B, 301	GM967_A08_164R3_064.fsa	2637532	444	2257
B, 302	GM967_A08_164R3_064.fsa	2655875	903	5230
B, 303	GM967_A08_164R3_064.fsa	2666713	88	440
B, 304	GM967_A08_164R3_064.fsa	2675049	18	62
B, 305	GM967_A08_164R3_064.fsa	2686718	365	2010
B, 306	GM967_A08_164R3_064.fsa	2697552	391	2660
B, 307	GM967_A08_164R3_064.fsa	2706718	120	1207
B, 308	GM967_A08_164R3_064.fsa	2725882	488	2927
B, 309	GM967_A08_164R3_064.fsa	2736712	147	1649
B, 310	GM967_A08_164R3_064.fsa	2756702	115	700
B, 311	GM967_A08_164R3_064.fsa	2767528	270	2369
B, 312	GM967_A08_164R3_064.fsa	2778353	120	1512
B, 313	GM967_A08_164R3_064.fsa	2797503	38	187
B, 314	GM967_A08_164R3_064.fsa	2804995	14	71
B, 315	GM967_A08_164R3_064.fsa	2816648	14	46
B, 316	GM967_A08_164R3_064.fsa	282.58	29	161
B, 317	GM967_A08_164R3_064.fsa	2836613	67	407
B, 318	GM967_A08_164R3_064.fsa	2847422	65	362
B, 319	GM967_A08_164R3_064.fsa	2858227	37	186
B, 320	GM967_A08_164R3_064.fsa	2868198	53	234
B, 321	GM967_A08_164R3_064.fsa	2878165	107	543
B, 322	GM967_A08_164R3_064.fsa	2887299	79	563
B, 323	GM967_A08_164R3_064.fsa	289.56	25	114
B, 324	GM967_A08_164R3_064.fsa	2904729	106	607
B, 325	GM967_A08_164R3_064.fsa	2916343	95	541
B, 326	GM967_A08_164R3_064.fsa	2927124	61	311
B, 327	GM967_A08_164R3_064.fsa	2937901	80	376
B, 328	GM967_A08_164R3_064.fsa	2947845	756	4836
B, 329	GM967_A08_164R3_064.fsa	2958615	115	672
B, 330	GM967_A08_164R3_064.fsa	2966896	176	1087
B, 331	GM967_A08_164R3_064.fsa	2977659	84	446
B, 332	GM967_A08_164R3_064.fsa	298759	223	1310
B, 333	GM967_A08_164R3_064.fsa	2997519	107	525
B, 334	GM967_A08_164R3_064.fsa	3009769	142	866
B, 335	GM967_A08_164R3_064.fsa	3020371	1534	10920
B, 336	GM967_A08_164R3_064.fsa	3030993	186	1273
B, 337	GM967_A08_164R3_064.fsa	3041635	63	302
B, 338	GM967_A08_164R3_064.fsa	3052297	80	398
B, 339	GM967_A08_164R3_064.fsa	3061334	87	483
B, 340	GM967_A08_164R3_064.fsa	307121	86	407
B, 341	GM967_A08_164R3_064.fsa	3081928	67	312
B, 342	GM967_A08_164R3_064.fsa	3091013	129	771
B, 343	GM967_A08_164R3_064.fsa	310177	111	550
B, 344	GM967_A08_164R3_064.fsa	3112547	114	687
B, 345	GM967_A08_164R3_064.fsa	3122514	50	203
B, 346	GM967_A08_164R3_064.fsa	3132499	131	601
B, 347	GM967_A08_164R3_064.fsa	3140855	34	120
B, 348	GM967_A08_164R3_064.fsa	3151123	129	778
B, 349	GM967_A08_164R3_064.fsa	3158829	39	204
B, 350	GM967_A08_164R3_064.fsa	3169967	413	2855
B, 351	GM967_A08_164R3_064.fsa	317854	69	348
B, 352	GM967_A08_164R3_064.fsa	3187978	53	297
B, 353	GM967_A08_164R3_064.fsa	3197423	641	4626
B, 354	GM967_A08_164R3_064.fsa	3209239	296	1933
B, 355	GM967_A08_164R3_064.fsa	3220981	96	471
B, 356	GM967_A08_164R3_064.fsa	3229358	34	137
B, 357	GM967_A08_164R3_064.fsa	3239399	763	5500
B, 358	GM967_A08_164R3_064.fsa	3251097	109	683
B, 359	GM967_A08_164R3_064.fsa	3261944	16	37
B, 360	GM967_A08_164R3_064.fsa	3272777	11	43
B, 361	GM967_A08_164R3_064.fsa	3283595	172	1172
B, 362	GM967_A08_164R3_064.fsa	3293568	150	934
B, 363	GM967_A08_164R3_064.fsa	3304357	51	233
B, 364	GM967_A08_164R3_064.fsa	3315133	347	2188
B, 365	GM967_A08_164R3_064.fsa	3325893	169	951
B, 366	GM967_A08_164R3_064.fsa	333664	171	981
B, 367	GM967_A08_164R3_064.fsa	3347372	212	1383
B, 368	GM967_A08_164R3_064.fsa	3355618	570	4265
B, 369	GM967_A08_164R3_064.fsa	3366325	416	2855
B, 370	GM967_A08_164R3_064.fsa	3374551	7	21
B, 371	GM967_A08_164R3_064.fsa	3386054	174	1127
B, 372	GM967_A08_164R3_064.fsa	3395901	91	514
B, 373	GM967_A08_164R3_064.fsa	3407476	415	2958
B, 374	GM967_A08_164R3_064.fsa	3417444	39	176
B, 375	GM967_A08_164R3_064.fsa	342741	26	88
B, 376	GM967_A08_164R3_064.fsa	3438206	24	127
B, 377	GM967_A08_164R3_064.fsa	344734	231	1488
B, 378	GM967_A08_164R3_064.fsa	3465606	202	1408
B, 379	GM967_A08_164R3_064.fsa	3477227	34	152
B, 380	GM967_A08_164R3_064.fsa	3486358	37	207
B, 381	GM967_A08_164R3_064.fsa	3497977	10	37
B, 382	GM967_A08_164R3_064.fsa	3507935	209	1386
B, 383	GM967_A08_164R3_064.fsa	3517892	29	117
B, 384	GM967_A08_164R3_064.fsa	3527019	109	672
B, 385	GM967_A08_164R3_064.fsa	3537804	74	420
B, 386	GM967_A08_164R3_064.fsa	3547758	46	208
B, 387	GM967_A08_164R3_064.fsa	355854	52	351
B, 388	GM967_A08_164R3_064.fsa	3568492	679	5227
B, 389	GM967_A08_164R3_064.fsa	3586735	311	2248
B, 390	GM967_A08_164R3_064.fsa	3597513	34	161
B, 391	GM967_A08_164R3_064.fsa	3608256	127	782
B, 392	GM967_A08_164R3_064.fsa	361899	35	165
B, 393	GM967_A08_164R3_064.fsa	362.89	456	3487
B, 394	GM967_A08_164R3_064.fsa	3639636	78	486
B, 395	GM967_A08_164R3_064.fsa	3649548	25	103
B, 396	GM967_A08_164R3_064.fsa	3657809	56	284
B, 397	GM967_A08_164R3_064.fsa	3667722	48	256
B, 398	GM967_A08_164R3_064.fsa	367681	52	273
B, 399	GM967_A08_164R3_064.fsa	3688378	314	2351
B, 400	GM967_A08_164R3_064.fsa	3697469	12	56
B, 401	GM967_A08_164R3_064.fsa	3709039	52	322
B, 402	GM967_A08_164R3_064.fsa	3718958	229	1815
B, 403	GM967_A08_164R3_064.fsa	3728878	93	624
B, 404	GM967_A08_164R3_064.fsa	3739625	23	89
B, 405	GM967_A08_164R3_064.fsa	3749547	47	268
B, 406	GM967_A08_164R3_064.fsa	3761124	29	163
B, 407	GM967_A08_164R3_064.fsa	3771049	32	178
B, 408	GM967_A08_164R3_064.fsa	3779319	79	562
B, 409	GM967_A08_164R3_064.fsa	3790073	34	156
B, 410	GM967_A08_164R3_064.fsa	3796691	25	96
B, 411	GM967_A08_164R3_064.fsa	3809179	59	364
B, 412	GM967_A08_164R3_064.fsa	3817523	28	153
B, 413	GM967_A08_164R3_064.fsa	3829202	4	14
B, 414	GM967_A08_164R3_064.fsa	3839211	55	366
B, 415	GM967_A08_164R3_064.fsa	3849219	157	1106
B, 416	GM967_A08_164R3_064.fsa	3860059	27	117
B, 417	GM967_A08_164R3_064.fsa	386923	23	113
B, 418	GM967_A08_164R3_064.fsa	3876733	96	682
B, 419	GM967_A08_164R3_064.fsa	3887569	253	1896
B, 420	GM967_A08_164R3_064.fsa	3899237	12	48
B, 421	GM967_A08_164R3_064.fsa	3909236	157	1155
B, 422	GM967_A08_164R3_064.fsa	3919234	16	74
B, 423	GM967_A08_164R3_064.fsa	3930064	62	346
B, 424	GM967_A08_164R3_064.fsa	3940059	73	485
B, 425	GM967_A08_164R3_064.fsa	3951718	203	1519
B, 426	GM967_A08_164R3_064.fsa	396171	484	4436
B, 427	GM967_A08_164R3_064.fsa	3982522	50	360
B, 428	GM967_A08_164R3_064.fsa	399251	195	1559
B, 429	GM967_A08_164R3_064.fsa	4001636	81	556
B, 430	GM967_A08_164R3_064.fsa	401146	25	106
B, 431	GM967_A08_164R3_064.fsa	4032775	100	718
B, 432	GM967_A08_164R3_064.fsa	4041806	132	1016
B, 433	GM967_A08_164R3_064.fsa	4053311	91	580
B, 434	GM967_A08_164R3_064.fsa	4062359	36	168
B, 435	GM967_A08_164R3_064.fsa	4073886	50	263
B, 436	GM967_A08_164R3_064.fsa	4081303	97	675
B, 437	GM967_A08_164R3_064.fsa	4092851	38	177
B, 438	GM967_A08_164R3_064.fsa	410276	210	1617
B, 439	GM967_A08_164R3_064.fsa	4113504	19	99
B, 440	GM967_A08_164R3_064.fsa	4123432	21	75
B, 441	GM967_A08_164R3_064.fsa	4142529	50	413
B, 442	GM967_A08_164R3_064.fsa	4151805	6	29
B, 443	GM967_A08_164R3_064.fsa	416109	32	125
B, 444	GM967_A08_164R3_064.fsa	418222	237	1921
B, 445	GM967_A08_164R3_064.fsa	4202512	394	3220
B, 446	GM967_A08_164R3_064.fsa	421256	117	755
B, 447	GM967_A08_164R3_064.fsa	4224281	120	743
B, 448	GM967_A08_164R3_064.fsa	4235165	38	198
B, 449	GM967_A08_164R3_064.fsa	4243536	69	437
B, 450	GM967_A08_164R3_064.fsa	4253581	40	208
B, 451	GM967_A08_164R3_064.fsa	4272832	217	1800
B, 452	GM967_A08_164R3_064.fsa	4282875	40	176
B, 453	GM967_A08_164R3_064.fsa	4291244	116	994
B, 454	GM967_A08_164R3_064.fsa	4302123	108	803
B, 455	GM967_A08_164R3_064.fsa	4312164	11	18
B, 456	GM967_A08_164R3_064.fsa	4331408	96	974
B, 457	GM967_A08_164R3_064.fsa	4341447	56	410
B, 458	GM967_A08_164R3_064.fsa	435316	19	77
B, 459	GM967_A08_164R3_064.fsa	4364034	22	103
B, 460	GM967_A08_164R3_064.fsa	438.16	39	223
B, 461	GM967_A08_164R3_064.fsa	4391637	77	447
B, 462	GM967_A08_164R3_064.fsa	4401686	318	2829
B, 463	GM967_A08_164R3_064.fsa	4414336	13	51
B, 464	GM967_A08_164R3_064.fsa	4422775	29	117
B, 465	GM967_A08_164R3_064.fsa	4432905	161	1112
B, 466	GM967_A08_164R3_064.fsa	4443042	26	100
B, 467	GM967_A08_164R3_064.fsa	4451493	33	169
B, 468	GM967_A08_164R3_064.fsa	4460793	85	656
B, 469	GM967_A08_164R3_064.fsa	4469252	68	410
B, 470	GM967_A08_164R3_064.fsa	4503126	173	1494
B, 471	GM967_A08_164R3_064.fsa	4511604	43	272
B, 472	GM967_A08_164R3_064.fsa	4521783	15	60
B, 473	GM967_A08_164R3_064.fsa	4531967	79	576
B, 474	GM967_A08_164R3_064.fsa	4541307	42	212
B, 475	GM967_A08_164R3_064.fsa	4561701	419	3964
B, 476	GM967_A08_164R3_064.fsa	4571907	522	5022
B, 477	GM967_A08_164R3_064.fsa	4591483	24	128
B, 478	GM967_A08_164R3_064.fsa	4600848	16	45
B, 479	GM967_A08_164R3_064.fsa	4622074	184	2166
B, 480	GM967_A08_164R3_064.fsa	4641631	8	16
B, 481	GM967_A08_164R3_064.fsa	4652698	72	493
B, 482	GM967_A08_164R3_064.fsa	466207	27	143
B, 483	GM967_A08_164R3_064.fsa	4681686	211	2022
B, 484	GM967_A08_164R3_064.fsa	4691078	208	1760
B, 485	GM967_A08_164R3_064.fsa	4701332	77	545
B, 486	GM967_A08_164R3_064.fsa	4711593	30	141
B, 487	GM967_A08_164R3_064.fsa	4722719	79	697
B, 488	GM967_A08_164R3_064.fsa	473214	81	699
B, 489	GM967_A08_164R3_064.fsa	4754436	592	5847
B, 490	GM967_A08_164R3_064.fsa	476388	263	2592
B, 491	GM967_A08_164R3_064.fsa	4781927	100	623
B, 492	GM967_A08_164R3_064.fsa	4793112	26	144
B, 493	GM967_A08_164R3_064.fsa	4809536	149	1042
B, 494	GM967_A08_164R3_064.fsa	4830367	32	107
B, 495	GM967_A08_164R3_064.fsa	4840795	43	147
B, 496	GM967_A08_164R3_064.fsa	4851232	218	1294
B, 497	GM967_A08_164R3_064.fsa	487213	434	5673
B, 498	GM967_A08_164R3_064.fsa	4883465	382	4921
B, 499	GM967_A08_164R3_064.fsa	4900922	57	277
B, 500	GM967_A08_164R3_064.fsa	4937658	26752	306473
B, 501	GM967_A08_164R3_064.fsa	494905	22481	238610
B, 502	GM967_A08_164R3_064.fsa	4979772	22	102
B, 503	GM967_A08_164R3_064.fsa	4992961	20	113
B, 504	GM967_A08_164R3_064.fsa	5006958	13	75
B, 505	GM967_A08_164R3_064.fsa	5019157	13	92
B, 506	GM967_A08_164R3_064.fsa	5029635	14	128
B, 507	GM967_A08_164R3_064.fsa	5042761	16	86
B, 508	GM967_A08_164R3_064.fsa	5051529	20	76
B, 509	GM967_A08_164R3_064.fsa	5058554	9	30
B, 510	GM967_A08_164R3_064.fsa	5081447	24	371
B, 511	GM967_A08_164R3_064.fsa	5107984	24	122
B, 512	GM967_A08_164R3_064.fsa	514.0	44	879
B, 513	GM967_A08_164R3_064.fsa	5157252	6	16
B, 514	GM967_A08_164R3_064.fsa	5166339	12	30
B, 515	GM967_A08_164R3_064.fsa	517634	7	14
B, 516	GM967_A08_164R3_064.fsa	5183616	5	17
B, 517	GM967_A08_164R3_064.fsa	520.0	8	40
B, 518	GM967_A08_164R3_064.fsa	521152	9	27
B, 519	GM967_A08_164R3_064.fsa	5218608	4	12
B, 520	GM967_A08_164R3_064.fsa	5232782	4	13
B, 521	GM967_A08_164R3_064.fsa	5242525	10	57
B, 522	GM967_A08_164R3_064.fsa	5258464	11	44
B, 523	GM967_A08_164R3_064.fsa	5276169	12	33
B, 524	GM967_A08_164R3_064.fsa	5291215	8	42
B, 525	GM967_A08_164R3_064.fsa	5301834	6	24
B, 526	GM967_A08_164R3_064.fsa	5330145	10	20
B, 527	GM967_A08_164R3_064.fsa	5338105	9	49
B, 528	GM967_A08_164R3_064.fsa	5346065	15	77
B, 529	GM967_A08_164R3_064.fsa	5369941	10	46
B, 530	GM967_A08_164R3_064.fsa	5379667	12	72
B, 531	GM967_A08_164R3_064.fsa	5393812	13	124
B, 532	GM967_A08_164R3_064.fsa	5410832	19	173
B, 533	GM967_A08_164R3_064.fsa	5428931	11	66
B, 534	GM967_A08_164R3_064.fsa	544345	12	40
B, 535	GM967_A08_164R3_064.fsa	5450724	8	43
B, 536	GM967_A08_164R3_064.fsa	5466211	8	43
B, 537	GM967_A08_164R3_064.fsa	5498225	11	61
B, 538	GM967_A08_164R3_064.fsa	5510161	14	80
B, 539	GM967_A08_164R3_064.fsa	5522122	14	67
B, 540	GM967_A08_164R3_064.fsa	553503	13	51
B, 541	GM967_A08_164R3_064.fsa	5554445	7	36
B, 542	GM967_A08_164R3_064.fsa	5562786	9	55
B, 543	GM967_A08_164R3_064.fsa	5571139	11	77
B, 544	GM967_A08_164R3_064.fsa	5583225	9	44
B, 545	GM967_A08_164R3_064.fsa	5596268	13	116
B, 546	GM967_A08_164R3_064.fsa	5613111	12	82
B, 547	GM967_A08_164R3_064.fsa	5624367	9	66
B, 548	GM967_A08_164R3_064.fsa	5644105	10	59
B, 549	GM967_A08_164R3_064.fsa	5677113	10	77
B, 550	GM967_A08_164R3_064.fsa	5689409	6	15
B, 551	GM967_A08_164R3_064.fsa	5697933	13	68
B, 552	GM967_A08_164R3_064.fsa	571501	4	12
B, 553	GM967_A08_164R3_064.fsa	5722612	10	47
B, 554	GM967_A08_164R3_064.fsa	5732124	10	47
B, 555	GM967_A08_164R3_064.fsa	5743555	11	41
B, 556	GM967_A08_164R3_064.fsa	575023	11	43
B, 557	GM967_A08_164R3_064.fsa	5758821	8	41
B, 558	GM967_A08_164R3_064.fsa	5767422	10	59
B, 559	GM967_A08_164R3_064.fsa	578082	13	75
B, 560	GM967_A08_164R3_064.fsa	5792322	13	54
B, 561	GM967_A08_164R3_064.fsa	579904	14	64
B, 562	GM967_A08_164R3_064.fsa	5814365	10	47
B, 563	GM967_A08_164R3_064.fsa	582971	8	42
B, 564	GM967_A08_164R3_064.fsa	5843155	10	29
B, 565	GM967_A08_164R3_064.fsa	585758	12	41
B, 566	GM967_A08_164R3_064.fsa	5870097	7	29
B, 567	GM967_A08_164R3_064.fsa	5880701	14	108
B, 568	GM967_A08_164R3_064.fsa	5899041	9	50
B, 569	GM967_A08_164R3_064.fsa	5912575	11	32
B, 570	GM967_A08_164R3_064.fsa	5922253	10	37
B, 571	GM967_A08_164R3_064.fsa	5927096	12	84
B, 572	GM967_A08_164R3_064.fsa	5944547	6	27
B, 573	GM967_A08_164R3_064.fsa	5952312	14	78
B, 574	GM967_A08_164R3_064.fsa	5970778	14	64
B, 575	GM967_A08_164R3_064.fsa	5988301	16	69
B, 576	GM967_A08_164R3_064.fsa	6001932	16	83
B, 577	GM967_A08_164R3_064.fsa	6017391	11	77
B, 578	GM967_A08_164R3_064.fsa	6027053	7	45
B, 579	GM967_A08_164R3_064.fsa	6044444	12	54
B, 580	GM967_A08_164R3_064.fsa	6054106	19	72
B, 581	GM967_A08_164R3_064.fsa	6067633	16	82
B, 582	GM967_A08_164R3_064.fsa	6075362	10	39
B, 583	GM967_A08_164R3_064.fsa	6086957	9	34
B, 584	GM967_A08_164R3_064.fsa	6102416	11	69
B, 585	GM967_A08_164R3_064.fsa	6110145	7	19
B, 586	GM967_A08_164R3_064.fsa	6123672	10	83
B, 587	GM967_A08_164R3_064.fsa	6140097	9	22
B, 588	GM967_A08_164R3_064.fsa	6152657	13	67
B, 589	GM967_A08_164R3_064.fsa	6169082	12	64
B, 590	GM967_A08_164R3_064.fsa	6177778	8	34
B, 591	GM967_A08_164R3_064.fsa	618744	7	36
B, 592	GM967_A08_164R3_064.fsa	6201932	13	101
G, 1	GM967_A08_164R3_064.fsa	1272331	54	342
G, 2	GM967_A08_164R3_064.fsa	1318149	58	288
G, 3	GM967_A08_164R3_064.fsa	1368329	52	212
G, 4	GM967_A08_164R3_064.fsa	150678	59	268
G, 5	GM967_A08_164R3_064.fsa	206311	66	353
G, 6	GM967_A08_164R3_064.fsa	234.88	52	227
G, 7	GM967_A08_164R3_064.fsa	2369806	55	230
G, 8	GM967_A08_164R3_064.fsa	2656709	62	269
G, 9	GM967_A08_164R3_064.fsa	2947016	50	345
G, 10	GM967_A08_164R3_064.fsa	3021188	73	434
G, 11	GM967_A08_164R3_064.fsa	4853842	70	767
G, 12	GM967_A08_164R3_064.fsa	486429	52	325
G, 13	GM967_A08_164R3_064.fsa	4906163	100	1327
G, 14	GM967_A08_164R3_064.fsa	4917528	105	1686
G, 15	GM967_A08_164R3_064.fsa	4938534	745	5535
G, 16	GM967_A08_164R3_064.fsa	4950804	759	8087
Y, 1	GM967_A08_164R3_064.fsa		51	258
Y, 2	GM967_A08_164R3_064.fsa	27323	50	324
Y, 3	GM967_A08_164R3_064.fsa	299973	50	292
Y, 4	GM967_A08_164R3_064.fsa	321828	50	209
Y, 5	GM967_A08_164R3_064.fsa	1071548	51	340
Y, 6	GM967_A08_164R3_064.fsa	1108695	54	397
Y, 7	GM967_A08_164R3_064.fsa	1151719	60	343
Y, 8	GM967_A08_164R3_064.fsa	1356888	51	339
Y, 9	GM967_A08_164R3_064.fsa	1933969	52	381
Y, 10	GM967_A08_164R3_064.fsa	1980053	52	158
Y, 11	GM967_A08_164R3_064.fsa	2035808	51	239
Y, 12	GM967_A08_164R3_064.fsa	2041779	56	243
Y, 13	GM967_A08_164R3_064.fsa	2175662	50	102
Y, 14	GM967_A08_164R3_064.fsa	2218691	52	351
Y, 15	GM967_A08_164R3_064.fsa	2242441	55	192
Y, 16	GM967_A08_164R3_064.fsa	2361407	52	261
Y, 17	GM967_A08_164R3_064.fsa	2598344	53	201
Y, 18	GM967_A08_164R3_064.fsa	287069	53	200
Y, 19	GM967_A08_164R3_064.fsa	298097	54	315
Y, 20	GM967_A08_164R3_064.fsa	3017923	55	195
Y, 21	GM967_A08_164R3_064.fsa	323689	55	232
Y, 22	GM967_A08_164R3_064.fsa	3372906	57	261
Y, 23	GM967_A08_164R3_064.fsa	3609082	61	305
Y, 24	GM967_A08_164R3_064.fsa	3900903	63	353
Y, 25	GM967_A08_164R3_064.fsa	3911736	52	229
Y, 26	GM967_A08_164R3_064.fsa	4107717	55	341
Y, 27	GM967_A08_164R3_064.fsa	4407589	59	255
Y, 28	GM967_A08_164R3_064.fsa	4423619	53	231
Y, 29	GM967_A08_164R3_064.fsa	4600848	58	340
Y, 30	GM967_A08_164R3_064.fsa	4852972	66	470
Y, 31	GM967_A08_164R3_064.fsa	4863419	73	588
Y, 32	GM967_A08_164R3_064.fsa	487213	64	175
Y, 33	GM967_A08_164R3_064.fsa	4921026	50	183
Y, 34	GM967_A08_164R3_064.fsa	4933279	80	464
Y, 35	GM967_A08_164R3_064.fsa	4949927	107	515
Y, 36	GM967_A08_164R3_064.fsa	5246953	50	254
R, 1	GM967_A08_164R3_064.fsa		51	278
R, 2	GM967_A08_164R3_064.fsa		55	204
R, 3	GM967_A08_164R3_064.fsa	11035	70	273
R, 4	GM967_A08_164R3_064.fsa	277511	50	150
R, 5	GM967_A08_164R3_064.fsa	790356	51	329
R, 6	GM967_A08_164R3_064.fsa	1003798	51	274
R, 7	GM967_A08_164R3_064.fsa	1037817	51	195
R, 8	GM967_A08_164R3_064.fsa	1217651	66	308
R, 9	GM967_A08_164R3_064.fsa	1415263	53	383
R, 10	GM967_A08_164R3_064.fsa	1813196	56	336
R, 11	GM967_A08_164R3_064.fsa	183516	51	334
R, 12	GM967_A08_164R3_064.fsa	1912174	55	287
R, 13	GM967_A08_164R3_064.fsa	2023869	50	258
R, 14	GM967_A08_164R3_064.fsa	2063964	50	225
R, 15	GM967_A08_164R3_064.fsa	215827	50	300
R, 16	GM967_A08_164R3_064.fsa	2369806	60	195
R, 17	GM967_A08_164R3_064.fsa	2384911	51	198
R, 18	GM967_A08_164R3_064.fsa	2392458	59	325
R, 19	GM967_A08_164R3_064.fsa	2450532	53	145
R, 20	GM967_A08_164R3_064.fsa	3208399	51	258
R, 21	GM967_A08_164R3_064.fsa	3362208	50	346
R, 22	GM967_A08_164R3_064.fsa	3769394	59	354
R, 23	GM967_A08_164R3_064.fsa	3865895	51	269
R, 24	GM967_A08_164R3_064.fsa	4080479	60	169
R, 25	GM967_A08_164R3_064.fsa	4101933	54	196
R, 26	GM967_A08_164R3_064.fsa	4711593	63	174
R, 27	GM967_A08_164R3_064.fsa	4778488	52	407
R, 28	GM967_A08_164R3_064.fsa	4826893	51	298
R, 29	GM967_A08_164R3_064.fsa	4840795	87	194
R, 30	GM967_A08_164R3_064.fsa	487736	59	356
R, 31	GM967_A08_164R3_064.fsa	4887827	52	310
R, 32	GM967_A08_164R3_064.fsa	4896555	56	267
R, 33	GM967_A08_164R3_064.fsa	4926276	52	237
R, 34	GM967_A08_164R3_064.fsa	4938534	98	367
R, 35	GM967_A08_164R3_064.fsa	5162704	58	188
R, 36	GM967_A08_164R3_064.fsa	5282365	54	266
R, 37	GM967_A08_164R3_064.fsa	586143	51	311
O, 1	GM967_A08_164R3_064.fsa	20.0	1656	16858
O, 2	GM967_A08_164R3_064.fsa	40.0	1491	10756
O, 3	GM967_A08_164R3_064.fsa	60.0	2827	15879
O, 4	GM967_A08_164R3_064.fsa	80.0	1910	10811
O, 5	GM967_A08_164R3_064.fsa	100.0	3169	16576
O, 6	GM967_A08_164R3_064.fsa	114.0	3614	18659
O, 7	GM967_A08_164R3_064.fsa	120.0	2951	15173
O, 8	GM967_A08_164R3_064.fsa	140.0	2468	12445
O, 9	GM967_A08_164R3_064.fsa	160.0	2625	13736
O, 10	GM967_A08_164R3_064.fsa	180.0	3249	16493
O, 11	GM967_A08_164R3_064.fsa	200.0	2097	13221
O, 12	GM967_A08_164R3_064.fsa	214.0	2196	13616
O, 13	GM967_A08_164R3_064.fsa	220.0	1761	11178
O, 14	GM967_A08_164R3_064.fsa	240.0	2499	16109
O, 15	GM967_A08_164R3_064.fsa	250.0	1172	7894
O, 16	GM967_A08_164R3_064.fsa	260.0	1676	11649
O, 17	GM967_A08_164R3_064.fsa	2617517	88	1075
O, 18	GM967_A08_164R3_064.fsa	280.0	1079	8761
O, 19	GM967_A08_164R3_064.fsa	2809157	469	6042
O, 20	GM967_A08_164R3_064.fsa	300.0	2101	14377
O, 21	GM967_A08_164R3_064.fsa	3008954	63	482
O, 22	GM967_A08_164R3_064.fsa	314.0	1320	9765
O, 23	GM967_A08_164R3_064.fsa	3149411	52	431
O, 24	GM967_A08_164R3_064.fsa	320.0	1411	10745
O, 25	GM967_A08_164R3_064.fsa	340.0	1803	14183
O, 26	GM967_A08_164R3_064.fsa	360.0	1436	11944
O, 27	GM967_A08_164R3_064.fsa	380.0	968	8623
O, 28	GM967_A08_164R3_064.fsa	400.0	1350	11876
O, 29	GM967_A08_164R3_064.fsa	414.0	1276	11129
O, 30	GM967_A08_164R3_064.fsa	420.0	1205	10742
O, 31	GM967_A08_164R3_064.fsa	440.0	1479	13688
O, 32	GM967_A08_164R3_064.fsa	460.0	1716	15987
O, 33	GM967_A08_164R3_064.fsa	480.0	1703	16565
O, 34	GM967_A08_164R3_064.fsa	500.0	737	7562
O, 35	GM967_A08_164R3_064.fsa	514.0	813	8488
O, 36	GM967_A08_164R3_064.fsa	520.0	1827	19379
O, 37	GM967_A08_164R3_064.fsa	540.0	1460	15991
O, 38	GM967_A08_164R3_064.fsa	560.0	925	10617
O, 39	GM967_A08_164R3_064.fsa	580.0	1435	16525
O, 40	GM967_A08_164R3_064.fsa	600.0	941	11020

## Sheet: 164R4
Dye/Sample Peak	Sample File Name	Size	Height	Area in Point
B, 1	GM967_A09_164R4_079.fsa		10	40
B, 2	GM967_A09_164R4_079.fsa		8	33
B, 3	GM967_A09_164R4_079.fsa		17	70
B, 4	GM967_A09_164R4_079.fsa		14	98
B, 5	GM967_A09_164R4_079.fsa		12	68
B, 6	GM967_A09_164R4_079.fsa		12	52
B, 7	GM967_A09_164R4_079.fsa		15	70
B, 8	GM967_A09_164R4_079.fsa		8	57
B, 9	GM967_A09_164R4_079.fsa		12	63
B, 10	GM967_A09_164R4_079.fsa		15	105
B, 11	GM967_A09_164R4_079.fsa		7	47
B, 12	GM967_A09_164R4_079.fsa		8	34
B, 13	GM967_A09_164R4_079.fsa		13	94
B, 14	GM967_A09_164R4_079.fsa		8	47
B, 15	GM967_A09_164R4_079.fsa		10	52
B, 16	GM967_A09_164R4_079.fsa		15	49
B, 17	GM967_A09_164R4_079.fsa		9	38
B, 18	GM967_A09_164R4_079.fsa		13	57
B, 19	GM967_A09_164R4_079.fsa		14	100
B, 20	GM967_A09_164R4_079.fsa		15	64
B, 21	GM967_A09_164R4_079.fsa		9	48
B, 22	GM967_A09_164R4_079.fsa		11	41
B, 23	GM967_A09_164R4_079.fsa		17	105
B, 24	GM967_A09_164R4_079.fsa		13	98
B, 25	GM967_A09_164R4_079.fsa		18	109
B, 26	GM967_A09_164R4_079.fsa		20	107
B, 27	GM967_A09_164R4_079.fsa		9	49
B, 28	GM967_A09_164R4_079.fsa		11	67
B, 29	GM967_A09_164R4_079.fsa		11	66
B, 30	GM967_A09_164R4_079.fsa		9	57
B, 31	GM967_A09_164R4_079.fsa		8	35
B, 32	GM967_A09_164R4_079.fsa		7	31
B, 33	GM967_A09_164R4_079.fsa		12	35
B, 34	GM967_A09_164R4_079.fsa		11	32
B, 35	GM967_A09_164R4_079.fsa		7	25
B, 36	GM967_A09_164R4_079.fsa		6	31
B, 37	GM967_A09_164R4_079.fsa		7	36
B, 38	GM967_A09_164R4_079.fsa		15	43
B, 39	GM967_A09_164R4_079.fsa		13	68
B, 40	GM967_A09_164R4_079.fsa		9	42
B, 41	GM967_A09_164R4_079.fsa		14	87
B, 42	GM967_A09_164R4_079.fsa		12	88
B, 43	GM967_A09_164R4_079.fsa		8	29
B, 44	GM967_A09_164R4_079.fsa		8	36
B, 45	GM967_A09_164R4_079.fsa		9	55
B, 46	GM967_A09_164R4_079.fsa		10	40
B, 47	GM967_A09_164R4_079.fsa		11	22
B, 48	GM967_A09_164R4_079.fsa		7	39
B, 49	GM967_A09_164R4_079.fsa		9	46
B, 50	GM967_A09_164R4_079.fsa		10	50
B, 51	GM967_A09_164R4_079.fsa		13	71
B, 52	GM967_A09_164R4_079.fsa		7	26
B, 53	GM967_A09_164R4_079.fsa		7	44
B, 54	GM967_A09_164R4_079.fsa		9	44
B, 55	GM967_A09_164R4_079.fsa		12	61
B, 56	GM967_A09_164R4_079.fsa		15	99
B, 57	GM967_A09_164R4_079.fsa		24	166
B, 58	GM967_A09_164R4_079.fsa		12	100
B, 59	GM967_A09_164R4_079.fsa		11	46
B, 60	GM967_A09_164R4_079.fsa		11	46
B, 61	GM967_A09_164R4_079.fsa		13	63
B, 62	GM967_A09_164R4_079.fsa		6	30
B, 63	GM967_A09_164R4_079.fsa		14	70
B, 64	GM967_A09_164R4_079.fsa		7	29
B, 65	GM967_A09_164R4_079.fsa		18	89
B, 66	GM967_A09_164R4_079.fsa		13	74
B, 67	GM967_A09_164R4_079.fsa		307	2137
B, 68	GM967_A09_164R4_079.fsa		171	1781
B, 69	GM967_A09_164R4_079.fsa		271	1608
B, 70	GM967_A09_164R4_079.fsa		155	864
B, 71	GM967_A09_164R4_079.fsa	0.274	11	53
B, 72	GM967_A09_164R4_079.fsa	19178	76	474
B, 73	GM967_A09_164R4_079.fsa	41096	71	509
B, 74	GM967_A09_164R4_079.fsa	60274	19	118
B, 75	GM967_A09_164R4_079.fsa	73973	17	92
B, 76	GM967_A09_164R4_079.fsa	87671	19	74
B, 77	GM967_A09_164R4_079.fsa	112329	18	56
B, 78	GM967_A09_164R4_079.fsa	123288	19	90
B, 79	GM967_A09_164R4_079.fsa	136986	81	431
B, 80	GM967_A09_164R4_079.fsa	152055	40	199
B, 81	GM967_A09_164R4_079.fsa	172603	44	189
B, 82	GM967_A09_164R4_079.fsa	190411	60	280
B, 83	GM967_A09_164R4_079.fsa	207695	673	3539
B, 84	GM967_A09_164R4_079.fsa	224388	371	2177
B, 85	GM967_A09_164R4_079.fsa	23633	340	2019
B, 86	GM967_A09_164R4_079.fsa	253938	119	817
B, 87	GM967_A09_164R4_079.fsa	275448	195	957
B, 88	GM967_A09_164R4_079.fsa	292268	248	1319
B, 89	GM967_A09_164R4_079.fsa	319568	311	1758
B, 90	GM967_A09_164R4_079.fsa	332885	290	1385
B, 91	GM967_A09_164R4_079.fsa	362707	224	1238
B, 92	GM967_A09_164R4_079.fsa	374081	178	995
B, 93	GM967_A09_164R4_079.fsa	391455	152	784
B, 94	GM967_A09_164R4_079.fsa	408048	189	1113
B, 95	GM967_A09_164R4_079.fsa	426239	56	322
B, 96	GM967_A09_164R4_079.fsa	439699	172	892
B, 97	GM967_A09_164R4_079.fsa	450798	596	3604
B, 98	GM967_A09_164R4_079.fsa	46943	409	2630
B, 99	GM967_A09_164R4_079.fsa	496303	24	92
B, 100	GM967_A09_164R4_079.fsa	518411	535	2406
B, 101	GM967_A09_164R4_079.fsa	534981	1530	10100
B, 102	GM967_A09_164R4_079.fsa	559407	474	2209
B, 103	GM967_A09_164R4_079.fsa	571433	605	3180
B, 104	GM967_A09_164R4_079.fsa	580373	182	761
B, 105	GM967_A09_164R4_079.fsa	591208	726	3548
B, 106	GM967_A09_164R4_079.fsa	607126	586	2773
B, 107	GM967_A09_164R4_079.fsa	623361	104	567
B, 108	GM967_A09_164R4_079.fsa	63246	220	1177
B, 109	GM967_A09_164R4_079.fsa	646567	731	3600
B, 110	GM967_A09_164R4_079.fsa	660618	33	112
B, 111	GM967_A09_164R4_079.fsa	672616	34	182
B, 112	GM967_A09_164R4_079.fsa	685567	212	1091
B, 113	GM967_A09_164R4_079.fsa	696489	238	1287
B, 114	GM967_A09_164R4_079.fsa	705399	28	114
B, 115	GM967_A09_164R4_079.fsa	718229	20	67
B, 116	GM967_A09_164R4_079.fsa	729048	91	400
B, 117	GM967_A09_164R4_079.fsa	738855	34	131
B, 118	GM967_A09_164R4_079.fsa	750586	146	709
B, 119	GM967_A09_164R4_079.fsa	760331	52	228
B, 120	GM967_A09_164R4_079.fsa	774897	414	2040
B, 121	GM967_A09_164R4_079.fsa	78554	386	1958
B, 122	GM967_A09_164R4_079.fsa	799038	98	409
B, 123	GM967_A09_164R4_079.fsa	809574	163	691
B, 124	GM967_A09_164R4_079.fsa	820088	88	352
B, 125	GM967_A09_164R4_079.fsa	829632	61	269
B, 126	GM967_A09_164R4_079.fsa	840114	558	2762
B, 127	GM967_A09_164R4_079.fsa	85058	194	989
B, 128	GM967_A09_164R4_079.fsa	85913	326	1655
B, 129	GM967_A09_164R4_079.fsa	876196	477	2072
B, 130	GM967_A09_164R4_079.fsa	887549	172	716
B, 131	GM967_A09_164R4_079.fsa	898882	655	3056
B, 132	GM967_A09_164R4_079.fsa	908311	585	2611
B, 133	GM967_A09_164R4_079.fsa	918667	141	526
B, 134	GM967_A09_164R4_079.fsa	93464	538	2454
B, 135	GM967_A09_164R4_079.fsa	944954	270	1210
B, 136	GM967_A09_164R4_079.fsa	969269	1335	6447
B, 137	GM967_A09_164R4_079.fsa	980461	92	434
B, 138	GM967_A09_164R4_079.fsa	990703	551	2744
B, 139	GM967_A09_164R4_079.fsa	999071	26	75
B, 140	GM967_A09_164R4_079.fsa	100948	872	4208
B, 141	GM967_A09_164R4_079.fsa	1020827	54	147
B, 142	GM967_A09_164R4_079.fsa	1029317	525	2404
B, 143	GM967_A09_164R4_079.fsa	1041551	1118	5425
B, 144	GM967_A09_164R4_079.fsa	1051875	282	1203
B, 145	GM967_A09_164R4_079.fsa	1062173	149	525
B, 146	GM967_A09_164R4_079.fsa	1070581	86	360
B, 147	GM967_A09_164R4_079.fsa	1078972	1046	5006
B, 148	GM967_A09_164R4_079.fsa	1093848	353	1677
B, 149	GM967_A09_164R4_079.fsa	1113293	148	679
B, 150	GM967_A09_164R4_079.fsa	1124365	489	2280
B, 151	GM967_A09_164R4_079.fsa	1135407	551	2534
B, 152	GM967_A09_164R4_079.fsa	1148117	78	326
B, 153	GM967_A09_164R4_079.fsa	1158912	199	938
B, 154	GM967_A09_164R4_079.fsa	1169675	127	569
B, 155	GM967_A09_164R4_079.fsa	1179513	117	502
B, 156	GM967_A09_164R4_079.fsa	1190216	95	408
B, 157	GM967_A09_164R4_079.fsa	120.0	161	745
B, 158	GM967_A09_164R4_079.fsa	1209709	184	849
B, 159	GM967_A09_164R4_079.fsa	1220298	104	374
B, 160	GM967_A09_164R4_079.fsa	1230003	361	1556
B, 161	GM967_A09_164R4_079.fsa	1240588	121	461
B, 162	GM967_A09_164R4_079.fsa	1249408	140	572
B, 163	GM967_A09_164R4_079.fsa	1259989	800	3637
B, 164	GM967_A09_164R4_079.fsa	1270568	2220	10821
B, 165	GM967_A09_164R4_079.fsa	1282026	211	848
B, 166	GM967_A09_164R4_079.fsa	1289958	54	200
B, 167	GM967_A09_164R4_079.fsa	129965	640	2934
B, 168	GM967_A09_164R4_079.fsa	130846	67	298
B, 169	GM967_A09_164R4_079.fsa	1317268	1326	6201
B, 170	GM967_A09_164R4_079.fsa	1328717	640	3055
B, 171	GM967_A09_164R4_079.fsa	1336641	353	1526
B, 172	GM967_A09_164R4_079.fsa	1348086	515	2414
B, 173	GM967_A09_164R4_079.fsa	1356008	731	3439
B, 174	GM967_A09_164R4_079.fsa	1367449	1230	5648
B, 175	GM967_A09_164R4_079.fsa	1378008	121	402
B, 176	GM967_A09_164R4_079.fsa	1391204	28	137
B, 177	GM967_A09_164R4_079.fsa	1401796	147	762
B, 178	GM967_A09_164R4_079.fsa	1411672	695	3446
B, 179	GM967_A09_164R4_079.fsa	1422444	158	680
B, 180	GM967_A09_164R4_079.fsa	1434112	127	564
B, 181	GM967_A09_164R4_079.fsa	1444882	214	884
B, 182	GM967_A09_164R4_079.fsa	1454753	394	1673
B, 183	GM967_A09_164R4_079.fsa	146552	969	4651
B, 184	GM967_A09_164R4_079.fsa	1475388	312	1406
B, 185	GM967_A09_164R4_079.fsa	1487049	591	2557
B, 186	GM967_A09_164R4_079.fsa	1496915	169	689
B, 187	GM967_A09_164R4_079.fsa	150678	1598	7491
B, 188	GM967_A09_164R4_079.fsa	1517541	600	2542
B, 189	GM967_A09_164R4_079.fsa	1529197	321	1480
B, 190	GM967_A09_164R4_079.fsa	1537266	1456	7136
B, 191	GM967_A09_164R4_079.fsa	1548023	190	732
B, 192	GM967_A09_164R4_079.fsa	1557883	45	200
B, 193	GM967_A09_164R4_079.fsa	1568638	71	315
B, 194	GM967_A09_164R4_079.fsa	1579392	160	674
B, 195	GM967_A09_164R4_079.fsa	1589248	81	357
B, 196	GM967_A09_164R4_079.fsa	160.0	98	426
B, 197	GM967_A09_164R4_079.fsa	1610604	187	760
B, 198	GM967_A09_164R4_079.fsa	1621199	226	941
B, 199	GM967_A09_164R4_079.fsa	1630022	149	649
B, 200	GM967_A09_164R4_079.fsa	1638839	560	2687
B, 201	GM967_A09_164R4_079.fsa	1650291	1363	6675
B, 202	GM967_A09_164R4_079.fsa	1659094	143	572
B, 203	GM967_A09_164R4_079.fsa	1668771	84	359
B, 204	GM967_A09_164R4_079.fsa	1681075	735	3480
B, 205	GM967_A09_164R4_079.fsa	1689857	50	191
B, 206	GM967_A09_164R4_079.fsa	169951	157	663
B, 207	GM967_A09_164R4_079.fsa	171091	745	3461
B, 208	GM967_A09_164R4_079.fsa	1720547	127	497
B, 209	GM967_A09_164R4_079.fsa	1731927	694	3277
B, 210	GM967_A09_164R4_079.fsa	1742424	1070	5162
B, 211	GM967_A09_164R4_079.fsa	1753785	116	518
B, 212	GM967_A09_164R4_079.fsa	176339	242	1111
B, 213	GM967_A09_164R4_079.fsa	1775605	514	2598
B, 214	GM967_A09_164R4_079.fsa	178258	61	257
B, 215	GM967_A09_164R4_079.fsa	1792164	779	3909
B, 216	GM967_A09_164R4_079.fsa	1803498	934	4639
B, 217	GM967_A09_164R4_079.fsa	1812241	72	244
B, 218	GM967_A09_164R4_079.fsa	1823599	136	534
B, 219	GM967_A09_164R4_079.fsa	183495	557	2577
B, 220	GM967_A09_164R4_079.fsa	1846293	699	3365
B, 221	GM967_A09_164R4_079.fsa	1857629	429	1988
B, 222	GM967_A09_164R4_079.fsa	1866344	281	1273
B, 223	GM967_A09_164R4_079.fsa	1875055	115	443
B, 224	GM967_A09_164R4_079.fsa	1885502	99	461
B, 225	GM967_A09_164R4_079.fsa	1896812	70	281
B, 226	GM967_A09_164R4_079.fsa	1908115	475	2249
B, 227	GM967_A09_164R4_079.fsa	1918542	218	1007
B, 228	GM967_A09_164R4_079.fsa	1927226	597	2829
B, 229	GM967_A09_164R4_079.fsa	1937641	829	4123
B, 230	GM967_A09_164R4_079.fsa	1950651	72	301
B, 231	GM967_A09_164R4_079.fsa	1960186	58	238
B, 232	GM967_A09_164R4_079.fsa	1971447	235	1133
B, 233	GM967_A09_164R4_079.fsa	1981835	1389	7229
B, 234	GM967_A09_164R4_079.fsa	1991353	181	942
B, 235	GM967_A09_164R4_079.fsa	2002572	71	287
B, 236	GM967_A09_164R4_079.fsa	2012863	262	1295
B, 237	GM967_A09_164R4_079.fsa	2023156	1006	5022
B, 238	GM967_A09_164R4_079.fsa	2033452	125	597
B, 239	GM967_A09_164R4_079.fsa	2042034	112	425
B, 240	GM967_A09_164R4_079.fsa	2052335	527	2685
B, 241	GM967_A09_164R4_079.fsa	2062638	1956	10032
B, 242	GM967_A09_164R4_079.fsa	2072944	126	622
B, 243	GM967_A09_164R4_079.fsa	2083253	63	260
B, 244	GM967_A09_164R4_079.fsa	2094424	175	888
B, 245	GM967_A09_164R4_079.fsa	2104738	886	4573
B, 246	GM967_A09_164R4_079.fsa	2115055	145	732
B, 247	GM967_A09_164R4_079.fsa	2123655	131	622
B, 248	GM967_A09_164R4_079.fsa	2133977	210	1005
B, 249	GM967_A09_164R4_079.fsa	2145225	940	5055
B, 250	GM967_A09_164R4_079.fsa	2155671	360	1880
B, 251	GM967_A09_164R4_079.fsa	2165241	117	571
B, 252	GM967_A09_164R4_079.fsa	2176544	73	299
B, 253	GM967_A09_164R4_079.fsa	2187841	283	1401
B, 254	GM967_A09_164R4_079.fsa	2198264	636	3314
B, 255	GM967_A09_164R4_079.fsa	2207608	246	1216
B, 256	GM967_A09_164R4_079.fsa	2216904	82	398
B, 257	GM967_A09_164R4_079.fsa	2226199	92	384
B, 258	GM967_A09_164R4_079.fsa	2236337	300	1601
B, 259	GM967_A09_164R4_079.fsa	2247317	405	2177
B, 260	GM967_A09_164R4_079.fsa	2255762	121	587
B, 261	GM967_A09_164R4_079.fsa	226505	134	711
B, 262	GM967_A09_164R4_079.fsa	2276024	315	1513
B, 263	GM967_A09_164R4_079.fsa	2286996	343	1573
B, 264	GM967_A09_164R4_079.fsa	2296279	416	2054
B, 265	GM967_A09_164R4_079.fsa	2306404	702	3608
B, 266	GM967_A09_164R4_079.fsa	2314841	184	806
B, 267	GM967_A09_164R4_079.fsa	2325807	773	3867
B, 268	GM967_A09_164R4_079.fsa	2336771	71	315
B, 269	GM967_A09_164R4_079.fsa	2347734	895	4599
B, 270	GM967_A09_164R4_079.fsa	2357852	128	557
B, 271	GM967_A09_164R4_079.fsa	2367969	1234	6831
B, 272	GM967_A09_164R4_079.fsa	2377242	20	91
B, 273	GM967_A09_164R4_079.fsa	2385672	467	2289
B, 274	GM967_A09_164R4_079.fsa	2398314	51	230
B, 275	GM967_A09_164R4_079.fsa	2408757	35	173
B, 276	GM967_A09_164R4_079.fsa	2420123	70	299
B, 277	GM967_A09_164R4_079.fsa	2430597	92	417
B, 278	GM967_A09_164R4_079.fsa	2441054	255	1236
B, 279	GM967_A09_164R4_079.fsa	2451494	699	3754
B, 280	GM967_A09_164R4_079.fsa	2462786	159	726
B, 281	GM967_A09_164R4_079.fsa	2474058	735	3791
B, 282	GM967_A09_164R4_079.fsa	2484447	421	2057
B, 283	GM967_A09_164R4_079.fsa	2495683	703	3667
B, 284	GM967_A09_164R4_079.fsa	2506675	641	3326
B, 285	GM967_A09_164R4_079.fsa	2515838	188	808
B, 286	GM967_A09_164R4_079.fsa	2526644	318	1704
B, 287	GM967_A09_164R4_079.fsa	2536598	848	4866
B, 288	GM967_A09_164R4_079.fsa	2545705	170	904
B, 289	GM967_A09_164R4_079.fsa	2556446	115	518
B, 290	GM967_A09_164R4_079.fsa	256634	870	5044
B, 291	GM967_A09_164R4_079.fsa	2576215	878	4885
B, 292	GM967_A09_164R4_079.fsa	2586891	76	270
B, 293	GM967_A09_164R4_079.fsa	2595088	281	1384
B, 294	GM967_A09_164R4_079.fsa	260503	1166	6391
B, 295	GM967_A09_164R4_079.fsa	2615931	133	604
B, 296	GM967_A09_164R4_079.fsa	2625996	783	4104
B, 297	GM967_A09_164R4_079.fsa	2636903	839	4388
B, 298	GM967_A09_164R4_079.fsa	2655366	1639	9333
B, 299	GM967_A09_164R4_079.fsa	266628	160	657
B, 300	GM967_A09_164R4_079.fsa	2676357	54	227
B, 301	GM967_A09_164R4_079.fsa	2687276	862	5032
B, 302	GM967_A09_164R4_079.fsa	2697358	887	5270
B, 303	GM967_A09_164R4_079.fsa	2707443	144	712
B, 304	GM967_A09_164R4_079.fsa	2715848	59	277
B, 305	GM967_A09_164R4_079.fsa	2725937	1385	8302
B, 306	GM967_A09_164R4_079.fsa	2735188	27	87
B, 307	GM967_A09_164R4_079.fsa	2745281	83	481
B, 308	GM967_A09_164R4_079.fsa	2757061	374	2274
B, 309	GM967_A09_164R4_079.fsa	276716	693	4318
B, 310	GM967_A09_164R4_079.fsa	2778946	84	401
B, 311	GM967_A09_164R4_079.fsa	278905	94	483
B, 312	GM967_A09_164R4_079.fsa	2798315	122	639
B, 313	GM967_A09_164R4_079.fsa	2806674	34	180
B, 314	GM967_A09_164R4_079.fsa	2817513	44	213
B, 315	GM967_A09_164R4_079.fsa	2826681	79	383
B, 316	GM967_A09_164R4_079.fsa	2836676	135	731
B, 317	GM967_A09_164R4_079.fsa	2847498	96	535
B, 318	GM967_A09_164R4_079.fsa	2858314	80	401
B, 319	GM967_A09_164R4_079.fsa	2868292	74	357
B, 320	GM967_A09_164R4_079.fsa	2879096	134	765
B, 321	GM967_A09_164R4_079.fsa	2888233	122	681
B, 322	GM967_A09_164R4_079.fsa	2896535	34	113
B, 323	GM967_A09_164R4_079.fsa	2905663	143	786
B, 324	GM967_A09_164R4_079.fsa	2917274	142	752
B, 325	GM967_A09_164R4_079.fsa	2927221	95	447
B, 326	GM967_A09_164R4_079.fsa	2937162	123	657
B, 327	GM967_A09_164R4_079.fsa	2947926	1042	6539
B, 328	GM967_A09_164R4_079.fsa	2957856	133	776
B, 329	GM967_A09_164R4_079.fsa	2967781	247	1389
B, 330	GM967_A09_164R4_079.fsa	2977701	124	710
B, 331	GM967_A09_164R4_079.fsa	2987615	315	1954
B, 332	GM967_A09_164R4_079.fsa	2997524	147	789
B, 333	GM967_A09_164R4_079.fsa	3009769	192	1151
B, 334	GM967_A09_164R4_079.fsa	3020371	2094	14355
B, 335	GM967_A09_164R4_079.fsa	3030175	245	1604
B, 336	GM967_A09_164R4_079.fsa	3041635	70	396
B, 337	GM967_A09_164R4_079.fsa	3051476	102	522
B, 338	GM967_A09_164R4_079.fsa	3062156	113	615
B, 339	GM967_A09_164R4_079.fsa	307121	98	496
B, 340	GM967_A09_164R4_079.fsa	3081103	84	374
B, 341	GM967_A09_164R4_079.fsa	3091013	194	1052
B, 342	GM967_A09_164R4_079.fsa	310177	128	710
B, 343	GM967_A09_164R4_079.fsa	3113377	152	831
B, 344	GM967_A09_164R4_079.fsa	3123346	56	224
B, 345	GM967_A09_164R4_079.fsa	3132499	153	837
B, 346	GM967_A09_164R4_079.fsa	3141711	41	158
B, 347	GM967_A09_164R4_079.fsa	3151123	172	1032
B, 348	GM967_A09_164R4_079.fsa	3159685	64	314
B, 349	GM967_A09_164R4_079.fsa	3169109	564	3771
B, 350	GM967_A09_164R4_079.fsa	3179398	87	447
B, 351	GM967_A09_164R4_079.fsa	3187978	68	356
B, 352	GM967_A09_164R4_079.fsa	3197423	867	6091
B, 353	GM967_A09_164R4_079.fsa	320923	413	2505
B, 354	GM967_A09_164R4_079.fsa	3220124	123	618
B, 355	GM967_A09_164R4_079.fsa	3230169	54	267
B, 356	GM967_A09_164R4_079.fsa	3239366	1063	7325
B, 357	GM967_A09_164R4_079.fsa	3251058	156	918
B, 358	GM967_A09_164R4_079.fsa	3261067	26	108
B, 359	GM967_A09_164R4_079.fsa	3271896	25	113
B, 360	GM967_A09_164R4_079.fsa	3282713	246	1592
B, 361	GM967_A09_164R4_079.fsa	3293516	205	1244
B, 362	GM967_A09_164R4_079.fsa	3304305	78	360
B, 363	GM967_A09_164R4_079.fsa	3315082	478	3096
B, 364	GM967_A09_164R4_079.fsa	3325845	258	1502
B, 365	GM967_A09_164R4_079.fsa	3336595	249	1438
B, 366	GM967_A09_164R4_079.fsa	3346506	283	1746
B, 367	GM967_A09_164R4_079.fsa	3355582	819	6028
B, 368	GM967_A09_164R4_079.fsa	3365472	589	4014
B, 369	GM967_A09_164R4_079.fsa	3375351	19	66
B, 370	GM967_A09_164R4_079.fsa	3385218	264	1594
B, 371	GM967_A09_164R4_079.fsa	3396717	112	695
B, 372	GM967_A09_164R4_079.fsa	3407508	580	4037
B, 373	GM967_A09_164R4_079.fsa	3417517	73	356
B, 374	GM967_A09_164R4_079.fsa	3427525	29	136
B, 375	GM967_A09_164R4_079.fsa	3437532	39	134
B, 376	GM967_A09_164R4_079.fsa	3447538	310	1983
B, 377	GM967_A09_164R4_079.fsa	3455875	51	241
B, 378	GM967_A09_164R4_079.fsa	3465879	289	1868
B, 379	GM967_A09_164R4_079.fsa	3476716	55	223
B, 380	GM967_A09_164R4_079.fsa	3487551	50	259
B, 381	GM967_A09_164R4_079.fsa	3498385	28	113
B, 382	GM967_A09_164R4_079.fsa	3507551	292	1866
B, 383	GM967_A09_164R4_079.fsa	351755	39	171
B, 384	GM967_A09_164R4_079.fsa	3527548	170	1000
B, 385	GM967_A09_164R4_079.fsa	3537544	108	596
B, 386	GM967_A09_164R4_079.fsa	354754	54	234
B, 387	GM967_A09_164R4_079.fsa	3558367	78	445
B, 388	GM967_A09_164R4_079.fsa	3569194	966	7152
B, 389	GM967_A09_164R4_079.fsa	358668	463	3265
B, 390	GM967_A09_164R4_079.fsa	3597503	58	267
B, 391	GM967_A09_164R4_079.fsa	3608265	181	1129
B, 392	GM967_A09_164R4_079.fsa	3618182	45	215
B, 393	GM967_A09_164R4_079.fsa	3628926	686	4882
B, 394	GM967_A09_164R4_079.fsa	3640496	126	766
B, 395	GM967_A09_164R4_079.fsa	3648761	45	203
B, 396	GM967_A09_164R4_079.fsa	3657025	81	422
B, 397	GM967_A09_164R4_079.fsa	3668595	82	506
B, 398	GM967_A09_164R4_079.fsa	3677686	60	337
B, 399	GM967_A09_164R4_079.fsa	3687603	475	3483
B, 400	GM967_A09_164R4_079.fsa	3699174	22	95
B, 401	GM967_A09_164R4_079.fsa	3709091	70	448
B, 402	GM967_A09_164R4_079.fsa	3719835	343	2628
B, 403	GM967_A09_164R4_079.fsa	3729752	139	938
B, 404	GM967_A09_164R4_079.fsa	3740496	42	199
B, 405	GM967_A09_164R4_079.fsa	3750413	70	396
B, 406	GM967_A09_164R4_079.fsa	376033	51	274
B, 407	GM967_A09_164R4_079.fsa	3771074	48	270
B, 408	GM967_A09_164R4_079.fsa	3780165	120	818
B, 409	GM967_A09_164R4_079.fsa	3789256	39	228
B, 410	GM967_A09_164R4_079.fsa	3797521	25	99
B, 411	GM967_A09_164R4_079.fsa	3808331	78	527
B, 412	GM967_A09_164R4_079.fsa	3818328	39	228
B, 413	GM967_A09_164R4_079.fsa	383999	81	514
B, 414	GM967_A09_164R4_079.fsa	3849155	243	1723
B, 415	GM967_A09_164R4_079.fsa	3859153	45	244
B, 416	GM967_A09_164R4_079.fsa	3868319	38	186
B, 417	GM967_A09_164R4_079.fsa	3876651	141	949
B, 418	GM967_A09_164R4_079.fsa	3887484	364	2702
B, 419	GM967_A09_164R4_079.fsa	3898317	18	65
B, 420	GM967_A09_164R4_079.fsa	390915	244	1728
B, 421	GM967_A09_164R4_079.fsa	3917484	22	116
B, 422	GM967_A09_164R4_079.fsa	3930818	87	468
B, 423	GM967_A09_164R4_079.fsa	394082	111	629
B, 424	GM967_A09_164R4_079.fsa	3951655	295	2026
B, 425	GM967_A09_164R4_079.fsa	3961656	710	6238
B, 426	GM967_A09_164R4_079.fsa	3970825	121	692
B, 427	GM967_A09_164R4_079.fsa	3982495	72	405
B, 428	GM967_A09_164R4_079.fsa	3992498	311	2408
B, 429	GM967_A09_164R4_079.fsa	4002471	119	770
B, 430	GM967_A09_164R4_079.fsa	4012361	49	237
B, 431	GM967_A09_164R4_079.fsa	4021434	19	79
B, 432	GM967_A09_164R4_079.fsa	4032165	123	796
B, 433	GM967_A09_164R4_079.fsa	4042079	193	1401
B, 434	GM967_A09_164R4_079.fsa	4052828	129	772
B, 435	GM967_A09_164R4_079.fsa	4063587	34	170
B, 436	GM967_A09_164R4_079.fsa	4073526	68	386
B, 437	GM967_A09_164R4_079.fsa	4081816	146	973
B, 438	GM967_A09_164R4_079.fsa	409177	37	192
B, 439	GM967_A09_164R4_079.fsa	4101733	334	2436
B, 440	GM967_A09_164R4_079.fsa	4114198	31	142
B, 441	GM967_A09_164R4_079.fsa	4123347	28	95
B, 442	GM967_A09_164R4_079.fsa	4133336	41	271
B, 443	GM967_A09_164R4_079.fsa	4141687	87	667
B, 444	GM967_A09_164R4_079.fsa	4151814	10	23
B, 445	GM967_A09_164R4_079.fsa	4161946	43	230
B, 446	GM967_A09_164R4_079.fsa	417124	61	309
B, 447	GM967_A09_164R4_079.fsa	4182231	370	2791
B, 448	GM967_A09_164R4_079.fsa	4202509	601	4979
B, 449	GM967_A09_164R4_079.fsa	4213384	200	1393
B, 450	GM967_A09_164R4_079.fsa	4224259	183	1197
B, 451	GM967_A09_164R4_079.fsa	4235134	79	373
B, 452	GM967_A09_164R4_079.fsa	424.35	109	723
B, 453	GM967_A09_164R4_079.fsa	4252702	70	355
B, 454	GM967_A09_164R4_079.fsa	4271946	333	2554
B, 455	GM967_A09_164R4_079.fsa	4282823	47	225
B, 456	GM967_A09_164R4_079.fsa	4291191	172	1437
B, 457	GM967_A09_164R4_079.fsa	4301232	160	1210
B, 458	GM967_A09_164R4_079.fsa	4312948	10	32
B, 459	GM967_A09_164R4_079.fsa	4321317	22	93
B, 460	GM967_A09_164R4_079.fsa	433136	133	1201
B, 461	GM967_A09_164R4_079.fsa	434224	73	484
B, 462	GM967_A09_164R4_079.fsa	4352284	35	142
B, 463	GM967_A09_164R4_079.fsa	4364003	35	185
B, 464	GM967_A09_164R4_079.fsa	4370699	12	21
B, 465	GM967_A09_164R4_079.fsa	4382419	64	338
B, 466	GM967_A09_164R4_079.fsa	4401693	459	4454
B, 467	GM967_A09_164R4_079.fsa	4411856	30	86
B, 468	GM967_A09_164R4_079.fsa	4421177	46	198
B, 469	GM967_A09_164R4_079.fsa	4433046	236	1648
B, 470	GM967_A09_164R4_079.fsa	4444074	33	128
B, 471	GM967_A09_164R4_079.fsa	4451713	60	292
B, 472	GM967_A09_164R4_079.fsa	4460204	143	1037
B, 473	GM967_A09_164R4_079.fsa	4470398	110	622
B, 474	GM967_A09_164R4_079.fsa	4480598	8	20
B, 475	GM967_A09_164R4_079.fsa	4492504	44	278
B, 476	GM967_A09_164R4_079.fsa	4503567	218	1886
B, 477	GM967_A09_164R4_079.fsa	4513784	55	377
B, 478	GM967_A09_164R4_079.fsa	4521451	24	101
B, 479	GM967_A09_164R4_079.fsa	4531678	106	749
B, 480	GM967_A09_164R4_079.fsa	4541911	44	293
B, 481	GM967_A09_164R4_079.fsa	4562393	587	5590
B, 482	GM967_A09_164R4_079.fsa	4572642	750	6939
B, 483	GM967_A09_164R4_079.fsa	4592302	29	127
B, 484	GM967_A09_164R4_079.fsa	460085	14	51
B, 485	GM967_A09_164R4_079.fsa	4612756	56	356
B, 486	GM967_A09_164R4_079.fsa	4622116	259	2791
B, 487	GM967_A09_164R4_079.fsa	4641702	16	40
B, 488	GM967_A09_164R4_079.fsa	4652782	86	505
B, 489	GM967_A09_164R4_079.fsa	4661309	35	169
B, 490	GM967_A09_164R4_079.fsa	468179	248	2176
B, 491	GM967_A09_164R4_079.fsa	469204	231	2003
B, 492	GM967_A09_164R4_079.fsa	470144	116	743
B, 493	GM967_A09_164R4_079.fsa	4709989	18	88
B, 494	GM967_A09_164R4_079.fsa	4721966	94	628
B, 495	GM967_A09_164R4_079.fsa	4731381	99	678
B, 496	GM967_A09_164R4_079.fsa	475194	870	14429
B, 497	GM967_A09_164R4_079.fsa	4781104	173	1197
B, 498	GM967_A09_164R4_079.fsa	4792268	43	226
B, 499	GM967_A09_164R4_079.fsa	4809459	299	2298
B, 500	GM967_A09_164R4_079.fsa	4830133	55	238
B, 501	GM967_A09_164R4_079.fsa	4839626	222	1560
B, 502	GM967_A09_164R4_079.fsa	4848265	262	2178
B, 503	GM967_A09_164R4_079.fsa	4870767	481	5727
B, 504	GM967_A09_164R4_079.fsa	4881173	394	4593
B, 505	GM967_A09_164R4_079.fsa	4898544	39	233
B, 506	GM967_A09_164R4_079.fsa	4935139	32093	372335
B, 507	GM967_A09_164R4_079.fsa	4947372	30570	336157
B, 508	GM967_A09_164R4_079.fsa	4979788	93	745
B, 509	GM967_A09_164R4_079.fsa	4990327	107	946
B, 510	GM967_A09_164R4_079.fsa	5010584	10	42
B, 511	GM967_A09_164R4_079.fsa	5019418	34	304
B, 512	GM967_A09_164R4_079.fsa	503358	40	372
B, 513	GM967_A09_164R4_079.fsa	5043337	47	485
B, 514	GM967_A09_164R4_079.fsa	5051332	35	286
B, 515	GM967_A09_164R4_079.fsa	5065572	5	19
B, 516	GM967_A09_164R4_079.fsa	5085208	13	57
B, 517	GM967_A09_164R4_079.fsa	5094156	11	65
B, 518	GM967_A09_164R4_079.fsa	510.85	8	34
B, 519	GM967_A09_164R4_079.fsa	5132785	18	148
B, 520	GM967_A09_164R4_079.fsa	514818	13	74
B, 521	GM967_A09_164R4_079.fsa	5154542	6	23
B, 522	GM967_A09_164R4_079.fsa	5168177	8	18
B, 523	GM967_A09_164R4_079.fsa	517545	9	46
B, 524	GM967_A09_164R4_079.fsa	5184542	11	35
B, 525	GM967_A09_164R4_079.fsa	5195453	17	50
B, 526	GM967_A09_164R4_079.fsa	5215107	10	41
B, 527	GM967_A09_164R4_079.fsa	5222215	8	38
B, 528	GM967_A09_164R4_079.fsa	523199	13	54
B, 529	GM967_A09_164R4_079.fsa	5242654	9	33
B, 530	GM967_A09_164R4_079.fsa	5250652	10	31
B, 531	GM967_A09_164R4_079.fsa	5262205	11	86
B, 532	GM967_A09_164R4_079.fsa	5274647	10	30
B, 533	GM967_A09_164R4_079.fsa	5293311	9	66
B, 534	GM967_A09_164R4_079.fsa	5300421	10	50
B, 535	GM967_A09_164R4_079.fsa	532531	12	70
B, 536	GM967_A09_164R4_079.fsa	5332421	12	25
B, 537	GM967_A09_164R4_079.fsa	5344867	14	78
B, 538	GM967_A09_164R4_079.fsa	5350202	13	90
B, 539	GM967_A09_164R4_079.fsa	5366206	11	40
B, 540	GM967_A09_164R4_079.fsa	5375988	10	22
B, 541	GM967_A09_164R4_079.fsa	5391995	13	58
B, 542	GM967_A09_164R4_079.fsa	5399111	14	65
B, 543	GM967_A09_164R4_079.fsa	5409087	9	55
B, 544	GM967_A09_164R4_079.fsa	5423652	12	53
B, 545	GM967_A09_164R4_079.fsa	5432771	10	43
B, 546	GM967_A09_164R4_079.fsa	5451047	13	72
B, 547	GM967_A09_164R4_079.fsa	5462953	11	57
B, 548	GM967_A09_164R4_079.fsa	5476717	11	71
B, 549	GM967_A09_164R4_079.fsa	548315	11	61
B, 550	GM967_A09_164R4_079.fsa	5506174	10	40
B, 551	GM967_A09_164R4_079.fsa	552465	13	55
B, 552	GM967_A09_164R4_079.fsa	5531129	10	23
B, 553	GM967_A09_164R4_079.fsa	5535761	11	26
B, 554	GM967_A09_164R4_079.fsa	5544105	14	54
B, 555	GM967_A09_164R4_079.fsa	5551531	11	41
B, 556	GM967_A09_164R4_079.fsa	5572927	11	39
B, 557	GM967_A09_164R4_079.fsa	5585983	19	56
B, 558	GM967_A09_164R4_079.fsa	5604657	10	52
B, 559	GM967_A09_164R4_079.fsa	5624249	15	109
B, 560	GM967_A09_164R4_079.fsa	5632661	8	43
B, 561	GM967_A09_164R4_079.fsa	5641083	11	34
B, 562	GM967_A09_164R4_079.fsa	5658891	15	75
B, 563	GM967_A09_164R4_079.fsa	5664524	10	37
B, 564	GM967_A09_164R4_079.fsa	567204	12	59
B, 565	GM967_A09_164R4_079.fsa	5680505	11	71
B, 566	GM967_A09_164R4_079.fsa	5696519	16	81
B, 567	GM967_A09_164R4_079.fsa	5705011	9	37
B, 568	GM967_A09_164R4_079.fsa	5725808	18	102
B, 569	GM967_A09_164R4_079.fsa	573528	14	65
B, 570	GM967_A09_164R4_079.fsa	5742866	11	47
B, 571	GM967_A09_164R4_079.fsa	575711	11	54
B, 572	GM967_A09_164R4_079.fsa	5768524	10	42
B, 573	GM967_A09_164R4_079.fsa	5778049	6	19
B, 574	GM967_A09_164R4_079.fsa	5788539	8	28
B, 575	GM967_A09_164R4_079.fsa	5801915	12	71
B, 576	GM967_A09_164R4_079.fsa	5819169	8	45
B, 577	GM967_A09_164R4_079.fsa	5835504	10	86
B, 578	GM967_A09_164R4_079.fsa	5852842	11	53
B, 579	GM967_A09_164R4_079.fsa	5872157	12	70
B, 580	GM967_A09_164R4_079.fsa	588474	11	47
B, 581	GM967_A09_164R4_079.fsa	5893465	13	72
B, 582	GM967_A09_164R4_079.fsa	5905115	10	47
B, 583	GM967_A09_164R4_079.fsa	5912892	8	36
B, 584	GM967_A09_164R4_079.fsa	5930423	12	58
B, 585	GM967_A09_164R4_079.fsa	594702	14	37
B, 586	GM967_A09_164R4_079.fsa	5951909	12	65
B, 587	GM967_A09_164R4_079.fsa	5965616	11	65
B, 588	GM967_A09_164R4_079.fsa	5996062	18	172
B, 589	GM967_A09_164R4_079.fsa	6017476	17	101
B, 590	GM967_A09_164R4_079.fsa	6047573	10	44
B, 591	GM967_A09_164R4_079.fsa	6056311	17	35
B, 592	GM967_A09_164R4_079.fsa	6064078	8	44
B, 593	GM967_A09_164R4_079.fsa	6080583	9	55
B, 594	GM967_A09_164R4_079.fsa	6091262	13	38
B, 595	GM967_A09_164R4_079.fsa	6097087	10	45
B, 596	GM967_A09_164R4_079.fsa	6104854	12	43
B, 597	GM967_A09_164R4_079.fsa	6115534	10	62
B, 598	GM967_A09_164R4_079.fsa	6123301	12	40
B, 599	GM967_A09_164R4_079.fsa	6143689	14	69
B, 600	GM967_A09_164R4_079.fsa	6160194	14	65
B, 601	GM967_A09_164R4_079.fsa	6169903	19	66
B, 602	GM967_A09_164R4_079.fsa	6179612	11	21
B, 603	GM967_A09_164R4_079.fsa	6192233	8	18
B, 604	GM967_A09_164R4_079.fsa	6200971	13	68
G, 1	GM967_A09_164R4_079.fsa	1041551	54	302
G, 2	GM967_A09_164R4_079.fsa	1079903	53	257
G, 3	GM967_A09_164R4_079.fsa	1260871	53	229
G, 4	GM967_A09_164R4_079.fsa	1270568	77	322
G, 5	GM967_A09_164R4_079.fsa	146552	68	263
G, 6	GM967_A09_164R4_079.fsa	1538162	51	176
G, 7	GM967_A09_164R4_079.fsa	1651172	53	306
G, 8	GM967_A09_164R4_079.fsa	1982701	64	271
G, 9	GM967_A09_164R4_079.fsa	2024872	55	223
G, 10	GM967_A09_164R4_079.fsa	2063497	84	305
G, 11	GM967_A09_164R4_079.fsa	2146966	58	283
G, 12	GM967_A09_164R4_079.fsa	2370498	51	239
G, 13	GM967_A09_164R4_079.fsa	2507509	54	230
G, 14	GM967_A09_164R4_079.fsa	2567164	55	282
G, 15	GM967_A09_164R4_079.fsa	2607546	50	251
G, 16	GM967_A09_164R4_079.fsa	2657045	75	392
G, 17	GM967_A09_164R4_079.fsa	2688116	53	287
G, 18	GM967_A09_164R4_079.fsa	2726778	60	329
G, 19	GM967_A09_164R4_079.fsa	3020371	90	554
G, 20	GM967_A09_164R4_079.fsa	3198282	51	270
G, 21	GM967_A09_164R4_079.fsa	3241038	51	308
G, 22	GM967_A09_164R4_079.fsa	3569194	54	397
G, 23	GM967_A09_164R4_079.fsa	4753654	55	444
G, 24	GM967_A09_164R4_079.fsa	4760513	54	273
G, 25	GM967_A09_164R4_079.fsa	4939506	836	3450
G, 26	GM967_A09_164R4_079.fsa	4948247	846	8331
Y, 1	GM967_A09_164R4_079.fsa		60	274
Y, 2	GM967_A09_164R4_079.fsa		52	209
Y, 3	GM967_A09_164R4_079.fsa		61	285
Y, 4	GM967_A09_164R4_079.fsa		51	264
Y, 5	GM967_A09_164R4_079.fsa		52	207
Y, 6	GM967_A09_164R4_079.fsa		55	190
Y, 7	GM967_A09_164R4_079.fsa		62	349
Y, 8	GM967_A09_164R4_079.fsa	40.0	54	337
Y, 9	GM967_A09_164R4_079.fsa	431866	57	194
Y, 10	GM967_A09_164R4_079.fsa	538062	51	257
Y, 11	GM967_A09_164R4_079.fsa	847727	56	179
Y, 12	GM967_A09_164R4_079.fsa	944954	69	437
Y, 13	GM967_A09_164R4_079.fsa	100.0	50	383
Y, 14	GM967_A09_164R4_079.fsa	1007585	60	210
Y, 15	GM967_A09_164R4_079.fsa	103026	55	296
Y, 16	GM967_A09_164R4_079.fsa	1037791	51	226
Y, 17	GM967_A09_164R4_079.fsa	1076177	70	408
Y, 18	GM967_A09_164R4_079.fsa	1408081	60	218
Y, 19	GM967_A09_164R4_079.fsa	1461034	88	267
Y, 20	GM967_A09_164R4_079.fsa	1536369	64	310
Y, 21	GM967_A09_164R4_079.fsa	164853	58	464
Y, 22	GM967_A09_164R4_079.fsa	1710033	57	190
Y, 23	GM967_A09_164R4_079.fsa	1742424	54	313
Y, 24	GM967_A09_164R4_079.fsa	1842804	65	191
Y, 25	GM967_A09_164R4_079.fsa	1915935	57	327
Y, 26	GM967_A09_164R4_079.fsa	196625	66	371
Y, 27	GM967_A09_164R4_079.fsa	2155671	64	394
Y, 28	GM967_A09_164R4_079.fsa	2160891	53	320
Y, 29	GM967_A09_164R4_079.fsa	2185235	53	371
Y, 30	GM967_A09_164R4_079.fsa	2286152	57	228
Y, 31	GM967_A09_164R4_079.fsa	2373028	52	145
Y, 32	GM967_A09_164R4_079.fsa	2399157	51	238
Y, 33	GM967_A09_164R4_079.fsa	2495683	50	159
Y, 34	GM967_A09_164R4_079.fsa	2606707	53	150
Y, 35	GM967_A09_164R4_079.fsa	2662922	54	343
Y, 36	GM967_A09_164R4_079.fsa	2676357	52	407
Y, 37	GM967_A09_164R4_079.fsa	2687276	56	218
Y, 38	GM967_A09_164R4_079.fsa	2740234	55	282
Y, 39	GM967_A09_164R4_079.fsa	2814179	55	291
Y, 40	GM967_A09_164R4_079.fsa	2982658	51	226
Y, 41	GM967_A09_164R4_079.fsa	3023637	51	220
Y, 42	GM967_A09_164R4_079.fsa	3038358	56	250
Y, 43	GM967_A09_164R4_079.fsa	3197423	53	303
Y, 44	GM967_A09_164R4_079.fsa	351755	64	370
Y, 45	GM967_A09_164R4_079.fsa	3566695	70	149
Y, 46	GM967_A09_164R4_079.fsa	3583349	52	327
Y, 47	GM967_A09_164R4_079.fsa	3738016	67	292
Y, 48	GM967_A09_164R4_079.fsa	3974993	55	299
Y, 49	GM967_A09_164R4_079.fsa	4194921	52	229
Y, 50	GM967_A09_164R4_079.fsa	4218403	57	333
Y, 51	GM967_A09_164R4_079.fsa	433387	54	334
Y, 52	GM967_A09_164R4_079.fsa	4375722	53	400
Y, 53	GM967_A09_164R4_079.fsa	4401693	58	316
Y, 54	GM967_A09_164R4_079.fsa	4526564	52	230
Y, 55	GM967_A09_164R4_079.fsa	4599145	61	348
Y, 56	GM967_A09_164R4_079.fsa	4741658	53	228
Y, 57	GM967_A09_164R4_079.fsa	4755369	52	448
Y, 58	GM967_A09_164R4_079.fsa	4850858	56	276
Y, 59	GM967_A09_164R4_079.fsa	4867301	77	443
Y, 60	GM967_A09_164R4_079.fsa	4883776	94	319
Y, 61	GM967_A09_164R4_079.fsa	4936886	4991	17412
Y, 62	GM967_A09_164R4_079.fsa	4943875	203	698
Y, 63	GM967_A09_164R4_079.fsa	4963127	107	1087
Y, 64	GM967_A09_164R4_079.fsa	5109398	51	259
Y, 65	GM967_A09_164R4_079.fsa	5201777	50	362
Y, 66	GM967_A09_164R4_079.fsa	5585983	56	216
Y, 67	GM967_A09_164R4_079.fsa	5797133	53	320
R, 1	GM967_A09_164R4_079.fsa		55	238
R, 2	GM967_A09_164R4_079.fsa		73	224
R, 3	GM967_A09_164R4_079.fsa		67	181
R, 4	GM967_A09_164R4_079.fsa		63	518
R, 5	GM967_A09_164R4_079.fsa		56	312
R, 6	GM967_A09_164R4_079.fsa	303297	53	168
R, 7	GM967_A09_164R4_079.fsa	559407	55	248
R, 8	GM967_A09_164R4_079.fsa	816267	56	292
R, 9	GM967_A09_164R4_079.fsa	898882	54	246
R, 10	GM967_A09_164R4_079.fsa	988842	51	272
R, 11	GM967_A09_164R4_079.fsa	1061238	50	302
R, 12	GM967_A09_164R4_079.fsa	1072447	55	247
R, 13	GM967_A09_164R4_079.fsa	1079903	67	272
R, 14	GM967_A09_164R4_079.fsa	1345445	56	178
R, 15	GM967_A09_164R4_079.fsa	1409876	57	226
R, 16	GM967_A09_164R4_079.fsa	1470005	50	416
R, 17	GM967_A09_164R4_079.fsa	1509471	54	291
R, 18	GM967_A09_164R4_079.fsa	1584768	53	264
R, 19	GM967_A09_164R4_079.fsa	1652053	53	184
R, 20	GM967_A09_164R4_079.fsa	1805247	51	210
R, 21	GM967_A09_164R4_079.fsa	1822726	74	342
R, 22	GM967_A09_164R4_079.fsa	1982701	61	292
R, 23	GM967_A09_164R4_079.fsa	2073803	51	247
R, 24	GM967_A09_164R4_079.fsa	2175675	52	261
R, 25	GM967_A09_164R4_079.fsa	218871	73	319
R, 26	GM967_A09_164R4_079.fsa	2303873	59	361
R, 27	GM967_A09_164R4_079.fsa	2519165	53	270
R, 28	GM967_A09_164R4_079.fsa	2646133	50	266
R, 29	GM967_A09_164R4_079.fsa	2688116	52	396
R, 30	GM967_A09_164R4_079.fsa	2727619	54	288
R, 31	GM967_A09_164R4_079.fsa	2891554	55	232
R, 32	GM967_A09_164R4_079.fsa	2996698	54	435
R, 33	GM967_A09_164R4_079.fsa	3035902	54	181
R, 34	GM967_A09_164R4_079.fsa	3113377	52	191
R, 35	GM967_A09_164R4_079.fsa	3168252	56	227
R, 36	GM967_A09_164R4_079.fsa	3549206	54	435
R, 37	GM967_A09_164R4_079.fsa	358668	52	222
R, 38	GM967_A09_164R4_079.fsa	3734711	53	229
R, 39	GM967_A09_164R4_079.fsa	3746281	54	366
R, 40	GM967_A09_164R4_079.fsa	378595	56	277
R, 41	GM967_A09_164R4_079.fsa	4038773	56	165
R, 42	GM967_A09_164R4_079.fsa	4163636	52	213
R, 43	GM967_A09_164R4_079.fsa	416955	54	423
R, 44	GM967_A09_164R4_079.fsa	4351447	51	244
R, 45	GM967_A09_164R4_079.fsa	4385768	56	269
R, 46	GM967_A09_164R4_079.fsa	4393302	54	179
R, 47	GM967_A09_164R4_079.fsa	4614458	55	306
R, 48	GM967_A09_164R4_079.fsa	4746798	52	362
R, 49	GM967_A09_164R4_079.fsa	4760513	57	444
R, 50	GM967_A09_164R4_079.fsa	4828409	52	362
R, 51	GM967_A09_164R4_079.fsa	4887249	57	221
R, 52	GM967_A09_164R4_079.fsa	494038	219	780
R, 53	GM967_A09_164R4_079.fsa	4952621	105	548
R, 54	GM967_A09_164R4_079.fsa	5370652	50	258
O, 1	GM967_A09_164R4_079.fsa	20.0	2187	21792
O, 2	GM967_A09_164R4_079.fsa	40.0	1993	14672
O, 3	GM967_A09_164R4_079.fsa	60.0	3805	21503
O, 4	GM967_A09_164R4_079.fsa	80.0	2610	14444
O, 5	GM967_A09_164R4_079.fsa	100.0	4174	22133
O, 6	GM967_A09_164R4_079.fsa	114.0	4910	25030
O, 7	GM967_A09_164R4_079.fsa	120.0	3886	20422
O, 8	GM967_A09_164R4_079.fsa	140.0	3225	16563
O, 9	GM967_A09_164R4_079.fsa	160.0	3460	18419
O, 10	GM967_A09_164R4_079.fsa	180.0	4308	22022
O, 11	GM967_A09_164R4_079.fsa	200.0	3369	17988
O, 12	GM967_A09_164R4_079.fsa	214.0	3396	18036
O, 13	GM967_A09_164R4_079.fsa	220.0	2752	15265
O, 14	GM967_A09_164R4_079.fsa	240.0	3910	22607
O, 15	GM967_A09_164R4_079.fsa	2409632	52	381
O, 16	GM967_A09_164R4_079.fsa	250.0	1765	10970
O, 17	GM967_A09_164R4_079.fsa	260.0	2854	17219
O, 18	GM967_A09_164R4_079.fsa	2608384	61	344
O, 19	GM967_A09_164R4_079.fsa	280.0	3013	19195
O, 20	GM967_A09_164R4_079.fsa	300.0	3011	20181
O, 21	GM967_A09_164R4_079.fsa	3008954	68	385
O, 22	GM967_A09_164R4_079.fsa	314.0	1922	13430
O, 23	GM967_A09_164R4_079.fsa	3149411	64	248
O, 24	GM967_A09_164R4_079.fsa	320.0	2074	14923
O, 25	GM967_A09_164R4_079.fsa	340.0	2655	19867
O, 26	GM967_A09_164R4_079.fsa	3409176	64	409
O, 27	GM967_A09_164R4_079.fsa	360.0	2236	17398
O, 28	GM967_A09_164R4_079.fsa	380.0	1655	13053
O, 29	GM967_A09_164R4_079.fsa	400.0	2254	18751
O, 30	GM967_A09_164R4_079.fsa	414.0	2140	18397
O, 31	GM967_A09_164R4_079.fsa	4151814	54	315
O, 32	GM967_A09_164R4_079.fsa	420.0	2007	17123
O, 33	GM967_A09_164R4_079.fsa	440.0	2454	21699
O, 34	GM967_A09_164R4_079.fsa	460.0	2706	25469
O, 35	GM967_A09_164R4_079.fsa	480.0	2681	24939
O, 36	GM967_A09_164R4_079.fsa	4943875	84	276
O, 37	GM967_A09_164R4_079.fsa	500.0	1144	11657
O, 38	GM967_A09_164R4_079.fsa	514.0	1271	12649
O, 39	GM967_A09_164R4_079.fsa	520.0	2840	29135
O, 40	GM967_A09_164R4_079.fsa	540.0	2312	23855
O, 41	GM967_A09_164R4_079.fsa	560.0	1490	15950
O, 42	GM967_A09_164R4_079.fsa	580.0	2282	24463
O, 43	GM967_A09_164R4_079.fsa	600.0	1521	16254

## Sheet: 164R5
Dye/Sample Peak	Sample File Name	Size	Height	Area in Point
B, 1	GM967_A10_164R5_080.fsa		10	39
B, 2	GM967_A10_164R5_080.fsa		15	66
B, 3	GM967_A10_164R5_080.fsa		7	41
B, 4	GM967_A10_164R5_080.fsa		14	71
B, 5	GM967_A10_164R5_080.fsa		9	43
B, 6	GM967_A10_164R5_080.fsa		10	39
B, 7	GM967_A10_164R5_080.fsa		11	41
B, 8	GM967_A10_164R5_080.fsa		14	64
B, 9	GM967_A10_164R5_080.fsa		6	18
B, 10	GM967_A10_164R5_080.fsa		10	47
B, 11	GM967_A10_164R5_080.fsa		10	45
B, 12	GM967_A10_164R5_080.fsa		8	54
B, 13	GM967_A10_164R5_080.fsa		9	60
B, 14	GM967_A10_164R5_080.fsa		15	86
B, 15	GM967_A10_164R5_080.fsa		10	43
B, 16	GM967_A10_164R5_080.fsa		15	78
B, 17	GM967_A10_164R5_080.fsa		14	40
B, 18	GM967_A10_164R5_080.fsa		9	34
B, 19	GM967_A10_164R5_080.fsa		10	33
B, 20	GM967_A10_164R5_080.fsa		17	113
B, 21	GM967_A10_164R5_080.fsa		14	62
B, 22	GM967_A10_164R5_080.fsa		10	50
B, 23	GM967_A10_164R5_080.fsa		8	50
B, 24	GM967_A10_164R5_080.fsa		8	42
B, 25	GM967_A10_164R5_080.fsa		12	62
B, 26	GM967_A10_164R5_080.fsa		13	69
B, 27	GM967_A10_164R5_080.fsa		8	58
B, 28	GM967_A10_164R5_080.fsa		7	48
B, 29	GM967_A10_164R5_080.fsa		14	78
B, 30	GM967_A10_164R5_080.fsa		11	36
B, 31	GM967_A10_164R5_080.fsa		10	55
B, 32	GM967_A10_164R5_080.fsa		13	50
B, 33	GM967_A10_164R5_080.fsa		9	41
B, 34	GM967_A10_164R5_080.fsa		11	43
B, 35	GM967_A10_164R5_080.fsa		7	40
B, 36	GM967_A10_164R5_080.fsa		13	51
B, 37	GM967_A10_164R5_080.fsa		10	67
B, 38	GM967_A10_164R5_080.fsa		4	12
B, 39	GM967_A10_164R5_080.fsa		10	73
B, 40	GM967_A10_164R5_080.fsa		12	55
B, 41	GM967_A10_164R5_080.fsa		10	34
B, 42	GM967_A10_164R5_080.fsa		12	65
B, 43	GM967_A10_164R5_080.fsa		18	75
B, 44	GM967_A10_164R5_080.fsa		9	43
B, 45	GM967_A10_164R5_080.fsa		10	58
B, 46	GM967_A10_164R5_080.fsa		10	45
B, 47	GM967_A10_164R5_080.fsa		11	49
B, 48	GM967_A10_164R5_080.fsa		9	27
B, 49	GM967_A10_164R5_080.fsa		17	53
B, 50	GM967_A10_164R5_080.fsa		13	81
B, 51	GM967_A10_164R5_080.fsa		5	14
B, 52	GM967_A10_164R5_080.fsa		10	44
B, 53	GM967_A10_164R5_080.fsa		7	18
B, 54	GM967_A10_164R5_080.fsa		11	61
B, 55	GM967_A10_164R5_080.fsa		10	58
B, 56	GM967_A10_164R5_080.fsa		6	19
B, 57	GM967_A10_164R5_080.fsa		5	31
B, 58	GM967_A10_164R5_080.fsa		12	93
B, 59	GM967_A10_164R5_080.fsa		11	55
B, 60	GM967_A10_164R5_080.fsa		16	53
B, 61	GM967_A10_164R5_080.fsa		24	190
B, 62	GM967_A10_164R5_080.fsa		12	74
B, 63	GM967_A10_164R5_080.fsa		14	60
B, 64	GM967_A10_164R5_080.fsa		7	31
B, 65	GM967_A10_164R5_080.fsa		9	31
B, 66	GM967_A10_164R5_080.fsa		6	22
B, 67	GM967_A10_164R5_080.fsa		10	41
B, 68	GM967_A10_164R5_080.fsa		10	28
B, 69	GM967_A10_164R5_080.fsa		14	71
B, 70	GM967_A10_164R5_080.fsa		20	111
B, 71	GM967_A10_164R5_080.fsa		304	2177
B, 72	GM967_A10_164R5_080.fsa		179	1878
B, 73	GM967_A10_164R5_080.fsa		265	1653
B, 74	GM967_A10_164R5_080.fsa		155	915
B, 75	GM967_A10_164R5_080.fsa	0.548	14	63
B, 76	GM967_A10_164R5_080.fsa	21918	72	426
B, 77	GM967_A10_164R5_080.fsa	42466	78	517
B, 78	GM967_A10_164R5_080.fsa	58904	20	129
B, 79	GM967_A10_164R5_080.fsa	68493	18	132
B, 80	GM967_A10_164R5_080.fsa	94521	10	71
B, 81	GM967_A10_164R5_080.fsa	112329	11	30
B, 82	GM967_A10_164R5_080.fsa	123288	25	112
B, 83	GM967_A10_164R5_080.fsa	136986	77	365
B, 84	GM967_A10_164R5_080.fsa	152055	32	150
B, 85	GM967_A10_164R5_080.fsa	173973	29	157
B, 86	GM967_A10_164R5_080.fsa	191781	66	309
B, 87	GM967_A10_164R5_080.fsa	207695	632	3295
B, 88	GM967_A10_164R5_080.fsa	224388	349	1989
B, 89	GM967_A10_164R5_080.fsa	23633	321	2051
B, 90	GM967_A10_164R5_080.fsa	251028	154	918
B, 91	GM967_A10_164R5_080.fsa	276862	168	946
B, 92	GM967_A10_164R5_080.fsa	292268	275	1329
B, 93	GM967_A10_164R5_080.fsa	307395	113	501
B, 94	GM967_A10_164R5_080.fsa	320909	321	1701
B, 95	GM967_A10_164R5_080.fsa	334205	289	1395
B, 96	GM967_A10_164R5_080.fsa	351169	77	383
B, 97	GM967_A10_164R5_080.fsa	362707	210	1411
B, 98	GM967_A10_164R5_080.fsa	374081	198	1049
B, 99	GM967_A10_164R5_080.fsa	390227	168	865
B, 100	GM967_A10_164R5_080.fsa	408057	179	1144
B, 101	GM967_A10_164R5_080.fsa	427394	55	219
B, 102	GM967_A10_164R5_080.fsa	439735	156	837
B, 103	GM967_A10_164R5_080.fsa	450842	571	3533
B, 104	GM967_A10_164R5_080.fsa	469483	418	2613
B, 105	GM967_A10_164R5_080.fsa	48031	8	12
B, 106	GM967_A10_164R5_080.fsa	498486	10	45
B, 107	GM967_A10_164R5_080.fsa	519512	526	2250
B, 108	GM967_A10_164R5_080.fsa	536062	1546	9997
B, 109	GM967_A10_164R5_080.fsa	559447	475	2207
B, 110	GM967_A10_164R5_080.fsa	571463	591	3266
B, 111	GM967_A10_164R5_080.fsa	580395	176	674
B, 112	GM967_A10_164R5_080.fsa	591219	733	3510
B, 113	GM967_A10_164R5_080.fsa	608104	577	2742
B, 114	GM967_A10_164R5_080.fsa	624255	110	500
B, 115	GM967_A10_164R5_080.fsa	633308	210	1104
B, 116	GM967_A10_164R5_080.fsa	646342	723	3528
B, 117	GM967_A10_164R5_080.fsa	660325	22	95
B, 118	GM967_A10_164R5_080.fsa	672265	38	219
B, 119	GM967_A10_164R5_080.fsa	685155	216	1075
B, 120	GM967_A10_164R5_080.fsa	69701	250	1305
B, 121	GM967_A10_164R5_080.fsa	706859	31	143
B, 122	GM967_A10_164R5_080.fsa	71766	22	87
B, 123	GM967_A10_164R5_080.fsa	728427	87	405
B, 124	GM967_A10_164R5_080.fsa	738187	32	131
B, 125	GM967_A10_164R5_080.fsa	749862	147	696
B, 126	GM967_A10_164R5_080.fsa	760529	57	263
B, 127	GM967_A10_164R5_080.fsa	774058	417	2113
B, 128	GM967_A10_164R5_080.fsa	785612	404	1954
B, 129	GM967_A10_164R5_080.fsa	799043	107	445
B, 130	GM967_A10_164R5_080.fsa	809562	158	661
B, 131	GM967_A10_164R5_080.fsa	820065	89	385
B, 132	GM967_A10_164R5_080.fsa	830553	71	287
B, 133	GM967_A10_164R5_080.fsa	840073	557	2734
B, 134	GM967_A10_164R5_080.fsa	849582	202	1096
B, 135	GM967_A10_164R5_080.fsa	859077	308	1610
B, 136	GM967_A10_164R5_080.fsa	87519	434	1980
B, 137	GM967_A10_164R5_080.fsa	886541	178	782
B, 138	GM967_A10_164R5_080.fsa	897875	662	3065
B, 139	GM967_A10_164R5_080.fsa	908248	575	2653
B, 140	GM967_A10_164R5_080.fsa	917665	155	605
B, 141	GM967_A10_164R5_080.fsa	934584	544	2603
B, 142	GM967_A10_164R5_080.fsa	944904	294	1280
B, 143	GM967_A10_164R5_080.fsa	958017	10	37
B, 144	GM967_A10_164R5_080.fsa	969237	1348	6435
B, 145	GM967_A10_164R5_080.fsa	980439	106	455
B, 146	GM967_A10_164R5_080.fsa	990692	553	2778
B, 147	GM967_A10_164R5_080.fsa	100948	907	4185
B, 148	GM967_A10_164R5_080.fsa	1029317	549	2457
B, 149	GM967_A10_164R5_080.fsa	1040611	1127	5386
B, 150	GM967_A10_164R5_080.fsa	1050937	283	1227
B, 151	GM967_A10_164R5_080.fsa	1062173	148	569
B, 152	GM967_A10_164R5_080.fsa	1070581	97	381
B, 153	GM967_A10_164R5_080.fsa	1078972	1044	4992
B, 154	GM967_A10_164R5_080.fsa	1093848	344	1644
B, 155	GM967_A10_164R5_080.fsa	1103118	7	20
B, 156	GM967_A10_164R5_080.fsa	1112369	155	763
B, 157	GM967_A10_164R5_080.fsa	1124365	466	2353
B, 158	GM967_A10_164R5_080.fsa	1135407	554	2626
B, 159	GM967_A10_164R5_080.fsa	1147216	92	395
B, 160	GM967_A10_164R5_080.fsa	1158912	210	936
B, 161	GM967_A10_164R5_080.fsa	1169675	126	566
B, 162	GM967_A10_164R5_080.fsa	1180406	106	486
B, 163	GM967_A10_164R5_080.fsa	1190216	84	356
B, 164	GM967_A10_164R5_080.fsa	120.0	154	750
B, 165	GM967_A10_164R5_080.fsa	1210591	167	818
B, 166	GM967_A10_164R5_080.fsa	1220298	99	390
B, 167	GM967_A10_164R5_080.fsa	1230003	357	1640
B, 168	GM967_A10_164R5_080.fsa	1239706	120	516
B, 169	GM967_A10_164R5_080.fsa	1249408	132	520
B, 170	GM967_A10_164R5_080.fsa	1259989	810	3712
B, 171	GM967_A10_164R5_080.fsa	1270568	2268	10940
B, 172	GM967_A10_164R5_080.fsa	1282026	219	861
B, 173	GM967_A10_164R5_080.fsa	1289958	55	162
B, 174	GM967_A10_164R5_080.fsa	129965	693	3084
B, 175	GM967_A10_164R5_080.fsa	130846	66	322
B, 176	GM967_A10_164R5_080.fsa	1318149	1331	6250
B, 177	GM967_A10_164R5_080.fsa	1328717	661	3101
B, 178	GM967_A10_164R5_080.fsa	1336641	322	1510
B, 179	GM967_A10_164R5_080.fsa	1348086	548	2511
B, 180	GM967_A10_164R5_080.fsa	1356888	747	3539
B, 181	GM967_A10_164R5_080.fsa	1368329	1220	5692
B, 182	GM967_A10_164R5_080.fsa	1378888	120	463
B, 183	GM967_A10_164R5_080.fsa	1391204	56	237
B, 184	GM967_A10_164R5_080.fsa	140.18	161	751
B, 185	GM967_A10_164R5_080.fsa	1412595	729	3410
B, 186	GM967_A10_164R5_080.fsa	1422487	147	685
B, 187	GM967_A10_164R5_080.fsa	1434174	162	677
B, 188	GM967_A10_164R5_080.fsa	1444957	225	978
B, 189	GM967_A10_164R5_080.fsa	1455737	395	1785
B, 190	GM967_A10_164R5_080.fsa	1465615	1024	4752
B, 191	GM967_A10_164R5_080.fsa	1476387	336	1480
B, 192	GM967_A10_164R5_080.fsa	1488053	622	2738
B, 193	GM967_A10_164R5_080.fsa	149792	185	821
B, 194	GM967_A10_164R5_080.fsa	1507784	1622	7655
B, 195	GM967_A10_164R5_080.fsa	1518542	598	2724
B, 196	GM967_A10_164R5_080.fsa	1530191	320	1554
B, 197	GM967_A10_164R5_080.fsa	1538254	1480	7081
B, 198	GM967_A10_164R5_080.fsa	1549001	188	744
B, 199	GM967_A10_164R5_080.fsa	1557954	24	83
B, 200	GM967_A10_164R5_080.fsa	1569589	87	351
B, 201	GM967_A10_164R5_080.fsa	1579431	149	713
B, 202	GM967_A10_164R5_080.fsa	1591059	85	345
B, 203	GM967_A10_164R5_080.fsa	1600875	97	418
B, 204	GM967_A10_164R5_080.fsa	1611376	177	729
B, 205	GM967_A10_164R5_080.fsa	162187	226	990
B, 206	GM967_A10_164R5_080.fsa	1630609	142	712
B, 207	GM967_A10_164R5_080.fsa	1639342	549	2749
B, 208	GM967_A10_164R5_080.fsa	1650689	1366	6566
B, 209	GM967_A10_164R5_080.fsa	165941	141	567
B, 210	GM967_A10_164R5_080.fsa	1668998	92	376
B, 211	GM967_A10_164R5_080.fsa	1681193	729	3372
B, 212	GM967_A10_164R5_080.fsa	1690767	55	176
B, 213	GM967_A10_164R5_080.fsa	1699465	168	701
B, 214	GM967_A10_164R5_080.fsa	1710766	762	3474
B, 215	GM967_A10_164R5_080.fsa	1720321	142	575
B, 216	GM967_A10_164R5_080.fsa	1731606	716	3342
B, 217	GM967_A10_164R5_080.fsa	1742015	1104	5204
B, 218	GM967_A10_164R5_080.fsa	1754149	161	725
B, 219	GM967_A10_164R5_080.fsa	1762811	247	1148
B, 220	GM967_A10_164R5_080.fsa	1774929	547	2528
B, 221	GM967_A10_164R5_080.fsa	1782714	45	169
B, 222	GM967_A10_164R5_080.fsa	179136	785	3826
B, 223	GM967_A10_164R5_080.fsa	1802635	949	4466
B, 224	GM967_A10_164R5_080.fsa	1812292	63	242
B, 225	GM967_A10_164R5_080.fsa	1823698	118	467
B, 226	GM967_A10_164R5_080.fsa	183422	567	2675
B, 227	GM967_A10_164R5_080.fsa	1845612	757	3470
B, 228	GM967_A10_164R5_080.fsa	1856997	432	2061
B, 229	GM967_A10_164R5_080.fsa	1865749	299	1249
B, 230	GM967_A10_164R5_080.fsa	1874497	132	498
B, 231	GM967_A10_164R5_080.fsa	1885864	144	679
B, 232	GM967_A10_164R5_080.fsa	1896349	102	445
B, 233	GM967_A10_164R5_080.fsa	1907702	492	2355
B, 234	GM967_A10_164R5_080.fsa	1918174	233	1184
B, 235	GM967_A10_164R5_080.fsa	1926897	599	3053
B, 236	GM967_A10_164R5_080.fsa	193823	834	4271
B, 237	GM967_A10_164R5_080.fsa	1949556	65	310
B, 238	GM967_A10_164R5_080.fsa	1961745	47	194
B, 239	GM967_A10_164R5_080.fsa	1972186	217	1155
B, 240	GM967_A10_164R5_080.fsa	1982621	1404	7191
B, 241	GM967_A10_164R5_080.fsa	1991313	177	951
B, 242	GM967_A10_164R5_080.fsa	2003409	64	229
B, 243	GM967_A10_164R5_080.fsa	2013638	286	1410
B, 244	GM967_A10_164R5_080.fsa	2023869	1003	5024
B, 245	GM967_A10_164R5_080.fsa	2033249	129	503
B, 246	GM967_A10_164R5_080.fsa	2042632	119	464
B, 247	GM967_A10_164R5_080.fsa	205287	569	2772
B, 248	GM967_A10_164R5_080.fsa	206311	1940	9914
B, 249	GM967_A10_164R5_080.fsa	207.25	140	579
B, 250	GM967_A10_164R5_080.fsa	2084453	79	328
B, 251	GM967_A10_164R5_080.fsa	2094702	170	794
B, 252	GM967_A10_164R5_080.fsa	2104953	854	4474
B, 253	GM967_A10_164R5_080.fsa	2115207	133	625
B, 254	GM967_A10_164R5_080.fsa	2123755	119	528
B, 255	GM967_A10_164R5_080.fsa	2134869	207	875
B, 256	GM967_A10_164R5_080.fsa	2145223	931	4854
B, 257	GM967_A10_164R5_080.fsa	2155666	356	1730
B, 258	GM967_A10_164R5_080.fsa	2164364	96	409
B, 259	GM967_A10_164R5_080.fsa	2176538	84	375
B, 260	GM967_A10_164R5_080.fsa	2187837	295	1393
B, 261	GM967_A10_164R5_080.fsa	2198263	639	3256
B, 262	GM967_A10_164R5_080.fsa	2208443	257	1213
B, 263	GM967_A10_164R5_080.fsa	2217725	86	361
B, 264	GM967_A10_164R5_080.fsa	222616	81	337
B, 265	GM967_A10_164R5_080.fsa	223712	283	1446
B, 266	GM967_A10_164R5_080.fsa	2247231	388	1914
B, 267	GM967_A10_164R5_080.fsa	2255653	99	498
B, 268	GM967_A10_164R5_080.fsa	2264072	106	639
B, 269	GM967_A10_164R5_080.fsa	2276693	303	1437
B, 270	GM967_A10_164R5_080.fsa	2287626	348	1631
B, 271	GM967_A10_164R5_080.fsa	2296872	416	2130
B, 272	GM967_A10_164R5_080.fsa	2306114	682	3621
B, 273	GM967_A10_164R5_080.fsa	2315352	163	735
B, 274	GM967_A10_164R5_080.fsa	2326264	786	3871
B, 275	GM967_A10_164R5_080.fsa	2337172	96	402
B, 276	GM967_A10_164R5_080.fsa	2348074	862	4602
B, 277	GM967_A10_164R5_080.fsa	2358133	158	717
B, 278	GM967_A10_164R5_080.fsa	2368188	1288	6942
B, 279	GM967_A10_164R5_080.fsa	2377401	47	188
B, 280	GM967_A10_164R5_080.fsa	2385773	454	2385
B, 281	GM967_A10_164R5_080.fsa	2398327	65	346
B, 282	GM967_A10_164R5_080.fsa	2409519	41	186
B, 283	GM967_A10_164R5_080.fsa	2420759	91	425
B, 284	GM967_A10_164R5_080.fsa	2430261	121	579
B, 285	GM967_A10_164R5_080.fsa	2440619	273	1334
B, 286	GM967_A10_164R5_080.fsa	2450967	719	3902
B, 287	GM967_A10_164R5_080.fsa	2461306	172	822
B, 288	GM967_A10_164R5_080.fsa	2473357	737	3811
B, 289	GM967_A10_164R5_080.fsa	2483677	435	2116
B, 290	GM967_A10_164R5_080.fsa	2495707	716	3832
B, 291	GM967_A10_164R5_080.fsa	2505877	647	3346
B, 292	GM967_A10_164R5_080.fsa	2515101	203	980
B, 293	GM967_A10_164R5_080.fsa	2525984	326	1675
B, 294	GM967_A10_164R5_080.fsa	2536014	839	4747
B, 295	GM967_A10_164R5_080.fsa	2545195	158	758
B, 296	GM967_A10_164R5_080.fsa	2556859	135	632
B, 297	GM967_A10_164R5_080.fsa	2566841	890	5168
B, 298	GM967_A10_164R5_080.fsa	2575977	877	5036
B, 299	GM967_A10_164R5_080.fsa	2586757	68	265
B, 300	GM967_A10_164R5_080.fsa	2595864	293	1417
B, 301	GM967_A10_164R5_080.fsa	2605868	1160	6332
B, 302	GM967_A10_164R5_080.fsa	2615925	151	642
B, 303	GM967_A10_164R5_080.fsa	2626818	826	4233
B, 304	GM967_A10_164R5_080.fsa	263771	845	4502
B, 305	GM967_A10_164R5_080.fsa	2656137	1650	9519
B, 306	GM967_A10_164R5_080.fsa	2666185	180	804
B, 307	GM967_A10_164R5_080.fsa	2676232	56	175
B, 308	GM967_A10_164R5_080.fsa	2687114	851	4761
B, 309	GM967_A10_164R5_080.fsa	2697994	846	4762
B, 310	GM967_A10_164R5_080.fsa	2707198	143	636
B, 311	GM967_A10_164R5_080.fsa	2715565	51	197
B, 312	GM967_A10_164R5_080.fsa	272644	1334	7890
B, 313	GM967_A10_164R5_080.fsa	2736476	25	104
B, 314	GM967_A10_164R5_080.fsa	2745675	77	416
B, 315	GM967_A10_164R5_080.fsa	275738	360	2147
B, 316	GM967_A10_164R5_080.fsa	2767411	682	4120
B, 317	GM967_A10_164R5_080.fsa	2779112	71	365
B, 318	GM967_A10_164R5_080.fsa	2788303	85	379
B, 319	GM967_A10_164R5_080.fsa	2798329	100	553
B, 320	GM967_A10_164R5_080.fsa	2807468	44	196
B, 321	GM967_A10_164R5_080.fsa	2816592	43	227
B, 322	GM967_A10_164R5_080.fsa	2827371	69	369
B, 323	GM967_A10_164R5_080.fsa	2837317	139	683
B, 324	GM967_A10_164R5_080.fsa	2847258	104	548
B, 325	GM967_A10_164R5_080.fsa	2858023	90	411
B, 326	GM967_A10_164R5_080.fsa	2867956	82	409
B, 327	GM967_A10_164R5_080.fsa	2878711	144	848
B, 328	GM967_A10_164R5_080.fsa	2887809	117	683
B, 329	GM967_A10_164R5_080.fsa	2897729	36	152
B, 330	GM967_A10_164R5_080.fsa	290434	148	867
B, 331	GM967_A10_164R5_080.fsa	2917557	145	792
B, 332	GM967_A10_164R5_080.fsa	2928291	88	370
B, 333	GM967_A10_164R5_080.fsa	2936544	115	599
B, 334	GM967_A10_164R5_080.fsa	2948094	1007	6277
B, 335	GM967_A10_164R5_080.fsa	295799	122	557
B, 336	GM967_A10_164R5_080.fsa	2966233	231	1273
B, 337	GM967_A10_164R5_080.fsa	2977768	141	810
B, 338	GM967_A10_164R5_080.fsa	2987652	344	2102
B, 339	GM967_A10_164R5_080.fsa	2997531	162	871
B, 340	GM967_A10_164R5_080.fsa	3009761	197	1270
B, 341	GM967_A10_164R5_080.fsa	301954	2089	14054
B, 342	GM967_A10_164R5_080.fsa	3030972	232	1466
B, 343	GM967_A10_164R5_080.fsa	3040791	78	396
B, 344	GM967_A10_164R5_080.fsa	3052269	106	550
B, 345	GM967_A10_164R5_080.fsa	3061305	132	717
B, 346	GM967_A10_164R5_080.fsa	3072004	111	631
B, 347	GM967_A10_164R5_080.fsa	3081899	100	444
B, 348	GM967_A10_164R5_080.fsa	3091813	191	1075
B, 349	GM967_A10_164R5_080.fsa	3101746	135	775
B, 350	GM967_A10_164R5_080.fsa	3113359	174	1002
B, 351	GM967_A10_164R5_080.fsa	3122501	68	260
B, 352	GM967_A10_164R5_080.fsa	3132493	175	980
B, 353	GM967_A10_164R5_080.fsa	3141711	55	213
B, 354	GM967_A10_164R5_080.fsa	3151127	186	1000
B, 355	GM967_A10_164R5_080.fsa	3160548	43	213
B, 356	GM967_A10_164R5_080.fsa	3169974	556	3640
B, 357	GM967_A10_164R5_080.fsa	3179405	92	417
B, 358	GM967_A10_164R5_080.fsa	3198283	872	5797
B, 359	GM967_A10_164R5_080.fsa	3210042	419	2429
B, 360	GM967_A10_164R5_080.fsa	3220906	120	619
B, 361	GM967_A10_164R5_080.fsa	3230086	48	220
B, 362	GM967_A10_164R5_080.fsa	3240088	1048	7123
B, 363	GM967_A10_164R5_080.fsa	3251741	150	855
B, 364	GM967_A10_164R5_080.fsa	3271675	45	206
B, 365	GM967_A10_164R5_080.fsa	3283279	254	1587
B, 366	GM967_A10_164R5_080.fsa	3293212	204	1253
B, 367	GM967_A10_164R5_080.fsa	3304783	87	414
B, 368	GM967_A10_164R5_080.fsa	3315513	487	3065
B, 369	GM967_A10_164R5_080.fsa	3326227	251	1468
B, 370	GM967_A10_164R5_080.fsa	3336927	265	1602
B, 371	GM967_A10_164R5_080.fsa	3347611	292	1979
B, 372	GM967_A10_164R5_080.fsa	3355821	816	5899
B, 373	GM967_A10_164R5_080.fsa	3366479	604	4030
B, 374	GM967_A10_164R5_080.fsa	3375487	13	60
B, 375	GM967_A10_164R5_080.fsa	3385301	248	1554
B, 376	GM967_A10_164R5_080.fsa	3396736	98	587
B, 377	GM967_A10_164R5_080.fsa	3407484	555	3819
B, 378	GM967_A10_164R5_080.fsa	3416629	48	226
B, 379	GM967_A10_164R5_080.fsa	3427435	26	128
B, 380	GM967_A10_164R5_080.fsa	3437407	48	175
B, 381	GM967_A10_164R5_080.fsa	3447377	328	2036
B, 382	GM967_A10_164R5_080.fsa	3458176	54	273
B, 383	GM967_A10_164R5_080.fsa	3465651	286	1964
B, 384	GM967_A10_164R5_080.fsa	3476445	59	271
B, 385	GM967_A10_164R5_080.fsa	3487238	63	338
B, 386	GM967_A10_164R5_080.fsa	3497198	23	109
B, 387	GM967_A10_164R5_080.fsa	3508815	306	1946
B, 388	GM967_A10_164R5_080.fsa	3517941	37	172
B, 389	GM967_A10_164R5_080.fsa	3527066	169	1071
B, 390	GM967_A10_164R5_080.fsa	3538676	103	606
B, 391	GM967_A10_164R5_080.fsa	3548626	57	270
B, 392	GM967_A10_164R5_080.fsa	3558573	78	441
B, 393	GM967_A10_164R5_080.fsa	3569348	977	6957
B, 394	GM967_A10_164R5_080.fsa	3586747	446	3068
B, 395	GM967_A10_164R5_080.fsa	3598344	62	209
B, 396	GM967_A10_164R5_080.fsa	3608189	191	1194
B, 397	GM967_A10_164R5_080.fsa	3619654	44	191
B, 398	GM967_A10_164R5_080.fsa	3629482	689	4872
B, 399	GM967_A10_164R5_080.fsa	3640131	118	630
B, 400	GM967_A10_164R5_080.fsa	3649142	44	179
B, 401	GM967_A10_164R5_080.fsa	3658154	91	468
B, 402	GM967_A10_164R5_080.fsa	3667167	77	444
B, 403	GM967_A10_164R5_080.fsa	3677819	46	207
B, 404	GM967_A10_164R5_080.fsa	3687654	473	3390
B, 405	GM967_A10_164R5_080.fsa	3698308	15	53
B, 406	GM967_A10_164R5_080.fsa	3707325	79	499
B, 407	GM967_A10_164R5_080.fsa	3718802	335	2512
B, 408	GM967_A10_164R5_080.fsa	373028	142	980
B, 409	GM967_A10_164R5_080.fsa	374094	42	192
B, 410	GM967_A10_164R5_080.fsa	375078	65	410
B, 411	GM967_A10_164R5_080.fsa	3759802	45	256
B, 412	GM967_A10_164R5_080.fsa	3770465	44	206
B, 413	GM967_A10_164R5_080.fsa	3779489	115	734
B, 414	GM967_A10_164R5_080.fsa	3789334	39	174
B, 415	GM967_A10_164R5_080.fsa	3798359	20	85
B, 416	GM967_A10_164R5_080.fsa	3807496	79	504
B, 417	GM967_A10_164R5_080.fsa	3819156	40	169
B, 418	GM967_A10_164R5_080.fsa	3827485	16	75
B, 419	GM967_A10_164R5_080.fsa	3839147	95	499
B, 420	GM967_A10_164R5_080.fsa	384831	239	1707
B, 421	GM967_A10_164R5_080.fsa	3858307	62	280
B, 422	GM967_A10_164R5_080.fsa	3868305	39	201
B, 423	GM967_A10_164R5_080.fsa	387747	143	977
B, 424	GM967_A10_164R5_080.fsa	3887469	369	2785
B, 425	GM967_A10_164R5_080.fsa	3897468	22	56
B, 426	GM967_A10_164R5_080.fsa	3908301	262	1839
B, 427	GM967_A10_164R5_080.fsa	3918302	26	101
B, 428	GM967_A10_164R5_080.fsa	392997	102	544
B, 429	GM967_A10_164R5_080.fsa	394164	123	673
B, 430	GM967_A10_164R5_080.fsa	3951643	285	2101
B, 431	GM967_A10_164R5_080.fsa	3961646	724	6278
B, 432	GM967_A10_164R5_080.fsa	3981656	72	411
B, 433	GM967_A10_164R5_080.fsa	3992495	287	2261
B, 434	GM967_A10_164R5_080.fsa	4003273	113	758
B, 435	GM967_A10_164R5_080.fsa	401146	40	211
B, 436	GM967_A10_164R5_080.fsa	4022113	28	103
B, 437	GM967_A10_164R5_080.fsa	4031955	119	782
B, 438	GM967_A10_164R5_080.fsa	4041806	186	1304
B, 439	GM967_A10_164R5_080.fsa	4052489	121	747
B, 440	GM967_A10_164R5_080.fsa	4063182	63	238
B, 441	GM967_A10_164R5_080.fsa	4073063	74	460
B, 442	GM967_A10_164R5_080.fsa	4082128	150	1086
B, 443	GM967_A10_164R5_080.fsa	4092026	43	267
B, 444	GM967_A10_164R5_080.fsa	4101933	336	2546
B, 445	GM967_A10_164R5_080.fsa	4114331	32	135
B, 446	GM967_A10_164R5_080.fsa	4123432	33	140
B, 447	GM967_A10_164R5_080.fsa	4132541	50	332
B, 448	GM967_A10_164R5_080.fsa	4141687	96	773
B, 449	GM967_A10_164R5_080.fsa	415097	4	16
B, 450	GM967_A10_164R5_080.fsa	4161947	47	231
B, 451	GM967_A10_164R5_080.fsa	4172932	58	344
B, 452	GM967_A10_164R5_080.fsa	4182231	369	2886
B, 453	GM967_A10_164R5_080.fsa	4202491	616	4884
B, 454	GM967_A10_164R5_080.fsa	4213287	175	1212
B, 455	GM967_A10_164R5_080.fsa	4224082	182	1142
B, 456	GM967_A10_164R5_080.fsa	4234045	66	348
B, 457	GM967_A10_164R5_080.fsa	4244007	117	751
B, 458	GM967_A10_164R5_080.fsa	4253139	62	393
B, 459	GM967_A10_164R5_080.fsa	427223	341	2686
B, 460	GM967_A10_164R5_080.fsa	428219	45	249
B, 461	GM967_A10_164R5_080.fsa	4291319	174	1537
B, 462	GM967_A10_164R5_080.fsa	4301277	183	1260
B, 463	GM967_A10_164R5_080.fsa	4312895	12	39
B, 464	GM967_A10_164R5_080.fsa	4321192	21	99
B, 465	GM967_A10_164R5_080.fsa	4331978	139	1211
B, 466	GM967_A10_164R5_080.fsa	4340275	76	515
B, 467	GM967_A10_164R5_080.fsa	435023	27	143
B, 468	GM967_A10_164R5_080.fsa	4361844	32	172
B, 469	GM967_A10_164R5_080.fsa	4382582	63	336
B, 470	GM967_A10_164R5_080.fsa	4400847	467	4139
B, 471	GM967_A10_164R5_080.fsa	4412704	23	86
B, 472	GM967_A10_164R5_080.fsa	4420331	41	208
B, 473	GM967_A10_164R5_080.fsa	4433048	243	1603
B, 474	GM967_A10_164R5_080.fsa	4443228	27	88
B, 475	GM967_A10_164R5_080.fsa	4450018	52	273
B, 476	GM967_A10_164R5_080.fsa	4459358	123	859
B, 477	GM967_A10_164R5_080.fsa	4470401	108	632
B, 478	GM967_A10_164R5_080.fsa	4491657	60	405
B, 479	GM967_A10_164R5_080.fsa	4502719	238	2179
B, 480	GM967_A10_164R5_080.fsa	4513787	51	397
B, 481	GM967_A10_164R5_080.fsa	4521454	19	70
B, 482	GM967_A10_164R5_080.fsa	4532533	93	740
B, 483	GM967_A10_164R5_080.fsa	454106	43	273
B, 484	GM967_A10_164R5_080.fsa	4562394	584	5503
B, 485	GM967_A10_164R5_080.fsa	4572643	764	6889
B, 486	GM967_A10_164R5_080.fsa	4591447	35	224
B, 487	GM967_A10_164R5_080.fsa	4601684	10	43
B, 488	GM967_A10_164R5_080.fsa	4611792	65	453
B, 489	GM967_A10_164R5_080.fsa	462275	268	3082
B, 490	GM967_A10_164R5_080.fsa	4653136	117	805
B, 491	GM967_A10_164R5_080.fsa	4662432	34	193
B, 492	GM967_A10_164R5_080.fsa	4681042	286	2486
B, 493	GM967_A10_164R5_080.fsa	4691202	256	2386
B, 494	GM967_A10_164R5_080.fsa	4701369	101	751
B, 495	GM967_A10_164R5_080.fsa	4711543	25	102
B, 496	GM967_A10_164R5_080.fsa	4722572	53	238
B, 497	GM967_A10_164R5_080.fsa	473276	38	156
B, 498	GM967_A10_164R5_080.fsa	4754006	848	12558
B, 499	GM967_A10_164R5_080.fsa	4781245	115	844
B, 500	GM967_A10_164R5_080.fsa	4792325	63	287
B, 501	GM967_A10_164R5_080.fsa	4809551	317	2547
B, 502	GM967_A10_164R5_080.fsa	4830408	31	85
B, 503	GM967_A10_164R5_080.fsa	4840847	194	1333
B, 504	GM967_A10_164R5_080.fsa	4849551	280	2368
B, 505	GM967_A10_164R5_080.fsa	4856518	362	3405
B, 506	GM967_A10_164R5_080.fsa	487046	393	4454
B, 507	GM967_A10_164R5_080.fsa	4881797	65	264
B, 508	GM967_A10_164R5_080.fsa	4901001	62	287
B, 509	GM967_A10_164R5_080.fsa	493685	32146	379509
B, 510	GM967_A10_164R5_080.fsa	494911	30804	326522
B, 511	GM967_A10_164R5_080.fsa	497629	8	26
B, 512	GM967_A10_164R5_080.fsa	4991214	4	9
B, 513	GM967_A10_164R5_080.fsa	5007719	29	217
B, 514	GM967_A10_164R5_080.fsa	501889	34	292
B, 515	GM967_A10_164R5_080.fsa	5028362	49	404
B, 516	GM967_A10_164R5_080.fsa	5037854	26	192
B, 517	GM967_A10_164R5_080.fsa	5050827	6	23
B, 518	GM967_A10_164R5_080.fsa	507688	14	90
B, 519	GM967_A10_164R5_080.fsa	510045	13	74
B, 520	GM967_A10_164R5_080.fsa	5108334	8	43
B, 521	GM967_A10_164R5_080.fsa	5117987	11	24
B, 522	GM967_A10_164R5_080.fsa	512678	12	72
B, 523	GM967_A10_164R5_080.fsa	5143625	13	93
B, 524	GM967_A10_164R5_080.fsa	5169948	16	72
B, 525	GM967_A10_164R5_080.fsa	5180863	16	108
B, 526	GM967_A10_164R5_080.fsa	5204436	12	129
B, 527	GM967_A10_164R5_080.fsa	5215967	19	151
B, 528	GM967_A10_164R5_080.fsa	5229268	12	37
B, 529	GM967_A10_164R5_080.fsa	5241677	14	71
B, 530	GM967_A10_164R5_080.fsa	5255854	11	63
B, 531	GM967_A10_164R5_080.fsa	5264712	13	100
B, 532	GM967_A10_164R5_080.fsa	5285077	17	46
B, 533	GM967_A10_164R5_080.fsa	5295698	12	77
B, 534	GM967_A10_164R5_080.fsa	5316932	11	93
B, 535	GM967_A10_164R5_080.fsa	5344343	12	62
B, 536	GM967_A10_164R5_080.fsa	5357601	10	73
B, 537	GM967_A10_164R5_080.fsa	5376155	9	29
B, 538	GM967_A10_164R5_080.fsa	540.0	15	92
B, 539	GM967_A10_164R5_080.fsa	5408103	15	89
B, 540	GM967_A10_164R5_080.fsa	5418021	14	75
B, 541	GM967_A10_164R5_080.fsa	5426146	11	68
B, 542	GM967_A10_164R5_080.fsa	5438805	9	45
B, 543	GM967_A10_164R5_080.fsa	5448767	10	31
B, 544	GM967_A10_164R5_080.fsa	5456022	10	34
B, 545	GM967_A10_164R5_080.fsa	5463285	16	49
B, 546	GM967_A10_164R5_080.fsa	5471465	7	36
B, 547	GM967_A10_164R5_080.fsa	5484209	13	94
B, 548	GM967_A10_164R5_080.fsa	5496978	18	68
B, 549	GM967_A10_164R5_080.fsa	5503371	14	38
B, 550	GM967_A10_164R5_080.fsa	551.16	9	32
B, 551	GM967_A10_164R5_080.fsa	5517091	9	40
B, 552	GM967_A10_164R5_080.fsa	552717	12	61
B, 553	GM967_A10_164R5_080.fsa	5535428	12	57
B, 554	GM967_A10_164R5_080.fsa	5542776	9	65
B, 555	GM967_A10_164R5_080.fsa	5551974	9	59
B, 556	GM967_A10_164R5_080.fsa	5566715	8	36
B, 557	GM967_A10_164R5_080.fsa	5576868	12	45
B, 558	GM967_A10_164R5_080.fsa	5583337	10	47
B, 559	GM967_A10_164R5_080.fsa	5593515	14	96
B, 560	GM967_A10_164R5_080.fsa	5609275	13	112
B, 561	GM967_A10_164R5_080.fsa	5622279	12	67
B, 562	GM967_A10_164R5_080.fsa	5636236	17	75
B, 563	GM967_A10_164R5_080.fsa	5645555	9	27
B, 564	GM967_A10_164R5_080.fsa	5653951	7	38
B, 565	GM967_A10_164R5_080.fsa	5665161	7	43
B, 566	GM967_A10_164R5_080.fsa	5672643	11	60
B, 567	GM967_A10_164R5_080.fsa	5707342	13	80
B, 568	GM967_A10_164R5_080.fsa	5718628	9	50
B, 569	GM967_A10_164R5_080.fsa	573559	10	62
B, 570	GM967_A10_164R5_080.fsa	5753533	13	56
B, 571	GM967_A10_164R5_080.fsa	5761101	7	39
B, 572	GM967_A10_164R5_080.fsa	5778155	14	51
B, 573	GM967_A10_164R5_080.fsa	5795246	11	84
B, 574	GM967_A10_164R5_080.fsa	5805703	14	45
B, 575	GM967_A10_164R5_080.fsa	5826649	17	102
B, 576	GM967_A10_164R5_080.fsa	5844781	5	13
B, 577	GM967_A10_164R5_080.fsa	5855296	12	91
B, 578	GM967_A10_164R5_080.fsa	5874447	10	56
B, 579	GM967_A10_164R5_080.fsa	5884999	13	61
B, 580	GM967_A10_164R5_080.fsa	5896526	15	93
B, 581	GM967_A10_164R5_080.fsa	5909993	15	89
B, 582	GM967_A10_164R5_080.fsa	5933129	10	89
B, 583	GM967_A10_164R5_080.fsa	5941822	9	27
B, 584	GM967_A10_164R5_080.fsa	5963108	15	91
B, 585	GM967_A10_164R5_080.fsa	5972801	10	44
B, 586	GM967_A10_164R5_080.fsa	598639	13	69
B, 587	GM967_A10_164R5_080.fsa	5999027	18	83
B, 588	GM967_A10_164R5_080.fsa	6009615	19	54
B, 589	GM967_A10_164R5_080.fsa	6022115	5	24
B, 590	GM967_A10_164R5_080.fsa	6050962	9	50
B, 591	GM967_A10_164R5_080.fsa	6065385	9	43
B, 592	GM967_A10_164R5_080.fsa	6080769	11	70
B, 593	GM967_A10_164R5_080.fsa	6095192	11	69
B, 594	GM967_A10_164R5_080.fsa	6106731	9	31
B, 595	GM967_A10_164R5_080.fsa	6114423	6	18
B, 596	GM967_A10_164R5_080.fsa	6122115	8	57
B, 597	GM967_A10_164R5_080.fsa	6135577	9	37
B, 598	GM967_A10_164R5_080.fsa	6144231	8	30
B, 599	GM967_A10_164R5_080.fsa	6151923	11	50
B, 600	GM967_A10_164R5_080.fsa	6166346	13	47
B, 601	GM967_A10_164R5_080.fsa	6175962	16	65
G, 1	GM967_A10_164R5_080.fsa	536062	62	240
G, 2	GM967_A10_164R5_080.fsa	1270568	69	307
G, 3	GM967_A10_164R5_080.fsa	1711635	50	207
G, 4	GM967_A10_164R5_080.fsa	193823	63	234
G, 5	GM967_A10_164R5_080.fsa	2063964	79	300
G, 6	GM967_A10_164R5_080.fsa	2566841	52	188
G, 7	GM967_A10_164R5_080.fsa	2687951	53	233
G, 8	GM967_A10_164R5_080.fsa	2697157	50	287
G, 9	GM967_A10_164R5_080.fsa	3021172	78	357
G, 10	GM967_A10_164R5_080.fsa	3199141	55	333
G, 11	GM967_A10_164R5_080.fsa	3568519	54	375
G, 12	GM967_A10_164R5_080.fsa	4894015	65	715
G, 13	GM967_A10_164R5_080.fsa	4901874	68	717
G, 14	GM967_A10_164R5_080.fsa	4941228	461	1735
G, 15	GM967_A10_164R5_080.fsa	4951738	618	5526
Y, 1	GM967_A10_164R5_080.fsa		51	313
Y, 2	GM967_A10_164R5_080.fsa		58	281
Y, 3	GM967_A10_164R5_080.fsa		50	153
Y, 4	GM967_A10_164R5_080.fsa		54	246
Y, 5	GM967_A10_164R5_080.fsa		52	228
Y, 6	GM967_A10_164R5_080.fsa		54	239
Y, 7	GM967_A10_164R5_080.fsa		56	205
Y, 8	GM967_A10_164R5_080.fsa		50	187
Y, 9	GM967_A10_164R5_080.fsa	178082	59	306
Y, 10	GM967_A10_164R5_080.fsa	258284	52	228
Y, 11	GM967_A10_164R5_080.fsa	607092	50	171
Y, 12	GM967_A10_164R5_080.fsa	966433	57	324
Y, 13	GM967_A10_164R5_080.fsa	107338	51	251
Y, 14	GM967_A10_164R5_080.fsa	1123443	54	420
Y, 15	GM967_A10_164R5_080.fsa	1265279	53	309
Y, 16	GM967_A10_164R5_080.fsa	1356008	67	284
Y, 17	GM967_A10_164R5_080.fsa	1366569	69	260
Y, 18	GM967_A10_164R5_080.fsa	1503301	59	278
Y, 19	GM967_A10_164R5_080.fsa	1530191	50	245
Y, 20	GM967_A10_164R5_080.fsa	1648944	62	209
Y, 21	GM967_A10_164R5_080.fsa	1722926	54	302
Y, 22	GM967_A10_164R5_080.fsa	193.3	55	174
Y, 23	GM967_A10_164R5_080.fsa	1956522	53	192
Y, 24	GM967_A10_164R5_080.fsa	2038367	61	280
Y, 25	GM967_A10_164R5_080.fsa	2065671	63	237
Y, 26	GM967_A10_164R5_080.fsa	2103245	51	257
Y, 27	GM967_A10_164R5_080.fsa	2129739	50	218
Y, 28	GM967_A10_164R5_080.fsa	2275011	50	230
Y, 29	GM967_A10_164R5_080.fsa	2352266	63	297
Y, 30	GM967_A10_164R5_080.fsa	2490553	62	304
Y, 31	GM967_A10_164R5_080.fsa	2497424	53	199
Y, 32	GM967_A10_164R5_080.fsa	2536014	60	315
Y, 33	GM967_A10_164R5_080.fsa	2566009	54	370
Y, 34	GM967_A10_164R5_080.fsa	2688788	73	272
Y, 35	GM967_A10_164R5_080.fsa	3091813	52	227
Y, 36	GM967_A10_164R5_080.fsa	3116681	52	296
Y, 37	GM967_A10_164R5_080.fsa	3172545	61	212
Y, 38	GM967_A10_164R5_080.fsa	3193132	55	218
Y, 39	GM967_A10_164R5_080.fsa	3225915	55	334
Y, 40	GM967_A10_164R5_080.fsa	3239255	54	248
Y, 41	GM967_A10_164R5_080.fsa	3458176	64	274
Y, 42	GM967_A10_164R5_080.fsa	3592546	51	239
Y, 43	GM967_A10_164R5_080.fsa	3644227	52	223
Y, 44	GM967_A10_164R5_080.fsa	3689293	65	344
Y, 45	GM967_A10_164R5_080.fsa	3783591	52	202
Y, 46	GM967_A10_164R5_080.fsa	3847477	54	260
Y, 47	GM967_A10_164R5_080.fsa	3876637	55	176
Y, 48	GM967_A10_164R5_080.fsa	3911635	63	260
Y, 49	GM967_A10_164R5_080.fsa	3985825	57	207
Y, 50	GM967_A10_164R5_080.fsa	4022932	50	209
Y, 51	GM967_A10_164R5_080.fsa	4164482	51	273
Y, 52	GM967_A10_164R5_080.fsa	4184769	51	200
Y, 53	GM967_A10_164R5_080.fsa	4201661	51	508
Y, 54	GM967_A10_164R5_080.fsa	4311235	59	201
Y, 55	GM967_A10_164R5_080.fsa	4360185	54	376
Y, 56	GM967_A10_164R5_080.fsa	440.0	56	293
Y, 57	GM967_A10_164R5_080.fsa	4455112	53	208
Y, 58	GM967_A10_164R5_080.fsa	4529124	68	151
Y, 59	GM967_A10_164R5_080.fsa	4756558	53	233
Y, 60	GM967_A10_164R5_080.fsa	4861745	80	1225
Y, 61	GM967_A10_164R5_080.fsa	4917604	58	260
Y, 62	GM967_A10_164R5_080.fsa	4930724	146	689
Y, 63	GM967_A10_164R5_080.fsa	4938601	5194	20810
Y, 64	GM967_A10_164R5_080.fsa	494911	333	1063
Y, 65	GM967_A10_164R5_080.fsa	5016309	50	413
Y, 66	GM967_A10_164R5_080.fsa	5795246	52	212
Y, 67	GM967_A10_164R5_080.fsa	5922517	53	176
R, 1	GM967_A10_164R5_080.fsa		53	181
R, 2	GM967_A10_164R5_080.fsa		53	247
R, 3	GM967_A10_164R5_080.fsa		55	508
R, 4	GM967_A10_164R5_080.fsa	45206	58	295
R, 5	GM967_A10_164R5_080.fsa	87671	50	220
R, 6	GM967_A10_164R5_080.fsa	240766	55	267
R, 7	GM967_A10_164R5_080.fsa	360158	54	319
R, 8	GM967_A10_164R5_080.fsa	973906	53	210
R, 9	GM967_A10_164R5_080.fsa	979506	50	299
R, 10	GM967_A10_164R5_080.fsa	994417	59	263
R, 11	GM967_A10_164R5_080.fsa	1215886	59	414
R, 12	GM967_A10_164R5_080.fsa	125029	51	361
R, 13	GM967_A10_164R5_080.fsa	1260871	51	234
R, 14	GM967_A10_164R5_080.fsa	1329597	55	489
R, 15	GM967_A10_164R5_080.fsa	1342804	55	365
R, 16	GM967_A10_164R5_080.fsa	1359529	68	396
R, 17	GM967_A10_164R5_080.fsa	1450348	53	271
R, 18	GM967_A10_164R5_080.fsa	1495229	53	450
R, 19	GM967_A10_164R5_080.fsa	1574063	51	242
R, 20	GM967_A10_164R5_080.fsa	1583904	55	228
R, 21	GM967_A10_164R5_080.fsa	1618373	51	249
R, 22	GM967_A10_164R5_080.fsa	165505	52	334
R, 23	GM967_A10_164R5_080.fsa	1741147	53	263
R, 24	GM967_A10_164R5_080.fsa	1784444	53	324
R, 25	GM967_A10_164R5_080.fsa	2042632	54	380
R, 26	GM967_A10_164R5_080.fsa	2148704	66	334
R, 27	GM967_A10_164R5_080.fsa	2694646	57	345
R, 28	GM967_A10_164R5_080.fsa	2719748	50	300
R, 29	GM967_A10_164R5_080.fsa	2743166	54	280
R, 30	GM967_A10_164R5_080.fsa	2990122	50	192
R, 31	GM967_A10_164R5_080.fsa	3392654	54	371
R, 32	GM967_A10_164R5_080.fsa	3556916	53	278
R, 33	GM967_A10_164R5_080.fsa	3606551	58	332
R, 34	GM967_A10_164R5_080.fsa	3979154	52	382
R, 35	GM967_A10_164R5_080.fsa	4088725	51	302
R, 36	GM967_A10_164R5_080.fsa	4375117	51	263
R, 37	GM967_A10_164R5_080.fsa	438.59	65	691
R, 38	GM967_A10_164R5_080.fsa	4450867	52	233
R, 39	GM967_A10_164R5_080.fsa	4478901	50	239
R, 40	GM967_A10_164R5_080.fsa	4752305	50	214
R, 41	GM967_A10_164R5_080.fsa	4836497	53	211
R, 42	GM967_A10_164R5_080.fsa	494473	216	1301
R, 43	GM967_A10_164R5_080.fsa	5013731	55	215
R, 44	GM967_A10_164R5_080.fsa	5037854	56	389
R, 45	GM967_A10_164R5_080.fsa	5353182	54	169
R, 46	GM967_A10_164R5_080.fsa	5392936	53	231
R, 47	GM967_A10_164R5_080.fsa	5578716	50	148
R, 48	GM967_A10_164R5_080.fsa	5628789	54	406
R, 49	GM967_A10_164R5_080.fsa	5676387	56	144
R, 50	GM967_A10_164R5_080.fsa	5919625	54	258
O, 1	GM967_A10_164R5_080.fsa	20.0	2156	21288
O, 2	GM967_A10_164R5_080.fsa	40.0	2001	14132
O, 3	GM967_A10_164R5_080.fsa	60.0	3757	21112
O, 4	GM967_A10_164R5_080.fsa	80.0	2502	14391
O, 5	GM967_A10_164R5_080.fsa	100.0	4039	21663
O, 6	GM967_A10_164R5_080.fsa	1102192	53	324
O, 7	GM967_A10_164R5_080.fsa	114.0	4639	24195
O, 8	GM967_A10_164R5_080.fsa	120.0	3761	19907
O, 9	GM967_A10_164R5_080.fsa	140.0	3229	16033
O, 10	GM967_A10_164R5_080.fsa	160.0	3407	18102
O, 11	GM967_A10_164R5_080.fsa	1755016	52	371
O, 12	GM967_A10_164R5_080.fsa	180.0	4183	21669
O, 13	GM967_A10_164R5_080.fsa	1811414	53	453
O, 14	GM967_A10_164R5_080.fsa	195391	51	349
O, 15	GM967_A10_164R5_080.fsa	200.0	3261	17592
O, 16	GM967_A10_164R5_080.fsa	214.0	3317	17822
O, 17	GM967_A10_164R5_080.fsa	2150445	72	526
O, 18	GM967_A10_164R5_080.fsa	220.0	2609	14768
O, 19	GM967_A10_164R5_080.fsa	240.0	3772	21490
O, 20	GM967_A10_164R5_080.fsa	250.0	1744	10600
O, 21	GM967_A10_164R5_080.fsa	260.0	2730	16457
O, 22	GM967_A10_164R5_080.fsa	280.0	2914	18540
O, 23	GM967_A10_164R5_080.fsa	300.0	2958	19228
O, 24	GM967_A10_164R5_080.fsa	314.0	1882	13161
O, 25	GM967_A10_164R5_080.fsa	320.0	2012	14257
O, 26	GM967_A10_164R5_080.fsa	340.0	2558	18679
O, 27	GM967_A10_164R5_080.fsa	360.0	2146	16407
O, 28	GM967_A10_164R5_080.fsa	380.0	1581	12624
O, 29	GM967_A10_164R5_080.fsa	400.0	2173	17851
O, 30	GM967_A10_164R5_080.fsa	414.0	2046	17561
O, 31	GM967_A10_164R5_080.fsa	420.0	1933	16387
O, 32	GM967_A10_164R5_080.fsa	440.0	2406	21209
O, 33	GM967_A10_164R5_080.fsa	460.0	2688	24053
O, 34	GM967_A10_164R5_080.fsa	480.0	2598	23901
O, 35	GM967_A10_164R5_080.fsa	500.0	1082	10871
O, 36	GM967_A10_164R5_080.fsa	514.0	1257	12204
O, 37	GM967_A10_164R5_080.fsa	520.0	2800	27252
O, 38	GM967_A10_164R5_080.fsa	540.0	2237	22856
O, 39	GM967_A10_164R5_080.fsa	560.0	1521	15523
O, 40	GM967_A10_164R5_080.fsa	580.0	2212	23506
O, 41	GM967_A10_164R5_080.fsa	600.0	1460	15578

## Sheet: 165R1
Dye/Sample Peak	Sample File Name	Size	Height	Area in Point
B, 1	GM967_A11_165R1_095.fsa		10	58
B, 2	GM967_A11_165R1_095.fsa		12	86
B, 3	GM967_A11_165R1_095.fsa		20	141
B, 4	GM967_A11_165R1_095.fsa		4	18
B, 5	GM967_A11_165R1_095.fsa		12	136
B, 6	GM967_A11_165R1_095.fsa		11	120
B, 7	GM967_A11_165R1_095.fsa		16	125
B, 8	GM967_A11_165R1_095.fsa		11	68
B, 9	GM967_A11_165R1_095.fsa		15	64
B, 10	GM967_A11_165R1_095.fsa		12	37
B, 11	GM967_A11_165R1_095.fsa		13	83
B, 12	GM967_A11_165R1_095.fsa		14	117
B, 13	GM967_A11_165R1_095.fsa		16	157
B, 14	GM967_A11_165R1_095.fsa		10	55
B, 15	GM967_A11_165R1_095.fsa		13	49
B, 16	GM967_A11_165R1_095.fsa		16	82
B, 17	GM967_A11_165R1_095.fsa		11	55
B, 18	GM967_A11_165R1_095.fsa		13	74
B, 19	GM967_A11_165R1_095.fsa		12	101
B, 20	GM967_A11_165R1_095.fsa		13	63
B, 21	GM967_A11_165R1_095.fsa		16	132
B, 22	GM967_A11_165R1_095.fsa		21	77
B, 23	GM967_A11_165R1_095.fsa		15	78
B, 24	GM967_A11_165R1_095.fsa		6	29
B, 25	GM967_A11_165R1_095.fsa		12	73
B, 26	GM967_A11_165R1_095.fsa		12	60
B, 27	GM967_A11_165R1_095.fsa		13	55
B, 28	GM967_A11_165R1_095.fsa		7	29
B, 29	GM967_A11_165R1_095.fsa		13	50
B, 30	GM967_A11_165R1_095.fsa		13	96
B, 31	GM967_A11_165R1_095.fsa		12	83
B, 32	GM967_A11_165R1_095.fsa		15	44
B, 33	GM967_A11_165R1_095.fsa		14	103
B, 34	GM967_A11_165R1_095.fsa		15	59
B, 35	GM967_A11_165R1_095.fsa		13	74
B, 36	GM967_A11_165R1_095.fsa		13	57
B, 37	GM967_A11_165R1_095.fsa		12	75
B, 38	GM967_A11_165R1_095.fsa		14	130
B, 39	GM967_A11_165R1_095.fsa		12	64
B, 40	GM967_A11_165R1_095.fsa		9	49
B, 41	GM967_A11_165R1_095.fsa		10	48
B, 42	GM967_A11_165R1_095.fsa		11	45
B, 43	GM967_A11_165R1_095.fsa		15	95
B, 44	GM967_A11_165R1_095.fsa		11	39
B, 45	GM967_A11_165R1_095.fsa		18	71
B, 46	GM967_A11_165R1_095.fsa		5	15
B, 47	GM967_A11_165R1_095.fsa		9	46
B, 48	GM967_A11_165R1_095.fsa		14	40
B, 49	GM967_A11_165R1_095.fsa		10	49
B, 50	GM967_A11_165R1_095.fsa		11	74
B, 51	GM967_A11_165R1_095.fsa		14	62
B, 52	GM967_A11_165R1_095.fsa		13	103
B, 53	GM967_A11_165R1_095.fsa		5	17
B, 54	GM967_A11_165R1_095.fsa		10	50
B, 55	GM967_A11_165R1_095.fsa		12	51
B, 56	GM967_A11_165R1_095.fsa		25	201
B, 57	GM967_A11_165R1_095.fsa		7	33
B, 58	GM967_A11_165R1_095.fsa		12	57
B, 59	GM967_A11_165R1_095.fsa		12	38
B, 60	GM967_A11_165R1_095.fsa		11	37
B, 61	GM967_A11_165R1_095.fsa		10	31
B, 62	GM967_A11_165R1_095.fsa		16	74
B, 63	GM967_A11_165R1_095.fsa		13	49
B, 64	GM967_A11_165R1_095.fsa		10	63
B, 65	GM967_A11_165R1_095.fsa		204	1460
B, 66	GM967_A11_165R1_095.fsa		164	1530
B, 67	GM967_A11_165R1_095.fsa		245	1520
B, 68	GM967_A11_165R1_095.fsa		110	675
B, 69	GM967_A11_165R1_095.fsa	0.4054	12	49
B, 70	GM967_A11_165R1_095.fsa	21622	63	393
B, 71	GM967_A11_165R1_095.fsa	41892	70	424
B, 72	GM967_A11_165R1_095.fsa	58108	20	106
B, 73	GM967_A11_165R1_095.fsa	7027	21	99
B, 74	GM967_A11_165R1_095.fsa	87838	10	38
B, 75	GM967_A11_165R1_095.fsa	124324	36	136
B, 76	GM967_A11_165R1_095.fsa	137838	70	389
B, 77	GM967_A11_165R1_095.fsa	151351	42	230
B, 78	GM967_A11_165R1_095.fsa	175676	17	68
B, 79	GM967_A11_165R1_095.fsa	191892	39	147
B, 80	GM967_A11_165R1_095.fsa	20909	605	3208
B, 81	GM967_A11_165R1_095.fsa	226993	344	2210
B, 82	GM967_A11_165R1_095.fsa	23727	289	1772
B, 83	GM967_A11_165R1_095.fsa	250308	114	434
B, 84	GM967_A11_165R1_095.fsa	264567	27	101
B, 85	GM967_A11_165R1_095.fsa	27.72	143	677
B, 86	GM967_A11_165R1_095.fsa	292389	163	758
B, 87	GM967_A11_165R1_095.fsa	308653	98	399
B, 88	GM967_A11_165R1_095.fsa	320646	339	1867
B, 89	GM967_A11_165R1_095.fsa	333771	270	1289
B, 90	GM967_A11_165R1_095.fsa	363183	207	1270
B, 91	GM967_A11_165R1_095.fsa	374407	153	741
B, 92	GM967_A11_165R1_095.fsa	39156	143	704
B, 93	GM967_A11_165R1_095.fsa	409108	227	1399
B, 94	GM967_A11_165R1_095.fsa	428227	31	131
B, 95	GM967_A11_165R1_095.fsa	440433	177	948
B, 96	GM967_A11_165R1_095.fsa	451418	630	4096
B, 97	GM967_A11_165R1_095.fsa	470933	471	3032
B, 98	GM967_A11_165R1_095.fsa	501699	12	48
B, 99	GM967_A11_165R1_095.fsa	519361	601	2865
B, 100	GM967_A11_165R1_095.fsa	535741	1752	11885
B, 101	GM967_A11_165R1_095.fsa	559885	554	2593
B, 102	GM967_A11_165R1_095.fsa	571771	665	3580
B, 103	GM967_A11_165R1_095.fsa	580605	191	766
B, 104	GM967_A11_165R1_095.fsa	592281	718	3583
B, 105	GM967_A11_165R1_095.fsa	607984	683	3237
B, 106	GM967_A11_165R1_095.fsa	624891	146	675
B, 107	GM967_A11_165R1_095.fsa	632819	317	1702
B, 108	GM967_A11_165R1_095.fsa	64665	988	5079
B, 109	GM967_A11_165R1_095.fsa	660427	45	164
B, 110	GM967_A11_165R1_095.fsa	672193	43	219
B, 111	GM967_A11_165R1_095.fsa	685869	158	792
B, 112	GM967_A11_165R1_095.fsa	69755	201	1009
B, 113	GM967_A11_165R1_095.fsa	706284	41	145
B, 114	GM967_A11_165R1_095.fsa	717897	33	126
B, 115	GM967_A11_165R1_095.fsa	728507	85	373
B, 116	GM967_A11_165R1_095.fsa	739086	61	257
B, 117	GM967_A11_165R1_095.fsa	749632	100	481
B, 118	GM967_A11_165R1_095.fsa	760146	71	362
B, 119	GM967_A11_165R1_095.fsa	774432	242	1108
B, 120	GM967_A11_165R1_095.fsa	785819	260	1220
B, 121	GM967_A11_165R1_095.fsa	799056	57	254
B, 122	GM967_A11_165R1_095.fsa	80947	101	424
B, 123	GM967_A11_165R1_095.fsa	820819	46	189
B, 124	GM967_A11_165R1_095.fsa	830262	51	185
B, 125	GM967_A11_165R1_095.fsa	840635	438	2090
B, 126	GM967_A11_165R1_095.fsa	850052	290	1296
B, 127	GM967_A11_165R1_095.fsa	858518	321	1595
B, 128	GM967_A11_165R1_095.fsa	876356	440	2115
B, 129	GM967_A11_165R1_095.fsa	887599	153	632
B, 130	GM967_A11_165R1_095.fsa	898825	599	2681
B, 131	GM967_A11_165R1_095.fsa	908167	583	2613
B, 132	GM967_A11_165R1_095.fsa	918429	175	667
B, 133	GM967_A11_165R1_095.fsa	935189	793	3787
B, 134	GM967_A11_165R1_095.fsa	945413	433	1783
B, 135	GM967_A11_165R1_095.fsa	95933	46	164
B, 136	GM967_A11_165R1_095.fsa	969519	1748	8469
B, 137	GM967_A11_165R1_095.fsa	981542	174	711
B, 138	GM967_A11_165R1_095.fsa	990777	756	3771
B, 139	GM967_A11_165R1_095.fsa	1010302	1105	5172
B, 140	GM967_A11_165R1_095.fsa	102151	89	327
B, 141	GM967_A11_165R1_095.fsa	1029894	669	3146
B, 142	GM967_A11_165R1_095.fsa	1041974	1373	6511
B, 143	GM967_A11_165R1_095.fsa	1052165	373	1588
B, 144	GM967_A11_165R1_095.fsa	1062331	236	1047
B, 145	GM967_A11_165R1_095.fsa	1079827	1498	7485
B, 146	GM967_A11_165R1_095.fsa	1094499	482	2229
B, 147	GM967_A11_165R1_095.fsa	1103642	81	328
B, 148	GM967_A11_165R1_095.fsa	1113674	135	608
B, 149	GM967_A11_165R1_095.fsa	1125497	328	1566
B, 150	GM967_A11_165R1_095.fsa	1136379	406	1894
B, 151	GM967_A11_165R1_095.fsa	1148001	86	479
B, 152	GM967_A11_165R1_095.fsa	1159526	121	558
B, 153	GM967_A11_165R1_095.fsa	1170131	78	422
B, 154	GM967_A11_165R1_095.fsa	1180702	83	397
B, 155	GM967_A11_165R1_095.fsa	1190365	67	313
B, 156	GM967_A11_165R1_095.fsa	120.0	60	375
B, 157	GM967_A11_165R1_095.fsa	1210408	56	266
B, 158	GM967_A11_165R1_095.fsa	1219947	56	230
B, 159	GM967_A11_165R1_095.fsa	1231218	209	971
B, 160	GM967_A11_165R1_095.fsa	1240753	94	394
B, 161	GM967_A11_165R1_095.fsa	1250286	78	302
B, 162	GM967_A11_165R1_095.fsa	1260683	702	3317
B, 163	GM967_A11_165R1_095.fsa	1270213	2514	12195
B, 164	GM967_A11_165R1_095.fsa	1282339	330	1403
B, 165	GM967_A11_165R1_095.fsa	1290133	111	350
B, 166	GM967_A11_165R1_095.fsa	1299657	883	4078
B, 167	GM967_A11_165R1_095.fsa	130918	65	250
B, 168	GM967_A11_165R1_095.fsa	1317835	1420	6551
B, 169	GM967_A11_165R1_095.fsa	132822	678	3121
B, 170	GM967_A11_165R1_095.fsa	1336873	341	1495
B, 171	GM967_A11_165R1_095.fsa	134812	710	3518
B, 172	GM967_A11_165R1_095.fsa	1355904	967	4738
B, 173	GM967_A11_165R1_095.fsa	1368012	1879	9309
B, 174	GM967_A11_165R1_095.fsa	1377524	232	959
B, 175	GM967_A11_165R1_095.fsa	1390492	77	410
B, 176	GM967_A11_165R1_095.fsa	1401772	133	558
B, 177	GM967_A11_165R1_095.fsa	1411517	438	2046
B, 178	GM967_A11_165R1_095.fsa	1422146	138	674
B, 179	GM967_A11_165R1_095.fsa	1434545	72	348
B, 180	GM967_A11_165R1_095.fsa	1444286	133	525
B, 181	GM967_A11_165R1_095.fsa	1454911	158	681
B, 182	GM967_A11_165R1_095.fsa	1465535	586	2868
B, 183	GM967_A11_165R1_095.fsa	1475272	229	1003
B, 184	GM967_A11_165R1_095.fsa	1486779	482	2323
B, 185	GM967_A11_165R1_095.fsa	1497399	145	763
B, 186	GM967_A11_165R1_095.fsa	1507132	925	4504
B, 187	GM967_A11_165R1_095.fsa	151775	344	1572
B, 188	GM967_A11_165R1_095.fsa	1529251	180	890
B, 189	GM967_A11_165R1_095.fsa	1537213	761	3892
B, 190	GM967_A11_165R1_095.fsa	1547827	151	654
B, 191	GM967_A11_165R1_095.fsa	1556672	27	93
B, 192	GM967_A11_165R1_095.fsa	1568169	59	248
B, 193	GM967_A11_165R1_095.fsa	157878	101	462
B, 194	GM967_A11_165R1_095.fsa	1591159	34	198
B, 195	GM967_A11_165R1_095.fsa	160.0	44	217
B, 196	GM967_A11_165R1_095.fsa	161042	157	700
B, 197	GM967_A11_165R1_095.fsa	1620833	138	595
B, 198	GM967_A11_165R1_095.fsa	163037	129	522
B, 199	GM967_A11_165R1_095.fsa	1639034	553	2529
B, 200	GM967_A11_165R1_095.fsa	1650288	1369	6594
B, 201	GM967_A11_165R1_095.fsa	1659804	157	579
B, 202	GM967_A11_165R1_095.fsa	1668449	148	705
B, 203	GM967_A11_165R1_095.fsa	1680541	970	4827
B, 204	GM967_A11_165R1_095.fsa	1690897	88	315
B, 205	GM967_A11_165R1_095.fsa	1699521	274	1174
B, 206	GM967_A11_165R1_095.fsa	1710724	1097	5208
B, 207	GM967_A11_165R1_095.fsa	1721056	155	675
B, 208	GM967_A11_165R1_095.fsa	173138	871	4198
B, 209	GM967_A11_165R1_095.fsa	1742556	1296	6534
B, 210	GM967_A11_165R1_095.fsa	1753721	214	891
B, 211	GM967_A11_165R1_095.fsa	1762304	278	1395
B, 212	GM967_A11_165R1_095.fsa	1775167	619	2929
B, 213	GM967_A11_165R1_095.fsa	1782879	70	300
B, 214	GM967_A11_165R1_095.fsa	1791442	905	4339
B, 215	GM967_A11_165R1_095.fsa	1802587	1075	5214
B, 216	GM967_A11_165R1_095.fsa	1812068	73	290
B, 217	GM967_A11_165R1_095.fsa	1823268	162	664
B, 218	GM967_A11_165R1_095.fsa	1834462	608	2864
B, 219	GM967_A11_165R1_095.fsa	1845651	837	4032
B, 220	GM967_A11_165R1_095.fsa	1856834	515	2425
B, 221	GM967_A11_165R1_095.fsa	1865433	346	1673
B, 222	GM967_A11_165R1_095.fsa	1874028	152	617
B, 223	GM967_A11_165R1_095.fsa	1885197	164	794
B, 224	GM967_A11_165R1_095.fsa	1896361	94	464
B, 225	GM967_A11_165R1_095.fsa	1907519	536	2648
B, 226	GM967_A11_165R1_095.fsa	1917813	225	1186
B, 227	GM967_A11_165R1_095.fsa	1927246	666	3491
B, 228	GM967_A11_165R1_095.fsa	1937531	961	5042
B, 229	GM967_A11_165R1_095.fsa	1949525	76	330
B, 230	GM967_A11_165R1_095.fsa	1960657	73	308
B, 231	GM967_A11_165R1_095.fsa	1970927	231	1222
B, 232	GM967_A11_165R1_095.fsa	1982048	1402	7538
B, 233	GM967_A11_165R1_095.fsa	1990598	197	1056
B, 234	GM967_A11_165R1_095.fsa	2002555	53	215
B, 235	GM967_A11_165R1_095.fsa	2013623	224	1140
B, 236	GM967_A11_165R1_095.fsa	2023833	896	4733
B, 237	GM967_A11_165R1_095.fsa	2033187	121	546
B, 238	GM967_A11_165R1_095.fsa	2042537	97	379
B, 239	GM967_A11_165R1_095.fsa	2052731	523	2679
B, 240	GM967_A11_165R1_095.fsa	206292	1744	9611
B, 241	GM967_A11_165R1_095.fsa	2073103	217	1160
B, 242	GM967_A11_165R1_095.fsa	2084128	63	313
B, 243	GM967_A11_165R1_095.fsa	2095146	152	778
B, 244	GM967_A11_165R1_095.fsa	2105311	662	3464
B, 245	GM967_A11_165R1_095.fsa	2115471	129	546
B, 246	GM967_A11_165R1_095.fsa	2123933	74	300
B, 247	GM967_A11_165R1_095.fsa	2134928	135	656
B, 248	GM967_A11_165R1_095.fsa	2145081	802	4291
B, 249	GM967_A11_165R1_095.fsa	2155236	350	1827
B, 250	GM967_A11_165R1_095.fsa	2164539	127	620
B, 251	GM967_A11_165R1_095.fsa	2177214	105	509
B, 252	GM967_A11_165R1_095.fsa	218819	252	1315
B, 253	GM967_A11_165R1_095.fsa	219747	600	3245
B, 254	GM967_A11_165R1_095.fsa	2207499	227	1251
B, 255	GM967_A11_165R1_095.fsa	2216664	80	374
B, 256	GM967_A11_165R1_095.fsa	2225829	74	340
B, 257	GM967_A11_165R1_095.fsa	2236661	354	1875
B, 258	GM967_A11_165R1_095.fsa	224666	453	2610
B, 259	GM967_A11_165R1_095.fsa	2254992	115	536
B, 260	GM967_A11_165R1_095.fsa	2263324	147	917
B, 261	GM967_A11_165R1_095.fsa	2276657	377	1830
B, 262	GM967_A11_165R1_095.fsa	2287489	443	2306
B, 263	GM967_A11_165R1_095.fsa	2296655	526	2819
B, 264	GM967_A11_165R1_095.fsa	2306655	847	4651
B, 265	GM967_A11_165R1_095.fsa	2314988	222	1063
B, 266	GM967_A11_165R1_095.fsa	2325822	916	4911
B, 267	GM967_A11_165R1_095.fsa	2337489	122	544
B, 268	GM967_A11_165R1_095.fsa	234749	1056	5659
B, 269	GM967_A11_165R1_095.fsa	2358325	143	699
B, 270	GM967_A11_165R1_095.fsa	2368326	1428	8061
B, 271	GM967_A11_165R1_095.fsa	2376661	68	339
B, 272	GM967_A11_165R1_095.fsa	238583	484	2600
B, 273	GM967_A11_165R1_095.fsa	2398333	128	679
B, 274	GM967_A11_165R1_095.fsa	2409369	81	379
B, 275	GM967_A11_165R1_095.fsa	2419578	114	601
B, 276	GM967_A11_165R1_095.fsa	2429776	101	472
B, 277	GM967_A11_165R1_095.fsa	2441659	276	1416
B, 278	GM967_A11_165R1_095.fsa	2451832	694	3757
B, 279	GM967_A11_165R1_095.fsa	2461993	139	632
B, 280	GM967_A11_165R1_095.fsa	2472989	720	4088
B, 281	GM967_A11_165R1_095.fsa	2483972	443	2247
B, 282	GM967_A11_165R1_095.fsa	2495785	720	3750
B, 283	GM967_A11_165R1_095.fsa	2505776	689	3726
B, 284	GM967_A11_165R1_095.fsa	2515667	227	1107
B, 285	GM967_A11_165R1_095.fsa	2526366	412	2239
B, 286	GM967_A11_165R1_095.fsa	2536228	888	5195
B, 287	GM967_A11_165R1_095.fsa	2546076	188	934
B, 288	GM967_A11_165R1_095.fsa	255673	118	486
B, 289	GM967_A11_165R1_095.fsa	256655	898	5142
B, 290	GM967_A11_165R1_095.fsa	2576356	841	4746
B, 291	GM967_A11_165R1_095.fsa	2586965	133	629
B, 292	GM967_A11_165R1_095.fsa	2595929	406	2163
B, 293	GM967_A11_165R1_095.fsa	2605793	1100	6139
B, 294	GM967_A11_165R1_095.fsa	2615722	169	802
B, 295	GM967_A11_165R1_095.fsa	2627305	935	5001
B, 296	GM967_A11_165R1_095.fsa	2637231	889	4913
B, 297	GM967_A11_165R1_095.fsa	2656253	1704	10555
B, 298	GM967_A11_165R1_095.fsa	2667002	193	864
B, 299	GM967_A11_165R1_095.fsa	2676097	75	310
B, 300	GM967_A11_165R1_095.fsa	268767	881	5267
B, 301	GM967_A11_165R1_095.fsa	2698414	893	5379
B, 302	GM967_A11_165R1_095.fsa	2708331	172	821
B, 303	GM967_A11_165R1_095.fsa	2715768	85	325
B, 304	GM967_A11_165R1_095.fsa	2726508	1519	9094
B, 305	GM967_A11_165R1_095.fsa	2737247	17	64
B, 306	GM967_A11_165R1_095.fsa	2747159	82	366
B, 307	GM967_A11_165R1_095.fsa	2757895	377	2290
B, 308	GM967_A11_165R1_095.fsa	2767804	753	4562
B, 309	GM967_A11_165R1_095.fsa	2779363	146	689
B, 310	GM967_A11_165R1_095.fsa	2788444	96	481
B, 311	GM967_A11_165R1_095.fsa	2798349	101	532
B, 312	GM967_A11_165R1_095.fsa	280816	42	188
B, 313	GM967_A11_165R1_095.fsa	2817948	37	187
B, 314	GM967_A11_165R1_095.fsa	2826917	38	193
B, 315	GM967_A11_165R1_095.fsa	2836699	69	396
B, 316	GM967_A11_165R1_095.fsa	2848105	106	623
B, 317	GM967_A11_165R1_095.fsa	2857879	52	246
B, 318	GM967_A11_165R1_095.fsa	2867649	78	387
B, 319	GM967_A11_165R1_095.fsa	2878229	146	719
B, 320	GM967_A11_165R1_095.fsa	2887991	158	912
B, 321	GM967_A11_165R1_095.fsa	2896123	63	269
B, 322	GM967_A11_165R1_095.fsa	2905879	176	993
B, 323	GM967_A11_165R1_095.fsa	2918069	152	860
B, 324	GM967_A11_165R1_095.fsa	2928629	110	528
B, 325	GM967_A11_165R1_095.fsa	293756	142	703
B, 326	GM967_A11_165R1_095.fsa	2948112	1186	7585
B, 327	GM967_A11_165R1_095.fsa	2957849	143	720
B, 328	GM967_A11_165R1_095.fsa	2966771	264	1456
B, 329	GM967_A11_165R1_095.fsa	2978122	181	1075
B, 330	GM967_A11_165R1_095.fsa	2987848	384	2410
B, 331	GM967_A11_165R1_095.fsa	299757	92	497
B, 332	GM967_A11_165R1_095.fsa	3008883	136	889
B, 333	GM967_A11_165R1_095.fsa	3020202	1384	9404
B, 334	GM967_A11_165R1_095.fsa	3030726	192	1092
B, 335	GM967_A11_165R1_095.fsa	3041264	77	406
B, 336	GM967_A11_165R1_095.fsa	3051815	117	643
B, 337	GM967_A11_165R1_095.fsa	306238	76	354
B, 338	GM967_A11_165R1_095.fsa	3072959	67	350
B, 339	GM967_A11_165R1_095.fsa	3082736	92	490
B, 340	GM967_A11_165R1_095.fsa	3092524	152	896
B, 341	GM967_A11_165R1_095.fsa	3103141	94	482
B, 342	GM967_A11_165R1_095.fsa	3112954	149	860
B, 343	GM967_A11_165R1_095.fsa	3123598	68	272
B, 344	GM967_A11_165R1_095.fsa	3132615	125	661
B, 345	GM967_A11_165R1_095.fsa	3141665	74	326
B, 346	GM967_A11_165R1_095.fsa	3151656	267	1645
B, 347	GM967_A11_165R1_095.fsa	3160818	167	1011
B, 348	GM967_A11_165R1_095.fsa	3169983	772	5185
B, 349	GM967_A11_165R1_095.fsa	3178318	136	729
B, 350	GM967_A11_165R1_095.fsa	3188323	108	519
B, 351	GM967_A11_165R1_095.fsa	3198332	1045	6920
B, 352	GM967_A11_165R1_095.fsa	320988	503	3046
B, 353	GM967_A11_165R1_095.fsa	3220573	159	874
B, 354	GM967_A11_165R1_095.fsa	3230435	76	363
B, 355	GM967_A11_165R1_095.fsa	3239467	1381	9613
B, 356	GM967_A11_165R1_095.fsa	3250952	200	1122
B, 357	GM967_A11_165R1_095.fsa	3260787	20	66
B, 358	GM967_A11_165R1_095.fsa	3273887	62	358
B, 359	GM967_A11_165R1_095.fsa	3282884	263	1772
B, 360	GM967_A11_165R1_095.fsa	3293508	201	1275
B, 361	GM967_A11_165R1_095.fsa	3304937	26	120
B, 362	GM967_A11_165R1_095.fsa	331554	408	2679
B, 363	GM967_A11_165R1_095.fsa	3326132	212	1269
B, 364	GM967_A11_165R1_095.fsa	3337528	249	1422
B, 365	GM967_A11_165R1_095.fsa	3347287	289	1893
B, 366	GM967_A11_165R1_095.fsa	3356225	755	5745
B, 367	GM967_A11_165R1_095.fsa	3366779	543	3709
B, 368	GM967_A11_165R1_095.fsa	3375702	13	36
B, 369	GM967_A11_165R1_095.fsa	3385428	225	1336
B, 370	GM967_A11_165R1_095.fsa	3396763	98	614
B, 371	GM967_A11_165R1_095.fsa	3407324	702	5098
B, 372	GM967_A11_165R1_095.fsa	3417903	188	1237
B, 373	GM967_A11_165R1_095.fsa	3426853	60	272
B, 374	GM967_A11_165R1_095.fsa	3436616	88	498
B, 375	GM967_A11_165R1_095.fsa	3447191	399	2883
B, 376	GM967_A11_165R1_095.fsa	3456139	50	283
B, 377	GM967_A11_165R1_095.fsa	3465899	211	1411
B, 378	GM967_A11_165R1_095.fsa	3476471	73	391
B, 379	GM967_A11_165R1_095.fsa	3486229	34	143
B, 380	GM967_A11_165R1_095.fsa	3497612	32	126
B, 381	GM967_A11_165R1_095.fsa	3507368	293	1992
B, 382	GM967_A11_165R1_095.fsa	3517936	41	203
B, 383	GM967_A11_165R1_095.fsa	3526877	214	1389
B, 384	GM967_A11_165R1_095.fsa	3537442	135	716
B, 385	GM967_A11_165R1_095.fsa	3547194	77	352
B, 386	GM967_A11_165R1_095.fsa	3557758	112	659
B, 387	GM967_A11_165R1_095.fsa	356832	1165	8878
B, 388	GM967_A11_165R1_095.fsa	3586192	483	3510
B, 389	GM967_A11_165R1_095.fsa	3596751	56	268
B, 390	GM967_A11_165R1_095.fsa	3607303	219	1370
B, 391	GM967_A11_165R1_095.fsa	3618665	48	239
B, 392	GM967_A11_165R1_095.fsa	3629217	648	4671
B, 393	GM967_A11_165R1_095.fsa	363896	124	684
B, 394	GM967_A11_165R1_095.fsa	3647893	47	209
B, 395	GM967_A11_165R1_095.fsa	365764	100	530
B, 396	GM967_A11_165R1_095.fsa	3668201	102	587
B, 397	GM967_A11_165R1_095.fsa	3677952	49	283
B, 398	GM967_A11_165R1_095.fsa	3687704	424	3009
B, 399	GM967_A11_165R1_095.fsa	3699085	22	103
B, 400	GM967_A11_165R1_095.fsa	3708029	68	399
B, 401	GM967_A11_165R1_095.fsa	3719414	174	1360
B, 402	GM967_A11_165R1_095.fsa	3729175	82	518
B, 403	GM967_A11_165R1_095.fsa	3739751	43	227
B, 404	GM967_A11_165R1_095.fsa	3751144	43	211
B, 405	GM967_A11_165R1_095.fsa	3760097	23	78
B, 406	GM967_A11_165R1_095.fsa	3769866	47	198
B, 407	GM967_A11_165R1_095.fsa	3778823	69	411
B, 408	GM967_A11_165R1_095.fsa	3788596	82	602
B, 409	GM967_A11_165R1_095.fsa	3798371	22	100
B, 410	GM967_A11_165R1_095.fsa	380821	107	795
B, 411	GM967_A11_165R1_095.fsa	3818061	248	1982
B, 412	GM967_A11_165R1_095.fsa	3828731	52	275
B, 413	GM967_A11_165R1_095.fsa	3838578	122	806
B, 414	GM967_A11_165R1_095.fsa	3849244	205	1438
B, 415	GM967_A11_165R1_095.fsa	3857448	43	205
B, 416	GM967_A11_165R1_095.fsa	386893	53	300
B, 417	GM967_A11_165R1_095.fsa	3877131	192	1397
B, 418	GM967_A11_165R1_095.fsa	388779	447	3432
B, 419	GM967_A11_165R1_095.fsa	3898447	18	64
B, 420	GM967_A11_165R1_095.fsa	3909102	326	2418
B, 421	GM967_A11_165R1_095.fsa	3918116	30	138
B, 422	GM967_A11_165R1_095.fsa	3929586	138	818
B, 423	GM967_A11_165R1_095.fsa	3941874	120	681
B, 424	GM967_A11_165R1_095.fsa	3952521	188	1257
B, 425	GM967_A11_165R1_095.fsa	3962347	754	7291
B, 426	GM967_A11_165R1_095.fsa	3981995	100	668
B, 427	GM967_A11_165R1_095.fsa	3992635	316	2399
B, 428	GM967_A11_165R1_095.fsa	4003213	152	994
B, 429	GM967_A11_165R1_095.fsa	4012055	31	76
B, 430	GM967_A11_165R1_095.fsa	4020905	15	72
B, 431	GM967_A11_165R1_095.fsa	4032181	136	838
B, 432	GM967_A11_165R1_095.fsa	4042664	177	1193
B, 433	GM967_A11_165R1_095.fsa	4053966	127	836
B, 434	GM967_A11_165R1_095.fsa	4062856	57	264
B, 435	GM967_A11_165R1_095.fsa	4072564	65	370
B, 436	GM967_A11_165R1_095.fsa	4081473	162	1108
B, 437	GM967_A11_165R1_095.fsa	4092823	63	353
B, 438	GM967_A11_165R1_095.fsa	4101752	334	2634
B, 439	GM967_A11_165R1_095.fsa	4113128	24	91
B, 440	GM967_A11_165R1_095.fsa	412289	56	348
B, 441	GM967_A11_165R1_095.fsa	4141663	99	796
B, 442	GM967_A11_165R1_095.fsa	4150812	28	92
B, 443	GM967_A11_165R1_095.fsa	416.08	43	197
B, 444	GM967_A11_165R1_095.fsa	4170797	62	384
B, 445	GM967_A11_165R1_095.fsa	4181635	375	2977
B, 446	GM967_A11_165R1_095.fsa	4202462	603	4739
B, 447	GM967_A11_165R1_095.fsa	421313	151	1066
B, 448	GM967_A11_165R1_095.fsa	4224616	191	1208
B, 449	GM967_A11_165R1_095.fsa	423364	65	337
B, 450	GM967_A11_165R1_095.fsa	4244304	126	783
B, 451	GM967_A11_165R1_095.fsa	4253326	79	407
B, 452	GM967_A11_165R1_095.fsa	4272186	322	2513
B, 453	GM967_A11_165R1_095.fsa	4281204	25	108
B, 454	GM967_A11_165R1_095.fsa	4291862	185	1431
B, 455	GM967_A11_165R1_095.fsa	4300878	156	1170
B, 456	GM967_A11_165R1_095.fsa	4311533	8	29
B, 457	GM967_A11_165R1_095.fsa	4321367	29	175
B, 458	GM967_A11_165R1_095.fsa	4331199	101	851
B, 459	GM967_A11_165R1_095.fsa	4341031	83	553
B, 460	GM967_A11_165R1_095.fsa	4351681	28	113
B, 461	GM967_A11_165R1_095.fsa	436233	46	203
B, 462	GM967_A11_165R1_095.fsa	4371339	12	39
B, 463	GM967_A11_165R1_095.fsa	4381167	47	228
B, 464	GM967_A11_165R1_095.fsa	4390993	111	647
B, 465	GM967_A11_165R1_095.fsa	4400833	501	4205
B, 466	GM967_A11_165R1_095.fsa	4411659	27	85
B, 467	GM967_A11_165R1_095.fsa	4421658	56	250
B, 468	GM967_A11_165R1_095.fsa	443333	239	1654
B, 469	GM967_A11_165R1_095.fsa	4442506	35	171
B, 470	GM967_A11_165R1_095.fsa	445.92	148	1246
B, 471	GM967_A11_165R1_095.fsa	4470059	203	1473
B, 472	GM967_A11_165R1_095.fsa	4480088	8	22
B, 473	GM967_A11_165R1_095.fsa	4490958	48	208
B, 474	GM967_A11_165R1_095.fsa	4502672	247	1978
B, 475	GM967_A11_165R1_095.fsa	451188	97	658
B, 476	GM967_A11_165R1_095.fsa	4521093	46	235
B, 477	GM967_A11_165R1_095.fsa	4531986	129	988
B, 478	GM967_A11_165R1_095.fsa	4541209	49	338
B, 479	GM967_A11_165R1_095.fsa	4562185	625	6378
B, 480	GM967_A11_165R1_095.fsa	4572262	692	6822
B, 481	GM967_A11_165R1_095.fsa	459075	54	254
B, 482	GM967_A11_165R1_095.fsa	4601665	15	57
B, 483	GM967_A11_165R1_095.fsa	4623322	263	2833
B, 484	GM967_A11_165R1_095.fsa	4644169	80	458
B, 485	GM967_A11_165R1_095.fsa	4653349	41	206
B, 486	GM967_A11_165R1_095.fsa	4662533	37	154
B, 487	GM967_A11_165R1_095.fsa	4681752	257	1589
B, 488	GM967_A11_165R1_095.fsa	469095	182	1078
B, 489	GM967_A11_165R1_095.fsa	4702663	14	33
B, 490	GM967_A11_165R1_095.fsa	4711872	700	4842
B, 491	GM967_A11_165R1_095.fsa	4722761	640	5051
B, 492	GM967_A11_165R1_095.fsa	4731979	646	4876
B, 493	GM967_A11_165R1_095.fsa	4742879	118	483
B, 494	GM967_A11_165R1_095.fsa	4752947	548	3723
B, 495	GM967_A11_165R1_095.fsa	4772258	244	1907
B, 496	GM967_A11_165R1_095.fsa	478066	176	1067
B, 497	GM967_A11_165R1_095.fsa	479243	247	1895
B, 498	GM967_A11_165R1_095.fsa	480.0	239	1744
B, 499	GM967_A11_165R1_095.fsa	4809309	367	2919
B, 500	GM967_A11_165R1_095.fsa	4819476	109	461
B, 501	GM967_A11_165R1_095.fsa	4829652	193	940
B, 502	GM967_A11_165R1_095.fsa	4841539	137	817
B, 503	GM967_A11_165R1_095.fsa	4850038	170	1046
B, 504	GM967_A11_165R1_095.fsa	4858545	55	192
B, 505	GM967_A11_165R1_095.fsa	4868763	396	3115
B, 506	GM967_A11_165R1_095.fsa	4878992	716	7290
B, 507	GM967_A11_165R1_095.fsa	4888378	474	3432
B, 508	GM967_A11_165R1_095.fsa	4926871	13990	160963
B, 509	GM967_A11_165R1_095.fsa	493802	19135	206999
B, 510	GM967_A11_165R1_095.fsa	4948322	5154	37307
B, 511	GM967_A11_165R1_095.fsa	4974127	96	599
B, 512	GM967_A11_165R1_095.fsa	4984468	164	1071
B, 513	GM967_A11_165R1_095.fsa	499482	18	44
B, 514	GM967_A11_165R1_095.fsa	5016396	10	59
B, 515	GM967_A11_165R1_095.fsa	5025904	13	34
B, 516	GM967_A11_165R1_095.fsa	5033691	19	126
B, 517	GM967_A11_165R1_095.fsa	5050156	13	93
B, 518	GM967_A11_165R1_095.fsa	5062309	12	47
B, 519	GM967_A11_165R1_095.fsa	5069262	13	36
B, 520	GM967_A11_165R1_095.fsa	5087543	17	133
B, 521	GM967_A11_165R1_095.fsa	5094517	13	58
B, 522	GM967_A11_165R1_095.fsa	5101498	13	65
B, 523	GM967_A11_165R1_095.fsa	5111106	16	49
B, 524	GM967_A11_165R1_095.fsa	5137369	19	75
B, 525	GM967_A11_165R1_095.fsa	5155877	17	39
B, 526	GM967_A11_165R1_095.fsa	5173522	9	35
B, 527	GM967_A11_165R1_095.fsa	5184112	5	14
B, 528	GM967_A11_165R1_095.fsa	5194703	15	95
B, 529	GM967_A11_165R1_095.fsa	5208669	17	105
B, 530	GM967_A11_165R1_095.fsa	5224279	12	59
B, 531	GM967_A11_165R1_095.fsa	5239029	8	32
B, 532	GM967_A11_165R1_095.fsa	5248576	9	41
B, 533	GM967_A11_165R1_095.fsa	5262468	12	96
B, 534	GM967_A11_165R1_095.fsa	5279843	19	80
B, 535	GM967_A11_165R1_095.fsa	5289402	11	48
B, 536	GM967_A11_165R1_095.fsa	5305922	13	60
B, 537	GM967_A11_165R1_095.fsa	5323321	14	29
B, 538	GM967_A11_165R1_095.fsa	5330283	15	51
B, 539	GM967_A11_165R1_095.fsa	5337247	14	45
B, 540	GM967_A11_165R1_095.fsa	5346826	14	52
B, 541	GM967_A11_165R1_095.fsa	5355536	6	30
B, 542	GM967_A11_165R1_095.fsa	536512	10	48
B, 543	GM967_A11_165R1_095.fsa	5378195	7	38
B, 544	GM967_A11_165R1_095.fsa	5399128	15	108
B, 545	GM967_A11_165R1_095.fsa	5416874	13	64
B, 546	GM967_A11_165R1_095.fsa	5431118	19	99
B, 547	GM967_A11_165R1_095.fsa	5446287	11	68
B, 548	GM967_A11_165R1_095.fsa	546418	13	54
B, 549	GM967_A11_165R1_095.fsa	5477633	12	40
B, 550	GM967_A11_165R1_095.fsa	5488416	18	111
B, 551	GM967_A11_165R1_095.fsa	5501019	11	46
B, 552	GM967_A11_165R1_095.fsa	5506427	10	32
B, 553	GM967_A11_165R1_095.fsa	5515452	9	49
B, 554	GM967_A11_165R1_095.fsa	5523586	10	43
B, 555	GM967_A11_165R1_095.fsa	554079	12	97
B, 556	GM967_A11_165R1_095.fsa	556077	21	50
B, 557	GM967_A11_165R1_095.fsa	5569872	6	37
B, 558	GM967_A11_165R1_095.fsa	5583549	9	86
B, 559	GM967_A11_165R1_095.fsa	5597255	18	91
B, 560	GM967_A11_165R1_095.fsa	5604573	10	44
B, 561	GM967_A11_165R1_095.fsa	5616474	12	78
B, 562	GM967_A11_165R1_095.fsa	5629311	12	66
B, 563	GM967_A11_165R1_095.fsa	5650446	11	82
B, 564	GM967_A11_165R1_095.fsa	5662417	8	41
B, 565	GM967_A11_165R1_095.fsa	5671638	8	42
B, 566	GM967_A11_165R1_095.fsa	5682717	16	58
B, 567	GM967_A11_165R1_095.fsa	5692887	17	53
B, 568	GM967_A11_165R1_095.fsa	5700291	7	15
B, 569	GM967_A11_165R1_095.fsa	5713266	13	48
B, 570	GM967_A11_165R1_095.fsa	572812	14	66
B, 571	GM967_A11_165R1_095.fsa	5733698	12	68
B, 572	GM967_A11_165R1_095.fsa	5750454	10	38
B, 573	GM967_A11_165R1_095.fsa	5761645	15	128
B, 574	GM967_A11_165R1_095.fsa	5776591	12	44
B, 575	GM967_A11_165R1_095.fsa	5798125	15	89
B, 576	GM967_A11_165R1_095.fsa	5806561	14	62
B, 577	GM967_A11_165R1_095.fsa	5827213	9	69
B, 578	GM967_A11_165R1_095.fsa	5846974	8	41
B, 579	GM967_A11_165R1_095.fsa	5857343	6	30
B, 580	GM967_A11_165R1_095.fsa	5867724	17	76
B, 581	GM967_A11_165R1_095.fsa	5878118	23	76
B, 582	GM967_A11_165R1_095.fsa	5892312	13	56
B, 583	GM967_A11_165R1_095.fsa	590653	21	88
B, 584	GM967_A11_165R1_095.fsa	5921721	9	51
B, 585	GM967_A11_165R1_095.fsa	5928376	11	65
B, 586	GM967_A11_165R1_095.fsa	5944558	12	77
B, 587	GM967_A11_165R1_095.fsa	5950277	10	42
B, 588	GM967_A11_165R1_095.fsa	5961726	10	34
B, 589	GM967_A11_165R1_095.fsa	5976059	13	66
B, 590	GM967_A11_165R1_095.fsa	5995207	16	136
B, 591	GM967_A11_165R1_095.fsa	6004739	21	82
B, 592	GM967_A11_165R1_095.fsa	6030332	11	75
B, 593	GM967_A11_165R1_095.fsa	6038863	12	60
B, 594	GM967_A11_165R1_095.fsa	6046446	9	29
G, 1	GM967_A11_165R1_095.fsa	541824	52	260
G, 2	GM967_A11_165R1_095.fsa	814201	59	1233
G, 3	GM967_A11_165R1_095.fsa	974146	51	277
G, 4	GM967_A11_165R1_095.fsa	4891794	55	483
G, 5	GM967_A11_165R1_095.fsa	4902047	55	392
G, 6	GM967_A11_165R1_095.fsa	4929443	139	583
G, 7	GM967_A11_165R1_095.fsa	4942311	167	824
G, 8	GM967_A11_165R1_095.fsa	4952618	202	3073
G, 9	GM967_A11_165R1_095.fsa	4979296	61	337
Y, 1	GM967_A11_165R1_095.fsa		51	161
Y, 2	GM967_A11_165R1_095.fsa		60	221
Y, 3	GM967_A11_165R1_095.fsa		58	263
Y, 4	GM967_A11_165R1_095.fsa		54	281
Y, 5	GM967_A11_165R1_095.fsa	207581	59	255
Y, 6	GM967_A11_165R1_095.fsa	432681	50	268
Y, 7	GM967_A11_165R1_095.fsa	450325	63	418
Y, 8	GM967_A11_165R1_095.fsa	520391	50	202
Y, 9	GM967_A11_165R1_095.fsa	533706	81	471
Y, 10	GM967_A11_165R1_095.fsa	691714	52	273
Y, 11	GM967_A11_165R1_095.fsa	765868	56	269
Y, 12	GM967_A11_165R1_095.fsa	798113	52	141
Y, 13	GM967_A11_165R1_095.fsa	933329	71	455
Y, 14	GM967_A11_165R1_095.fsa	1007495	65	411
Y, 15	GM967_A11_165R1_095.fsa	1040118	62	317
Y, 16	GM967_A11_165R1_095.fsa	1105468	50	247
Y, 17	GM967_A11_165R1_095.fsa	1187732	50	261
Y, 18	GM967_A11_165R1_095.fsa	1253752	52	374
Y, 19	GM967_A11_165R1_095.fsa	1270213	76	639
Y, 20	GM967_A11_165R1_095.fsa	1317835	68	628
Y, 21	GM967_A11_165R1_095.fsa	1329086	50	445
Y, 22	GM967_A11_165R1_095.fsa	134985	64	369
Y, 23	GM967_A11_165R1_095.fsa	1367148	88	395
Y, 24	GM967_A11_165R1_095.fsa	1442515	53	267
Y, 25	GM967_A11_165R1_095.fsa	1473502	51	203
Y, 26	GM967_A11_165R1_095.fsa	1507132	56	365
Y, 27	GM967_A11_165R1_095.fsa	1545174	55	380
Y, 28	GM967_A11_165R1_095.fsa	1649423	63	414
Y, 29	GM967_A11_165R1_095.fsa	1658939	63	278
Y, 30	GM967_A11_165R1_095.fsa	1676224	56	380
Y, 31	GM967_A11_165R1_095.fsa	1742556	71	423
Y, 32	GM967_A11_165R1_095.fsa	1773453	52	289
Y, 33	GM967_A11_165R1_095.fsa	1790586	79	452
Y, 34	GM967_A11_165R1_095.fsa	1806035	60	227
Y, 35	GM967_A11_165R1_095.fsa	1824129	64	334
Y, 36	GM967_A11_165R1_095.fsa	1834462	56	320
Y, 37	GM967_A11_165R1_095.fsa	1855114	65	299
Y, 38	GM967_A11_165R1_095.fsa	1873169	51	259
Y, 39	GM967_A11_165R1_095.fsa	1907519	55	259
Y, 40	GM967_A11_165R1_095.fsa	1935818	50	378
Y, 41	GM967_A11_165R1_095.fsa	1980337	59	311
Y, 42	GM967_A11_165R1_095.fsa	2022982	61	302
Y, 43	GM967_A11_165R1_095.fsa	2145927	62	243
Y, 44	GM967_A11_165R1_095.fsa	219747	54	212
Y, 45	GM967_A11_165R1_095.fsa	2276657	57	413
Y, 46	GM967_A11_165R1_095.fsa	2314155	56	291
Y, 47	GM967_A11_165R1_095.fsa	2325822	72	330
Y, 48	GM967_A11_165R1_095.fsa	2350824	53	364
Y, 49	GM967_A11_165R1_095.fsa	2369993	78	298
Y, 50	GM967_A11_165R1_095.fsa	2483127	53	259
Y, 51	GM967_A11_165R1_095.fsa	2574723	62	578
Y, 52	GM967_A11_165R1_095.fsa	2592671	65	482
Y, 53	GM967_A11_165R1_095.fsa	2605793	87	382
Y, 54	GM967_A11_165R1_095.fsa	2626477	84	342
Y, 55	GM967_A11_165R1_095.fsa	2667829	58	284
Y, 56	GM967_A11_165R1_095.fsa	268767	56	292
Y, 57	GM967_A11_165R1_095.fsa	2766979	50	299
Y, 58	GM967_A11_165R1_095.fsa	2809791	55	191
Y, 59	GM967_A11_165R1_095.fsa	2866835	52	208
Y, 60	GM967_A11_165R1_095.fsa	2951358	52	275
Y, 61	GM967_A11_165R1_095.fsa	299838	53	379
Y, 62	GM967_A11_165R1_095.fsa	3011307	73	265
Y, 63	GM967_A11_165R1_095.fsa	3020202	61	554
Y, 64	GM967_A11_165R1_095.fsa	3094157	68	132
Y, 65	GM967_A11_165R1_095.fsa	3103141	54	273
Y, 66	GM967_A11_165R1_095.fsa	3115409	50	237
Y, 67	GM967_A11_165R1_095.fsa	3130155	51	289
Y, 68	GM967_A11_165R1_095.fsa	3198332	57	494
Y, 69	GM967_A11_165R1_095.fsa	3337528	52	234
Y, 70	GM967_A11_165R1_095.fsa	3355413	50	253
Y, 71	GM967_A11_165R1_095.fsa	3379755	51	237
Y, 72	GM967_A11_165R1_095.fsa	3421158	55	191
Y, 73	GM967_A11_165R1_095.fsa	356832	69	529
Y, 74	GM967_A11_165R1_095.fsa	3653578	53	255
Y, 75	GM967_A11_165R1_095.fsa	3684453	57	295
Y, 76	GM967_A11_165R1_095.fsa	3720227	56	274
Y, 77	GM967_A11_165R1_095.fsa	3731615	68	278
Y, 78	GM967_A11_165R1_095.fsa	3910741	57	418
Y, 79	GM967_A11_165R1_095.fsa	3916477	64	395
Y, 80	GM967_A11_165R1_095.fsa	3923851	63	190
Y, 81	GM967_A11_165R1_095.fsa	3941055	50	285
Y, 82	GM967_A11_165R1_095.fsa	4040243	50	221
Y, 83	GM967_A11_165R1_095.fsa	4085525	54	332
Y, 84	GM967_A11_165R1_095.fsa	4184972	53	503
Y, 85	GM967_A11_165R1_095.fsa	4202462	56	505
Y, 86	GM967_A11_165R1_095.fsa	4218873	65	317
Y, 87	GM967_A11_165R1_095.fsa	4225437	51	352
Y, 88	GM967_A11_165R1_095.fsa	4247585	59	300
Y, 89	GM967_A11_165R1_095.fsa	4309074	50	295
Y, 90	GM967_A11_165R1_095.fsa	440333	58	320
Y, 91	GM967_A11_165R1_095.fsa	4465046	59	295
Y, 92	GM967_A11_165R1_095.fsa	4502672	51	195
Y, 93	GM967_A11_165R1_095.fsa	4537855	53	304
Y, 94	GM967_A11_165R1_095.fsa	4563025	70	320
Y, 95	GM967_A11_165R1_095.fsa	4710197	102	409
Y, 96	GM967_A11_165R1_095.fsa	4722761	84	980
Y, 97	GM967_A11_165R1_095.fsa	4755465	90	377
Y, 98	GM967_A11_165R1_095.fsa	4763859	53	232
Y, 99	GM967_A11_165R1_095.fsa	477898	65	233
Y, 100	GM967_A11_165R1_095.fsa	4828804	56	270
Y, 101	GM967_A11_165R1_095.fsa	4884111	54	295
Y, 102	GM967_A11_165R1_095.fsa	4916591	177	1171
Y, 103	GM967_A11_165R1_095.fsa	4926871	409	2648
Y, 104	GM967_A11_165R1_095.fsa	4935446	427	4253
Y, 105	GM967_A11_165R1_095.fsa	4984468	68	564
Y, 106	GM967_A11_165R1_095.fsa	4999136	76	248
Y, 107	GM967_A11_165R1_095.fsa	5101498	59	323
Y, 108	GM967_A11_165R1_095.fsa	5142646	53	214
Y, 109	GM967_A11_165R1_095.fsa	5301574	75	212
Y, 110	GM967_A11_165R1_095.fsa	5481225	55	174
Y, 111	GM967_A11_165R1_095.fsa	5654127	50	275
Y, 112	GM967_A11_165R1_095.fsa	5874337	58	156
Y, 113	GM967_A11_165R1_095.fsa	5939796	51	422
Y, 114	GM967_A11_165R1_095.fsa	5997124	51	244
R, 1	GM967_A11_165R1_095.fsa		52	195
R, 2	GM967_A11_165R1_095.fsa		52	293
R, 3	GM967_A11_165R1_095.fsa		52	379
R, 4	GM967_A11_165R1_095.fsa		50	222
R, 5	GM967_A11_165R1_095.fsa		66	739
R, 6	GM967_A11_165R1_095.fsa	418145	50	350
R, 7	GM967_A11_165R1_095.fsa	594216	59	247
R, 8	GM967_A11_165R1_095.fsa	662391	54	263
R, 9	GM967_A11_165R1_095.fsa	696578	66	305
R, 10	GM967_A11_165R1_095.fsa	722724	54	205
R, 11	GM967_A11_165R1_095.fsa	73332	55	388
R, 12	GM967_A11_165R1_095.fsa	759191	60	346
R, 13	GM967_A11_165R1_095.fsa	814201	244	5512
R, 14	GM967_A11_165R1_095.fsa	923088	57	396
R, 15	GM967_A11_165R1_095.fsa	958403	55	224
R, 16	GM967_A11_165R1_095.fsa	99.17	51	289
R, 17	GM967_A11_165R1_095.fsa	1065098	50	376
R, 18	GM967_A11_165R1_095.fsa	1220814	54	256
R, 19	GM967_A11_165R1_095.fsa	1437202	51	245
R, 20	GM967_A11_165R1_095.fsa	1588507	93	744
R, 21	GM967_A11_165R1_095.fsa	1597348	108	975
R, 22	GM967_A11_165R1_095.fsa	160608	97	882
R, 23	GM967_A11_165R1_095.fsa	1658074	51	211
R, 24	GM967_A11_165R1_095.fsa	1702107	52	238
R, 25	GM967_A11_165R1_095.fsa	1758872	53	311
R, 26	GM967_A11_165R1_095.fsa	1770023	51	294
R, 27	GM967_A11_165R1_095.fsa	1778595	64	450
R, 28	GM967_A11_165R1_095.fsa	1808621	68	398
R, 29	GM967_A11_165R1_095.fsa	1817238	59	423
R, 30	GM967_A11_165R1_095.fsa	1827574	53	299
R, 31	GM967_A11_165R1_095.fsa	1940102	58	197
R, 32	GM967_A11_165R1_095.fsa	1993163	51	244
R, 33	GM967_A11_165R1_095.fsa	215862	56	376
R, 34	GM967_A11_165R1_095.fsa	2354157	57	376
R, 35	GM967_A11_165R1_095.fsa	2366659	60	399
R, 36	GM967_A11_165R1_095.fsa	2380829	57	245
R, 37	GM967_A11_165R1_095.fsa	2389997	62	329
R, 38	GM967_A11_165R1_095.fsa	2394999	52	266
R, 39	GM967_A11_165R1_095.fsa	2565732	51	261
R, 40	GM967_A11_165R1_095.fsa	2620686	60	335
R, 41	GM967_A11_165R1_095.fsa	2655426	66	423
R, 42	GM967_A11_165R1_095.fsa	2724856	51	223
R, 43	GM967_A11_165R1_095.fsa	2769456	56	176
R, 44	GM967_A11_165R1_095.fsa	2881483	56	203
R, 45	GM967_A11_165R1_095.fsa	2991089	60	340
R, 46	GM967_A11_165R1_095.fsa	3096606	58	412
R, 47	GM967_A11_165R1_095.fsa	3194161	52	259
R, 48	GM967_A11_165R1_095.fsa	3557758	53	195
R, 49	GM967_A11_165R1_095.fsa	3717787	50	275
R, 50	GM967_A11_165R1_095.fsa	3794298	56	353
R, 51	GM967_A11_165R1_095.fsa	3821345	57	281
R, 52	GM967_A11_165R1_095.fsa	3902545	58	337
R, 53	GM967_A11_165R1_095.fsa	393614	75	460
R, 54	GM967_A11_165R1_095.fsa	3988543	60	167
R, 55	GM967_A11_165R1_095.fsa	3996727	51	221
R, 56	GM967_A11_165R1_095.fsa	402332	52	187
R, 57	GM967_A11_165R1_095.fsa	4037824	51	112
R, 58	GM967_A11_165R1_095.fsa	4175798	66	276
R, 59	GM967_A11_165R1_095.fsa	4238562	50	200
R, 60	GM967_A11_165R1_095.fsa	4377072	54	284
R, 61	GM967_A11_165R1_095.fsa	4714384	62	285
R, 62	GM967_A11_165R1_095.fsa	4742041	73	445
R, 63	GM967_A11_165R1_095.fsa	4759662	71	301
R, 64	GM967_A11_165R1_095.fsa	4768898	67	399
R, 65	GM967_A11_165R1_095.fsa	4826259	60	425
R, 66	GM967_A11_165R1_095.fsa	4836443	69	366
R, 67	GM967_A11_165R1_095.fsa	4902902	60	247
R, 68	GM967_A11_165R1_095.fsa	4922587	99	240
R, 69	GM967_A11_165R1_095.fsa	4932015	129	619
R, 70	GM967_A11_165R1_095.fsa	4942311	81	403
R, 71	GM967_A11_165R1_095.fsa	4960356	66	462
R, 72	GM967_A11_165R1_095.fsa	4978434	56	286
R, 73	GM967_A11_165R1_095.fsa	517264	54	270
R, 74	GM967_A11_165R1_095.fsa	5353794	51	142
R, 75	GM967_A11_165R1_095.fsa	5736488	54	180
R, 76	GM967_A11_165R1_095.fsa	5820637	69	212
R, 77	GM967_A11_165R1_095.fsa	5915072	55	392
O, 1	GM967_A11_165R1_095.fsa	20.0	2626	26596
O, 2	GM967_A11_165R1_095.fsa	40.0	2391	17511
O, 3	GM967_A11_165R1_095.fsa	60.0	4389	25558
O, 4	GM967_A11_165R1_095.fsa	80.0	3111	18175
O, 5	GM967_A11_165R1_095.fsa	816092	178	3197
O, 6	GM967_A11_165R1_095.fsa	100.0	4813	26017
O, 7	GM967_A11_165R1_095.fsa	1130035	65	345
O, 8	GM967_A11_165R1_095.fsa	114.0	5613	29549
O, 9	GM967_A11_165R1_095.fsa	1155098	53	461
O, 10	GM967_A11_165R1_095.fsa	120.0	4457	24188
O, 11	GM967_A11_165R1_095.fsa	1211275	53	363
O, 12	GM967_A11_165R1_095.fsa	140.0	3743	19500
O, 13	GM967_A11_165R1_095.fsa	1590275	75	596
O, 14	GM967_A11_165R1_095.fsa	160.0	4109	22409
O, 15	GM967_A11_165R1_095.fsa	1608684	71	656
O, 16	GM967_A11_165R1_095.fsa	180.0	4931	26552
O, 17	GM967_A11_165R1_095.fsa	1811206	60	453
O, 18	GM967_A11_165R1_095.fsa	200.0	3899	21201
O, 19	GM967_A11_165R1_095.fsa	2009367	55	351
O, 20	GM967_A11_165R1_095.fsa	214.0	4036	21987
O, 21	GM967_A11_165R1_095.fsa	2151852	61	502
O, 22	GM967_A11_165R1_095.fsa	220.0	3216	18275
O, 23	GM967_A11_165R1_095.fsa	2384996	52	343
O, 24	GM967_A11_165R1_095.fsa	240.0	4679	27840
O, 25	GM967_A11_165R1_095.fsa	241022	64	419
O, 26	GM967_A11_165R1_095.fsa	250.0	2103	13304
O, 27	GM967_A11_165R1_095.fsa	260.0	3473	21539
O, 28	GM967_A11_165R1_095.fsa	280.0	3707	24595
O, 29	GM967_A11_165R1_095.fsa	2810607	54	342
O, 30	GM967_A11_165R1_095.fsa	300.0	3718	25112
O, 31	GM967_A11_165R1_095.fsa	314.0	2412	16493
O, 32	GM967_A11_165R1_095.fsa	320.0	2600	18999
O, 33	GM967_A11_165R1_095.fsa	340.0	3272	24998
O, 34	GM967_A11_165R1_095.fsa	360.0	2672	21498
O, 35	GM967_A11_165R1_095.fsa	380.0	1910	15514
O, 36	GM967_A11_165R1_095.fsa	400.0	2645	22153
O, 37	GM967_A11_165R1_095.fsa	414.0	2519	21637
O, 38	GM967_A11_165R1_095.fsa	420.0	2382	20382
O, 39	GM967_A11_165R1_095.fsa	440.0	2826	25108
O, 40	GM967_A11_165R1_095.fsa	460.0	3190	29303
O, 41	GM967_A11_165R1_095.fsa	480.0	3040	28800
O, 42	GM967_A11_165R1_095.fsa	4938878	76	632
O, 43	GM967_A11_165R1_095.fsa	500.0	1367	13571
O, 44	GM967_A11_165R1_095.fsa	514.0	1434	14353
O, 45	GM967_A11_165R1_095.fsa	520.0	3193	32745
O, 46	GM967_A11_165R1_095.fsa	540.0	2625	27309
O, 47	GM967_A11_165R1_095.fsa	560.0	1712	18631
O, 48	GM967_A11_165R1_095.fsa	580.0	2555	28070
O, 49	GM967_A11_165R1_095.fsa	600.0	1672	18691

## Sheet: 165R2
Dye/Sample Peak	Sample File Name	Size	Height	Area in Point
B, 1	GM967_A12_165R2_096.fsa		7	20
B, 2	GM967_A12_165R2_096.fsa		8	37
B, 3	GM967_A12_165R2_096.fsa		9	26
B, 4	GM967_A12_165R2_096.fsa		14	98
B, 5	GM967_A12_165R2_096.fsa		12	104
B, 6	GM967_A12_165R2_096.fsa		15	52
B, 7	GM967_A12_165R2_096.fsa		10	35
B, 8	GM967_A12_165R2_096.fsa		16	53
B, 9	GM967_A12_165R2_096.fsa		11	30
B, 10	GM967_A12_165R2_096.fsa		7	32
B, 11	GM967_A12_165R2_096.fsa		7	26
B, 12	GM967_A12_165R2_096.fsa		15	57
B, 13	GM967_A12_165R2_096.fsa		8	39
B, 14	GM967_A12_165R2_096.fsa		13	75
B, 15	GM967_A12_165R2_096.fsa		9	68
B, 16	GM967_A12_165R2_096.fsa		9	64
B, 17	GM967_A12_165R2_096.fsa		8	34
B, 18	GM967_A12_165R2_096.fsa		11	64
B, 19	GM967_A12_165R2_096.fsa		7	31
B, 20	GM967_A12_165R2_096.fsa		11	37
B, 21	GM967_A12_165R2_096.fsa		8	50
B, 22	GM967_A12_165R2_096.fsa		15	63
B, 23	GM967_A12_165R2_096.fsa		10	49
B, 24	GM967_A12_165R2_096.fsa		12	35
B, 25	GM967_A12_165R2_096.fsa		10	54
B, 26	GM967_A12_165R2_096.fsa		11	42
B, 27	GM967_A12_165R2_096.fsa		13	54
B, 28	GM967_A12_165R2_096.fsa		10	46
B, 29	GM967_A12_165R2_096.fsa		12	84
B, 30	GM967_A12_165R2_096.fsa		18	74
B, 31	GM967_A12_165R2_096.fsa		16	88
B, 32	GM967_A12_165R2_096.fsa		12	68
B, 33	GM967_A12_165R2_096.fsa		15	89
B, 34	GM967_A12_165R2_096.fsa		9	33
B, 35	GM967_A12_165R2_096.fsa		12	80
B, 36	GM967_A12_165R2_096.fsa		6	26
B, 37	GM967_A12_165R2_096.fsa		15	64
B, 38	GM967_A12_165R2_096.fsa		11	55
B, 39	GM967_A12_165R2_096.fsa		11	70
B, 40	GM967_A12_165R2_096.fsa		11	65
B, 41	GM967_A12_165R2_096.fsa		20	56
B, 42	GM967_A12_165R2_096.fsa		14	29
B, 43	GM967_A12_165R2_096.fsa		9	57
B, 44	GM967_A12_165R2_096.fsa		13	82
B, 45	GM967_A12_165R2_096.fsa		13	44
B, 46	GM967_A12_165R2_096.fsa		9	48
B, 47	GM967_A12_165R2_096.fsa		11	48
B, 48	GM967_A12_165R2_096.fsa		10	42
B, 49	GM967_A12_165R2_096.fsa		12	57
B, 50	GM967_A12_165R2_096.fsa		7	19
B, 51	GM967_A12_165R2_096.fsa		7	48
B, 52	GM967_A12_165R2_096.fsa		8	24
B, 53	GM967_A12_165R2_096.fsa		10	72
B, 54	GM967_A12_165R2_096.fsa		15	37
B, 55	GM967_A12_165R2_096.fsa		10	40
B, 56	GM967_A12_165R2_096.fsa		5	19
B, 57	GM967_A12_165R2_096.fsa		10	28
B, 58	GM967_A12_165R2_096.fsa		10	35
B, 59	GM967_A12_165R2_096.fsa		14	109
B, 60	GM967_A12_165R2_096.fsa		8	26
B, 61	GM967_A12_165R2_096.fsa		14	59
B, 62	GM967_A12_165R2_096.fsa		16	76
B, 63	GM967_A12_165R2_096.fsa		9	36
B, 64	GM967_A12_165R2_096.fsa		6	22
B, 65	GM967_A12_165R2_096.fsa		9	53
B, 66	GM967_A12_165R2_096.fsa		15	45
B, 67	GM967_A12_165R2_096.fsa		20	146
B, 68	GM967_A12_165R2_096.fsa		14	64
B, 69	GM967_A12_165R2_096.fsa		12	74
B, 70	GM967_A12_165R2_096.fsa		17	54
B, 71	GM967_A12_165R2_096.fsa		12	51
B, 72	GM967_A12_165R2_096.fsa		5	27
B, 73	GM967_A12_165R2_096.fsa		12	70
B, 74	GM967_A12_165R2_096.fsa		6	20
B, 75	GM967_A12_165R2_096.fsa		12	57
B, 76	GM967_A12_165R2_096.fsa		7	31
B, 77	GM967_A12_165R2_096.fsa		14	83
B, 78	GM967_A12_165R2_096.fsa		11	25
B, 79	GM967_A12_165R2_096.fsa		11	74
B, 80	GM967_A12_165R2_096.fsa		181	1328
B, 81	GM967_A12_165R2_096.fsa		145	1376
B, 82	GM967_A12_165R2_096.fsa		222	1377
B, 83	GM967_A12_165R2_096.fsa		111	622
B, 84	GM967_A12_165R2_096.fsa		9	20
B, 85	GM967_A12_165R2_096.fsa	0.4027	11	37
B, 86	GM967_A12_165R2_096.fsa	18792	59	361
B, 87	GM967_A12_165R2_096.fsa	41611	67	405
B, 88	GM967_A12_165R2_096.fsa	57718	26	113
B, 89	GM967_A12_165R2_096.fsa	71141	20	97
B, 90	GM967_A12_165R2_096.fsa	91275	11	55
B, 91	GM967_A12_165R2_096.fsa	127517	29	81
B, 92	GM967_A12_165R2_096.fsa	139597	66	295
B, 93	GM967_A12_165R2_096.fsa	15302	27	122
B, 94	GM967_A12_165R2_096.fsa	177181	40	199
B, 95	GM967_A12_165R2_096.fsa	193289	67	261
B, 96	GM967_A12_165R2_096.fsa	210519	541	3423
B, 97	GM967_A12_165R2_096.fsa	22.68	354	2741
B, 98	GM967_A12_165R2_096.fsa	238454	309	2055
B, 99	GM967_A12_165R2_096.fsa	251382	67	440
B, 100	GM967_A12_165R2_096.fsa	276673	171	808
B, 101	GM967_A12_165R2_096.fsa	293127	182	878
B, 102	GM967_A12_165R2_096.fsa	307935	67	359
B, 103	GM967_A12_165R2_096.fsa	321173	287	1558
B, 104	GM967_A12_165R2_096.fsa	334205	254	1130
B, 105	GM967_A12_165R2_096.fsa	363416	168	1254
B, 106	GM967_A12_165R2_096.fsa	373336	146	679
B, 107	GM967_A12_165R2_096.fsa	391612	141	696
B, 108	GM967_A12_165R2_096.fsa	409046	199	1223
B, 109	GM967_A12_165R2_096.fsa	428042	39	165
B, 110	GM967_A12_165R2_096.fsa	440173	148	866
B, 111	GM967_A12_165R2_096.fsa	451093	553	3556
B, 112	GM967_A12_165R2_096.fsa	469429	409	2762
B, 113	GM967_A12_165R2_096.fsa	518688	518	2584
B, 114	GM967_A12_165R2_096.fsa	534999	1507	10012
B, 115	GM967_A12_165R2_096.fsa	559051	472	2159
B, 116	GM967_A12_165R2_096.fsa	571878	591	3225
B, 117	GM967_A12_165R2_096.fsa	580677	158	679
B, 118	GM967_A12_165R2_096.fsa	591344	653	3198
B, 119	GM967_A12_165R2_096.fsa	606993	598	2887
B, 120	GM967_A12_165R2_096.fsa	623918	146	695
B, 121	GM967_A12_165R2_096.fsa	632844	286	1505
B, 122	GM967_A12_165R2_096.fsa	646683	873	4452
B, 123	GM967_A12_165R2_096.fsa	660466	41	212
B, 124	GM967_A12_165R2_096.fsa	672235	51	249
B, 125	GM967_A12_165R2_096.fsa	684939	149	723
B, 126	GM967_A12_165R2_096.fsa	696624	175	902
B, 127	GM967_A12_165R2_096.fsa	705361	36	160
B, 128	GM967_A12_165R2_096.fsa	716975	21	108
B, 129	GM967_A12_165R2_096.fsa	72855	79	355
B, 130	GM967_A12_165R2_096.fsa	738165	60	261
B, 131	GM967_A12_165R2_096.fsa	749667	95	518
B, 132	GM967_A12_165R2_096.fsa	760176	71	317
B, 133	GM967_A12_165R2_096.fsa	774453	219	1099
B, 134	GM967_A12_165R2_096.fsa	785832	227	1109
B, 135	GM967_A12_165R2_096.fsa	80.0	49	184
B, 136	GM967_A12_165R2_096.fsa	809397	86	346
B, 137	GM967_A12_165R2_096.fsa	820656	62	202
B, 138	GM967_A12_165R2_096.fsa	830023	65	288
B, 139	GM967_A12_165R2_096.fsa	840311	406	2028
B, 140	GM967_A12_165R2_096.fsa	850583	251	1203
B, 141	GM967_A12_165R2_096.fsa	858975	318	1724
B, 142	GM967_A12_165R2_096.fsa	875727	422	1854
B, 143	GM967_A12_165R2_096.fsa	88687	170	744
B, 144	GM967_A12_165R2_096.fsa	897995	522	2377
B, 145	GM967_A12_165R2_096.fsa	908176	505	2268
B, 146	GM967_A12_165R2_096.fsa	918341	161	629
B, 147	GM967_A12_165R2_096.fsa	934939	733	3310
B, 148	GM967_A12_165R2_096.fsa	945062	392	1716
B, 149	GM967_A12_165R2_096.fsa	95884	43	128
B, 150	GM967_A12_165R2_096.fsa	968926	1500	7387
B, 151	GM967_A12_165R2_096.fsa	981739	141	633
B, 152	GM967_A12_165R2_096.fsa	990876	677	3446
B, 153	GM967_A12_165R2_096.fsa	1010208	980	4646
B, 154	GM967_A12_165R2_096.fsa	1020393	92	330
B, 155	GM967_A12_165R2_096.fsa	1029633	580	2720
B, 156	GM967_A12_165R2_096.fsa	1040697	1184	5580
B, 157	GM967_A12_165R2_096.fsa	1051734	298	1338
B, 158	GM967_A12_165R2_096.fsa	1061828	173	700
B, 159	GM967_A12_165R2_096.fsa	1070986	134	512
B, 160	GM967_A12_165R2_096.fsa	1079213	1327	6203
B, 161	GM967_A12_165R2_096.fsa	1093802	430	2125
B, 162	GM967_A12_165R2_096.fsa	1101079	66	317
B, 163	GM967_A12_165R2_096.fsa	111288	119	559
B, 164	GM967_A12_165R2_096.fsa	1124652	294	1431
B, 165	GM967_A12_165R2_096.fsa	1135491	350	1626
B, 166	GM967_A12_165R2_096.fsa	1147998	78	357
B, 167	GM967_A12_165R2_096.fsa	1158634	93	420
B, 168	GM967_A12_165R2_096.fsa	116924	68	322
B, 169	GM967_A12_165R2_096.fsa	1179816	83	366
B, 170	GM967_A12_165R2_096.fsa	1189483	50	249
B, 171	GM967_A12_165R2_096.fsa	120.0	52	216
B, 172	GM967_A12_165R2_096.fsa	1209525	52	256
B, 173	GM967_A12_165R2_096.fsa	1219911	57	245
B, 174	GM967_A12_165R2_096.fsa	1230292	182	850
B, 175	GM967_A12_165R2_096.fsa	1241532	72	324
B, 176	GM967_A12_165R2_096.fsa	124931	130	533
B, 177	GM967_A12_165R2_096.fsa	126054	618	2763
B, 178	GM967_A12_165R2_096.fsa	1270901	2248	10545
B, 179	GM967_A12_165R2_096.fsa	1282983	274	1155
B, 180	GM967_A12_165R2_096.fsa	1290746	84	309
B, 181	GM967_A12_165R2_096.fsa	130023	757	3471
B, 182	GM967_A12_165R2_096.fsa	1308849	85	337
B, 183	GM967_A12_165R2_096.fsa	1318325	1242	5627
B, 184	GM967_A12_165R2_096.fsa	1328658	590	2751
B, 185	GM967_A12_165R2_096.fsa	1337266	332	1468
B, 186	GM967_A12_165R2_096.fsa	134759	643	3094
B, 187	GM967_A12_165R2_096.fsa	135705	854	4015
B, 188	GM967_A12_165R2_096.fsa	1368225	1675	7804
B, 189	GM967_A12_165R2_096.fsa	1377676	183	726
B, 190	GM967_A12_165R2_096.fsa	1391417	46	245
B, 191	GM967_A12_165R2_096.fsa	1401756	109	573
B, 192	GM967_A12_165R2_096.fsa	1412294	382	1984
B, 193	GM967_A12_165R2_096.fsa	1422829	116	565
B, 194	GM967_A12_165R2_096.fsa	1433364	47	209
B, 195	GM967_A12_165R2_096.fsa	1444775	91	440
B, 196	GM967_A12_165R2_096.fsa	1455307	169	679
B, 197	GM967_A12_165R2_096.fsa	1465837	541	2594
B, 198	GM967_A12_165R2_096.fsa	1475489	203	929
B, 199	GM967_A12_165R2_096.fsa	1487772	425	1982
B, 200	GM967_A12_165R2_096.fsa	1498299	129	631
B, 201	GM967_A12_165R2_096.fsa	150707	831	4089
B, 202	GM967_A12_165R2_096.fsa	1517595	278	1287
B, 203	GM967_A12_165R2_096.fsa	1528996	169	916
B, 204	GM967_A12_165R2_096.fsa	1537764	665	3264
B, 205	GM967_A12_165R2_096.fsa	1548286	128	533
B, 206	GM967_A12_165R2_096.fsa	1557929	36	153
B, 207	GM967_A12_165R2_096.fsa	1568449	59	276
B, 208	GM967_A12_165R2_096.fsa	1578967	105	497
B, 209	GM967_A12_165R2_096.fsa	1589484	44	247
B, 210	GM967_A12_165R2_096.fsa	1600865	34	161
B, 211	GM967_A12_165R2_096.fsa	1610375	147	700
B, 212	GM967_A12_165R2_096.fsa	1620742	126	522
B, 213	GM967_A12_165R2_096.fsa	1630237	105	442
B, 214	GM967_A12_165R2_096.fsa	1638864	502	2279
B, 215	GM967_A12_165R2_096.fsa	165007	1291	6009
B, 216	GM967_A12_165R2_096.fsa	1659544	149	562
B, 217	GM967_A12_165R2_096.fsa	1669012	130	594
B, 218	GM967_A12_165R2_096.fsa	1681052	900	4357
B, 219	GM967_A12_165R2_096.fsa	1690505	77	316
B, 220	GM967_A12_165R2_096.fsa	169995	230	1032
B, 221	GM967_A12_165R2_096.fsa	1711104	992	4626
B, 222	GM967_A12_165R2_096.fsa	1720535	147	597
B, 223	GM967_A12_165R2_096.fsa	1731672	780	3737
B, 224	GM967_A12_165R2_096.fsa	1742799	1178	5619
B, 225	GM967_A12_165R2_096.fsa	1753918	164	694
B, 226	GM967_A12_165R2_096.fsa	1763318	269	1334
B, 227	GM967_A12_165R2_096.fsa	1775272	577	2747
B, 228	GM967_A12_165R2_096.fsa	1783804	76	358
B, 229	GM967_A12_165R2_096.fsa	1792331	849	4093
B, 230	GM967_A12_165R2_096.fsa	180342	969	4787
B, 231	GM967_A12_165R2_096.fsa	1811969	79	307
B, 232	GM967_A12_165R2_096.fsa	1823931	160	740
B, 233	GM967_A12_165R2_096.fsa	1835032	556	2614
B, 234	GM967_A12_165R2_096.fsa	1846128	774	3629
B, 235	GM967_A12_165R2_096.fsa	1857217	470	2281
B, 236	GM967_A12_165R2_096.fsa	1865744	330	1552
B, 237	GM967_A12_165R2_096.fsa	1874267	137	548
B, 238	GM967_A12_165R2_096.fsa	1885341	119	582
B, 239	GM967_A12_165R2_096.fsa	1897261	74	324
B, 240	GM967_A12_165R2_096.fsa	1908324	456	2295
B, 241	GM967_A12_165R2_096.fsa	191853	177	853
B, 242	GM967_A12_165R2_096.fsa	1927031	574	2841
B, 243	GM967_A12_165R2_096.fsa	1938078	858	4257
B, 244	GM967_A12_165R2_096.fsa	1949968	81	454
B, 245	GM967_A12_165R2_096.fsa	1961002	74	352
B, 246	GM967_A12_165R2_096.fsa	1972031	232	1178
B, 247	GM967_A12_165R2_096.fsa	1982206	1333	7092
B, 248	GM967_A12_165R2_096.fsa	1990681	194	1137
B, 249	GM967_A12_165R2_096.fsa	2003394	59	355
B, 250	GM967_A12_165R2_096.fsa	2013568	213	944
B, 251	GM967_A12_165R2_096.fsa	2023734	819	4199
B, 252	GM967_A12_165R2_096.fsa	203389	138	636
B, 253	GM967_A12_165R2_096.fsa	2042347	77	368
B, 254	GM967_A12_165R2_096.fsa	2053332	468	2345
B, 255	GM967_A12_165R2_096.fsa	2063463	1603	8431
B, 256	GM967_A12_165R2_096.fsa	2072742	189	943
B, 257	GM967_A12_165R2_096.fsa	2085383	78	339
B, 258	GM967_A12_165R2_096.fsa	2095485	156	845
B, 259	GM967_A12_165R2_096.fsa	2105579	616	3327
B, 260	GM967_A12_165R2_096.fsa	2115664	121	607
B, 261	GM967_A12_165R2_096.fsa	2124901	71	306
B, 262	GM967_A12_165R2_096.fsa	2135808	124	605
B, 263	GM967_A12_165R2_096.fsa	2145848	724	3994
B, 264	GM967_A12_165R2_096.fsa	2155866	335	1844
B, 265	GM967_A12_165R2_096.fsa	216504	115	612
B, 266	GM967_A12_165R2_096.fsa	2176706	87	408
B, 267	GM967_A12_165R2_096.fsa	2187527	234	1206
B, 268	GM967_A12_165R2_096.fsa	2197507	541	2929
B, 269	GM967_A12_165R2_096.fsa	2208224	214	1110
B, 270	GM967_A12_165R2_096.fsa	2216451	71	324
B, 271	GM967_A12_165R2_096.fsa	2226328	65	278
B, 272	GM967_A12_165R2_096.fsa	223621	317	1692
B, 273	GM967_A12_165R2_096.fsa	2246921	418	2343
B, 274	GM967_A12_165R2_096.fsa	2255165	97	472
B, 275	GM967_A12_165R2_096.fsa	2263412	151	748
B, 276	GM967_A12_165R2_096.fsa	2276614	326	1599
B, 277	GM967_A12_165R2_096.fsa	2287347	376	1863
B, 278	GM967_A12_165R2_096.fsa	2295608	471	2411
B, 279	GM967_A12_165R2_096.fsa	2305525	754	4005
B, 280	GM967_A12_165R2_096.fsa	2314621	184	853
B, 281	GM967_A12_165R2_096.fsa	2325376	835	4303
B, 282	GM967_A12_165R2_096.fsa	2337792	110	559
B, 283	GM967_A12_165R2_096.fsa	2347732	998	5278
B, 284	GM967_A12_165R2_096.fsa	2358505	141	716
B, 285	GM967_A12_165R2_096.fsa	2368456	1371	7654
B, 286	GM967_A12_165R2_096.fsa	2375922	60	326
B, 287	GM967_A12_165R2_096.fsa	2385882	457	2492
B, 288	GM967_A12_165R2_096.fsa	2397508	94	468
B, 289	GM967_A12_165R2_096.fsa	2410245	78	386
B, 290	GM967_A12_165R2_096.fsa	2420472	114	547
B, 291	GM967_A12_165R2_096.fsa	2430682	90	423
B, 292	GM967_A12_165R2_096.fsa	2440874	250	1289
B, 293	GM967_A12_165R2_096.fsa	2451897	605	3294
B, 294	GM967_A12_165R2_096.fsa	2462055	147	619
B, 295	GM967_A12_165R2_096.fsa	2473884	727	3700
B, 296	GM967_A12_165R2_096.fsa	2484849	394	1993
B, 297	GM967_A12_165R2_096.fsa	2495795	649	3492
B, 298	GM967_A12_165R2_096.fsa	2506508	650	3445
B, 299	GM967_A12_165R2_096.fsa	2515443	217	983
B, 300	GM967_A12_165R2_096.fsa	2526793	372	1936
B, 301	GM967_A12_165R2_096.fsa	2536503	815	4685
B, 302	GM967_A12_165R2_096.fsa	2545388	181	895
B, 303	GM967_A12_165R2_096.fsa	2556676	100	468
B, 304	GM967_A12_165R2_096.fsa	2566332	850	4747
B, 305	GM967_A12_165R2_096.fsa	2576775	797	4538
B, 306	GM967_A12_165R2_096.fsa	2586397	125	585
B, 307	GM967_A12_165R2_096.fsa	2595203	405	2003
B, 308	GM967_A12_165R2_096.fsa	2605752	1014	5673
B, 309	GM967_A12_165R2_096.fsa	2616436	142	651
B, 310	GM967_A12_165R2_096.fsa	262.63	895	4823
B, 311	GM967_A12_165R2_096.fsa	2636987	817	4614
B, 312	GM967_A12_165R2_096.fsa	265.59	1618	9937
B, 313	GM967_A12_165R2_096.fsa	2666592	205	937
B, 314	GM967_A12_165R2_096.fsa	2676464	72	322
B, 315	GM967_A12_165R2_096.fsa	268716	815	4672
B, 316	GM967_A12_165R2_096.fsa	2697858	825	5002
B, 317	GM967_A12_165R2_096.fsa	2706911	140	692
B, 318	GM967_A12_165R2_096.fsa	2715966	74	296
B, 319	GM967_A12_165R2_096.fsa	2725846	1395	8322
B, 320	GM967_A12_165R2_096.fsa	2736551	40	133
B, 321	GM967_A12_165R2_096.fsa	2747258	81	360
B, 322	GM967_A12_165R2_096.fsa	2757967	356	2107
B, 323	GM967_A12_165R2_096.fsa	2767854	688	4263
B, 324	GM967_A12_165R2_096.fsa	2779391	134	710
B, 325	GM967_A12_165R2_096.fsa	2789283	95	438
B, 326	GM967_A12_165R2_096.fsa	2798351	107	503
B, 327	GM967_A12_165R2_096.fsa	2807287	44	202
B, 328	GM967_A12_165R2_096.fsa	2816999	41	202
B, 329	GM967_A12_165R2_096.fsa	2827517	44	215
B, 330	GM967_A12_165R2_096.fsa	283803	67	368
B, 331	GM967_A12_165R2_096.fsa	284773	100	583
B, 332	GM967_A12_165R2_096.fsa	285985	54	283
B, 333	GM967_A12_165R2_096.fsa	2868733	73	336
B, 334	GM967_A12_165R2_096.fsa	2877614	115	621
B, 335	GM967_A12_165R2_096.fsa	2888105	154	815
B, 336	GM967_A12_165R2_096.fsa	2897786	60	271
B, 337	GM967_A12_165R2_096.fsa	2905849	164	872
B, 338	GM967_A12_165R2_096.fsa	2917134	164	925
B, 339	GM967_A12_165R2_096.fsa	2927609	110	509
B, 340	GM967_A12_165R2_096.fsa	2937273	145	698
B, 341	GM967_A12_165R2_096.fsa	2947739	1141	7027
B, 342	GM967_A12_165R2_096.fsa	2957395	131	700
B, 343	GM967_A12_165R2_096.fsa	2967048	243	1291
B, 344	GM967_A12_165R2_096.fsa	2978305	166	1039
B, 345	GM967_A12_165R2_096.fsa	2987146	380	2529
B, 346	GM967_A12_165R2_096.fsa	299759	94	531
B, 347	GM967_A12_165R2_096.fsa	3008811	127	759
B, 348	GM967_A12_165R2_096.fsa	3020042	1289	8711
B, 349	GM967_A12_165R2_096.fsa	3030488	157	1060
B, 350	GM967_A12_165R2_096.fsa	3041758	70	394
B, 351	GM967_A12_165R2_096.fsa	305224	78	439
B, 352	GM967_A12_165R2_096.fsa	3061931	60	317
B, 353	GM967_A12_165R2_096.fsa	3072447	55	315
B, 354	GM967_A12_165R2_096.fsa	3081359	91	506
B, 355	GM967_A12_165R2_096.fsa	3091907	158	913
B, 356	GM967_A12_165R2_096.fsa	3102472	92	456
B, 357	GM967_A12_165R2_096.fsa	3113055	130	753
B, 358	GM967_A12_165R2_096.fsa	3123656	70	345
B, 359	GM967_A12_165R2_096.fsa	3133457	119	610
B, 360	GM967_A12_165R2_096.fsa	3141665	82	370
B, 361	GM967_A12_165R2_096.fsa	315249	267	1559
B, 362	GM967_A12_165R2_096.fsa	3160819	178	1037
B, 363	GM967_A12_165R2_096.fsa	3169984	700	4862
B, 364	GM967_A12_165R2_096.fsa	3179152	141	728
B, 365	GM967_A12_165R2_096.fsa	3188323	100	463
B, 366	GM967_A12_165R2_096.fsa	3198332	947	6354
B, 367	GM967_A12_165R2_096.fsa	320982	522	3093
B, 368	GM967_A12_165R2_096.fsa	3221263	170	864
B, 369	GM967_A12_165R2_096.fsa	3230244	61	277
B, 370	GM967_A12_165R2_096.fsa	3240031	1321	8942
B, 371	GM967_A12_165R2_096.fsa	3251436	202	1066
B, 372	GM967_A12_165R2_096.fsa	3262013	29	112
B, 373	GM967_A12_165R2_096.fsa	327339	46	259
B, 374	GM967_A12_165R2_096.fsa	328313	244	1686
B, 375	GM967_A12_165R2_096.fsa	329367	189	1320
B, 376	GM967_A12_165R2_096.fsa	3304197	31	127
B, 377	GM967_A12_165R2_096.fsa	3315521	380	2501
B, 378	GM967_A12_165R2_096.fsa	3326023	200	1200
B, 379	GM967_A12_165R2_096.fsa	3336513	231	1419
B, 380	GM967_A12_165R2_096.fsa	3347796	270	1759
B, 381	GM967_A12_165R2_096.fsa	3356652	699	5117
B, 382	GM967_A12_165R2_096.fsa	3366303	506	3476
B, 383	GM967_A12_165R2_096.fsa	3375943	24	77
B, 384	GM967_A12_165R2_096.fsa	3385574	217	1251
B, 385	GM967_A12_165R2_096.fsa	3396796	100	599
B, 386	GM967_A12_165R2_096.fsa	3408105	646	4763
B, 387	GM967_A12_165R2_096.fsa	341783	191	1271
B, 388	GM967_A12_165R2_096.fsa	3426744	65	398
B, 389	GM967_A12_165R2_096.fsa	3437278	77	423
B, 390	GM967_A12_165R2_096.fsa	344781	357	2427
B, 391	GM967_A12_165R2_096.fsa	3458341	45	173
B, 392	GM967_A12_165R2_096.fsa	3466442	197	1198
B, 393	GM967_A12_165R2_096.fsa	3476971	68	297
B, 394	GM967_A12_165R2_096.fsa	3486689	39	194
B, 395	GM967_A12_165R2_096.fsa	3497216	26	118
B, 396	GM967_A12_165R2_096.fsa	3508552	292	1858
B, 397	GM967_A12_165R2_096.fsa	3518267	43	221
B, 398	GM967_A12_165R2_096.fsa	3527172	204	1327
B, 399	GM967_A12_165R2_096.fsa	3538505	129	767
B, 400	GM967_A12_165R2_096.fsa	3548217	68	349
B, 401	GM967_A12_165R2_096.fsa	3557119	103	620
B, 402	GM967_A12_165R2_096.fsa	3568448	1070	7884
B, 403	GM967_A12_165R2_096.fsa	3586248	454	3243
B, 404	GM967_A12_165R2_096.fsa	3597573	57	257
B, 405	GM967_A12_165R2_096.fsa	3608049	205	1276
B, 406	GM967_A12_165R2_096.fsa	3619319	45	190
B, 407	GM967_A12_165R2_096.fsa	3628982	620	4331
B, 408	GM967_A12_165R2_096.fsa	3638646	106	597
B, 409	GM967_A12_165R2_096.fsa	3647507	55	235
B, 410	GM967_A12_165R2_096.fsa	3657175	112	615
B, 411	GM967_A12_165R2_096.fsa	3668457	91	551
B, 412	GM967_A12_165R2_096.fsa	3676517	53	299
B, 413	GM967_A12_165R2_096.fsa	3687803	404	2835
B, 414	GM967_A12_165R2_096.fsa	3700704	29	148
B, 415	GM967_A12_165R2_096.fsa	3707963	74	401
B, 416	GM967_A12_165R2_096.fsa	371845	158	1147
B, 417	GM967_A12_165R2_096.fsa	3729746	83	515
B, 418	GM967_A12_165R2_096.fsa	3741044	33	183
B, 419	GM967_A12_165R2_096.fsa	3750731	34	172
B, 420	GM967_A12_165R2_096.fsa	3760419	23	106
B, 421	GM967_A12_165R2_096.fsa	3769302	32	129
B, 422	GM967_A12_165R2_096.fsa	3779802	74	543
B, 423	GM967_A12_165R2_096.fsa	3789496	61	456
B, 424	GM967_A12_165R2_096.fsa	3798384	18	46
B, 425	GM967_A12_165R2_096.fsa	3807356	102	703
B, 426	GM967_A12_165R2_096.fsa	3817979	238	1697
B, 427	GM967_A12_165R2_096.fsa	3827785	47	238
B, 428	GM967_A12_165R2_096.fsa	3838405	117	760
B, 429	GM967_A12_165R2_096.fsa	3849025	181	1319
B, 430	GM967_A12_165R2_096.fsa	3859643	34	135
B, 431	GM967_A12_165R2_096.fsa	3866993	47	281
B, 432	GM967_A12_165R2_096.fsa	3876792	158	1101
B, 433	GM967_A12_165R2_096.fsa	3887407	388	2943
B, 434	GM967_A12_165R2_096.fsa	3908631	282	2015
B, 435	GM967_A12_165R2_096.fsa	3919242	31	108
B, 436	GM967_A12_165R2_096.fsa	3929851	119	732
B, 437	GM967_A12_165R2_096.fsa	3940458	112	666
B, 438	GM967_A12_165R2_096.fsa	3952696	166	1164
B, 439	GM967_A12_165R2_096.fsa	3962485	708	6050
B, 440	GM967_A12_165R2_096.fsa	3971458	130	717
B, 441	GM967_A12_165R2_096.fsa	3982876	100	565
B, 442	GM967_A12_165R2_096.fsa	3992661	285	2154
B, 443	GM967_A12_165R2_096.fsa	4003189	118	774
B, 444	GM967_A12_165R2_096.fsa	4011967	29	86
B, 445	GM967_A12_165R2_096.fsa	4020755	17	90
B, 446	GM967_A12_165R2_096.fsa	4033555	123	825
B, 447	GM967_A12_165R2_096.fsa	4042368	170	1166
B, 448	GM967_A12_165R2_096.fsa	4053599	127	806
B, 449	GM967_A12_165R2_096.fsa	4062435	60	283
B, 450	GM967_A12_165R2_096.fsa	4072892	55	354
B, 451	GM967_A12_165R2_096.fsa	408175	140	955
B, 452	GM967_A12_165R2_096.fsa	4093041	50	339
B, 453	GM967_A12_165R2_096.fsa	4101924	328	2444
B, 454	GM967_A12_165R2_096.fsa	4113245	24	97
B, 455	GM967_A12_165R2_096.fsa	4122963	39	226
B, 456	GM967_A12_165R2_096.fsa	413026	17	69
B, 457	GM967_A12_165R2_096.fsa	4140831	99	670
B, 458	GM967_A12_165R2_096.fsa	4150808	10	37
B, 459	GM967_A12_165R2_096.fsa	4161628	41	201
B, 460	GM967_A12_165R2_096.fsa	4170791	53	301
B, 461	GM967_A12_165R2_096.fsa	418163	352	2638
B, 462	GM967_A12_165R2_096.fsa	4202456	529	4208
B, 463	GM967_A12_165R2_096.fsa	4213096	156	1014
B, 464	GM967_A12_165R2_096.fsa	4224551	168	1060
B, 465	GM967_A12_165R2_096.fsa	4235184	62	357
B, 466	GM967_A12_165R2_096.fsa	4244179	106	684
B, 467	GM967_A12_165R2_096.fsa	4253988	64	333
B, 468	GM967_A12_165R2_096.fsa	4262161	7	20
B, 469	GM967_A12_165R2_096.fsa	4272782	310	2276
B, 470	GM967_A12_165R2_096.fsa	4291566	157	1277
B, 471	GM967_A12_165R2_096.fsa	4302179	143	1030
B, 472	GM967_A12_165R2_096.fsa	4321764	13	51
B, 473	GM967_A12_165R2_096.fsa	4331552	74	631
B, 474	GM967_A12_165R2_096.fsa	4342153	67	457
B, 475	GM967_A12_165R2_096.fsa	4352751	21	82
B, 476	GM967_A12_165R2_096.fsa	4362532	37	245
B, 477	GM967_A12_165R2_096.fsa	4371495	7	29
B, 478	GM967_A12_165R2_096.fsa	4382085	63	380
B, 479	GM967_A12_165R2_096.fsa	4391858	122	810
B, 480	GM967_A12_165R2_096.fsa	4400829	441	3943
B, 481	GM967_A12_165R2_096.fsa	441244	31	139
B, 482	GM967_A12_165R2_096.fsa	4421568	43	258
B, 483	GM967_A12_165R2_096.fsa	4432361	232	1528
B, 484	GM967_A12_165R2_096.fsa	4442329	28	107
B, 485	GM967_A12_165R2_096.fsa	4451471	56	300
B, 486	GM967_A12_165R2_096.fsa	4460617	152	1100
B, 487	GM967_A12_165R2_096.fsa	4471431	188	1301
B, 488	GM967_A12_165R2_096.fsa	4479754	7	17
B, 489	GM967_A12_165R2_096.fsa	4492245	36	112
B, 490	GM967_A12_165R2_096.fsa	4502244	221	1660
B, 491	GM967_A12_165R2_096.fsa	4511414	76	467
B, 492	GM967_A12_165R2_096.fsa	4523091	42	160
B, 493	GM967_A12_165R2_096.fsa	453227	142	881
B, 494	GM967_A12_165R2_096.fsa	4541454	57	286
B, 495	GM967_A12_165R2_096.fsa	4562343	580	5600
B, 496	GM967_A12_165R2_096.fsa	4573214	634	6094
B, 497	GM967_A12_165R2_096.fsa	4591626	50	217
B, 498	GM967_A12_165R2_096.fsa	4601658	27	69
B, 499	GM967_A12_165R2_096.fsa	4612438	50	273
B, 500	GM967_A12_165R2_096.fsa	4623225	241	2353
B, 501	GM967_A12_165R2_096.fsa	4642324	81	480
B, 502	GM967_A12_165R2_096.fsa	4653127	54	248
B, 503	GM967_A12_165R2_096.fsa	4662273	30	111
B, 504	GM967_A12_165R2_096.fsa	4672256	30	73
B, 505	GM967_A12_165R2_096.fsa	4681411	210	1222
B, 506	GM967_A12_165R2_096.fsa	4691404	51	193
B, 507	GM967_A12_165R2_096.fsa	4700569	200	1224
B, 508	GM967_A12_165R2_096.fsa	4711406	1249	11964
B, 509	GM967_A12_165R2_096.fsa	4723083	810	7456
B, 510	GM967_A12_165R2_096.fsa	4733098	607	4760
B, 511	GM967_A12_165R2_096.fsa	4742283	73	293
B, 512	GM967_A12_165R2_096.fsa	4753144	497	3305
B, 513	GM967_A12_165R2_096.fsa	4772374	231	1500
B, 514	GM967_A12_165R2_096.fsa	4782415	191	1266
B, 515	GM967_A12_165R2_096.fsa	4793299	205	1466
B, 516	GM967_A12_165R2_096.fsa	480.0	232	2051
B, 517	GM967_A12_165R2_096.fsa	4809275	394	3168
B, 518	GM967_A12_165R2_096.fsa	4820247	80	250
B, 519	GM967_A12_165R2_096.fsa	4830386	272	1434
B, 520	GM967_A12_165R2_096.fsa	4839689	449	3648
B, 521	GM967_A12_165R2_096.fsa	4849847	173	1124
B, 522	GM967_A12_165R2_096.fsa	4868496	357	2122
B, 523	GM967_A12_165R2_096.fsa	4880382	549	3339
B, 524	GM967_A12_165R2_096.fsa	489058	410	2376
B, 525	GM967_A12_165R2_096.fsa	4927209	12782	148879
B, 526	GM967_A12_165R2_096.fsa	4937454	18033	189865
B, 527	GM967_A12_165R2_096.fsa	494942	4768	35269
B, 528	GM967_A12_165R2_096.fsa	4967394	3	8
B, 529	GM967_A12_165R2_096.fsa	4983684	9	51
B, 530	GM967_A12_165R2_096.fsa	4994845	14	53
B, 531	GM967_A12_165R2_096.fsa	500596	16	89
B, 532	GM967_A12_165R2_096.fsa	5020466	13	61
B, 533	GM967_A12_165R2_096.fsa	5029021	11	30
B, 534	GM967_A12_165R2_096.fsa	5041026	12	78
B, 535	GM967_A12_165R2_096.fsa	5053924	12	64
B, 536	GM967_A12_165R2_096.fsa	505737	17	46
B, 537	GM967_A12_165R2_096.fsa	506427	12	67
B, 538	GM967_A12_165R2_096.fsa	507637	13	69
B, 539	GM967_A12_165R2_096.fsa	5111124	13	80
B, 540	GM967_A12_165R2_096.fsa	5128602	10	73
B, 541	GM967_A12_165R2_096.fsa	5137367	16	65
B, 542	GM967_A12_165R2_096.fsa	5145366	12	81
B, 543	GM967_A12_165R2_096.fsa	5156998	13	57
B, 544	GM967_A12_165R2_096.fsa	5165054	12	41
B, 545	GM967_A12_165R2_096.fsa	5173113	12	79
B, 546	GM967_A12_165R2_096.fsa	5182967	11	66
B, 547	GM967_A12_165R2_096.fsa	5202609	12	57
B, 548	GM967_A12_165R2_096.fsa	5210433	17	94
B, 549	GM967_A12_165R2_096.fsa	5215647	16	138
B, 550	GM967_A12_165R2_096.fsa	5231282	11	61
B, 551	GM967_A12_165R2_096.fsa	5240832	15	58
B, 552	GM967_A12_165R2_096.fsa	5246906	10	53
B, 553	GM967_A12_165R2_096.fsa	5266854	15	75
B, 554	GM967_A12_165R2_096.fsa	5278122	12	56
B, 555	GM967_A12_165R2_096.fsa	5286785	14	82
B, 556	GM967_A12_165R2_096.fsa	5292848	11	37
B, 557	GM967_A12_165R2_096.fsa	530064	12	71
B, 558	GM967_A12_165R2_096.fsa	531016	12	114
B, 559	GM967_A12_165R2_096.fsa	5343886	18	96
B, 560	GM967_A12_165R2_096.fsa	5351663	13	62
B, 561	GM967_A12_165R2_096.fsa	5368936	15	59
B, 562	GM967_A12_165R2_096.fsa	5381883	15	38
B, 563	GM967_A12_165R2_096.fsa	5395688	16	96
B, 564	GM967_A12_165R2_096.fsa	5402646	7	21
B, 565	GM967_A12_165R2_096.fsa	5413244	19	116
B, 566	GM967_A12_165R2_096.fsa	542032	9	26
B, 567	GM967_A12_165R2_096.fsa	5436271	12	58
B, 568	GM967_A12_165R2_096.fsa	5470979	12	74
B, 569	GM967_A12_165R2_096.fsa	548.17	10	31
B, 570	GM967_A12_165R2_096.fsa	5492439	12	85
B, 571	GM967_A12_165R2_096.fsa	5505891	11	39
B, 572	GM967_A12_165R2_096.fsa	5514876	10	74
B, 573	GM967_A12_165R2_096.fsa	5536495	12	46
B, 574	GM967_A12_165R2_096.fsa	554643	15	75
B, 575	GM967_A12_165R2_096.fsa	5559098	12	88
B, 576	GM967_A12_165R2_096.fsa	5569071	15	53
B, 577	GM967_A12_165R2_096.fsa	5578151	12	30
B, 578	GM967_A12_165R2_096.fsa	5584516	12	57
B, 579	GM967_A12_165R2_096.fsa	5588155	11	63
B, 580	GM967_A12_165R2_096.fsa	5603663	12	57
B, 581	GM967_A12_165R2_096.fsa	5612825	15	66
B, 582	GM967_A12_165R2_096.fsa	5619245	16	51
B, 583	GM967_A12_165R2_096.fsa	562567	11	13
B, 584	GM967_A12_165R2_096.fsa	5633937	15	85
B, 585	GM967_A12_165R2_096.fsa	5646812	10	41
B, 586	GM967_A12_165R2_096.fsa	5667083	14	79
B, 587	GM967_A12_165R2_096.fsa	5674466	17	66
B, 588	GM967_A12_165R2_096.fsa	5686476	12	56
B, 589	GM967_A12_165R2_096.fsa	5694801	10	23
B, 590	GM967_A12_165R2_096.fsa	5705913	10	25
B, 591	GM967_A12_165R2_096.fsa	5713329	18	51
B, 592	GM967_A12_165R2_096.fsa	5726321	12	54
B, 593	GM967_A12_165R2_096.fsa	5731895	7	21
B, 594	GM967_A12_165R2_096.fsa	5743985	12	66
B, 595	GM967_A12_165R2_096.fsa	5756091	8	41
B, 596	GM967_A12_165R2_096.fsa	5764482	12	40
B, 597	GM967_A12_165R2_096.fsa	5790639	14	61
B, 598	GM967_A12_165R2_096.fsa	5802798	8	41
B, 599	GM967_A12_165R2_096.fsa	5812127	10	64
B, 600	GM967_A12_165R2_096.fsa	5821462	13	70
B, 601	GM967_A12_165R2_096.fsa	582987	14	54
B, 602	GM967_A12_165R2_096.fsa	5838282	10	46
B, 603	GM967_A12_165R2_096.fsa	584857	10	23
B, 604	GM967_A12_165R2_096.fsa	5857929	10	32
B, 605	GM967_A12_165R2_096.fsa	5878541	10	52
B, 606	GM967_A12_165R2_096.fsa	5886981	13	58
B, 607	GM967_A12_165R2_096.fsa	5897304	17	26
B, 608	GM967_A12_165R2_096.fsa	5919853	14	88
B, 609	GM967_A12_165R2_096.fsa	5933023	16	65
B, 610	GM967_A12_165R2_096.fsa	5945263	13	53
B, 611	GM967_A12_165R2_096.fsa	5963171	13	72
B, 612	GM967_A12_165R2_096.fsa	5973549	9	62
B, 613	GM967_A12_165R2_096.fsa	5987713	8	30
B, 614	GM967_A12_165R2_096.fsa	600.0	7	25
G, 1	GM967_A12_165R2_096.fsa	1042538	56	239
G, 2	GM967_A12_165R2_096.fsa	1080126	53	258
G, 3	GM967_A12_165R2_096.fsa	1271765	88	409
G, 4	GM967_A12_165R2_096.fsa	1318325	70	324
G, 5	GM967_A12_165R2_096.fsa	1368225	72	365
G, 6	GM967_A12_165R2_096.fsa	1507948	52	200
G, 7	GM967_A12_165R2_096.fsa	1743655	51	283
G, 8	GM967_A12_165R2_096.fsa	1983053	55	255
G, 9	GM967_A12_165R2_096.fsa	2064307	77	316
G, 10	GM967_A12_165R2_096.fsa	2369285	76	356
G, 11	GM967_A12_165R2_096.fsa	2657545	56	322
G, 12	GM967_A12_165R2_096.fsa	2726669	76	314
G, 13	GM967_A12_165R2_096.fsa	3198332	68	365
G, 14	GM967_A12_165R2_096.fsa	3240031	69	378
G, 15	GM967_A12_165R2_096.fsa	3570066	54	440
G, 16	GM967_A12_165R2_096.fsa	4722249	52	294
G, 17	GM967_A12_165R2_096.fsa	4928915	288	1653
G, 18	GM967_A12_165R2_096.fsa	4938308	394	3220
G, 19	GM967_A12_165R2_096.fsa	495113	203	1998
Y, 1	GM967_A12_165R2_096.fsa		57	252
Y, 2	GM967_A12_165R2_096.fsa		53	242
Y, 3	GM967_A12_165R2_096.fsa	441269	52	253
Y, 4	GM967_A12_165R2_096.fsa	632844	52	354
Y, 5	GM967_A12_165R2_096.fsa	837507	55	309
Y, 6	GM967_A12_165R2_096.fsa	984482	52	319
Y, 7	GM967_A12_165R2_096.fsa	1002786	55	310
Y, 8	GM967_A12_165R2_096.fsa	1011135	56	220
Y, 9	GM967_A12_165R2_096.fsa	1027787	55	233
Y, 10	GM967_A12_165R2_096.fsa	1048977	59	235
Y, 11	GM967_A12_165R2_096.fsa	109107	58	232
Y, 12	GM967_A12_165R2_096.fsa	1225102	60	409
Y, 13	GM967_A12_165R2_096.fsa	1267448	54	315
Y, 14	GM967_A12_165R2_096.fsa	1322631	52	319
Y, 15	GM967_A12_165R2_096.fsa	1334684	52	238
Y, 16	GM967_A12_165R2_096.fsa	1338987	56	311
Y, 17	GM967_A12_165R2_096.fsa	1355331	55	374
Y, 18	GM967_A12_165R2_096.fsa	1363928	65	394
Y, 19	GM967_A12_165R2_096.fsa	139485	53	264
Y, 20	GM967_A12_165R2_096.fsa	1482508	53	327
Y, 21	GM967_A12_165R2_096.fsa	153601	58	318
Y, 22	GM967_A12_165R2_096.fsa	1564942	70	324
Y, 23	GM967_A12_165R2_096.fsa	1784657	67	210
Y, 24	GM967_A12_165R2_096.fsa	1790626	51	217
Y, 25	GM967_A12_165R2_096.fsa	1855512	53	251
Y, 26	GM967_A12_165R2_096.fsa	2057555	57	247
Y, 27	GM967_A12_165R2_096.fsa	2316275	54	418
Y, 28	GM967_A12_165R2_096.fsa	2365138	60	358
Y, 29	GM967_A12_165R2_096.fsa	2385051	58	297
Y, 30	GM967_A12_165R2_096.fsa	2411098	62	280
Y, 31	GM967_A12_165R2_096.fsa	2456131	50	286
Y, 32	GM967_A12_165R2_096.fsa	2484006	59	188
Y, 33	GM967_A12_165R2_096.fsa	2493271	51	324
Y, 34	GM967_A12_165R2_096.fsa	2536503	50	260
Y, 35	GM967_A12_165R2_096.fsa	2568744	55	283
Y, 36	GM967_A12_165R2_096.fsa	2636165	65	405
Y, 37	GM967_A12_165R2_096.fsa	2651788	67	275
Y, 38	GM967_A12_165R2_096.fsa	2720082	54	318
Y, 39	GM967_A12_165R2_096.fsa	275.22	57	284
Y, 40	GM967_A12_165R2_096.fsa	2796702	53	518
Y, 41	GM967_A12_165R2_096.fsa	3315521	56	339
Y, 42	GM967_A12_165R2_096.fsa	3377549	55	328
Y, 43	GM967_A12_165R2_096.fsa	344538	52	419
Y, 44	GM967_A12_165R2_096.fsa	3774955	64	325
Y, 45	GM967_A12_165R2_096.fsa	3782225	57	238
Y, 46	GM967_A12_165R2_096.fsa	3821248	54	231
Y, 47	GM967_A12_165R2_096.fsa	3851475	59	206
Y, 48	GM967_A12_165R2_096.fsa	4043972	51	278
Y, 49	GM967_A12_165R2_096.fsa	4069673	54	187
Y, 50	GM967_A12_165R2_096.fsa	4197493	55	467
Y, 51	GM967_A12_165R2_096.fsa	4219642	51	179
Y, 52	GM967_A12_165R2_096.fsa	4265429	55	189
Y, 53	GM967_A12_165R2_096.fsa	4726421	64	271
Y, 54	GM967_A12_165R2_096.fsa	4805058	60	253
Y, 55	GM967_A12_165R2_096.fsa	4841381	79	1113
Y, 56	GM967_A12_165R2_096.fsa	4893132	58	259
Y, 57	GM967_A12_165R2_096.fsa	4905897	73	384
Y, 58	GM967_A12_165R2_096.fsa	4935746	193	933
Y, 59	GM967_A12_165R2_096.fsa	4963112	54	261
Y, 60	GM967_A12_165R2_096.fsa	4970822	62	301
Y, 61	GM967_A12_165R2_096.fsa	4984542	58	232
Y, 62	GM967_A12_165R2_096.fsa	5306699	50	285
Y, 63	GM967_A12_165R2_096.fsa	5408826	52	273
Y, 64	GM967_A12_165R2_096.fsa	5469194	50	448
Y, 65	GM967_A12_165R2_096.fsa	5570886	52	224
R, 1	GM967_A12_165R2_096.fsa		52	253
R, 2	GM967_A12_165R2_096.fsa		52	191
R, 3	GM967_A12_165R2_096.fsa		54	164
R, 4	GM967_A12_165R2_096.fsa	808458	59	465
R, 5	GM967_A12_165R2_096.fsa	819718	52	396
R, 6	GM967_A12_165R2_096.fsa	1328658	67	286
R, 7	GM967_A12_165R2_096.fsa	1445652	50	189
R, 8	GM967_A12_165R2_096.fsa	1651793	51	266
R, 9	GM967_A12_165R2_096.fsa	1788068	58	177
R, 10	GM967_A12_165R2_096.fsa	1794888	68	359
R, 11	GM967_A12_165R2_096.fsa	1937229	57	233
R, 12	GM967_A12_165R2_096.fsa	1961851	54	243
R, 13	GM967_A12_165R2_096.fsa	2037274	54	221
R, 14	GM967_A12_165R2_096.fsa	2062619	50	193
R, 15	GM967_A12_165R2_096.fsa	2094644	50	206
R, 16	GM967_A12_165R2_096.fsa	2142507	50	281
R, 17	GM967_A12_165R2_096.fsa	2204934	51	230
R, 18	GM967_A12_165R2_096.fsa	2264237	53	214
R, 19	GM967_A12_165R2_096.fsa	2428131	69	313
R, 20	GM967_A12_165R2_096.fsa	2460363	52	215
R, 21	GM967_A12_165R2_096.fsa	2524363	55	297
R, 22	GM967_A12_165R2_096.fsa	2537311	50	165
R, 23	GM967_A12_165R2_096.fsa	2637809	63	220
R, 24	GM967_A12_165R2_096.fsa	2655077	56	262
R, 25	GM967_A12_165R2_096.fsa	2691274	64	289
R, 26	GM967_A12_165R2_096.fsa	2728316	59	343
R, 27	GM967_A12_165R2_096.fsa	276703	51	278
R, 28	GM967_A12_165R2_096.fsa	2998394	50	357
R, 29	GM967_A12_165R2_096.fsa	3242476	66	384
R, 30	GM967_A12_165R2_096.fsa	3546598	50	132
R, 31	GM967_A12_165R2_096.fsa	3824516	61	345
R, 32	GM967_A12_165R2_096.fsa	3852292	50	255
R, 33	GM967_A12_165R2_096.fsa	4070477	51	322
R, 34	GM967_A12_165R2_096.fsa	4087393	55	369
R, 35	GM967_A12_165R2_096.fsa	4102732	55	176
R, 36	GM967_A12_165R2_096.fsa	4578234	57	380
R, 37	GM967_A12_165R2_096.fsa	4585766	50	266
R, 38	GM967_A12_165R2_096.fsa	4728924	50	228
R, 39	GM967_A12_165R2_096.fsa	4735602	51	130
R, 40	GM967_A12_165R2_096.fsa	4819403	50	313
R, 41	GM967_A12_165R2_096.fsa	4847306	63	327
R, 42	GM967_A12_165R2_096.fsa	4865951	73	366
R, 43	GM967_A12_165R2_096.fsa	4892281	65	758
R, 44	GM967_A12_165R2_096.fsa	4908452	71	404
R, 45	GM967_A12_165R2_096.fsa	4920384	79	294
R, 46	GM967_A12_165R2_096.fsa	4938308	131	496
R, 47	GM967_A12_165R2_096.fsa	4952841	65	381
R, 48	GM967_A12_165R2_096.fsa	546741	52	254
R, 49	GM967_A12_165R2_096.fsa	5814927	59	166
O, 1	GM967_A12_165R2_096.fsa	174497	50	512
O, 2	GM967_A12_165R2_096.fsa	20.0	1927	19160
O, 3	GM967_A12_165R2_096.fsa	40.0	1764	12799
O, 4	GM967_A12_165R2_096.fsa	60.0	3135	18538
O, 5	GM967_A12_165R2_096.fsa	80.0	2242	12695
O, 6	GM967_A12_165R2_096.fsa	978081	51	312
O, 7	GM967_A12_165R2_096.fsa	100.0	3578	19305
O, 8	GM967_A12_165R2_096.fsa	1116505	59	314
O, 9	GM967_A12_165R2_096.fsa	114.0	4042	21845
O, 10	GM967_A12_165R2_096.fsa	120.0	3268	17841
O, 11	GM967_A12_165R2_096.fsa	140.0	2849	14581
O, 12	GM967_A12_165R2_096.fsa	160.0	2985	16259
O, 13	GM967_A12_165R2_096.fsa	1774419	50	288
O, 14	GM967_A12_165R2_096.fsa	180.0	3746	19598
O, 15	GM967_A12_165R2_096.fsa	200.0	2993	16242
O, 16	GM967_A12_165R2_096.fsa	214.0	2968	16454
O, 17	GM967_A12_165R2_096.fsa	220.0	2417	13856
O, 18	GM967_A12_165R2_096.fsa	240.0	3616	20886
O, 19	GM967_A12_165R2_096.fsa	2410245	53	410
O, 20	GM967_A12_165R2_096.fsa	250.0	1644	10356
O, 21	GM967_A12_165R2_096.fsa	260.0	2618	16294
O, 22	GM967_A12_165R2_096.fsa	280.0	2818	18463
O, 23	GM967_A12_165R2_096.fsa	300.0	2877	19478
O, 24	GM967_A12_165R2_096.fsa	314.0	1836	12671
O, 25	GM967_A12_165R2_096.fsa	320.0	2025	14518
O, 26	GM967_A12_165R2_096.fsa	3365499	51	295
O, 27	GM967_A12_165R2_096.fsa	340.0	2541	18836
O, 28	GM967_A12_165R2_096.fsa	360.0	2098	16252
O, 29	GM967_A12_165R2_096.fsa	380.0	1432	11715
O, 30	GM967_A12_165R2_096.fsa	400.0	2015	16839
O, 31	GM967_A12_165R2_096.fsa	414.0	1916	16266
O, 32	GM967_A12_165R2_096.fsa	420.0	1825	15438
O, 33	GM967_A12_165R2_096.fsa	440.0	2182	19470
O, 34	GM967_A12_165R2_096.fsa	460.0	2412	22319
O, 35	GM967_A12_165R2_096.fsa	480.0	2336	21718
O, 36	GM967_A12_165R2_096.fsa	500.0	1005	10098
O, 37	GM967_A12_165R2_096.fsa	514.0	1114	11364
O, 38	GM967_A12_165R2_096.fsa	520.0	2445	25170
O, 39	GM967_A12_165R2_096.fsa	540.0	2020	20681
O, 40	GM967_A12_165R2_096.fsa	560.0	1306	14088
O, 41	GM967_A12_165R2_096.fsa	580.0	1958	21644
O, 42	GM967_A12_165R2_096.fsa	600.0	1300	14256

## Sheet: 165R3
Dye/Sample Peak	Sample File Name	Size	Height	Area in Point
B, 1	GM967_B01_165R3_013.fsa		9	47
B, 2	GM967_B01_165R3_013.fsa		11	45
B, 3	GM967_B01_165R3_013.fsa		9	59
B, 4	GM967_B01_165R3_013.fsa		6	37
B, 5	GM967_B01_165R3_013.fsa		16	56
B, 6	GM967_B01_165R3_013.fsa		12	63
B, 7	GM967_B01_165R3_013.fsa		8	22
B, 8	GM967_B01_165R3_013.fsa		11	58
B, 9	GM967_B01_165R3_013.fsa		14	48
B, 10	GM967_B01_165R3_013.fsa		18	74
B, 11	GM967_B01_165R3_013.fsa		10	38
B, 12	GM967_B01_165R3_013.fsa		7	28
B, 13	GM967_B01_165R3_013.fsa		11	36
B, 14	GM967_B01_165R3_013.fsa		10	66
B, 15	GM967_B01_165R3_013.fsa		10	50
B, 16	GM967_B01_165R3_013.fsa		9	37
B, 17	GM967_B01_165R3_013.fsa		8	29
B, 18	GM967_B01_165R3_013.fsa		8	44
B, 19	GM967_B01_165R3_013.fsa		9	57
B, 20	GM967_B01_165R3_013.fsa		9	55
B, 21	GM967_B01_165R3_013.fsa		17	46
B, 22	GM967_B01_165R3_013.fsa		9	76
B, 23	GM967_B01_165R3_013.fsa		14	98
B, 24	GM967_B01_165R3_013.fsa		14	146
B, 25	GM967_B01_165R3_013.fsa		11	43
B, 26	GM967_B01_165R3_013.fsa		10	42
B, 27	GM967_B01_165R3_013.fsa		12	56
B, 28	GM967_B01_165R3_013.fsa		11	57
B, 29	GM967_B01_165R3_013.fsa		10	26
B, 30	GM967_B01_165R3_013.fsa		5	19
B, 31	GM967_B01_165R3_013.fsa		10	40
B, 32	GM967_B01_165R3_013.fsa		10	34
B, 33	GM967_B01_165R3_013.fsa		13	75
B, 34	GM967_B01_165R3_013.fsa		8	44
B, 35	GM967_B01_165R3_013.fsa		11	32
B, 36	GM967_B01_165R3_013.fsa		13	78
B, 37	GM967_B01_165R3_013.fsa		10	58
B, 38	GM967_B01_165R3_013.fsa		9	29
B, 39	GM967_B01_165R3_013.fsa		9	47
B, 40	GM967_B01_165R3_013.fsa		9	47
B, 41	GM967_B01_165R3_013.fsa		11	58
B, 42	GM967_B01_165R3_013.fsa		6	23
B, 43	GM967_B01_165R3_013.fsa		9	70
B, 44	GM967_B01_165R3_013.fsa		5	26
B, 45	GM967_B01_165R3_013.fsa		14	32
B, 46	GM967_B01_165R3_013.fsa		8	29
B, 47	GM967_B01_165R3_013.fsa		13	58
B, 48	GM967_B01_165R3_013.fsa		13	84
B, 49	GM967_B01_165R3_013.fsa		10	53
B, 50	GM967_B01_165R3_013.fsa		11	54
B, 51	GM967_B01_165R3_013.fsa		10	50
B, 52	GM967_B01_165R3_013.fsa		11	61
B, 53	GM967_B01_165R3_013.fsa		5	27
B, 54	GM967_B01_165R3_013.fsa		11	86
B, 55	GM967_B01_165R3_013.fsa		10	48
B, 56	GM967_B01_165R3_013.fsa		12	54
B, 57	GM967_B01_165R3_013.fsa		18	76
B, 58	GM967_B01_165R3_013.fsa		11	47
B, 59	GM967_B01_165R3_013.fsa		7	33
B, 60	GM967_B01_165R3_013.fsa		19	123
B, 61	GM967_B01_165R3_013.fsa		9	33
B, 62	GM967_B01_165R3_013.fsa		10	46
B, 63	GM967_B01_165R3_013.fsa		10	60
B, 64	GM967_B01_165R3_013.fsa		12	49
B, 65	GM967_B01_165R3_013.fsa		14	74
B, 66	GM967_B01_165R3_013.fsa		13	89
B, 67	GM967_B01_165R3_013.fsa		14	119
B, 68	GM967_B01_165R3_013.fsa		14	35
B, 69	GM967_B01_165R3_013.fsa		164	1172
B, 70	GM967_B01_165R3_013.fsa		138	1229
B, 71	GM967_B01_165R3_013.fsa		195	1195
B, 72	GM967_B01_165R3_013.fsa		96	540
B, 73	GM967_B01_165R3_013.fsa	0.2759	14	60
B, 74	GM967_B01_165R3_013.fsa	16552	63	383
B, 75	GM967_B01_165R3_013.fsa	37241	57	390
B, 76	GM967_B01_165R3_013.fsa	53793	23	93
B, 77	GM967_B01_165R3_013.fsa	64828	17	119
B, 78	GM967_B01_165R3_013.fsa	8.0	9	68
B, 79	GM967_B01_165R3_013.fsa	107586	10	42
B, 80	GM967_B01_165R3_013.fsa	122759	20	89
B, 81	GM967_B01_165R3_013.fsa	136552	66	301
B, 82	GM967_B01_165R3_013.fsa	151724	32	166
B, 83	GM967_B01_165R3_013.fsa	173793	14	49
B, 84	GM967_B01_165R3_013.fsa	191724	28	136
B, 85	GM967_B01_165R3_013.fsa	209295	432	2181
B, 86	GM967_B01_165R3_013.fsa	224569	260	1625
B, 87	GM967_B01_165R3_013.fsa	236596	213	1169
B, 88	GM967_B01_165R3_013.fsa	249928	27	109
B, 89	GM967_B01_165R3_013.fsa	275978	145	940
B, 90	GM967_B01_165R3_013.fsa	291508	150	736
B, 91	GM967_B01_165R3_013.fsa	320369	246	1472
B, 92	GM967_B01_165R3_013.fsa	332432	212	1025
B, 93	GM967_B01_165R3_013.fsa	352146	47	206
B, 94	GM967_B01_165R3_013.fsa	363745	143	785
B, 95	GM967_B01_165R3_013.fsa	373915	118	502
B, 96	GM967_B01_165R3_013.fsa	391402	119	535
B, 97	GM967_B01_165R3_013.fsa	408104	167	914
B, 98	GM967_B01_165R3_013.fsa	426416	25	93
B, 99	GM967_B01_165R3_013.fsa	438838	133	686
B, 100	GM967_B01_165R3_013.fsa	451127	470	2857
B, 101	GM967_B01_165R3_013.fsa	469866	328	2049
B, 102	GM967_B01_165R3_013.fsa	501145	11	36
B, 103	GM967_B01_165R3_013.fsa	519094	462	2088
B, 104	GM967_B01_165R3_013.fsa	535735	1275	8191
B, 105	GM967_B01_165R3_013.fsa	559244	387	1743
B, 106	GM967_B01_165R3_013.fsa	571322	492	2528
B, 107	GM967_B01_165R3_013.fsa	580299	128	496
B, 108	GM967_B01_165R3_013.fsa	591176	531	2500
B, 109	GM967_B01_165R3_013.fsa	608154	522	2363
B, 110	GM967_B01_165R3_013.fsa	624403	105	569
B, 111	GM967_B01_165R3_013.fsa	633508	262	1491
B, 112	GM967_B01_165R3_013.fsa	646616	762	3865
B, 113	GM967_B01_165R3_013.fsa	661678	43	198
B, 114	GM967_B01_165R3_013.fsa	671681	38	134
B, 115	GM967_B01_165R3_013.fsa	685635	128	577
B, 116	GM967_B01_165R3_013.fsa	696558	141	668
B, 117	GM967_B01_165R3_013.fsa	706456	24	106
B, 118	GM967_B01_165R3_013.fsa	718296	18	74
B, 119	GM967_B01_165R3_013.fsa	729111	56	269
B, 120	GM967_B01_165R3_013.fsa	739891	35	169
B, 121	GM967_B01_165R3_013.fsa	750636	75	324
B, 122	GM967_B01_165R3_013.fsa	761346	57	300
B, 123	GM967_B01_165R3_013.fsa	774927	195	1124
B, 124	GM967_B01_165R3_013.fsa	786523	200	1030
B, 125	GM967_B01_165R3_013.fsa	799039	38	153
B, 126	GM967_B01_165R3_013.fsa	81053	84	365
B, 127	GM967_B01_165R3_013.fsa	820088	49	234
B, 128	GM967_B01_165R3_013.fsa	830586	45	151
B, 129	GM967_B01_165R3_013.fsa	840114	338	1493
B, 130	GM967_B01_165R3_013.fsa	85058	206	905
B, 131	GM967_B01_165R3_013.fsa	85913	237	1098
B, 132	GM967_B01_165R3_013.fsa	876196	333	1430
B, 133	GM967_B01_165R3_013.fsa	887549	127	491
B, 134	GM967_B01_165R3_013.fsa	898882	455	1972
B, 135	GM967_B01_165R3_013.fsa	908311	414	1822
B, 136	GM967_B01_165R3_013.fsa	918667	145	533
B, 137	GM967_B01_165R3_013.fsa	926189	96	303
B, 138	GM967_B01_165R3_013.fsa	93464	593	2706
B, 139	GM967_B01_165R3_013.fsa	945891	313	1297
B, 140	GM967_B01_165R3_013.fsa	959928	57	249
B, 141	GM967_B01_165R3_013.fsa	969269	1263	6043
B, 142	GM967_B01_165R3_013.fsa	981393	142	563
B, 143	GM967_B01_165R3_013.fsa	990703	557	2579
B, 144	GM967_B01_165R3_013.fsa	1010426	842	3728
B, 145	GM967_B01_165R3_013.fsa	103026	508	2407
B, 146	GM967_B01_165R3_013.fsa	1041551	1042	4704
B, 147	GM967_B01_165R3_013.fsa	1051875	277	1140
B, 148	GM967_B01_165R3_013.fsa	1062173	172	698
B, 149	GM967_B01_165R3_013.fsa	1071514	138	571
B, 150	GM967_B01_165R3_013.fsa	1079903	1140	5263
B, 151	GM967_B01_165R3_013.fsa	1093848	370	1761
B, 152	GM967_B01_165R3_013.fsa	1103118	50	229
B, 153	GM967_B01_165R3_013.fsa	1113293	113	478
B, 154	GM967_B01_165R3_013.fsa	1124365	252	1194
B, 155	GM967_B01_165R3_013.fsa	1136326	315	1343
B, 156	GM967_B01_165R3_013.fsa	1148117	69	273
B, 157	GM967_B01_165R3_013.fsa	1158912	77	360
B, 158	GM967_B01_165R3_013.fsa	117057	62	277
B, 159	GM967_B01_165R3_013.fsa	1180406	61	277
B, 160	GM967_B01_165R3_013.fsa	1190216	47	206
B, 161	GM967_B01_165R3_013.fsa	120.0	49	228
B, 162	GM967_B01_165R3_013.fsa	1209709	41	182
B, 163	GM967_B01_165R3_013.fsa	1221181	54	224
B, 164	GM967_B01_165R3_013.fsa	1230885	161	696
B, 165	GM967_B01_165R3_013.fsa	1240588	79	323
B, 166	GM967_B01_165R3_013.fsa	1249408	71	270
B, 167	GM967_B01_165R3_013.fsa	1259989	573	2527
B, 168	GM967_B01_165R3_013.fsa	1270568	1911	8800
B, 169	GM967_B01_165R3_013.fsa	1282026	268	1181
B, 170	GM967_B01_165R3_013.fsa	1289958	94	378
B, 171	GM967_B01_165R3_013.fsa	129965	697	3023
B, 172	GM967_B01_165R3_013.fsa	1309341	86	413
B, 173	GM967_B01_165R3_013.fsa	1318149	1101	4994
B, 174	GM967_B01_165R3_013.fsa	1328717	537	2367
B, 175	GM967_B01_165R3_013.fsa	1336641	289	1277
B, 176	GM967_B01_165R3_013.fsa	1348086	565	2643
B, 177	GM967_B01_165R3_013.fsa	1356888	766	3559
B, 178	GM967_B01_165R3_013.fsa	1368329	1461	6711
B, 179	GM967_B01_165R3_013.fsa	1378008	161	620
B, 180	GM967_B01_165R3_013.fsa	1389445	40	206
B, 181	GM967_B01_165R3_013.fsa	1401798	98	451
B, 182	GM967_B01_165R3_013.fsa	1412582	347	1663
B, 183	GM967_B01_165R3_013.fsa	1422466	103	480
B, 184	GM967_B01_165R3_013.fsa	1434143	52	229
B, 185	GM967_B01_165R3_013.fsa	1445818	87	355
B, 186	GM967_B01_165R3_013.fsa	1455694	144	653
B, 187	GM967_B01_165R3_013.fsa	1465567	466	2222
B, 188	GM967_B01_165R3_013.fsa	1475439	190	890
B, 189	GM967_B01_165R3_013.fsa	148.8	340	1432
B, 190	GM967_B01_165R3_013.fsa	1497866	121	559
B, 191	GM967_B01_165R3_013.fsa	1507731	691	3360
B, 192	GM967_B01_165R3_013.fsa	151849	251	1163
B, 193	GM967_B01_165R3_013.fsa	1530143	127	545
B, 194	GM967_B01_165R3_013.fsa	1538208	580	2522
B, 195	GM967_B01_165R3_013.fsa	1548064	109	448
B, 196	GM967_B01_165R3_013.fsa	1557023	19	91
B, 197	GM967_B01_165R3_013.fsa	1568666	45	296
B, 198	GM967_B01_165R3_013.fsa	1580307	96	435
B, 199	GM967_B01_165R3_013.fsa	1589259	32	168
B, 200	GM967_B01_165R3_013.fsa	1600879	27	105
B, 201	GM967_B01_165R3_013.fsa	1610547	117	524
B, 202	GM967_B01_165R3_013.fsa	1621087	111	420
B, 203	GM967_B01_165R3_013.fsa	1630742	95	392
B, 204	GM967_B01_165R3_013.fsa	1638636	432	1955
B, 205	GM967_B01_165R3_013.fsa	1650032	1092	5019
B, 206	GM967_B01_165R3_013.fsa	1659668	115	473
B, 207	GM967_B01_165R3_013.fsa	1668423	127	557
B, 208	GM967_B01_165R3_013.fsa	1680671	746	3500
B, 209	GM967_B01_165R3_013.fsa	1690287	71	254
B, 210	GM967_B01_165R3_013.fsa	1699897	207	894
B, 211	GM967_B01_165R3_013.fsa	1710374	780	3751
B, 212	GM967_B01_165R3_013.fsa	1720844	136	587
B, 213	GM967_B01_165R3_013.fsa	1731306	652	3052
B, 214	GM967_B01_165R3_013.fsa	1742631	952	4641
B, 215	GM967_B01_165R3_013.fsa	1753949	155	675
B, 216	GM967_B01_165R3_013.fsa	1762648	241	1093
B, 217	GM967_B01_165R3_013.fsa	177482	482	2333
B, 218	GM967_B01_165R3_013.fsa	1783507	67	283
B, 219	GM967_B01_165R3_013.fsa	179219	673	3406
B, 220	GM967_B01_165R3_013.fsa	1802633	811	3927
B, 221	GM967_B01_165R3_013.fsa	1812284	72	314
B, 222	GM967_B01_165R3_013.fsa	1823683	131	525
B, 223	GM967_B01_165R3_013.fsa	183.42	480	2224
B, 224	GM967_B01_165R3_013.fsa	1845587	630	3011
B, 225	GM967_B01_165R3_013.fsa	1856968	375	1818
B, 226	GM967_B01_165R3_013.fsa	1865718	274	1271
B, 227	GM967_B01_165R3_013.fsa	1874465	123	464
B, 228	GM967_B01_165R3_013.fsa	1885829	122	559
B, 229	GM967_B01_165R3_013.fsa	1896314	76	321
B, 230	GM967_B01_165R3_013.fsa	1907667	395	1930
B, 231	GM967_B01_165R3_013.fsa	1918141	166	845
B, 232	GM967_B01_165R3_013.fsa	1927737	490	2513
B, 233	GM967_B01_165R3_013.fsa	193.82	719	3535
B, 234	GM967_B01_165R3_013.fsa	1950401	51	251
B, 235	GM967_B01_165R3_013.fsa	1960853	49	210
B, 236	GM967_B01_165R3_013.fsa	1971299	201	1020
B, 237	GM967_B01_165R3_013.fsa	1981741	1051	5530
B, 238	GM967_B01_165R3_013.fsa	1991307	150	759
B, 239	GM967_B01_165R3_013.fsa	2002575	40	171
B, 240	GM967_B01_165R3_013.fsa	2013732	154	736
B, 241	GM967_B01_165R3_013.fsa	2024032	642	3184
B, 242	GM967_B01_165R3_013.fsa	2033475	70	302
B, 243	GM967_B01_165R3_013.fsa	2042919	58	221
B, 244	GM967_B01_165R3_013.fsa	2053223	354	1761
B, 245	GM967_B01_165R3_013.fsa	2062669	1260	6669
B, 246	GM967_B01_165R3_013.fsa	2072117	146	714
B, 247	GM967_B01_165R3_013.fsa	2084142	40	175
B, 248	GM967_B01_165R3_013.fsa	2095311	130	625
B, 249	GM967_B01_165R3_013.fsa	2104762	484	2581
B, 250	GM967_B01_165R3_013.fsa	2115074	88	365
B, 251	GM967_B01_165R3_013.fsa	2124528	28	121
B, 252	GM967_B01_165R3_013.fsa	2134842	94	486
B, 253	GM967_B01_165R3_013.fsa	2145225	562	3067
B, 254	GM967_B01_165R3_013.fsa	2155671	246	1348
B, 255	GM967_B01_165R3_013.fsa	2164371	78	398
B, 256	GM967_B01_165R3_013.fsa	2176544	64	315
B, 257	GM967_B01_165R3_013.fsa	2187841	188	965
B, 258	GM967_B01_165R3_013.fsa	2198264	427	2277
B, 259	GM967_B01_165R3_013.fsa	2208453	180	855
B, 260	GM967_B01_165R3_013.fsa	2216904	48	234
B, 261	GM967_B01_165R3_013.fsa	2227044	52	230
B, 262	GM967_B01_165R3_013.fsa	2237181	263	1374
B, 263	GM967_B01_165R3_013.fsa	2247317	338	1919
B, 264	GM967_B01_165R3_013.fsa	2255762	91	504
B, 265	GM967_B01_165R3_013.fsa	2264205	123	734
B, 266	GM967_B01_165R3_013.fsa	2276868	244	1130
B, 267	GM967_B01_165R3_013.fsa	228784	293	1446
B, 268	GM967_B01_165R3_013.fsa	2296279	355	1779
B, 269	GM967_B01_165R3_013.fsa	2306404	589	2992
B, 270	GM967_B01_165R3_013.fsa	2315685	137	572
B, 271	GM967_B01_165R3_013.fsa	2325807	648	3446
B, 272	GM967_B01_165R3_013.fsa	2336771	66	284
B, 273	GM967_B01_165R3_013.fsa	2347734	755	4025
B, 274	GM967_B01_165R3_013.fsa	2358695	100	434
B, 275	GM967_B01_165R3_013.fsa	2368812	1014	5585
B, 276	GM967_B01_165R3_013.fsa	2385672	336	1679
B, 277	GM967_B01_165R3_013.fsa	2397472	66	330
B, 278	GM967_B01_165R3_013.fsa	2410507	58	267
B, 279	GM967_B01_165R3_013.fsa	2420997	76	373
B, 280	GM967_B01_165R3_013.fsa	2429725	64	305
B, 281	GM967_B01_165R3_013.fsa	2441054	198	959
B, 282	GM967_B01_165R3_013.fsa	2452364	479	2577
B, 283	GM967_B01_165R3_013.fsa	2462786	110	464
B, 284	GM967_B01_165R3_013.fsa	2474058	526	2802
B, 285	GM967_B01_165R3_013.fsa	2485312	283	1464
B, 286	GM967_B01_165R3_013.fsa	2496547	490	2516
B, 287	GM967_B01_165R3_013.fsa	2506675	486	2537
B, 288	GM967_B01_165R3_013.fsa	2515838	151	699
B, 289	GM967_B01_165R3_013.fsa	2526644	270	1420
B, 290	GM967_B01_165R3_013.fsa	2536598	599	3457
B, 291	GM967_B01_165R3_013.fsa	2545705	123	570
B, 292	GM967_B01_165R3_013.fsa	2556446	74	349
B, 293	GM967_B01_165R3_013.fsa	256634	619	3519
B, 294	GM967_B01_165R3_013.fsa	2576215	610	3343
B, 295	GM967_B01_165R3_013.fsa	2586891	86	360
B, 296	GM967_B01_165R3_013.fsa	2595088	269	1359
B, 297	GM967_B01_165R3_013.fsa	2605025	738	4031
B, 298	GM967_B01_165R3_013.fsa	2615078	99	413
B, 299	GM967_B01_165R3_013.fsa	2625973	636	3514
B, 300	GM967_B01_165R3_013.fsa	2636871	629	3373
B, 301	GM967_B01_165R3_013.fsa	2655324	1178	7207
B, 302	GM967_B01_165R3_013.fsa	2665395	118	525
B, 303	GM967_B01_165R3_013.fsa	2675468	42	161
B, 304	GM967_B01_165R3_013.fsa	2686385	595	3394
B, 305	GM967_B01_165R3_013.fsa	2697307	607	3469
B, 306	GM967_B01_165R3_013.fsa	2707391	115	527
B, 307	GM967_B01_165R3_013.fsa	2714957	58	193
B, 308	GM967_B01_165R3_013.fsa	2725048	1032	6098
B, 309	GM967_B01_165R3_013.fsa	2735984	30	89
B, 310	GM967_B01_165R3_013.fsa	274524	50	241
B, 311	GM967_B01_165R3_013.fsa	2757026	267	1525
B, 312	GM967_B01_165R3_013.fsa	2767132	518	3067
B, 313	GM967_B01_165R3_013.fsa	2778084	91	475
B, 314	GM967_B01_165R3_013.fsa	2788197	61	293
B, 315	GM967_B01_165R3_013.fsa	279747	69	320
B, 316	GM967_B01_165R3_013.fsa	2806692	25	123
B, 317	GM967_B01_165R3_013.fsa	2816725	26	111
B, 318	GM967_B01_165R3_013.fsa	2825084	25	140
B, 319	GM967_B01_165R3_013.fsa	2836782	47	223
B, 320	GM967_B01_165R3_013.fsa	2847639	73	396
B, 321	GM967_B01_165R3_013.fsa	2858492	39	189
B, 322	GM967_B01_165R3_013.fsa	2868506	72	365
B, 323	GM967_B01_165R3_013.fsa	2877682	100	554
B, 324	GM967_B01_165R3_013.fsa	2887689	122	783
B, 325	GM967_B01_165R3_013.fsa	2896859	43	248
B, 326	GM967_B01_165R3_013.fsa	2905192	127	785
B, 327	GM967_B01_165R3_013.fsa	2917686	108	514
B, 328	GM967_B01_165R3_013.fsa	2927677	72	358
B, 329	GM967_B01_165R3_013.fsa	2937665	88	442
B, 330	GM967_B01_165R3_013.fsa	2947649	834	5169
B, 331	GM967_B01_165R3_013.fsa	295846	88	460
B, 332	GM967_B01_165R3_013.fsa	2967604	174	963
B, 333	GM967_B01_165R3_013.fsa	2978407	111	616
B, 334	GM967_B01_165R3_013.fsa	2987545	252	1538
B, 335	GM967_B01_165R3_013.fsa	299751	67	320
B, 336	GM967_B01_165R3_013.fsa	3009022	92	560
B, 337	GM967_B01_165R3_013.fsa	301.97	919	6353
B, 338	GM967_B01_165R3_013.fsa	3031218	118	704
B, 339	GM967_B01_165R3_013.fsa	3041108	50	249
B, 340	GM967_B01_165R3_013.fsa	305349	65	356
B, 341	GM967_B01_165R3_013.fsa	3062586	55	279
B, 342	GM967_B01_165R3_013.fsa	3071694	47	238
B, 343	GM967_B01_165R3_013.fsa	3081645	68	379
B, 344	GM967_B01_165R3_013.fsa	3092443	110	651
B, 345	GM967_B01_165R3_013.fsa	3101593	65	383
B, 346	GM967_B01_165R3_013.fsa	3114092	110	588
B, 347	GM967_B01_165R3_013.fsa	3124108	43	192
B, 348	GM967_B01_165R3_013.fsa	3133304	94	433
B, 349	GM967_B01_165R3_013.fsa	3142568	41	160
B, 350	GM967_B01_165R3_013.fsa	3151987	190	1112
B, 351	GM967_B01_165R3_013.fsa	3160553	105	630
B, 352	GM967_B01_165R3_013.fsa	3169979	518	3523
B, 353	GM967_B01_165R3_013.fsa	317941	96	473
B, 354	GM967_B01_165R3_013.fsa	3188845	68	309
B, 355	GM967_B01_165R3_013.fsa	3198283	700	4614
B, 356	GM967_B01_165R3_013.fsa	3210907	333	2017
B, 357	GM967_B01_165R3_013.fsa	3221799	122	646
B, 358	GM967_B01_165R3_013.fsa	3229332	40	169
B, 359	GM967_B01_165R3_013.fsa	3240202	954	6502
B, 360	GM967_B01_165R3_013.fsa	3251058	131	677
B, 361	GM967_B01_165R3_013.fsa	3261067	17	87
B, 362	GM967_B01_165R3_013.fsa	3271896	24	111
B, 363	GM967_B01_165R3_013.fsa	3283544	160	994
B, 364	GM967_B01_165R3_013.fsa	3294346	122	784
B, 365	GM967_B01_165R3_013.fsa	3305135	25	89
B, 366	GM967_B01_165R3_013.fsa	331591	275	1718
B, 367	GM967_B01_165R3_013.fsa	3326672	138	781
B, 368	GM967_B01_165R3_013.fsa	3337421	180	1061
B, 369	GM967_B01_165R3_013.fsa	3347331	195	1317
B, 370	GM967_B01_165R3_013.fsa	3355582	509	3864
B, 371	GM967_B01_165R3_013.fsa	3366295	391	2565
B, 372	GM967_B01_165R3_013.fsa	3385218	155	885
B, 373	GM967_B01_165R3_013.fsa	3396717	63	334
B, 374	GM967_B01_165R3_013.fsa	340.75	475	3375
B, 375	GM967_B01_165R3_013.fsa	341.75	129	799
B, 376	GM967_B01_165R3_013.fsa	3426667	40	163
B, 377	GM967_B01_165R3_013.fsa	343.75	60	322
B, 378	GM967_B01_165R3_013.fsa	344.75	267	1894
B, 379	GM967_B01_165R3_013.fsa	3456667	42	200
B, 380	GM967_B01_165R3_013.fsa	3465833	140	906
B, 381	GM967_B01_165R3_013.fsa	3476667	45	198
B, 382	GM967_B01_165R3_013.fsa	3486667	33	118
B, 383	GM967_B01_165R3_013.fsa	3496667	32	125
B, 384	GM967_B01_165R3_013.fsa	3508333	215	1389
B, 385	GM967_B01_165R3_013.fsa	3518333	33	129
B, 386	GM967_B01_165R3_013.fsa	352.75	151	916
B, 387	GM967_B01_165R3_013.fsa	353.75	94	555
B, 388	GM967_B01_165R3_013.fsa	354.75	47	196
B, 389	GM967_B01_165R3_013.fsa	3556667	72	392
B, 390	GM967_B01_165R3_013.fsa	3568333	812	6112
B, 391	GM967_B01_165R3_013.fsa	3586667	332	2484
B, 392	GM967_B01_165R3_013.fsa	3598333	50	212
B, 393	GM967_B01_165R3_013.fsa	3607461	158	989
B, 394	GM967_B01_165R3_013.fsa	361824	38	158
B, 395	GM967_B01_165R3_013.fsa	362902	461	3377
B, 396	GM967_B01_165R3_013.fsa	3639801	78	470
B, 397	GM967_B01_165R3_013.fsa	3648924	41	169
B, 398	GM967_B01_165R3_013.fsa	3657219	80	402
B, 399	GM967_B01_165R3_013.fsa	3667173	56	368
B, 400	GM967_B01_165R3_013.fsa	3677958	36	145
B, 401	GM967_B01_165R3_013.fsa	3687915	287	2034
B, 402	GM967_B01_165R3_013.fsa	3698703	14	58
B, 403	GM967_B01_165R3_013.fsa	3708662	47	245
B, 404	GM967_B01_165R3_013.fsa	3720282	129	939
B, 405	GM967_B01_165R3_013.fsa	3730243	59	342
B, 406	GM967_B01_165R3_013.fsa	3741035	35	172
B, 407	GM967_B01_165R3_013.fsa	3750999	33	176
B, 408	GM967_B01_165R3_013.fsa	3760963	15	76
B, 409	GM967_B01_165R3_013.fsa	3768437	19	103
B, 410	GM967_B01_165R3_013.fsa	3780064	46	303
B, 411	GM967_B01_165R3_013.fsa	378837	56	388
B, 412	GM967_B01_165R3_013.fsa	3798339	19	65
B, 413	GM967_B01_165R3_013.fsa	3808375	96	594
B, 414	GM967_B01_165R3_013.fsa	3818425	168	1372
B, 415	GM967_B01_165R3_013.fsa	3827636	37	198
B, 416	GM967_B01_165R3_013.fsa	3838522	88	577
B, 417	GM967_B01_165R3_013.fsa	3849406	136	957
B, 418	GM967_B01_165R3_013.fsa	3858614	20	83
B, 419	GM967_B01_165R3_013.fsa	386866	42	243
B, 420	GM967_B01_165R3_013.fsa	387703	129	956
B, 421	GM967_B01_165R3_013.fsa	3887073	312	2367
B, 422	GM967_B01_165R3_013.fsa	3908831	225	1632
B, 423	GM967_B01_165R3_013.fsa	3919708	24	93
B, 424	GM967_B01_165R3_013.fsa	3930584	87	489
B, 425	GM967_B01_165R3_013.fsa	3940623	80	440
B, 426	GM967_B01_165R3_013.fsa	3952333	120	787
B, 427	GM967_B01_165R3_013.fsa	3961534	550	4748
B, 428	GM967_B01_165R3_013.fsa	3970733	101	535
B, 429	GM967_B01_165R3_013.fsa	3982441	73	383
B, 430	GM967_B01_165R3_013.fsa	3992475	229	1709
B, 431	GM967_B01_165R3_013.fsa	4002461	89	514
B, 432	GM967_B01_165R3_013.fsa	4013137	13	40
B, 433	GM967_B01_165R3_013.fsa	4023005	8	36
B, 434	GM967_B01_165R3_013.fsa	4032063	93	614
B, 435	GM967_B01_165R3_013.fsa	4041958	130	898
B, 436	GM967_B01_165R3_013.fsa	4052693	93	608
B, 437	GM967_B01_165R3_013.fsa	4063443	33	157
B, 438	GM967_B01_165R3_013.fsa	4072553	42	211
B, 439	GM967_B01_165R3_013.fsa	4081674	111	701
B, 440	GM967_B01_165R3_013.fsa	4101617	243	1786
B, 441	GM967_B01_165R3_013.fsa	4112443	12	68
B, 442	GM967_B01_165R3_013.fsa	4123286	33	195
B, 443	GM967_B01_165R3_013.fsa	4141711	68	549
B, 444	GM967_B01_165R3_013.fsa	4151122	5	18
B, 445	GM967_B01_165R3_013.fsa	4161397	16	83
B, 446	GM967_B01_165R3_013.fsa	417168	39	186
B, 447	GM967_B01_165R3_013.fsa	4181971	275	2132
B, 448	GM967_B01_165R3_013.fsa	4203361	428	3438
B, 449	GM967_B01_165R3_013.fsa	421.26	116	782
B, 450	GM967_B01_165R3_013.fsa	4224354	134	823
B, 451	GM967_B01_165R3_013.fsa	4236102	39	196
B, 452	GM967_B01_165R3_013.fsa	4245328	90	487
B, 453	GM967_B01_165R3_013.fsa	4254551	48	264
B, 454	GM967_B01_165R3_013.fsa	4272987	253	1879
B, 455	GM967_B01_165R3_013.fsa	4291409	126	1087
B, 456	GM967_B01_165R3_013.fsa	4301452	117	864
B, 457	GM967_B01_165R3_013.fsa	4312327	10	31
B, 458	GM967_B01_165R3_013.fsa	4322362	22	118
B, 459	GM967_B01_165R3_013.fsa	4330721	76	550
B, 460	GM967_B01_165R3_013.fsa	4341584	59	421
B, 461	GM967_B01_165R3_013.fsa	4350772	19	82
B, 462	GM967_B01_165R3_013.fsa	4364131	24	150
B, 463	GM967_B01_165R3_013.fsa	4381654	40	230
B, 464	GM967_B01_165R3_013.fsa	4400849	368	3349
B, 465	GM967_B01_165R3_013.fsa	4411045	15	57
B, 466	GM967_B01_165R3_013.fsa	4421247	36	213
B, 467	GM967_B01_165R3_013.fsa	4432307	183	1207
B, 468	GM967_B01_165R3_013.fsa	4443375	22	76
B, 469	GM967_B01_165R3_013.fsa	4451041	57	291
B, 470	GM967_B01_165R3_013.fsa	4459564	117	891
B, 471	GM967_B01_165R3_013.fsa	4469798	149	985
B, 472	GM967_B01_165R3_013.fsa	4491993	28	145
B, 473	GM967_B01_165R3_013.fsa	4502248	200	1476
B, 474	GM967_B01_165R3_013.fsa	4512509	70	497
B, 475	GM967_B01_165R3_013.fsa	4520209	25	116
B, 476	GM967_B01_165R3_013.fsa	4532195	94	670
B, 477	GM967_B01_165R3_013.fsa	4541619	42	269
B, 478	GM967_B01_165R3_013.fsa	4561341	463	4767
B, 479	GM967_B01_165R3_013.fsa	457.25	535	4773
B, 480	GM967_B01_165R3_013.fsa	4590541	41	166
B, 481	GM967_B01_165R3_013.fsa	460.0	15	68
B, 482	GM967_B01_165R3_013.fsa	4610237	36	220
B, 483	GM967_B01_165R3_013.fsa	4622189	213	2105
B, 484	GM967_B01_165R3_013.fsa	4642699	77	361
B, 485	GM967_B01_165R3_013.fsa	4652965	41	195
B, 486	GM967_B01_165R3_013.fsa	4680373	192	1200
B, 487	GM967_B01_165R3_013.fsa	4691522	141	752
B, 488	GM967_B01_165R3_013.fsa	470182	8	12
B, 489	GM967_B01_165R3_013.fsa	4712125	525	3287
B, 490	GM967_B01_165R3_013.fsa	4721578	374	2535
B, 491	GM967_B01_165R3_013.fsa	4731896	411	2751
B, 492	GM967_B01_165R3_013.fsa	4743082	143	814
B, 493	GM967_B01_165R3_013.fsa	4753415	487	3438
B, 494	GM967_B01_165R3_013.fsa	4763755	18	50
B, 495	GM967_B01_165R3_013.fsa	4772377	139	741
B, 496	GM967_B01_165R3_013.fsa	4781867	67	277
B, 497	GM967_B01_165R3_013.fsa	479309	168	1284
B, 498	GM967_B01_165R3_013.fsa	4808686	325	3844
B, 499	GM967_B01_165R3_013.fsa	481912	75	340
B, 500	GM967_B01_165R3_013.fsa	4829566	116	543
B, 501	GM967_B01_165R3_013.fsa	4840894	115	555
B, 502	GM967_B01_165R3_013.fsa	4849617	121	744
B, 503	GM967_B01_165R3_013.fsa	4867961	252	1430
B, 504	GM967_B01_165R3_013.fsa	4879334	364	2056
B, 505	GM967_B01_165R3_013.fsa	4889844	214	1113
B, 506	GM967_B01_165R3_013.fsa	4926718	10836	126149
B, 507	GM967_B01_165R3_013.fsa	493816	15270	163701
B, 508	GM967_B01_165R3_013.fsa	4948733	3952	27489
B, 509	GM967_B01_165R3_013.fsa	4976101	38	262
B, 510	GM967_B01_165R3_013.fsa	4988486	84	608
B, 511	GM967_B01_165R3_013.fsa	5002649	16	65
B, 512	GM967_B01_165R3_013.fsa	504339	12	80
B, 513	GM967_B01_165R3_013.fsa	5052279	12	65
B, 514	GM967_B01_165R3_013.fsa	5063852	10	67
B, 515	GM967_B01_165R3_013.fsa	5075444	6	24
B, 516	GM967_B01_165R3_013.fsa	5085268	9	39
B, 517	GM967_B01_165R3_013.fsa	5097791	7	34
B, 518	GM967_B01_165R3_013.fsa	5107647	5	16
B, 519	GM967_B01_165R3_013.fsa	5113926	10	44
B, 520	GM967_B01_165R3_013.fsa	5125602	14	44
B, 521	GM967_B01_165R3_013.fsa	5132797	12	74
B, 522	GM967_B01_165R3_013.fsa	5141816	10	45
B, 523	GM967_B01_165R3_013.fsa	5148172	6	17
B, 524	GM967_B01_165R3_013.fsa	5160891	10	50
B, 525	GM967_B01_165R3_013.fsa	5171798	10	40
B, 526	GM967_B01_165R3_013.fsa	5182711	11	59
B, 527	GM967_B01_165R3_013.fsa	5197269	10	94
B, 528	GM967_B01_165R3_013.fsa	5208051	11	56
B, 529	GM967_B01_165R3_013.fsa	5220577	16	101
B, 530	GM967_B01_165R3_013.fsa	5231317	8	45
B, 531	GM967_B01_165R3_013.fsa	5251911	14	53
B, 532	GM967_B01_165R3_013.fsa	5265348	12	77
B, 533	GM967_B01_165R3_013.fsa	5272517	6	37
B, 534	GM967_B01_165R3_013.fsa	5280583	15	112
B, 535	GM967_B01_165R3_013.fsa	5295824	10	57
B, 536	GM967_B01_165R3_013.fsa	5302998	8	28
B, 537	GM967_B01_165R3_013.fsa	5309277	13	44
B, 538	GM967_B01_165R3_013.fsa	5316454	10	64
B, 539	GM967_B01_165R3_013.fsa	5336199	8	60
B, 540	GM967_B01_165R3_013.fsa	5359549	10	33
B, 541	GM967_B01_165R3_013.fsa	538741	9	48
B, 542	GM967_B01_165R3_013.fsa	5401825	12	51
B, 543	GM967_B01_165R3_013.fsa	5417353	9	43
B, 544	GM967_B01_165R3_013.fsa	5425589	9	59
B, 545	GM967_B01_165R3_013.fsa	5440256	8	44
B, 546	GM967_B01_165R3_013.fsa	5452197	7	43
B, 547	GM967_B01_165R3_013.fsa	5477066	10	72
B, 548	GM967_B01_165R3_013.fsa	5504807	13	98
B, 549	GM967_B01_165R3_013.fsa	551408	18	89
B, 550	GM967_B01_165R3_013.fsa	5530804	15	71
B, 551	GM967_B01_165R3_013.fsa	5540113	6	26
B, 552	GM967_B01_165R3_013.fsa	5552235	13	71
B, 553	GM967_B01_165R3_013.fsa	5566248	11	48
B, 554	GM967_B01_165R3_013.fsa	5579354	13	101
B, 555	GM967_B01_165R3_013.fsa	5586854	11	61
B, 556	GM967_B01_165R3_013.fsa	5603761	14	124
B, 557	GM967_B01_165R3_013.fsa	5623537	14	151
B, 558	GM967_B01_165R3_013.fsa	5647147	16	48
B, 559	GM967_B01_165R3_013.fsa	5658506	10	46
B, 560	GM967_B01_165R3_013.fsa	5667036	9	90
B, 561	GM967_B01_165R3_013.fsa	5713646	13	66
B, 562	GM967_B01_165R3_013.fsa	5729883	13	91
B, 563	GM967_B01_165R3_013.fsa	5744239	14	70
B, 564	GM967_B01_165R3_013.fsa	5757661	11	83
B, 565	GM967_B01_165R3_013.fsa	5767263	10	57
B, 566	GM967_B01_165R3_013.fsa	578843	10	76
B, 567	GM967_B01_165R3_013.fsa	5800964	9	45
B, 568	GM967_B01_165R3_013.fsa	5808681	12	62
B, 569	GM967_B01_165R3_013.fsa	5819302	13	70
B, 570	GM967_B01_165R3_013.fsa	5841556	14	59
B, 571	GM967_B01_165R3_013.fsa	584834	10	42
B, 572	GM967_B01_165R3_013.fsa	5861926	8	35
B, 573	GM967_B01_165R3_013.fsa	5871644	7	29
B, 574	GM967_B01_165R3_013.fsa	5881373	9	48
B, 575	GM967_B01_165R3_013.fsa	5911605	13	36
B, 576	GM967_B01_165R3_013.fsa	5922359	11	32
B, 577	GM967_B01_165R3_013.fsa	5939006	11	65
B, 578	GM967_B01_165R3_013.fsa	5970431	12	53
B, 579	GM967_B01_165R3_013.fsa	5984217	9	50
B, 580	GM967_B01_165R3_013.fsa	601561	9	66
B, 581	GM967_B01_165R3_013.fsa	6025366	10	64
B, 582	GM967_B01_165R3_013.fsa	6041951	11	41
B, 583	GM967_B01_165R3_013.fsa	607122	13	61
B, 584	GM967_B01_165R3_013.fsa	6080976	10	42
B, 585	GM967_B01_165R3_013.fsa	6092683	8	46
B, 586	GM967_B01_165R3_013.fsa	6100488	5	41
B, 587	GM967_B01_165R3_013.fsa	6113171	16	85
B, 588	GM967_B01_165R3_013.fsa	6128781	11	63
B, 589	GM967_B01_165R3_013.fsa	613561	12	75
B, 590	GM967_B01_165R3_013.fsa	6152195	14	68
B, 591	GM967_B01_165R3_013.fsa	6194146	10	55
B, 592	GM967_B01_165R3_013.fsa	6206829	9	87
B, 593	GM967_B01_165R3_013.fsa	6219512	9	36
B, 594	GM967_B01_165R3_013.fsa	6228293	12	36
G, 1	GM967_B01_165R3_013.fsa	1080834	51	265
G, 2	GM967_B01_165R3_013.fsa	1274094	57	389
G, 3	GM967_B01_165R3_013.fsa	1509524	52	651
G, 4	GM967_B01_165R3_013.fsa	2656164	52	304
G, 5	GM967_B01_165R3_013.fsa	4713843	56	276
G, 6	GM967_B01_165R3_013.fsa	4881085	61	532
G, 7	GM967_B01_165R3_013.fsa	4917926	109	329
G, 8	GM967_B01_165R3_013.fsa	4931117	234	1294
G, 9	GM967_B01_165R3_013.fsa	4942564	368	2723
G, 10	GM967_B01_165R3_013.fsa	4953142	159	2044
Y, 1	GM967_B01_165R3_013.fsa		52	276
Y, 2	GM967_B01_165R3_013.fsa		50	298
Y, 3	GM967_B01_165R3_013.fsa	1070581	58	261
Y, 4	GM967_B01_165R3_013.fsa	1296126	60	260
Y, 5	GM967_B01_165R3_013.fsa	1341924	63	426
Y, 6	GM967_B01_165R3_013.fsa	1352487	65	360
Y, 7	GM967_B01_165R3_013.fsa	1555231	68	277
Y, 8	GM967_B01_165R3_013.fsa	1734792	51	298
Y, 9	GM967_B01_165R3_013.fsa	180702	53	240
Y, 10	GM967_B01_165R3_013.fsa	1993046	66	253
Y, 11	GM967_B01_165R3_013.fsa	2238871	53	233
Y, 12	GM967_B01_165R3_013.fsa	2331711	50	319
Y, 13	GM967_B01_165R3_013.fsa	2448016	51	285
Y, 14	GM967_B01_165R3_013.fsa	2462786	51	304
Y, 15	GM967_B01_165R3_013.fsa	2555621	50	210
Y, 16	GM967_B01_165R3_013.fsa	2565517	50	286
Y, 17	GM967_B01_165R3_013.fsa	2663716	51	318
Y, 18	GM967_B01_165R3_013.fsa	2950976	53	195
Y, 19	GM967_B01_165R3_013.fsa	3171694	56	477
Y, 20	GM967_B01_165R3_013.fsa	3187129	55	341
Y, 21	GM967_B01_165R3_013.fsa	3223474	54	316
Y, 22	GM967_B01_165R3_013.fsa	346.25	54	277
Y, 23	GM967_B01_165R3_013.fsa	3584167	54	154
Y, 24	GM967_B01_165R3_013.fsa	4014781	58	318
Y, 25	GM967_B01_165R3_013.fsa	4037834	55	263
Y, 26	GM967_B01_165R3_013.fsa	4051866	61	204
Y, 27	GM967_B01_165R3_013.fsa	4166537	58	314
Y, 28	GM967_B01_165R3_013.fsa	4226032	53	331
Y, 29	GM967_B01_165R3_013.fsa	432487	50	203
Y, 30	GM967_B01_165R3_013.fsa	4465533	50	291
Y, 31	GM967_B01_165R3_013.fsa	459398	56	236
Y, 32	GM967_B01_165R3_013.fsa	4706972	55	371
Y, 33	GM967_B01_165R3_013.fsa	471728	56	288
Y, 34	GM967_B01_165R3_013.fsa	4778415	60	350
Y, 35	GM967_B01_165R3_013.fsa	4888968	66	260
Y, 36	GM967_B01_165R3_013.fsa	489598	72	355
Y, 37	GM967_B01_165R3_013.fsa	4914411	82	355
Y, 38	GM967_B01_165R3_013.fsa	4925839	106	624
Y, 39	GM967_B01_165R3_013.fsa	4934638	190	1045
Y, 40	GM967_B01_165R3_013.fsa	5713646	51	297
Y, 41	GM967_B01_165R3_013.fsa	5763421	50	255
Y, 42	GM967_B01_165R3_013.fsa	6108293	53	384
Y, 43	GM967_B01_165R3_013.fsa	6132683	54	315
R, 1	GM967_B01_165R3_013.fsa		50	144
R, 2	GM967_B01_165R3_013.fsa		59	523
R, 3	GM967_B01_165R3_013.fsa		57	293
R, 4	GM967_B01_165R3_013.fsa	451127	51	231
R, 5	GM967_B01_165R3_013.fsa	771053	58	381
R, 6	GM967_B01_165R3_013.fsa	806703	52	472
R, 7	GM967_B01_165R3_013.fsa	816267	76	904
R, 8	GM967_B01_165R3_013.fsa	902655	54	229
R, 9	GM967_B01_165R3_013.fsa	1337522	64	301
R, 10	GM967_B01_165R3_013.fsa	1727819	60	131
R, 11	GM967_B01_165R3_013.fsa	2092733	55	299
R, 12	GM967_B01_165R3_013.fsa	231231	52	249
R, 13	GM967_B01_165R3_013.fsa	2360382	52	256
R, 14	GM967_B01_165R3_013.fsa	2454102	59	293
R, 15	GM967_B01_165R3_013.fsa	2625973	53	394
R, 16	GM967_B01_165R3_013.fsa	2885188	55	252
R, 17	GM967_B01_165R3_013.fsa	2981731	60	193
R, 18	GM967_B01_165R3_013.fsa	2989206	54	249
R, 19	GM967_B01_165R3_013.fsa	3581667	51	180
R, 20	GM967_B01_165R3_013.fsa	3632337	50	265
R, 21	GM967_B01_165R3_013.fsa	4662381	52	228
R, 22	GM967_B01_165R3_013.fsa	4733617	51	177
R, 23	GM967_B01_165R3_013.fsa	4870584	64	368
R, 24	GM967_B01_165R3_013.fsa	4891597	64	332
R, 25	GM967_B01_165R3_013.fsa	4911776	97	517
R, 26	GM967_B01_165R3_013.fsa	4922321	142	465
R, 27	GM967_B01_165R3_013.fsa	4940802	81	445
R, 28	GM967_B01_165R3_013.fsa	5777839	53	275
O, 1	GM967_B01_165R3_013.fsa	20.0	1305	13241
O, 2	GM967_B01_165R3_013.fsa	40.0	1220	8632
O, 3	GM967_B01_165R3_013.fsa	60.0	2202	12542
O, 4	GM967_B01_165R3_013.fsa	80.0	1511	8732
O, 5	GM967_B01_165R3_013.fsa	809573	50	794
O, 6	GM967_B01_165R3_013.fsa	100.0	2478	12980
O, 7	GM967_B01_165R3_013.fsa	114.0	2868	14852
O, 8	GM967_B01_165R3_013.fsa	120.0	2245	11944
O, 9	GM967_B01_165R3_013.fsa	140.0	1911	9666
O, 10	GM967_B01_165R3_013.fsa	160.0	2032	10859
O, 11	GM967_B01_165R3_013.fsa	180.0	2458	13017
O, 12	GM967_B01_165R3_013.fsa	200.0	1938	10533
O, 13	GM967_B01_165R3_013.fsa	214.0	1956	10707
O, 14	GM967_B01_165R3_013.fsa	220.0	1550	8949
O, 15	GM967_B01_165R3_013.fsa	240.0	2196	13032
O, 16	GM967_B01_165R3_013.fsa	250.0	1020	6447
O, 17	GM967_B01_165R3_013.fsa	260.0	1614	10193
O, 18	GM967_B01_165R3_013.fsa	280.0	1712	11400
O, 19	GM967_B01_165R3_013.fsa	300.0	1728	11847
O, 20	GM967_B01_165R3_013.fsa	314.0	1116	7763
O, 21	GM967_B01_165R3_013.fsa	320.0	1175	8728
O, 22	GM967_B01_165R3_013.fsa	340.0	1517	11457
O, 23	GM967_B01_165R3_013.fsa	360.0	1270	9853
O, 24	GM967_B01_165R3_013.fsa	380.0	907	7489
O, 25	GM967_B01_165R3_013.fsa	400.0	1278	10788
O, 26	GM967_B01_165R3_013.fsa	414.0	1217	10488
O, 27	GM967_B01_165R3_013.fsa	420.0	1157	9994
O, 28	GM967_B01_165R3_013.fsa	440.0	1394	12529
O, 29	GM967_B01_165R3_013.fsa	460.0	1591	14486
O, 30	GM967_B01_165R3_013.fsa	480.0	1539	14370
O, 31	GM967_B01_165R3_013.fsa	500.0	648	6745
O, 32	GM967_B01_165R3_013.fsa	514.0	744	7534
O, 33	GM967_B01_165R3_013.fsa	520.0	1663	16592
O, 34	GM967_B01_165R3_013.fsa	540.0	1333	14010
O, 35	GM967_B01_165R3_013.fsa	560.0	862	9167
O, 36	GM967_B01_165R3_013.fsa	580.0	1318	14048
O, 37	GM967_B01_165R3_013.fsa	600.0	847	9429

## Sheet: 165R4
Dye/Sample Peak	Sample File Name	Size	Height	Area in Point
B, 1	GM967_B02_165R4_014.fsa		14	59
B, 2	GM967_B02_165R4_014.fsa		9	65
B, 3	GM967_B02_165R4_014.fsa		13	73
B, 4	GM967_B02_165R4_014.fsa		14	89
B, 5	GM967_B02_165R4_014.fsa		10	73
B, 6	GM967_B02_165R4_014.fsa		15	66
B, 7	GM967_B02_165R4_014.fsa		15	62
B, 8	GM967_B02_165R4_014.fsa		15	52
B, 9	GM967_B02_165R4_014.fsa		7	38
B, 10	GM967_B02_165R4_014.fsa		12	68
B, 11	GM967_B02_165R4_014.fsa		13	54
B, 12	GM967_B02_165R4_014.fsa		9	60
B, 13	GM967_B02_165R4_014.fsa		15	69
B, 14	GM967_B02_165R4_014.fsa		13	27
B, 15	GM967_B02_165R4_014.fsa		14	53
B, 16	GM967_B02_165R4_014.fsa		14	64
B, 17	GM967_B02_165R4_014.fsa		12	43
B, 18	GM967_B02_165R4_014.fsa		10	76
B, 19	GM967_B02_165R4_014.fsa		9	55
B, 20	GM967_B02_165R4_014.fsa		12	30
B, 21	GM967_B02_165R4_014.fsa		16	148
B, 22	GM967_B02_165R4_014.fsa		18	85
B, 23	GM967_B02_165R4_014.fsa		14	69
B, 24	GM967_B02_165R4_014.fsa		13	131
B, 25	GM967_B02_165R4_014.fsa		8	55
B, 26	GM967_B02_165R4_014.fsa		11	48
B, 27	GM967_B02_165R4_014.fsa		10	39
B, 28	GM967_B02_165R4_014.fsa		13	57
B, 29	GM967_B02_165R4_014.fsa		16	79
B, 30	GM967_B02_165R4_014.fsa		12	95
B, 31	GM967_B02_165R4_014.fsa		14	29
B, 32	GM967_B02_165R4_014.fsa		11	33
B, 33	GM967_B02_165R4_014.fsa		13	89
B, 34	GM967_B02_165R4_014.fsa		9	29
B, 35	GM967_B02_165R4_014.fsa		10	68
B, 36	GM967_B02_165R4_014.fsa		12	74
B, 37	GM967_B02_165R4_014.fsa		11	62
B, 38	GM967_B02_165R4_014.fsa		12	84
B, 39	GM967_B02_165R4_014.fsa		12	47
B, 40	GM967_B02_165R4_014.fsa		9	54
B, 41	GM967_B02_165R4_014.fsa		7	48
B, 42	GM967_B02_165R4_014.fsa		8	23
B, 43	GM967_B02_165R4_014.fsa		10	48
B, 44	GM967_B02_165R4_014.fsa		10	75
B, 45	GM967_B02_165R4_014.fsa		12	39
B, 46	GM967_B02_165R4_014.fsa		7	41
B, 47	GM967_B02_165R4_014.fsa		12	28
B, 48	GM967_B02_165R4_014.fsa		10	23
B, 49	GM967_B02_165R4_014.fsa		15	134
B, 50	GM967_B02_165R4_014.fsa		12	32
B, 51	GM967_B02_165R4_014.fsa		12	59
B, 52	GM967_B02_165R4_014.fsa		10	66
B, 53	GM967_B02_165R4_014.fsa		16	63
B, 54	GM967_B02_165R4_014.fsa		14	54
B, 55	GM967_B02_165R4_014.fsa		7	32
B, 56	GM967_B02_165R4_014.fsa		9	25
B, 57	GM967_B02_165R4_014.fsa		9	38
B, 58	GM967_B02_165R4_014.fsa		11	50
B, 59	GM967_B02_165R4_014.fsa		11	42
B, 60	GM967_B02_165R4_014.fsa		19	153
B, 61	GM967_B02_165R4_014.fsa		6	22
B, 62	GM967_B02_165R4_014.fsa		11	61
B, 63	GM967_B02_165R4_014.fsa		8	25
B, 64	GM967_B02_165R4_014.fsa		9	44
B, 65	GM967_B02_165R4_014.fsa		14	111
B, 66	GM967_B02_165R4_014.fsa		13	40
B, 67	GM967_B02_165R4_014.fsa		13	101
B, 68	GM967_B02_165R4_014.fsa		12	67
B, 69	GM967_B02_165R4_014.fsa		8	43
B, 70	GM967_B02_165R4_014.fsa		192	1335
B, 71	GM967_B02_165R4_014.fsa		157	1419
B, 72	GM967_B02_165R4_014.fsa		243	1408
B, 73	GM967_B02_165R4_014.fsa		106	595
B, 74	GM967_B02_165R4_014.fsa	0.4138	13	62
B, 75	GM967_B02_165R4_014.fsa	2069	68	386
B, 76	GM967_B02_165R4_014.fsa	41379	73	415
B, 77	GM967_B02_165R4_014.fsa	6069	17	85
B, 78	GM967_B02_165R4_014.fsa	75862	21	83
B, 79	GM967_B02_165R4_014.fsa	91035	10	46
B, 80	GM967_B02_165R4_014.fsa	111724	18	50
B, 81	GM967_B02_165R4_014.fsa	124138	27	114
B, 82	GM967_B02_165R4_014.fsa	136552	70	351
B, 83	GM967_B02_165R4_014.fsa	151724	41	213
B, 84	GM967_B02_165R4_014.fsa	172414	24	108
B, 85	GM967_B02_165R4_014.fsa	190345	42	153
B, 86	GM967_B02_165R4_014.fsa	207753	525	2711
B, 87	GM967_B02_165R4_014.fsa	224569	321	1901
B, 88	GM967_B02_165R4_014.fsa	236596	269	1676
B, 89	GM967_B02_165R4_014.fsa	251396	54	348
B, 90	GM967_B02_165R4_014.fsa	275978	190	996
B, 91	GM967_B02_165R4_014.fsa	291508	157	873
B, 92	GM967_B02_165R4_014.fsa	306752	88	385
B, 93	GM967_B02_165R4_014.fsa	320369	300	1497
B, 94	GM967_B02_165R4_014.fsa	333762	223	1049
B, 95	GM967_B02_165R4_014.fsa	363745	157	747
B, 96	GM967_B02_165R4_014.fsa	373915	127	450
B, 97	GM967_B02_165R4_014.fsa	391402	135	613
B, 98	GM967_B02_165R4_014.fsa	409247	181	1134
B, 99	GM967_B02_165R4_014.fsa	426389	36	124
B, 100	GM967_B02_165R4_014.fsa	439923	151	791
B, 101	GM967_B02_165R4_014.fsa	451083	529	3434
B, 102	GM967_B02_165R4_014.fsa	469813	385	2499
B, 103	GM967_B02_165R4_014.fsa	497888	22	169
B, 104	GM967_B02_165R4_014.fsa	517987	472	2553
B, 105	GM967_B02_165R4_014.fsa	534648	1412	9391
B, 106	GM967_B02_165R4_014.fsa	559204	461	2113
B, 107	GM967_B02_165R4_014.fsa	572294	580	3064
B, 108	GM967_B02_165R4_014.fsa	580277	182	691
B, 109	GM967_B02_165R4_014.fsa	591165	652	3070
B, 110	GM967_B02_165R4_014.fsa	607163	582	2781
B, 111	GM967_B02_165R4_014.fsa	624497	123	538
B, 112	GM967_B02_165R4_014.fsa	632625	265	1419
B, 113	GM967_B02_165R4_014.fsa	646803	846	4112
B, 114	GM967_B02_165R4_014.fsa	660923	40	183
B, 115	GM967_B02_165R4_014.fsa	671977	27	119
B, 116	GM967_B02_165R4_014.fsa	685995	131	643
B, 117	GM967_B02_165R4_014.fsa	69697	161	747
B, 118	GM967_B02_165R4_014.fsa	705923	29	104
B, 119	GM967_B02_165R4_014.fsa	717825	36	144
B, 120	GM967_B02_165R4_014.fsa	728698	76	328
B, 121	GM967_B02_165R4_014.fsa	740522	52	238
B, 122	GM967_B02_165R4_014.fsa	749362	86	390
B, 123	GM967_B02_165R4_014.fsa	761115	53	231
B, 124	GM967_B02_165R4_014.fsa	774775	192	935
B, 125	GM967_B02_165R4_014.fsa	78644	231	1148
B, 126	GM967_B02_165R4_014.fsa	799033	55	243
B, 127	GM967_B02_165R4_014.fsa	810575	84	368
B, 128	GM967_B02_165R4_014.fsa	820174	49	204
B, 129	GM967_B02_165R4_014.fsa	830717	48	152
B, 130	GM967_B02_165R4_014.fsa	840287	387	1739
B, 131	GM967_B02_165R4_014.fsa	850799	238	1083
B, 132	GM967_B02_165R4_014.fsa	859387	289	1446
B, 133	GM967_B02_165R4_014.fsa	876531	383	1745
B, 134	GM967_B02_165R4_014.fsa	887936	139	594
B, 135	GM967_B02_165R4_014.fsa	898373	512	2184
B, 136	GM967_B02_165R4_014.fsa	908794	496	2124
B, 137	GM967_B02_165R4_014.fsa	918254	167	576
B, 138	GM967_B02_165R4_014.fsa	935249	676	3113
B, 139	GM967_B02_165R4_014.fsa	945613	364	1465
B, 140	GM967_B02_165R4_014.fsa	958781	66	288
B, 141	GM967_B02_165R4_014.fsa	96911	1466	6926
B, 142	GM967_B02_165R4_014.fsa	981295	151	655
B, 143	GM967_B02_165R4_014.fsa	990654	653	3179
B, 144	GM967_B02_165R4_014.fsa	100956	935	4221
B, 145	GM967_B02_165R4_014.fsa	1021001	81	279
B, 146	GM967_B02_165R4_014.fsa	1029558	583	2535
B, 147	GM967_B02_165R4_014.fsa	1040938	1170	5279
B, 148	GM967_B02_165R4_014.fsa	1051339	323	1319
B, 149	GM967_B02_165R4_014.fsa	1061712	198	824
B, 150	GM967_B02_165R4_014.fsa	1079562	1281	6169
B, 151	GM967_B02_165R4_014.fsa	1093595	418	2107
B, 152	GM967_B02_165R4_014.fsa	110199	78	320
B, 153	GM967_B02_165R4_014.fsa	1113154	117	486
B, 154	GM967_B02_165R4_014.fsa	1124286	283	1312
B, 155	GM967_B02_165R4_014.fsa	1135385	346	1574
B, 156	GM967_B02_165R4_014.fsa	1148117	74	347
B, 157	GM967_B02_165R4_014.fsa	1158912	90	417
B, 158	GM967_B02_165R4_014.fsa	1169675	64	259
B, 159	GM967_B02_165R4_014.fsa	117862	66	301
B, 160	GM967_B02_165R4_014.fsa	1189326	49	218
B, 161	GM967_B02_165R4_014.fsa	1199112	50	237
B, 162	GM967_B02_165R4_014.fsa	1209773	53	218
B, 163	GM967_B02_165R4_014.fsa	1221324	45	191
B, 164	GM967_B02_165R4_014.fsa	123021	188	795
B, 165	GM967_B02_165R4_014.fsa	1239096	66	278
B, 166	GM967_B02_165R4_014.fsa	1249759	77	310
B, 167	GM967_B02_165R4_014.fsa	1259535	607	2676
B, 168	GM967_B02_165R4_014.fsa	127.02	2183	9905
B, 169	GM967_B02_165R4_014.fsa	1281754	325	1349
B, 170	GM967_B02_165R4_014.fsa	1289753	104	407
B, 171	GM967_B02_165R4_014.fsa	129953	767	3353
B, 172	GM967_B02_165R4_014.fsa	1309308	83	318
B, 173	GM967_B02_165R4_014.fsa	1318198	1194	5466
B, 174	GM967_B02_165R4_014.fsa	1328866	605	2730
B, 175	GM967_B02_165R4_014.fsa	1336867	328	1405
B, 176	GM967_B02_165R4_014.fsa	1347536	626	2932
B, 177	GM967_B02_165R4_014.fsa	1356427	862	3949
B, 178	GM967_B02_165R4_014.fsa	1367986	1683	7556
B, 179	GM967_B02_165R4_014.fsa	1378657	217	911
B, 180	GM967_B02_165R4_014.fsa	1391107	69	295
B, 181	GM967_B02_165R4_014.fsa	1401806	119	475
B, 182	GM967_B02_165R4_014.fsa	1412639	400	1808
B, 183	GM967_B02_165R4_014.fsa	1422567	123	575
B, 184	GM967_B02_165R4_014.fsa	1434297	71	320
B, 185	GM967_B02_165R4_014.fsa	1445122	116	522
B, 186	GM967_B02_165R4_014.fsa	1455945	150	619
B, 187	GM967_B02_165R4_014.fsa	1465863	540	2374
B, 188	GM967_B02_165R4_014.fsa	1475779	203	913
B, 189	GM967_B02_165R4_014.fsa	1487496	426	1889
B, 190	GM967_B02_165R4_014.fsa	1498308	122	505
B, 191	GM967_B02_165R4_014.fsa	1507316	785	3582
B, 192	GM967_B02_165R4_014.fsa	1518124	285	1223
B, 193	GM967_B02_165R4_014.fsa	1529829	162	762
B, 194	GM967_B02_165R4_014.fsa	1537931	642	3103
B, 195	GM967_B02_165R4_014.fsa	1548732	131	510
B, 196	GM967_B02_165R4_014.fsa	155773	25	114
B, 197	GM967_B02_165R4_014.fsa	1569426	42	218
B, 198	GM967_B02_165R4_014.fsa	1580219	93	447
B, 199	GM967_B02_165R4_014.fsa	1589211	27	133
B, 200	GM967_B02_165R4_014.fsa	160.0	38	151
B, 201	GM967_B02_165R4_014.fsa	1610651	136	601
B, 202	GM967_B02_165R4_014.fsa	1621293	133	527
B, 203	GM967_B02_165R4_014.fsa	1630155	125	498
B, 204	GM967_B02_165R4_014.fsa	1639011	498	2239
B, 205	GM967_B02_165R4_014.fsa	1650514	1236	5661
B, 206	GM967_B02_165R4_014.fsa	1660239	153	631
B, 207	GM967_B02_165R4_014.fsa	1669074	129	596
B, 208	GM967_B02_165R4_014.fsa	1681433	869	3922
B, 209	GM967_B02_165R4_014.fsa	1691135	85	334
B, 210	GM967_B02_165R4_014.fsa	1699949	244	996
B, 211	GM967_B02_165R4_014.fsa	1711398	922	4266
B, 212	GM967_B02_165R4_014.fsa	1721077	164	659
B, 213	GM967_B02_165R4_014.fsa	1731628	741	3455
B, 214	GM967_B02_165R4_014.fsa	1743049	1113	5281
B, 215	GM967_B02_165R4_014.fsa	1754459	167	758
B, 216	GM967_B02_165R4_014.fsa	176323	277	1255
B, 217	GM967_B02_165R4_014.fsa	1775498	561	2602
B, 218	GM967_B02_165R4_014.fsa	1782504	69	353
B, 219	GM967_B02_165R4_014.fsa	179213	802	3809
B, 220	GM967_B02_165R4_014.fsa	1803512	985	4615
B, 221	GM967_B02_165R4_014.fsa	1812288	88	430
B, 222	GM967_B02_165R4_014.fsa	1823691	149	545
B, 223	GM967_B02_165R4_014.fsa	1835087	515	2281
B, 224	GM967_B02_165R4_014.fsa	1846477	730	3426
B, 225	GM967_B02_165R4_014.fsa	1856984	431	1949
B, 226	GM967_B02_165R4_014.fsa	1865736	312	1329
B, 227	GM967_B02_165R4_014.fsa	1874483	143	545
B, 228	GM967_B02_165R4_014.fsa	1885849	138	617
B, 229	GM967_B02_165R4_014.fsa	1896334	78	333
B, 230	GM967_B02_165R4_014.fsa	1907687	440	2083
B, 231	GM967_B02_165R4_014.fsa	191816	189	880
B, 232	GM967_B02_165R4_014.fsa	1927755	552	2686
B, 233	GM967_B02_165R4_014.fsa	1938218	823	4078
B, 234	GM967_B02_165R4_014.fsa	1949545	74	301
B, 235	GM967_B02_165R4_014.fsa	1960866	57	233
B, 236	GM967_B02_165R4_014.fsa	1971309	200	931
B, 237	GM967_B02_165R4_014.fsa	1981747	1246	6143
B, 238	GM967_B02_165R4_014.fsa	199131	184	893
B, 239	GM967_B02_165R4_014.fsa	2002593	65	225
B, 240	GM967_B02_165R4_014.fsa	2012963	203	934
B, 241	GM967_B02_165R4_014.fsa	2023334	799	3814
B, 242	GM967_B02_165R4_014.fsa	203284	103	448
B, 243	GM967_B02_165R4_014.fsa	2042346	86	327
B, 244	GM967_B02_165R4_014.fsa	2052716	454	2178
B, 245	GM967_B02_165R4_014.fsa	2063087	1516	7818
B, 246	GM967_B02_165R4_014.fsa	2072593	186	945
B, 247	GM967_B02_165R4_014.fsa	2083827	71	337
B, 248	GM967_B02_165R4_014.fsa	2095062	142	704
B, 249	GM967_B02_165R4_014.fsa	2105432	587	2945
B, 250	GM967_B02_165R4_014.fsa	2114938	109	485
B, 251	GM967_B02_165R4_014.fsa	212358	63	286
B, 252	GM967_B02_165R4_014.fsa	2134815	134	653
B, 253	GM967_B02_165R4_014.fsa	2145227	683	3602
B, 254	GM967_B02_165R4_014.fsa	2154805	302	1594
B, 255	GM967_B02_165R4_014.fsa	2164377	111	570
B, 256	GM967_B02_165R4_014.fsa	217742	97	440
B, 257	GM967_B02_165R4_014.fsa	2187846	231	1061
B, 258	GM967_B02_165R4_014.fsa	2198264	505	2560
B, 259	GM967_B02_165R4_014.fsa	2207638	206	991
B, 260	GM967_B02_165R4_014.fsa	2216123	65	306
B, 261	GM967_B02_165R4_014.fsa	2226304	71	287
B, 262	GM967_B02_165R4_014.fsa	2236483	302	1489
B, 263	GM967_B02_165R4_014.fsa	224666	395	2081
B, 264	GM967_B02_165R4_014.fsa	225514	98	525
B, 265	GM967_B02_165R4_014.fsa	2263619	130	720
B, 266	GM967_B02_165R4_014.fsa	2276335	319	1450
B, 267	GM967_B02_165R4_014.fsa	2287354	367	1796
B, 268	GM967_B02_165R4_014.fsa	2295829	457	2242
B, 269	GM967_B02_165R4_014.fsa	2305997	744	3774
B, 270	GM967_B02_165R4_014.fsa	2315317	175	810
B, 271	GM967_B02_165R4_014.fsa	2325483	788	3987
B, 272	GM967_B02_165R4_014.fsa	2336495	107	438
B, 273	GM967_B02_165R4_014.fsa	2347505	925	4617
B, 274	GM967_B02_165R4_014.fsa	2357668	136	632
B, 275	GM967_B02_165R4_014.fsa	2367829	1231	6515
B, 276	GM967_B02_165R4_014.fsa	2376296	58	291
B, 277	GM967_B02_165R4_014.fsa	2385609	412	2079
B, 278	GM967_B02_165R4_014.fsa	2397461	92	440
B, 279	GM967_B02_165R4_014.fsa	2408746	71	378
B, 280	GM967_B02_165R4_014.fsa	2420102	100	560
B, 281	GM967_B02_165R4_014.fsa	2430569	98	479
B, 282	GM967_B02_165R4_014.fsa	2441022	241	1118
B, 283	GM967_B02_165R4_014.fsa	2451461	586	2888
B, 284	GM967_B02_165R4_014.fsa	2461887	130	592
B, 285	GM967_B02_165R4_014.fsa	2473166	645	3300
B, 286	GM967_B02_165R4_014.fsa	2483564	372	1913
B, 287	GM967_B02_165R4_014.fsa	2495678	601	3066
B, 288	GM967_B02_165R4_014.fsa	2505881	595	3121
B, 289	GM967_B02_165R4_014.fsa	2515111	211	978
B, 290	GM967_B02_165R4_014.fsa	252.6	345	1787
B, 291	GM967_B02_165R4_014.fsa	2536033	738	4109
B, 292	GM967_B02_165R4_014.fsa	2545214	153	768
B, 293	GM967_B02_165R4_014.fsa	2556046	115	541
B, 294	GM967_B02_165R4_014.fsa	2566027	768	4091
B, 295	GM967_B02_165R4_014.fsa	2575991	706	3795
B, 296	GM967_B02_165R4_014.fsa	2586766	121	534
B, 297	GM967_B02_165R4_014.fsa	2595041	354	1836
B, 298	GM967_B02_165R4_014.fsa	2605058	900	4873
B, 299	GM967_B02_165R4_014.fsa	2615176	157	704
B, 300	GM967_B02_165R4_014.fsa	2626137	801	4131
B, 301	GM967_B02_165R4_014.fsa	263.71	789	4158
B, 302	GM967_B02_165R4_014.fsa	2655655	1416	8494
B, 303	GM967_B02_165R4_014.fsa	2665777	171	737
B, 304	GM967_B02_165R4_014.fsa	267.59	69	269
B, 305	GM967_B02_165R4_014.fsa	2686868	729	3980
B, 306	GM967_B02_165R4_014.fsa	2696994	752	4112
B, 307	GM967_B02_165R4_014.fsa	2706277	134	615
B, 308	GM967_B02_165R4_014.fsa	271556	65	306
B, 309	GM967_B02_165R4_014.fsa	2725689	1252	7099
B, 310	GM967_B02_165R4_014.fsa	2734975	29	124
B, 311	GM967_B02_165R4_014.fsa	274595	73	346
B, 312	GM967_B02_165R4_014.fsa	2756926	309	1766
B, 313	GM967_B02_165R4_014.fsa	2767904	604	3557
B, 314	GM967_B02_165R4_014.fsa	2778883	113	565
B, 315	GM967_B02_165R4_014.fsa	2788174	80	400
B, 316	GM967_B02_165R4_014.fsa	2797466	88	434
B, 317	GM967_B02_165R4_014.fsa	2808373	24	116
B, 318	GM967_B02_165R4_014.fsa	2816742	33	138
B, 319	GM967_B02_165R4_014.fsa	2825944	34	151
B, 320	GM967_B02_165R4_014.fsa	2836814	57	276
B, 321	GM967_B02_165R4_014.fsa	2847678	90	442
B, 322	GM967_B02_165R4_014.fsa	2859371	47	221
B, 323	GM967_B02_165R4_014.fsa	2867719	68	328
B, 324	GM967_B02_165R4_014.fsa	2877733	116	572
B, 325	GM967_B02_165R4_014.fsa	2887741	132	701
B, 326	GM967_B02_165R4_014.fsa	2896078	48	210
B, 327	GM967_B02_165R4_014.fsa	2905244	148	796
B, 328	GM967_B02_165R4_014.fsa	2917737	128	647
B, 329	GM967_B02_165R4_014.fsa	2927726	93	407
B, 330	GM967_B02_165R4_014.fsa	293771	114	546
B, 331	GM967_B02_165R4_014.fsa	2947689	964	5752
B, 332	GM967_B02_165R4_014.fsa	2957664	101	508
B, 333	GM967_B02_165R4_014.fsa	2966803	206	1103
B, 334	GM967_B02_165R4_014.fsa	2978428	154	870
B, 335	GM967_B02_165R4_014.fsa	2987557	313	1906
B, 336	GM967_B02_165R4_014.fsa	2997512	90	411
B, 337	GM967_B02_165R4_014.fsa	3009022	118	678
B, 338	GM967_B02_165R4_014.fsa	3020522	1126	7292
B, 339	GM967_B02_165R4_014.fsa	3030395	150	914
B, 340	GM967_B02_165R4_014.fsa	3041932	66	343
B, 341	GM967_B02_165R4_014.fsa	3051838	100	517
B, 342	GM967_B02_165R4_014.fsa	3062586	59	281
B, 343	GM967_B02_165R4_014.fsa	3071694	57	265
B, 344	GM967_B02_165R4_014.fsa	3081645	80	437
B, 345	GM967_B02_165R4_014.fsa	3091611	126	696
B, 346	GM967_B02_165R4_014.fsa	3101593	84	415
B, 347	GM967_B02_165R4_014.fsa	3113258	130	681
B, 348	GM967_B02_165R4_014.fsa	3123273	61	274
B, 349	GM967_B02_165R4_014.fsa	3132467	112	526
B, 350	GM967_B02_165R4_014.fsa	3141712	72	306
B, 351	GM967_B02_165R4_014.fsa	3151987	215	1168
B, 352	GM967_B02_165R4_014.fsa	3160553	126	686
B, 353	GM967_B02_165R4_014.fsa	3169979	612	3840
B, 354	GM967_B02_165R4_014.fsa	3178552	110	511
B, 355	GM967_B02_165R4_014.fsa	3187987	76	355
B, 356	GM967_B02_165R4_014.fsa	3198283	842	5175
B, 357	GM967_B02_165R4_014.fsa	3210068	400	2348
B, 358	GM967_B02_165R4_014.fsa	3220962	144	707
B, 359	GM967_B02_165R4_014.fsa	3230169	57	276
B, 360	GM967_B02_165R4_014.fsa	3239366	1136	7439
B, 361	GM967_B02_165R4_014.fsa	3251058	165	884
B, 362	GM967_B02_165R4_014.fsa	326.19	15	47
B, 363	GM967_B02_165R4_014.fsa	3272729	44	217
B, 364	GM967_B02_165R4_014.fsa	3283544	197	1275
B, 365	GM967_B02_165R4_014.fsa	3293516	168	1012
B, 366	GM967_B02_165R4_014.fsa	3305135	49	214
B, 367	GM967_B02_165R4_014.fsa	3315082	352	2189
B, 368	GM967_B02_165R4_014.fsa	3325845	184	1027
B, 369	GM967_B02_165R4_014.fsa	3336595	209	1258
B, 370	GM967_B02_165R4_014.fsa	3346506	232	1554
B, 371	GM967_B02_165R4_014.fsa	3355582	602	4304
B, 372	GM967_B02_165R4_014.fsa	3365472	458	2952
B, 373	GM967_B02_165R4_014.fsa	3375351	23	54
B, 374	GM967_B02_165R4_014.fsa	3384397	192	1132
B, 375	GM967_B02_165R4_014.fsa	3395897	79	438
B, 376	GM967_B02_165R4_014.fsa	3406667	547	3699
B, 377	GM967_B02_165R4_014.fsa	3416667	158	957
B, 378	GM967_B02_165R4_014.fsa	3426667	53	226
B, 379	GM967_B02_165R4_014.fsa	3436667	75	407
B, 380	GM967_B02_165R4_014.fsa	3446667	320	2154
B, 381	GM967_B02_165R4_014.fsa	345.75	41	196
B, 382	GM967_B02_165R4_014.fsa	3465833	161	1061
B, 383	GM967_B02_165R4_014.fsa	3476667	56	279
B, 384	GM967_B02_165R4_014.fsa	3485833	38	130
B, 385	GM967_B02_165R4_014.fsa	3498333	35	152
B, 386	GM967_B02_165R4_014.fsa	350.75	256	1619
B, 387	GM967_B02_165R4_014.fsa	351.75	52	231
B, 388	GM967_B02_165R4_014.fsa	3526667	179	1113
B, 389	GM967_B02_165R4_014.fsa	3538333	101	621
B, 390	GM967_B02_165R4_014.fsa	354.75	74	321
B, 391	GM967_B02_165R4_014.fsa	3556667	110	557
B, 392	GM967_B02_165R4_014.fsa	3568333	964	6888
B, 393	GM967_B02_165R4_014.fsa	3586667	414	2851
B, 394	GM967_B02_165R4_014.fsa	3598333	61	301
B, 395	GM967_B02_165R4_014.fsa	3607461	180	1152
B, 396	GM967_B02_165R4_014.fsa	361824	34	131
B, 397	GM967_B02_165R4_014.fsa	362902	535	3603
B, 398	GM967_B02_165R4_014.fsa	3638971	100	508
B, 399	GM967_B02_165R4_014.fsa	3648095	46	168
B, 400	GM967_B02_165R4_014.fsa	3657219	89	463
B, 401	GM967_B02_165R4_014.fsa	3667173	69	414
B, 402	GM967_B02_165R4_014.fsa	3677129	42	184
B, 403	GM967_B02_165R4_014.fsa	3687915	358	2392
B, 404	GM967_B02_165R4_014.fsa	3699533	25	90
B, 405	GM967_B02_165R4_014.fsa	3708662	60	319
B, 406	GM967_B02_165R4_014.fsa	3719452	147	1002
B, 407	GM967_B02_165R4_014.fsa	3729413	73	401
B, 408	GM967_B02_165R4_014.fsa	3740205	35	206
B, 409	GM967_B02_165R4_014.fsa	3750168	32	164
B, 410	GM967_B02_165R4_014.fsa	3760133	16	62
B, 411	GM967_B02_165R4_014.fsa	3770098	35	178
B, 412	GM967_B02_165R4_014.fsa	3780064	60	398
B, 413	GM967_B02_165R4_014.fsa	378837	80	588
B, 414	GM967_B02_165R4_014.fsa	3798339	24	114
B, 415	GM967_B02_165R4_014.fsa	3808389	99	630
B, 416	GM967_B02_165R4_014.fsa	3818454	205	1431
B, 417	GM967_B02_165R4_014.fsa	3828516	41	215
B, 418	GM967_B02_165R4_014.fsa	3838576	101	574
B, 419	GM967_B02_165R4_014.fsa	3850308	158	1061
B, 420	GM967_B02_165R4_014.fsa	3857848	27	117
B, 421	GM967_B02_165R4_014.fsa	386.79	42	228
B, 422	GM967_B02_165R4_014.fsa	3877111	151	973
B, 423	GM967_B02_165R4_014.fsa	3887995	393	2744
B, 424	GM967_B02_165R4_014.fsa	3898875	19	78
B, 425	GM967_B02_165R4_014.fsa	3908916	268	1901
B, 426	GM967_B02_165R4_014.fsa	3918954	24	112
B, 427	GM967_B02_165R4_014.fsa	3931498	116	644
B, 428	GM967_B02_165R4_014.fsa	394153	109	604
B, 429	GM967_B02_165R4_014.fsa	3952396	147	1053
B, 430	GM967_B02_165R4_014.fsa	3962423	665	5291
B, 431	GM967_B02_165R4_014.fsa	3971612	123	694
B, 432	GM967_B02_165R4_014.fsa	3982468	78	434
B, 433	GM967_B02_165R4_014.fsa	3993322	273	1986
B, 434	GM967_B02_165R4_014.fsa	4004095	118	727
B, 435	GM967_B02_165R4_014.fsa	4011469	8	21
B, 436	GM967_B02_165R4_014.fsa	4022949	18	82
B, 437	GM967_B02_165R4_014.fsa	4031976	107	728
B, 438	GM967_B02_165R4_014.fsa	4042653	146	973
B, 439	GM967_B02_165R4_014.fsa	405334	111	671
B, 440	GM967_B02_165R4_014.fsa	4064035	47	238
B, 441	GM967_B02_165R4_014.fsa	4073093	57	310
B, 442	GM967_B02_165R4_014.fsa	4082157	138	967
B, 443	GM967_B02_165R4_014.fsa	4091228	50	248
B, 444	GM967_B02_165R4_014.fsa	4101957	304	2183
B, 445	GM967_B02_165R4_014.fsa	4112696	18	84
B, 446	GM967_B02_165R4_014.fsa	4122618	39	198
B, 447	GM967_B02_165R4_014.fsa	4131719	15	56
B, 448	GM967_B02_165R4_014.fsa	4140843	85	596
B, 449	GM967_B02_165R4_014.fsa	4151805	15	63
B, 450	GM967_B02_165R4_014.fsa	416109	35	173
B, 451	GM967_B02_165R4_014.fsa	4172072	49	269
B, 452	GM967_B02_165R4_014.fsa	4181374	339	2553
B, 453	GM967_B02_165R4_014.fsa	4202509	518	3868
B, 454	GM967_B02_165R4_014.fsa	4213384	151	1007
B, 455	GM967_B02_165R4_014.fsa	4224259	163	1072
B, 456	GM967_B02_165R4_014.fsa	4234297	65	343
B, 457	GM967_B02_165R4_014.fsa	4244336	108	664
B, 458	GM967_B02_165R4_014.fsa	4252702	64	329
B, 459	GM967_B02_165R4_014.fsa	4261069	10	31
B, 460	GM967_B02_165R4_014.fsa	4271946	310	2332
B, 461	GM967_B02_165R4_014.fsa	4291191	164	1372
B, 462	GM967_B02_165R4_014.fsa	4302069	157	1136
B, 463	GM967_B02_165R4_014.fsa	432048	19	101
B, 464	GM967_B02_165R4_014.fsa	4330523	85	740
B, 465	GM967_B02_165R4_014.fsa	4341403	63	465
B, 466	GM967_B02_165R4_014.fsa	4352284	27	122
B, 467	GM967_B02_165R4_014.fsa	4363166	35	182
B, 468	GM967_B02_165R4_014.fsa	4372373	12	60
B, 469	GM967_B02_165R4_014.fsa	4381582	41	184
B, 470	GM967_B02_165R4_014.fsa	4400848	417	3612
B, 471	GM967_B02_165R4_014.fsa	4413564	34	118
B, 472	GM967_B02_165R4_014.fsa	4421197	60	298
B, 473	GM967_B02_165R4_014.fsa	4433076	221	1405
B, 474	GM967_B02_165R4_014.fsa	4443262	29	87
B, 475	GM967_B02_165R4_014.fsa	4450904	55	308
B, 476	GM967_B02_165R4_014.fsa	4460249	119	885
B, 477	GM967_B02_165R4_014.fsa	4470447	167	1104
B, 478	GM967_B02_165R4_014.fsa	448235	14	31
B, 479	GM967_B02_165R4_014.fsa	4490856	34	161
B, 480	GM967_B02_165R4_014.fsa	4502769	206	1636
B, 481	GM967_B02_165R4_014.fsa	4512985	80	505
B, 482	GM967_B02_165R4_014.fsa	4522354	37	139
B, 483	GM967_B02_165R4_014.fsa	4532578	124	746
B, 484	GM967_B02_165R4_014.fsa	4541955	52	307
B, 485	GM967_B02_165R4_014.fsa	4561572	549	5296
B, 486	GM967_B02_165R4_014.fsa	4572667	629	5666
B, 487	GM967_B02_165R4_014.fsa	4593164	28	138
B, 488	GM967_B02_165R4_014.fsa	4601693	12	47
B, 489	GM967_B02_165R4_014.fsa	4611855	40	210
B, 490	GM967_B02_165R4_014.fsa	4622869	223	2016
B, 491	GM967_B02_165R4_014.fsa	4643221	95	509
B, 492	GM967_B02_165R4_014.fsa	4651708	42	188
B, 493	GM967_B02_165R4_014.fsa	4663595	42	163
B, 494	GM967_B02_165R4_014.fsa	4672091	19	52
B, 495	GM967_B02_165R4_014.fsa	4681441	235	1457
B, 496	GM967_B02_165R4_014.fsa	4691647	193	1072
B, 497	GM967_B02_165R4_014.fsa	4701858	18	55
B, 498	GM967_B02_165R4_014.fsa	4711223	810	6136
B, 499	GM967_B02_165R4_014.fsa	4722296	575	4371
B, 500	GM967_B02_165R4_014.fsa	4732524	482	3534
B, 501	GM967_B02_165R4_014.fsa	4744464	190	1044
B, 502	GM967_B02_165R4_014.fsa	4754704	759	8402
B, 503	GM967_B02_165R4_014.fsa	4772638	208	1589
B, 504	GM967_B02_165R4_014.fsa	4781185	111	419
B, 505	GM967_B02_165R4_014.fsa	479.23	214	1475
B, 506	GM967_B02_165R4_014.fsa	480.0	220	1530
B, 507	GM967_B02_165R4_014.fsa	4808605	385	3317
B, 508	GM967_B02_165R4_014.fsa	4819805	106	508
B, 509	GM967_B02_165R4_014.fsa	4829292	136	660
B, 510	GM967_B02_165R4_014.fsa	4840516	126	626
B, 511	GM967_B02_165R4_014.fsa	4850025	174	1131
B, 512	GM967_B02_165R4_014.fsa	4857812	35	173
B, 513	GM967_B02_165R4_014.fsa	4868205	341	2171
B, 514	GM967_B02_165R4_014.fsa	4879477	416	2417
B, 515	GM967_B02_165R4_014.fsa	4889895	231	1310
B, 516	GM967_B02_165R4_014.fsa	492645	12841	142608
B, 517	GM967_B02_165R4_014.fsa	4937795	18024	192839
B, 518	GM967_B02_165R4_014.fsa	4949153	5055	37764
B, 519	GM967_B02_165R4_014.fsa	4971035	127	718
B, 520	GM967_B02_165R4_014.fsa	4983312	97	584
B, 521	GM967_B02_165R4_014.fsa	500.0	114	752
B, 522	GM967_B02_165R4_014.fsa	5012261	19	46
B, 523	GM967_B02_165R4_014.fsa	5038627	7	19
B, 524	GM967_B02_165R4_014.fsa	5051858	13	48
B, 525	GM967_B02_165R4_014.fsa	5070436	11	42
B, 526	GM967_B02_165R4_014.fsa	507753	13	56
B, 527	GM967_B02_165R4_014.fsa	5088189	10	81
B, 528	GM967_B02_165R4_014.fsa	5099759	8	39
B, 529	GM967_B02_165R4_014.fsa	5133721	12	67
B, 530	GM967_B02_165R4_014.fsa	5141817	8	39
B, 531	GM967_B02_165R4_014.fsa	5156355	13	107
B, 532	GM967_B02_165R4_014.fsa	5168171	12	51
B, 533	GM967_B02_165R4_014.fsa	5185446	13	55
B, 534	GM967_B02_165R4_014.fsa	5194542	12	49
B, 535	GM967_B02_165R4_014.fsa	5201773	12	137
B, 536	GM967_B02_165R4_014.fsa	5222152	11	95
B, 537	GM967_B02_165R4_014.fsa	5237211	10	41
B, 538	GM967_B02_165R4_014.fsa	5244296	11	42
B, 539	GM967_B02_165R4_014.fsa	5253151	11	68
B, 540	GM967_B02_165R4_014.fsa	5262005	12	70
B, 541	GM967_B02_165R4_014.fsa	5272628	9	50
B, 542	GM967_B02_165R4_014.fsa	527971	12	86
B, 543	GM967_B02_165R4_014.fsa	529387	14	70
B, 544	GM967_B02_165R4_014.fsa	5307143	12	119
B, 545	GM967_B02_165R4_014.fsa	5319529	10	66
B, 546	GM967_B02_165R4_014.fsa	5333683	11	64
B, 547	GM967_B02_165R4_014.fsa	5344296	12	93
B, 548	GM967_B02_165R4_014.fsa	5360215	9	54
B, 549	GM967_B02_165R4_014.fsa	5369941	14	56
B, 550	GM967_B02_165R4_014.fsa	5377899	10	25
B, 551	GM967_B02_165R4_014.fsa	5384971	13	47
B, 552	GM967_B02_165R4_014.fsa	5398232	12	103
B, 553	GM967_B02_165R4_014.fsa	5409036	13	78
B, 554	GM967_B02_165R4_014.fsa	5415369	13	81
B, 555	GM967_B02_165R4_014.fsa	542352	11	43
B, 556	GM967_B02_165R4_014.fsa	5431682	13	50
B, 557	GM967_B02_165R4_014.fsa	5450769	8	17
B, 558	GM967_B02_165R4_014.fsa	5461703	9	65
B, 559	GM967_B02_165R4_014.fsa	5474482	9	37
B, 560	GM967_B02_165R4_014.fsa	5494617	9	62
B, 561	GM967_B02_165R4_014.fsa	5501955	10	63
B, 562	GM967_B02_165R4_014.fsa	5517577	12	84
B, 563	GM967_B02_165R4_014.fsa	5532315	11	43
B, 564	GM967_B02_165R4_014.fsa	5537851	8	26
B, 565	GM967_B02_165R4_014.fsa	5555413	12	64
B, 566	GM967_B02_165R4_014.fsa	5561896	8	45
B, 567	GM967_B02_165R4_014.fsa	5578596	11	52
B, 568	GM967_B02_165R4_014.fsa	5590685	10	52
B, 569	GM967_B02_165R4_014.fsa	5611183	11	25
B, 570	GM967_B02_165R4_014.fsa	5616781	10	55
B, 571	GM967_B02_165R4_014.fsa	5628924	18	94
B, 572	GM967_B02_165R4_014.fsa	5644832	10	28
B, 573	GM967_B02_165R4_014.fsa	5660772	13	107
B, 574	GM967_B02_165R4_014.fsa	5674865	10	29
B, 575	GM967_B02_165R4_014.fsa	5685216	13	63
B, 576	GM967_B02_165R4_014.fsa	5693695	6	30
B, 577	GM967_B02_165R4_014.fsa	5702184	10	46
B, 578	GM967_B02_165R4_014.fsa	5708793	8	38
B, 579	GM967_B02_165R4_014.fsa	5722027	9	50
B, 580	GM967_B02_165R4_014.fsa	5753312	15	81
B, 581	GM967_B02_165R4_014.fsa	5762818	10	41
B, 582	GM967_B02_165R4_014.fsa	5768527	9	21
B, 583	GM967_B02_165R4_014.fsa	5776145	10	35
B, 584	GM967_B02_165R4_014.fsa	5782817	9	60
B, 585	GM967_B02_165R4_014.fsa	5798089	8	44
B, 586	GM967_B02_165R4_014.fsa	5805731	12	36
B, 587	GM967_B02_165R4_014.fsa	5814334	10	48
B, 588	GM967_B02_165R4_014.fsa	5853639	7	32
B, 589	GM967_B02_165R4_014.fsa	5865178	8	48
B, 590	GM967_B02_165R4_014.fsa	5875769	12	67
B, 591	GM967_B02_165R4_014.fsa	5893129	10	50
B, 592	GM967_B02_165R4_014.fsa	5909558	16	55
B, 593	GM967_B02_165R4_014.fsa	5930865	13	87
B, 594	GM967_B02_165R4_014.fsa	5939598	8	46
B, 595	GM967_B02_165R4_014.fsa	5951255	12	70
B, 596	GM967_B02_165R4_014.fsa	5965849	20	107
B, 597	GM967_B02_165R4_014.fsa	5974618	11	37
B, 598	GM967_B02_165R4_014.fsa	5978518	12	90
B, 599	GM967_B02_165R4_014.fsa	5992182	10	40
B, 600	GM967_B02_165R4_014.fsa	6013527	14	110
B, 601	GM967_B02_165R4_014.fsa	6028986	14	55
B, 602	GM967_B02_165R4_014.fsa	6043478	7	41
B, 603	GM967_B02_165R4_014.fsa	6052174	12	65
B, 604	GM967_B02_165R4_014.fsa	6058937	10	48
B, 605	GM967_B02_165R4_014.fsa	6070531	9	54
B, 606	GM967_B02_165R4_014.fsa	6074396	8	34
B, 607	GM967_B02_165R4_014.fsa	6078261	11	33
B, 608	GM967_B02_165R4_014.fsa	6085024	15	74
B, 609	GM967_B02_165R4_014.fsa	6092754	12	30
B, 610	GM967_B02_165R4_014.fsa	6104348	14	60
B, 611	GM967_B02_165R4_014.fsa	6112077	15	76
B, 612	GM967_B02_165R4_014.fsa	6123672	13	74
B, 613	GM967_B02_165R4_014.fsa	6131401	10	59
B, 614	GM967_B02_165R4_014.fsa	6150725	17	125
B, 615	GM967_B02_165R4_014.fsa	6157488	11	43
B, 616	GM967_B02_165R4_014.fsa	616715	16	61
B, 617	GM967_B02_165R4_014.fsa	6186473	8	44
G, 1	GM967_B02_165R4_014.fsa	489337	67	613
G, 2	GM967_B02_165R4_014.fsa	4919476	55	131
G, 3	GM967_B02_165R4_014.fsa	4929939	255	1489
G, 4	GM967_B02_165R4_014.fsa	4941288	456	4146
G, 5	GM967_B02_165R4_014.fsa	4953525	219	3262
Y, 1	GM967_B02_165R4_014.fsa		57	275
Y, 2	GM967_B02_165R4_014.fsa		55	193
Y, 3	GM967_B02_165R4_014.fsa	41379	56	321
Y, 4	GM967_B02_165R4_014.fsa	198621	53	241
Y, 5	GM967_B02_165R4_014.fsa	613291	54	207
Y, 6	GM967_B02_165R4_014.fsa	1026708	50	441
Y, 7	GM967_B02_165R4_014.fsa	1118724	55	167
Y, 8	GM967_B02_165R4_014.fsa	1303975	52	335
Y, 9	GM967_B02_165R4_014.fsa	1313753	55	260
Y, 10	GM967_B02_165R4_014.fsa	1378657	56	252
Y, 11	GM967_B02_165R4_014.fsa	1411736	57	321
Y, 12	GM967_B02_165R4_014.fsa	1538831	52	269
Y, 13	GM967_B02_165R4_014.fsa	178863	51	304
Y, 14	GM967_B02_165R4_014.fsa	1802634	52	295
Y, 15	GM967_B02_165R4_014.fsa	1877981	51	339
Y, 16	GM967_B02_165R4_014.fsa	1932987	52	187
Y, 17	GM967_B02_165R4_014.fsa	2313623	51	180
Y, 18	GM967_B02_165R4_014.fsa	2381376	60	233
Y, 19	GM967_B02_165R4_014.fsa	2562702	54	296
Y, 20	GM967_B02_165R4_014.fsa	2675057	52	280
Y, 21	GM967_B02_165R4_014.fsa	300574	54	187
Y, 22	GM967_B02_165R4_014.fsa	3081645	57	418
Y, 23	GM967_B02_165R4_014.fsa	3103258	50	349
Y, 24	GM967_B02_165R4_014.fsa	3581667	62	549
Y, 25	GM967_B02_165R4_014.fsa	3599167	51	258
Y, 26	GM967_B02_165R4_014.fsa	3657219	53	199
Y, 27	GM967_B02_165R4_014.fsa	3682937	63	192
Y, 28	GM967_B02_165R4_014.fsa	3866225	57	200
Y, 29	GM967_B02_165R4_014.fsa	3980798	52	311
Y, 30	GM967_B02_165R4_014.fsa	4109391	51	177
Y, 31	GM967_B02_165R4_014.fsa	4114349	51	162
Y, 32	GM967_B02_165R4_014.fsa	418222	56	353
Y, 33	GM967_B02_165R4_014.fsa	4474697	52	194
Y, 34	GM967_B02_165R4_014.fsa	4499364	50	341
Y, 35	GM967_B02_165R4_014.fsa	4558159	55	169
Y, 36	GM967_B02_165R4_014.fsa	4583767	50	422
Y, 37	GM967_B02_165R4_014.fsa	460254	54	306
Y, 38	GM967_B02_165R4_014.fsa	4773493	65	401
Y, 39	GM967_B02_165R4_014.fsa	4785459	64	603
Y, 40	GM967_B02_165R4_014.fsa	4813773	59	229
Y, 41	GM967_B02_165R4_014.fsa	4904674	65	397
Y, 42	GM967_B02_165R4_014.fsa	4922963	75	212
Y, 43	GM967_B02_165R4_014.fsa	493343	184	1257
Y, 44	GM967_B02_165R4_014.fsa	4971035	51	327
Y, 45	GM967_B02_165R4_014.fsa	5017524	50	211
Y, 46	GM967_B02_165R4_014.fsa	5177262	54	213
Y, 47	GM967_B02_165R4_014.fsa	5385856	51	307
R, 1	GM967_B02_165R4_014.fsa		54	218
R, 2	GM967_B02_165R4_014.fsa		52	198
R, 3	GM967_B02_165R4_014.fsa		56	290
R, 4	GM967_B02_165R4_014.fsa	18069	57	335
R, 5	GM967_B02_165R4_014.fsa	541864	68	329
R, 6	GM967_B02_165R4_014.fsa	591165	51	277
R, 7	GM967_B02_165R4_014.fsa	1016238	56	513
R, 8	GM967_B02_165R4_014.fsa	1208885	55	277
R, 9	GM967_B02_165R4_014.fsa	1271088	52	142
R, 10	GM967_B02_165R4_014.fsa	1280865	53	190
R, 11	GM967_B02_165R4_014.fsa	1369765	52	234
R, 12	GM967_B02_165R4_014.fsa	1624839	51	252
R, 13	GM967_B02_165R4_014.fsa	1950416	52	294
R, 14	GM967_B02_165R4_014.fsa	246883	56	166
R, 15	GM967_B02_165R4_014.fsa	264469	52	167
R, 16	GM967_B02_165R4_014.fsa	2653968	59	347
R, 17	GM967_B02_165R4_014.fsa	272991	51	255
R, 18	GM967_B02_165R4_014.fsa	3410833	51	449
R, 19	GM967_B02_165R4_014.fsa	4410172	50	303
R, 20	GM967_B02_165R4_014.fsa	4437319	50	213
R, 21	GM967_B02_165R4_014.fsa	4712926	50	112
R, 22	GM967_B02_165R4_014.fsa	4722296	52	367
R, 23	GM967_B02_165R4_014.fsa	4741905	52	216
R, 24	GM967_B02_165R4_014.fsa	4754704	61	365
R, 25	GM967_B02_165R4_014.fsa	479.23	55	250
R, 26	GM967_B02_165R4_014.fsa	4896847	52	272
R, 27	GM967_B02_165R4_014.fsa	4916862	74	360
R, 28	GM967_B02_165R4_014.fsa	4941288	132	795
R, 29	GM967_B02_165R4_014.fsa	5076643	51	382
R, 30	GM967_B02_165R4_014.fsa	5114926	50	153
R, 31	GM967_B02_165R4_014.fsa	5586963	50	304
R, 32	GM967_B02_165R4_014.fsa	6137198	52	429
O, 1	GM967_B02_165R4_014.fsa	20.0	1392	13633
O, 2	GM967_B02_165R4_014.fsa	40.0	1256	9160
O, 3	GM967_B02_165R4_014.fsa	60.0	2320	12999
O, 4	GM967_B02_165R4_014.fsa	80.0	1624	8923
O, 5	GM967_B02_165R4_014.fsa	100.0	2612	13582
O, 6	GM967_B02_165R4_014.fsa	114.0	3022	15344
O, 7	GM967_B02_165R4_014.fsa	120.0	2325	12508
O, 8	GM967_B02_165R4_014.fsa	1210662	55	308
O, 9	GM967_B02_165R4_014.fsa	140.0	1976	10042
O, 10	GM967_B02_165R4_014.fsa	160.0	2169	11208
O, 11	GM967_B02_165R4_014.fsa	180.0	2597	13481
O, 12	GM967_B02_165R4_014.fsa	200.0	2039	10841
O, 13	GM967_B02_165R4_014.fsa	214.0	2108	11119
O, 14	GM967_B02_165R4_014.fsa	220.0	1701	9139
O, 15	GM967_B02_165R4_014.fsa	240.0	2337	13301
O, 16	GM967_B02_165R4_014.fsa	250.0	1119	6631
O, 17	GM967_B02_165R4_014.fsa	260.0	1708	10314
O, 18	GM967_B02_165R4_014.fsa	280.0	1815	11431
O, 19	GM967_B02_165R4_014.fsa	300.0	1809	11753
O, 20	GM967_B02_165R4_014.fsa	314.0	1171	7841
O, 21	GM967_B02_165R4_014.fsa	320.0	1293	8967
O, 22	GM967_B02_165R4_014.fsa	340.0	1612	11625
O, 23	GM967_B02_165R4_014.fsa	360.0	1330	10196
O, 24	GM967_B02_165R4_014.fsa	380.0	981	7792
O, 25	GM967_B02_165R4_014.fsa	400.0	1356	11148
O, 26	GM967_B02_165R4_014.fsa	414.0	1277	10815
O, 27	GM967_B02_165R4_014.fsa	420.0	1215	10311
O, 28	GM967_B02_165R4_014.fsa	440.0	1467	12891
O, 29	GM967_B02_165R4_014.fsa	460.0	1641	14783
O, 30	GM967_B02_165R4_014.fsa	480.0	1612	14573
O, 31	GM967_B02_165R4_014.fsa	500.0	694	6994
O, 32	GM967_B02_165R4_014.fsa	514.0	769	7550
O, 33	GM967_B02_165R4_014.fsa	520.0	1718	17043
O, 34	GM967_B02_165R4_014.fsa	540.0	1383	14124
O, 35	GM967_B02_165R4_014.fsa	560.0	890	9375
O, 36	GM967_B02_165R4_014.fsa	580.0	1371	14388
O, 37	GM967_B02_165R4_014.fsa	600.0	893	9328

[truncated: 31 more sheets: 165R5, 166R1, 166R2, 166R3, 166R4, 166R5, 167R1, 167R2, 167R3, 167R4, 167R5, 324R1, 324R2, 324R3, 324R4, 324R5, 325R1, 325R2, 325R3, 325R4 …]
