# Supplementary material for: Characterization of dFOXO binding sites upstream of the Insulin Receptor P2 promoter across the Drosophila phylogeny
Source: PLoS One. 2017 Dec 4;12(12):e0188357. doi: 10.1371/journal.pone.0188357 (PMC5714339; doi:10.1371/journal.pone.0188357)
Supplement: S1 Data — (ZIP) [file pone.0188357.s001.zip › Data_Sets/S16_Dataset.xlsx]

## Sheet: Index
	Fragment coordinates are -224/+217 relative to the P2 transcription start site
	Sheet	Species	Fragment	strand	protein	nM protein				Sheet	Species	Fragment	strand	protein	nM protein
	79R1	D. pseudoobscura	p9	Forward	BSA	600				264R1	D. pseudoobscura	p9	Reverse	BSA	600
	79R2	D. pseudoobscura	p9	Forward	BSA	600				264R2	D. pseudoobscura	p9	Reverse	BSA	600
	79R3	D. pseudoobscura	p9	Forward	BSA	600				264R3	D. pseudoobscura	p9	Reverse	BSA	600
	79R4	D. pseudoobscura	p9	Forward	BSA	600				264R4	D. pseudoobscura	p9	Reverse	BSA	600
	79R5	D. pseudoobscura	p9	Forward	BSA	600				264R5	D. pseudoobscura	p9	Reverse	BSA	600
	80R1	D. pseudoobscura	p9	Forward	dFOXO	600				265R1	D. pseudoobscura	p9	Reverse	dFOXO	600
	80R2	D. pseudoobscura	p9	Forward	dFOXO	600				265R2	D. pseudoobscura	p9	Reverse	dFOXO	600
	80R3	D. pseudoobscura	p9	Forward	dFOXO	600				265R3	D. pseudoobscura	p9	Reverse	dFOXO	600
	80R4	D. pseudoobscura	p9	Forward	dFOXO	600				265R4	D. pseudoobscura	p9	Reverse	dFOXO	600
	80R5	D. pseudoobscura	p9	Forward	dFOXO	600				265R5	D. pseudoobscura	p9	Reverse	dFOXO	600
	81R1	D. pseudoobscura	p9	Forward	BSA	1200				266R1	D. pseudoobscura	p9	Reverse	BSA	1200
	81R2	D. pseudoobscura	p9	Forward	BSA	1200				266R2	D. pseudoobscura	p9	Reverse	BSA	1200
	81R3	D. pseudoobscura	p9	Forward	BSA	1200				266R3	D. pseudoobscura	p9	Reverse	BSA	1200
	81R5	D. pseudoobscura	p9	Forward	BSA	1200				266R4	D. pseudoobscura	p9	Reverse	BSA	1200
	81R45	D. pseudoobscura	p9	Forward	BSA	1200				266R5	D. pseudoobscura	p9	Reverse	BSA	1200
	82R1	D. pseudoobscura	p9	Forward	dFOXO	1200				267R1	D. pseudoobscura	p9	Reverse	dFOXO	1200
	82R2	D. pseudoobscura	p9	Forward	dFOXO	1200				267R2	D. pseudoobscura	p9	Reverse	dFOXO	1200
	82R3	D. pseudoobscura	p9	Forward	dFOXO	1200				267R3	D. pseudoobscura	p9	Reverse	dFOXO	1200
	82R4	D. pseudoobscura	p9	Forward	dFOXO	1200				267R4	D. pseudoobscura	p9	Reverse	dFOXO	1200
	82R5	D. pseudoobscura	p9	Forward	dFOXO	1200				267R5	D. pseudoobscura	p9	Reverse	dFOXO	1200
	NOTE
	The first column of the remaining sheets indicates that dyes B and O label respectively the fragments generated by DNase I and the standard 600 LIZ fragments in the electropherograms and in the outputs. To inspect electropherograms with Peak Scanner (Applied Biosystems), the minimum peak heights were set to only provide outputs for dyes B and O . The spurious peaks corresponding to other dyes (G,…

## Sheet: 79R1
Dye/Sample Peak	Sample File Name	Size	Height	Area in Point
B, 1	GM830_A06_79R1_024.fsa	1.0687	213	1361
B, 2	GM830_A06_79R1_024.fsa	3.0534	40	277
B, 3	GM830_A06_79R1_024.fsa	4.5802	45	246
B, 4	GM830_A06_79R1_024.fsa	7.4809	4	13
B, 5	GM830_A06_79R1_024.fsa	8.2443	8	19
B, 6	GM830_A06_79R1_024.fsa	10.5344	50	365
B, 7	GM830_A06_79R1_024.fsa	11.9084	238	1387
B, 8	GM830_A06_79R1_024.fsa	13.4351	121	609
B, 9	GM830_A06_79R1_024.fsa	15.5725	76	289
B, 10	GM830_A06_79R1_024.fsa	17.4046	231	1099
B, 11	GM830_A06_79R1_024.fsa	18.9313	2157	12023
B, 12	GM830_A06_79R1_024.fsa	20.5271	1140	7186
B, 13	GM830_A06_79R1_024.fsa	21.7425	1125	7625
B, 14	GM830_A06_79R1_024.fsa	25.763	538	2728
B, 15	GM830_A06_79R1_024.fsa	27.5333	546	2712
B, 16	GM830_A06_79R1_024.fsa	29.2605	287	1701
B, 17	GM830_A06_79R1_024.fsa	30.6426	1050	5744
B, 18	GM830_A06_79R1_024.fsa	31.9977	622	3184
B, 19	GM830_A06_79R1_024.fsa	34.1981	122	605
B, 20	GM830_A06_79R1_024.fsa	35.4848	469	2467
B, 21	GM830_A06_79R1_024.fsa	36.4688	297	1677
B, 22	GM830_A06_79R1_024.fsa	38.3939	268	1259
B, 23	GM830_A06_79R1_024.fsa	40.2473	515	2631
B, 24	GM830_A06_79R1_024.fsa	41.9608	19	69
B, 25	GM830_A06_79R1_024.fsa	43.4061	410	2348
B, 26	GM830_A06_79R1_024.fsa	44.7126	1332	11036
B, 27	GM830_A06_79R1_024.fsa	47.16	714	7133
B, 28	GM830_A06_79R1_024.fsa	49.098	2	4
B, 29	GM830_A06_79R1_024.fsa	49.6609	11	16
B, 30	GM830_A06_79R1_024.fsa	50.6662	492	1923
B, 31	GM830_A06_79R1_024.fsa	51.4412	1214	5404
B, 32	GM830_A06_79R1_024.fsa	53.2987	4173	27740
B, 33	GM830_A06_79R1_024.fsa	55.6526	1406	6282
B, 34	GM830_A06_79R1_024.fsa	56.8094	1929	9295
B, 35	GM830_A06_79R1_024.fsa	57.6424	508	2511
B, 36	GM830_A06_79R1_024.fsa	58.7768	1633	7707
B, 37	GM830_A06_79R1_024.fsa	60.2148	1598	7233
B, 38	GM830_A06_79R1_024.fsa	61.9287	352	1613
B, 39	GM830_A06_79R1_024.fsa	62.7829	352	1622
B, 40	GM830_A06_79R1_024.fsa	64.167	810	3877
B, 41	GM830_A06_79R1_024.fsa	65.0164	334	1882
B, 42	GM830_A06_79R1_024.fsa	66.287	7290	37830
B, 43	GM830_A06_79R1_024.fsa	67.5536	239	1330
B, 44	GM830_A06_79R1_024.fsa	68.8161	105	421
B, 45	GM830_A06_79R1_024.fsa	69.9699	1791	8927
B, 46	GM830_A06_79R1_024.fsa	71.2248	2770	13181
B, 47	GM830_A06_79R1_024.fsa	72.5796	808	3456
B, 48	GM830_A06_79R1_024.fsa	73.7225	2604	13094
B, 49	GM830_A06_79R1_024.fsa	74.448	1017	5946
B, 50	GM830_A06_79R1_024.fsa	75.1721	782	4124
B, 51	GM830_A06_79R1_024.fsa	75.895	3954	19986
B, 52	GM830_A06_79R1_024.fsa	77.2338	293	1082
B, 53	GM830_A06_79R1_024.fsa	78.3632	667	2954
B, 54	GM830_A06_79R1_024.fsa	80.5121	4768	24463
B, 55	GM830_A06_79R1_024.fsa	81.7395	788	3958
B, 56	GM830_A06_79R1_024.fsa	83.1688	60	232
B, 57	GM830_A06_79R1_024.fsa	84.4934	2466	12270
B, 58	GM830_A06_79R1_024.fsa	85.6124	4141	19577
B, 59	GM830_A06_79R1_024.fsa	87.1354	1043	4673
B, 60	GM830_A06_79R1_024.fsa	88.2501	157	506
B, 61	GM830_A06_79R1_024.fsa	89.3632	2289	10979
B, 62	GM830_A06_79R1_024.fsa	90.1716	1036	5297
B, 63	GM830_A06_79R1_024.fsa	91.1807	1320	6056
B, 64	GM830_A06_79R1_024.fsa	92.1885	31	73
B, 65	GM830_A06_79R1_024.fsa	92.9937	35	112
B, 66	GM830_A06_79R1_024.fsa	94.1997	1802	8523
B, 67	GM830_A06_79R1_024.fsa	95.3034	286	1258
B, 68	GM830_A06_79R1_024.fsa	96.6056	333	1345
B, 69	GM830_A06_79R1_024.fsa	97.7056	350	1510
B, 70	GM830_A06_79R1_024.fsa	99.0033	360	1377
B, 71	GM830_A06_79R1_024.fsa	100.202	1212	6726
B, 72	GM830_A06_79R1_024.fsa	100.909	6562	32032
B, 73	GM830_A06_79R1_024.fsa	102.017	691	3384
B, 74	GM830_A06_79R1_024.fsa	102.921	837	3863
B, 75	GM830_A06_79R1_024.fsa	104.823	6347	31806
B, 76	GM830_A06_79R1_024.fsa	106.019	942	4445
B, 77	GM830_A06_79R1_024.fsa	107.311	231	978
B, 78	GM830_A06_79R1_024.fsa	108.5	535	2602
B, 79	GM830_A06_79R1_024.fsa	109.389	3390	16449
B, 80	GM830_A06_79R1_024.fsa	110.473	4500	21547
B, 81	GM830_A06_79R1_024.fsa	111.751	80	290
B, 82	GM830_A06_79R1_024.fsa	112.632	2728	12948
B, 83	GM830_A06_79R1_024.fsa	113.707	889	4433
B, 84	GM830_A06_79R1_024.fsa	114.48	776	3675
B, 85	GM830_A06_79R1_024.fsa	115.629	4233	20023
B, 86	GM830_A06_79R1_024.fsa	116.774	45	136
B, 87	GM830_A06_79R1_024.fsa	118.106	92	378
B, 88	GM830_A06_79R1_024.fsa	119.243	1500	7514
B, 89	GM830_A06_79R1_024.fsa	120.282	400	2052
B, 90	GM830_A06_79R1_024.fsa	121.408	114	434
B, 91	GM830_A06_79R1_024.fsa	122.347	381	1716
B, 92	GM830_A06_79R1_024.fsa	123.379	238	1149
B, 93	GM830_A06_79R1_024.fsa	124.318	779	3897
B, 94	GM830_A06_79R1_024.fsa	125.256	1478	7432
B, 95	GM830_A06_79R1_024.fsa	126.289	322	1530
B, 96	GM830_A06_79R1_024.fsa	127.415	83	253
B, 97	GM830_A06_79R1_024.fsa	128.448	2471	11897
B, 98	GM830_A06_79R1_024.fsa	129.481	917	4136
B, 99	GM830_A06_79R1_024.fsa	130.608	1178	5613
B, 100	GM830_A06_79R1_024.fsa	131.641	4192	21554
B, 101	GM830_A06_79R1_024.fsa	132.392	1132	5770
B, 102	GM830_A06_79R1_024.fsa	133.143	503	2604
B, 103	GM830_A06_79R1_024.fsa	133.894	878	4145
B, 104	GM830_A06_79R1_024.fsa	135.021	506	2250
B, 105	GM830_A06_79R1_024.fsa	136.243	169	721
B, 106	GM830_A06_79R1_024.fsa	137.37	135	527
B, 107	GM830_A06_79R1_024.fsa	138.403	314	1337
B, 108	GM830_A06_79R1_024.fsa	139.342	33	127
B, 109	GM830_A06_79R1_024.fsa	140.192	571	2893
B, 110	GM830_A06_79R1_024.fsa	141.249	3233	15943
B, 111	GM830_A06_79R1_024.fsa	142.498	56	240
B, 112	GM830_A06_79R1_024.fsa	143.65	306	1383
B, 113	GM830_A06_79R1_024.fsa	144.611	627	2991
B, 114	GM830_A06_79R1_024.fsa	145.861	12	27
B, 115	GM830_A06_79R1_024.fsa	146.63	554	2333
B, 116	GM830_A06_79R1_024.fsa	147.783	627	2765
B, 117	GM830_A06_79R1_024.fsa	148.744	743	3415
B, 118	GM830_A06_79R1_024.fsa	149.802	285	1111
B, 119	GM830_A06_79R1_024.fsa	150.86	1067	4882
B, 120	GM830_A06_79R1_024.fsa	151.821	455	1931
B, 121	GM830_A06_79R1_024.fsa	153.072	162	741
B, 122	GM830_A06_79R1_024.fsa	154.034	476	2249
B, 123	GM830_A06_79R1_024.fsa	155.38	32	88
B, 124	GM830_A06_79R1_024.fsa	156.246	1232	5805
B, 125	GM830_A06_79R1_024.fsa	157.112	286	1230
B, 126	GM830_A06_79R1_024.fsa	157.979	79	332
B, 127	GM830_A06_79R1_024.fsa	158.941	3507	17264
B, 128	GM830_A06_79R1_024.fsa	160.095	114	384
B, 129	GM830_A06_79R1_024.fsa	161.328	331	1361
B, 130	GM830_A06_79R1_024.fsa	162.466	824	3821
B, 131	GM830_A06_79R1_024.fsa	163.413	180	803
B, 132	GM830_A06_79R1_024.fsa	164.265	1156	5938
B, 133	GM830_A06_79R1_024.fsa	165.306	6285	31715
B, 134	GM830_A06_79R1_024.fsa	166.347	69	278
B, 135	GM830_A06_79R1_024.fsa	167.575	620	2793
B, 136	GM830_A06_79R1_024.fsa	168.708	289	1321
B, 137	GM830_A06_79R1_024.fsa	169.464	2357	11951
B, 138	GM830_A06_79R1_024.fsa	170.596	4678	23887
B, 139	GM830_A06_79R1_024.fsa	171.727	33	119
B, 140	GM830_A06_79R1_024.fsa	172.575	2783	13797
B, 141	GM830_A06_79R1_024.fsa	173.611	2756	13859
B, 142	GM830_A06_79R1_024.fsa	174.74	22	81
B, 143	GM830_A06_79R1_024.fsa	175.681	2118	10510
B, 144	GM830_A06_79R1_024.fsa	176.714	733	3874
B, 145	GM830_A06_79R1_024.fsa	177.56	71	293
B, 146	GM830_A06_79R1_024.fsa	178.687	916	4105
B, 147	GM830_A06_79R1_024.fsa	179.719	1151	5522
B, 148	GM830_A06_79R1_024.fsa	180.849	738	3408
B, 149	GM830_A06_79R1_024.fsa	181.698	282	1257
B, 150	GM830_A06_79R1_024.fsa	182.64	538	2416
B, 151	GM830_A06_79R1_024.fsa	183.771	60	252
B, 152	GM830_A06_79R1_024.fsa	184.712	113	554
B, 153	GM830_A06_79R1_024.fsa	185.654	164	733
B, 154	GM830_A06_79R1_024.fsa	187.347	716	3654
B, 155	GM830_A06_79R1_024.fsa	188.662	54	218
B, 156	GM830_A06_79R1_024.fsa	189.508	318	1306
B, 157	GM830_A06_79R1_024.fsa	190.635	465	2577
B, 158	GM830_A06_79R1_024.fsa	191.573	2346	12085
B, 159	GM830_A06_79R1_024.fsa	192.699	1055	5353
B, 160	GM830_A06_79R1_024.fsa	193.824	277	1212
B, 161	GM830_A06_79R1_024.fsa	194.948	880	4612
B, 162	GM830_A06_79R1_024.fsa	195.885	968	5132
B, 163	GM830_A06_79R1_024.fsa	197.008	132	536
B, 164	GM830_A06_79R1_024.fsa	197.943	30	95
B, 165	GM830_A06_79R1_024.fsa	198.972	1391	6852
B, 166	GM830_A06_79R1_024.fsa	200.093	138	542
B, 167	GM830_A06_79R1_024.fsa	200.926	154	616
B, 168	GM830_A06_79R1_024.fsa	202.037	1505	7727
B, 169	GM830_A06_79R1_024.fsa	203.057	353	1545
B, 170	GM830_A06_79R1_024.fsa	204.261	291	1290
B, 171	GM830_A06_79R1_024.fsa	205.466	422	2179
B, 172	GM830_A06_79R1_024.fsa	206.578	74	295
B, 173	GM830_A06_79R1_024.fsa	207.598	45	167
B, 174	GM830_A06_79R1_024.fsa	208.433	49	192
B, 175	GM830_A06_79R1_024.fsa	209.36	1534	7894
B, 176	GM830_A06_79R1_024.fsa	210.473	390	1678
B, 177	GM830_A06_79R1_024.fsa	211.587	782	3939
B, 178	GM830_A06_79R1_024.fsa	212.422	225	1218
B, 179	GM830_A06_79R1_024.fsa	213.257	1067	5565
B, 180	GM830_A06_79R1_024.fsa	214.375	23	63
B, 181	GM830_A06_79R1_024.fsa	215.408	976	5065
B, 182	GM830_A06_79R1_024.fsa	216.533	89	352
B, 183	GM830_A06_79R1_024.fsa	217.658	1695	9263
B, 184	GM830_A06_79R1_024.fsa	218.782	153	637
B, 185	GM830_A06_79R1_024.fsa	219.813	505	2661
B, 186	GM830_A06_79R1_024.fsa	220.821	530	2754
B, 187	GM830_A06_79R1_024.fsa	221.917	453	2387
B, 188	GM830_A06_79R1_024.fsa	222.83	1126	6650
B, 189	GM830_A06_79R1_024.fsa	223.834	32	133
B, 190	GM830_A06_79R1_024.fsa	224.929	1774	10051
B, 191	GM830_A06_79R1_024.fsa	226.024	533	2826
B, 192	GM830_A06_79R1_024.fsa	227.12	20	59
B, 193	GM830_A06_79R1_024.fsa	228.033	229	1060
B, 194	GM830_A06_79R1_024.fsa	228.855	169	746
B, 195	GM830_A06_79R1_024.fsa	229.951	696	3728
B, 196	GM830_A06_79R1_024.fsa	230.955	986	5354
B, 197	GM830_A06_79R1_024.fsa	232.051	111	489
B, 198	GM830_A06_79R1_024.fsa	232.873	496	2585
B, 199	GM830_A06_79R1_024.fsa	233.969	64	234
B, 200	GM830_A06_79R1_024.fsa	235.065	2357	14230
B, 201	GM830_A06_79R1_024.fsa	236.07	600	3564
B, 202	GM830_A06_79R1_024.fsa	237.075	92	400
B, 203	GM830_A06_79R1_024.fsa	238.172	143	616
B, 204	GM830_A06_79R1_024.fsa	239.269	366	1936
B, 205	GM830_A06_79R1_024.fsa	240.285	129	565
B, 206	GM830_A06_79R1_024.fsa	241.328	133	644
B, 207	GM830_A06_79R1_024.fsa	242.275	644	3576
B, 208	GM830_A06_79R1_024.fsa	243.41	61	247
B, 209	GM830_A06_79R1_024.fsa	244.449	2543	15414
B, 210	GM830_A06_79R1_024.fsa	245.487	269	1653
B, 211	GM830_A06_79R1_024.fsa	246.523	64	246
B, 212	GM830_A06_79R1_024.fsa	247.464	73	302
B, 213	GM830_A06_79R1_024.fsa	248.498	952	5366
B, 214	GM830_A06_79R1_024.fsa	249.531	74	191
B, 215	GM830_A06_79R1_024.fsa	250.364	139	614
B, 216	GM830_A06_79R1_024.fsa	251.362	3129	19379
B, 217	GM830_A06_79R1_024.fsa	252.269	293	1582
B, 218	GM830_A06_79R1_024.fsa	253.354	28	103
B, 219	GM830_A06_79R1_024.fsa	254.438	254	1477
B, 220	GM830_A06_79R1_024.fsa	255.519	1507	9468
B, 221	GM830_A06_79R1_024.fsa	256.418	108	575
B, 222	GM830_A06_79R1_024.fsa	257.405	55	191
B, 223	GM830_A06_79R1_024.fsa	258.391	684	4556
B, 224	GM830_A06_79R1_024.fsa	259.375	3124	19847
B, 225	GM830_A06_79R1_024.fsa	260.457	80	378
B, 226	GM830_A06_79R1_024.fsa	261.37	144	637
B, 227	GM830_A06_79R1_024.fsa	262.375	193	1075
B, 228	GM830_A06_79R1_024.fsa	263.379	1078	6580
B, 229	GM830_A06_79R1_024.fsa	264.384	67	254
B, 230	GM830_A06_79R1_024.fsa	265.479	47	176
B, 231	GM830_A06_79R1_024.fsa	266.393	102	542
B, 232	GM830_A06_79R1_024.fsa	267.397	1103	7297
B, 233	GM830_A06_79R1_024.fsa	268.402	356	2095
B, 234	GM830_A06_79R1_024.fsa	269.589	22	72
B, 235	GM830_A06_79R1_024.fsa	270.502	188	1088
B, 236	GM830_A06_79R1_024.fsa	271.598	176	979
B, 237	GM830_A06_79R1_024.fsa	272.694	53	253
B, 238	GM830_A06_79R1_024.fsa	273.699	54	312
B, 239	GM830_A06_79R1_024.fsa	274.612	54	280
B, 240	GM830_A06_79R1_024.fsa	275.616	25	113
B, 241	GM830_A06_79R1_024.fsa	276.621	61	232
B, 242	GM830_A06_79R1_024.fsa	277.717	671	4379
B, 243	GM830_A06_79R1_024.fsa	278.721	488	3060
B, 244	GM830_A06_79R1_024.fsa	280.54	1538	9893
B, 245	GM830_A06_79R1_024.fsa	281.621	563	3360
B, 246	GM830_A06_79R1_024.fsa	282.431	45	111
B, 247	GM830_A06_79R1_024.fsa	283.51	1658	10711
B, 248	GM830_A06_79R1_024.fsa	284.589	516	3140
B, 249	GM830_A06_79R1_024.fsa	285.758	21	56
B, 250	GM830_A06_79R1_024.fsa	286.656	51	226
B, 251	GM830_A06_79R1_024.fsa	287.824	133	912
B, 252	GM830_A06_79R1_024.fsa	288.811	860	6369
B, 253	GM830_A06_79R1_024.fsa	289.708	807	5820
B, 254	GM830_A06_79R1_024.fsa	290.784	27	90
B, 255	GM830_A06_79R1_024.fsa	291.949	45	155
B, 256	GM830_A06_79R1_024.fsa	292.935	357	2082
B, 257	GM830_A06_79R1_024.fsa	293.83	73	264
B, 258	GM830_A06_79R1_024.fsa	294.815	44	169
B, 259	GM830_A06_79R1_024.fsa	295.71	270	1477
B, 260	GM830_A06_79R1_024.fsa	296.604	80	341
B, 261	GM830_A06_79R1_024.fsa	297.677	986	6440
B, 262	GM830_A06_79R1_024.fsa	298.66	180	899
B, 263	GM830_A06_79R1_024.fsa	299.821	447	2441
B, 264	GM830_A06_79R1_024.fsa	300.885	681	3951
B, 265	GM830_A06_79R1_024.fsa	301.948	239	1220
B, 266	GM830_A06_79R1_024.fsa	302.837	100	524
B, 267	GM830_A06_79R1_024.fsa	303.638	630	4066
B, 268	GM830_A06_79R1_024.fsa	304.708	56	160
B, 269	GM830_A06_79R1_024.fsa	305.512	247	1316
B, 270	GM830_A06_79R1_024.fsa	306.587	522	3221
B, 271	GM830_A06_79R1_024.fsa	307.484	334	1946
B, 272	GM830_A06_79R1_024.fsa	308.564	787	4987
B, 273	GM830_A06_79R1_024.fsa	309.465	135	688
B, 274	GM830_A06_79R1_024.fsa	310.64	566	3508
B, 275	GM830_A06_79R1_024.fsa	312.544	626	4278
B, 276	GM830_A06_79R1_024.fsa	314.468	89	485
B, 277	GM830_A06_79R1_024.fsa	315.591	159	966
B, 278	GM830_A06_79R1_024.fsa	316.716	831	5690
B, 279	GM830_A06_79R1_024.fsa	317.841	25	92
B, 280	GM830_A06_79R1_024.fsa	318.779	192	1128
B, 281	GM830_A06_79R1_024.fsa	319.906	135	779
B, 282	GM830_A06_79R1_024.fsa	321.005	96	519
B, 283	GM830_A06_79R1_024.fsa	322.008	799	6016
B, 284	GM830_A06_79R1_024.fsa	323.101	182	1177
B, 285	GM830_A06_79R1_024.fsa	324.191	12	29
B, 286	GM830_A06_79R1_024.fsa	325.281	762	5339
B, 287	GM830_A06_79R1_024.fsa	326.368	239	1542
B, 288	GM830_A06_79R1_024.fsa	327.273	97	538
B, 289	GM830_A06_79R1_024.fsa	328.267	1817	13496
B, 290	GM830_A06_79R1_024.fsa	329.17	6	11
B, 291	GM830_A06_79R1_024.fsa	330.341	59	329
B, 292	GM830_A06_79R1_024.fsa	331.331	1004	7820
B, 293	GM830_A06_79R1_024.fsa	332.32	744	5627
B, 294	GM830_A06_79R1_024.fsa	334.471	938	7642
B, 295	GM830_A06_79R1_024.fsa	335.545	641	4957
B, 296	GM830_A06_79R1_024.fsa	337.509	660	5556
B, 297	GM830_A06_79R1_024.fsa	338.488	690	5494
B, 298	GM830_A06_79R1_024.fsa	339.556	30	123
B, 299	GM830_A06_79R1_024.fsa	340.726	85	615
B, 300	GM830_A06_79R1_024.fsa	341.451	126	838
B, 301	GM830_A06_79R1_024.fsa	343.445	240	1908
B, 302	GM830_A06_79R1_024.fsa	344.533	230	1918
B, 303	GM830_A06_79R1_024.fsa	345.529	35	116
B, 304	GM830_A06_79R1_024.fsa	346.526	150	1034
B, 305	GM830_A06_79R1_024.fsa	347.612	39	130
B, 306	GM830_A06_79R1_024.fsa	348.608	35	149
B, 307	GM830_A06_79R1_024.fsa	349.604	22	144
B, 308	GM830_A06_79R1_024.fsa	350.69	18	65
B, 309	GM830_A06_79R1_024.fsa	351.776	42	151
B, 310	GM830_A06_79R1_024.fsa	352.951	87	578
B, 311	GM830_A06_79R1_024.fsa	353.675	170	1165
B, 312	GM830_A06_79R1_024.fsa	354.94	170	1027
B, 313	GM830_A06_79R1_024.fsa	355.664	4	7
B, 314	GM830_A06_79R1_024.fsa	356.658	136	810
B, 315	GM830_A06_79R1_024.fsa	357.832	748	5856
B, 316	GM830_A06_79R1_024.fsa	359.91	1008	7492
B, 317	GM830_A06_79R1_024.fsa	360.981	76	399
B, 318	GM830_A06_79R1_024.fsa	362.051	1724	13400
B, 319	GM830_A06_79R1_024.fsa	363.033	90	461
B, 320	GM830_A06_79R1_024.fsa	364.103	320	1659
B, 321	GM830_A06_79R1_024.fsa	365.174	344	1808
B, 322	GM830_A06_79R1_024.fsa	366.245	917	5965
B, 323	GM830_A06_79R1_024.fsa	367.316	138	547
B, 324	GM830_A06_79R1_024.fsa	368.298	714	4580
B, 325	GM830_A06_79R1_024.fsa	369.369	125	540
B, 326	GM830_A06_79R1_024.fsa	370.351	681	4412
B, 327	GM830_A06_79R1_024.fsa	371.423	131	559
B, 328	GM830_A06_79R1_024.fsa	372.405	650	4163
B, 329	GM830_A06_79R1_024.fsa	373.477	105	413
B, 330	GM830_A06_79R1_024.fsa	374.46	614	3887
B, 331	GM830_A06_79R1_024.fsa	375.442	105	395
B, 332	GM830_A06_79R1_024.fsa	376.604	613	3899
B, 333	GM830_A06_79R1_024.fsa	377.587	98	365
B, 334	GM830_A06_79R1_024.fsa	378.57	600	3847
B, 335	GM830_A06_79R1_024.fsa	379.553	89	315
B, 336	GM830_A06_79R1_024.fsa	380.637	501	3102
B, 337	GM830_A06_79R1_024.fsa	381.729	37	133
B, 338	GM830_A06_79R1_024.fsa	382.73	527	3637
B, 339	GM830_A06_79R1_024.fsa	383.731	203	1266
B, 340	GM830_A06_79R1_024.fsa	384.732	185	1017
B, 341	GM830_A06_79R1_024.fsa	386.733	739	6403
B, 342	GM830_A06_79R1_024.fsa	387.642	164	933
B, 343	GM830_A06_79R1_024.fsa	388.824	314	1853
B, 344	GM830_A06_79R1_024.fsa	389.915	81	359
B, 345	GM830_A06_79R1_024.fsa	391.006	564	4341
B, 346	GM830_A06_79R1_024.fsa	392.006	360	2658
B, 347	GM830_A06_79R1_024.fsa	393.005	113	469
B, 348	GM830_A06_79R1_024.fsa	394.005	5	16
B, 349	GM830_A06_79R1_024.fsa	395.095	704	5648
B, 350	GM830_A06_79R1_024.fsa	396.094	11	11
B, 351	GM830_A06_79R1_024.fsa	397.185	456	3314
B, 352	GM830_A06_79R1_024.fsa	399.092	820	7291
B, 353	GM830_A06_79R1_024.fsa	400.177	287	1953
B, 354	GM830_A06_79R1_024.fsa	401.151	52	198
B, 355	GM830_A06_79R1_024.fsa	403.013	347	2489
B, 356	GM830_A06_79R1_024.fsa	404.078	51	180
B, 357	GM830_A06_79R1_024.fsa	405.146	145	993
B, 358	GM830_A06_79R1_024.fsa	406.125	474	4569
B, 359	GM830_A06_79R1_024.fsa	406.838	299	2296
B, 360	GM830_A06_79R1_024.fsa	408.087	285	1963
B, 361	GM830_A06_79R1_024.fsa	409.874	479	3872
B, 362	GM830_A06_79R1_024.fsa	411.935	314	2630
B, 363	GM830_A06_79R1_024.fsa	412.832	69	483
B, 364	GM830_A06_79R1_024.fsa	413.73	4	6
B, 365	GM830_A06_79R1_024.fsa	414.184	3	10
B, 366	GM830_A06_79R1_024.fsa	415.105	152	975
B, 367	GM830_A06_79R1_024.fsa	417.226	975	8398
B, 368	GM830_A06_79R1_024.fsa	419.537	278	2198
B, 369	GM830_A06_79R1_024.fsa	420.546	142	1126
B, 370	GM830_A06_79R1_024.fsa	421.547	33	166
B, 371	GM830_A06_79R1_024.fsa	422.639	111	745
B, 372	GM830_A06_79R1_024.fsa	423.458	15	49
B, 373	GM830_A06_79R1_024.fsa	424.732	23	97
B, 374	GM830_A06_79R1_024.fsa	425.824	45	155
B, 375	GM830_A06_79R1_024.fsa	426.915	38	178
B, 376	GM830_A06_79R1_024.fsa	428.006	52	186
B, 377	GM830_A06_79R1_024.fsa	429.097	37	146
B, 378	GM830_A06_79R1_024.fsa	430.188	6	20
B, 379	GM830_A06_79R1_024.fsa	431.006	58	231
B, 380	GM830_A06_79R1_024.fsa	432.188	7	30
B, 381	GM830_A06_79R1_024.fsa	432.915	17	64
B, 382	GM830_A06_79R1_024.fsa	434.823	357	3020
B, 383	GM830_A06_79R1_024.fsa	436.822	129	872
B, 384	GM830_A06_79R1_024.fsa	437.73	137	870
B, 385	GM830_A06_79R1_024.fsa	438.82	37	145
B, 386	GM830_A06_79R1_024.fsa	439.818	136	950
B, 387	GM830_A06_79R1_024.fsa	441.567	18	50
B, 388	GM830_A06_79R1_024.fsa	442.582	20	63
B, 389	GM830_A06_79R1_024.fsa	443.598	102	630
B, 390	GM830_A06_79R1_024.fsa	444.706	62	356
B, 391	GM830_A06_79R1_024.fsa	445.815	135	1099
B, 392	GM830_A06_79R1_024.fsa	446.739	43	264
B, 393	GM830_A06_79R1_024.fsa	448.126	19	68
B, 394	GM830_A06_79R1_024.fsa	448.866	29	136
B, 395	GM830_A06_79R1_024.fsa	449.792	15	60
B, 396	GM830_A06_79R1_024.fsa	450.903	26	180
B, 397	GM830_A06_79R1_024.fsa	451.83	42	294
B, 398	GM830_A06_79R1_024.fsa	453.591	28	110
B, 399	GM830_A06_79R1_024.fsa	454.148	12	34
B, 400	GM830_A06_79R1_024.fsa	454.797	18	56
B, 401	GM830_A06_79R1_024.fsa	455.725	9	25
B, 402	GM830_A06_79R1_024.fsa	456.747	108	797
B, 403	GM830_A06_79R1_024.fsa	457.769	29	124
B, 404	GM830_A06_79R1_024.fsa	458.977	42	319
B, 405	GM830_A06_79R1_024.fsa	459.628	27	184
B, 406	GM830_A06_79R1_024.fsa	461.013	43	240
B, 407	GM830_A06_79R1_024.fsa	461.842	88	768
B, 408	GM830_A06_79R1_024.fsa	463.04	38	233
B, 409	GM830_A06_79R1_024.fsa	463.963	5	6
B, 410	GM830_A06_79R1_024.fsa	465.994	8	17
B, 411	GM830_A06_79R1_024.fsa	467.842	286	2324
B, 412	GM830_A06_79R1_024.fsa	469.785	23	90
B, 413	GM830_A06_79R1_024.fsa	470.711	94	657
B, 414	GM830_A06_79R1_024.fsa	471.823	138	969
B, 415	GM830_A06_79R1_024.fsa	472.843	368	3393
B, 416	GM830_A06_79R1_024.fsa	473.864	30	87
B, 417	GM830_A06_79R1_024.fsa	474.792	50	222
B, 418	GM830_A06_79R1_024.fsa	475.721	249	2012
B, 419	GM830_A06_79R1_024.fsa	476.836	65	275
B, 420	GM830_A06_79R1_024.fsa	477.859	9	29
B, 421	GM830_A06_79R1_024.fsa	478.976	47	278
B, 422	GM830_A06_79R1_024.fsa	480.658	138	1157
B, 423	GM830_A06_79R1_024.fsa	481.974	10	14
B, 424	GM830_A06_79R1_024.fsa	482.633	20	94
B, 425	GM830_A06_79R1_024.fsa	483.857	46	196
B, 426	GM830_A06_79R1_024.fsa	484.989	11	30
B, 427	GM830_A06_79R1_024.fsa	485.933	279	2135
B, 428	GM830_A06_79R1_024.fsa	486.972	565	5381
B, 429	GM830_A06_79R1_024.fsa	489.054	241	1700
B, 430	GM830_A06_79R1_024.fsa	490.191	50	164
B, 431	GM830_A06_79R1_024.fsa	491.234	113	634
B, 432	GM830_A06_79R1_024.fsa	492.373	49	239
B, 433	GM830_A06_79R1_024.fsa	494.275	408	4112
B, 434	GM830_A06_79R1_024.fsa	495.513	1	2
B, 435	GM830_A06_79R1_024.fsa	497.42	15	45
B, 436	GM830_A06_79R1_024.fsa	497.993	12	22
B, 437	GM830_A06_79R1_024.fsa	498.566	3	5
B, 438	GM830_A06_79R1_024.fsa	499.426	5	7
B, 439	GM830_A06_79R1_024.fsa	500.569	84	476
B, 440	GM830_A06_79R1_024.fsa	501.614	30	93
B, 441	GM830_A06_79R1_024.fsa	503.709	290	3739
B, 442	GM830_A06_79R1_024.fsa	504.663	220	1675
B, 443	GM830_A06_79R1_024.fsa	505.715	12	29
B, 444	GM830_A06_79R1_024.fsa	506.96	29	174
B, 445	GM830_A06_79R1_024.fsa	509.459	421	7163
B, 446	GM830_A06_79R1_024.fsa	511.484	6	7
B, 447	GM830_A06_79R1_024.fsa	512.063	4	10
B, 448	GM830_A06_79R1_024.fsa	515.769	500	7439
B, 449	GM830_A06_79R1_024.fsa	516.851	468	4313
B, 450	GM830_A06_79R1_024.fsa	518.523	2	3
B, 451	GM830_A06_79R1_024.fsa	519.015	6	9
B, 452	GM830_A06_79R1_024.fsa	520	31	134
B, 453	GM830_A06_79R1_024.fsa	521.825	165	2034
B, 454	GM830_A06_79R1_024.fsa	523.555	5	9
B, 455	GM830_A06_79R1_024.fsa	524.227	7	11
B, 456	GM830_A06_79R1_024.fsa	524.996	3	7
B, 457	GM830_A06_79R1_024.fsa	525.765	14	19
B, 458	GM830_A06_79R1_024.fsa	527.879	159	1783
B, 459	GM830_A06_79R1_024.fsa	528.937	174	1903
B, 460	GM830_A06_79R1_024.fsa	529.706	53	372
B, 461	GM830_A06_79R1_024.fsa	530.956	9	15
B, 462	GM830_A06_79R1_024.fsa	531.437	5	5
B, 463	GM830_A06_79R1_024.fsa	532.11	2	2
B, 464	GM830_A06_79R1_024.fsa	535.092	874	14706
B, 465	GM830_A06_79R1_024.fsa	537.69	115	990
B, 466	GM830_A06_79R1_024.fsa	539.037	8	22
B, 467	GM830_A06_79R1_024.fsa	539.807	19	46
B, 468	GM830_A06_79R1_024.fsa	540.689	66	346
B, 469	GM830_A06_79R1_024.fsa	543.85	301	5808
B, 470	GM830_A06_79R1_024.fsa	546.43	11	29
B, 471	GM830_A06_79R1_024.fsa	546.927	12	16
B, 472	GM830_A06_79R1_024.fsa	547.524	2	2
B, 473	GM830_A06_79R1_024.fsa	554.536	29906	558287
Y, 1	GM830_A06_79R1_024.fsa	554.637	3513	11416
O, 1	GM830_A06_79R1_024.fsa	20	4688	49281
O, 2	GM830_A06_79R1_024.fsa	40	4438	31705
O, 3	GM830_A06_79R1_024.fsa	60	8413	45234
O, 4	GM830_A06_79R1_024.fsa	80	5307	30053
O, 5	GM830_A06_79R1_024.fsa	100	8353	43737
O, 6	GM830_A06_79R1_024.fsa	114	9580	48349
O, 7	GM830_A06_79R1_024.fsa	120	7514	39215
O, 8	GM830_A06_79R1_024.fsa	140	5976	30392
O, 9	GM830_A06_79R1_024.fsa	160	6329	32907
O, 10	GM830_A06_79R1_024.fsa	180	7460	38642
O, 11	GM830_A06_79R1_024.fsa	200	5738	30965
O, 12	GM830_A06_79R1_024.fsa	214	5677	31519
O, 13	GM830_A06_79R1_024.fsa	220	4526	25984
O, 14	GM830_A06_79R1_024.fsa	240	6403	38893
O, 15	GM830_A06_79R1_024.fsa	250	3033	18918
O, 16	GM830_A06_79R1_024.fsa	260	4801	30179
O, 17	GM830_A06_79R1_024.fsa	280	5194	35561
O, 18	GM830_A06_79R1_024.fsa	300	5357	38029
O, 19	GM830_A06_79R1_024.fsa	314	3486	25710
O, 20	GM830_A06_79R1_024.fsa	320	3886	29805
O, 21	GM830_A06_79R1_024.fsa	340	5012	39589
O, 22	GM830_A06_79R1_024.fsa	360	4151	34734
O, 23	GM830_A06_79R1_024.fsa	380	3003	26204
O, 24	GM830_A06_79R1_024.fsa	400	4244	37947
O, 25	GM830_A06_79R1_024.fsa	414	3968	36552
O, 26	GM830_A06_79R1_024.fsa	420	3764	34805
O, 27	GM830_A06_79R1_024.fsa	440	4567	43841
O, 28	GM830_A06_79R1_024.fsa	460	4971	48827
O, 29	GM830_A06_79R1_024.fsa	480	4829	48504
O, 30	GM830_A06_79R1_024.fsa	500	2184	22358
O, 31	GM830_A06_79R1_024.fsa	514	2396	24689
O, 32	GM830_A06_79R1_024.fsa	520	5252	54552
O, 33	GM830_A06_79R1_024.fsa	540	3970	44814
O, 34	GM830_A06_79R1_024.fsa	560	2591	29124
O, 35	GM830_A06_79R1_024.fsa	580	4065	45335
O, 36	GM830_A06_79R1_024.fsa	600	2686	29620

## Sheet: 79R2
Dye/Sample Peak	Sample File Name	Size	Height	Area in Point
B, 1	GM830_A07_79R2_032.fsa	1.6418	216	1469
B, 2	GM830_A07_79R2_032.fsa	3.5821	43	274
B, 3	GM830_A07_79R2_032.fsa	5.2239	61	384
B, 4	GM830_A07_79R2_032.fsa	6.5672	6	21
B, 5	GM830_A07_79R2_032.fsa	7.3134	4	23
B, 6	GM830_A07_79R2_032.fsa	8.806	31	154
B, 7	GM830_A07_79R2_032.fsa	10.2985	60	344
B, 8	GM830_A07_79R2_032.fsa	11.791	268	1428
B, 9	GM830_A07_79R2_032.fsa	13.2836	114	620
B, 10	GM830_A07_79R2_032.fsa	15.3731	67	279
B, 11	GM830_A07_79R2_032.fsa	17.3134	237	1179
B, 12	GM830_A07_79R2_032.fsa	18.9552	2091	12360
B, 13	GM830_A07_79R2_032.fsa	20.5117	1178	8068
B, 14	GM830_A07_79R2_032.fsa	21.6927	1181	7137
B, 15	GM830_A07_79R2_032.fsa	23.0207	240	1692
B, 16	GM830_A07_79R2_032.fsa	25.6095	518	2595
B, 17	GM830_A07_79R2_032.fsa	27.3393	552	2881
B, 18	GM830_A07_79R2_032.fsa	29.3331	295	1606
B, 19	GM830_A07_79R2_032.fsa	30.6825	1013	5634
B, 20	GM830_A07_79R2_032.fsa	32.0074	635	3216
B, 21	GM830_A07_79R2_032.fsa	34.1628	130	707
B, 22	GM830_A07_79R2_032.fsa	35.4255	466	2582
B, 23	GM830_A07_79R2_032.fsa	36.3922	288	1715
B, 24	GM830_A07_79R2_032.fsa	38.2864	272	1242
B, 25	GM830_A07_79R2_032.fsa	40.1225	504	2723
B, 26	GM830_A07_79R2_032.fsa	41.0974	88	446
B, 27	GM830_A07_79R2_032.fsa	42.063	29	70
B, 28	GM830_A07_79R2_032.fsa	43.3763	346	2267
B, 29	GM830_A07_79R2_032.fsa	44.79	1150	10690
B, 30	GM830_A07_79R2_032.fsa	47.5607	689	7261
B, 31	GM830_A07_79R2_032.fsa	49.2554	26	46
B, 32	GM830_A07_79R2_032.fsa	50.4808	446	1801
B, 33	GM830_A07_79R2_032.fsa	51.2532	1168	5235
B, 34	GM830_A07_79R2_032.fsa	53.2133	4288	27924
B, 35	GM830_A07_79R2_032.fsa	55.56	1425	6374
B, 36	GM830_A07_79R2_032.fsa	56.8181	1959	9185
B, 37	GM830_A07_79R2_032.fsa	57.6485	501	2406
B, 38	GM830_A07_79R2_032.fsa	58.7797	1643	7716
B, 39	GM830_A07_79R2_032.fsa	60.3195	1606	7460
B, 40	GM830_A07_79R2_032.fsa	62.0188	352	1622
B, 41	GM830_A07_79R2_032.fsa	62.8655	376	1778
B, 42	GM830_A07_79R2_032.fsa	64.2372	784	3845
B, 43	GM830_A07_79R2_032.fsa	65.0787	340	1890
B, 44	GM830_A07_79R2_032.fsa	66.442	7445	37999
B, 45	GM830_A07_79R2_032.fsa	67.6959	247	1218
B, 46	GM830_A07_79R2_032.fsa	68.7375	100	383
B, 47	GM830_A07_79R2_032.fsa	70.0871	1897	8869
B, 48	GM830_A07_79R2_032.fsa	71.2251	2801	13383
B, 49	GM830_A07_79R2_032.fsa	72.6683	802	3519
B, 50	GM830_A07_79R2_032.fsa	73.7982	2663	13479
B, 51	GM830_A07_79R2_032.fsa	74.5154	1031	5920
B, 52	GM830_A07_79R2_032.fsa	75.2311	775	4128
B, 53	GM830_A07_79R2_032.fsa	75.9454	4057	20723
B, 54	GM830_A07_79R2_032.fsa	77.2682	320	1157
B, 55	GM830_A07_79R2_032.fsa	78.3837	664	2987
B, 56	GM830_A07_79R2_032.fsa	79.6975	284	1522
B, 57	GM830_A07_79R2_032.fsa	80.5039	4937	25248
B, 58	GM830_A07_79R2_032.fsa	81.8123	814	4229
B, 59	GM830_A07_79R2_032.fsa	83.3194	63	198
B, 60	GM830_A07_79R2_032.fsa	84.4226	2679	12627
B, 61	GM830_A07_79R2_032.fsa	85.5243	4342	20314
B, 62	GM830_A07_79R2_032.fsa	86.2246	224	900
B, 63	GM830_A07_79R2_032.fsa	87.124	1046	4820
B, 64	GM830_A07_79R2_032.fsa	88.3216	148	565
B, 65	GM830_A07_79R2_032.fsa	89.4178	2342	11678
B, 66	GM830_A07_79R2_032.fsa	90.214	1040	5238
B, 67	GM830_A07_79R2_032.fsa	91.1088	1305	6297
B, 68	GM830_A07_79R2_032.fsa	92.201	27	85
B, 69	GM830_A07_79R2_032.fsa	92.9944	42	102
B, 70	GM830_A07_79R2_032.fsa	94.1829	1786	8587
B, 71	GM830_A07_79R2_032.fsa	95.2708	307	1319
B, 72	GM830_A07_79R2_032.fsa	96.5545	339	1389
B, 73	GM830_A07_79R2_032.fsa	97.639	342	1551
B, 74	GM830_A07_79R2_032.fsa	99.0171	335	1340
B, 75	GM830_A07_79R2_032.fsa	100.1	1277	6448
B, 76	GM830_A07_79R2_032.fsa	100.803	6607	33427
B, 77	GM830_A07_79R2_032.fsa	101.905	735	3635
B, 78	GM830_A07_79R2_032.fsa	102.904	894	4068
B, 79	GM830_A07_79R2_032.fsa	104.893	6518	32750
B, 80	GM830_A07_79R2_032.fsa	105.982	976	4483
B, 81	GM830_A07_79R2_032.fsa	107.364	226	969
B, 82	GM830_A07_79R2_032.fsa	108.543	552	2734
B, 83	GM830_A07_79R2_032.fsa	109.328	3372	17011
B, 84	GM830_A07_79R2_032.fsa	110.502	4625	22291
B, 85	GM830_A07_79R2_032.fsa	111.671	84	371
B, 86	GM830_A07_79R2_032.fsa	112.644	2769	13260
B, 87	GM830_A07_79R2_032.fsa	113.71	900	4435
B, 88	GM830_A07_79R2_032.fsa	114.472	804	3780
B, 89	GM830_A07_79R2_032.fsa	115.603	4342	20731
B, 90	GM830_A07_79R2_032.fsa	116.918	42	166
B, 91	GM830_A07_79R2_032.fsa	118.042	73	282
B, 92	GM830_A07_79R2_032.fsa	119.162	1571	7593
B, 93	GM830_A07_79R2_032.fsa	120.186	426	1967
B, 94	GM830_A07_79R2_032.fsa	121.304	128	499
B, 95	GM830_A07_79R2_032.fsa	122.329	388	1680
B, 96	GM830_A07_79R2_032.fsa	123.261	229	1079
B, 97	GM830_A07_79R2_032.fsa	124.287	794	4068
B, 98	GM830_A07_79R2_032.fsa	125.313	1511	7491
B, 99	GM830_A07_79R2_032.fsa	126.246	332	1473
B, 100	GM830_A07_79R2_032.fsa	127.46	77	203
B, 101	GM830_A07_79R2_032.fsa	128.487	2654	12325
B, 102	GM830_A07_79R2_032.fsa	129.515	940	4295
B, 103	GM830_A07_79R2_032.fsa	130.637	1215	5775
B, 104	GM830_A07_79R2_032.fsa	131.665	4389	22246
B, 105	GM830_A07_79R2_032.fsa	132.413	1188	5924
B, 106	GM830_A07_79R2_032.fsa	133.162	523	2700
B, 107	GM830_A07_79R2_032.fsa	133.91	911	4314
B, 108	GM830_A07_79R2_032.fsa	135.034	540	2269
B, 109	GM830_A07_79R2_032.fsa	136.251	165	776
B, 110	GM830_A07_79R2_032.fsa	137.469	144	569
B, 111	GM830_A07_79R2_032.fsa	138.5	306	1344
B, 112	GM830_A07_79R2_032.fsa	140.191	580	3067
B, 113	GM830_A07_79R2_032.fsa	141.335	3335	16276
B, 114	GM830_A07_79R2_032.fsa	142.479	52	225
B, 115	GM830_A07_79R2_032.fsa	143.718	337	1556
B, 116	GM830_A07_79R2_032.fsa	144.766	660	3156
B, 117	GM830_A07_79R2_032.fsa	146.005	12	29
B, 118	GM830_A07_79R2_032.fsa	146.767	592	2457
B, 119	GM830_A07_79R2_032.fsa	147.815	653	2859
B, 120	GM830_A07_79R2_032.fsa	148.863	768	3566
B, 121	GM830_A07_79R2_032.fsa	149.815	312	1207
B, 122	GM830_A07_79R2_032.fsa	150.863	1110	5106
B, 123	GM830_A07_79R2_032.fsa	152.006	473	2074
B, 124	GM830_A07_79R2_032.fsa	153.148	173	713
B, 125	GM830_A07_79R2_032.fsa	154.195	475	2239
B, 126	GM830_A07_79R2_032.fsa	155.433	28	75
B, 127	GM830_A07_79R2_032.fsa	156.384	1246	5965
B, 128	GM830_A07_79R2_032.fsa	157.241	305	1397
B, 129	GM830_A07_79R2_032.fsa	158.002	88	375
B, 130	GM830_A07_79R2_032.fsa	158.953	3598	17944
B, 131	GM830_A07_79R2_032.fsa	160.187	118	425
B, 132	GM830_A07_79R2_032.fsa	161.403	330	1415
B, 133	GM830_A07_79R2_032.fsa	162.525	833	3904
B, 134	GM830_A07_79R2_032.fsa	163.459	188	829
B, 135	GM830_A07_79R2_032.fsa	164.299	1225	6309
B, 136	GM830_A07_79R2_032.fsa	165.326	6549	33170
B, 137	GM830_A07_79R2_032.fsa	166.445	67	310
B, 138	GM830_A07_79R2_032.fsa	167.563	660	3004
B, 139	GM830_A07_79R2_032.fsa	168.68	312	1491
B, 140	GM830_A07_79R2_032.fsa	169.518	2454	12622
B, 141	GM830_A07_79R2_032.fsa	170.634	4813	24693
B, 142	GM830_A07_79R2_032.fsa	171.657	41	177
B, 143	GM830_A07_79R2_032.fsa	172.586	2849	14419
B, 144	GM830_A07_79R2_032.fsa	173.7	2845	14619
B, 145	GM830_A07_79R2_032.fsa	175.648	2101	10997
B, 146	GM830_A07_79R2_032.fsa	176.76	752	3752
B, 147	GM830_A07_79R2_032.fsa	177.594	76	249
B, 148	GM830_A07_79R2_032.fsa	178.705	885	4189
B, 149	GM830_A07_79R2_032.fsa	179.723	1141	5649
B, 150	GM830_A07_79R2_032.fsa	180.841	736	3459
B, 151	GM830_A07_79R2_032.fsa	181.682	282	1169
B, 152	GM830_A07_79R2_032.fsa	182.709	551	2451
B, 153	GM830_A07_79R2_032.fsa	183.736	58	224
B, 154	GM830_A07_79R2_032.fsa	184.762	129	637
B, 155	GM830_A07_79R2_032.fsa	185.601	165	800
B, 156	GM830_A07_79R2_032.fsa	186.44	35	134
B, 157	GM830_A07_79R2_032.fsa	187.371	718	3941
B, 158	GM830_A07_79R2_032.fsa	188.675	60	202
B, 159	GM830_A07_79R2_032.fsa	189.512	297	1367
B, 160	GM830_A07_79R2_032.fsa	190.722	495	2797
B, 161	GM830_A07_79R2_032.fsa	191.558	2401	13020
B, 162	GM830_A07_79R2_032.fsa	192.674	1069	5630
B, 163	GM830_A07_79R2_032.fsa	193.881	287	1320
B, 164	GM830_A07_79R2_032.fsa	194.995	925	4972
B, 165	GM830_A07_79R2_032.fsa	195.83	986	5414
B, 166	GM830_A07_79R2_032.fsa	197.036	143	589
B, 167	GM830_A07_79R2_032.fsa	197.962	17	47
B, 168	GM830_A07_79R2_032.fsa	198.981	1380	7082
B, 169	GM830_A07_79R2_032.fsa	200.091	147	567
B, 170	GM830_A07_79R2_032.fsa	200.911	174	677
B, 171	GM830_A07_79R2_032.fsa	202.004	1569	8215
B, 172	GM830_A07_79R2_032.fsa	203.099	342	1587
B, 173	GM830_A07_79R2_032.fsa	204.194	277	1385
B, 174	GM830_A07_79R2_032.fsa	205.382	422	2225
B, 175	GM830_A07_79R2_032.fsa	206.479	75	323
B, 176	GM830_A07_79R2_032.fsa	207.577	37	141
B, 177	GM830_A07_79R2_032.fsa	208.493	44	212
B, 178	GM830_A07_79R2_032.fsa	209.317	1528	8002
B, 179	GM830_A07_79R2_032.fsa	210.418	354	1612
B, 180	GM830_A07_79R2_032.fsa	211.519	754	3854
B, 181	GM830_A07_79R2_032.fsa	212.345	222	1050
B, 182	GM830_A07_79R2_032.fsa	213.264	1100	5788
B, 183	GM830_A07_79R2_032.fsa	214.375	18	59
B, 184	GM830_A07_79R2_032.fsa	215.407	945	5125
B, 185	GM830_A07_79R2_032.fsa	216.532	86	343
B, 186	GM830_A07_79R2_032.fsa	217.657	1708	9831
B, 187	GM830_A07_79R2_032.fsa	218.782	142	588
B, 188	GM830_A07_79R2_032.fsa	219.906	510	2757
B, 189	GM830_A07_79R2_032.fsa	220.91	507	2823
B, 190	GM830_A07_79R2_032.fsa	222.002	435	2577
B, 191	GM830_A07_79R2_032.fsa	222.82	1154	6813
B, 192	GM830_A07_79R2_032.fsa	223.911	34	138
B, 193	GM830_A07_79R2_032.fsa	225	1787	10567
B, 194	GM830_A07_79R2_032.fsa	226.089	516	2926
B, 195	GM830_A07_79R2_032.fsa	227.087	17	41
B, 196	GM830_A07_79R2_032.fsa	227.993	229	1212
B, 197	GM830_A07_79R2_032.fsa	228.898	180	850
B, 198	GM830_A07_79R2_032.fsa	229.985	725	3971
B, 199	GM830_A07_79R2_032.fsa	231.07	1020	5889
B, 200	GM830_A07_79R2_032.fsa	232.065	116	565
B, 201	GM830_A07_79R2_032.fsa	232.968	507	2862
B, 202	GM830_A07_79R2_032.fsa	234.052	63	250
B, 203	GM830_A07_79R2_032.fsa	235.135	2364	14732
B, 204	GM830_A07_79R2_032.fsa	236.127	587	3616
B, 205	GM830_A07_79R2_032.fsa	237.209	94	443
B, 206	GM830_A07_79R2_032.fsa	238.2	128	631
B, 207	GM830_A07_79R2_032.fsa	239.28	378	2014
B, 208	GM830_A07_79R2_032.fsa	240.372	134	570
B, 209	GM830_A07_79R2_032.fsa	241.302	114	673
B, 210	GM830_A07_79R2_032.fsa	242.324	624	3768
B, 211	GM830_A07_79R2_032.fsa	243.345	44	194
B, 212	GM830_A07_79R2_032.fsa	244.457	2512	16001
B, 213	GM830_A07_79R2_032.fsa	245.383	251	1560
B, 214	GM830_A07_79R2_032.fsa	246.493	68	276
B, 215	GM830_A07_79R2_032.fsa	247.325	64	234
B, 216	GM830_A07_79R2_032.fsa	248.433	908	5428
B, 217	GM830_A07_79R2_032.fsa	249.539	54	205
B, 218	GM830_A07_79R2_032.fsa	250.27	129	708
B, 219	GM830_A07_79R2_032.fsa	251.258	3111	20221
B, 220	GM830_A07_79R2_032.fsa	252.335	299	1642
B, 221	GM830_A07_79R2_032.fsa	253.321	22	67
B, 222	GM830_A07_79R2_032.fsa	254.394	257	1561
B, 223	GM830_A07_79R2_032.fsa	255.465	1476	9879
B, 224	GM830_A07_79R2_032.fsa	256.446	96	538
B, 225	GM830_A07_79R2_032.fsa	257.336	37	149
B, 226	GM830_A07_79R2_032.fsa	258.314	686	4422
B, 227	GM830_A07_79R2_032.fsa	259.291	3033	20780
B, 228	GM830_A07_79R2_032.fsa	260.36	63	303
B, 229	GM830_A07_79R2_032.fsa	261.26	124	555
B, 230	GM830_A07_79R2_032.fsa	262.341	189	1055
B, 231	GM830_A07_79R2_032.fsa	263.331	1046	6686
B, 232	GM830_A07_79R2_032.fsa	264.322	55	236
B, 233	GM830_A07_79R2_032.fsa	265.312	45	169
B, 234	GM830_A07_79R2_032.fsa	266.393	89	507
B, 235	GM830_A07_79R2_032.fsa	267.384	1086	7713
B, 236	GM830_A07_79R2_032.fsa	268.375	331	2155
B, 237	GM830_A07_79R2_032.fsa	269.546	21	72
B, 238	GM830_A07_79R2_032.fsa	270.357	198	1140
B, 239	GM830_A07_79R2_032.fsa	271.528	163	982
B, 240	GM830_A07_79R2_032.fsa	272.609	50	269
B, 241	GM830_A07_79R2_032.fsa	273.6	56	338
B, 242	GM830_A07_79R2_032.fsa	274.502	42	201
B, 243	GM830_A07_79R2_032.fsa	275.673	35	153
B, 244	GM830_A07_79R2_032.fsa	276.574	41	176
B, 245	GM830_A07_79R2_032.fsa	277.656	632	4442
B, 246	GM830_A07_79R2_032.fsa	278.558	463	3009
B, 247	GM830_A07_79R2_032.fsa	280.448	1516	10391
B, 248	GM830_A07_79R2_032.fsa	281.524	553	3523
B, 249	GM830_A07_79R2_032.fsa	282.42	32	105
B, 250	GM830_A07_79R2_032.fsa	283.495	1633	11354
B, 251	GM830_A07_79R2_032.fsa	284.569	508	3190
B, 252	GM830_A07_79R2_032.fsa	285.554	10	28
B, 253	GM830_A07_79R2_032.fsa	286.627	52	250
B, 254	GM830_A07_79R2_032.fsa	287.789	123	816
B, 255	GM830_A07_79R2_032.fsa	288.683	829	6667
B, 256	GM830_A07_79R2_032.fsa	289.665	800	6107
B, 257	GM830_A07_79R2_032.fsa	290.647	23	105
B, 258	GM830_A07_79R2_032.fsa	291.986	30	125
B, 259	GM830_A07_79R2_032.fsa	292.967	343	2051
B, 260	GM830_A07_79R2_032.fsa	294.037	53	236
B, 261	GM830_A07_79R2_032.fsa	294.66	40	126
B, 262	GM830_A07_79R2_032.fsa	295.64	268	1416
B, 263	GM830_A07_79R2_032.fsa	296.62	61	260
B, 264	GM830_A07_79R2_032.fsa	297.688	962	6556
B, 265	GM830_A07_79R2_032.fsa	298.666	152	803
B, 266	GM830_A07_79R2_032.fsa	299.822	427	2599
B, 267	GM830_A07_79R2_032.fsa	300.876	674	4236
B, 268	GM830_A07_79R2_032.fsa	302.016	227	1289
B, 269	GM830_A07_79R2_032.fsa	303.687	638	4234
B, 270	GM830_A07_79R2_032.fsa	304.745	39	114
B, 271	GM830_A07_79R2_032.fsa	305.539	254	1204
B, 272	GM830_A07_79R2_032.fsa	306.601	503	3257
B, 273	GM830_A07_79R2_032.fsa	307.487	296	1897
B, 274	GM830_A07_79R2_032.fsa	308.552	760	5018
B, 275	GM830_A07_79R2_032.fsa	309.531	119	562
B, 276	GM830_A07_79R2_032.fsa	310.689	522	3324
B, 277	GM830_A07_79R2_032.fsa	312.566	635	4347
B, 278	GM830_A07_79R2_032.fsa	313.641	2	2
B, 279	GM830_A07_79R2_032.fsa	314.553	97	516
B, 280	GM830_A07_79R2_032.fsa	315.567	153	1025
B, 281	GM830_A07_79R2_032.fsa	316.674	801	5926
B, 282	GM830_A07_79R2_032.fsa	317.874	17	62
B, 283	GM830_A07_79R2_032.fsa	318.705	175	1102
B, 284	GM830_A07_79R2_032.fsa	319.723	125	751
B, 285	GM830_A07_79R2_032.fsa	320.994	60	324
B, 286	GM830_A07_79R2_032.fsa	321.987	767	6010
B, 287	GM830_A07_79R2_032.fsa	323.069	167	1010
B, 288	GM830_A07_79R2_032.fsa	324.059	5	5
B, 289	GM830_A07_79R2_032.fsa	325.228	761	5564
B, 290	GM830_A07_79R2_032.fsa	326.216	238	1743
B, 291	GM830_A07_79R2_032.fsa	328.187	1832	14271
B, 292	GM830_A07_79R2_032.fsa	329.171	3	7
B, 293	GM830_A07_79R2_032.fsa	331.224	973	8035
B, 294	GM830_A07_79R2_032.fsa	332.293	712	5574
B, 295	GM830_A07_79R2_032.fsa	334.427	897	7732
B, 296	GM830_A07_79R2_032.fsa	335.491	629	5053
B, 297	GM830_A07_79R2_032.fsa	337.439	638	5441
B, 298	GM830_A07_79R2_032.fsa	338.5	673	5572
B, 299	GM830_A07_79R2_032.fsa	339.559	27	53
B, 300	GM830_A07_79R2_032.fsa	340.626	80	560
B, 301	GM830_A07_79R2_032.fsa	341.519	116	887
B, 302	GM830_A07_79R2_032.fsa	343.485	211	1816
B, 303	GM830_A07_79R2_032.fsa	344.468	219	1797
B, 304	GM830_A07_79R2_032.fsa	345.451	26	135
B, 305	GM830_A07_79R2_032.fsa	346.433	139	975
B, 306	GM830_A07_79R2_032.fsa	347.327	20	66
B, 307	GM830_A07_79R2_032.fsa	348.666	26	140
B, 308	GM830_A07_79R2_032.fsa	349.47	23	126
B, 309	GM830_A07_79R2_032.fsa	350.72	26	54
B, 310	GM830_A07_79R2_032.fsa	351.702	42	152
B, 311	GM830_A07_79R2_032.fsa	352.862	88	603
B, 312	GM830_A07_79R2_032.fsa	353.666	163	1223
B, 313	GM830_A07_79R2_032.fsa	354.736	165	1169
B, 314	GM830_A07_79R2_032.fsa	356.61	129	787
B, 315	GM830_A07_79R2_032.fsa	357.77	742	6209
B, 316	GM830_A07_79R2_032.fsa	359.822	987	7475
B, 317	GM830_A07_79R2_032.fsa	361.954	1672	13823
B, 318	GM830_A07_79R2_032.fsa	362.93	60	300
B, 319	GM830_A07_79R2_032.fsa	363.996	277	1488
B, 320	GM830_A07_79R2_032.fsa	365.062	310	1719
B, 321	GM830_A07_79R2_032.fsa	366.129	848	5959
B, 322	GM830_A07_79R2_032.fsa	367.195	102	398
B, 323	GM830_A07_79R2_032.fsa	368.35	654	4564
B, 324	GM830_A07_79R2_032.fsa	369.239	112	409
B, 325	GM830_A07_79R2_032.fsa	370.394	646	4340
B, 326	GM830_A07_79R2_032.fsa	371.372	96	364
B, 327	GM830_A07_79R2_032.fsa	372.439	594	4021
B, 328	GM830_A07_79R2_032.fsa	373.328	93	346
B, 329	GM830_A07_79R2_032.fsa	374.484	585	3893
B, 330	GM830_A07_79R2_032.fsa	375.463	83	275
B, 331	GM830_A07_79R2_032.fsa	376.53	569	3858
B, 332	GM830_A07_79R2_032.fsa	377.598	59	245
B, 333	GM830_A07_79R2_032.fsa	378.576	553	3794
B, 334	GM830_A07_79R2_032.fsa	379.644	54	200
B, 335	GM830_A07_79R2_032.fsa	380.629	450	2803
B, 336	GM830_A07_79R2_032.fsa	381.706	39	112
B, 337	GM830_A07_79R2_032.fsa	382.784	500	3724
B, 338	GM830_A07_79R2_032.fsa	383.771	180	1190
B, 339	GM830_A07_79R2_032.fsa	384.758	174	960
B, 340	GM830_A07_79R2_032.fsa	386.643	705	6518
B, 341	GM830_A07_79R2_032.fsa	387.63	146	840
B, 342	GM830_A07_79R2_032.fsa	388.796	280	1731
B, 343	GM830_A07_79R2_032.fsa	389.872	64	281
B, 344	GM830_A07_79R2_032.fsa	390.859	520	4225
B, 345	GM830_A07_79R2_032.fsa	391.935	358	2748
B, 346	GM830_A07_79R2_032.fsa	393.01	89	317
B, 347	GM830_A07_79R2_032.fsa	395.072	679	5789
B, 348	GM830_A07_79R2_032.fsa	397.133	447	3428
B, 349	GM830_A07_79R2_032.fsa	399.104	816	7502
B, 350	GM830_A07_79R2_032.fsa	400.088	247	2036
B, 351	GM830_A07_79R2_032.fsa	401.139	50	224
B, 352	GM830_A07_79R2_032.fsa	402.985	341	2478
B, 353	GM830_A07_79R2_032.fsa	403.954	35	108
B, 354	GM830_A07_79R2_032.fsa	405.101	124	925
B, 355	GM830_A07_79R2_032.fsa	406.161	479	5071
B, 356	GM830_A07_79R2_032.fsa	406.958	287	2013
B, 357	GM830_A07_79R2_032.fsa	408.111	264	2081
B, 358	GM830_A07_79R2_032.fsa	409.889	444	4020
B, 359	GM830_A07_79R2_032.fsa	411.941	286	2637
B, 360	GM830_A07_79R2_032.fsa	412.835	63	440
B, 361	GM830_A07_79R2_032.fsa	413.821	6	6
B, 362	GM830_A07_79R2_032.fsa	415.013	134	938
B, 363	GM830_A07_79R2_032.fsa	417.227	945	8698
B, 364	GM830_A07_79R2_032.fsa	419.537	257	2363
B, 365	GM830_A07_79R2_032.fsa	420.541	150	1083
B, 366	GM830_A07_79R2_032.fsa	421.533	27	112
B, 367	GM830_A07_79R2_032.fsa	422.613	107	709
B, 368	GM830_A07_79R2_032.fsa	423.874	14	31
B, 369	GM830_A07_79R2_032.fsa	425.043	18	91
B, 370	GM830_A07_79R2_032.fsa	425.852	20	109
B, 371	GM830_A07_79R2_032.fsa	426.93	36	183
B, 372	GM830_A07_79R2_032.fsa	428.008	28	134
B, 373	GM830_A07_79R2_032.fsa	428.995	35	85
B, 374	GM830_A07_79R2_032.fsa	429.982	10	35
B, 375	GM830_A07_79R2_032.fsa	431.058	50	266
B, 376	GM830_A07_79R2_032.fsa	431.954	14	14
B, 377	GM830_A07_79R2_032.fsa	432.312	3	5
B, 378	GM830_A07_79R2_032.fsa	432.85	32	125
B, 379	GM830_A07_79R2_032.fsa	433.835	55	272
B, 380	GM830_A07_79R2_032.fsa	434.819	338	2918
B, 381	GM830_A07_79R2_032.fsa	435.803	12	36
B, 382	GM830_A07_79R2_032.fsa	436.696	102	815
B, 383	GM830_A07_79R2_032.fsa	437.768	117	843
B, 384	GM830_A07_79R2_032.fsa	438.751	22	78
B, 385	GM830_A07_79R2_032.fsa	439.822	128	958
B, 386	GM830_A07_79R2_032.fsa	441.736	30	126
B, 387	GM830_A07_79R2_032.fsa	442.467	11	21
B, 388	GM830_A07_79R2_032.fsa	443.656	80	585
B, 389	GM830_A07_79R2_032.fsa	444.937	45	243
B, 390	GM830_A07_79R2_032.fsa	445.761	127	1060
B, 391	GM830_A07_79R2_032.fsa	446.861	29	215
B, 392	GM830_A07_79R2_032.fsa	447.777	14	54
B, 393	GM830_A07_79R2_032.fsa	449.06	32	173
B, 394	GM830_A07_79R2_032.fsa	449.611	18	96
B, 395	GM830_A07_79R2_032.fsa	450.987	33	131
B, 396	GM830_A07_79R2_032.fsa	451.813	55	299
B, 397	GM830_A07_79R2_032.fsa	453.191	14	51
B, 398	GM830_A07_79R2_032.fsa	453.65	19	73
B, 399	GM830_A07_79R2_032.fsa	454.661	7	25
B, 400	GM830_A07_79R2_032.fsa	455.029	4	8
B, 401	GM830_A07_79R2_032.fsa	455.489	4	7
B, 402	GM830_A07_79R2_032.fsa	456.777	90	642
B, 403	GM830_A07_79R2_032.fsa	457.513	11	32
B, 404	GM830_A07_79R2_032.fsa	458.802	41	222
B, 405	GM830_A07_79R2_032.fsa	459.816	19	92
B, 406	GM830_A07_79R2_032.fsa	460.726	26	84
B, 407	GM830_A07_79R2_032.fsa	461.726	75	630
B, 408	GM830_A07_79R2_032.fsa	462.999	28	167
B, 409	GM830_A07_79R2_032.fsa	464.182	6	9
B, 410	GM830_A07_79R2_032.fsa	465.639	40	175
B, 411	GM830_A07_79R2_032.fsa	467.917	359	4670
B, 412	GM830_A07_79R2_032.fsa	468.921	53	264
B, 413	GM830_A07_79R2_032.fsa	469.651	4	4
B, 414	GM830_A07_79R2_032.fsa	470.656	69	426
B, 415	GM830_A07_79R2_032.fsa	471.844	142	1218
B, 416	GM830_A07_79R2_032.fsa	472.85	319	3089
B, 417	GM830_A07_79R2_032.fsa	475.78	247	2355
B, 418	GM830_A07_79R2_032.fsa	476.788	70	377
B, 419	GM830_A07_79R2_032.fsa	477.889	12	24
B, 420	GM830_A07_79R2_032.fsa	478.806	52	254
B, 421	GM830_A07_79R2_032.fsa	480.743	134	1095
B, 422	GM830_A07_79R2_032.fsa	481.952	5	7
B, 423	GM830_A07_79R2_032.fsa	483.629	38	98
B, 424	GM830_A07_79R2_032.fsa	485.776	278	1968
B, 425	GM830_A07_79R2_032.fsa	486.898	544	6115
B, 426	GM830_A07_79R2_032.fsa	487.834	40	178
B, 427	GM830_A07_79R2_032.fsa	488.959	211	1925
B, 428	GM830_A07_79R2_032.fsa	490.086	38	111
B, 429	GM830_A07_79R2_032.fsa	491.119	86	505
B, 430	GM830_A07_79R2_032.fsa	492.248	38	129
B, 431	GM830_A07_79R2_032.fsa	494.321	403	4040
B, 432	GM830_A07_79R2_032.fsa	497.535	19	42
B, 433	GM830_A07_79R2_032.fsa	498.387	9	26
B, 434	GM830_A07_79R2_032.fsa	498.767	3	3
B, 435	GM830_A07_79R2_032.fsa	499.525	8	14
B, 436	GM830_A07_79R2_032.fsa	500.47	64	416
B, 437	GM830_A07_79R2_032.fsa	501.41	11	43
B, 438	GM830_A07_79R2_032.fsa	503.77	300	4351
B, 439	GM830_A07_79R2_032.fsa	504.717	200	1270
B, 440	GM830_A07_79R2_032.fsa	505.666	3	3
B, 441	GM830_A07_79R2_032.fsa	506.141	4	4
B, 442	GM830_A07_79R2_032.fsa	506.712	20	71
B, 443	GM830_A07_79R2_032.fsa	509.193	419	7118
B, 444	GM830_A07_79R2_032.fsa	510.918	6	14
B, 445	GM830_A07_79R2_032.fsa	511.783	7	32
B, 446	GM830_A07_79R2_032.fsa	512.457	7	8
B, 447	GM830_A07_79R2_032.fsa	515.77	476	6772
B, 448	GM830_A07_79R2_032.fsa	516.852	417	4143
B, 449	GM830_A07_79R2_032.fsa	518.13	6	7
B, 450	GM830_A07_79R2_032.fsa	518.918	5	12
B, 451	GM830_A07_79R2_032.fsa	521.9	174	2091
B, 452	GM830_A07_79R2_032.fsa	523.988	5	19
B, 453	GM830_A07_79R2_032.fsa	524.842	9	20
B, 454	GM830_A07_79R2_032.fsa	525.317	4	12
B, 455	GM830_A07_79R2_032.fsa	525.981	3	6
B, 456	GM830_A07_79R2_032.fsa	527.877	144	1373
B, 457	GM830_A07_79R2_032.fsa	528.825	140	1343
B, 458	GM830_A07_79R2_032.fsa	529.868	33	142
B, 459	GM830_A07_79R2_032.fsa	532.9	436	4679
B, 460	GM830_A07_79R2_032.fsa	533.657	385	3565
B, 461	GM830_A07_79R2_032.fsa	534.699	386	5597
B, 462	GM830_A07_79R2_032.fsa	536.687	14	25
B, 463	GM830_A07_79R2_032.fsa	537.255	19	90
B, 464	GM830_A07_79R2_032.fsa	538.013	27	40
B, 465	GM830_A07_79R2_032.fsa	538.675	11	28
B, 466	GM830_A07_79R2_032.fsa	540.687	122	1031
B, 467	GM830_A07_79R2_032.fsa	543.836	278	4614
B, 468	GM830_A07_79R2_032.fsa	546.009	9	19
B, 469	GM830_A07_79R2_032.fsa	546.9	10	33
B, 470	GM830_A07_79R2_032.fsa	554.67	29747	573705
Y, 1	GM830_A07_79R2_032.fsa	554.67	2900	12215
O, 1	GM830_A07_79R2_032.fsa	20	4938	51049
O, 2	GM830_A07_79R2_032.fsa	40	4519	32980
O, 3	GM830_A07_79R2_032.fsa	60	8461	47533
O, 4	GM830_A07_79R2_032.fsa	80	5656	31315
O, 5	GM830_A07_79R2_032.fsa	100	9007	46342
O, 6	GM830_A07_79R2_032.fsa	114	10047	51579
O, 7	GM830_A07_79R2_032.fsa	120	7836	41215
O, 8	GM830_A07_79R2_032.fsa	140	6275	32393
O, 9	GM830_A07_79R2_032.fsa	160	6581	35338
O, 10	GM830_A07_79R2_032.fsa	180	7888	41524
O, 11	GM830_A07_79R2_032.fsa	200	5903	32558
O, 12	GM830_A07_79R2_032.fsa	214	5789	33352
O, 13	GM830_A07_79R2_032.fsa	220	4561	27726
O, 14	GM830_A07_79R2_032.fsa	240	6593	41266
O, 15	GM830_A07_79R2_032.fsa	250	3107	20004
O, 16	GM830_A07_79R2_032.fsa	260	4795	31723
O, 17	GM830_A07_79R2_032.fsa	280	5212	37516
O, 18	GM830_A07_79R2_032.fsa	300	5350	40328
O, 19	GM830_A07_79R2_032.fsa	314	3525	27211
O, 20	GM830_A07_79R2_032.fsa	320	3870	31240
O, 21	GM830_A07_79R2_032.fsa	340	4940	41812
O, 22	GM830_A07_79R2_032.fsa	360	4134	36223
O, 23	GM830_A07_79R2_032.fsa	380	3033	27267
O, 24	GM830_A07_79R2_032.fsa	400	4211	39145
O, 25	GM830_A07_79R2_032.fsa	414	3905	37976
O, 26	GM830_A07_79R2_032.fsa	420	3727	36390
O, 27	GM830_A07_79R2_032.fsa	440	4474	45343
O, 28	GM830_A07_79R2_032.fsa	460	4967	49651
O, 29	GM830_A07_79R2_032.fsa	480	4830	50958
O, 30	GM830_A07_79R2_032.fsa	500	2141	22835
O, 31	GM830_A07_79R2_032.fsa	514	2357	25494
O, 32	GM830_A07_79R2_032.fsa	520	5204	56476
O, 33	GM830_A07_79R2_032.fsa	540	4002	47240
O, 34	GM830_A07_79R2_032.fsa	560	2591	30834
O, 35	GM830_A07_79R2_032.fsa	580	4053	47493
O, 36	GM830_A07_79R2_032.fsa	600	2720	31045

## Sheet: 79R3
Dye/Sample Peak	Sample File Name	Size	Height	Area in Point
B, 1	GM830_A08_79R3_032.fsa	1.6541	240	1487
B, 2	GM830_A08_79R3_032.fsa	3.609	39	239
B, 3	GM830_A08_79R3_032.fsa	4.9624	45	322
B, 4	GM830_A08_79R3_032.fsa	6.6165	10	26
B, 5	GM830_A08_79R3_032.fsa	7.9699	4	9
B, 6	GM830_A08_79R3_032.fsa	9.0226	42	153
B, 7	GM830_A08_79R3_032.fsa	10.5263	63	325
B, 8	GM830_A08_79R3_032.fsa	12.0301	265	1462
B, 9	GM830_A08_79R3_032.fsa	13.2331	122	625
B, 10	GM830_A08_79R3_032.fsa	15.6391	76	285
B, 11	GM830_A08_79R3_032.fsa	17.4436	239	1339
B, 12	GM830_A08_79R3_032.fsa	19.0977	2101	12384
B, 13	GM830_A08_79R3_032.fsa	20.6887	1218	7451
B, 14	GM830_A08_79R3_032.fsa	22.0477	1156	7838
B, 15	GM830_A08_79R3_032.fsa	23.2172	253	1803
B, 16	GM830_A08_79R3_032.fsa	25.8234	546	2746
B, 17	GM830_A08_79R3_032.fsa	27.5632	545	2880
B, 18	GM830_A08_79R3_032.fsa	29.415	288	1548
B, 19	GM830_A08_79R3_032.fsa	30.7732	1070	5883
B, 20	GM830_A08_79R3_032.fsa	32.1059	631	3140
B, 21	GM830_A08_79R3_032.fsa	34.2726	138	720
B, 22	GM830_A08_79R3_032.fsa	35.541	464	2750
B, 23	GM830_A08_79R3_032.fsa	36.5116	299	1607
B, 24	GM830_A08_79R3_032.fsa	38.4124	273	1323
B, 25	GM830_A08_79R3_032.fsa	40.2451	526	2818
B, 26	GM830_A08_79R3_032.fsa	41.0985	89	444
B, 27	GM830_A08_79R3_032.fsa	42.065	24	83
B, 28	GM830_A08_79R3_032.fsa	43.4978	423	2483
B, 29	GM830_A08_79R3_032.fsa	44.7937	1303	11591
B, 30	GM830_A08_79R3_032.fsa	47.337	733	7704
B, 31	GM830_A08_79R3_032.fsa	49.5956	22	61
B, 32	GM830_A08_79R3_032.fsa	50.5959	518	2021
B, 33	GM830_A08_79R3_032.fsa	51.3673	1268	5536
B, 34	GM830_A08_79R3_032.fsa	53.217	4389	28744
B, 35	GM830_A08_79R3_032.fsa	55.5627	1449	6532
B, 36	GM830_A08_79R3_032.fsa	56.8201	1979	9504
B, 37	GM830_A08_79R3_032.fsa	57.65	530	2647
B, 38	GM830_A08_79R3_032.fsa	58.7805	1714	7963
B, 39	GM830_A08_79R3_032.fsa	60.3208	1637	7413
B, 40	GM830_A08_79R3_032.fsa	61.9205	352	1607
B, 41	GM830_A08_79R3_032.fsa	62.8772	349	1698
B, 42	GM830_A08_79R3_032.fsa	64.2548	792	3948
B, 43	GM830_A08_79R3_032.fsa	65.1001	355	1956
B, 44	GM830_A08_79R3_032.fsa	66.3644	7554	38314
B, 45	GM830_A08_79R3_032.fsa	67.6246	228	1395
B, 46	GM830_A08_79R3_032.fsa	68.7761	112	467
B, 47	GM830_A08_79R3_032.fsa	70.1325	1880	9105
B, 48	GM830_A08_79R3_032.fsa	71.2764	2833	13431
B, 49	GM830_A08_79R3_032.fsa	72.6238	827	3447
B, 50	GM830_A08_79R3_032.fsa	73.7601	2625	13126
B, 51	GM830_A08_79R3_032.fsa	74.5844	1055	6049
B, 52	GM830_A08_79R3_032.fsa	76.0226	4152	20841
B, 53	GM830_A08_79R3_032.fsa	77.2509	307	1129
B, 54	GM830_A08_79R3_032.fsa	78.3733	626	2814
B, 55	GM830_A08_79R3_032.fsa	79.6955	281	1553
B, 56	GM830_A08_79R3_032.fsa	80.5061	5048	25261
B, 57	GM830_A08_79R3_032.fsa	81.7194	839	4311
B, 58	GM830_A08_79R3_032.fsa	83.3344	50	201
B, 59	GM830_A08_79R3_032.fsa	84.4428	2515	12424
B, 60	GM830_A08_79R3_032.fsa	85.5496	4262	20492
B, 61	GM830_A08_79R3_032.fsa	86.3537	187	853
B, 62	GM830_A08_79R3_032.fsa	87.2573	1051	4857
B, 63	GM830_A08_79R3_032.fsa	88.3603	157	561
B, 64	GM830_A08_79R3_032.fsa	89.4618	2300	11382
B, 65	GM830_A08_79R3_032.fsa	90.162	1060	5849
B, 66	GM830_A08_79R3_032.fsa	91.1612	1374	6250
B, 67	GM830_A08_79R3_032.fsa	92.1592	34	112
B, 68	GM830_A08_79R3_032.fsa	92.9566	39	97
B, 69	GM830_A08_79R3_032.fsa	94.2509	1749	8545
B, 70	GM830_A08_79R3_032.fsa	95.3444	312	1388
B, 71	GM830_A08_79R3_032.fsa	96.5356	334	1459
B, 72	GM830_A08_79R3_032.fsa	97.626	361	1599
B, 73	GM830_A08_79R3_032.fsa	99.0117	353	1413
B, 74	GM830_A08_79R3_032.fsa	100.101	1291	6429
B, 75	GM830_A08_79R3_032.fsa	100.907	6606	33570
B, 76	GM830_A08_79R3_032.fsa	101.913	748	3727
B, 77	GM830_A08_79R3_032.fsa	102.916	869	4155
B, 78	GM830_A08_79R3_032.fsa	104.816	6722	32837
B, 79	GM830_A08_79R3_032.fsa	106.012	978	4721
B, 80	GM830_A08_79R3_032.fsa	107.304	251	1060
B, 81	GM830_A08_79R3_032.fsa	108.493	539	2612
B, 82	GM830_A08_79R3_032.fsa	109.383	3480	17005
B, 83	GM830_A08_79R3_032.fsa	110.468	4618	22408
B, 84	GM830_A08_79R3_032.fsa	111.747	103	368
B, 85	GM830_A08_79R3_032.fsa	112.63	2798	13250
B, 86	GM830_A08_79R3_032.fsa	113.707	915	4565
B, 87	GM830_A08_79R3_032.fsa	114.576	773	3819
B, 88	GM830_A08_79R3_032.fsa	115.629	4333	20763
B, 89	GM830_A08_79R3_032.fsa	116.775	42	154
B, 90	GM830_A08_79R3_032.fsa	117.346	2	4
B, 91	GM830_A08_79R3_032.fsa	118.106	91	347
B, 92	GM830_A08_79R3_032.fsa	119.244	1538	7597
B, 93	GM830_A08_79R3_032.fsa	120.28	433	2047
B, 94	GM830_A08_79R3_032.fsa	121.402	136	519
B, 95	GM830_A08_79R3_032.fsa	122.43	373	1671
B, 96	GM830_A08_79R3_032.fsa	123.365	229	1015
B, 97	GM830_A08_79R3_032.fsa	124.393	780	3906
B, 98	GM830_A08_79R3_032.fsa	125.328	1529	7316
B, 99	GM830_A08_79R3_032.fsa	126.262	314	1419
B, 100	GM830_A08_79R3_032.fsa	127.477	77	226
B, 101	GM830_A08_79R3_032.fsa	128.505	2654	12515
B, 102	GM830_A08_79R3_032.fsa	129.533	962	4505
B, 103	GM830_A08_79R3_032.fsa	130.655	1212	5798
B, 104	GM830_A08_79R3_032.fsa	131.683	4434	21935
B, 105	GM830_A08_79R3_032.fsa	132.43	1173	6678
B, 106	GM830_A08_79R3_032.fsa	133.178	527	2750
B, 107	GM830_A08_79R3_032.fsa	133.925	903	4326
B, 108	GM830_A08_79R3_032.fsa	135.047	540	2283
B, 109	GM830_A08_79R3_032.fsa	136.262	172	719
B, 110	GM830_A08_79R3_032.fsa	137.477	140	525
B, 111	GM830_A08_79R3_032.fsa	138.411	289	1271
B, 112	GM830_A08_79R3_032.fsa	139.346	28	131
B, 113	GM830_A08_79R3_032.fsa	140.192	601	2916
B, 114	GM830_A08_79R3_032.fsa	141.25	3359	16388
B, 115	GM830_A08_79R3_032.fsa	142.5	52	208
B, 116	GM830_A08_79R3_032.fsa	143.654	345	1540
B, 117	GM830_A08_79R3_032.fsa	144.712	659	3075
B, 118	GM830_A08_79R3_032.fsa	145.866	14	42
B, 119	GM830_A08_79R3_032.fsa	146.731	608	2511
B, 120	GM830_A08_79R3_032.fsa	147.789	679	2887
B, 121	GM830_A08_79R3_032.fsa	148.846	779	3590
B, 122	GM830_A08_79R3_032.fsa	149.808	284	1197
B, 123	GM830_A08_79R3_032.fsa	150.865	1125	5131
B, 124	GM830_A08_79R3_032.fsa	151.923	468	2035
B, 125	GM830_A08_79R3_032.fsa	153.173	187	802
B, 126	GM830_A08_79R3_032.fsa	154.134	505	2394
B, 127	GM830_A08_79R3_032.fsa	155.288	31	92
B, 128	GM830_A08_79R3_032.fsa	156.346	1282	6109
B, 129	GM830_A08_79R3_032.fsa	157.211	308	1451
B, 130	GM830_A08_79R3_032.fsa	157.981	84	439
B, 131	GM830_A08_79R3_032.fsa	158.942	3585	18191
B, 132	GM830_A08_79R3_032.fsa	160.188	133	456
B, 133	GM830_A08_79R3_032.fsa	161.41	339	1446
B, 134	GM830_A08_79R3_032.fsa	162.537	825	3913
B, 135	GM830_A08_79R3_032.fsa	163.569	190	903
B, 136	GM830_A08_79R3_032.fsa	164.319	1199	6226
B, 137	GM830_A08_79R3_032.fsa	165.351	6427	32850
B, 138	GM830_A08_79R3_032.fsa	166.381	75	338
B, 139	GM830_A08_79R3_032.fsa	167.598	665	3051
B, 140	GM830_A08_79R3_032.fsa	168.721	308	1472
B, 141	GM830_A08_79R3_032.fsa	169.563	2412	12238
B, 142	GM830_A08_79R3_032.fsa	170.591	4897	24820
B, 143	GM830_A08_79R3_032.fsa	171.618	33	138
B, 144	GM830_A08_79R3_032.fsa	172.551	2817	14292
B, 145	GM830_A08_79R3_032.fsa	173.671	2832	14471
B, 146	GM830_A08_79R3_032.fsa	175.721	2099	10959
B, 147	GM830_A08_79R3_032.fsa	176.745	764	3818
B, 148	GM830_A08_79R3_032.fsa	177.676	64	257
B, 149	GM830_A08_79R3_032.fsa	178.699	898	4367
B, 150	GM830_A08_79R3_032.fsa	179.721	1197	5844
B, 151	GM830_A08_79R3_032.fsa	180.849	744	3645
B, 152	GM830_A08_79R3_032.fsa	181.697	290	1325
B, 153	GM830_A08_79R3_032.fsa	182.639	548	2469
B, 154	GM830_A08_79R3_032.fsa	183.675	79	305
B, 155	GM830_A08_79R3_032.fsa	184.711	117	625
B, 156	GM830_A08_79R3_032.fsa	185.652	168	794
B, 157	GM830_A08_79R3_032.fsa	186.499	36	156
B, 158	GM830_A08_79R3_032.fsa	187.345	700	3878
B, 159	GM830_A08_79R3_032.fsa	188.661	48	153
B, 160	GM830_A08_79R3_032.fsa	189.506	306	1325
B, 161	GM830_A08_79R3_032.fsa	190.633	499	2849
B, 162	GM830_A08_79R3_032.fsa	191.571	2328	12822
B, 163	GM830_A08_79R3_032.fsa	192.697	1090	5662
B, 164	GM830_A08_79R3_032.fsa	193.916	300	1342
B, 165	GM830_A08_79R3_032.fsa	195.04	900	5181
B, 166	GM830_A08_79R3_032.fsa	195.883	1010	5443
B, 167	GM830_A08_79R3_032.fsa	197.007	163	667
B, 168	GM830_A08_79R3_032.fsa	197.942	30	79
B, 169	GM830_A08_79R3_032.fsa	199.065	1359	6894
B, 170	GM830_A08_79R3_032.fsa	200.092	155	534
B, 171	GM830_A08_79R3_032.fsa	201.011	154	618
B, 172	GM830_A08_79R3_032.fsa	202.023	1556	8010
B, 173	GM830_A08_79R3_032.fsa	203.126	341	1547
B, 174	GM830_A08_79R3_032.fsa	204.23	281	1351
B, 175	GM830_A08_79R3_032.fsa	205.427	445	2214
B, 176	GM830_A08_79R3_032.fsa	206.624	75	316
B, 177	GM830_A08_79R3_032.fsa	207.545	43	155
B, 178	GM830_A08_79R3_032.fsa	209.388	1513	8075
B, 179	GM830_A08_79R3_032.fsa	210.494	357	1619
B, 180	GM830_A08_79R3_032.fsa	211.601	764	4042
B, 181	GM830_A08_79R3_032.fsa	212.339	221	1252
B, 182	GM830_A08_79R3_032.fsa	213.262	1092	5896
B, 183	GM830_A08_79R3_032.fsa	214.375	13	44
B, 184	GM830_A08_79R3_032.fsa	215.407	948	5130
B, 185	GM830_A08_79R3_032.fsa	216.532	99	350
B, 186	GM830_A08_79R3_032.fsa	217.657	1731	9745
B, 187	GM830_A08_79R3_032.fsa	218.688	148	580
B, 188	GM830_A08_79R3_032.fsa	219.813	510	2687
B, 189	GM830_A08_79R3_032.fsa	220.918	533	2886
B, 190	GM830_A08_79R3_032.fsa	221.928	455	2698
B, 191	GM830_A08_79R3_032.fsa	222.845	1162	6779
B, 192	GM830_A08_79R3_032.fsa	224.036	47	173
B, 193	GM830_A08_79R3_032.fsa	224.952	1749	10705
B, 194	GM830_A08_79R3_032.fsa	226.051	504	2892
B, 195	GM830_A08_79R3_032.fsa	227.057	13	29
B, 196	GM830_A08_79R3_032.fsa	228.063	215	1029
B, 197	GM830_A08_79R3_032.fsa	228.977	156	693
B, 198	GM830_A08_79R3_032.fsa	229.982	698	3761
B, 199	GM830_A08_79R3_032.fsa	231.077	1004	5697
B, 200	GM830_A08_79R3_032.fsa	232.172	107	481
B, 201	GM830_A08_79R3_032.fsa	232.993	504	2618
B, 202	GM830_A08_79R3_032.fsa	234.087	57	234
B, 203	GM830_A08_79R3_032.fsa	235.18	2341	14622
B, 204	GM830_A08_79R3_032.fsa	236.181	596	3720
B, 205	GM830_A08_79R3_032.fsa	237.182	89	383
B, 206	GM830_A08_79R3_032.fsa	238.273	134	630
B, 207	GM830_A08_79R3_032.fsa	239.364	365	1953
B, 208	GM830_A08_79R3_032.fsa	240.372	129	590
B, 209	GM830_A08_79R3_032.fsa	241.394	127	649
B, 210	GM830_A08_79R3_032.fsa	242.323	610	3675
B, 211	GM830_A08_79R3_032.fsa	243.343	40	156
B, 212	GM830_A08_79R3_032.fsa	244.456	2489	15830
B, 213	GM830_A08_79R3_032.fsa	245.382	257	1569
B, 214	GM830_A08_79R3_032.fsa	246.399	64	257
B, 215	GM830_A08_79R3_032.fsa	247.324	62	238
B, 216	GM830_A08_79R3_032.fsa	248.432	932	5333
B, 217	GM830_A08_79R3_032.fsa	249.355	47	143
B, 218	GM830_A08_79R3_032.fsa	250.272	118	553
B, 219	GM830_A08_79R3_032.fsa	251.267	3129	20302
B, 220	GM830_A08_79R3_032.fsa	252.171	274	1565
B, 221	GM830_A08_79R3_032.fsa	253.436	20	77
B, 222	GM830_A08_79R3_032.fsa	254.338	249	1492
B, 223	GM830_A08_79R3_032.fsa	255.419	1488	10061
B, 224	GM830_A08_79R3_032.fsa	256.409	115	543
B, 225	GM830_A08_79R3_032.fsa	257.218	33	118
B, 226	GM830_A08_79R3_032.fsa	258.296	667	4431
B, 227	GM830_A08_79R3_032.fsa	259.283	3049	20571
B, 228	GM830_A08_79R3_032.fsa	260.364	56	219
B, 229	GM830_A08_79R3_032.fsa	261.273	124	574
B, 230	GM830_A08_79R3_032.fsa	262.364	197	998
B, 231	GM830_A08_79R3_032.fsa	263.365	1071	6649
B, 232	GM830_A08_79R3_032.fsa	264.365	57	195
B, 233	GM830_A08_79R3_032.fsa	265.274	45	176
B, 234	GM830_A08_79R3_032.fsa	266.365	88	522
B, 235	GM830_A08_79R3_032.fsa	267.365	1112	7617
B, 236	GM830_A08_79R3_032.fsa	268.456	326	2195
B, 237	GM830_A08_79R3_032.fsa	269.456	18	49
B, 238	GM830_A08_79R3_032.fsa	270.365	166	1045
B, 239	GM830_A08_79R3_032.fsa	271.456	158	926
B, 240	GM830_A08_79R3_032.fsa	272.638	50	216
B, 241	GM830_A08_79R3_032.fsa	273.456	56	278
B, 242	GM830_A08_79R3_032.fsa	274.638	50	250
B, 243	GM830_A08_79R3_032.fsa	275.638	38	137
B, 244	GM830_A08_79R3_032.fsa	276.728	47	215
B, 245	GM830_A08_79R3_032.fsa	277.637	641	4336
B, 246	GM830_A08_79R3_032.fsa	278.637	476	3103
B, 247	GM830_A08_79R3_032.fsa	280.45	1504	10267
B, 248	GM830_A08_79R3_032.fsa	281.529	555	3575
B, 249	GM830_A08_79R3_032.fsa	282.518	25	60
B, 250	GM830_A08_79R3_032.fsa	283.507	1647	11156
B, 251	GM830_A08_79R3_032.fsa	284.495	529	3183
B, 252	GM830_A08_79R3_032.fsa	285.573	15	49
B, 253	GM830_A08_79R3_032.fsa	286.741	60	296
B, 254	GM830_A08_79R3_032.fsa	287.728	139	891
B, 255	GM830_A08_79R3_032.fsa	288.715	847	6750
B, 256	GM830_A08_79R3_032.fsa	289.612	791	5896
B, 257	GM830_A08_79R3_032.fsa	290.689	21	87
B, 258	GM830_A08_79R3_032.fsa	291.944	44	126
B, 259	GM830_A08_79R3_032.fsa	292.93	337	1987
B, 260	GM830_A08_79R3_032.fsa	293.915	54	215
B, 261	GM830_A08_79R3_032.fsa	294.721	55	185
B, 262	GM830_A08_79R3_032.fsa	295.706	270	1505
B, 263	GM830_A08_79R3_032.fsa	296.69	63	276
B, 264	GM830_A08_79R3_032.fsa	297.675	989	6529
B, 265	GM830_A08_79R3_032.fsa	298.748	168	867
B, 266	GM830_A08_79R3_032.fsa	299.821	429	2488
B, 267	GM830_A08_79R3_032.fsa	300.889	658	4070
B, 268	GM830_A08_79R3_032.fsa	301.957	212	1095
B, 269	GM830_A08_79R3_032.fsa	303.652	617	4128
B, 270	GM830_A08_79R3_032.fsa	304.815	33	118
B, 271	GM830_A08_79R3_032.fsa	305.531	233	1202
B, 272	GM830_A08_79R3_032.fsa	306.696	478	3058
B, 273	GM830_A08_79R3_032.fsa	307.593	292	1857
B, 274	GM830_A08_79R3_032.fsa	308.672	769	5058
B, 275	GM830_A08_79R3_032.fsa	309.482	105	486
B, 276	GM830_A08_79R3_032.fsa	310.744	531	3420
B, 277	GM830_A08_79R3_032.fsa	312.642	621	4454
B, 278	GM830_A08_79R3_032.fsa	313.819	7	19
B, 279	GM830_A08_79R3_032.fsa	314.553	104	570
B, 280	GM830_A08_79R3_032.fsa	315.661	163	1179
B, 281	GM830_A08_79R3_032.fsa	316.768	813	6056
B, 282	GM830_A08_79R3_032.fsa	317.876	29	74
B, 283	GM830_A08_79R3_032.fsa	318.799	178	1158
B, 284	GM830_A08_79R3_032.fsa	319.908	144	818
B, 285	GM830_A08_79R3_032.fsa	320.996	82	449
B, 286	GM830_A08_79R3_032.fsa	322.082	772	6214
B, 287	GM830_A08_79R3_032.fsa	323.075	171	1109
B, 288	GM830_A08_79R3_032.fsa	324.159	3	7
B, 289	GM830_A08_79R3_032.fsa	325.24	784	5791
B, 290	GM830_A08_79R3_032.fsa	326.231	231	1562
B, 291	GM830_A08_79R3_032.fsa	328.21	1815	14638
B, 292	GM830_A08_79R3_032.fsa	329.198	13	28
B, 293	GM830_A08_79R3_032.fsa	331.26	991	8227
B, 294	GM830_A08_79R3_032.fsa	332.334	730	5850
B, 295	GM830_A08_79R3_032.fsa	334.479	927	7722
B, 296	GM830_A08_79R3_032.fsa	335.461	617	5017
B, 297	GM830_A08_79R3_032.fsa	337.421	662	5490
B, 298	GM830_A08_79R3_032.fsa	338.489	700	5636
B, 299	GM830_A08_79R3_032.fsa	339.467	19	50
B, 300	GM830_A08_79R3_032.fsa	340.721	86	554
B, 301	GM830_A08_79R3_032.fsa	341.531	111	930
B, 302	GM830_A08_79R3_032.fsa	343.333	201	1843
B, 303	GM830_A08_79R3_032.fsa	344.414	218	1735
B, 304	GM830_A08_79R3_032.fsa	345.495	21	99
B, 305	GM830_A08_79R3_032.fsa	346.396	145	967
B, 306	GM830_A08_79R3_032.fsa	347.297	14	53
B, 307	GM830_A08_79R3_032.fsa	348.469	33	148
B, 308	GM830_A08_79R3_032.fsa	349.73	26	148
B, 309	GM830_A08_79R3_032.fsa	350.721	18	59
B, 310	GM830_A08_79R3_032.fsa	351.622	33	154
B, 311	GM830_A08_79R3_032.fsa	352.703	76	523
B, 312	GM830_A08_79R3_032.fsa	353.604	158	1082
B, 313	GM830_A08_79R3_032.fsa	354.775	161	1105
B, 314	GM830_A08_79R3_032.fsa	356.577	130	796
B, 315	GM830_A08_79R3_032.fsa	357.748	761	6135
B, 316	GM830_A08_79R3_032.fsa	359.82	1021	7603
B, 317	GM830_A08_79R3_032.fsa	361.973	1694	13866
B, 318	GM830_A08_79R3_032.fsa	362.96	89	377
B, 319	GM830_A08_79R3_032.fsa	364.126	284	1508
B, 320	GM830_A08_79R3_032.fsa	365.112	298	1687
B, 321	GM830_A08_79R3_032.fsa	366.188	835	5835
B, 322	GM830_A08_79R3_032.fsa	367.265	113	446
B, 323	GM830_A08_79R3_032.fsa	368.251	693	4492
B, 324	GM830_A08_79R3_032.fsa	369.238	103	400
B, 325	GM830_A08_79R3_032.fsa	370.404	669	4375
B, 326	GM830_A08_79R3_032.fsa	371.39	117	440
B, 327	GM830_A08_79R3_032.fsa	372.466	612	4091
B, 328	GM830_A08_79R3_032.fsa	373.453	116	391
B, 329	GM830_A08_79R3_032.fsa	374.529	609	4015
B, 330	GM830_A08_79R3_032.fsa	375.516	74	289
B, 331	GM830_A08_79R3_032.fsa	376.592	594	3986
B, 332	GM830_A08_79R3_032.fsa	377.579	105	375
B, 333	GM830_A08_79R3_032.fsa	378.655	577	3964
B, 334	GM830_A08_79R3_032.fsa	379.641	76	268
B, 335	GM830_A08_79R3_032.fsa	380.721	458	2994
B, 336	GM830_A08_79R3_032.fsa	381.712	40	148
B, 337	GM830_A08_79R3_032.fsa	382.703	499	3700
B, 338	GM830_A08_79R3_032.fsa	383.784	176	1148
B, 339	GM830_A08_79R3_032.fsa	384.775	164	967
B, 340	GM830_A08_79R3_032.fsa	386.667	696	6464
B, 341	GM830_A08_79R3_032.fsa	387.658	142	858
B, 342	GM830_A08_79R3_032.fsa	388.829	298	1703
B, 343	GM830_A08_79R3_032.fsa	389.82	71	392
B, 344	GM830_A08_79R3_032.fsa	390.901	544	4587
B, 345	GM830_A08_79R3_032.fsa	391.982	375	2763
B, 346	GM830_A08_79R3_032.fsa	393.063	106	490
B, 347	GM830_A08_79R3_032.fsa	395.045	712	5754
B, 348	GM830_A08_79R3_032.fsa	396.036	7	7
B, 349	GM830_A08_79R3_032.fsa	397.027	449	3479
B, 350	GM830_A08_79R3_032.fsa	399.009	825	7603
B, 351	GM830_A08_79R3_032.fsa	400.089	276	2074
B, 352	GM830_A08_79R3_032.fsa	401.068	67	322
B, 353	GM830_A08_79R3_032.fsa	401.781	3	3
B, 354	GM830_A08_79R3_032.fsa	403.03	336	2509
B, 355	GM830_A08_79R3_032.fsa	404.012	42	145
B, 356	GM830_A08_79R3_032.fsa	404.996	135	888
B, 357	GM830_A08_79R3_032.fsa	406.25	472	4928
B, 358	GM830_A08_79R3_032.fsa	408.136	254	1866
B, 359	GM830_A08_79R3_032.fsa	409.845	475	4048
B, 360	GM830_A08_79R3_032.fsa	412.01	302	2584
B, 361	GM830_A08_79R3_032.fsa	412.914	69	434
B, 362	GM830_A08_79R3_032.fsa	415.199	139	924
B, 363	GM830_A08_79R3_032.fsa	417.413	934	8552
B, 364	GM830_A08_79R3_032.fsa	418.522	5	5
B, 365	GM830_A08_79R3_032.fsa	419.538	257	2259
B, 366	GM830_A08_79R3_032.fsa	420.543	147	1106
B, 367	GM830_A08_79R3_032.fsa	421.627	23	113
B, 368	GM830_A08_79R3_032.fsa	422.621	121	736
B, 369	GM830_A08_79R3_032.fsa	423.885	18	68
B, 370	GM830_A08_79R3_032.fsa	425.059	24	103
B, 371	GM830_A08_79R3_032.fsa	425.961	28	143
B, 372	GM830_A08_79R3_032.fsa	427.044	39	180
B, 373	GM830_A08_79R3_032.fsa	427.855	38	203
B, 374	GM830_A08_79R3_032.fsa	428.937	27	121
B, 375	GM830_A08_79R3_032.fsa	430.198	11	17
B, 376	GM830_A08_79R3_032.fsa	431.099	61	283
B, 377	GM830_A08_79R3_032.fsa	431.999	5	6
B, 378	GM830_A08_79R3_032.fsa	432.99	24	101
B, 379	GM830_A08_79R3_032.fsa	434.789	330	2921
B, 380	GM830_A08_79R3_032.fsa	435.598	14	53
B, 381	GM830_A08_79R3_032.fsa	436.677	120	768
B, 382	GM830_A08_79R3_032.fsa	437.665	119	753
B, 383	GM830_A08_79R3_032.fsa	438.653	28	122
B, 384	GM830_A08_79R3_032.fsa	439.731	142	1122
B, 385	GM830_A08_79R3_032.fsa	440.733	8	14
B, 386	GM830_A08_79R3_032.fsa	441.465	37	166
B, 387	GM830_A08_79R3_032.fsa	442.565	15	42
B, 388	GM830_A08_79R3_032.fsa	443.483	91	697
B, 389	GM830_A08_79R3_032.fsa	444.584	59	341
B, 390	GM830_A08_79R3_032.fsa	445.778	130	1074
B, 391	GM830_A08_79R3_032.fsa	446.698	42	260
B, 392	GM830_A08_79R3_032.fsa	447.802	12	47
B, 393	GM830_A08_79R3_032.fsa	448.814	24	114
B, 394	GM830_A08_79R3_032.fsa	450.196	19	53
B, 395	GM830_A08_79R3_032.fsa	450.75	28	181
B, 396	GM830_A08_79R3_032.fsa	451.764	53	323
B, 397	GM830_A08_79R3_032.fsa	452.78	12	32
B, 398	GM830_A08_79R3_032.fsa	453.703	14	34
B, 399	GM830_A08_79R3_032.fsa	454.443	25	63
B, 400	GM830_A08_79R3_032.fsa	455.553	19	37
B, 401	GM830_A08_79R3_032.fsa	456.57	102	812
B, 402	GM830_A08_79R3_032.fsa	457.775	25	83
B, 403	GM830_A08_79R3_032.fsa	458.609	49	299
B, 404	GM830_A08_79R3_032.fsa	459.722	32	200
B, 405	GM830_A08_79R3_032.fsa	460.644	25	80
B, 406	GM830_A08_79R3_032.fsa	461.748	79	614
B, 407	GM830_A08_79R3_032.fsa	462.761	58	392
B, 408	GM830_A08_79R3_032.fsa	463.959	16	21
B, 409	GM830_A08_79R3_032.fsa	464.328	2	3
B, 410	GM830_A08_79R3_032.fsa	465.066	5	6
B, 411	GM830_A08_79R3_032.fsa	467.744	370	3949
B, 412	GM830_A08_79R3_032.fsa	470.891	98	670
B, 413	GM830_A08_79R3_032.fsa	471.911	179	1542
B, 414	GM830_A08_79R3_032.fsa	472.838	372	3595
B, 415	GM830_A08_79R3_032.fsa	473.952	25	81
B, 416	GM830_A08_79R3_032.fsa	475.717	264	2624
B, 417	GM830_A08_79R3_032.fsa	476.833	85	472
B, 418	GM830_A08_79R3_032.fsa	477.857	15	22
B, 419	GM830_A08_79R3_032.fsa	478.882	59	380
B, 420	GM830_A08_79R3_032.fsa	480.752	127	1063
B, 421	GM830_A08_79R3_032.fsa	482.068	8	12
B, 422	GM830_A08_79R3_032.fsa	482.727	10	31
B, 423	GM830_A08_79R3_032.fsa	483.857	36	121
B, 424	GM830_A08_79R3_032.fsa	485.933	258	2086
B, 425	GM830_A08_79R3_032.fsa	486.878	537	4974
B, 426	GM830_A08_79R3_032.fsa	488.012	23	100
B, 427	GM830_A08_79R3_032.fsa	489.054	206	1448
B, 428	GM830_A08_79R3_032.fsa	490.001	31	130
B, 429	GM830_A08_79R3_032.fsa	491.139	85	466
B, 430	GM830_A08_79R3_032.fsa	492.373	35	112
B, 431	GM830_A08_79R3_032.fsa	494.466	392	4071
B, 432	GM830_A08_79R3_032.fsa	496.466	11	18
B, 433	GM830_A08_79R3_032.fsa	497.038	5	9
B, 434	GM830_A08_79R3_032.fsa	497.611	10	28
B, 435	GM830_A08_79R3_032.fsa	498.375	4	4
B, 436	GM830_A08_79R3_032.fsa	498.757	2	3
B, 437	GM830_A08_79R3_032.fsa	499.522	3	9
B, 438	GM830_A08_79R3_032.fsa	500.569	77	538
B, 439	GM830_A08_79R3_032.fsa	501.804	19	73
B, 440	GM830_A08_79R3_032.fsa	503.613	314	3969
B, 441	GM830_A08_79R3_032.fsa	504.663	213	1777
B, 442	GM830_A08_79R3_032.fsa	506.002	9	19
B, 443	GM830_A08_79R3_032.fsa	507.056	30	127
B, 444	GM830_A08_79R3_032.fsa	509.362	428	7157
B, 445	GM830_A08_79R3_032.fsa	511.484	4	5
B, 446	GM830_A08_79R3_032.fsa	511.967	11	18
B, 447	GM830_A08_79R3_032.fsa	512.45	7	11
B, 448	GM830_A08_79R3_032.fsa	515.966	489	7458
B, 449	GM830_A08_79R3_032.fsa	516.95	452	4392
B, 450	GM830_A08_79R3_032.fsa	518.327	6	8
B, 451	GM830_A08_79R3_032.fsa	519.114	12	17
B, 452	GM830_A08_79R3_032.fsa	520	34	174
B, 453	GM830_A08_79R3_032.fsa	521.915	161	2434
B, 454	GM830_A08_79R3_032.fsa	523.831	5	5
B, 455	GM830_A08_79R3_032.fsa	525.075	6	11
B, 456	GM830_A08_79R3_032.fsa	528.042	199	2790
B, 457	GM830_A08_79R3_032.fsa	528.712	202	2194
B, 458	GM830_A08_79R3_032.fsa	529.86	65	367
B, 459	GM830_A08_79R3_032.fsa	531.2	9	19
B, 460	GM830_A08_79R3_032.fsa	534.835	742	13874
B, 461	GM830_A08_79R3_032.fsa	537.8	49	149
B, 462	GM830_A08_79R3_032.fsa	538.852	23	38
B, 463	GM830_A08_79R3_032.fsa	540.784	84	617
B, 464	GM830_A08_79R3_032.fsa	543.929	299	5408
B, 465	GM830_A08_79R3_032.fsa	546.2	19	33
B, 466	GM830_A08_79R3_032.fsa	546.893	14	29
B, 467	GM830_A08_79R3_032.fsa	547.685	10	12
B, 468	GM830_A08_79R3_032.fsa	554.664	29930	572389
Y, 1	GM830_A08_79R3_032.fsa	554.664	3446	14294
O, 1	GM830_A08_79R3_032.fsa	20	4972	52533
O, 2	GM830_A08_79R3_032.fsa	40	4641	34218
O, 3	GM830_A08_79R3_032.fsa	60	8913	49007
O, 4	GM830_A08_79R3_032.fsa	80	5957	32309
O, 5	GM830_A08_79R3_032.fsa	100	9312	47803
O, 6	GM830_A08_79R3_032.fsa	114	10596	53291
O, 7	GM830_A08_79R3_032.fsa	120	8074	42407
O, 8	GM830_A08_79R3_032.fsa	140	6623	33596
O, 9	GM830_A08_79R3_032.fsa	160	6867	36313
O, 10	GM830_A08_79R3_032.fsa	180	8091	42583
O, 11	GM830_A08_79R3_032.fsa	200	6149	34308
O, 12	GM830_A08_79R3_032.fsa	214	5997	34817
O, 13	GM830_A08_79R3_032.fsa	220	4784	28635
O, 14	GM830_A08_79R3_032.fsa	240	6793	42952
O, 15	GM830_A08_79R3_032.fsa	250	3184	21059
O, 16	GM830_A08_79R3_032.fsa	260	4984	33327
O, 17	GM830_A08_79R3_032.fsa	280	5618	39120
O, 18	GM830_A08_79R3_032.fsa	300	5645	42301
O, 19	GM830_A08_79R3_032.fsa	314	3711	28869
O, 20	GM830_A08_79R3_032.fsa	320	4088	32157
O, 21	GM830_A08_79R3_032.fsa	340	5137	42913
O, 22	GM830_A08_79R3_032.fsa	360	4297	37643
O, 23	GM830_A08_79R3_032.fsa	380	3174	27967
O, 24	GM830_A08_79R3_032.fsa	400	4414	40710
O, 25	GM830_A08_79R3_032.fsa	414	4149	39560
O, 26	GM830_A08_79R3_032.fsa	420	3852	37472
O, 27	GM830_A08_79R3_032.fsa	440	4745	47190
O, 28	GM830_A08_79R3_032.fsa	460	5211	51666
O, 29	GM830_A08_79R3_032.fsa	480	5080	51921
O, 30	GM830_A08_79R3_032.fsa	500	2303	23926
O, 31	GM830_A08_79R3_032.fsa	514	2478	26326
O, 32	GM830_A08_79R3_032.fsa	520	5509	58419
O, 33	GM830_A08_79R3_032.fsa	540	4201	48122
O, 34	GM830_A08_79R3_032.fsa	560	2780	32146
O, 35	GM830_A08_79R3_032.fsa	580	4315	48315
O, 36	GM830_A08_79R3_032.fsa	600	2862	31981

## Sheet: 79R4
Dye/Sample Peak	Sample File Name	Size	Height	Area in Point
B, 1	GM830_A09_79R4_040.fsa	1.194	192	1299
B, 2	GM830_A09_79R4_040.fsa	3.1343	43	323
B, 3	GM830_A09_79R4_040.fsa	4.6269	39	236
B, 4	GM830_A09_79R4_040.fsa	5.8209	8	14
B, 5	GM830_A09_79R4_040.fsa	6.5672	6	21
B, 6	GM830_A09_79R4_040.fsa	10.4478	62	457
B, 7	GM830_A09_79R4_040.fsa	11.9403	216	1316
B, 8	GM830_A09_79R4_040.fsa	13.4328	110	554
B, 9	GM830_A09_79R4_040.fsa	14.4776	7	16
B, 10	GM830_A09_79R4_040.fsa	15.6716	57	215
B, 11	GM830_A09_79R4_040.fsa	17.4627	181	1000
B, 12	GM830_A09_79R4_040.fsa	18.9552	1755	10397
B, 13	GM830_A09_79R4_040.fsa	20.6831	1006	6914
B, 14	GM830_A09_79R4_040.fsa	21.8639	994	6323
B, 15	GM830_A09_79R4_040.fsa	23.0268	169	1101
B, 16	GM830_A09_79R4_040.fsa	25.7781	475	2496
B, 17	GM830_A09_79R4_040.fsa	27.5056	450	2469
B, 18	GM830_A09_79R4_040.fsa	29.3449	232	1313
B, 19	GM830_A09_79R4_040.fsa	30.6942	901	4910
B, 20	GM830_A09_79R4_040.fsa	32.0187	547	2859
B, 21	GM830_A09_79R4_040.fsa	34.1726	95	461
B, 22	GM830_A09_79R4_040.fsa	35.4338	404	2252
B, 23	GM830_A09_79R4_040.fsa	36.536	252	1303
B, 24	GM830_A09_79R4_040.fsa	38.4232	223	1055
B, 25	GM830_A09_79R4_040.fsa	40.2439	414	2297
B, 26	GM830_A09_79R4_040.fsa	41.093	75	283
B, 27	GM830_A09_79R4_040.fsa	42.0547	19	67
B, 28	GM830_A09_79R4_040.fsa	43.5982	232	1643
B, 29	GM830_A09_79R4_040.fsa	45.1186	789	9116
B, 30	GM830_A09_79R4_040.fsa	47.754	523	5857
B, 31	GM830_A09_79R4_040.fsa	49.3254	12	28
B, 32	GM830_A09_79R4_040.fsa	50.4332	414	1743
B, 33	GM830_A09_79R4_040.fsa	51.2016	983	4568
B, 34	GM830_A09_79R4_040.fsa	53.1513	3730	24736
B, 35	GM830_A09_79R4_040.fsa	55.4852	1211	5633
B, 36	GM830_A09_79R4_040.fsa	56.7362	1667	8233
B, 37	GM830_A09_79R4_040.fsa	57.5619	458	2170
B, 38	GM830_A09_79R4_040.fsa	58.6865	1455	6950
B, 39	GM830_A09_79R4_040.fsa	60.2117	1387	6552
B, 40	GM830_A09_79R4_040.fsa	61.9007	285	1402
B, 41	GM830_A09_79R4_040.fsa	62.8475	301	1466
B, 42	GM830_A09_79R4_040.fsa	64.211	657	3475
B, 43	GM830_A09_79R4_040.fsa	65.0476	286	1611
B, 44	GM830_A09_79R4_040.fsa	66.4032	6291	33191
B, 45	GM830_A09_79R4_040.fsa	67.5465	199	1231
B, 46	GM830_A09_79R4_040.fsa	68.6863	68	271
B, 47	GM830_A09_79R4_040.fsa	70.029	1632	7796
B, 48	GM830_A09_79R4_040.fsa	71.1614	2352	11564
B, 49	GM830_A09_79R4_040.fsa	72.5978	648	2804
B, 50	GM830_A09_79R4_040.fsa	73.7226	2270	11296
B, 51	GM830_A09_79R4_040.fsa	74.5385	887	5004
B, 52	GM830_A09_79R4_040.fsa	75.962	3489	17906
B, 53	GM830_A09_79R4_040.fsa	77.178	234	870
B, 54	GM830_A09_79R4_040.fsa	78.39	556	2484
B, 55	GM830_A09_79R4_040.fsa	80.5042	4250	21836
B, 56	GM830_A09_79R4_040.fsa	81.7129	715	3652
B, 57	GM830_A09_79R4_040.fsa	83.2209	55	185
B, 58	GM830_A09_79R4_040.fsa	84.4251	2264	10746
B, 59	GM830_A09_79R4_040.fsa	85.4271	3535	17627
B, 60	GM830_A09_79R4_040.fsa	87.1274	909	4062
B, 61	GM830_A09_79R4_040.fsa	88.3252	116	430
B, 62	GM830_A09_79R4_040.fsa	89.4214	1964	10158
B, 63	GM830_A09_79R4_040.fsa	90.2177	886	4610
B, 64	GM830_A09_79R4_040.fsa	91.2118	1113	5381
B, 65	GM830_A09_79R4_040.fsa	92.1053	18	45
B, 66	GM830_A09_79R4_040.fsa	92.9978	47	141
B, 67	GM830_A09_79R4_040.fsa	94.186	1547	7619
B, 68	GM830_A09_79R4_040.fsa	95.3722	266	1291
B, 69	GM830_A09_79R4_040.fsa	96.6552	271	1258
B, 70	GM830_A09_79R4_040.fsa	97.739	302	1419
B, 71	GM830_A09_79R4_040.fsa	99.0178	288	1135
B, 72	GM830_A09_79R4_040.fsa	100.897	5594	30005
B, 73	GM830_A09_79R4_040.fsa	101.989	617	3223
B, 74	GM830_A09_79R4_040.fsa	102.98	692	3440
B, 75	GM830_A09_79R4_040.fsa	104.856	5462	29070
B, 76	GM830_A09_79R4_040.fsa	106.035	809	4158
B, 77	GM830_A09_79R4_040.fsa	107.407	184	839
B, 78	GM830_A09_79R4_040.fsa	108.579	446	2353
B, 79	GM830_A09_79R4_040.fsa	109.455	2774	14785
B, 80	GM830_A09_79R4_040.fsa	110.524	3727	19064
B, 81	GM830_A09_79R4_040.fsa	111.783	65	230
B, 82	GM830_A09_79R4_040.fsa	112.652	2319	11558
B, 83	GM830_A09_79R4_040.fsa	113.808	719	3717
B, 84	GM830_A09_79R4_040.fsa	114.567	639	3307
B, 85	GM830_A09_79R4_040.fsa	115.697	3440	17912
B, 86	GM830_A09_79R4_040.fsa	116.825	32	83
B, 87	GM830_A09_79R4_040.fsa	118.135	62	227
B, 88	GM830_A09_79R4_040.fsa	119.255	1258	6602
B, 89	GM830_A09_79R4_040.fsa	120.278	316	1634
B, 90	GM830_A09_79R4_040.fsa	121.388	95	335
B, 91	GM830_A09_79R4_040.fsa	122.405	285	1344
B, 92	GM830_A09_79R4_040.fsa	123.33	173	815
B, 93	GM830_A09_79R4_040.fsa	124.348	623	3260
B, 94	GM830_A09_79R4_040.fsa	125.366	1186	6383
B, 95	GM830_A09_79R4_040.fsa	126.292	238	1101
B, 96	GM830_A09_79R4_040.fsa	127.495	53	147
B, 97	GM830_A09_79R4_040.fsa	128.513	2048	10381
B, 98	GM830_A09_79R4_040.fsa	129.531	686	3452
B, 99	GM830_A09_79R4_040.fsa	130.735	897	4779
B, 100	GM830_A09_79R4_040.fsa	131.754	3282	18954
B, 101	GM830_A09_79R4_040.fsa	132.402	862	5016
B, 102	GM830_A09_79R4_040.fsa	133.143	368	2212
B, 103	GM830_A09_79R4_040.fsa	133.884	661	3443
B, 104	GM830_A09_79R4_040.fsa	134.996	372	1657
B, 105	GM830_A09_79R4_040.fsa	136.293	119	561
B, 106	GM830_A09_79R4_040.fsa	137.405	108	457
B, 107	GM830_A09_79R4_040.fsa	138.424	220	1117
B, 108	GM830_A09_79R4_040.fsa	140.189	442	2664
B, 109	GM830_A09_79R4_040.fsa	141.326	2467	14185
B, 110	GM830_A09_79R4_040.fsa	142.557	34	155
B, 111	GM830_A09_79R4_040.fsa	143.693	243	1288
B, 112	GM830_A09_79R4_040.fsa	144.735	486	2679
B, 113	GM830_A09_79R4_040.fsa	145.777	9	18
B, 114	GM830_A09_79R4_040.fsa	146.725	397	1748
B, 115	GM830_A09_79R4_040.fsa	147.767	447	2095
B, 116	GM830_A09_79R4_040.fsa	148.81	546	2653
B, 117	GM830_A09_79R4_040.fsa	149.757	180	671
B, 118	GM830_A09_79R4_040.fsa	150.8	777	3943
B, 119	GM830_A09_79R4_040.fsa	151.843	304	1421
B, 120	GM830_A09_79R4_040.fsa	153.17	122	556
B, 121	GM830_A09_79R4_040.fsa	154.118	351	1816
B, 122	GM830_A09_79R4_040.fsa	156.3	925	5251
B, 123	GM830_A09_79R4_040.fsa	157.154	212	1137
B, 124	GM830_A09_79R4_040.fsa	158.956	2579	15582
B, 125	GM830_A09_79R4_040.fsa	160.094	77	327
B, 126	GM830_A09_79R4_040.fsa	161.308	202	905
B, 127	GM830_A09_79R4_040.fsa	162.429	567	2910
B, 128	GM830_A09_79R4_040.fsa	164.202	820	5499
B, 129	GM830_A09_79R4_040.fsa	165.227	4562	28264
B, 130	GM830_A09_79R4_040.fsa	166.346	19	64
B, 131	GM830_A09_79R4_040.fsa	167.557	445	2315
B, 132	GM830_A09_79R4_040.fsa	169.512	1696	11311
B, 133	GM830_A09_79R4_040.fsa	170.535	3389	21668
B, 134	GM830_A09_79R4_040.fsa	172.58	1946	12652
B, 135	GM830_A09_79R4_040.fsa	173.602	1991	12755
B, 136	GM830_A09_79R4_040.fsa	175.644	1506	9363
B, 137	GM830_A09_79R4_040.fsa	176.757	523	3242
B, 138	GM830_A09_79R4_040.fsa	177.684	18	52
B, 139	GM830_A09_79R4_040.fsa	178.611	533	2854
B, 140	GM830_A09_79R4_040.fsa	179.722	718	3984
B, 141	GM830_A09_79R4_040.fsa	180.841	437	2211
B, 142	GM830_A09_79R4_040.fsa	181.682	111	442
B, 143	GM830_A09_79R4_040.fsa	182.616	283	1279
B, 144	GM830_A09_79R4_040.fsa	183.642	32	119
B, 145	GM830_A09_79R4_040.fsa	184.668	83	395
B, 146	GM830_A09_79R4_040.fsa	185.601	103	543
B, 147	GM830_A09_79R4_040.fsa	187.371	492	3287
B, 148	GM830_A09_79R4_040.fsa	188.675	20	62
B, 149	GM830_A09_79R4_040.fsa	189.606	162	833
B, 150	GM830_A09_79R4_040.fsa	190.629	312	1851
B, 151	GM830_A09_79R4_040.fsa	191.558	1594	11566
B, 152	GM830_A09_79R4_040.fsa	192.674	696	4456
B, 153	GM830_A09_79R4_040.fsa	193.881	164	737
B, 154	GM830_A09_79R4_040.fsa	194.995	610	4240
B, 155	GM830_A09_79R4_040.fsa	195.83	641	4305
B, 156	GM830_A09_79R4_040.fsa	197.036	71	295
B, 157	GM830_A09_79R4_040.fsa	197.87	8	16
B, 158	GM830_A09_79R4_040.fsa	198.981	928	5856
B, 159	GM830_A09_79R4_040.fsa	200.091	72	268
B, 160	GM830_A09_79R4_040.fsa	200.915	80	375
B, 161	GM830_A09_79R4_040.fsa	202.014	1031	6923
B, 162	GM830_A09_79R4_040.fsa	203.112	199	1151
B, 163	GM830_A09_79R4_040.fsa	204.393	152	827
B, 164	GM830_A09_79R4_040.fsa	205.4	262	1574
B, 165	GM830_A09_79R4_040.fsa	206.589	38	131
B, 166	GM830_A09_79R4_040.fsa	207.688	12	41
B, 167	GM830_A09_79R4_040.fsa	209.426	961	6287
B, 168	GM830_A09_79R4_040.fsa	210.524	179	812
B, 169	GM830_A09_79R4_040.fsa	211.622	465	2856
B, 170	GM830_A09_79R4_040.fsa	212.353	99	512
B, 171	GM830_A09_79R4_040.fsa	213.268	662	4472
B, 172	GM830_A09_79R4_040.fsa	215.386	611	4219
B, 173	GM830_A09_79R4_040.fsa	216.494	17	63
B, 174	GM830_A09_79R4_040.fsa	217.601	1130	8089
B, 175	GM830_A09_79R4_040.fsa	218.616	53	204
B, 176	GM830_A09_79R4_040.fsa	219.816	305	1979
B, 177	GM830_A09_79R4_040.fsa	220.815	302	2042
B, 178	GM830_A09_79R4_040.fsa	222.715	753	5900
B, 179	GM830_A09_79R4_040.fsa	224.977	1204	9469
B, 180	GM830_A09_79R4_040.fsa	226.063	340	2384
B, 181	GM830_A09_79R4_040.fsa	226.968	2	2
B, 182	GM830_A09_79R4_040.fsa	227.964	118	639
B, 183	GM830_A09_79R4_040.fsa	228.869	69	326
B, 184	GM830_A09_79R4_040.fsa	229.955	438	3148
B, 185	GM830_A09_79R4_040.fsa	231.041	634	4661
B, 186	GM830_A09_79R4_040.fsa	232.941	293	2020
B, 187	GM830_A09_79R4_040.fsa	235.113	1607	13170
B, 188	GM830_A09_79R4_040.fsa	236.108	378	2800
B, 189	GM830_A09_79R4_040.fsa	237.194	41	177
B, 190	GM830_A09_79R4_040.fsa	238.19	50	312
B, 191	GM830_A09_79R4_040.fsa	239.276	225	1502
B, 192	GM830_A09_79R4_040.fsa	240.372	63	283
B, 193	GM830_A09_79R4_040.fsa	242.324	399	3258
B, 194	GM830_A09_79R4_040.fsa	244.457	1704	14059
B, 195	GM830_A09_79R4_040.fsa	245.476	167	1016
B, 196	GM830_A09_79R4_040.fsa	246.586	28	91
B, 197	GM830_A09_79R4_040.fsa	247.417	21	32
B, 198	GM830_A09_79R4_040.fsa	248.433	623	4486
B, 199	GM830_A09_79R4_040.fsa	249.539	29	145
B, 200	GM830_A09_79R4_040.fsa	251.258	2143	18324
B, 201	GM830_A09_79R4_040.fsa	252.245	174	1094
B, 202	GM830_A09_79R4_040.fsa	253.321	4	11
B, 203	GM830_A09_79R4_040.fsa	255.465	1041	9122
B, 204	GM830_A09_79R4_040.fsa	256.446	51	304
B, 205	GM830_A09_79R4_040.fsa	259.38	2117	18771
B, 206	GM830_A09_79R4_040.fsa	261.262	55	277
B, 207	GM830_A09_79R4_040.fsa	263.334	707	5766
B, 208	GM830_A09_79R4_040.fsa	264.416	25	68
B, 209	GM830_A09_79R4_040.fsa	265.407	20	58
B, 210	GM830_A09_79R4_040.fsa	267.389	742	7025
B, 211	GM830_A09_79R4_040.fsa	268.38	209	1578
B, 212	GM830_A09_79R4_040.fsa	270.362	126	979
B, 213	GM830_A09_79R4_040.fsa	271.533	108	772
B, 214	GM830_A09_79R4_040.fsa	272.794	16	110
B, 215	GM830_A09_79R4_040.fsa	273.425	33	137
B, 216	GM830_A09_79R4_040.fsa	274.506	30	107
B, 217	GM830_A09_79R4_040.fsa	275.587	11	37
B, 218	GM830_A09_79R4_040.fsa	276.037	10	28
B, 219	GM830_A09_79R4_040.fsa	277.658	426	3971
B, 220	GM830_A09_79R4_040.fsa	278.559	322	2435
B, 221	GM830_A09_79R4_040.fsa	280.446	1050	9237
B, 222	GM830_A09_79R4_040.fsa	281.517	344	2901
B, 223	GM830_A09_79R4_040.fsa	283.479	1131	10218
B, 224	GM830_A09_79R4_040.fsa	284.459	325	2574
B, 225	GM830_A09_79R4_040.fsa	285.439	6	7
B, 226	GM830_A09_79R4_040.fsa	285.796	4	6
B, 227	GM830_A09_79R4_040.fsa	286.686	35	216
B, 228	GM830_A09_79R4_040.fsa	288.821	635	7384
B, 229	GM830_A09_79R4_040.fsa	289.622	556	4717
B, 230	GM830_A09_79R4_040.fsa	291.31	1	1
B, 231	GM830_A09_79R4_040.fsa	292.909	241	1812
B, 232	GM830_A09_79R4_040.fsa	293.885	35	141
B, 233	GM830_A09_79R4_040.fsa	295.659	164	1173
B, 234	GM830_A09_79R4_040.fsa	297.698	629	5100
B, 235	GM830_A09_79R4_040.fsa	298.583	39	148
B, 236	GM830_A09_79R4_040.fsa	299.823	255	1940
B, 237	GM830_A09_79R4_040.fsa	300.787	402	3244
B, 238	GM830_A09_79R4_040.fsa	301.926	132	677
B, 239	GM830_A09_79R4_040.fsa	303.508	376	3387
B, 240	GM830_A09_79R4_040.fsa	305.536	107	587
B, 241	GM830_A09_79R4_040.fsa	306.598	298	2681
B, 242	GM830_A09_79R4_040.fsa	307.395	166	1075
B, 243	GM830_A09_79R4_040.fsa	308.638	473	3933
B, 244	GM830_A09_79R4_040.fsa	309.35	14	31
B, 245	GM830_A09_79R4_040.fsa	310.687	317	2239
B, 246	GM830_A09_79R4_040.fsa	312.565	424	3660
B, 247	GM830_A09_79R4_040.fsa	314.461	59	393
B, 248	GM830_A09_79R4_040.fsa	316.581	554	6022
B, 249	GM830_A09_79R4_040.fsa	318.705	117	1015
B, 250	GM830_A09_79R4_040.fsa	319.815	74	518
B, 251	GM830_A09_79R4_040.fsa	321.895	534	5524
B, 252	GM830_A09_79R4_040.fsa	323.066	102	693
B, 253	GM830_A09_79R4_040.fsa	325.224	548	5299
B, 254	GM830_A09_79R4_040.fsa	326.301	171	1436
B, 255	GM830_A09_79R4_040.fsa	328.182	1280	12871
B, 256	GM830_A09_79R4_040.fsa	329.076	11	26
B, 257	GM830_A09_79R4_040.fsa	331.219	683	7835
B, 258	GM830_A09_79R4_040.fsa	332.199	490	4342
B, 259	GM830_A09_79R4_040.fsa	334.422	655	7241
B, 260	GM830_A09_79R4_040.fsa	335.487	435	3775
B, 261	GM830_A09_79R4_040.fsa	337.437	471	5219
B, 262	GM830_A09_79R4_040.fsa	338.41	484	4411
B, 263	GM830_A09_79R4_040.fsa	339.647	12	22
B, 264	GM830_A09_79R4_040.fsa	340.898	66	503
B, 265	GM830_A09_79R4_040.fsa	341.526	78	541
B, 266	GM830_A09_79R4_040.fsa	343.501	147	1645
B, 267	GM830_A09_79R4_040.fsa	344.488	157	1374
B, 268	GM830_A09_79R4_040.fsa	346.462	88	695
B, 269	GM830_A09_79R4_040.fsa	347.539	7	31
B, 270	GM830_A09_79R4_040.fsa	348.615	16	57
B, 271	GM830_A09_79R4_040.fsa	349.781	9	31
B, 272	GM830_A09_79R4_040.fsa	350.678	7	14
B, 273	GM830_A09_79R4_040.fsa	351.934	8	20
B, 274	GM830_A09_79R4_040.fsa	353.637	100	796
B, 275	GM830_A09_79R4_040.fsa	354.892	100	819
B, 276	GM830_A09_79R4_040.fsa	357.76	539	5692
B, 277	GM830_A09_79R4_040.fsa	359.91	702	6259
B, 278	GM830_A09_79R4_040.fsa	361.956	1174	11697
B, 279	GM830_A09_79R4_040.fsa	363.111	9	10
B, 280	GM830_A09_79R4_040.fsa	364.089	163	1023
B, 281	GM830_A09_79R4_040.fsa	365.245	189	1367
B, 282	GM830_A09_79R4_040.fsa	366.222	564	5099
B, 283	GM830_A09_79R4_040.fsa	368.356	441	4034
B, 284	GM830_A09_79R4_040.fsa	370.4	447	4115
B, 285	GM830_A09_79R4_040.fsa	372.444	436	3969
B, 286	GM830_A09_79R4_040.fsa	374.489	406	3440
B, 287	GM830_A09_79R4_040.fsa	376.622	384	3549
B, 288	GM830_A09_79R4_040.fsa	378.667	407	3735
B, 289	GM830_A09_79R4_040.fsa	380.718	317	2802
B, 290	GM830_A09_79R4_040.fsa	382.784	352	3426
B, 291	GM830_A09_79R4_040.fsa	383.861	130	994
B, 292	GM830_A09_79R4_040.fsa	384.848	102	623
B, 293	GM830_A09_79R4_040.fsa	386.822	474	5225
B, 294	GM830_A09_79R4_040.fsa	387.719	62	381
B, 295	GM830_A09_79R4_040.fsa	388.796	155	1093
B, 296	GM830_A09_79R4_040.fsa	391.038	387	4709
B, 297	GM830_A09_79R4_040.fsa	392.114	258	2151
B, 298	GM830_A09_79R4_040.fsa	393.1	52	260
B, 299	GM830_A09_79R4_040.fsa	394.983	509	5195
B, 300	GM830_A09_79R4_040.fsa	397.044	320	2964
B, 301	GM830_A09_79R4_040.fsa	399.194	597	6911
B, 302	GM830_A09_79R4_040.fsa	400.176	196	1551
B, 303	GM830_A09_79R4_040.fsa	400.969	22	120
B, 304	GM830_A09_79R4_040.fsa	403.086	242	2192
B, 305	GM830_A09_79R4_040.fsa	406.18	374	5104
B, 306	GM830_A09_79R4_040.fsa	406.977	205	1550
B, 307	GM830_A09_79R4_040.fsa	408.041	173	1344
B, 308	GM830_A09_79R4_040.fsa	409.816	309	2987
B, 309	GM830_A09_79R4_040.fsa	411.862	215	2306
B, 310	GM830_A09_79R4_040.fsa	413.108	39	213
B, 311	GM830_A09_79R4_040.fsa	413.822	1	1
B, 312	GM830_A09_79R4_040.fsa	415.088	82	735
B, 313	GM830_A09_79R4_040.fsa	417.269	688	7562
B, 314	GM830_A09_79R4_040.fsa	419.362	190	2226
B, 315	GM830_A09_79R4_040.fsa	420.63	98	650
B, 316	GM830_A09_79R4_040.fsa	422.61	80	599
B, 317	GM830_A09_79R4_040.fsa	423.51	15	62
B, 318	GM830_A09_79R4_040.fsa	425.041	8	17
B, 319	GM830_A09_79R4_040.fsa	425.491	3	8
B, 320	GM830_A09_79R4_040.fsa	425.942	11	39
B, 321	GM830_A09_79R4_040.fsa	427.112	22	97
B, 322	GM830_A09_79R4_040.fsa	428.103	33	140
B, 323	GM830_A09_79R4_040.fsa	428.643	5	11
B, 324	GM830_A09_79R4_040.fsa	429.094	11	42
B, 325	GM830_A09_79R4_040.fsa	430.265	7	18
B, 326	GM830_A09_79R4_040.fsa	431.076	38	191
B, 327	GM830_A09_79R4_040.fsa	431.796	6	7
B, 328	GM830_A09_79R4_040.fsa	433.148	27	103
B, 329	GM830_A09_79R4_040.fsa	434.59	235	2612
B, 330	GM830_A09_79R4_040.fsa	435.852	31	101
B, 331	GM830_A09_79R4_040.fsa	436.844	86	786
B, 332	GM830_A09_79R4_040.fsa	437.745	74	469
B, 333	GM830_A09_79R4_040.fsa	439.82	110	995
B, 334	GM830_A09_79R4_040.fsa	440.548	8	18
B, 335	GM830_A09_79R4_040.fsa	441.005	11	43
B, 336	GM830_A09_79R4_040.fsa	441.553	16	48
B, 337	GM830_A09_79R4_040.fsa	443.748	59	408
B, 338	GM830_A09_79R4_040.fsa	445.029	52	412
B, 339	GM830_A09_79R4_040.fsa	445.853	103	756
B, 340	GM830_A09_79R4_040.fsa	446.769	26	108
B, 341	GM830_A09_79R4_040.fsa	448.143	14	26
B, 342	GM830_A09_79R4_040.fsa	449.06	20	74
B, 343	GM830_A09_79R4_040.fsa	449.977	25	87
B, 344	GM830_A09_79R4_040.fsa	451.538	33	227
B, 345	GM830_A09_79R4_040.fsa	452.823	9	20
B, 346	GM830_A09_79R4_040.fsa	453.742	12	45
B, 347	GM830_A09_79R4_040.fsa	454.661	7	13
B, 348	GM830_A09_79R4_040.fsa	456.777	69	669
B, 349	GM830_A09_79R4_040.fsa	457.789	22	115
B, 350	GM830_A09_79R4_040.fsa	458.342	15	75
B, 351	GM830_A09_79R4_040.fsa	458.802	26	142
B, 352	GM830_A09_79R4_040.fsa	460.091	10	38
B, 353	GM830_A09_79R4_040.fsa	461.004	39	193
B, 354	GM830_A09_79R4_040.fsa	461.916	50	438
B, 355	GM830_A09_79R4_040.fsa	462.83	30	184
B, 356	GM830_A09_79R4_040.fsa	464.018	5	5
B, 357	GM830_A09_79R4_040.fsa	464.475	7	8
B, 358	GM830_A09_79R4_040.fsa	465.207	5	18
B, 359	GM830_A09_79R4_040.fsa	466.031	10	42
B, 360	GM830_A09_79R4_040.fsa	467.77	243	2975
B, 361	GM830_A09_79R4_040.fsa	468.962	73	491
B, 362	GM830_A09_79R4_040.fsa	472.725	265	3278
B, 363	GM830_A09_79R4_040.fsa	474.104	34	126
B, 364	GM830_A09_79R4_040.fsa	475.944	194	2448
B, 365	GM830_A09_79R4_040.fsa	476.681	21	109
B, 366	GM830_A09_79R4_040.fsa	477.879	21	116
B, 367	GM830_A09_79R4_040.fsa	478.893	40	237
B, 368	GM830_A09_79R4_040.fsa	480	49	293
B, 369	GM830_A09_79R4_040.fsa	480.745	99	769
B, 370	GM830_A09_79R4_040.fsa	482.985	13	54
B, 371	GM830_A09_79R4_040.fsa	484.012	17	67
B, 372	GM830_A09_79R4_040.fsa	486.912	409	4326
B, 373	GM830_A09_79R4_040.fsa	488.975	182	1394
B, 374	GM830_A09_79R4_040.fsa	490.383	33	147
B, 375	GM830_A09_79R4_040.fsa	491.135	48	209
B, 376	GM830_A09_79R4_040.fsa	492.263	31	154
B, 377	GM830_A09_79R4_040.fsa	494.334	296	3485
B, 378	GM830_A09_79R4_040.fsa	495.559	9	9
B, 379	GM830_A09_79R4_040.fsa	496.314	1	1
B, 380	GM830_A09_79R4_040.fsa	496.786	7	8
B, 381	GM830_A09_79R4_040.fsa	497.636	18	50
B, 382	GM830_A09_79R4_040.fsa	498.865	10	32
B, 383	GM830_A09_79R4_040.fsa	500.556	54	423
B, 384	GM830_A09_79R4_040.fsa	501.765	31	139
B, 385	GM830_A09_79R4_040.fsa	503.726	260	2948
B, 386	GM830_A09_79R4_040.fsa	504.57	160	1191
B, 387	GM830_A09_79R4_040.fsa	505.793	16	35
B, 388	GM830_A09_79R4_040.fsa	509.013	349	6319
B, 389	GM830_A09_79R4_040.fsa	510.922	4	8
B, 390	GM830_A09_79R4_040.fsa	513.71	79	381
B, 391	GM830_A09_79R4_040.fsa	515.997	442	7121
B, 392	GM830_A09_79R4_040.fsa	516.697	326	2630
B, 393	GM830_A09_79R4_040.fsa	517.897	6	9
B, 394	GM830_A09_79R4_040.fsa	518.398	2	2
B, 395	GM830_A09_79R4_040.fsa	519.198	15	30
B, 396	GM830_A09_79R4_040.fsa	522.009	128	1171
B, 397	GM830_A09_79R4_040.fsa	523.727	5	17
B, 398	GM830_A09_79R4_040.fsa	524.299	8	14
B, 399	GM830_A09_79R4_040.fsa	525.347	11	27
B, 400	GM830_A09_79R4_040.fsa	526.298	2	5
B, 401	GM830_A09_79R4_040.fsa	528.199	26	78
B, 402	GM830_A09_79R4_040.fsa	529.148	17	48
B, 403	GM830_A09_79R4_040.fsa	530.948	189	1949
B, 404	GM830_A09_79R4_040.fsa	532.935	48	226
B, 405	GM830_A09_79R4_040.fsa	534.823	145	1131
B, 406	GM830_A09_79R4_040.fsa	535.2	149	722
B, 407	GM830_A09_79R4_040.fsa	536.143	5	12
B, 408	GM830_A09_79R4_040.fsa	537.273	44	281
B, 409	GM830_A09_79R4_040.fsa	538.026	45	284
B, 410	GM830_A09_79R4_040.fsa	538.966	35	144
B, 411	GM830_A09_79R4_040.fsa	540.78	88	874
B, 412	GM830_A09_79R4_040.fsa	542.05	55	367
B, 413	GM830_A09_79R4_040.fsa	543.812	240	3000
B, 414	GM830_A09_79R4_040.fsa	545.777	11	18
B, 415	GM830_A09_79R4_040.fsa	546.17	10	14
B, 416	GM830_A09_79R4_040.fsa	546.662	5	5
B, 417	GM830_A09_79R4_040.fsa	547.155	2	4
B, 418	GM830_A09_79R4_040.fsa	549.031	7	7
B, 419	GM830_A09_79R4_040.fsa	554.691	25338	505422
O, 1	GM830_A09_79R4_040.fsa	20	4647	49913
O, 2	GM830_A09_79R4_040.fsa	40	4288	31874
O, 3	GM830_A09_79R4_040.fsa	60	8389	45926
O, 4	GM830_A09_79R4_040.fsa	80	5368	30492
O, 5	GM830_A09_79R4_040.fsa	100	8392	44855
O, 6	GM830_A09_79R4_040.fsa	114	9013	49955
O, 7	GM830_A09_79R4_040.fsa	120	7084	40110
O, 8	GM830_A09_79R4_040.fsa	140	5587	30988
O, 9	GM830_A09_79R4_040.fsa	160	5442	33937
O, 10	GM830_A09_79R4_040.fsa	180	6257	40269
O, 11	GM830_A09_79R4_040.fsa	200	4519	32012
O, 12	GM830_A09_79R4_040.fsa	214	4470	32752
O, 13	GM830_A09_79R4_040.fsa	220	3610	27447
O, 14	GM830_A09_79R4_040.fsa	240	5084	40710
O, 15	GM830_A09_79R4_040.fsa	250	2433	20073
O, 16	GM830_A09_79R4_040.fsa	260	3788	31891
O, 17	GM830_A09_79R4_040.fsa	280	4179	37517
O, 18	GM830_A09_79R4_040.fsa	300	4302	40021
O, 19	GM830_A09_79R4_040.fsa	314	2850	27031
O, 20	GM830_A09_79R4_040.fsa	320	3123	30673
O, 21	GM830_A09_79R4_040.fsa	340	4024	41123
O, 22	GM830_A09_79R4_040.fsa	360	3460	35527
O, 23	GM830_A09_79R4_040.fsa	380	2436	26746
O, 24	GM830_A09_79R4_040.fsa	400	3419	38167
O, 25	GM830_A09_79R4_040.fsa	414	3244	36756
O, 26	GM830_A09_79R4_040.fsa	420	3107	35051
O, 27	GM830_A09_79R4_040.fsa	440	3833	44018
O, 28	GM830_A09_79R4_040.fsa	460	4128	48215
O, 29	GM830_A09_79R4_040.fsa	480	4106	48856
O, 30	GM830_A09_79R4_040.fsa	500	1823	22277
O, 31	GM830_A09_79R4_040.fsa	514	1948	24379
O, 32	GM830_A09_79R4_040.fsa	520	4399	55283
O, 33	GM830_A09_79R4_040.fsa	540	3534	45637
O, 34	GM830_A09_79R4_040.fsa	560	2317	30246
O, 35	GM830_A09_79R4_040.fsa	580	3541	46304
O, 36	GM830_A09_79R4_040.fsa	600	2336	30144

## Sheet: 79R5
Dye/Sample Peak	Sample File Name	Size	Height	Area in Point
B, 1	GM830_A10_79R5_040.fsa	2.5758	28	157
B, 2	GM830_A10_79R5_040.fsa	4.2424	27	200
B, 3	GM830_A10_79R5_040.fsa	6.8182	13	40
B, 4	GM830_A10_79R5_040.fsa	7.8788	3	10
B, 5	GM830_A10_79R5_040.fsa	8.7879	5	14
B, 6	GM830_A10_79R5_040.fsa	10.4546	51	383
B, 7	GM830_A10_79R5_040.fsa	12.2727	182	1313
B, 8	GM830_A10_79R5_040.fsa	13.6364	101	540
B, 9	GM830_A10_79R5_040.fsa	15.9091	42	140
B, 10	GM830_A10_79R5_040.fsa	17.4242	155	753
B, 11	GM830_A10_79R5_040.fsa	19.0909	1577	9695
B, 12	GM830_A10_79R5_040.fsa	20.6976	915	6524
B, 13	GM830_A10_79R5_040.fsa	21.9028	891	5852
B, 14	GM830_A10_79R5_040.fsa	23.0883	137	824
B, 15	GM830_A10_79R5_040.fsa	25.8888	400	2230
B, 16	GM830_A10_79R5_040.fsa	27.6438	398	2218
B, 17	GM830_A10_79R5_040.fsa	29.3559	213	1139
B, 18	GM830_A10_79R5_040.fsa	30.7259	806	4673
B, 19	GM830_A10_79R5_040.fsa	32.0691	479	2542
B, 20	GM830_A10_79R5_040.fsa	34.1069	92	484
B, 21	GM830_A10_79R5_040.fsa	35.5254	379	2122
B, 22	GM830_A10_79R5_040.fsa	36.6387	227	1311
B, 23	GM830_A10_79R5_040.fsa	38.5425	198	985
B, 24	GM830_A10_79R5_040.fsa	40.3669	393	2202
B, 25	GM830_A10_79R5_040.fsa	41.2176	58	263
B, 26	GM830_A10_79R5_040.fsa	42.3005	9	18
B, 27	GM830_A10_79R5_040.fsa	45.1311	758	10089
B, 28	GM830_A10_79R5_040.fsa	47.769	467	5114
B, 29	GM830_A10_79R5_040.fsa	49.3409	15	44
B, 30	GM830_A10_79R5_040.fsa	50.5586	373	1551
B, 31	GM830_A10_79R5_040.fsa	51.3258	987	4440
B, 32	GM830_A10_79R5_040.fsa	53.1647	3445	23137
B, 33	GM830_A10_79R5_040.fsa	55.5999	1172	5303
B, 34	GM830_A10_79R5_040.fsa	56.8473	1571	7721
B, 35	GM830_A10_79R5_040.fsa	57.6704	410	1964
B, 36	GM830_A10_79R5_040.fsa	58.6899	1336	6401
B, 37	GM830_A10_79R5_040.fsa	60.3194	1276	6152
B, 38	GM830_A10_79R5_040.fsa	61.9125	277	1375
B, 39	GM830_A10_79R5_040.fsa	62.865	284	1457
B, 40	GM830_A10_79R5_040.fsa	64.2364	636	3167
B, 41	GM830_A10_79R5_040.fsa	65.0779	259	1495
B, 42	GM830_A10_79R5_040.fsa	66.4411	5806	31279
B, 43	GM830_A10_79R5_040.fsa	67.5906	183	957
B, 44	GM830_A10_79R5_040.fsa	68.8404	89	330
B, 45	GM830_A10_79R5_040.fsa	70.086	1495	7251
B, 46	GM830_A10_79R5_040.fsa	71.2241	2139	10884
B, 47	GM830_A10_79R5_040.fsa	72.6674	620	2649
B, 48	GM830_A10_79R5_040.fsa	73.7973	2078	10603
B, 49	GM830_A10_79R5_040.fsa	74.6169	806	4653
B, 50	GM830_A10_79R5_040.fsa	76.0467	3203	16835
B, 51	GM830_A10_79R5_040.fsa	77.2677	210	768
B, 52	GM830_A10_79R5_040.fsa	78.4847	479	2225
B, 53	GM830_A10_79R5_040.fsa	79.6974	229	1178
B, 54	GM830_A10_79R5_040.fsa	80.6027	3832	20947
B, 55	GM830_A10_79R5_040.fsa	81.8064	645	3389
B, 56	GM830_A10_79R5_040.fsa	83.2081	51	157
B, 57	GM830_A10_79R5_040.fsa	84.5071	2043	10260
B, 58	GM830_A10_79R5_040.fsa	85.5046	3254	16556
B, 59	GM830_A10_79R5_040.fsa	87.1969	798	3809
B, 60	GM830_A10_79R5_040.fsa	88.2897	107	370
B, 61	GM830_A10_79R5_040.fsa	89.4799	1745	9729
B, 62	GM830_A10_79R5_040.fsa	90.1731	773	4273
B, 63	GM830_A10_79R5_040.fsa	91.1623	995	5083
B, 64	GM830_A10_79R5_040.fsa	92.2487	11	39
B, 65	GM830_A10_79R5_040.fsa	92.9391	34	100
B, 66	GM830_A10_79R5_040.fsa	94.2195	1374	7146
B, 67	GM830_A10_79R5_040.fsa	95.301	215	1103
B, 68	GM830_A10_79R5_040.fsa	96.6749	238	1177
B, 69	GM830_A10_79R5_040.fsa	97.7525	261	1306
B, 70	GM830_A10_79R5_040.fsa	99.0237	225	924
B, 71	GM830_A10_79R5_040.fsa	100.099	937	5307
B, 72	GM830_A10_79R5_040.fsa	100.891	4909	27754
B, 73	GM830_A10_79R5_040.fsa	101.978	513	2905
B, 74	GM830_A10_79R5_040.fsa	102.866	604	3101
B, 75	GM830_A10_79R5_040.fsa	104.835	4794	27421
B, 76	GM830_A10_79R5_040.fsa	106.013	655	3613
B, 77	GM830_A10_79R5_040.fsa	107.287	136	605
B, 78	GM830_A10_79R5_040.fsa	108.46	377	1969
B, 79	GM830_A10_79R5_040.fsa	109.338	2425	14576
B, 80	GM830_A10_79R5_040.fsa	110.507	3182	18209
B, 81	GM830_A10_79R5_040.fsa	112.547	1908	11282
B, 82	GM830_A10_79R5_040.fsa	113.71	623	3860
B, 83	GM830_A10_79R5_040.fsa	114.479	526	3095
B, 84	GM830_A10_79R5_040.fsa	115.627	2939	17060
B, 85	GM830_A10_79R5_040.fsa	116.772	23	72
B, 86	GM830_A10_79R5_040.fsa	118.104	41	125
B, 87	GM830_A10_79R5_040.fsa	119.243	1042	5936
B, 88	GM830_A10_79R5_040.fsa	120.28	250	1450
B, 89	GM830_A10_79R5_040.fsa	121.4	56	227
B, 90	GM830_A10_79R5_040.fsa	122.519	231	1126
B, 91	GM830_A10_79R5_040.fsa	123.358	122	680
B, 92	GM830_A10_79R5_040.fsa	124.383	518	3101
B, 93	GM830_A10_79R5_040.fsa	125.408	957	5895
B, 94	GM830_A10_79R5_040.fsa	126.339	172	906
B, 95	GM830_A10_79R5_040.fsa	127.457	18	35
B, 96	GM830_A10_79R5_040.fsa	128.574	1595	9045
B, 97	GM830_A10_79R5_040.fsa	129.597	523	2593
B, 98	GM830_A10_79R5_040.fsa	130.806	647	3833
B, 99	GM830_A10_79R5_040.fsa	131.736	2690	17518
B, 100	GM830_A10_79R5_040.fsa	132.48	644	4104
B, 101	GM830_A10_79R5_040.fsa	133.223	257	1519
B, 102	GM830_A10_79R5_040.fsa	133.967	479	2598
B, 103	GM830_A10_79R5_040.fsa	135.081	274	1283
B, 104	GM830_A10_79R5_040.fsa	136.288	82	373
B, 105	GM830_A10_79R5_040.fsa	137.495	79	348
B, 106	GM830_A10_79R5_040.fsa	138.516	183	1022
B, 107	GM830_A10_79R5_040.fsa	140.286	361	2580
B, 108	GM830_A10_79R5_040.fsa	141.333	2049	13436
B, 109	GM830_A10_79R5_040.fsa	142.381	28	121
B, 110	GM830_A10_79R5_040.fsa	143.81	164	1075
B, 111	GM830_A10_79R5_040.fsa	144.762	395	2357
B, 112	GM830_A10_79R5_040.fsa	146.762	286	1311
B, 113	GM830_A10_79R5_040.fsa	147.81	337	1699
B, 114	GM830_A10_79R5_040.fsa	148.857	423	2249
B, 115	GM830_A10_79R5_040.fsa	149.81	98	374
B, 116	GM830_A10_79R5_040.fsa	150.857	587	3329
B, 117	GM830_A10_79R5_040.fsa	152	216	1016
B, 118	GM830_A10_79R5_040.fsa	153.143	72	430
B, 119	GM830_A10_79R5_040.fsa	154.095	252	1505
B, 120	GM830_A10_79R5_040.fsa	155.143	6	8
B, 121	GM830_A10_79R5_040.fsa	156.381	724	4742
B, 122	GM830_A10_79R5_040.fsa	157.238	145	838
B, 123	GM830_A10_79R5_040.fsa	158.952	2038	14351
B, 124	GM830_A10_79R5_040.fsa	160.187	30	85
B, 125	GM830_A10_79R5_040.fsa	161.402	131	609
B, 126	GM830_A10_79R5_040.fsa	162.522	423	2525
B, 127	GM830_A10_79R5_040.fsa	164.295	664	4961
B, 128	GM830_A10_79R5_040.fsa	165.321	3653	27030
B, 129	GM830_A10_79R5_040.fsa	166.439	14	24
B, 130	GM830_A10_79R5_040.fsa	167.557	340	1971
B, 131	GM830_A10_79R5_040.fsa	169.512	1348	11589
B, 132	GM830_A10_79R5_040.fsa	170.535	2713	20245
B, 133	GM830_A10_79R5_040.fsa	172.58	1614	12064
B, 134	GM830_A10_79R5_040.fsa	173.695	1550	11920
B, 135	GM830_A10_79R5_040.fsa	175.644	1183	8896
B, 136	GM830_A10_79R5_040.fsa	176.757	395	2738
B, 137	GM830_A10_79R5_040.fsa	177.591	5	5
B, 138	GM830_A10_79R5_040.fsa	178.703	405	2439
B, 139	GM830_A10_79R5_040.fsa	179.722	541	3482
B, 140	GM830_A10_79R5_040.fsa	180.845	300	1687
B, 141	GM830_A10_79R5_040.fsa	181.69	44	134
B, 142	GM830_A10_79R5_040.fsa	182.628	194	864
B, 143	GM830_A10_79R5_040.fsa	183.754	27	72
B, 144	GM830_A10_79R5_040.fsa	184.691	63	347
B, 145	GM830_A10_79R5_040.fsa	185.628	70	374
B, 146	GM830_A10_79R5_040.fsa	187.313	384	2922
B, 147	GM830_A10_79R5_040.fsa	189.558	119	521
B, 148	GM830_A10_79R5_040.fsa	191.613	1238	11512
B, 149	GM830_A10_79R5_040.fsa	192.733	519	3795
B, 150	GM830_A10_79R5_040.fsa	193.946	92	471
B, 151	GM830_A10_79R5_040.fsa	194.972	482	4210
B, 152	GM830_A10_79R5_040.fsa	195.904	489	3283
B, 153	GM830_A10_79R5_040.fsa	197.022	38	127
B, 154	GM830_A10_79R5_040.fsa	199.07	724	5307
B, 155	GM830_A10_79R5_040.fsa	200.091	38	132
B, 156	GM830_A10_79R5_040.fsa	202.006	832	6492
B, 157	GM830_A10_79R5_040.fsa	203.01	152	915
B, 158	GM830_A10_79R5_040.fsa	204.288	99	564
B, 159	GM830_A10_79R5_040.fsa	205.385	197	1219
B, 160	GM830_A10_79R5_040.fsa	206.482	26	122
B, 161	GM830_A10_79R5_040.fsa	207.58	6	18
B, 162	GM830_A10_79R5_040.fsa	209.32	722	5277
B, 163	GM830_A10_79R5_040.fsa	210.42	83	323
B, 164	GM830_A10_79R5_040.fsa	211.613	328	1969
B, 165	GM830_A10_79R5_040.fsa	213.265	506	3644
B, 166	GM830_A10_79R5_040.fsa	215.313	515	4010
B, 167	GM830_A10_79R5_040.fsa	217.563	924	7497
B, 168	GM830_A10_79R5_040.fsa	218.688	25	74
B, 169	GM830_A10_79R5_040.fsa	219.813	246	1788
B, 170	GM830_A10_79R5_040.fsa	220.998	234	1864
B, 171	GM830_A10_79R5_040.fsa	222.813	617	6285
B, 172	GM830_A10_79R5_040.fsa	224.989	984	8980
B, 173	GM830_A10_79R5_040.fsa	225.985	270	2041
B, 174	GM830_A10_79R5_040.fsa	228.068	103	683
B, 175	GM830_A10_79R5_040.fsa	228.974	76	475
B, 176	GM830_A10_79R5_040.fsa	229.879	368	3343
B, 177	GM830_A10_79R5_040.fsa	230.964	519	4319
B, 178	GM830_A10_79R5_040.fsa	232.954	249	2065
B, 179	GM830_A10_79R5_040.fsa	235.123	1313	12376
B, 180	GM830_A10_79R5_040.fsa	236.117	310	2177
B, 181	GM830_A10_79R5_040.fsa	237.201	20	45
B, 182	GM830_A10_79R5_040.fsa	238.194	42	243
B, 183	GM830_A10_79R5_040.fsa	239.278	194	1280
B, 184	GM830_A10_79R5_040.fsa	240.281	40	160
B, 185	GM830_A10_79R5_040.fsa	242.25	318	2904
B, 186	GM830_A10_79R5_040.fsa	244.402	1442	13668
B, 187	GM830_A10_79R5_040.fsa	246.457	24	99
B, 188	GM830_A10_79R5_040.fsa	248.416	535	4427
B, 189	GM830_A10_79R5_040.fsa	249.627	40	182
B, 190	GM830_A10_79R5_040.fsa	251.271	1810	17174
B, 191	GM830_A10_79R5_040.fsa	252.177	129	872
B, 192	GM830_A10_79R5_040.fsa	253.081	4	4
B, 193	GM830_A10_79R5_040.fsa	255.517	877	9038
B, 194	GM830_A10_79R5_040.fsa	256.416	39	233
B, 195	GM830_A10_79R5_040.fsa	259.374	1749	19487
B, 196	GM830_A10_79R5_040.fsa	260.453	16	44
B, 197	GM830_A10_79R5_040.fsa	261.45	41	177
B, 198	GM830_A10_79R5_040.fsa	263.354	580	5530
B, 199	GM830_A10_79R5_040.fsa	264.531	10	14
B, 200	GM830_A10_79R5_040.fsa	265.528	15	93
B, 201	GM830_A10_79R5_040.fsa	267.43	656	6908
B, 202	GM830_A10_79R5_040.fsa	268.335	178	1435
B, 203	GM830_A10_79R5_040.fsa	270.416	106	985
B, 204	GM830_A10_79R5_040.fsa	271.683	88	633
B, 205	GM830_A10_79R5_040.fsa	272.769	25	81
B, 206	GM830_A10_79R5_040.fsa	273.673	23	135
B, 207	GM830_A10_79R5_040.fsa	274.758	21	121
B, 208	GM830_A10_79R5_040.fsa	275.934	11	28
B, 209	GM830_A10_79R5_040.fsa	277.741	359	3623
B, 210	GM830_A10_79R5_040.fsa	278.735	239	1845
B, 211	GM830_A10_79R5_040.fsa	280.538	887	8912
B, 212	GM830_A10_79R5_040.fsa	281.523	322	2452
B, 213	GM830_A10_79R5_040.fsa	283.493	972	9944
B, 214	GM830_A10_79R5_040.fsa	284.567	287	1994
B, 215	GM830_A10_79R5_040.fsa	285.909	12	31
B, 216	GM830_A10_79R5_040.fsa	288.858	588	7658
B, 217	GM830_A10_79R5_040.fsa	289.662	470	3623
B, 218	GM830_A10_79R5_040.fsa	290.911	7	13
B, 219	GM830_A10_79R5_040.fsa	292.964	200	1707
B, 220	GM830_A10_79R5_040.fsa	294.034	35	139
B, 221	GM830_A10_79R5_040.fsa	295.638	126	1003
B, 222	GM830_A10_79R5_040.fsa	297.686	519	4780
B, 223	GM830_A10_79R5_040.fsa	298.754	10	24
B, 224	GM830_A10_79R5_040.fsa	299.911	248	2005
B, 225	GM830_A10_79R5_040.fsa	300.882	333	2746
B, 226	GM830_A10_79R5_040.fsa	302.119	111	518
B, 227	GM830_A10_79R5_040.fsa	303.713	340	3095
B, 228	GM830_A10_79R5_040.fsa	304.867	22	65
B, 229	GM830_A10_79R5_040.fsa	305.667	92	744
B, 230	GM830_A10_79R5_040.fsa	306.736	281	2316
B, 231	GM830_A10_79R5_040.fsa	307.627	167	1334
B, 232	GM830_A10_79R5_040.fsa	308.61	415	3559
B, 233	GM830_A10_79R5_040.fsa	309.505	16	23
B, 234	GM830_A10_79R5_040.fsa	310.76	234	1546
B, 235	GM830_A10_79R5_040.fsa	312.648	346	3283
B, 236	GM830_A10_79R5_040.fsa	316.767	487	5704
B, 237	GM830_A10_79R5_040.fsa	318.059	51	272
B, 238	GM830_A10_79R5_040.fsa	318.706	104	893
B, 239	GM830_A10_79R5_040.fsa	319.815	69	474
B, 240	GM830_A10_79R5_040.fsa	321.991	478	5260
B, 241	GM830_A10_79R5_040.fsa	323.075	85	563
B, 242	GM830_A10_79R5_040.fsa	325.24	463	4642
B, 243	GM830_A10_79R5_040.fsa	326.321	151	1057
B, 244	GM830_A10_79R5_040.fsa	328.21	1088	11623
B, 245	GM830_A10_79R5_040.fsa	329.377	7	14
B, 246	GM830_A10_79R5_040.fsa	331.26	640	7720
B, 247	GM830_A10_79R5_040.fsa	332.245	425	3790
B, 248	GM830_A10_79R5_040.fsa	334.479	628	7040
B, 249	GM830_A10_79R5_040.fsa	335.461	388	3155
B, 250	GM830_A10_79R5_040.fsa	337.51	446	5260
B, 251	GM830_A10_79R5_040.fsa	338.4	412	3663
B, 252	GM830_A10_79R5_040.fsa	339.645	8	19
B, 253	GM830_A10_79R5_040.fsa	340.812	66	471
B, 254	GM830_A10_79R5_040.fsa	341.533	67	374
B, 255	GM830_A10_79R5_040.fsa	343.517	142	1672
B, 256	GM830_A10_79R5_040.fsa	344.508	126	1059
B, 257	GM830_A10_79R5_040.fsa	346.401	84	601
B, 258	GM830_A10_79R5_040.fsa	347.573	13	55
B, 259	GM830_A10_79R5_040.fsa	348.474	11	42
B, 260	GM830_A10_79R5_040.fsa	348.834	10	27
B, 261	GM830_A10_79R5_040.fsa	349.916	16	50
B, 262	GM830_A10_79R5_040.fsa	350.726	4	15
B, 263	GM830_A10_79R5_040.fsa	351.987	7	18
B, 264	GM830_A10_79R5_040.fsa	352.888	72	589
B, 265	GM830_A10_79R5_040.fsa	353.789	88	785
B, 266	GM830_A10_79R5_040.fsa	354.869	94	718
B, 267	GM830_A10_79R5_040.fsa	356.04	23	93
B, 268	GM830_A10_79R5_040.fsa	357.84	456	5070
B, 269	GM830_A10_79R5_040.fsa	359.91	618	5843
B, 270	GM830_A10_79R5_040.fsa	362.054	1040	10992
B, 271	GM830_A10_79R5_040.fsa	364.197	193	1248
B, 272	GM830_A10_79R5_040.fsa	365.357	263	2164
B, 273	GM830_A10_79R5_040.fsa	366.339	520	4591
B, 274	GM830_A10_79R5_040.fsa	368.393	437	3575
B, 275	GM830_A10_79R5_040.fsa	370.446	403	3406
B, 276	GM830_A10_79R5_040.fsa	371.607	157	807
B, 277	GM830_A10_79R5_040.fsa	372.5	385	3364
B, 278	GM830_A10_79R5_040.fsa	374.553	381	3610
B, 279	GM830_A10_79R5_040.fsa	376.607	376	3200
B, 280	GM830_A10_79R5_040.fsa	378.75	363	3680
B, 281	GM830_A10_79R5_040.fsa	380.813	292	2380
B, 282	GM830_A10_79R5_040.fsa	382.799	312	3278
B, 283	GM830_A10_79R5_040.fsa	384.063	125	954
B, 284	GM830_A10_79R5_040.fsa	384.784	88	557
B, 285	GM830_A10_79R5_040.fsa	386.769	429	4936
B, 286	GM830_A10_79R5_040.fsa	387.94	85	504
B, 287	GM830_A10_79R5_040.fsa	388.932	135	890
B, 288	GM830_A10_79R5_040.fsa	391.094	397	4434
B, 289	GM830_A10_79R5_040.fsa	392.085	240	2018
B, 290	GM830_A10_79R5_040.fsa	392.985	40	184
B, 291	GM830_A10_79R5_040.fsa	395.055	469	4734
B, 292	GM830_A10_79R5_040.fsa	397.214	289	2690
B, 293	GM830_A10_79R5_040.fsa	399.191	552	6477
B, 294	GM830_A10_79R5_040.fsa	400.263	178	1192
B, 295	GM830_A10_79R5_040.fsa	401.228	21	78
B, 296	GM830_A10_79R5_040.fsa	403.075	212	2154
B, 297	GM830_A10_79R5_040.fsa	404.221	46	216
B, 298	GM830_A10_79R5_040.fsa	406.165	369	4004
B, 299	GM830_A10_79R5_040.fsa	407.05	204	1760
B, 300	GM830_A10_79R5_040.fsa	408.114	158	1256
B, 301	GM830_A10_79R5_040.fsa	409.803	244	2535
B, 302	GM830_A10_79R5_040.fsa	411.943	189	1987
B, 303	GM830_A10_79R5_040.fsa	412.926	25	184
B, 304	GM830_A10_79R5_040.fsa	415.104	69	576
B, 305	GM830_A10_79R5_040.fsa	417.317	598	6945
B, 306	GM830_A10_79R5_040.fsa	419.537	182	2051
B, 307	GM830_A10_79R5_040.fsa	420.454	81	623
B, 308	GM830_A10_79R5_040.fsa	421.724	34	214
B, 309	GM830_A10_79R5_040.fsa	422.722	71	636
B, 310	GM830_A10_79R5_040.fsa	423.629	9	34
B, 311	GM830_A10_79R5_040.fsa	425.08	17	48
B, 312	GM830_A10_79R5_040.fsa	425.895	29	114
B, 313	GM830_A10_79R5_040.fsa	426.982	35	139
B, 314	GM830_A10_79R5_040.fsa	427.978	32	129
B, 315	GM830_A10_79R5_040.fsa	429.155	26	58
B, 316	GM830_A10_79R5_040.fsa	429.97	10	31
B, 317	GM830_A10_79R5_040.fsa	431.146	45	180
B, 318	GM830_A10_79R5_040.fsa	432.141	24	39
B, 319	GM830_A10_79R5_040.fsa	432.955	32	158
B, 320	GM830_A10_79R5_040.fsa	434.853	221	1917
B, 321	GM830_A10_79R5_040.fsa	435.937	38	157
B, 322	GM830_A10_79R5_040.fsa	436.841	91	695
B, 323	GM830_A10_79R5_040.fsa	437.653	59	371
B, 324	GM830_A10_79R5_040.fsa	439.007	64	409
B, 325	GM830_A10_79R5_040.fsa	439.82	98	751
B, 326	GM830_A10_79R5_040.fsa	440.826	16	25
B, 327	GM830_A10_79R5_040.fsa	441.193	8	19
B, 328	GM830_A10_79R5_040.fsa	441.836	16	52
B, 329	GM830_A10_79R5_040.fsa	442.754	33	144
B, 330	GM830_A10_79R5_040.fsa	443.765	63	613
B, 331	GM830_A10_79R5_040.fsa	444.96	64	458
B, 332	GM830_A10_79R5_040.fsa	445.788	104	659
B, 333	GM830_A10_79R5_040.fsa	446.984	28	95
B, 334	GM830_A10_79R5_040.fsa	447.997	19	75
B, 335	GM830_A10_79R5_040.fsa	448.918	28	122
B, 336	GM830_A10_79R5_040.fsa	449.839	30	159
B, 337	GM830_A10_79R5_040.fsa	450.853	34	201
B, 338	GM830_A10_79R5_040.fsa	451.868	35	153
B, 339	GM830_A10_79R5_040.fsa	452.79	23	32
B, 340	GM830_A10_79R5_040.fsa	453.898	15	26
B, 341	GM830_A10_79R5_040.fsa	454.729	12	21
B, 342	GM830_A10_79R5_040.fsa	455.838	41	175
B, 343	GM830_A10_79R5_040.fsa	456.669	62	493
B, 344	GM830_A10_79R5_040.fsa	457.872	28	135
B, 345	GM830_A10_79R5_040.fsa	458.797	40	183
B, 346	GM830_A10_79R5_040.fsa	460.092	20	95
B, 347	GM830_A10_79R5_040.fsa	460.825	48	215
B, 348	GM830_A10_79R5_040.fsa	461.742	67	562
B, 349	GM830_A10_79R5_040.fsa	462.843	39	290
B, 350	GM830_A10_79R5_040.fsa	464.036	9	21
B, 351	GM830_A10_79R5_040.fsa	465.323	9	17
B, 352	GM830_A10_79R5_040.fsa	465.966	8	20
B, 353	GM830_A10_79R5_040.fsa	467.898	255	3205
B, 354	GM830_A10_79R5_040.fsa	468.911	69	417
B, 355	GM830_A10_79R5_040.fsa	469.925	15	69
B, 356	GM830_A10_79R5_040.fsa	471.031	42	145
B, 357	GM830_A10_79R5_040.fsa	472.23	173	1426
B, 358	GM830_A10_79R5_040.fsa	472.969	238	1934
B, 359	GM830_A10_79R5_040.fsa	474.077	19	82
B, 360	GM830_A10_79R5_040.fsa	475.186	121	945
B, 361	GM830_A10_79R5_040.fsa	475.833	168	1350
B, 362	GM830_A10_79R5_040.fsa	476.758	19	57
B, 363	GM830_A10_79R5_040.fsa	478.054	30	88
B, 364	GM830_A10_79R5_040.fsa	478.888	39	210
B, 365	GM830_A10_79R5_040.fsa	479.907	51	335
B, 366	GM830_A10_79R5_040.fsa	480.839	99	726
B, 367	GM830_A10_79R5_040.fsa	482.146	13	34
B, 368	GM830_A10_79R5_040.fsa	483.08	11	30
B, 369	GM830_A10_79R5_040.fsa	484.016	21	61
B, 370	GM830_A10_79R5_040.fsa	486.172	293	2747
B, 371	GM830_A10_79R5_040.fsa	486.924	394	3408
B, 372	GM830_A10_79R5_040.fsa	488.052	77	393
B, 373	GM830_A10_79R5_040.fsa	488.994	153	1286
B, 374	GM830_A10_79R5_040.fsa	490.314	53	218
B, 375	GM830_A10_79R5_040.fsa	491.164	72	298
B, 376	GM830_A10_79R5_040.fsa	492.299	35	167
B, 377	GM830_A10_79R5_040.fsa	493.625	183	1313
B, 378	GM830_A10_79R5_040.fsa	494.383	279	2330
B, 379	GM830_A10_79R5_040.fsa	495.522	2	3
B, 380	GM830_A10_79R5_040.fsa	496.568	12	12
B, 381	GM830_A10_79R5_040.fsa	497.71	21	61
B, 382	GM830_A10_79R5_040.fsa	498.473	9	33
B, 383	GM830_A10_79R5_040.fsa	499.809	27	111
B, 384	GM830_A10_79R5_040.fsa	500.576	59	393
B, 385	GM830_A10_79R5_040.fsa	503.75	246	2891
B, 386	GM830_A10_79R5_040.fsa	504.906	155	1093
B, 387	GM830_A10_79R5_040.fsa	506.257	5	12
B, 388	GM830_A10_79R5_040.fsa	507.125	38	167
B, 389	GM830_A10_79R5_040.fsa	509.058	320	5745
B, 390	GM830_A10_79R5_040.fsa	511.188	4	4
B, 391	GM830_A10_79R5_040.fsa	511.575	1	1
B, 392	GM830_A10_79R5_040.fsa	512.06	6	16
B, 393	GM830_A10_79R5_040.fsa	513.223	20	96
B, 394	GM830_A10_79R5_040.fsa	515.937	404	6712
B, 395	GM830_A10_79R5_040.fsa	516.905	277	1922
B, 396	GM830_A10_79R5_040.fsa	519.034	21	41
B, 397	GM830_A10_79R5_040.fsa	520.095	30	203
B, 398	GM830_A10_79R5_040.fsa	521.043	97	686
B, 399	GM830_A10_79R5_040.fsa	521.991	121	1391
B, 400	GM830_A10_79R5_040.fsa	524.269	9	18
B, 401	GM830_A10_79R5_040.fsa	525.219	16	33
B, 402	GM830_A10_79R5_040.fsa	525.79	6	10
B, 403	GM830_A10_79R5_040.fsa	526.455	4	7
B, 404	GM830_A10_79R5_040.fsa	528.072	74	656
B, 405	GM830_A10_79R5_040.fsa	528.928	75	461
B, 406	GM830_A10_79R5_040.fsa	531.786	162	1437
B, 407	GM830_A10_79R5_040.fsa	532.93	156	1625
B, 408	GM830_A10_79R5_040.fsa	534.075	146	1398
B, 409	GM830_A10_79R5_040.fsa	535.029	183	1561
B, 410	GM830_A10_79R5_040.fsa	536.366	12	24
B, 411	GM830_A10_79R5_040.fsa	537.131	31	170
B, 412	GM830_A10_79R5_040.fsa	537.895	41	205
B, 413	GM830_A10_79R5_040.fsa	539.043	18	83
B, 414	GM830_A10_79R5_040.fsa	540	58	413
B, 415	GM830_A10_79R5_040.fsa	540.489	72	564
B, 416	GM830_A10_79R5_040.fsa	541.763	53	255
B, 417	GM830_A10_79R5_040.fsa	542.942	148	1227
B, 418	GM830_A10_79R5_040.fsa	543.729	227	2740
B, 419	GM830_A10_79R5_040.fsa	545.701	6	8
B, 420	GM830_A10_79R5_040.fsa	546.788	5	11
B, 421	GM830_A10_79R5_040.fsa	547.482	1	1
B, 422	GM830_A10_79R5_040.fsa	548.473	4	4
B, 423	GM830_A10_79R5_040.fsa	554.659	22790	476619
O, 1	GM830_A10_79R5_040.fsa	20	3909	44030
O, 2	GM830_A10_79R5_040.fsa	40	3663	27865
O, 3	GM830_A10_79R5_040.fsa	60	7295	40140
O, 4	GM830_A10_79R5_040.fsa	80	4647	26973
O, 5	GM830_A10_79R5_040.fsa	100	6857	39197
O, 6	GM830_A10_79R5_040.fsa	114	7177	43885
O, 7	GM830_A10_79R5_040.fsa	120	5516	34809
O, 8	GM830_A10_79R5_040.fsa	140	4090	27454
O, 9	GM830_A10_79R5_040.fsa	160	4124	29689
O, 10	GM830_A10_79R5_040.fsa	180	4599	35317
O, 11	GM830_A10_79R5_040.fsa	200	3492	28333
O, 12	GM830_A10_79R5_040.fsa	214	3428	28788
O, 13	GM830_A10_79R5_040.fsa	220	2749	23965
O, 14	GM830_A10_79R5_040.fsa	240	3920	35580
O, 15	GM830_A10_79R5_040.fsa	250	1883	17356
O, 16	GM830_A10_79R5_040.fsa	260	2937	28001
O, 17	GM830_A10_79R5_040.fsa	280	3292	32695
O, 18	GM830_A10_79R5_040.fsa	300	3478	34992
O, 19	GM830_A10_79R5_040.fsa	314	2296	23757
O, 20	GM830_A10_79R5_040.fsa	320	2569	26821
O, 21	GM830_A10_79R5_040.fsa	340	3298	35997
O, 22	GM830_A10_79R5_040.fsa	360	2796	31074
O, 23	GM830_A10_79R5_040.fsa	380	2004	23382
O, 24	GM830_A10_79R5_040.fsa	400	2870	33225
O, 25	GM830_A10_79R5_040.fsa	414	2689	32271
O, 26	GM830_A10_79R5_040.fsa	420	2568	30707
O, 27	GM830_A10_79R5_040.fsa	440	3095	38216
O, 28	GM830_A10_79R5_040.fsa	460	3442	42461
O, 29	GM830_A10_79R5_040.fsa	480	3352	42634
O, 30	GM830_A10_79R5_040.fsa	500	1559	19577
O, 31	GM830_A10_79R5_040.fsa	514	1644	21434
O, 32	GM830_A10_79R5_040.fsa	520	3690	47625
O, 33	GM830_A10_79R5_040.fsa	540	2892	39307
O, 34	GM830_A10_79R5_040.fsa	560	1921	25935
O, 35	GM830_A10_79R5_040.fsa	580	2973	39459
O, 36	GM830_A10_79R5_040.fsa	600	1980	26225

## Sheet: 80R1
Dye/Sample Peak	Sample File Name	Size	Height	Area in Point
B, 1	GM833_A02_80R1_A11_GM830_008.fsa	2.2059	41	235
B, 2	GM833_A02_80R1_A11_GM830_008.fsa	3.3824	14	46
B, 3	GM833_A02_80R1_A11_GM830_008.fsa	4.7059	15	36
B, 4	GM833_A02_80R1_A11_GM830_008.fsa	5.7353	6	8
B, 5	GM833_A02_80R1_A11_GM830_008.fsa	6.3235	9	39
B, 6	GM833_A02_80R1_A11_GM830_008.fsa	7.6471	10	23
B, 7	GM833_A02_80R1_A11_GM830_008.fsa	8.2353	6	13
B, 8	GM833_A02_80R1_A11_GM830_008.fsa	8.9706	12	33
B, 9	GM833_A02_80R1_A11_GM830_008.fsa	10.7353	30	123
B, 10	GM833_A02_80R1_A11_GM830_008.fsa	12.3529	51	239
B, 11	GM833_A02_80R1_A11_GM830_008.fsa	13.0882	9	28
B, 12	GM833_A02_80R1_A11_GM830_008.fsa	13.8235	20	101
B, 13	GM833_A02_80R1_A11_GM830_008.fsa	16.1765	12	46
B, 14	GM833_A02_80R1_A11_GM830_008.fsa	17.6471	56	281
B, 15	GM833_A02_80R1_A11_GM830_008.fsa	19.2647	495	2614
B, 16	GM833_A02_80R1_A11_GM830_008.fsa	20.8465	316	2081
B, 17	GM833_A02_80R1_A11_GM830_008.fsa	22.0153	271	1642
B, 18	GM833_A02_80R1_A11_GM830_008.fsa	23.4907	69	480
B, 19	GM833_A02_80R1_A11_GM830_008.fsa	26.0408	156	787
B, 20	GM833_A02_80R1_A11_GM830_008.fsa	27.7419	130	679
B, 21	GM833_A02_80R1_A11_GM830_008.fsa	29.5514	68	299
B, 22	GM833_A02_80R1_A11_GM830_008.fsa	31.0236	253	1403
B, 23	GM833_A02_80R1_A11_GM830_008.fsa	32.3219	175	936
B, 24	GM833_A02_80R1_A11_GM830_008.fsa	34.2927	47	214
B, 25	GM833_A02_80R1_A11_GM830_008.fsa	35.6654	154	778
B, 26	GM833_A02_80R1_A11_GM830_008.fsa	36.6095	91	486
B, 27	GM833_A02_80R1_A11_GM830_008.fsa	38.4574	105	484
B, 28	GM833_A02_80R1_A11_GM830_008.fsa	40.2348	149	866
B, 29	GM833_A02_80R1_A11_GM830_008.fsa	41.1688	34	158
B, 30	GM833_A02_80R1_A11_GM830_008.fsa	41.9793	14	51
B, 31	GM833_A02_80R1_A11_GM830_008.fsa	43.2403	125	734
B, 32	GM833_A02_80R1_A11_GM830_008.fsa	44.4864	498	3191
B, 33	GM833_A02_80R1_A11_GM830_008.fsa	46.1624	318	2172
B, 34	GM833_A02_80R1_A11_GM830_008.fsa	48.357	17	94
B, 35	GM833_A02_80R1_A11_GM830_008.fsa	49.2226	7	16
B, 36	GM833_A02_80R1_A11_GM830_008.fsa	49.8673	11	30
B, 37	GM833_A02_80R1_A11_GM830_008.fsa	51.0394	44	341
B, 38	GM833_A02_80R1_A11_GM830_008.fsa	52.618	149	1351
B, 39	GM833_A02_80R1_A11_GM830_008.fsa	54.9959	2307	9063
B, 40	GM833_A02_80R1_A11_GM830_008.fsa	56.1157	488	2004
B, 41	GM833_A02_80R1_A11_GM830_008.fsa	57.1242	586	2726
B, 42	GM833_A02_80R1_A11_GM830_008.fsa	57.825	155	750
B, 43	GM833_A02_80R1_A11_GM830_008.fsa	58.8187	503	2312
B, 44	GM833_A02_80R1_A11_GM830_008.fsa	60.2134	477	2096
B, 45	GM833_A02_80R1_A11_GM830_008.fsa	61.8114	125	539
B, 46	GM833_A02_80R1_A11_GM830_008.fsa	62.6617	124	610
B, 47	GM833_A02_80R1_A11_GM830_008.fsa	64.0404	218	1107
B, 48	GM833_A02_80R1_A11_GM830_008.fsa	64.7813	103	500
B, 49	GM833_A02_80R1_A11_GM830_008.fsa	66.1545	1858	9343
B, 50	GM833_A02_80R1_A11_GM830_008.fsa	67.3137	60	338
B, 51	GM833_A02_80R1_A11_GM830_008.fsa	68.4702	42	163
B, 52	GM833_A02_80R1_A11_GM830_008.fsa	69.8338	461	2212
B, 53	GM833_A02_80R1_A11_GM830_008.fsa	70.9848	630	3304
B, 54	GM833_A02_80R1_A11_GM830_008.fsa	72.4461	251	1197
B, 55	GM833_A02_80R1_A11_GM830_008.fsa	73.7993	681	3522
B, 56	GM833_A02_80R1_A11_GM830_008.fsa	74.5265	272	1643
B, 57	GM833_A02_80R1_A11_GM830_008.fsa	75.978	992	5267
B, 58	GM833_A02_80R1_A11_GM830_008.fsa	77.2188	86	358
B, 59	GM833_A02_80R1_A11_GM830_008.fsa	78.3537	183	852
B, 60	GM833_A02_80R1_A11_GM830_008.fsa	80.5036	1306	6875
B, 61	GM833_A02_80R1_A11_GM830_008.fsa	81.7104	263	1341
B, 62	GM833_A02_80R1_A11_GM830_008.fsa	83.2154	40	169
B, 63	GM833_A02_80R1_A11_GM830_008.fsa	84.4165	799	4012
B, 64	GM833_A02_80R1_A11_GM830_008.fsa	85.6151	1168	6193
B, 65	GM833_A02_80R1_A11_GM830_008.fsa	86.4127	67	302
B, 66	GM833_A02_80R1_A11_GM830_008.fsa	87.4082	307	1563
B, 67	GM833_A02_80R1_A11_GM830_008.fsa	88.6998	51	225
B, 68	GM833_A02_80R1_A11_GM830_008.fsa	89.7904	696	3585
B, 69	GM833_A02_80R1_A11_GM830_008.fsa	90.4833	386	1970
B, 70	GM833_A02_80R1_A11_GM830_008.fsa	91.373	480	2100
B, 71	GM833_A02_80R1_A11_GM830_008.fsa	92.2613	24	51
B, 72	GM833_A02_80R1_A11_GM830_008.fsa	93.1483	21	74
B, 73	GM833_A02_80R1_A11_GM830_008.fsa	94.2304	526	2587
B, 74	GM833_A02_80R1_A11_GM830_008.fsa	95.4086	82	380
B, 75	GM833_A02_80R1_A11_GM830_008.fsa	96.5844	93	480
B, 76	GM833_A02_80R1_A11_GM830_008.fsa	97.7578	120	613
B, 77	GM833_A02_80R1_A11_GM830_008.fsa	99.0262	123	566
B, 78	GM833_A02_80R1_A11_GM830_008.fsa	100.2	403	2074
B, 79	GM833_A02_80R1_A11_GM830_008.fsa	101	1882	10089
B, 80	GM833_A02_80R1_A11_GM830_008.fsa	102.096	237	1211
B, 81	GM833_A02_80R1_A11_GM830_008.fsa	103.09	276	1319
B, 82	GM833_A02_80R1_A11_GM830_008.fsa	104.968	2030	9819
B, 83	GM833_A02_80R1_A11_GM830_008.fsa	106.05	342	1625
B, 84	GM833_A02_80R1_A11_GM830_008.fsa	107.324	94	417
B, 85	GM833_A02_80R1_A11_GM830_008.fsa	108.593	166	759
B, 86	GM833_A02_80R1_A11_GM830_008.fsa	109.468	903	4505
B, 87	GM833_A02_80R1_A11_GM830_008.fsa	110.535	1207	5889
B, 88	GM833_A02_80R1_A11_GM830_008.fsa	111.887	38	149
B, 89	GM833_A02_80R1_A11_GM830_008.fsa	112.657	963	4510
B, 90	GM833_A02_80R1_A11_GM830_008.fsa	113.808	293	1369
B, 91	GM833_A02_80R1_A11_GM830_008.fsa	114.558	379	1832
B, 92	GM833_A02_80R1_A11_GM830_008.fsa	115.673	1048	4967
B, 93	GM833_A02_80R1_A11_GM830_008.fsa	116.783	7	17
B, 94	GM833_A02_80R1_A11_GM830_008.fsa	118.074	18	73
B, 95	GM833_A02_80R1_A11_GM830_008.fsa	119.267	173	832
B, 96	GM833_A02_80R1_A11_GM830_008.fsa	120.275	71	279
B, 97	GM833_A02_80R1_A11_GM830_008.fsa	121.285	61	303
B, 98	GM833_A02_80R1_A11_GM830_008.fsa	121.928	55	265
B, 99	GM833_A02_80R1_A11_GM830_008.fsa	122.388	56	287
B, 100	GM833_A02_80R1_A11_GM830_008.fsa	123.123	30	105
B, 101	GM833_A02_80R1_A11_GM830_008.fsa	124.226	55	213
B, 102	GM833_A02_80R1_A11_GM830_008.fsa	125.238	184	835
B, 103	GM833_A02_80R1_A11_GM830_008.fsa	126.25	76	301
B, 104	GM833_A02_80R1_A11_GM830_008.fsa	127.354	10	44
B, 105	GM833_A02_80R1_A11_GM830_008.fsa	128.459	263	1272
B, 106	GM833_A02_80R1_A11_GM830_008.fsa	129.473	107	484
B, 107	GM833_A02_80R1_A11_GM830_008.fsa	130.671	154	644
B, 108	GM833_A02_80R1_A11_GM830_008.fsa	131.685	542	2511
B, 109	GM833_A02_80R1_A11_GM830_008.fsa	132.423	244	1347
B, 110	GM833_A02_80R1_A11_GM830_008.fsa	133.161	216	1032
B, 111	GM833_A02_80R1_A11_GM830_008.fsa	133.9	369	1805
B, 112	GM833_A02_80R1_A11_GM830_008.fsa	135.1	229	996
B, 113	GM833_A02_80R1_A11_GM830_008.fsa	136.209	109	487
B, 114	GM833_A02_80R1_A11_GM830_008.fsa	137.503	120	521
B, 115	GM833_A02_80R1_A11_GM830_008.fsa	138.427	133	540
B, 116	GM833_A02_80R1_A11_GM830_008.fsa	139.445	35	148
B, 117	GM833_A02_80R1_A11_GM830_008.fsa	140.282	287	1352
B, 118	GM833_A02_80R1_A11_GM830_008.fsa	141.316	1348	6551
B, 119	GM833_A02_80R1_A11_GM830_008.fsa	142.538	52	163
B, 120	GM833_A02_80R1_A11_GM830_008.fsa	143.759	155	653
B, 121	GM833_A02_80R1_A11_GM830_008.fsa	144.699	303	1378
B, 122	GM833_A02_80R1_A11_GM830_008.fsa	146.766	295	1508
B, 123	GM833_A02_80R1_A11_GM830_008.fsa	147.799	254	1166
B, 124	GM833_A02_80R1_A11_GM830_008.fsa	148.738	33	99
B, 125	GM833_A02_80R1_A11_GM830_008.fsa	149.865	126	580
B, 126	GM833_A02_80R1_A11_GM830_008.fsa	150.898	432	2133
B, 127	GM833_A02_80R1_A11_GM830_008.fsa	152.024	188	940
B, 128	GM833_A02_80R1_A11_GM830_008.fsa	153.151	75	342
B, 129	GM833_A02_80R1_A11_GM830_008.fsa	154.183	179	821
B, 130	GM833_A02_80R1_A11_GM830_008.fsa	155.403	34	175
B, 131	GM833_A02_80R1_A11_GM830_008.fsa	156.341	474	2527
B, 132	GM833_A02_80R1_A11_GM830_008.fsa	157.186	132	703
B, 133	GM833_A02_80R1_A11_GM830_008.fsa	158.03	44	158
B, 134	GM833_A02_80R1_A11_GM830_008.fsa	158.968	1107	5177
B, 135	GM833_A02_80R1_A11_GM830_008.fsa	160.092	45	151
B, 136	GM833_A02_80R1_A11_GM830_008.fsa	161.384	140	594
B, 137	GM833_A02_80R1_A11_GM830_008.fsa	162.49	317	1440
B, 138	GM833_A02_80R1_A11_GM830_008.fsa	163.411	62	277
B, 139	GM833_A02_80R1_A11_GM830_008.fsa	164.24	395	1924
B, 140	GM833_A02_80R1_A11_GM830_008.fsa	165.344	1969	10169
B, 141	GM833_A02_80R1_A11_GM830_008.fsa	166.447	54	181
B, 142	GM833_A02_80R1_A11_GM830_008.fsa	167.55	259	1183
B, 143	GM833_A02_80R1_A11_GM830_008.fsa	168.653	78	287
B, 144	GM833_A02_80R1_A11_GM830_008.fsa	169.479	781	3727
B, 145	GM833_A02_80R1_A11_GM830_008.fsa	170.579	1485	7367
B, 146	GM833_A02_80R1_A11_GM830_008.fsa	171.771	66	231
B, 147	GM833_A02_80R1_A11_GM830_008.fsa	172.504	891	4289
B, 148	GM833_A02_80R1_A11_GM830_008.fsa	173.695	879	4247
B, 149	GM833_A02_80R1_A11_GM830_008.fsa	174.793	26	109
B, 150	GM833_A02_80R1_A11_GM830_008.fsa	175.616	745	3632
B, 151	GM833_A02_80R1_A11_GM830_008.fsa	176.713	247	1190
B, 152	GM833_A02_80R1_A11_GM830_008.fsa	177.536	33	108
B, 153	GM833_A02_80R1_A11_GM830_008.fsa	178.631	293	1362
B, 154	GM833_A02_80R1_A11_GM830_008.fsa	179.726	363	1661
B, 155	GM833_A02_80R1_A11_GM830_008.fsa	180.829	250	1126
B, 156	GM833_A02_80R1_A11_GM830_008.fsa	181.658	105	434
B, 157	GM833_A02_80R1_A11_GM830_008.fsa	182.671	192	785
B, 158	GM833_A02_80R1_A11_GM830_008.fsa	183.684	23	74
B, 159	GM833_A02_80R1_A11_GM830_008.fsa	184.603	51	177
B, 160	GM833_A02_80R1_A11_GM830_008.fsa	185.615	88	399
B, 161	GM833_A02_80R1_A11_GM830_008.fsa	186.534	28	107
B, 162	GM833_A02_80R1_A11_GM830_008.fsa	187.361	237	1183
B, 163	GM833_A02_80R1_A11_GM830_008.fsa	188.738	151	691
B, 164	GM833_A02_80R1_A11_GM830_008.fsa	189.564	143	610
B, 165	GM833_A02_80R1_A11_GM830_008.fsa	190.665	171	837
B, 166	GM833_A02_80R1_A11_GM830_008.fsa	191.582	792	4013
B, 167	GM833_A02_80R1_A11_GM830_008.fsa	192.682	369	1745
B, 168	GM833_A02_80R1_A11_GM830_008.fsa	193.781	114	492
B, 169	GM833_A02_80R1_A11_GM830_008.fsa	194.971	335	1591
B, 170	GM833_A02_80R1_A11_GM830_008.fsa	195.887	346	1759
B, 171	GM833_A02_80R1_A11_GM830_008.fsa	196.893	83	364
B, 172	GM833_A02_80R1_A11_GM830_008.fsa	197.807	29	116
B, 173	GM833_A02_80R1_A11_GM830_008.fsa	198.995	518	2494
B, 174	GM833_A02_80R1_A11_GM830_008.fsa	200.09	52	229
B, 175	GM833_A02_80R1_A11_GM830_008.fsa	200.994	71	290
B, 176	GM833_A02_80R1_A11_GM830_008.fsa	202.079	556	2754
B, 177	GM833_A02_80R1_A11_GM830_008.fsa	203.164	123	541
B, 178	GM833_A02_80R1_A11_GM830_008.fsa	204.248	129	575
B, 179	GM833_A02_80R1_A11_GM830_008.fsa	205.423	183	932
B, 180	GM833_A02_80R1_A11_GM830_008.fsa	206.597	45	191
B, 181	GM833_A02_80R1_A11_GM830_008.fsa	207.5	25	88
B, 182	GM833_A02_80R1_A11_GM830_008.fsa	208.403	29	87
B, 183	GM833_A02_80R1_A11_GM830_008.fsa	209.397	574	2822
B, 184	GM833_A02_80R1_A11_GM830_008.fsa	210.48	164	750
B, 185	GM833_A02_80R1_A11_GM830_008.fsa	211.563	327	1598
B, 186	GM833_A02_80R1_A11_GM830_008.fsa	212.376	95	478
B, 187	GM833_A02_80R1_A11_GM830_008.fsa	213.278	415	2076
B, 188	GM833_A02_80R1_A11_GM830_008.fsa	214.455	39	139
B, 189	GM833_A02_80R1_A11_GM830_008.fsa	215.457	353	1688
B, 190	GM833_A02_80R1_A11_GM830_008.fsa	216.548	57	226
B, 191	GM833_A02_80R1_A11_GM830_008.fsa	217.639	669	3234
B, 192	GM833_A02_80R1_A11_GM830_008.fsa	218.729	68	263
B, 193	GM833_A02_80R1_A11_GM830_008.fsa	219.909	248	1462
B, 194	GM833_A02_80R1_A11_GM830_008.fsa	220.889	268	1668
B, 195	GM833_A02_80R1_A11_GM830_008.fsa	221.955	216	1202
B, 196	GM833_A02_80R1_A11_GM830_008.fsa	222.754	438	2249
B, 197	GM833_A02_80R1_A11_GM830_008.fsa	223.997	27	87
B, 198	GM833_A02_80R1_A11_GM830_008.fsa	224.972	688	3611
B, 199	GM833_A02_80R1_A11_GM830_008.fsa	226.036	217	1131
B, 200	GM833_A02_80R1_A11_GM830_008.fsa	227.189	14	65
B, 201	GM833_A02_80R1_A11_GM830_008.fsa	228.075	90	451
B, 202	GM833_A02_80R1_A11_GM830_008.fsa	228.96	74	325
B, 203	GM833_A02_80R1_A11_GM830_008.fsa	229.934	282	1395
B, 204	GM833_A02_80R1_A11_GM830_008.fsa	230.995	386	1952
B, 205	GM833_A02_80R1_A11_GM830_008.fsa	232.056	88	430
B, 206	GM833_A02_80R1_A11_GM830_008.fsa	232.94	199	976
B, 207	GM833_A02_80R1_A11_GM830_008.fsa	234.001	48	226
B, 208	GM833_A02_80R1_A11_GM830_008.fsa	235.149	909	5003
B, 209	GM833_A02_80R1_A11_GM830_008.fsa	236.12	258	1524
B, 210	GM833_A02_80R1_A11_GM830_008.fsa	237.179	84	396
B, 211	GM833_A02_80R1_A11_GM830_008.fsa	238.237	113	518
B, 212	GM833_A02_80R1_A11_GM830_008.fsa	239.295	169	933
B, 213	GM833_A02_80R1_A11_GM830_008.fsa	240.271	82	351
B, 214	GM833_A02_80R1_A11_GM830_008.fsa	241.446	72	384
B, 215	GM833_A02_80R1_A11_GM830_008.fsa	242.259	196	1036
B, 216	GM833_A02_80R1_A11_GM830_008.fsa	243.251	31	117
B, 217	GM833_A02_80R1_A11_GM830_008.fsa	244.423	942	5234
B, 218	GM833_A02_80R1_A11_GM830_008.fsa	245.415	129	691
B, 219	GM833_A02_80R1_A11_GM830_008.fsa	246.405	64	227
B, 220	GM833_A02_80R1_A11_GM830_008.fsa	247.304	74	324
B, 221	GM833_A02_80R1_A11_GM830_008.fsa	248.383	393	2093
B, 222	GM833_A02_80R1_A11_GM830_008.fsa	249.371	17	58
B, 223	GM833_A02_80R1_A11_GM830_008.fsa	250.265	23	96
B, 224	GM833_A02_80R1_A11_GM830_008.fsa	251.235	423	2340
B, 225	GM833_A02_80R1_A11_GM830_008.fsa	252.203	40	159
B, 226	GM833_A02_80R1_A11_GM830_008.fsa	253.435	13	42
B, 227	GM833_A02_80R1_A11_GM830_008.fsa	254.401	38	195
B, 228	GM833_A02_80R1_A11_GM830_008.fsa	255.366	173	998
B, 229	GM833_A02_80R1_A11_GM830_008.fsa	256.417	46	240
B, 230	GM833_A02_80R1_A11_GM830_008.fsa	257.293	26	87
B, 231	GM833_A02_80R1_A11_GM830_008.fsa	258.342	132	675
B, 232	GM833_A02_80R1_A11_GM830_008.fsa	259.389	418	2432
B, 233	GM833_A02_80R1_A11_GM830_008.fsa	260.618	28	147
B, 234	GM833_A02_80R1_A11_GM830_008.fsa	261.324	75	384
B, 235	GM833_A02_80R1_A11_GM830_008.fsa	262.294	46	203
B, 236	GM833_A02_80R1_A11_GM830_008.fsa	263.441	142	796
B, 237	GM833_A02_80R1_A11_GM830_008.fsa	264.411	49	199
B, 238	GM833_A02_80R1_A11_GM830_008.fsa	265.293	24	81
B, 239	GM833_A02_80R1_A11_GM830_008.fsa	266.351	38	178
B, 240	GM833_A02_80R1_A11_GM830_008.fsa	267.409	425	2493
B, 241	GM833_A02_80R1_A11_GM830_008.fsa	268.467	171	969
B, 242	GM833_A02_80R1_A11_GM830_008.fsa	269.436	46	246
B, 243	GM833_A02_80R1_A11_GM830_008.fsa	270.494	87	483
B, 244	GM833_A02_80R1_A11_GM830_008.fsa	271.551	94	497
B, 245	GM833_A02_80R1_A11_GM830_008.fsa	272.696	56	244
B, 246	GM833_A02_80R1_A11_GM830_008.fsa	273.488	44	204
B, 247	GM833_A02_80R1_A11_GM830_008.fsa	274.633	49	198
B, 248	GM833_A02_80R1_A11_GM830_008.fsa	275.513	27	127
B, 249	GM833_A02_80R1_A11_GM830_008.fsa	276.657	22	84
B, 250	GM833_A02_80R1_A11_GM830_008.fsa	277.625	282	1634
B, 251	GM833_A02_80R1_A11_GM830_008.fsa	278.681	231	1266
B, 252	GM833_A02_80R1_A11_GM830_008.fsa	280.437	736	4594
B, 253	GM833_A02_80R1_A11_GM830_008.fsa	281.485	245	1527
B, 254	GM833_A02_80R1_A11_GM830_008.fsa	282.358	37	132
B, 255	GM833_A02_80R1_A11_GM830_008.fsa	283.493	606	3718
B, 256	GM833_A02_80R1_A11_GM830_008.fsa	284.54	202	1082
B, 257	GM833_A02_80R1_A11_GM830_008.fsa	285.586	11	26
B, 258	GM833_A02_80R1_A11_GM830_008.fsa	286.544	33	152
B, 259	GM833_A02_80R1_A11_GM830_008.fsa	287.763	56	332
B, 260	GM833_A02_80R1_A11_GM830_008.fsa	288.808	332	2283
B, 261	GM833_A02_80R1_A11_GM830_008.fsa	289.591	305	2126
B, 262	GM833_A02_80R1_A11_GM830_008.fsa	290.721	34	144
B, 263	GM833_A02_80R1_A11_GM830_008.fsa	291.851	41	167
B, 264	GM833_A02_80R1_A11_GM830_008.fsa	292.893	132	729
B, 265	GM833_A02_80R1_A11_GM830_008.fsa	293.935	29	128
B, 266	GM833_A02_80R1_A11_GM830_008.fsa	294.629	37	184
B, 267	GM833_A02_80R1_A11_GM830_008.fsa	295.67	109	500
B, 268	GM833_A02_80R1_A11_GM830_008.fsa	296.71	37	154
B, 269	GM833_A02_80R1_A11_GM830_008.fsa	297.663	335	2115
B, 270	GM833_A02_80R1_A11_GM830_008.fsa	298.702	70	359
B, 271	GM833_A02_80R1_A11_GM830_008.fsa	299.827	172	864
B, 272	GM833_A02_80R1_A11_GM830_008.fsa	300.855	220	1268
B, 273	GM833_A02_80R1_A11_GM830_008.fsa	301.969	150	759
B, 274	GM833_A02_80R1_A11_GM830_008.fsa	302.827	64	293
B, 275	GM833_A02_80R1_A11_GM830_008.fsa	303.685	208	1241
B, 276	GM833_A02_80R1_A11_GM830_008.fsa	304.718	36	140
B, 277	GM833_A02_80R1_A11_GM830_008.fsa	305.493	100	547
B, 278	GM833_A02_80R1_A11_GM830_008.fsa	306.615	182	1085
B, 279	GM833_A02_80R1_A11_GM830_008.fsa	307.479	113	634
B, 280	GM833_A02_80R1_A11_GM830_008.fsa	308.605	281	1732
B, 281	GM833_A02_80R1_A11_GM830_008.fsa	309.558	59	324
B, 282	GM833_A02_80R1_A11_GM830_008.fsa	310.774	205	1347
B, 283	GM833_A02_80R1_A11_GM830_008.fsa	311.645	8	28
B, 284	GM833_A02_80R1_A11_GM830_008.fsa	312.603	217	1445
B, 285	GM833_A02_80R1_A11_GM830_008.fsa	313.476	7	18
B, 286	GM833_A02_80R1_A11_GM830_008.fsa	314.536	47	205
B, 287	GM833_A02_80R1_A11_GM830_008.fsa	315.52	58	338
B, 288	GM833_A02_80R1_A11_GM830_008.fsa	316.684	230	1582
B, 289	GM833_A02_80R1_A11_GM830_008.fsa	317.759	16	89
B, 290	GM833_A02_80R1_A11_GM830_008.fsa	318.655	75	452
B, 291	GM833_A02_80R1_A11_GM830_008.fsa	319.821	45	234
B, 292	GM833_A02_80R1_A11_GM830_008.fsa	320.878	30	172
B, 293	GM833_A02_80R1_A11_GM830_008.fsa	321.931	215	1563
B, 294	GM833_A02_80R1_A11_GM830_008.fsa	322.983	50	307
B, 295	GM833_A02_80R1_A11_GM830_008.fsa	324.121	11	32
B, 296	GM833_A02_80R1_A11_GM830_008.fsa	325.17	212	1500
B, 297	GM833_A02_80R1_A11_GM830_008.fsa	326.218	61	364
B, 298	GM833_A02_80R1_A11_GM830_008.fsa	327.178	30	173
B, 299	GM833_A02_80R1_A11_GM830_008.fsa	328.137	406	2852
B, 300	GM833_A02_80R1_A11_GM830_008.fsa	330.138	15	59
B, 301	GM833_A02_80R1_A11_GM830_008.fsa	331.268	241	1817
B, 302	GM833_A02_80R1_A11_GM830_008.fsa	332.309	183	1366
B, 303	GM833_A02_80R1_A11_GM830_008.fsa	334.389	221	1747
B, 304	GM833_A02_80R1_A11_GM830_008.fsa	335.514	152	1164
B, 305	GM833_A02_80R1_A11_GM830_008.fsa	337.414	159	1224
B, 306	GM833_A02_80R1_A11_GM830_008.fsa	338.449	167	1283
B, 307	GM833_A02_80R1_A11_GM830_008.fsa	339.57	30	121
B, 308	GM833_A02_80R1_A11_GM830_008.fsa	340.611	66	514
B, 309	GM833_A02_80R1_A11_GM830_008.fsa	341.31	56	389
B, 310	GM833_A02_80R1_A11_GM830_008.fsa	342.533	42	192
B, 311	GM833_A02_80R1_A11_GM830_008.fsa	343.406	122	986
B, 312	GM833_A02_80R1_A11_GM830_008.fsa	344.279	85	604
B, 313	GM833_A02_80R1_A11_GM830_008.fsa	345.327	13	54
B, 314	GM833_A02_80R1_A11_GM830_008.fsa	346.463	57	327
B, 315	GM833_A02_80R1_A11_GM830_008.fsa	347.424	12	56
B, 316	GM833_A02_80R1_A11_GM830_008.fsa	348.559	16	64
B, 317	GM833_A02_80R1_A11_GM830_008.fsa	349.694	17	74
B, 318	GM833_A02_80R1_A11_GM830_008.fsa	350.48	16	77
B, 319	GM833_A02_80R1_A11_GM830_008.fsa	351.79	14	59
B, 320	GM833_A02_80R1_A11_GM830_008.fsa	352.664	28	119
B, 321	GM833_A02_80R1_A11_GM830_008.fsa	353.625	63	387
B, 322	GM833_A02_80R1_A11_GM830_008.fsa	354.76	56	354
B, 323	GM833_A02_80R1_A11_GM830_008.fsa	355.633	10	33
B, 324	GM833_A02_80R1_A11_GM830_008.fsa	356.507	46	223
B, 325	GM833_A02_80R1_A11_GM830_008.fsa	357.729	272	1898
B, 326	GM833_A02_80R1_A11_GM830_008.fsa	358.603	5	11
B, 327	GM833_A02_80R1_A11_GM830_008.fsa	359.825	306	2366
B, 328	GM833_A02_80R1_A11_GM830_008.fsa	360.957	33	187
B, 329	GM833_A02_80R1_A11_GM830_008.fsa	361.913	514	4152
B, 330	GM833_A02_80R1_A11_GM830_008.fsa	363.043	32	204
B, 331	GM833_A02_80R1_A11_GM830_008.fsa	364.087	94	545
B, 332	GM833_A02_80R1_A11_GM830_008.fsa	365.13	92	530
B, 333	GM833_A02_80R1_A11_GM830_008.fsa	366.174	227	1571
B, 334	GM833_A02_80R1_A11_GM830_008.fsa	367.13	42	171
B, 335	GM833_A02_80R1_A11_GM830_008.fsa	368.261	180	1202
B, 336	GM833_A02_80R1_A11_GM830_008.fsa	369.304	40	194
B, 337	GM833_A02_80R1_A11_GM830_008.fsa	370.348	162	1112
B, 338	GM833_A02_80R1_A11_GM830_008.fsa	371.391	53	195
B, 339	GM833_A02_80R1_A11_GM830_008.fsa	372.348	169	1125
B, 340	GM833_A02_80R1_A11_GM830_008.fsa	373.478	37	185
B, 341	GM833_A02_80R1_A11_GM830_008.fsa	374.522	162	1113
B, 342	GM833_A02_80R1_A11_GM830_008.fsa	375.565	43	166
B, 343	GM833_A02_80R1_A11_GM830_008.fsa	376.609	157	1083
B, 344	GM833_A02_80R1_A11_GM830_008.fsa	377.478	35	142
B, 345	GM833_A02_80R1_A11_GM830_008.fsa	378.696	168	1098
B, 346	GM833_A02_80R1_A11_GM830_008.fsa	379.826	33	151
B, 347	GM833_A02_80R1_A11_GM830_008.fsa	380.7	148	989
B, 348	GM833_A02_80R1_A11_GM830_008.fsa	381.75	14	43
B, 349	GM833_A02_80R1_A11_GM830_008.fsa	382.712	136	1040
B, 350	GM833_A02_80R1_A11_GM830_008.fsa	383.762	67	415
B, 351	GM833_A02_80R1_A11_GM830_008.fsa	384.636	49	314
B, 352	GM833_A02_80R1_A11_GM830_008.fsa	385.685	32	127
B, 353	GM833_A02_80R1_A11_GM830_008.fsa	386.647	191	1734
B, 354	GM833_A02_80R1_A11_GM830_008.fsa	387.783	50	281
B, 355	GM833_A02_80R1_A11_GM830_008.fsa	388.743	94	560
B, 356	GM833_A02_80R1_A11_GM830_008.fsa	389.966	28	92
B, 357	GM833_A02_80R1_A11_GM830_008.fsa	390.927	164	1350
B, 358	GM833_A02_80R1_A11_GM830_008.fsa	392.062	108	928
B, 359	GM833_A02_80R1_A11_GM830_008.fsa	392.935	38	228
B, 360	GM833_A02_80R1_A11_GM830_008.fsa	394.07	9	18
B, 361	GM833_A02_80R1_A11_GM830_008.fsa	395.029	214	1763
B, 362	GM833_A02_80R1_A11_GM830_008.fsa	397.123	128	1074
B, 363	GM833_A02_80R1_A11_GM830_008.fsa	399.128	220	2145
B, 364	GM833_A02_80R1_A11_GM830_008.fsa	400.171	75	618
B, 365	GM833_A02_80R1_A11_GM830_008.fsa	401.113	33	154
B, 366	GM833_A02_80R1_A11_GM830_008.fsa	401.884	7	18
B, 367	GM833_A02_80R1_A11_GM830_008.fsa	403	75	655
B, 368	GM833_A02_80R1_A11_GM830_008.fsa	404.118	15	21
B, 369	GM833_A02_80R1_A11_GM830_008.fsa	405.151	41	334
B, 370	GM833_A02_80R1_A11_GM830_008.fsa	406.273	135	1825
B, 371	GM833_A02_80R1_A11_GM830_008.fsa	407.915	80	719
B, 372	GM833_A02_80R1_A11_GM830_008.fsa	408.868	9	22
B, 373	GM833_A02_80R1_A11_GM830_008.fsa	410.082	118	631
B, 374	GM833_A02_80R1_A11_GM830_008.fsa	412.082	80	786
B, 375	GM833_A02_80R1_A11_GM830_008.fsa	412.866	25	101
B, 376	GM833_A02_80R1_A11_GM830_008.fsa	413.389	16	44
B, 377	GM833_A02_80R1_A11_GM830_008.fsa	414.179	15	31
B, 378	GM833_A02_80R1_A11_GM830_008.fsa	415.162	43	268
B, 379	GM833_A02_80R1_A11_GM830_008.fsa	415.967	7	29
B, 380	GM833_A02_80R1_A11_GM830_008.fsa	417.31	251	2443
B, 381	GM833_A02_80R1_A11_GM830_008.fsa	419.462	77	716
B, 382	GM833_A02_80R1_A11_GM830_008.fsa	420.527	40	243
B, 383	GM833_A02_80R1_A11_GM830_008.fsa	421.229	15	41
B, 384	GM833_A02_80R1_A11_GM830_008.fsa	421.668	5	9
B, 385	GM833_A02_80R1_A11_GM830_008.fsa	422.632	38	292
B, 386	GM833_A02_80R1_A11_GM830_008.fsa	423.947	14	32
B, 387	GM833_A02_80R1_A11_GM830_008.fsa	424.648	14	56
B, 388	GM833_A02_80R1_A11_GM830_008.fsa	425.523	15	44
B, 389	GM833_A02_80R1_A11_GM830_008.fsa	425.961	15	85
B, 390	GM833_A02_80R1_A11_GM830_008.fsa	426.748	21	105
B, 391	GM833_A02_80R1_A11_GM830_008.fsa	427.098	25	101
B, 392	GM833_A02_80R1_A11_GM830_008.fsa	428.934	18	75
B, 393	GM833_A02_80R1_A11_GM830_008.fsa	429.284	10	30
B, 394	GM833_A02_80R1_A11_GM830_008.fsa	430.07	18	55
B, 395	GM833_A02_80R1_A11_GM830_008.fsa	430.768	22	66
B, 396	GM833_A02_80R1_A11_GM830_008.fsa	431.118	16	45
B, 397	GM833_A02_80R1_A11_GM830_008.fsa	431.816	8	24
B, 398	GM833_A02_80R1_A11_GM830_008.fsa	433.037	21	139
B, 399	GM833_A02_80R1_A11_GM830_008.fsa	433.56	28	139
B, 400	GM833_A02_80R1_A11_GM830_008.fsa	434.606	89	886
B, 401	GM833_A02_80R1_A11_GM830_008.fsa	435.738	18	59
B, 402	GM833_A02_80R1_A11_GM830_008.fsa	436.87	41	210
B, 403	GM833_A02_80R1_A11_GM830_008.fsa	437.479	47	385
B, 404	GM833_A02_80R1_A11_GM830_008.fsa	438.87	23	75
B, 405	GM833_A02_80R1_A11_GM830_008.fsa	439.739	47	382
B, 406	GM833_A02_80R1_A11_GM830_008.fsa	440.885	7	23
B, 407	GM833_A02_80R1_A11_GM830_008.fsa	441.594	9	19
B, 408	GM833_A02_80R1_A11_GM830_008.fsa	443.277	7	19
B, 409	GM833_A02_80R1_A11_GM830_008.fsa	444.518	18	48
B, 410	GM833_A02_80R1_A11_GM830_008.fsa	445.139	15	48
B, 411	GM833_A02_80R1_A11_GM830_008.fsa	445.937	24	158
B, 412	GM833_A02_80R1_A11_GM830_008.fsa	446.647	12	57
B, 413	GM833_A02_80R1_A11_GM830_008.fsa	447.535	12	50
B, 414	GM833_A02_80R1_A11_GM830_008.fsa	448.334	8	27
B, 415	GM833_A02_80R1_A11_GM830_008.fsa	448.867	14	32
B, 416	GM833_A02_80R1_A11_GM830_008.fsa	449.578	13	62
B, 417	GM833_A02_80R1_A11_GM830_008.fsa	451.712	44	361
B, 418	GM833_A02_80R1_A11_GM830_008.fsa	453.67	15	37
B, 419	GM833_A02_80R1_A11_GM830_008.fsa	454.204	19	31
B, 420	GM833_A02_80R1_A11_GM830_008.fsa	454.649	6	13
B, 421	GM833_A02_80R1_A11_GM830_008.fsa	455.54	13	48
B, 422	GM833_A02_80R1_A11_GM830_008.fsa	456.432	22	117
B, 423	GM833_A02_80R1_A11_GM830_008.fsa	456.877	17	86
B, 424	GM833_A02_80R1_A11_GM830_008.fsa	457.769	14	72
B, 425	GM833_A02_80R1_A11_GM830_008.fsa	458.661	14	77
B, 426	GM833_A02_80R1_A11_GM830_008.fsa	459.822	17	78
B, 427	GM833_A02_80R1_A11_GM830_008.fsa	460.707	21	103
B, 428	GM833_A02_80R1_A11_GM830_008.fsa	461.326	31	141
B, 429	GM833_A02_80R1_A11_GM830_008.fsa	461.946	31	252
B, 430	GM833_A02_80R1_A11_GM830_008.fsa	463.008	24	111
B, 431	GM833_A02_80R1_A11_GM830_008.fsa	463.716	14	22
B, 432	GM833_A02_80R1_A11_GM830_008.fsa	464.691	7	18
B, 433	GM833_A02_80R1_A11_GM830_008.fsa	465.932	15	42
B, 434	GM833_A02_80R1_A11_GM830_008.fsa	467.707	95	1121
B, 435	GM833_A02_80R1_A11_GM830_008.fsa	469.305	7	19
B, 436	GM833_A02_80R1_A11_GM830_008.fsa	469.838	5	12
B, 437	GM833_A02_80R1_A11_GM830_008.fsa	470.728	24	71
B, 438	GM833_A02_80R1_A11_GM830_008.fsa	472.863	86	990
B, 439	GM833_A02_80R1_A11_GM830_008.fsa	474.11	14	49
B, 440	GM833_A02_80R1_A11_GM830_008.fsa	476.071	50	241
B, 441	GM833_A02_80R1_A11_GM830_008.fsa	476.785	18	95
B, 442	GM833_A02_80R1_A11_GM830_008.fsa	477.677	11	17
B, 443	GM833_A02_80R1_A11_GM830_008.fsa	479.196	21	73
B, 444	GM833_A02_80R1_A11_GM830_008.fsa	479.821	16	65
B, 445	GM833_A02_80R1_A11_GM830_008.fsa	480.631	37	306
B, 446	GM833_A02_80R1_A11_GM830_008.fsa	481.712	8	9
B, 447	GM833_A02_80R1_A11_GM830_008.fsa	482.073	7	9
B, 448	GM833_A02_80R1_A11_GM830_008.fsa	482.525	16	33
B, 449	GM833_A02_80R1_A11_GM830_008.fsa	483.699	17	49
B, 450	GM833_A02_80R1_A11_GM830_008.fsa	484.151	7	28
B, 451	GM833_A02_80R1_A11_GM830_008.fsa	488.227	14	47
B, 452	GM833_A02_80R1_A11_GM830_008.fsa	488.953	60	402
B, 453	GM833_A02_80R1_A11_GM830_008.fsa	489.862	6	6
B, 454	GM833_A02_80R1_A11_GM830_008.fsa	490.317	9	23
B, 455	GM833_A02_80R1_A11_GM830_008.fsa	491.317	24	72
B, 456	GM833_A02_80R1_A11_GM830_008.fsa	492.501	8	19
B, 457	GM833_A02_80R1_A11_GM830_008.fsa	493.048	9	22
B, 458	GM833_A02_80R1_A11_GM830_008.fsa	493.504	26	65
B, 459	GM833_A02_80R1_A11_GM830_008.fsa	494.417	45	322
B, 460	GM833_A02_80R1_A11_GM830_008.fsa	495.787	6	12
B, 461	GM833_A02_80R1_A11_GM830_008.fsa	496.518	10	27
B, 462	GM833_A02_80R1_A11_GM830_008.fsa	497.067	6	10
B, 463	GM833_A02_80R1_A11_GM830_008.fsa	497.525	5	9
B, 464	GM833_A02_80R1_A11_GM830_008.fsa	497.983	12	32
B, 465	GM833_A02_80R1_A11_GM830_008.fsa	499.174	3	7
B, 466	GM833_A02_80R1_A11_GM830_008.fsa	499.908	13	56
B, 467	GM833_A02_80R1_A11_GM830_008.fsa	500.822	16	46
B, 468	GM833_A02_80R1_A11_GM830_008.fsa	501.371	11	29
B, 469	GM833_A02_80R1_A11_GM830_008.fsa	501.828	13	35
B, 470	GM833_A02_80R1_A11_GM830_008.fsa	502.743	10	19
B, 471	GM833_A02_80R1_A11_GM830_008.fsa	503.477	14	44
B, 472	GM833_A02_80R1_A11_GM830_008.fsa	504.578	26	88
B, 473	GM833_A02_80R1_A11_GM830_008.fsa	505.313	15	70
B, 474	GM833_A02_80R1_A11_GM830_008.fsa	505.864	18	37
B, 475	GM833_A02_80R1_A11_GM830_008.fsa	506.416	12	44
B, 476	GM833_A02_80R1_A11_GM830_008.fsa	506.877	14	58
B, 477	GM833_A02_80R1_A11_GM830_008.fsa	507.522	12	57
B, 478	GM833_A02_80R1_A11_GM830_008.fsa	508.905	55	313
B, 479	GM833_A02_80R1_A11_GM830_008.fsa	510.014	87	914
B, 480	GM833_A02_80R1_A11_GM830_008.fsa	511.402	11	33
B, 481	GM833_A02_80R1_A11_GM830_008.fsa	511.773	6	15
B, 482	GM833_A02_80R1_A11_GM830_008.fsa	513.814	19	83
B, 483	GM833_A02_80R1_A11_GM830_008.fsa	515.78	153	2272
B, 484	GM833_A02_80R1_A11_GM830_008.fsa	516.905	141	1432
B, 485	GM833_A02_80R1_A11_GM830_008.fsa	518.312	2	7
B, 486	GM833_A02_80R1_A11_GM830_008.fsa	519.25	11	26
B, 487	GM833_A02_80R1_A11_GM830_008.fsa	520.644	30	142
B, 488	GM833_A02_80R1_A11_GM830_008.fsa	521.196	54	248
B, 489	GM833_A02_80R1_A11_GM830_008.fsa	522.301	44	236
B, 490	GM833_A02_80R1_A11_GM830_008.fsa	523.129	13	42
B, 491	GM833_A02_80R1_A11_GM830_008.fsa	523.958	12	18
B, 492	GM833_A02_80R1_A11_GM830_008.fsa	525.155	9	14
B, 493	GM833_A02_80R1_A11_GM830_008.fsa	525.8	9	21
B, 494	GM833_A02_80R1_A11_GM830_008.fsa	526.537	3	10
B, 495	GM833_A02_80R1_A11_GM830_008.fsa	527.826	25	167
B, 496	GM833_A02_80R1_A11_GM830_008.fsa	528.655	24	111
B, 497	GM833_A02_80R1_A11_GM830_008.fsa	529.208	16	45
B, 498	GM833_A02_80R1_A11_GM830_008.fsa	530.591	11	35
B, 499	GM833_A02_80R1_A11_GM830_008.fsa	532.158	28	237
B, 500	GM833_A02_80R1_A11_GM830_008.fsa	532.987	34	206
B, 501	GM833_A02_80R1_A11_GM830_008.fsa	535.016	66	464
B, 502	GM833_A02_80R1_A11_GM830_008.fsa	535.478	46	207
B, 503	GM833_A02_80R1_A11_GM830_008.fsa	536.124	8	19
B, 504	GM833_A02_80R1_A11_GM830_008.fsa	536.769	3	5
B, 505	GM833_A02_80R1_A11_GM830_008.fsa	537.692	6	19
B, 506	GM833_A02_80R1_A11_GM830_008.fsa	538.154	6	11
B, 507	GM833_A02_80R1_A11_GM830_008.fsa	538.615	5	6
B, 508	GM833_A02_80R1_A11_GM830_008.fsa	540.188	39	208
B, 509	GM833_A02_80R1_A11_GM830_008.fsa	540.657	39	184
B, 510	GM833_A02_80R1_A11_GM830_008.fsa	541.314	9	30
B, 511	GM833_A02_80R1_A11_GM830_008.fsa	542.914	2	5
B, 512	GM833_A02_80R1_A11_GM830_008.fsa	545.368	2	2
B, 513	GM833_A02_80R1_A11_GM830_008.fsa	547.926	12	12
B, 514	GM833_A02_80R1_A11_GM830_008.fsa	552.117	4865	125081
O, 1	GM833_A02_80R1_A11_GM830_008.fsa	20	2598	25474
O, 2	GM833_A02_80R1_A11_GM830_008.fsa	40	2289	17044
O, 3	GM833_A02_80R1_A11_GM830_008.fsa	60	4412	24397
O, 4	GM833_A02_80R1_A11_GM830_008.fsa	80	2816	16119
O, 5	GM833_A02_80R1_A11_GM830_008.fsa	100	4388	24186
O, 6	GM833_A02_80R1_A11_GM830_008.fsa	114	5246	27490
O, 7	GM833_A02_80R1_A11_GM830_008.fsa	120	4064	22146
O, 8	GM833_A02_80R1_A11_GM830_008.fsa	140	3441	17762
O, 9	GM833_A02_80R1_A11_GM830_008.fsa	160	3820	20340
O, 10	GM833_A02_80R1_A11_GM830_008.fsa	180	4848	24808
O, 11	GM833_A02_80R1_A11_GM830_008.fsa	200	3952	20557
O, 12	GM833_A02_80R1_A11_GM830_008.fsa	214	3976	21206
O, 13	GM833_A02_80R1_A11_GM830_008.fsa	220	3245	18062
O, 14	GM833_A02_80R1_A11_GM830_008.fsa	240	4641	26442
O, 15	GM833_A02_80R1_A11_GM830_008.fsa	250	2132	12715
O, 16	GM833_A02_80R1_A11_GM830_008.fsa	260	3330	20330
O, 17	GM833_A02_80R1_A11_GM830_008.fsa	280	3628	23383
O, 18	GM833_A02_80R1_A11_GM830_008.fsa	300	3483	24563
O, 19	GM833_A02_80R1_A11_GM830_008.fsa	314	2196	16513
O, 20	GM833_A02_80R1_A11_GM830_008.fsa	320	2435	18883
O, 21	GM833_A02_80R1_A11_GM830_008.fsa	340	3039	25276
O, 22	GM833_A02_80R1_A11_GM830_008.fsa	360	2453	21665
O, 23	GM833_A02_80R1_A11_GM830_008.fsa	380	1726	16412
O, 24	GM833_A02_80R1_A11_GM830_008.fsa	400	2327	23289
O, 25	GM833_A02_80R1_A11_GM830_008.fsa	414	2192	22900
O, 26	GM833_A02_80R1_A11_GM830_008.fsa	420	2081	22239
O, 27	GM833_A02_80R1_A11_GM830_008.fsa	440	2490	27215
O, 28	GM833_A02_80R1_A11_GM830_008.fsa	460	2701	30423
O, 29	GM833_A02_80R1_A11_GM830_008.fsa	480	2544	30106
O, 30	GM833_A02_80R1_A11_GM830_008.fsa	500	1188	14056
O, 31	GM833_A02_80R1_A11_GM830_008.fsa	514	1264	15529
O, 32	GM833_A02_80R1_A11_GM830_008.fsa	520	2793	33990
O, 33	GM833_A02_80R1_A11_GM830_008.fsa	540	2241	28712
O, 34	GM833_A02_80R1_A11_GM830_008.fsa	560	1414	18656
O, 35	GM833_A02_80R1_A11_GM830_008.fsa	580	2199	29119
O, 36	GM833_A02_80R1_A11_GM830_008.fsa	600	1413	19097

## Sheet: 80R2
Dye/Sample Peak	Sample File Name	Size	Height	Area in Point
B, 1	GM830_B01_80R2_007.fsa	1.791	78	442
B, 2	GM830_B01_80R2_007.fsa	3.8806	24	174
B, 3	GM830_B01_80R2_007.fsa	5.3731	24	187
B, 4	GM830_B01_80R2_007.fsa	7.0149	17	47
B, 5	GM830_B01_80R2_007.fsa	8.6567	21	74
B, 6	GM830_B01_80R2_007.fsa	9.403	8	19
B, 7	GM830_B01_80R2_007.fsa	10.2985	25	68
B, 8	GM830_B01_80R2_007.fsa	11.791	100	550
B, 9	GM830_B01_80R2_007.fsa	13.2836	56	276
B, 10	GM830_B01_80R2_007.fsa	14.4776	6	20
B, 11	GM830_B01_80R2_007.fsa	15.6716	24	53
B, 12	GM830_B01_80R2_007.fsa	17.1642	71	286
B, 13	GM830_B01_80R2_007.fsa	18.9552	855	4774
B, 14	GM830_B01_80R2_007.fsa	20.6831	583	3793
B, 15	GM830_B01_80R2_007.fsa	21.8639	515	3367
B, 16	GM830_B01_80R2_007.fsa	23.0268	130	816
B, 17	GM830_B01_80R2_007.fsa	25.7781	264	1312
B, 18	GM830_B01_80R2_007.fsa	27.5056	238	1202
B, 19	GM830_B01_80R2_007.fsa	29.3449	122	574
B, 20	GM830_B01_80R2_007.fsa	30.6942	515	2715
B, 21	GM830_B01_80R2_007.fsa	32.0187	307	1636
B, 22	GM830_B01_80R2_007.fsa	34.031	67	364
B, 23	GM830_B01_80R2_007.fsa	35.4338	285	1671
B, 24	GM830_B01_80R2_007.fsa	36.536	179	987
B, 25	GM830_B01_80R2_007.fsa	38.4232	182	875
B, 26	GM830_B01_80R2_007.fsa	40.2436	306	1812
B, 27	GM830_B01_80R2_007.fsa	42.0525	12	34
B, 28	GM830_B01_80R2_007.fsa	43.5947	138	791
B, 29	GM830_B01_80R2_007.fsa	45.114	513	5095
B, 30	GM830_B01_80R2_007.fsa	47.8612	336	3293
B, 31	GM830_B01_80R2_007.fsa	49.2078	15	30
B, 32	GM830_B01_80R2_007.fsa	50.427	300	1266
B, 33	GM830_B01_80R2_007.fsa	51.3047	732	3354
B, 34	GM830_B01_80R2_007.fsa	53.1456	2558	17564
B, 35	GM830_B01_80R2_007.fsa	55.4806	820	3761
B, 36	GM830_B01_80R2_007.fsa	56.7326	1150	5437
B, 37	GM830_B01_80R2_007.fsa	57.559	303	1561
B, 38	GM830_B01_80R2_007.fsa	58.6849	1011	4696
B, 39	GM830_B01_80R2_007.fsa	60.2132	947	4306
B, 40	GM830_B01_80R2_007.fsa	61.0649	3	4
B, 41	GM830_B01_80R2_007.fsa	61.9145	241	1083
B, 42	GM830_B01_80R2_007.fsa	62.7621	243	1091
B, 43	GM830_B01_80R2_007.fsa	64.1351	416	2053
B, 44	GM830_B01_80R2_007.fsa	65.0824	199	1099
B, 45	GM830_B01_80R2_007.fsa	66.3416	3700	19305
B, 46	GM830_B01_80R2_007.fsa	67.7006	127	756
B, 47	GM830_B01_80R2_007.fsa	68.7424	76	285
B, 48	GM830_B01_80R2_007.fsa	70.0921	909	4393
B, 49	GM830_B01_80R2_007.fsa	71.23	1397	6741
B, 50	GM830_B01_80R2_007.fsa	72.5701	548	2433
B, 51	GM830_B01_80R2_007.fsa	73.8025	1428	7375
B, 52	GM830_B01_80R2_007.fsa	74.5194	565	2948
B, 53	GM830_B01_80R2_007.fsa	75.2348	414	2487
B, 54	GM830_B01_80R2_007.fsa	75.9487	2066	10595
B, 55	GM830_B01_80R2_007.fsa	77.2706	171	693
B, 56	GM830_B01_80R2_007.fsa	78.3852	348	1589
B, 57	GM830_B01_80R2_007.fsa	80.5961	2551	13976
B, 58	GM830_B01_80R2_007.fsa	81.7872	509	2911
B, 59	GM830_B01_80R2_007.fsa	83.2744	73	263
B, 60	GM830_B01_80R2_007.fsa	84.3638	1687	8010
B, 61	GM830_B01_80R2_007.fsa	85.4522	2467	12488
B, 62	GM830_B01_80R2_007.fsa	87.1323	656	3018
B, 63	GM830_B01_80R2_007.fsa	88.3167	85	306
B, 64	GM830_B01_80R2_007.fsa	89.4015	1338	6742
B, 65	GM830_B01_80R2_007.fsa	90.0912	629	3534
B, 66	GM830_B01_80R2_007.fsa	91.0759	821	3837
B, 67	GM830_B01_80R2_007.fsa	91.9614	12	38
B, 68	GM830_B01_80R2_007.fsa	92.9446	34	119
B, 69	GM830_B01_80R2_007.fsa	94.1233	1032	5397
B, 70	GM830_B01_80R2_007.fsa	95.2028	152	776
B, 71	GM830_B01_80R2_007.fsa	96.5753	182	899
B, 72	GM830_B01_80R2_007.fsa	97.7506	211	1062
B, 73	GM830_B01_80R2_007.fsa	99.1203	253	918
B, 74	GM830_B01_80R2_007.fsa	100.713	4177	20594
B, 75	GM830_B01_80R2_007.fsa	101.831	468	2398
B, 76	GM830_B01_80R2_007.fsa	102.743	557	2524
B, 77	GM830_B01_80R2_007.fsa	104.761	3796	19370
B, 78	GM830_B01_80R2_007.fsa	105.866	590	2908
B, 79	GM830_B01_80R2_007.fsa	107.267	158	694
B, 80	GM830_B01_80R2_007.fsa	108.465	312	1442
B, 81	GM830_B01_80R2_007.fsa	109.36	1761	8806
B, 82	GM830_B01_80R2_007.fsa	110.451	2324	11518
B, 83	GM830_B01_80R2_007.fsa	111.737	63	255
B, 84	GM830_B01_80R2_007.fsa	112.624	1850	8895
B, 85	GM830_B01_80R2_007.fsa	113.706	541	2606
B, 86	GM830_B01_80R2_007.fsa	114.568	731	3550
B, 87	GM830_B01_80R2_007.fsa	115.701	1988	9703
B, 88	GM830_B01_80R2_007.fsa	116.829	18	30
B, 89	GM830_B01_80R2_007.fsa	118.139	25	122
B, 90	GM830_B01_80R2_007.fsa	119.164	329	1622
B, 91	GM830_B01_80R2_007.fsa	120.278	102	464
B, 92	GM830_B01_80R2_007.fsa	121.299	87	455
B, 93	GM830_B01_80R2_007.fsa	122.32	112	518
B, 94	GM830_B01_80R2_007.fsa	123.341	49	191
B, 95	GM830_B01_80R2_007.fsa	124.362	101	470
B, 96	GM830_B01_80R2_007.fsa	125.291	347	1703
B, 97	GM830_B01_80R2_007.fsa	126.22	140	663
B, 98	GM830_B01_80R2_007.fsa	127.335	31	102
B, 99	GM830_B01_80R2_007.fsa	128.544	507	2306
B, 100	GM830_B01_80R2_007.fsa	129.474	191	817
B, 101	GM830_B01_80R2_007.fsa	130.683	318	1296
B, 102	GM830_B01_80R2_007.fsa	131.707	991	5040
B, 103	GM830_B01_80R2_007.fsa	132.451	479	2515
B, 104	GM830_B01_80R2_007.fsa	133.103	408	2350
B, 105	GM830_B01_80R2_007.fsa	133.848	688	3353
B, 106	GM830_B01_80R2_007.fsa	135.059	411	1848
B, 107	GM830_B01_80R2_007.fsa	136.27	193	856
B, 108	GM830_B01_80R2_007.fsa	137.482	212	884
B, 109	GM830_B01_80R2_007.fsa	138.414	234	1011
B, 110	GM830_B01_80R2_007.fsa	139.44	60	243
B, 111	GM830_B01_80R2_007.fsa	140.19	506	2625
B, 112	GM830_B01_80R2_007.fsa	141.333	2378	12460
B, 113	GM830_B01_80R2_007.fsa	142.476	77	286
B, 114	GM830_B01_80R2_007.fsa	143.714	269	1139
B, 115	GM830_B01_80R2_007.fsa	144.762	532	2522
B, 116	GM830_B01_80R2_007.fsa	145.714	87	449
B, 117	GM830_B01_80R2_007.fsa	146.762	536	2803
B, 118	GM830_B01_80R2_007.fsa	147.81	456	2091
B, 119	GM830_B01_80R2_007.fsa	148.857	41	130
B, 120	GM830_B01_80R2_007.fsa	149.81	212	997
B, 121	GM830_B01_80R2_007.fsa	150.857	759	3941
B, 122	GM830_B01_80R2_007.fsa	151.905	352	1832
B, 123	GM830_B01_80R2_007.fsa	153.143	145	687
B, 124	GM830_B01_80R2_007.fsa	154.095	314	1548
B, 125	GM830_B01_80R2_007.fsa	155.428	32	94
B, 126	GM830_B01_80R2_007.fsa	156.381	706	3571
B, 127	GM830_B01_80R2_007.fsa	157.238	171	793
B, 128	GM830_B01_80R2_007.fsa	158.095	53	178
B, 129	GM830_B01_80R2_007.fsa	158.952	1852	9681
B, 130	GM830_B01_80R2_007.fsa	160.187	80	299
B, 131	GM830_B01_80R2_007.fsa	161.403	226	943
B, 132	GM830_B01_80R2_007.fsa	162.525	513	2546
B, 133	GM830_B01_80R2_007.fsa	163.552	115	506
B, 134	GM830_B01_80R2_007.fsa	164.299	664	3575
B, 135	GM830_B01_80R2_007.fsa	165.326	3453	18444
B, 136	GM830_B01_80R2_007.fsa	166.351	71	307
B, 137	GM830_B01_80R2_007.fsa	167.563	413	2019
B, 138	GM830_B01_80R2_007.fsa	168.68	135	563
B, 139	GM830_B01_80R2_007.fsa	169.518	1274	6780
B, 140	GM830_B01_80R2_007.fsa	170.634	2472	13080
B, 141	GM830_B01_80R2_007.fsa	171.75	99	441
B, 142	GM830_B01_80R2_007.fsa	172.586	1495	7921
B, 143	GM830_B01_80R2_007.fsa	173.7	1456	7666
B, 144	GM830_B01_80R2_007.fsa	175.648	1166	6524
B, 145	GM830_B01_80R2_007.fsa	176.76	407	2149
B, 146	GM830_B01_80R2_007.fsa	177.501	40	196
B, 147	GM830_B01_80R2_007.fsa	178.705	447	2207
B, 148	GM830_B01_80R2_007.fsa	179.723	536	2687
B, 149	GM830_B01_80R2_007.fsa	180.841	368	1874
B, 150	GM830_B01_80R2_007.fsa	181.682	142	606
B, 151	GM830_B01_80R2_007.fsa	182.709	274	1206
B, 152	GM830_B01_80R2_007.fsa	184.575	54	205
B, 153	GM830_B01_80R2_007.fsa	185.601	117	500
B, 154	GM830_B01_80R2_007.fsa	187.371	351	1922
B, 155	GM830_B01_80R2_007.fsa	188.675	234	1285
B, 156	GM830_B01_80R2_007.fsa	189.606	184	929
B, 157	GM830_B01_80R2_007.fsa	190.722	240	1405
B, 158	GM830_B01_80R2_007.fsa	191.558	1225	7024
B, 159	GM830_B01_80R2_007.fsa	192.674	531	2947
B, 160	GM830_B01_80R2_007.fsa	193.881	163	684
B, 161	GM830_B01_80R2_007.fsa	195.088	459	2624
B, 162	GM830_B01_80R2_007.fsa	195.923	507	2951
B, 163	GM830_B01_80R2_007.fsa	197.128	110	496
B, 164	GM830_B01_80R2_007.fsa	197.962	21	64
B, 165	GM830_B01_80R2_007.fsa	199.074	735	3959
B, 166	GM830_B01_80R2_007.fsa	200.183	47	196
B, 167	GM830_B01_80R2_007.fsa	200.915	86	354
B, 168	GM830_B01_80R2_007.fsa	202.105	772	4407
B, 169	GM830_B01_80R2_007.fsa	203.112	164	740
B, 170	GM830_B01_80R2_007.fsa	204.393	140	703
B, 171	GM830_B01_80R2_007.fsa	205.491	239	1249
B, 172	GM830_B01_80R2_007.fsa	206.589	55	276
B, 173	GM830_B01_80R2_007.fsa	207.596	20	72
B, 174	GM830_B01_80R2_007.fsa	208.328	9	21
B, 175	GM830_B01_80R2_007.fsa	209.426	777	4364
B, 176	GM830_B01_80R2_007.fsa	210.524	193	949
B, 177	GM830_B01_80R2_007.fsa	211.622	420	2410
B, 178	GM830_B01_80R2_007.fsa	212.445	114	562
B, 179	GM830_B01_80R2_007.fsa	213.268	553	3239
B, 180	GM830_B01_80R2_007.fsa	214.37	22	81
B, 181	GM830_B01_80R2_007.fsa	215.386	524	2883
B, 182	GM830_B01_80R2_007.fsa	216.494	60	287
B, 183	GM830_B01_80R2_007.fsa	217.601	934	5615
B, 184	GM830_B01_80R2_007.fsa	218.801	89	432
B, 185	GM830_B01_80R2_007.fsa	219.816	276	1494
B, 186	GM830_B01_80R2_007.fsa	220.905	239	1344
B, 187	GM830_B01_80R2_007.fsa	221.901	253	1579
B, 188	GM830_B01_80R2_007.fsa	222.806	605	3918
B, 189	GM830_B01_80R2_007.fsa	223.982	27	64
B, 190	GM830_B01_80R2_007.fsa	224.977	937	5949
B, 191	GM830_B01_80R2_007.fsa	226.063	273	1634
B, 192	GM830_B01_80R2_007.fsa	226.968	14	28
B, 193	GM830_B01_80R2_007.fsa	227.964	89	427
B, 194	GM830_B01_80R2_007.fsa	228.869	70	270
B, 195	GM830_B01_80R2_007.fsa	229.955	330	1867
B, 196	GM830_B01_80R2_007.fsa	230.95	498	3030
B, 197	GM830_B01_80R2_007.fsa	232.036	83	399
B, 198	GM830_B01_80R2_007.fsa	232.941	228	1352
B, 199	GM830_B01_80R2_007.fsa	233.936	29	124
B, 200	GM830_B01_80R2_007.fsa	235.113	1252	8330
B, 201	GM830_B01_80R2_007.fsa	236.108	321	2087
B, 202	GM830_B01_80R2_007.fsa	237.104	71	364
B, 203	GM830_B01_80R2_007.fsa	238.19	90	433
B, 204	GM830_B01_80R2_007.fsa	239.276	206	1161
B, 205	GM830_B01_80R2_007.fsa	240.372	67	255
B, 206	GM830_B01_80R2_007.fsa	241.395	66	350
B, 207	GM830_B01_80R2_007.fsa	242.231	210	1301
B, 208	GM830_B01_80R2_007.fsa	243.252	15	58
B, 209	GM830_B01_80R2_007.fsa	244.457	1275	8768
B, 210	GM830_B01_80R2_007.fsa	245.383	145	949
B, 211	GM830_B01_80R2_007.fsa	246.493	48	200
B, 212	GM830_B01_80R2_007.fsa	247.325	77	312
B, 213	GM830_B01_80R2_007.fsa	248.433	509	3194
B, 214	GM830_B01_80R2_007.fsa	251.258	556	3841
B, 215	GM830_B01_80R2_007.fsa	252.245	48	196
B, 216	GM830_B01_80R2_007.fsa	253.321	27	111
B, 217	GM830_B01_80R2_007.fsa	254.394	34	156
B, 218	GM830_B01_80R2_007.fsa	255.465	245	1640
B, 219	GM830_B01_80R2_007.fsa	256.357	56	338
B, 220	GM830_B01_80R2_007.fsa	257.159	19	55
B, 221	GM830_B01_80R2_007.fsa	258.403	155	986
B, 222	GM830_B01_80R2_007.fsa	259.38	574	4032
B, 223	GM830_B01_80R2_007.fsa	260.541	23	94
B, 224	GM830_B01_80R2_007.fsa	261.352	85	483
B, 225	GM830_B01_80R2_007.fsa	262.163	44	210
B, 226	GM830_B01_80R2_007.fsa	263.334	198	1064
B, 227	GM830_B01_80R2_007.fsa	264.416	34	127
B, 228	GM830_B01_80R2_007.fsa	265.137	16	58
B, 229	GM830_B01_80R2_007.fsa	266.398	49	204
B, 230	GM830_B01_80R2_007.fsa	267.389	595	4344
B, 231	GM830_B01_80R2_007.fsa	268.38	219	1412
B, 232	GM830_B01_80R2_007.fsa	269.551	49	297
B, 233	GM830_B01_80R2_007.fsa	270.362	115	714
B, 234	GM830_B01_80R2_007.fsa	271.533	108	653
B, 235	GM830_B01_80R2_007.fsa	272.524	50	276
B, 236	GM830_B01_80R2_007.fsa	273.515	39	166
B, 237	GM830_B01_80R2_007.fsa	274.596	59	302
B, 238	GM830_B01_80R2_007.fsa	275.677	28	118
B, 239	GM830_B01_80R2_007.fsa	276.578	12	31
B, 240	GM830_B01_80R2_007.fsa	277.658	409	2938
B, 241	GM830_B01_80R2_007.fsa	278.649	314	2051
B, 242	GM830_B01_80R2_007.fsa	280.445	992	7461
B, 243	GM830_B01_80R2_007.fsa	281.514	342	2255
B, 244	GM830_B01_80R2_007.fsa	282.316	20	33
B, 245	GM830_B01_80R2_007.fsa	283.474	863	6245
B, 246	GM830_B01_80R2_007.fsa	284.453	247	1534
B, 247	GM830_B01_80R2_007.fsa	285.432	10	24
B, 248	GM830_B01_80R2_007.fsa	286.678	30	137
B, 249	GM830_B01_80R2_007.fsa	287.567	79	538
B, 250	GM830_B01_80R2_007.fsa	288.723	497	4162
B, 251	GM830_B01_80R2_007.fsa	289.612	455	3613
B, 252	GM830_B01_80R2_007.fsa	290.501	18	98
B, 253	GM830_B01_80R2_007.fsa	291.834	32	124
B, 254	GM830_B01_80R2_007.fsa	292.9	171	1070
B, 255	GM830_B01_80R2_007.fsa	293.877	27	112
B, 256	GM830_B01_80R2_007.fsa	294.676	42	116
B, 257	GM830_B01_80R2_007.fsa	295.564	125	757
B, 258	GM830_B01_80R2_007.fsa	296.629	11	25
B, 259	GM830_B01_80R2_007.fsa	297.694	444	3113
B, 260	GM830_B01_80R2_007.fsa	298.67	46	168
B, 261	GM830_B01_80R2_007.fsa	299.823	209	1155
B, 262	GM830_B01_80R2_007.fsa	300.881	290	1768
B, 263	GM830_B01_80R2_007.fsa	301.852	178	1033
B, 264	GM830_B01_80R2_007.fsa	303.622	277	1943
B, 265	GM830_B01_80R2_007.fsa	304.686	11	24
B, 266	GM830_B01_80R2_007.fsa	305.575	106	536
B, 267	GM830_B01_80R2_007.fsa	306.554	233	1608
B, 268	GM830_B01_80R2_007.fsa	307.535	129	799
B, 269	GM830_B01_80R2_007.fsa	308.518	372	2637
B, 270	GM830_B01_80R2_007.fsa	309.502	40	163
B, 271	GM830_B01_80R2_007.fsa	310.668	280	1829
B, 272	GM830_B01_80R2_007.fsa	312.557	319	2360
B, 273	GM830_B01_80R2_007.fsa	313.368	6	11
B, 274	GM830_B01_80R2_007.fsa	313.729	4	9
B, 275	GM830_B01_80R2_007.fsa	314.553	37	156
B, 276	GM830_B01_80R2_007.fsa	315.568	56	395
B, 277	GM830_B01_80R2_007.fsa	316.675	322	2499
B, 278	GM830_B01_80R2_007.fsa	317.783	22	47
B, 279	GM830_B01_80R2_007.fsa	318.799	93	538
B, 280	GM830_B01_80R2_007.fsa	319.908	51	206
B, 281	GM830_B01_80R2_007.fsa	322.077	321	2763
B, 282	GM830_B01_80R2_007.fsa	322.979	78	532
B, 283	GM830_B01_80R2_007.fsa	324.239	9	28
B, 284	GM830_B01_80R2_007.fsa	325.228	311	2678
B, 285	GM830_B01_80R2_007.fsa	326.395	84	593
B, 286	GM830_B01_80R2_007.fsa	328.187	598	5067
B, 287	GM830_B01_80R2_007.fsa	329.35	3	4
B, 288	GM830_B01_80R2_007.fsa	331.224	365	3426
B, 289	GM830_B01_80R2_007.fsa	332.293	283	2418
B, 290	GM830_B01_80R2_007.fsa	334.515	339	2999
B, 291	GM830_B01_80R2_007.fsa	335.491	226	1954
B, 292	GM830_B01_80R2_007.fsa	337.439	255	2428
B, 293	GM830_B01_80R2_007.fsa	338.5	270	2026
B, 294	GM830_B01_80R2_007.fsa	339.471	19	78
B, 295	GM830_B01_80R2_007.fsa	340.715	101	757
B, 296	GM830_B01_80R2_007.fsa	341.519	79	554
B, 297	GM830_B01_80R2_007.fsa	343.396	187	1825
B, 298	GM830_B01_80R2_007.fsa	344.468	110	868
B, 299	GM830_B01_80R2_007.fsa	345.451	8	11
B, 300	GM830_B01_80R2_007.fsa	346.612	56	364
B, 301	GM830_B01_80R2_007.fsa	347.237	3	17
B, 302	GM830_B01_80R2_007.fsa	348.755	22	90
B, 303	GM830_B01_80R2_007.fsa	349.738	25	120
B, 304	GM830_B01_80R2_007.fsa	350.988	16	62
B, 305	GM830_B01_80R2_007.fsa	351.791	9	25
B, 306	GM830_B01_80R2_007.fsa	352.952	35	214
B, 307	GM830_B01_80R2_007.fsa	353.666	77	514
B, 308	GM830_B01_80R2_007.fsa	354.915	95	570
B, 309	GM830_B01_80R2_007.fsa	356.7	65	531
B, 310	GM830_B01_80R2_007.fsa	357.77	378	3268
B, 311	GM830_B01_80R2_007.fsa	358.662	7	7
B, 312	GM830_B01_80R2_007.fsa	359.822	473	3770
B, 313	GM830_B01_80R2_007.fsa	361.954	792	7104
B, 314	GM830_B01_80R2_007.fsa	364.085	119	630
B, 315	GM830_B01_80R2_007.fsa	365.151	127	739
B, 316	GM830_B01_80R2_007.fsa	366.217	338	2562
B, 317	GM830_B01_80R2_007.fsa	367.195	44	166
B, 318	GM830_B01_80R2_007.fsa	368.261	250	1855
B, 319	GM830_B01_80R2_007.fsa	369.239	32	120
B, 320	GM830_B01_80R2_007.fsa	370.394	247	1781
B, 321	GM830_B01_80R2_007.fsa	371.461	26	127
B, 322	GM830_B01_80R2_007.fsa	372.439	230	1640
B, 323	GM830_B01_80R2_007.fsa	373.417	31	78
B, 324	GM830_B01_80R2_007.fsa	374.573	223	1538
B, 325	GM830_B01_80R2_007.fsa	375.552	33	111
B, 326	GM830_B01_80R2_007.fsa	376.619	240	1652
B, 327	GM830_B01_80R2_007.fsa	377.598	37	135
B, 328	GM830_B01_80R2_007.fsa	378.665	232	1674
B, 329	GM830_B01_80R2_007.fsa	379.555	28	124
B, 330	GM830_B01_80R2_007.fsa	380.629	196	1334
B, 331	GM830_B01_80R2_007.fsa	381.706	20	33
B, 332	GM830_B01_80R2_007.fsa	382.694	222	1824
B, 333	GM830_B01_80R2_007.fsa	383.771	95	690
B, 334	GM830_B01_80R2_007.fsa	384.848	77	495
B, 335	GM830_B01_80R2_007.fsa	386.643	309	2981
B, 336	GM830_B01_80R2_007.fsa	387.809	56	296
B, 337	GM830_B01_80R2_007.fsa	388.796	113	760
B, 338	GM830_B01_80R2_007.fsa	390.948	262	2445
B, 339	GM830_B01_80R2_007.fsa	391.935	183	1434
B, 340	GM830_B01_80R2_007.fsa	393.01	56	328
B, 341	GM830_B01_80R2_007.fsa	393.728	5	12
B, 342	GM830_B01_80R2_007.fsa	395.072	340	3096
B, 343	GM830_B01_80R2_007.fsa	396.058	5	12
B, 344	GM830_B01_80R2_007.fsa	397.044	218	1794
B, 345	GM830_B01_80R2_007.fsa	399.015	360	3828
B, 346	GM830_B01_80R2_007.fsa	400.175	122	826
B, 347	GM830_B01_80R2_007.fsa	400.876	25	120
B, 348	GM830_B01_80R2_007.fsa	401.842	2	4
B, 349	GM830_B01_80R2_007.fsa	402.897	143	1152
B, 350	GM830_B01_80R2_007.fsa	404.042	8	28
B, 351	GM830_B01_80R2_007.fsa	405.189	75	502
B, 352	GM830_B01_80R2_007.fsa	406.161	241	3372
B, 353	GM830_B01_80R2_007.fsa	408.111	141	1095
B, 354	GM830_B01_80R2_007.fsa	409.978	214	1956
B, 355	GM830_B01_80R2_007.fsa	411.852	134	1343
B, 356	GM830_B01_80R2_007.fsa	413.104	44	205
B, 357	GM830_B01_80R2_007.fsa	413.91	7	17
B, 358	GM830_B01_80R2_007.fsa	415.105	64	395
B, 359	GM830_B01_80R2_007.fsa	417.319	416	4223
B, 360	GM830_B01_80R2_007.fsa	419.537	114	1127
B, 361	GM830_B01_80R2_007.fsa	420.361	60	487
B, 362	GM830_B01_80R2_007.fsa	421.895	19	88
B, 363	GM830_B01_80R2_007.fsa	422.436	45	248
B, 364	GM830_B01_80R2_007.fsa	422.796	49	235
B, 365	GM830_B01_80R2_007.fsa	423.607	8	37
B, 366	GM830_B01_80R2_007.fsa	424.868	14	54
B, 367	GM830_B01_80R2_007.fsa	425.857	22	120
B, 368	GM830_B01_80R2_007.fsa	426.936	38	179
B, 369	GM830_B01_80R2_007.fsa	428.014	28	139
B, 370	GM830_B01_80R2_007.fsa	429.091	14	46
B, 371	GM830_B01_80R2_007.fsa	429.539	6	8
B, 372	GM830_B01_80R2_007.fsa	430.257	15	30
B, 373	GM830_B01_80R2_007.fsa	432.497	15	32
B, 374	GM830_B01_80R2_007.fsa	433.034	17	90
B, 375	GM830_B01_80R2_007.fsa	433.482	19	87
B, 376	GM830_B01_80R2_007.fsa	433.929	36	155
B, 377	GM830_B01_80R2_007.fsa	434.734	137	1195
B, 378	GM830_B01_80R2_007.fsa	436.7	54	393
B, 379	GM830_B01_80R2_007.fsa	437.592	50	411
B, 380	GM830_B01_80R2_007.fsa	439.822	68	527
B, 381	GM830_B01_80R2_007.fsa	441.181	7	11
B, 382	GM830_B01_80R2_007.fsa	441.635	12	26
B, 383	GM830_B01_80R2_007.fsa	442.454	5	11
B, 384	GM830_B01_80R2_007.fsa	443.09	16	54
B, 385	GM830_B01_80R2_007.fsa	443.545	26	137
B, 386	GM830_B01_80R2_007.fsa	444.82	13	38
B, 387	GM830_B01_80R2_007.fsa	446.004	42	165
B, 388	GM830_B01_80R2_007.fsa	447.006	12	50
B, 389	GM830_B01_80R2_007.fsa	447.371	8	18
B, 390	GM830_B01_80R2_007.fsa	448.192	10	19
B, 391	GM830_B01_80R2_007.fsa	448.648	18	40
B, 392	GM830_B01_80R2_007.fsa	449.378	8	22
B, 393	GM830_B01_80R2_007.fsa	449.835	21	52
B, 394	GM830_B01_80R2_007.fsa	450.748	32	158
B, 395	GM830_B01_80R2_007.fsa	451.479	63	460
B, 396	GM830_B01_80R2_007.fsa	452.576	7	13
B, 397	GM830_B01_80R2_007.fsa	453.491	14	30
B, 398	GM830_B01_80R2_007.fsa	454.132	7	11
B, 399	GM830_B01_80R2_007.fsa	454.773	9	20
B, 400	GM830_B01_80R2_007.fsa	455.505	14	51
B, 401	GM830_B01_80R2_007.fsa	456.513	45	258
B, 402	GM830_B01_80R2_007.fsa	457.339	8	24
B, 403	GM830_B01_80R2_007.fsa	457.889	9	18
B, 404	GM830_B01_80R2_007.fsa	458.623	12	36
B, 405	GM830_B01_80R2_007.fsa	459.541	12	34
B, 406	GM830_B01_80R2_007.fsa	460	9	28
B, 407	GM830_B01_80R2_007.fsa	460.82	32	162
B, 408	GM830_B01_80R2_007.fsa	461.914	55	505
B, 409	GM830_B01_80R2_007.fsa	462.736	33	166
B, 410	GM830_B01_80R2_007.fsa	463.284	21	71
B, 411	GM830_B01_80R2_007.fsa	464.197	8	31
B, 412	GM830_B01_80R2_007.fsa	465.751	41	258
B, 413	GM830_B01_80R2_007.fsa	467.857	184	1912
B, 414	GM830_B01_80R2_007.fsa	468.773	26	147
B, 415	GM830_B01_80R2_007.fsa	470.149	7	26
B, 416	GM830_B01_80R2_007.fsa	471.066	8	15
B, 417	GM830_B01_80R2_007.fsa	472.812	177	1999
B, 418	GM830_B01_80R2_007.fsa	473.915	24	94
B, 419	GM830_B01_80R2_007.fsa	475.572	77	736
B, 420	GM830_B01_80R2_007.fsa	476.77	25	58
B, 421	GM830_B01_80R2_007.fsa	477.692	9	20
B, 422	GM830_B01_80R2_007.fsa	478.8	19	60
B, 423	GM830_B01_80R2_007.fsa	482.424	5	9
B, 424	GM830_B01_80R2_007.fsa	483.078	5	12
B, 425	GM830_B01_80R2_007.fsa	483.919	19	46
B, 426	GM830_B01_80R2_007.fsa	487.006	227	2961
B, 427	GM830_B01_80R2_007.fsa	488.975	102	939
B, 428	GM830_B01_80R2_007.fsa	490.195	14	58
B, 429	GM830_B01_80R2_007.fsa	491.322	21	41
B, 430	GM830_B01_80R2_007.fsa	492.263	16	22
B, 431	GM830_B01_80R2_007.fsa	493.204	19	77
B, 432	GM830_B01_80R2_007.fsa	494.24	62	656
B, 433	GM830_B01_80R2_007.fsa	495.559	4	13
B, 434	GM830_B01_80R2_007.fsa	498.014	7	14
B, 435	GM830_B01_80R2_007.fsa	498.487	7	13
B, 436	GM830_B01_80R2_007.fsa	499.432	6	20
B, 437	GM830_B01_80R2_007.fsa	499.905	5	10
B, 438	GM830_B01_80R2_007.fsa	500.466	13	50
B, 439	GM830_B01_80R2_007.fsa	501.213	12	32
B, 440	GM830_B01_80R2_007.fsa	502.148	12	20
B, 441	GM830_B01_80R2_007.fsa	502.522	5	13
B, 442	GM830_B01_80R2_007.fsa	503.93	40	190
B, 443	GM830_B01_80R2_007.fsa	504.682	44	217
B, 444	GM830_B01_80R2_007.fsa	505.53	3	3
B, 445	GM830_B01_80R2_007.fsa	506.757	30	141
B, 446	GM830_B01_80R2_007.fsa	509.793	115	1127
B, 447	GM830_B01_80R2_007.fsa	511.987	4	11
B, 448	GM830_B01_80R2_007.fsa	513.04	18	58
B, 449	GM830_B01_80R2_007.fsa	515.867	279	3845
B, 450	GM830_B01_80R2_007.fsa	516.555	221	2306
B, 451	GM830_B01_80R2_007.fsa	518.031	6	9
B, 452	GM830_B01_80R2_007.fsa	518.523	8	12
B, 453	GM830_B01_80R2_007.fsa	518.917	6	18
B, 454	GM830_B01_80R2_007.fsa	520.381	14	46
B, 455	GM830_B01_80R2_007.fsa	521.904	78	1011
B, 456	GM830_B01_80R2_007.fsa	523.616	11	15
B, 457	GM830_B01_80R2_007.fsa	524.091	12	12
B, 458	GM830_B01_80R2_007.fsa	525.231	5	9
B, 459	GM830_B01_80R2_007.fsa	525.706	4	4
B, 460	GM830_B01_80R2_007.fsa	527.984	90	868
B, 461	GM830_B01_80R2_007.fsa	528.648	85	589
B, 462	GM830_B01_80R2_007.fsa	529.786	13	37
B, 463	GM830_B01_80R2_007.fsa	530.165	14	34
B, 464	GM830_B01_80R2_007.fsa	530.544	24	76
B, 465	GM830_B01_80R2_007.fsa	531.112	48	249
B, 466	GM830_B01_80R2_007.fsa	532.059	71	452
B, 467	GM830_B01_80R2_007.fsa	532.817	51	357
B, 468	GM830_B01_80R2_007.fsa	535.182	130	1170
B, 469	GM830_B01_80R2_007.fsa	536.222	16	16
B, 470	GM830_B01_80R2_007.fsa	537.167	16	27
B, 471	GM830_B01_80R2_007.fsa	539.906	45	232
B, 472	GM830_B01_80R2_007.fsa	540.775	66	541
B, 473	GM830_B01_80R2_007.fsa	541.94	14	29
B, 474	GM830_B01_80R2_007.fsa	542.524	13	21
B, 475	GM830_B01_80R2_007.fsa	543.692	1	1
B, 476	GM830_B01_80R2_007.fsa	544.765	3	3
B, 477	GM830_B01_80R2_007.fsa	551.839	8698	217508
O, 1	GM830_B01_80R2_007.fsa	20	5190	53121
O, 2	GM830_B01_80R2_007.fsa	40	4663	34570
O, 3	GM830_B01_80R2_007.fsa	60	8899	49667
O, 4	GM830_B01_80R2_007.fsa	80	5525	32866
O, 5	GM830_B01_80R2_007.fsa	100	10220	48740
O, 6	GM830_B01_80R2_007.fsa	114	10079	53826
O, 7	GM830_B01_80R2_007.fsa	120	8094	43468
O, 8	GM830_B01_80R2_007.fsa	140	6466	33928
O, 9	GM830_B01_80R2_007.fsa	160	6534	36959
O, 10	GM830_B01_80R2_007.fsa	180	7765	44517
O, 11	GM830_B01_80R2_007.fsa	200	5776	35597
O, 12	GM830_B01_80R2_007.fsa	214	5629	35727
O, 13	GM830_B01_80R2_007.fsa	220	4589	29751
O, 14	GM830_B01_80R2_007.fsa	240	6572	44129
O, 15	GM830_B01_80R2_007.fsa	250	3094	21973
O, 16	GM830_B01_80R2_007.fsa	260	4755	34653
O, 17	GM830_B01_80R2_007.fsa	280	5252	40938
O, 18	GM830_B01_80R2_007.fsa	300	5336	43634
O, 19	GM830_B01_80R2_007.fsa	314	3491	29442
O, 20	GM830_B01_80R2_007.fsa	320	3872	33403
O, 21	GM830_B01_80R2_007.fsa	340	4934	44327
O, 22	GM830_B01_80R2_007.fsa	360	4082	38420
O, 23	GM830_B01_80R2_007.fsa	380	2920	29085
O, 24	GM830_B01_80R2_007.fsa	400	4102	41690
O, 25	GM830_B01_80R2_007.fsa	414	3834	40702
O, 26	GM830_B01_80R2_007.fsa	420	3667	38582
O, 27	GM830_B01_80R2_007.fsa	440	4400	48006
O, 28	GM830_B01_80R2_007.fsa	460	4784	51187
O, 29	GM830_B01_80R2_007.fsa	480	4748	53519
O, 30	GM830_B01_80R2_007.fsa	500	2132	24456
O, 31	GM830_B01_80R2_007.fsa	514	2267	26619
O, 32	GM830_B01_80R2_007.fsa	520	5131	59984
O, 33	GM830_B01_80R2_007.fsa	540	4112	49839
O, 34	GM830_B01_80R2_007.fsa	560	2632	32654
O, 35	GM830_B01_80R2_007.fsa	580	4126	50529
O, 36	GM830_B01_80R2_007.fsa	600	2697	32941

## Sheet: 80R3
Dye/Sample Peak	Sample File Name	Size	Height	Area in Point
B, 1	GM830_B02_80R3_007.fsa	1.203	70	403
B, 2	GM830_B02_80R3_007.fsa	3.4587	20	89
B, 3	GM830_B02_80R3_007.fsa	4.6617	26	207
B, 4	GM830_B02_80R3_007.fsa	6.6165	11	30
B, 5	GM830_B02_80R3_007.fsa	7.8196	7	15
B, 6	GM830_B02_80R3_007.fsa	8.5714	7	18
B, 7	GM830_B02_80R3_007.fsa	10.3759	30	183
B, 8	GM830_B02_80R3_007.fsa	12.1805	90	528
B, 9	GM830_B02_80R3_007.fsa	13.6842	55	271
B, 10	GM830_B02_80R3_007.fsa	16.2406	7	18
B, 11	GM830_B02_80R3_007.fsa	17.594	76	230
B, 12	GM830_B02_80R3_007.fsa	19.0977	835	4646
B, 13	GM830_B02_80R3_007.fsa	20.8599	551	3744
B, 14	GM830_B02_80R3_007.fsa	21.8792	499	3331
B, 15	GM830_B02_80R3_007.fsa	23.3827	103	553
B, 16	GM830_B02_80R3_007.fsa	25.8234	254	1209
B, 17	GM830_B02_80R3_007.fsa	27.5632	232	1129
B, 18	GM830_B02_80R3_007.fsa	29.2624	112	545
B, 19	GM830_B02_80R3_007.fsa	30.7732	485	2569
B, 20	GM830_B02_80R3_007.fsa	32.1059	311	1612
B, 21	GM830_B02_80R3_007.fsa	34.2726	82	456
B, 22	GM830_B02_80R3_007.fsa	35.4012	286	1678
B, 23	GM830_B02_80R3_007.fsa	36.5116	180	1069
B, 24	GM830_B02_80R3_007.fsa	38.5461	189	841
B, 25	GM830_B02_80R3_007.fsa	40.3675	295	1693
B, 26	GM830_B02_80R3_007.fsa	42.3052	12	41
B, 27	GM830_B02_80R3_007.fsa	43.3792	161	1075
B, 28	GM830_B02_80R3_007.fsa	45.0275	575	5993
B, 29	GM830_B02_80R3_007.fsa	47.5651	322	3400
B, 30	GM830_B02_80R3_007.fsa	48.9232	7	14
B, 31	GM830_B02_80R3_007.fsa	49.4838	23	68
B, 32	GM830_B02_80R3_007.fsa	50.4852	284	1184
B, 33	GM830_B02_80R3_007.fsa	51.3673	739	3347
B, 34	GM830_B02_80R3_007.fsa	53.217	2442	16836
B, 35	GM830_B02_80R3_007.fsa	55.5627	805	3595
B, 36	GM830_B02_80R3_007.fsa	56.8201	1096	5191
B, 37	GM830_B02_80R3_007.fsa	57.65	291	1245
B, 38	GM830_B02_80R3_007.fsa	58.6783	979	4501
B, 39	GM830_B02_80R3_007.fsa	60.2146	906	4206
B, 40	GM830_B02_80R3_007.fsa	61.9268	240	1101
B, 41	GM830_B02_80R3_007.fsa	62.8861	228	1079
B, 42	GM830_B02_80R3_007.fsa	64.2669	386	2053
B, 43	GM830_B02_80R3_007.fsa	65.0081	190	986
B, 44	GM830_B02_80R3_007.fsa	66.3802	3616	18714
B, 45	GM830_B02_80R3_007.fsa	67.6418	132	727
B, 46	GM830_B02_80R3_007.fsa	68.794	73	229
B, 47	GM830_B02_80R3_007.fsa	70.0465	871	4243
B, 48	GM830_B02_80R3_007.fsa	71.2942	1351	6634
B, 49	GM830_B02_80R3_007.fsa	72.6407	535	2330
B, 50	GM830_B02_80R3_007.fsa	73.7757	1319	6711
B, 51	GM830_B02_80R3_007.fsa	74.5988	554	3132
B, 52	GM830_B02_80R3_007.fsa	76.0342	1974	10375
B, 53	GM830_B02_80R3_007.fsa	77.2595	165	588
B, 54	GM830_B02_80R3_007.fsa	78.4804	339	1572
B, 55	GM830_B02_80R3_007.fsa	80.5956	2553	13663
B, 56	GM830_B02_80R3_007.fsa	81.786	522	2798
B, 57	GM830_B02_80R3_007.fsa	83.2724	89	300
B, 58	GM830_B02_80R3_007.fsa	84.4602	1616	7763
B, 59	GM830_B02_80R3_007.fsa	85.5481	2392	12337
B, 60	GM830_B02_80R3_007.fsa	87.1287	613	2973
B, 61	GM830_B02_80R3_007.fsa	88.2143	84	320
B, 62	GM830_B02_80R3_007.fsa	89.3976	1294	6857
B, 63	GM830_B02_80R3_007.fsa	90.1858	606	3134
B, 64	GM830_B02_80R3_007.fsa	91.1704	775	3750
B, 65	GM830_B02_80R3_007.fsa	92.0559	18	55
B, 66	GM830_B02_80R3_007.fsa	92.8426	38	105
B, 67	GM830_B02_80R3_007.fsa	94.1199	1009	5087
B, 68	GM830_B02_80R3_007.fsa	95.2979	171	791
B, 69	GM830_B02_80R3_007.fsa	96.573	207	1003
B, 70	GM830_B02_80R3_007.fsa	97.6509	203	1077
B, 71	GM830_B02_80R3_007.fsa	99.0217	212	868
B, 72	GM830_B02_80R3_007.fsa	100.103	859	4114
B, 73	GM830_B02_80R3_007.fsa	100.822	4228	19583
B, 74	GM830_B02_80R3_007.fsa	101.846	498	2511
B, 75	GM830_B02_80R3_007.fsa	102.765	545	2477
B, 76	GM830_B02_80R3_007.fsa	104.697	3667	18987
B, 77	GM830_B02_80R3_007.fsa	105.911	597	2957
B, 78	GM830_B02_80R3_007.fsa	107.323	149	654
B, 79	GM830_B02_80R3_007.fsa	108.428	302	1411
B, 80	GM830_B02_80R3_007.fsa	109.329	1716	8696
B, 81	GM830_B02_80R3_007.fsa	110.528	2241	11307
B, 82	GM830_B02_80R3_007.fsa	111.722	75	384
B, 83	GM830_B02_80R3_007.fsa	112.615	1802	8714
B, 84	GM830_B02_80R3_007.fsa	113.802	549	2684
B, 85	GM830_B02_80R3_007.fsa	114.568	719	3610
B, 86	GM830_B02_80R3_007.fsa	115.701	1880	9443
B, 87	GM830_B02_80R3_007.fsa	116.923	16	50
B, 88	GM830_B02_80R3_007.fsa	118.046	24	67
B, 89	GM830_B02_80R3_007.fsa	119.257	317	1517
B, 90	GM830_B02_80R3_007.fsa	120.279	98	396
B, 91	GM830_B02_80R3_007.fsa	121.303	93	441
B, 92	GM830_B02_80R3_007.fsa	122.327	105	754
B, 93	GM830_B02_80R3_007.fsa	123.351	33	171
B, 94	GM830_B02_80R3_007.fsa	124.283	72	387
B, 95	GM830_B02_80R3_007.fsa	125.215	319	1624
B, 96	GM830_B02_80R3_007.fsa	126.241	127	610
B, 97	GM830_B02_80R3_007.fsa	127.361	20	91
B, 98	GM830_B02_80R3_007.fsa	128.482	465	2123
B, 99	GM830_B02_80R3_007.fsa	129.509	155	664
B, 100	GM830_B02_80R3_007.fsa	130.631	277	1211
B, 101	GM830_B02_80R3_007.fsa	131.659	930	4784
B, 102	GM830_B02_80R3_007.fsa	132.407	448	2370
B, 103	GM830_B02_80R3_007.fsa	133.156	384	2227
B, 104	GM830_B02_80R3_007.fsa	133.905	673	3281
B, 105	GM830_B02_80R3_007.fsa	135.029	401	1734
B, 106	GM830_B02_80R3_007.fsa	136.247	197	880
B, 107	GM830_B02_80R3_007.fsa	137.466	187	847
B, 108	GM830_B02_80R3_007.fsa	138.404	218	929
B, 109	GM830_B02_80R3_007.fsa	139.343	55	231
B, 110	GM830_B02_80R3_007.fsa	140.191	476	2514
B, 111	GM830_B02_80R3_007.fsa	141.34	2248	12080
B, 112	GM830_B02_80R3_007.fsa	142.488	77	342
B, 113	GM830_B02_80R3_007.fsa	143.732	233	1026
B, 114	GM830_B02_80R3_007.fsa	144.689	491	2321
B, 115	GM830_B02_80R3_007.fsa	145.646	72	403
B, 116	GM830_B02_80R3_007.fsa	146.699	496	2601
B, 117	GM830_B02_80R3_007.fsa	147.751	406	1918
B, 118	GM830_B02_80R3_007.fsa	148.804	24	70
B, 119	GM830_B02_80R3_007.fsa	149.857	186	839
B, 120	GM830_B02_80R3_007.fsa	150.909	710	3658
B, 121	GM830_B02_80R3_007.fsa	151.962	315	1568
B, 122	GM830_B02_80R3_007.fsa	153.206	129	600
B, 123	GM830_B02_80R3_007.fsa	154.163	303	1364
B, 124	GM830_B02_80R3_007.fsa	155.311	22	44
B, 125	GM830_B02_80R3_007.fsa	156.363	672	3469
B, 126	GM830_B02_80R3_007.fsa	157.225	147	784
B, 127	GM830_B02_80R3_007.fsa	157.99	37	195
B, 128	GM830_B02_80R3_007.fsa	159.043	1670	9386
B, 129	GM830_B02_80R3_007.fsa	160.188	61	243
B, 130	GM830_B02_80R3_007.fsa	161.41	199	885
B, 131	GM830_B02_80R3_007.fsa	162.536	495	2336
B, 132	GM830_B02_80R3_007.fsa	163.475	79	335
B, 133	GM830_B02_80R3_007.fsa	164.319	599	3556
B, 134	GM830_B02_80R3_007.fsa	165.35	3132	17680
B, 135	GM830_B02_80R3_007.fsa	166.475	37	180
B, 136	GM830_B02_80R3_007.fsa	167.598	352	1824
B, 137	GM830_B02_80R3_007.fsa	168.721	123	471
B, 138	GM830_B02_80R3_007.fsa	169.562	1149	6471
B, 139	GM830_B02_80R3_007.fsa	170.59	2261	12765
B, 140	GM830_B02_80R3_007.fsa	172.644	1339	7807
B, 141	GM830_B02_80R3_007.fsa	173.671	1305	7261
B, 142	GM830_B02_80R3_007.fsa	175.721	1083	6324
B, 143	GM830_B02_80R3_007.fsa	176.745	375	2265
B, 144	GM830_B02_80R3_007.fsa	177.583	41	185
B, 145	GM830_B02_80R3_007.fsa	178.699	377	1944
B, 146	GM830_B02_80R3_007.fsa	179.814	478	2341
B, 147	GM830_B02_80R3_007.fsa	180.846	323	1621
B, 148	GM830_B02_80R3_007.fsa	181.692	111	480
B, 149	GM830_B02_80R3_007.fsa	182.725	232	1052
B, 150	GM830_B02_80R3_007.fsa	183.757	15	40
B, 151	GM830_B02_80R3_007.fsa	184.695	45	165
B, 152	GM830_B02_80R3_007.fsa	185.632	99	465
B, 153	GM830_B02_80R3_007.fsa	187.318	317	1870
B, 154	GM830_B02_80R3_007.fsa	188.722	203	1101
B, 155	GM830_B02_80R3_007.fsa	189.657	153	844
B, 156	GM830_B02_80R3_007.fsa	190.685	211	1248
B, 157	GM830_B02_80R3_007.fsa	191.619	1087	6768
B, 158	GM830_B02_80R3_007.fsa	192.739	478	2801
B, 159	GM830_B02_80R3_007.fsa	193.858	131	618
B, 160	GM830_B02_80R3_007.fsa	195.07	426	2674
B, 161	GM830_B02_80R3_007.fsa	195.908	459	2655
B, 162	GM830_B02_80R3_007.fsa	197.025	87	385
B, 163	GM830_B02_80R3_007.fsa	198.048	13	50
B, 164	GM830_B02_80R3_007.fsa	199.071	626	3692
B, 165	GM830_B02_80R3_007.fsa	200.273	35	131
B, 166	GM830_B02_80R3_007.fsa	201.003	85	298
B, 167	GM830_B02_80R3_007.fsa	202.097	708	4203
B, 168	GM830_B02_80R3_007.fsa	203.101	135	632
B, 169	GM830_B02_80R3_007.fsa	204.288	123	702
B, 170	GM830_B02_80R3_007.fsa	205.385	225	1259
B, 171	GM830_B02_80R3_007.fsa	206.665	55	252
B, 172	GM830_B02_80R3_007.fsa	207.489	27	111
B, 173	GM830_B02_80R3_007.fsa	209.412	680	3931
B, 174	GM830_B02_80R3_007.fsa	210.42	156	692
B, 175	GM830_B02_80R3_007.fsa	211.613	356	2107
B, 176	GM830_B02_80R3_007.fsa	212.347	95	496
B, 177	GM830_B02_80R3_007.fsa	213.265	486	2869
B, 178	GM830_B02_80R3_007.fsa	214.375	13	38
B, 179	GM830_B02_80R3_007.fsa	215.406	435	2673
B, 180	GM830_B02_80R3_007.fsa	216.437	53	218
B, 181	GM830_B02_80R3_007.fsa	217.656	825	5383
B, 182	GM830_B02_80R3_007.fsa	218.594	62	295
B, 183	GM830_B02_80R3_007.fsa	219.812	240	1416
B, 184	GM830_B02_80R3_007.fsa	220.911	215	1295
B, 185	GM830_B02_80R3_007.fsa	221.914	213	1447
B, 186	GM830_B02_80R3_007.fsa	222.825	556	3699
B, 187	GM830_B02_80R3_007.fsa	223.827	28	108
B, 188	GM830_B02_80R3_007.fsa	224.919	844	5834
B, 189	GM830_B02_80R3_007.fsa	226.011	246	1656
B, 190	GM830_B02_80R3_007.fsa	228.013	78	366
B, 191	GM830_B02_80R3_007.fsa	228.922	49	210
B, 192	GM830_B02_80R3_007.fsa	229.922	310	1934
B, 193	GM830_B02_80R3_007.fsa	231.013	442	2896
B, 194	GM830_B02_80R3_007.fsa	232.103	73	410
B, 195	GM830_B02_80R3_007.fsa	232.921	203	1153
B, 196	GM830_B02_80R3_007.fsa	234.011	32	156
B, 197	GM830_B02_80R3_007.fsa	235.1	1099	8078
B, 198	GM830_B02_80R3_007.fsa	236.19	293	2017
B, 199	GM830_B02_80R3_007.fsa	237.188	53	292
B, 200	GM830_B02_80R3_007.fsa	238.277	78	429
B, 201	GM830_B02_80R3_007.fsa	239.274	179	1089
B, 202	GM830_B02_80R3_007.fsa	240.282	51	262
B, 203	GM830_B02_80R3_007.fsa	241.316	58	348
B, 204	GM830_B02_80R3_007.fsa	242.255	195	1345
B, 205	GM830_B02_80R3_007.fsa	244.503	1151	8518
B, 206	GM830_B02_80R3_007.fsa	245.344	130	847
B, 207	GM830_B02_80R3_007.fsa	246.557	49	251
B, 208	GM830_B02_80R3_007.fsa	247.489	53	354
B, 209	GM830_B02_80R3_007.fsa	248.513	455	3088
B, 210	GM830_B02_80R3_007.fsa	251.26	530	3893
B, 211	GM830_B02_80R3_007.fsa	252.248	43	218
B, 212	GM830_B02_80R3_007.fsa	253.235	22	80
B, 213	GM830_B02_80R3_007.fsa	254.398	33	144
B, 214	GM830_B02_80R3_007.fsa	255.469	225	1650
B, 215	GM830_B02_80R3_007.fsa	256.539	47	301
B, 216	GM830_B02_80R3_007.fsa	257.251	7	21
B, 217	GM830_B02_80R3_007.fsa	258.317	131	1001
B, 218	GM830_B02_80R3_007.fsa	259.38	520	3855
B, 219	GM830_B02_80R3_007.fsa	261.355	82	504
B, 220	GM830_B02_80R3_007.fsa	262.348	46	217
B, 221	GM830_B02_80R3_007.fsa	263.252	160	1050
B, 222	GM830_B02_80R3_007.fsa	264.427	26	119
B, 223	GM830_B02_80R3_007.fsa	265.331	18	60
B, 224	GM830_B02_80R3_007.fsa	267.32	536	4283
B, 225	GM830_B02_80R3_007.fsa	268.315	217	1375
B, 226	GM830_B02_80R3_007.fsa	269.401	31	193
B, 227	GM830_B02_80R3_007.fsa	270.306	102	642
B, 228	GM830_B02_80R3_007.fsa	271.573	81	485
B, 229	GM830_B02_80R3_007.fsa	272.659	55	293
B, 230	GM830_B02_80R3_007.fsa	273.293	37	240
B, 231	GM830_B02_80R3_007.fsa	274.561	42	218
B, 232	GM830_B02_80R3_007.fsa	275.558	20	60
B, 233	GM830_B02_80R3_007.fsa	277.552	369	2816
B, 234	GM830_B02_80R3_007.fsa	278.549	275	2074
B, 235	GM830_B02_80R3_007.fsa	280.45	920	7534
B, 236	GM830_B02_80R3_007.fsa	281.44	319	2208
B, 237	GM830_B02_80R3_007.fsa	283.509	805	6341
B, 238	GM830_B02_80R3_007.fsa	284.408	217	1443
B, 239	GM830_B02_80R3_007.fsa	285.756	15	40
B, 240	GM830_B02_80R3_007.fsa	286.565	33	163
B, 241	GM830_B02_80R3_007.fsa	288.719	479	4916
B, 242	GM830_B02_80R3_007.fsa	289.616	415	3292
B, 243	GM830_B02_80R3_007.fsa	290.782	27	87
B, 244	GM830_B02_80R3_007.fsa	291.141	2	3
B, 245	GM830_B02_80R3_007.fsa	291.858	26	122
B, 246	GM830_B02_80R3_007.fsa	292.933	163	1126
B, 247	GM830_B02_80R3_007.fsa	293.918	28	140
B, 248	GM830_B02_80R3_007.fsa	294.724	25	139
B, 249	GM830_B02_80R3_007.fsa	295.798	119	789
B, 250	GM830_B02_80R3_007.fsa	297.676	407	2991
B, 251	GM830_B02_80R3_007.fsa	298.838	42	157
B, 252	GM830_B02_80R3_007.fsa	299.732	168	952
B, 253	GM830_B02_80R3_007.fsa	300.883	263	1599
B, 254	GM830_B02_80R3_007.fsa	302.032	140	879
B, 255	GM830_B02_80R3_007.fsa	303.715	236	1568
B, 256	GM830_B02_80R3_007.fsa	304.87	6	11
B, 257	GM830_B02_80R3_007.fsa	305.581	97	463
B, 258	GM830_B02_80R3_007.fsa	306.65	203	1445
B, 259	GM830_B02_80R3_007.fsa	307.541	105	645
B, 260	GM830_B02_80R3_007.fsa	308.613	336	2399
B, 261	GM830_B02_80R3_007.fsa	309.418	26	64
B, 262	GM830_B02_80R3_007.fsa	310.762	260	1775
B, 263	GM830_B02_80R3_007.fsa	312.649	309	2474
B, 264	GM830_B02_80R3_007.fsa	313.639	4	5
B, 265	GM830_B02_80R3_007.fsa	314.553	44	204
B, 266	GM830_B02_80R3_007.fsa	315.659	66	411
B, 267	GM830_B02_80R3_007.fsa	316.674	297	2572
B, 268	GM830_B02_80R3_007.fsa	318.891	83	645
B, 269	GM830_B02_80R3_007.fsa	319.908	45	245
B, 270	GM830_B02_80R3_007.fsa	321.991	307	2888
B, 271	GM830_B02_80R3_007.fsa	323.075	68	460
B, 272	GM830_B02_80R3_007.fsa	323.798	6	7
B, 273	GM830_B02_80R3_007.fsa	325.24	306	2658
B, 274	GM830_B02_80R3_007.fsa	326.321	92	630
B, 275	GM830_B02_80R3_007.fsa	328.12	546	5105
B, 276	GM830_B02_80R3_007.fsa	331.26	342	3372
B, 277	GM830_B02_80R3_007.fsa	332.334	258	2317
B, 278	GM830_B02_80R3_007.fsa	334.479	322	3009
B, 279	GM830_B02_80R3_007.fsa	335.55	212	1808
B, 280	GM830_B02_80R3_007.fsa	337.51	248	2330
B, 281	GM830_B02_80R3_007.fsa	338.489	242	2048
B, 282	GM830_B02_80R3_007.fsa	340.721	86	794
B, 283	GM830_B02_80R3_007.fsa	341.533	63	424
B, 284	GM830_B02_80R3_007.fsa	343.427	178	1858
B, 285	GM830_B02_80R3_007.fsa	344.418	99	779
B, 286	GM830_B02_80R3_007.fsa	345.41	3	7
B, 287	GM830_B02_80R3_007.fsa	346.491	54	355
B, 288	GM830_B02_80R3_007.fsa	347.483	12	53
B, 289	GM830_B02_80R3_007.fsa	348.113	12	31
B, 290	GM830_B02_80R3_007.fsa	348.564	10	69
B, 291	GM830_B02_80R3_007.fsa	349.465	13	48
B, 292	GM830_B02_80R3_007.fsa	350.816	13	35
B, 293	GM830_B02_80R3_007.fsa	351.717	18	48
B, 294	GM830_B02_80R3_007.fsa	353.699	75	405
B, 295	GM830_B02_80R3_007.fsa	354.869	75	468
B, 296	GM830_B02_80R3_007.fsa	356.49	46	217
B, 297	GM830_B02_80R3_007.fsa	357.84	353	3174
B, 298	GM830_B02_80R3_007.fsa	359.91	434	3499
B, 299	GM830_B02_80R3_007.fsa	361.964	708	6502
B, 300	GM830_B02_80R3_007.fsa	362.947	19	63
B, 301	GM830_B02_80R3_007.fsa	364.197	113	677
B, 302	GM830_B02_80R3_007.fsa	365.179	123	846
B, 303	GM830_B02_80R3_007.fsa	366.161	330	2600
B, 304	GM830_B02_80R3_007.fsa	367.232	32	153
B, 305	GM830_B02_80R3_007.fsa	368.393	244	1851
B, 306	GM830_B02_80R3_007.fsa	370.446	258	1801
B, 307	GM830_B02_80R3_007.fsa	371.429	42	146
B, 308	GM830_B02_80R3_007.fsa	372.411	224	1747
B, 309	GM830_B02_80R3_007.fsa	373.482	37	184
B, 310	GM830_B02_80R3_007.fsa	374.553	223	1629
B, 311	GM830_B02_80R3_007.fsa	376.607	225	1644
B, 312	GM830_B02_80R3_007.fsa	377.768	37	222
B, 313	GM830_B02_80R3_007.fsa	378.661	233	1733
B, 314	GM830_B02_80R3_007.fsa	379.732	32	200
B, 315	GM830_B02_80R3_007.fsa	380.631	184	1397
B, 316	GM830_B02_80R3_007.fsa	381.713	26	97
B, 317	GM830_B02_80R3_007.fsa	382.795	216	1963
B, 318	GM830_B02_80R3_007.fsa	383.786	87	554
B, 319	GM830_B02_80R3_007.fsa	384.778	71	529
B, 320	GM830_B02_80R3_007.fsa	386.67	286	3036
B, 321	GM830_B02_80R3_007.fsa	387.841	55	292
B, 322	GM830_B02_80R3_007.fsa	388.833	134	811
B, 323	GM830_B02_80R3_007.fsa	390.995	252	2585
B, 324	GM830_B02_80R3_007.fsa	391.986	162	1422
B, 325	GM830_B02_80R3_007.fsa	392.886	56	303
B, 326	GM830_B02_80R3_007.fsa	393.697	3	5
B, 327	GM830_B02_80R3_007.fsa	395.048	322	2891
B, 328	GM830_B02_80R3_007.fsa	397.209	190	1554
B, 329	GM830_B02_80R3_007.fsa	399.1	331	3371
B, 330	GM830_B02_80R3_007.fsa	400	112	824
B, 331	GM830_B02_80R3_007.fsa	401.149	28	91
B, 332	GM830_B02_80R3_007.fsa	402.92	129	1111
B, 333	GM830_B02_80R3_007.fsa	405.05	69	426
B, 334	GM830_B02_80R3_007.fsa	406.296	227	2625
B, 335	GM830_B02_80R3_007.fsa	407.009	127	813
B, 336	GM830_B02_80R3_007.fsa	407.991	117	962
B, 337	GM830_B02_80R3_007.fsa	409.958	187	1716
B, 338	GM830_B02_80R3_007.fsa	412.111	131	1368
B, 339	GM830_B02_80R3_007.fsa	412.92	43	269
B, 340	GM830_B02_80R3_007.fsa	413.91	9	15
B, 341	GM830_B02_80R3_007.fsa	415.198	60	439
B, 342	GM830_B02_80R3_007.fsa	417.32	412	4110
B, 343	GM830_B02_80R3_007.fsa	419.538	128	1179
B, 344	GM830_B02_80R3_007.fsa	420.543	67	440
B, 345	GM830_B02_80R3_007.fsa	421.808	30	151
B, 346	GM830_B02_80R3_007.fsa	422.621	66	408
B, 347	GM830_B02_80R3_007.fsa	423.705	21	49
B, 348	GM830_B02_80R3_007.fsa	424.969	18	45
B, 349	GM830_B02_80R3_007.fsa	426.142	30	159
B, 350	GM830_B02_80R3_007.fsa	427.044	37	194
B, 351	GM830_B02_80R3_007.fsa	427.945	31	205
B, 352	GM830_B02_80R3_007.fsa	429.117	28	109
B, 353	GM830_B02_80R3_007.fsa	430.198	18	35
B, 354	GM830_B02_80R3_007.fsa	431.009	35	121
B, 355	GM830_B02_80R3_007.fsa	432.089	23	81
B, 356	GM830_B02_80R3_007.fsa	433.079	30	128
B, 357	GM830_B02_80R3_007.fsa	434.789	140	1313
B, 358	GM830_B02_80R3_007.fsa	435.868	13	23
B, 359	GM830_B02_80R3_007.fsa	436.767	52	373
B, 360	GM830_B02_80R3_007.fsa	437.935	47	211
B, 361	GM830_B02_80R3_007.fsa	438.833	28	90
B, 362	GM830_B02_80R3_007.fsa	439.91	74	604
B, 363	GM830_B02_80R3_007.fsa	440.733	5	14
B, 364	GM830_B02_80R3_007.fsa	441.1	5	14
B, 365	GM830_B02_80R3_007.fsa	441.559	15	35
B, 366	GM830_B02_80R3_007.fsa	442.201	5	11
B, 367	GM830_B02_80R3_007.fsa	443.119	18	79
B, 368	GM830_B02_80R3_007.fsa	443.853	13	34
B, 369	GM830_B02_80R3_007.fsa	444.864	30	163
B, 370	GM830_B02_80R3_007.fsa	445.691	40	273
B, 371	GM830_B02_80R3_007.fsa	446.979	35	96
B, 372	GM830_B02_80R3_007.fsa	448.083	14	61
B, 373	GM830_B02_80R3_007.fsa	448.544	9	24
B, 374	GM830_B02_80R3_007.fsa	449.004	17	49
B, 375	GM830_B02_80R3_007.fsa	449.834	28	85
B, 376	GM830_B02_80R3_007.fsa	450.663	28	117
B, 377	GM830_B02_80R3_007.fsa	451.124	33	187
B, 378	GM830_B02_80R3_007.fsa	451.585	51	412
B, 379	GM830_B02_80R3_007.fsa	452.785	8	15
B, 380	GM830_B02_80R3_007.fsa	453.247	14	46
B, 381	GM830_B02_80R3_007.fsa	453.893	10	19
B, 382	GM830_B02_80R3_007.fsa	454.817	7	11
B, 383	GM830_B02_80R3_007.fsa	455.649	30	97
B, 384	GM830_B02_80R3_007.fsa	456.389	38	158
B, 385	GM830_B02_80R3_007.fsa	457.962	24	101
B, 386	GM830_B02_80R3_007.fsa	458.518	16	47
B, 387	GM830_B02_80R3_007.fsa	459.815	21	81
B, 388	GM830_B02_80R3_007.fsa	460.642	15	49
B, 389	GM830_B02_80R3_007.fsa	461.742	36	219
B, 390	GM830_B02_80R3_007.fsa	462.659	15	35
B, 391	GM830_B02_80R3_007.fsa	463.026	17	58
B, 392	GM830_B02_80R3_007.fsa	463.577	9	26
B, 393	GM830_B02_80R3_007.fsa	464.588	18	37
B, 394	GM830_B02_80R3_007.fsa	465.047	14	74
B, 395	GM830_B02_80R3_007.fsa	465.966	33	180
B, 396	GM830_B02_80R3_007.fsa	467.898	158	1666
B, 397	GM830_B02_80R3_007.fsa	469.003	14	42
B, 398	GM830_B02_80R3_007.fsa	472.046	76	455
B, 399	GM830_B02_80R3_007.fsa	472.784	154	1575
B, 400	GM830_B02_80R3_007.fsa	474.077	19	100
B, 401	GM830_B02_80R3_007.fsa	475.833	82	563
B, 402	GM830_B02_80R3_007.fsa	476.851	21	72
B, 403	GM830_B02_80R3_007.fsa	477.962	14	39
B, 404	GM830_B02_80R3_007.fsa	478.888	18	49
B, 405	GM830_B02_80R3_007.fsa	479.907	15	47
B, 406	GM830_B02_80R3_007.fsa	480.655	52	363
B, 407	GM830_B02_80R3_007.fsa	481.872	12	32
B, 408	GM830_B02_80R3_007.fsa	482.528	9	11
B, 409	GM830_B02_80R3_007.fsa	482.997	9	20
B, 410	GM830_B02_80R3_007.fsa	483.841	12	41
B, 411	GM830_B02_80R3_007.fsa	487.036	223	2961
B, 412	GM830_B02_80R3_007.fsa	489.203	89	811
B, 413	GM830_B02_80R3_007.fsa	489.863	17	71
B, 414	GM830_B02_80R3_007.fsa	490.995	12	46
B, 415	GM830_B02_80R3_007.fsa	492.412	7	21
B, 416	GM830_B02_80R3_007.fsa	494.305	62	641
B, 417	GM830_B02_80R3_007.fsa	495.726	12	22
B, 418	GM830_B02_80R3_007.fsa	496.105	6	6
B, 419	GM830_B02_80R3_007.fsa	496.959	8	24
B, 420	GM830_B02_80R3_007.fsa	497.813	7	22
B, 421	GM830_B02_80R3_007.fsa	498.764	6	10
B, 422	GM830_B02_80R3_007.fsa	499.429	3	9
B, 423	GM830_B02_80R3_007.fsa	499.905	16	52
B, 424	GM830_B02_80R3_007.fsa	500.658	28	114
B, 425	GM830_B02_80R3_007.fsa	501.6	8	36
B, 426	GM830_B02_80R3_007.fsa	502.166	10	33
B, 427	GM830_B02_80R3_007.fsa	503.205	6	25
B, 428	GM830_B02_80R3_007.fsa	503.868	33	140
B, 429	GM830_B02_80R3_007.fsa	504.72	29	121
B, 430	GM830_B02_80R3_007.fsa	505.764	13	16
B, 431	GM830_B02_80R3_007.fsa	506.24	9	15
B, 432	GM830_B02_80R3_007.fsa	506.811	23	60
B, 433	GM830_B02_80R3_007.fsa	509.866	122	1222
B, 434	GM830_B02_80R3_007.fsa	511.017	13	33
B, 435	GM830_B02_80R3_007.fsa	512.169	10	15
B, 436	GM830_B02_80R3_007.fsa	512.747	12	23
B, 437	GM830_B02_80R3_007.fsa	513.614	33	125
B, 438	GM830_B02_80R3_007.fsa	514.098	60	256
B, 439	GM830_B02_80R3_007.fsa	515.867	266	4182
B, 440	GM830_B02_80R3_007.fsa	516.85	208	1533
B, 441	GM830_B02_80R3_007.fsa	517.932	10	11
B, 442	GM830_B02_80R3_007.fsa	518.523	4	5
B, 443	GM830_B02_80R3_007.fsa	519.212	15	41
B, 444	GM830_B02_80R3_007.fsa	521.918	93	1343
B, 445	GM830_B02_80R3_007.fsa	522.972	36	99
B, 446	GM830_B02_80R3_007.fsa	523.643	8	15
B, 447	GM830_B02_80R3_007.fsa	524.409	3	11
B, 448	GM830_B02_80R3_007.fsa	524.984	5	10
B, 449	GM830_B02_80R3_007.fsa	525.654	1	1
B, 450	GM830_B02_80R3_007.fsa	528.048	92	567
B, 451	GM830_B02_80R3_007.fsa	528.91	96	601
B, 452	GM830_B02_80R3_007.fsa	530.058	33	114
B, 453	GM830_B02_80R3_007.fsa	531.206	61	420
B, 454	GM830_B02_80R3_007.fsa	531.876	71	258
B, 455	GM830_B02_80R3_007.fsa	532.258	64	229
B, 456	GM830_B02_80R3_007.fsa	533.023	63	280
B, 457	GM830_B02_80R3_007.fsa	534.936	130	950
B, 458	GM830_B02_80R3_007.fsa	535.413	118	592
B, 459	GM830_B02_80R3_007.fsa	536.274	8	13
B, 460	GM830_B02_80R3_007.fsa	537.325	15	55
B, 461	GM830_B02_80R3_007.fsa	538.089	32	89
B, 462	GM830_B02_80R3_007.fsa	538.663	8	8
B, 463	GM830_B02_80R3_007.fsa	540	61	371
B, 464	GM830_B02_80R3_007.fsa	540.879	67	456
B, 465	GM830_B02_80R3_007.fsa	542.15	12	25
B, 466	GM830_B02_80R3_007.fsa	542.933	4	8
B, 467	GM830_B02_80R3_007.fsa	544.306	9	10
B, 468	GM830_B02_80R3_007.fsa	544.798	6	10
B, 469	GM830_B02_80R3_007.fsa	546.963	36	72
B, 470	GM830_B02_80R3_007.fsa	547.949	8	10
B, 471	GM830_B02_80R3_007.fsa	551.81	8521	213680
O, 1	GM830_B02_80R3_007.fsa	20	4949	51631
O, 2	GM830_B02_80R3_007.fsa	40	4603	33454
O, 3	GM830_B02_80R3_007.fsa	60	8774	49046
O, 4	GM830_B02_80R3_007.fsa	80	5460	31937
O, 5	GM830_B02_80R3_007.fsa	100	9620	47120
O, 6	GM830_B02_80R3_007.fsa	114	9857	52735
O, 7	GM830_B02_80R3_007.fsa	120	7677	42003
O, 8	GM830_B02_80R3_007.fsa	140	6173	33348
O, 9	GM830_B02_80R3_007.fsa	160	6109	36082
O, 10	GM830_B02_80R3_007.fsa	180	7008	43054
O, 11	GM830_B02_80R3_007.fsa	200	5252	34623
O, 12	GM830_B02_80R3_007.fsa	214	5222	35553
O, 13	GM830_B02_80R3_007.fsa	220	4241	29236
O, 14	GM830_B02_80R3_007.fsa	240	5998	43219
O, 15	GM830_B02_80R3_007.fsa	250	2821	21720
O, 16	GM830_B02_80R3_007.fsa	260	4489	34498
O, 17	GM830_B02_80R3_007.fsa	280	4823	39761
O, 18	GM830_B02_80R3_007.fsa	300	4974	42794
O, 19	GM830_B02_80R3_007.fsa	314	3264	29149
O, 20	GM830_B02_80R3_007.fsa	320	3599	32416
O, 21	GM830_B02_80R3_007.fsa	340	4651	43437
O, 22	GM830_B02_80R3_007.fsa	360	3902	37657
O, 23	GM830_B02_80R3_007.fsa	380	2782	28154
O, 24	GM830_B02_80R3_007.fsa	400	3913	40434
O, 25	GM830_B02_80R3_007.fsa	414	3792	39559
O, 26	GM830_B02_80R3_007.fsa	420	3492	37767
O, 27	GM830_B02_80R3_007.fsa	440	4298	46844
O, 28	GM830_B02_80R3_007.fsa	460	4640	49952
O, 29	GM830_B02_80R3_007.fsa	480	4595	52440
O, 30	GM830_B02_80R3_007.fsa	500	2062	24074
O, 31	GM830_B02_80R3_007.fsa	514	2273	26289
O, 32	GM830_B02_80R3_007.fsa	520	4931	58651
O, 33	GM830_B02_80R3_007.fsa	540	4041	48655
O, 34	GM830_B02_80R3_007.fsa	560	2565	32066
O, 35	GM830_B02_80R3_007.fsa	580	4018	49567
O, 36	GM830_B02_80R3_007.fsa	600	2634	32312

## Sheet: 80R4
Dye/Sample Peak	Sample File Name	Size	Height	Area in Point
B, 1	GM830_B03_80R4_015.fsa	1.8321	62	407
B, 2	GM830_B03_80R4_015.fsa	3.5115	10	35
B, 3	GM830_B03_80R4_015.fsa	5.8015	21	80
B, 4	GM830_B03_80R4_015.fsa	7.0229	7	17
B, 5	GM830_B03_80R4_015.fsa	8.2443	20	95
B, 6	GM830_B03_80R4_015.fsa	10.5344	24	105
B, 7	GM830_B03_80R4_015.fsa	11.6031	100	575
B, 8	GM830_B03_80R4_015.fsa	13.1298	56	241
B, 9	GM830_B03_80R4_015.fsa	14.1985	2	2
B, 10	GM830_B03_80R4_015.fsa	15.4199	17	53
B, 11	GM830_B03_80R4_015.fsa	17.0992	74	236
B, 12	GM830_B03_80R4_015.fsa	18.626	831	4428
B, 13	GM830_B03_80R4_015.fsa	20.3518	558	3394
B, 14	GM830_B03_80R4_015.fsa	21.5701	516	2954
B, 15	GM830_B03_80R4_015.fsa	22.7686	105	634
B, 16	GM830_B03_80R4_015.fsa	25.4363	267	1378
B, 17	GM830_B03_80R4_015.fsa	27.2147	289	1515
B, 18	GM830_B03_80R4_015.fsa	29.1052	128	677
B, 19	GM830_B03_80R4_015.fsa	30.4904	514	2652
B, 20	GM830_B03_80R4_015.fsa	31.8484	326	1660
B, 21	GM830_B03_80R4_015.fsa	34.0536	76	391
B, 22	GM830_B03_80R4_015.fsa	35.3431	288	1595
B, 23	GM830_B03_80R4_015.fsa	36.3291	179	1061
B, 24	GM830_B03_80R4_015.fsa	38.3939	193	917
B, 25	GM830_B03_80R4_015.fsa	40.1237	290	1552
B, 26	GM830_B03_80R4_015.fsa	40.9853	60	254
B, 27	GM830_B03_80R4_015.fsa	41.9608	18	58
B, 28	GM830_B03_80R4_015.fsa	43.2865	218	1273
B, 29	GM830_B03_80R4_015.fsa	44.7126	670	5565
B, 30	GM830_B03_80R4_015.fsa	47.39	388	3772
B, 31	GM830_B03_80R4_015.fsa	49.4362	42	179
B, 32	GM830_B03_80R4_015.fsa	50.555	270	1025
B, 33	GM830_B03_80R4_015.fsa	51.3308	736	3193
B, 34	GM830_B03_80R4_015.fsa	53.1903	2503	16716
B, 35	GM830_B03_80R4_015.fsa	55.5468	816	3601
B, 36	GM830_B03_80R4_015.fsa	56.8094	1099	5251
B, 37	GM830_B03_80R4_015.fsa	57.6424	300	1397
B, 38	GM830_B03_80R4_015.fsa	58.6742	968	4568
B, 39	GM830_B03_80R4_015.fsa	60.2155	914	4029
B, 40	GM830_B03_80R4_015.fsa	61.0764	2	2
B, 41	GM830_B03_80R4_015.fsa	61.9351	240	1098
B, 42	GM830_B03_80R4_015.fsa	62.7917	230	1101
B, 43	GM830_B03_80R4_015.fsa	64.0726	392	1940
B, 44	GM830_B03_80R4_015.fsa	64.9239	182	1108
B, 45	GM830_B03_80R4_015.fsa	66.3029	3584	18205
B, 46	GM830_B03_80R4_015.fsa	67.4654	122	668
B, 47	GM830_B03_80R4_015.fsa	68.624	59	246
B, 48	GM830_B03_80R4_015.fsa	69.9883	907	4128
B, 49	GM830_B03_80R4_015.fsa	71.1385	1337	6354
B, 50	GM830_B03_80R4_015.fsa	72.4929	522	2278
B, 51	GM830_B03_80R4_015.fsa	73.7383	1355	6579
B, 52	GM830_B03_80R4_015.fsa	74.4627	548	3230
B, 53	GM830_B03_80R4_015.fsa	75.1856	427	2445
B, 54	GM830_B03_80R4_015.fsa	75.907	2026	9863
B, 55	GM830_B03_80R4_015.fsa	77.1401	173	616
B, 56	GM830_B03_80R4_015.fsa	78.2665	332	1520
B, 57	GM830_B03_80R4_015.fsa	80.5011	2489	13299
B, 58	GM830_B03_80R4_015.fsa	81.703	493	2651
B, 59	GM830_B03_80R4_015.fsa	83.2037	54	225
B, 60	GM830_B03_80R4_015.fsa	84.4031	1639	7655
B, 61	GM830_B03_80R4_015.fsa	85.4018	2490	12433
B, 62	GM830_B03_80R4_015.fsa	86.9981	623	2917
B, 63	GM830_B03_80R4_015.fsa	88.0945	101	365
B, 64	GM830_B03_80R4_015.fsa	89.2896	1328	6632
B, 65	GM830_B03_80R4_015.fsa	89.9862	594	3033
B, 66	GM830_B03_80R4_015.fsa	90.9809	783	3723
B, 67	GM830_B03_80R4_015.fsa	91.9748	26	59
B, 68	GM830_B03_80R4_015.fsa	92.7694	39	109
B, 69	GM830_B03_80R4_015.fsa	94.0597	1006	4951
B, 70	GM830_B03_80R4_015.fsa	95.1505	163	746
B, 71	GM830_B03_80R4_015.fsa	96.4387	180	869
B, 72	GM830_B03_80R4_015.fsa	97.6268	185	876
B, 73	GM830_B03_80R4_015.fsa	99.0116	209	848
B, 74	GM830_B03_80R4_015.fsa	100.719	4234	19530
B, 75	GM830_B03_80R4_015.fsa	101.744	479	2314
B, 76	GM830_B03_80R4_015.fsa	102.665	549	2417
B, 77	GM830_B03_80R4_015.fsa	104.604	3762	18309
B, 78	GM830_B03_80R4_015.fsa	105.723	569	2677
B, 79	GM830_B03_80R4_015.fsa	107.145	160	702
B, 80	GM830_B03_80R4_015.fsa	108.361	324	1518
B, 81	GM830_B03_80R4_015.fsa	109.17	1711	8292
B, 82	GM830_B03_80R4_015.fsa	110.381	2272	11032
B, 83	GM830_B03_80R4_015.fsa	111.691	83	350
B, 84	GM830_B03_80R4_015.fsa	112.495	1797	8597
B, 85	GM830_B03_80R4_015.fsa	113.699	553	2672
B, 86	GM830_B03_80R4_015.fsa	114.489	725	3546
B, 87	GM830_B03_80R4_015.fsa	115.561	1934	9318
B, 88	GM830_B03_80R4_015.fsa	116.822	8	16
B, 89	GM830_B03_80R4_015.fsa	117.306	10	11
B, 90	GM830_B03_80R4_015.fsa	117.982	24	96
B, 91	GM830_B03_80R4_015.fsa	119.233	332	1547
B, 92	GM830_B03_80R4_015.fsa	120.283	89	395
B, 93	GM830_B03_80R4_015.fsa	121.227	97	455
B, 94	GM830_B03_80R4_015.fsa	122.171	114	741
B, 95	GM830_B03_80R4_015.fsa	123.397	49	208
B, 96	GM830_B03_80R4_015.fsa	124.433	92	391
B, 97	GM830_B03_80R4_015.fsa	125.375	316	1520
B, 98	GM830_B03_80R4_015.fsa	126.316	128	524
B, 99	GM830_B03_80R4_015.fsa	127.445	35	136
B, 100	GM830_B03_80R4_015.fsa	128.572	474	2234
B, 101	GM830_B03_80R4_015.fsa	129.512	178	734
B, 102	GM830_B03_80R4_015.fsa	130.732	290	1163
B, 103	GM830_B03_80R4_015.fsa	131.764	958	4896
B, 104	GM830_B03_80R4_015.fsa	132.421	463	2352
B, 105	GM830_B03_80R4_015.fsa	133.171	400	2008
B, 106	GM830_B03_80R4_015.fsa	133.921	702	3337
B, 107	GM830_B03_80R4_015.fsa	135.044	428	1748
B, 108	GM830_B03_80R4_015.fsa	136.261	210	904
B, 109	GM830_B03_80R4_015.fsa	137.477	185	750
B, 110	GM830_B03_80R4_015.fsa	138.412	216	882
B, 111	GM830_B03_80R4_015.fsa	139.346	50	224
B, 112	GM830_B03_80R4_015.fsa	140.192	501	2345
B, 113	GM830_B03_80R4_015.fsa	141.25	2339	11689
B, 114	GM830_B03_80R4_015.fsa	142.5	60	241
B, 115	GM830_B03_80R4_015.fsa	143.654	296	1294
B, 116	GM830_B03_80R4_015.fsa	144.712	549	2540
B, 117	GM830_B03_80R4_015.fsa	145.769	111	602
B, 118	GM830_B03_80R4_015.fsa	146.731	571	2851
B, 119	GM830_B03_80R4_015.fsa	147.788	475	2134
B, 120	GM830_B03_80R4_015.fsa	148.75	54	155
B, 121	GM830_B03_80R4_015.fsa	149.808	213	941
B, 122	GM830_B03_80R4_015.fsa	150.865	774	3701
B, 123	GM830_B03_80R4_015.fsa	151.923	340	1555
B, 124	GM830_B03_80R4_015.fsa	153.077	159	657
B, 125	GM830_B03_80R4_015.fsa	154.135	317	1486
B, 126	GM830_B03_80R4_015.fsa	155.288	41	138
B, 127	GM830_B03_80R4_015.fsa	156.25	727	3399
B, 128	GM830_B03_80R4_015.fsa	157.115	177	738
B, 129	GM830_B03_80R4_015.fsa	157.981	44	155
B, 130	GM830_B03_80R4_015.fsa	158.942	1891	9114
B, 131	GM830_B03_80R4_015.fsa	160.095	62	204
B, 132	GM830_B03_80R4_015.fsa	161.322	228	968
B, 133	GM830_B03_80R4_015.fsa	162.454	540	2387
B, 134	GM830_B03_80R4_015.fsa	163.397	117	426
B, 135	GM830_B03_80R4_015.fsa	164.245	694	3313
B, 136	GM830_B03_80R4_015.fsa	165.281	3405	17226
B, 137	GM830_B03_80R4_015.fsa	166.411	56	227
B, 138	GM830_B03_80R4_015.fsa	167.54	443	1908
B, 139	GM830_B03_80R4_015.fsa	168.668	146	573
B, 140	GM830_B03_80R4_015.fsa	169.513	1298	6325
B, 141	GM830_B03_80R4_015.fsa	170.546	2539	12263
B, 142	GM830_B03_80R4_015.fsa	171.672	107	408
B, 143	GM830_B03_80R4_015.fsa	172.516	1537	7372
B, 144	GM830_B03_80R4_015.fsa	173.641	1503	7283
B, 145	GM830_B03_80R4_015.fsa	174.858	42	189
B, 146	GM830_B03_80R4_015.fsa	175.607	1253	6007
B, 147	GM830_B03_80R4_015.fsa	176.73	425	2113
B, 148	GM830_B03_80R4_015.fsa	177.571	54	225
B, 149	GM830_B03_80R4_015.fsa	178.599	503	2324
B, 150	GM830_B03_80R4_015.fsa	179.627	555	2701
B, 151	GM830_B03_80R4_015.fsa	180.754	391	1876
B, 152	GM830_B03_80R4_015.fsa	181.602	182	725
B, 153	GM830_B03_80R4_015.fsa	182.638	293	1286
B, 154	GM830_B03_80R4_015.fsa	183.673	23	95
B, 155	GM830_B03_80R4_015.fsa	184.614	57	245
B, 156	GM830_B03_80R4_015.fsa	185.555	127	493
B, 157	GM830_B03_80R4_015.fsa	186.401	41	148
B, 158	GM830_B03_80R4_015.fsa	187.247	371	1857
B, 159	GM830_B03_80R4_015.fsa	188.563	256	1292
B, 160	GM830_B03_80R4_015.fsa	189.502	215	981
B, 161	GM830_B03_80R4_015.fsa	190.629	257	1331
B, 162	GM830_B03_80R4_015.fsa	191.474	1281	6682
B, 163	GM830_B03_80R4_015.fsa	192.6	571	2973
B, 164	GM830_B03_80R4_015.fsa	193.819	169	833
B, 165	GM830_B03_80R4_015.fsa	194.944	531	2732
B, 166	GM830_B03_80R4_015.fsa	195.787	569	2962
B, 167	GM830_B03_80R4_015.fsa	196.911	125	561
B, 168	GM830_B03_80R4_015.fsa	197.941	38	127
B, 169	GM830_B03_80R4_015.fsa	198.971	759	3746
B, 170	GM830_B03_80R4_015.fsa	200.093	61	209
B, 171	GM830_B03_80R4_015.fsa	200.926	113	377
B, 172	GM830_B03_80R4_015.fsa	201.945	812	4206
B, 173	GM830_B03_80R4_015.fsa	203.057	184	758
B, 174	GM830_B03_80R4_015.fsa	204.261	160	757
B, 175	GM830_B03_80R4_015.fsa	205.373	262	1305
B, 176	GM830_B03_80R4_015.fsa	206.578	68	256
B, 177	GM830_B03_80R4_015.fsa	207.598	41	116
B, 178	GM830_B03_80R4_015.fsa	208.34	32	90
B, 179	GM830_B03_80R4_015.fsa	209.36	861	4231
B, 180	GM830_B03_80R4_015.fsa	210.473	218	975
B, 181	GM830_B03_80R4_015.fsa	211.587	472	2417
B, 182	GM830_B03_80R4_015.fsa	212.329	159	694
B, 183	GM830_B03_80R4_015.fsa	213.257	614	3206
B, 184	GM830_B03_80R4_015.fsa	214.375	44	130
B, 185	GM830_B03_80R4_015.fsa	215.408	524	2806
B, 186	GM830_B03_80R4_015.fsa	216.439	85	373
B, 187	GM830_B03_80R4_015.fsa	217.658	976	5306
B, 188	GM830_B03_80R4_015.fsa	218.689	103	488
B, 189	GM830_B03_80R4_015.fsa	219.906	307	1579
B, 190	GM830_B03_80R4_015.fsa	220.824	284	1456
B, 191	GM830_B03_80R4_015.fsa	221.922	284	1563
B, 192	GM830_B03_80R4_015.fsa	222.746	661	3728
B, 193	GM830_B03_80R4_015.fsa	223.935	36	131
B, 194	GM830_B03_80R4_015.fsa	224.941	1006	5613
B, 195	GM830_B03_80R4_015.fsa	226.038	292	1686
B, 196	GM830_B03_80R4_015.fsa	227.134	29	85
B, 197	GM830_B03_80R4_015.fsa	228.048	123	489
B, 198	GM830_B03_80R4_015.fsa	228.87	102	422
B, 199	GM830_B03_80R4_015.fsa	229.966	391	2021
B, 200	GM830_B03_80R4_015.fsa	230.971	527	2995
B, 201	GM830_B03_80R4_015.fsa	232.066	103	509
B, 202	GM830_B03_80R4_015.fsa	232.887	262	1414
B, 203	GM830_B03_80R4_015.fsa	234.074	55	195
B, 204	GM830_B03_80R4_015.fsa	235.077	1302	7637
B, 205	GM830_B03_80R4_015.fsa	236.172	344	2062
B, 206	GM830_B03_80R4_015.fsa	237.174	68	346
B, 207	GM830_B03_80R4_015.fsa	238.268	105	534
B, 208	GM830_B03_80R4_015.fsa	239.362	218	1198
B, 209	GM830_B03_80R4_015.fsa	240.282	84	376
B, 210	GM830_B03_80R4_015.fsa	241.408	80	347
B, 211	GM830_B03_80R4_015.fsa	242.252	248	1324
B, 212	GM830_B03_80R4_015.fsa	243.283	20	83
B, 213	GM830_B03_80R4_015.fsa	244.499	1329	8122
B, 214	GM830_B03_80R4_015.fsa	245.434	180	1005
B, 215	GM830_B03_80R4_015.fsa	246.461	62	263
B, 216	GM830_B03_80R4_015.fsa	247.393	101	430
B, 217	GM830_B03_80R4_015.fsa	248.511	558	3214
B, 218	GM830_B03_80R4_015.fsa	250.272	32	118
B, 219	GM830_B03_80R4_015.fsa	251.27	587	3665
B, 220	GM830_B03_80R4_015.fsa	252.266	52	287
B, 221	GM830_B03_80R4_015.fsa	253.351	11	33
B, 222	GM830_B03_80R4_015.fsa	254.434	42	188
B, 223	GM830_B03_80R4_015.fsa	255.425	258	1588
B, 224	GM830_B03_80R4_015.fsa	256.324	56	326
B, 225	GM830_B03_80R4_015.fsa	257.402	27	88
B, 226	GM830_B03_80R4_015.fsa	258.389	184	1053
B, 227	GM830_B03_80R4_015.fsa	259.374	607	3859
B, 228	GM830_B03_80R4_015.fsa	260.363	32	97
B, 229	GM830_B03_80R4_015.fsa	261.363	114	570
B, 230	GM830_B03_80R4_015.fsa	262.362	67	339
B, 231	GM830_B03_80R4_015.fsa	263.362	198	1122
B, 232	GM830_B03_80R4_015.fsa	264.452	52	248
B, 233	GM830_B03_80R4_015.fsa	265.27	30	89
B, 234	GM830_B03_80R4_015.fsa	266.36	54	300
B, 235	GM830_B03_80R4_015.fsa	267.451	619	4035
B, 236	GM830_B03_80R4_015.fsa	268.36	247	1559
B, 237	GM830_B03_80R4_015.fsa	269.451	60	305
B, 238	GM830_B03_80R4_015.fsa	270.36	141	751
B, 239	GM830_B03_80R4_015.fsa	271.542	133	719
B, 240	GM830_B03_80R4_015.fsa	272.633	69	323
B, 241	GM830_B03_80R4_015.fsa	273.542	47	238
B, 242	GM830_B03_80R4_015.fsa	274.633	58	309
B, 243	GM830_B03_80R4_015.fsa	275.543	35	147
B, 244	GM830_B03_80R4_015.fsa	276.725	24	72
B, 245	GM830_B03_80R4_015.fsa	277.635	418	2552
B, 246	GM830_B03_80R4_015.fsa	278.635	325	1951
B, 247	GM830_B03_80R4_015.fsa	280.452	1059	7017
B, 248	GM830_B03_80R4_015.fsa	281.536	339	2291
B, 249	GM830_B03_80R4_015.fsa	282.349	34	139
B, 250	GM830_B03_80R4_015.fsa	283.523	890	5993
B, 251	GM830_B03_80R4_015.fsa	284.516	270	1668
B, 252	GM830_B03_80R4_015.fsa	285.599	13	42
B, 253	GM830_B03_80R4_015.fsa	286.682	46	177
B, 254	GM830_B03_80R4_015.fsa	287.674	80	592
B, 255	GM830_B03_80R4_015.fsa	288.755	510	3883
B, 256	GM830_B03_80R4_015.fsa	289.657	461	3367
B, 257	GM830_B03_80R4_015.fsa	290.828	27	96
B, 258	GM830_B03_80R4_015.fsa	291.998	44	170
B, 259	GM830_B03_80R4_015.fsa	292.988	181	1048
B, 260	GM830_B03_80R4_015.fsa	293.978	37	156
B, 261	GM830_B03_80R4_015.fsa	294.608	41	197
B, 262	GM830_B03_80R4_015.fsa	295.687	141	798
B, 263	GM830_B03_80R4_015.fsa	296.676	43	170
B, 264	GM830_B03_80R4_015.fsa	297.755	512	3394
B, 265	GM830_B03_80R4_015.fsa	298.743	86	442
B, 266	GM830_B03_80R4_015.fsa	299.82	244	1233
B, 267	GM830_B03_80R4_015.fsa	300.89	326	1888
B, 268	GM830_B03_80R4_015.fsa	302.048	211	1155
B, 269	GM830_B03_80R4_015.fsa	302.94	73	432
B, 270	GM830_B03_80R4_015.fsa	303.744	326	1931
B, 271	GM830_B03_80R4_015.fsa	304.728	30	118
B, 272	GM830_B03_80R4_015.fsa	305.534	128	676
B, 273	GM830_B03_80R4_015.fsa	306.699	247	1643
B, 274	GM830_B03_80R4_015.fsa	307.597	169	956
B, 275	GM830_B03_80R4_015.fsa	308.675	419	2703
B, 276	GM830_B03_80R4_015.fsa	309.485	76	323
B, 277	GM830_B03_80R4_015.fsa	310.837	314	2031
B, 278	GM830_B03_80R4_015.fsa	311.739	13	18
B, 279	GM830_B03_80R4_015.fsa	312.643	325	2137
B, 280	GM830_B03_80R4_015.fsa	313.457	2	4
B, 281	GM830_B03_80R4_015.fsa	314.461	46	211
B, 282	GM830_B03_80R4_015.fsa	315.66	62	391
B, 283	GM830_B03_80R4_015.fsa	316.767	324	2365
B, 284	GM830_B03_80R4_015.fsa	318.799	100	554
B, 285	GM830_B03_80R4_015.fsa	319.908	46	223
B, 286	GM830_B03_80R4_015.fsa	321	40	194
B, 287	GM830_B03_80R4_015.fsa	321.999	329	2527
B, 288	GM830_B03_80R4_015.fsa	323.088	88	613
B, 289	GM830_B03_80R4_015.fsa	324.266	7	26
B, 290	GM830_B03_80R4_015.fsa	325.352	338	2490
B, 291	GM830_B03_80R4_015.fsa	326.347	95	664
B, 292	GM830_B03_80R4_015.fsa	327.16	50	215
B, 293	GM830_B03_80R4_015.fsa	328.244	621	4771
B, 294	GM830_B03_80R4_015.fsa	331.307	354	2844
B, 295	GM830_B03_80R4_015.fsa	332.297	272	2196
B, 296	GM830_B03_80R4_015.fsa	333.555	8	18
B, 297	GM830_B03_80R4_015.fsa	334.452	347	2769
B, 298	GM830_B03_80R4_015.fsa	335.438	240	1838
B, 299	GM830_B03_80R4_015.fsa	337.498	270	2108
B, 300	GM830_B03_80R4_015.fsa	338.392	266	2054
B, 301	GM830_B03_80R4_015.fsa	339.554	22	65
B, 302	GM830_B03_80R4_015.fsa	340.631	103	707
B, 303	GM830_B03_80R4_015.fsa	341.623	83	643
B, 304	GM830_B03_80R4_015.fsa	343.337	189	1816
B, 305	GM830_B03_80R4_015.fsa	344.508	124	971
B, 306	GM830_B03_80R4_015.fsa	346.491	86	480
B, 307	GM830_B03_80R4_015.fsa	347.303	10	19
B, 308	GM830_B03_80R4_015.fsa	347.753	11	19
B, 309	GM830_B03_80R4_015.fsa	348.564	13	47
B, 310	GM830_B03_80R4_015.fsa	349.465	16	86
B, 311	GM830_B03_80R4_015.fsa	350.816	14	56
B, 312	GM830_B03_80R4_015.fsa	351.717	19	90
B, 313	GM830_B03_80R4_015.fsa	352.798	32	89
B, 314	GM830_B03_80R4_015.fsa	353.699	83	497
B, 315	GM830_B03_80R4_015.fsa	354.779	82	468
B, 316	GM830_B03_80R4_015.fsa	355.499	11	37
B, 317	GM830_B03_80R4_015.fsa	356.58	56	314
B, 318	GM830_B03_80R4_015.fsa	357.66	374	2929
B, 319	GM830_B03_80R4_015.fsa	358.83	7	11
B, 320	GM830_B03_80R4_015.fsa	359.82	506	3798
B, 321	GM830_B03_80R4_015.fsa	360.896	61	291
B, 322	GM830_B03_80R4_015.fsa	361.971	800	6628
B, 323	GM830_B03_80R4_015.fsa	362.867	56	273
B, 324	GM830_B03_80R4_015.fsa	364.032	150	733
B, 325	GM830_B03_80R4_015.fsa	365.108	149	798
B, 326	GM830_B03_80R4_015.fsa	366.183	371	2563
B, 327	GM830_B03_80R4_015.fsa	367.259	69	287
B, 328	GM830_B03_80R4_015.fsa	368.246	286	1908
B, 329	GM830_B03_80R4_015.fsa	369.232	52	240
B, 330	GM830_B03_80R4_015.fsa	370.398	283	1806
B, 331	GM830_B03_80R4_015.fsa	371.295	54	200
B, 332	GM830_B03_80R4_015.fsa	372.461	266	1686
B, 333	GM830_B03_80R4_015.fsa	373.538	40	178
B, 334	GM830_B03_80R4_015.fsa	374.525	255	1742
B, 335	GM830_B03_80R4_015.fsa	375.422	54	224
B, 336	GM830_B03_80R4_015.fsa	376.589	258	1799
B, 337	GM830_B03_80R4_015.fsa	377.576	57	224
B, 338	GM830_B03_80R4_015.fsa	378.563	270	1830
B, 339	GM830_B03_80R4_015.fsa	379.641	52	249
B, 340	GM830_B03_80R4_015.fsa	380.724	229	1451
B, 341	GM830_B03_80R4_015.fsa	381.629	19	54
B, 342	GM830_B03_80R4_015.fsa	382.806	226	1667
B, 343	GM830_B03_80R4_015.fsa	383.711	96	754
B, 344	GM830_B03_80R4_015.fsa	384.797	91	495
B, 345	GM830_B03_80R4_015.fsa	386.788	321	3016
B, 346	GM830_B03_80R4_015.fsa	387.784	69	400
B, 347	GM830_B03_80R4_015.fsa	388.87	151	901
B, 348	GM830_B03_80R4_015.fsa	389.865	30	98
B, 349	GM830_B03_80R4_015.fsa	390.951	250	2044
B, 350	GM830_B03_80R4_015.fsa	391.947	165	1400
B, 351	GM830_B03_80R4_015.fsa	393.033	51	277
B, 352	GM830_B03_80R4_015.fsa	393.847	4	4
B, 353	GM830_B03_80R4_015.fsa	395.023	340	2823
B, 354	GM830_B03_80R4_015.fsa	396.109	8	16
B, 355	GM830_B03_80R4_015.fsa	397.105	215	1588
B, 356	GM830_B03_80R4_015.fsa	398.009	11	20
B, 357	GM830_B03_80R4_015.fsa	399.005	348	3254
B, 358	GM830_B03_80R4_015.fsa	400.089	113	860
B, 359	GM830_B03_80R4_015.fsa	401.069	42	143
B, 360	GM830_B03_80R4_015.fsa	401.961	5	5
B, 361	GM830_B03_80R4_015.fsa	402.943	143	1003
B, 362	GM830_B03_80R4_015.fsa	403.926	10	32
B, 363	GM830_B03_80R4_015.fsa	404.999	59	438
B, 364	GM830_B03_80R4_015.fsa	406.164	220	2493
B, 365	GM830_B03_80R4_015.fsa	407.061	136	778
B, 366	GM830_B03_80R4_015.fsa	408.049	142	1085
B, 367	GM830_B03_80R4_015.fsa	409.938	229	1905
B, 368	GM830_B03_80R4_015.fsa	410.929	5	9
B, 369	GM830_B03_80R4_015.fsa	412.102	144	1368
B, 370	GM830_B03_80R4_015.fsa	413.096	42	228
B, 371	GM830_B03_80R4_015.fsa	413.457	21	64
B, 372	GM830_B03_80R4_015.fsa	414.184	8	29
B, 373	GM830_B03_80R4_015.fsa	415.014	65	429
B, 374	GM830_B03_80R4_015.fsa	417.228	438	3952
B, 375	GM830_B03_80R4_015.fsa	419.445	127	1098
B, 376	GM830_B03_80R4_015.fsa	420.453	60	430
B, 377	GM830_B03_80R4_015.fsa	421.813	18	66
B, 378	GM830_B03_80R4_015.fsa	422.81	57	374
B, 379	GM830_B03_80R4_015.fsa	423.716	15	37
B, 380	GM830_B03_80R4_015.fsa	424.079	7	13
B, 381	GM830_B03_80R4_015.fsa	424.803	16	60
B, 382	GM830_B03_80R4_015.fsa	425.8	29	111
B, 383	GM830_B03_80R4_015.fsa	426.162	20	61
B, 384	GM830_B03_80R4_015.fsa	426.977	28	194
B, 385	GM830_B03_80R4_015.fsa	427.973	33	167
B, 386	GM830_B03_80R4_015.fsa	429.059	30	113
B, 387	GM830_B03_80R4_015.fsa	430.145	17	52
B, 388	GM830_B03_80R4_015.fsa	430.869	18	68
B, 389	GM830_B03_80R4_015.fsa	431.683	5	9
B, 390	GM830_B03_80R4_015.fsa	432.226	7	25
B, 391	GM830_B03_80R4_015.fsa	432.95	13	67
B, 392	GM830_B03_80R4_015.fsa	433.854	33	122
B, 393	GM830_B03_80R4_015.fsa	434.758	138	1263
B, 394	GM830_B03_80R4_015.fsa	436.747	47	344
B, 395	GM830_B03_80R4_015.fsa	437.56	70	560
B, 396	GM830_B03_80R4_015.fsa	438.916	15	51
B, 397	GM830_B03_80R4_015.fsa	439.819	59	440
B, 398	GM830_B03_80R4_015.fsa	440.829	3	9
B, 399	GM830_B03_80R4_015.fsa	441.566	10	31
B, 400	GM830_B03_80R4_015.fsa	442.58	9	38
B, 401	GM830_B03_80R4_015.fsa	443.779	19	97
B, 402	GM830_B03_80R4_015.fsa	444.425	20	62
B, 403	GM830_B03_80R4_015.fsa	445.995	39	285
B, 404	GM830_B03_80R4_015.fsa	446.826	14	69
B, 405	GM830_B03_80R4_015.fsa	447.843	9	39
B, 406	GM830_B03_80R4_015.fsa	448.861	19	59
B, 407	GM830_B03_80R4_015.fsa	449.509	6	20
B, 408	GM830_B03_80R4_015.fsa	450.157	14	56
B, 409	GM830_B03_80R4_015.fsa	450.62	25	97
B, 410	GM830_B03_80R4_015.fsa	451.732	62	591
B, 411	GM830_B03_80R4_015.fsa	453.03	12	30
B, 412	GM830_B03_80R4_015.fsa	453.586	9	18
B, 413	GM830_B03_80R4_015.fsa	454.05	7	21
B, 414	GM830_B03_80R4_015.fsa	454.7	6	11
B, 415	GM830_B03_80R4_015.fsa	455.629	14	36
B, 416	GM830_B03_80R4_015.fsa	456.837	38	241
B, 417	GM830_B03_80R4_015.fsa	457.488	7	25
B, 418	GM830_B03_80R4_015.fsa	458.976	20	56
B, 419	GM830_B03_80R4_015.fsa	459.534	22	74
B, 420	GM830_B03_80R4_015.fsa	460.644	24	112
B, 421	GM830_B03_80R4_015.fsa	461.75	63	455
B, 422	GM830_B03_80R4_015.fsa	462.764	33	210
B, 423	GM830_B03_80R4_015.fsa	463.778	13	19
B, 424	GM830_B03_80R4_015.fsa	464.424	7	16
B, 425	GM830_B03_80R4_015.fsa	466.825	42	211
B, 426	GM830_B03_80R4_015.fsa	467.842	134	1392
B, 427	GM830_B03_80R4_015.fsa	468.767	24	98
B, 428	GM830_B03_80R4_015.fsa	469.971	7	9
B, 429	GM830_B03_80R4_015.fsa	471.082	17	50
B, 430	GM830_B03_80R4_015.fsa	472.936	276	3552
B, 431	GM830_B03_80R4_015.fsa	475.721	55	248
B, 432	GM830_B03_80R4_015.fsa	476.743	17	24
B, 433	GM830_B03_80R4_015.fsa	478.79	36	283
B, 434	GM830_B03_80R4_015.fsa	479.907	32	171
B, 435	GM830_B03_80R4_015.fsa	480.846	75	552
B, 436	GM830_B03_80R4_015.fsa	481.786	7	22
B, 437	GM830_B03_80R4_015.fsa	482.727	20	56
B, 438	GM830_B03_80R4_015.fsa	483.763	8	26
B, 439	GM830_B03_80R4_015.fsa	484.329	6	6
B, 440	GM830_B03_80R4_015.fsa	484.706	5	5
B, 441	GM830_B03_80R4_015.fsa	486.972	219	2452
B, 442	GM830_B03_80R4_015.fsa	489.054	98	649
B, 443	GM830_B03_80R4_015.fsa	490.38	5	5
B, 444	GM830_B03_80R4_015.fsa	491.044	30	122
B, 445	GM830_B03_80R4_015.fsa	491.994	8	8
B, 446	GM830_B03_80R4_015.fsa	492.754	10	24
B, 447	GM830_B03_80R4_015.fsa	493.229	8	28
B, 448	GM830_B03_80R4_015.fsa	494.466	58	469
B, 449	GM830_B03_80R4_015.fsa	496.562	10	22
B, 450	GM830_B03_80R4_015.fsa	497.229	16	42
B, 451	GM830_B03_80R4_015.fsa	499.139	6	12
B, 452	GM830_B03_80R4_015.fsa	499.713	18	41
B, 453	GM830_B03_80R4_015.fsa	500.854	18	74
B, 454	GM830_B03_80R4_015.fsa	501.519	18	82
B, 455	GM830_B03_80R4_015.fsa	502.47	2	3
B, 456	GM830_B03_80R4_015.fsa	503.804	25	127
B, 457	GM830_B03_80R4_015.fsa	505.046	18	51
B, 458	GM830_B03_80R4_015.fsa	505.811	7	15
B, 459	GM830_B03_80R4_015.fsa	506.769	19	90
B, 460	GM830_B03_80R4_015.fsa	509.94	126	1405
B, 461	GM830_B03_80R4_015.fsa	511.194	16	43
B, 462	GM830_B03_80R4_015.fsa	512.354	6	11
B, 463	GM830_B03_80R4_015.fsa	512.934	14	49
B, 464	GM830_B03_80R4_015.fsa	515.671	257	2887
B, 465	GM830_B03_80R4_015.fsa	516.752	229	2074
B, 466	GM830_B03_80R4_015.fsa	519.803	17	49
B, 467	GM830_B03_80R4_015.fsa	520.481	24	119
B, 468	GM830_B03_80R4_015.fsa	521.923	94	1025
B, 469	GM830_B03_80R4_015.fsa	522.885	36	165
B, 470	GM830_B03_80R4_015.fsa	524.039	8	27
B, 471	GM830_B03_80R4_015.fsa	524.808	6	18
B, 472	GM830_B03_80R4_015.fsa	526.828	11	25
B, 473	GM830_B03_80R4_015.fsa	527.885	18	45
B, 474	GM830_B03_80R4_015.fsa	528.751	26	115
B, 475	GM830_B03_80R4_015.fsa	529.52	8	12
B, 476	GM830_B03_80R4_015.fsa	530.674	4	7
B, 477	GM830_B03_80R4_015.fsa	533.077	192	2409
B, 478	GM830_B03_80R4_015.fsa	533.846	119	731
B, 479	GM830_B03_80R4_015.fsa	535	170	1602
B, 480	GM830_B03_80R4_015.fsa	536.154	7	19
B, 481	GM830_B03_80R4_015.fsa	536.731	10	31
B, 482	GM830_B03_80R4_015.fsa	537.5	16	66
B, 483	GM830_B03_80R4_015.fsa	538.365	18	57
B, 484	GM830_B03_80R4_015.fsa	540.588	47	271
B, 485	GM830_B03_80R4_015.fsa	541.276	20	50
B, 486	GM830_B03_80R4_015.fsa	541.767	8	15
B, 487	GM830_B03_80R4_015.fsa	542.554	14	23
B, 488	GM830_B03_80R4_015.fsa	543.046	8	8
B, 489	GM830_B03_80R4_015.fsa	543.933	7	7
B, 490	GM830_B03_80R4_015.fsa	546.502	2	2
B, 491	GM830_B03_80R4_015.fsa	552.168	8107	206706
O, 1	GM830_B03_80R4_015.fsa	20	5043	51596
O, 2	GM830_B03_80R4_015.fsa	40	4583	33142
O, 3	GM830_B03_80R4_015.fsa	60	8752	47683
O, 4	GM830_B03_80R4_015.fsa	80	5546	31802
O, 5	GM830_B03_80R4_015.fsa	100	10061	46756
O, 6	GM830_B03_80R4_015.fsa	114	9815	52182
O, 7	GM830_B03_80R4_015.fsa	120	7775	41763
O, 8	GM830_B03_80R4_015.fsa	140	6447	32512
O, 9	GM830_B03_80R4_015.fsa	160	6847	35281
O, 10	GM830_B03_80R4_015.fsa	180	8124	42103
O, 11	GM830_B03_80R4_015.fsa	200	6184	33482
O, 12	GM830_B03_80R4_015.fsa	214	6168	33830
O, 13	GM830_B03_80R4_015.fsa	220	4853	28106
O, 14	GM830_B03_80R4_015.fsa	240	7053	42011
O, 15	GM830_B03_80R4_015.fsa	250	3277	20619
O, 16	GM830_B03_80R4_015.fsa	260	5122	32572
O, 17	GM830_B03_80R4_015.fsa	280	5543	38713
O, 18	GM830_B03_80R4_015.fsa	300	5597	41216
O, 19	GM830_B03_80R4_015.fsa	314	3598	27366
O, 20	GM830_B03_80R4_015.fsa	320	4006	31499
O, 21	GM830_B03_80R4_015.fsa	340	5094	41939
O, 22	GM830_B03_80R4_015.fsa	360	4250	37258
O, 23	GM830_B03_80R4_015.fsa	380	3006	27687
O, 24	GM830_B03_80R4_015.fsa	400	4214	40199
O, 25	GM830_B03_80R4_015.fsa	414	3919	38907
O, 26	GM830_B03_80R4_015.fsa	420	3661	36698
O, 27	GM830_B03_80R4_015.fsa	440	4449	45585
O, 28	GM830_B03_80R4_015.fsa	460	4944	50770
O, 29	GM830_B03_80R4_015.fsa	480	4784	50868
O, 30	GM830_B03_80R4_015.fsa	500	2176	23419
O, 31	GM830_B03_80R4_015.fsa	514	2335	25985
O, 32	GM830_B03_80R4_015.fsa	520	5134	57619
O, 33	GM830_B03_80R4_015.fsa	540	4102	47759
O, 34	GM830_B03_80R4_015.fsa	560	2644	31118
O, 35	GM830_B03_80R4_015.fsa	580	4078	48152
O, 36	GM830_B03_80R4_015.fsa	600	2632	31044

[truncated: 31 more sheets: 80R5, 81R1, 81R2, 81R3, 81R5, 81R45, 82R1, 82R2, 82R3, 82R4, 82R5, 264R1, 264R2, 264R3, 264R4, 264R5, 265R1, 265R2, 265R3, 265R4 …]
