# Supplementary material for: Characterization of dFOXO binding sites upstream of the Insulin Receptor P2 promoter across the Drosophila phylogeny
Source: PLoS One. 2017 Dec 4;12(12):e0188357. doi: 10.1371/journal.pone.0188357 (PMC5714339; doi:10.1371/journal.pone.0188357)
Supplement: S1 Data — (ZIP) [file pone.0188357.s001.zip › Data_Sets/S17_Dataset.xlsx]

## Sheet: Index
	Fragment coordinates are -533/-175 relative to the P2 transcription start site
	Sheet	Species	Fragment	strand	protein	nM protein				Sheet	Species	Fragment	strand	protein	nM protein
	84R1	D. pseudoobscura	p8	Forward	BSA	600				269R1	D. pseudoobscura	p8	Reverse	BSA	600
	84R2	D. pseudoobscura	p8	Forward	BSA	600				269R2	D. pseudoobscura	p8	Reverse	BSA	600
	84R3	D. pseudoobscura	p8	Forward	BSA	600				269R3	D. pseudoobscura	p8	Reverse	BSA	600
	84R4	D. pseudoobscura	p8	Forward	BSA	600				269R4	D. pseudoobscura	p8	Reverse	BSA	600
	84R5	D. pseudoobscura	p8	Forward	BSA	600				269R5	D. pseudoobscura	p8	Reverse	BSA	600
	85R1	D. pseudoobscura	p8	Forward	dFOXO	600				270R1	D. pseudoobscura	p8	Reverse	dFOXO	600
	85R2	D. pseudoobscura	p8	Forward	dFOXO	600				270R2	D. pseudoobscura	p8	Reverse	dFOXO	600
	85R3	D. pseudoobscura	p8	Forward	dFOXO	600				270R3	D. pseudoobscura	p8	Reverse	dFOXO	600
	85R4	D. pseudoobscura	p8	Forward	dFOXO	600				270R4	D. pseudoobscura	p8	Reverse	dFOXO	600
	85R5	D. pseudoobscura	p8	Forward	dFOXO	600				270R5	D. pseudoobscura	p8	Reverse	dFOXO	600
	86R1	D. pseudoobscura	p8	Forward	BSA	1200				271R1	D. pseudoobscura	p8	Reverse	BSA	1200
	86R2	D. pseudoobscura	p8	Forward	BSA	1200				271R2	D. pseudoobscura	p8	Reverse	BSA	1200
	86R3	D. pseudoobscura	p8	Forward	BSA	1200				271R3	D. pseudoobscura	p8	Reverse	BSA	1200
	86R4	D. pseudoobscura	p8	Forward	BSA	1200				271R4	D. pseudoobscura	p8	Reverse	BSA	1200
	86R5	D. pseudoobscura	p8	Forward	BSA	1200				271R5	D. pseudoobscura	p8	Reverse	BSA	1200
	87R1	D. pseudoobscura	p8	Forward	dFOXO	1200				272R1	D. pseudoobscura	p8	Reverse	dFOXO	1200
	87R2	D. pseudoobscura	p8	Forward	dFOXO	1200				272R2	D. pseudoobscura	p8	Reverse	dFOXO	1200
	87R3	D. pseudoobscura	p8	Forward	dFOXO	1200				272R3	D. pseudoobscura	p8	Reverse	dFOXO	1200
	87R4	D. pseudoobscura	p8	Forward	dFOXO	1200				272R4	D. pseudoobscura	p8	Reverse	dFOXO	1200
	87R5	D. pseudoobscura	p8	Forward	dFOXO	1200				272R5	D. pseudoobscura	p8	Reverse	dFOXO	1200
	NOTE
	The first column of the remaining sheets indicates that dyes B and O label respectively the fragments generated by DNase I and the standard 600 LIZ fragments in the electropherograms and in the outputs. To inspect electropherograms with Peak Scanner (Applied Biosystems), the minimum peak heights were set to only provide outputs for dyes B and O . The spurious peaks corresponding to other dyes (G,…

## Sheet: 84R1
Dye/Sample Peak	Sample File Name	Size	Height	Area in Point
B, 1	GM830_C08_84R1_030.fsa	2.9457	68	366
B, 2	GM830_C08_84R1_030.fsa	4.4961	72	537
B, 3	GM830_C08_84R1_030.fsa	6.2016	8	24
B, 4	GM830_C08_84R1_030.fsa	7.1318	4	4
B, 5	GM830_C08_84R1_030.fsa	9.3023	290	1286
B, 6	GM830_C08_84R1_030.fsa	10.3876	40	149
B, 7	GM830_C08_84R1_030.fsa	11.938	349	1441
B, 8	GM830_C08_84R1_030.fsa	13.7985	176	1151
B, 9	GM830_C08_84R1_030.fsa	14.5736	195	1076
B, 10	GM830_C08_84R1_030.fsa	15.3488	169	873
B, 11	GM830_C08_84R1_030.fsa	17.0543	131	403
B, 12	GM830_C08_84R1_030.fsa	18.6047	2316	11575
B, 13	GM830_C08_84R1_030.fsa	20.3579	1196	6865
B, 14	GM830_C08_84R1_030.fsa	21.5968	1108	6086
B, 15	GM830_C08_84R1_030.fsa	22.815	45	142
B, 16	GM830_C08_84R1_030.fsa	24.013	10	25
B, 17	GM830_C08_84R1_030.fsa	25.3581	209	517
B, 18	GM830_C08_84R1_030.fsa	27.3292	31474	211751
B, 19	GM830_C08_84R1_030.fsa	29.4037	19065	117436
B, 20	GM830_C08_84R1_030.fsa	31.8742	8302	40536
B, 21	GM830_C08_84R1_030.fsa	33.6698	2718	13410
B, 22	GM830_C08_84R1_030.fsa	34.9857	4124	20268
B, 23	GM830_C08_84R1_030.fsa	36.5592	1314	5844
B, 24	GM830_C08_84R1_030.fsa	37.9576	3427	14692
B, 25	GM830_C08_84R1_030.fsa	39.7314	1400	8026
B, 26	GM830_C08_84R1_030.fsa	40.9977	12	12
B, 27	GM830_C08_84R1_030.fsa	41.9852	25	59
B, 28	GM830_C08_84R1_030.fsa	43.2057	495	2843
B, 29	GM830_C08_84R1_030.fsa	44.5307	1628	12414
B, 30	GM830_C08_84R1_030.fsa	47.0115	852	8006
B, 31	GM830_C08_84R1_030.fsa	49.5447	18	90
B, 32	GM830_C08_84R1_030.fsa	50.6749	737	2810
B, 33	GM830_C08_84R1_030.fsa	51.4584	1451	6526
B, 34	GM830_C08_84R1_030.fsa	53.2264	4807	30814
B, 35	GM830_C08_84R1_030.fsa	55.607	1793	7789
B, 36	GM830_C08_84R1_030.fsa	56.7763	2367	11261
B, 37	GM830_C08_84R1_030.fsa	57.6182	1232	5979
B, 38	GM830_C08_84R1_030.fsa	58.7644	5045	24223
B, 39	GM830_C08_84R1_030.fsa	60.2174	206	643
B, 40	GM830_C08_84R1_030.fsa	61.4106	2407	10872
B, 41	GM830_C08_84R1_030.fsa	62.8159	39	193
B, 42	GM830_C08_84R1_030.fsa	64.0009	2616	13204
B, 43	GM830_C08_84R1_030.fsa	65.0749	1125	5468
B, 44	GM830_C08_84R1_030.fsa	66.5733	253	1007
B, 45	GM830_C08_84R1_030.fsa	67.3203	465	2086
B, 46	GM830_C08_84R1_030.fsa	68.3848	1788	8360
B, 47	GM830_C08_84R1_030.fsa	69.3403	171	589
B, 48	GM830_C08_84R1_030.fsa	70.399	569	2460
B, 49	GM830_C08_84R1_030.fsa	71.1384	100	372
B, 50	GM830_C08_84R1_030.fsa	71.9815	1231	5249
B, 51	GM830_C08_84R1_030.fsa	73.2427	740	3079
B, 52	GM830_C08_84R1_030.fsa	74.4995	1874	8945
B, 53	GM830_C08_84R1_030.fsa	75.3351	1290	6236
B, 54	GM830_C08_84R1_030.fsa	76.4808	2055	9808
B, 55	GM830_C08_84R1_030.fsa	77.5194	813	3727
B, 56	GM830_C08_84R1_030.fsa	78.8651	281	1267
B, 57	GM830_C08_84R1_030.fsa	79.897	2601	12379
B, 58	GM830_C08_84R1_030.fsa	81.2355	151	476
B, 59	GM830_C08_84R1_030.fsa	82.366	2235	10858
B, 60	GM830_C08_84R1_030.fsa	83.6996	828	4597
B, 61	GM830_C08_84R1_030.fsa	84.519	3703	19328
B, 62	GM830_C08_84R1_030.fsa	85.2351	1037	5846
B, 63	GM830_C08_84R1_030.fsa	85.9505	1502	6761
B, 64	GM830_C08_84R1_030.fsa	87.0731	1819	7594
B, 65	GM830_C08_84R1_030.fsa	88.092	248	852
B, 66	GM830_C08_84R1_030.fsa	89.5159	294	1183
B, 67	GM830_C08_84R1_030.fsa	90.734	512	2053
B, 68	GM830_C08_84R1_030.fsa	91.8487	468	1685
B, 69	GM830_C08_84R1_030.fsa	92.8604	1374	5750
B, 70	GM830_C08_84R1_030.fsa	93.9715	658	2616
B, 71	GM830_C08_84R1_030.fsa	94.8793	831	3305
B, 72	GM830_C08_84R1_030.fsa	95.7858	934	3649
B, 73	GM830_C08_84R1_030.fsa	96.6911	1659	7345
B, 74	GM830_C08_84R1_030.fsa	98.7987	5013	24711
B, 75	GM830_C08_84R1_030.fsa	99.9	2485	12457
B, 76	GM830_C08_84R1_030.fsa	100.815	400	1823
B, 77	GM830_C08_84R1_030.fsa	101.629	130	483
B, 78	GM830_C08_84R1_030.fsa	102.845	2054	9392
B, 79	GM830_C08_84R1_030.fsa	103.957	869	3831
B, 80	GM830_C08_84R1_030.fsa	105.165	403	1831
B, 81	GM830_C08_84R1_030.fsa	105.969	1791	8490
B, 82	GM830_C08_84R1_030.fsa	107.17	3647	17179
B, 83	GM830_C08_84R1_030.fsa	108.567	650	2665
B, 84	GM830_C08_84R1_030.fsa	109.561	1343	6147
B, 85	GM830_C08_84R1_030.fsa	110.453	242	1025
B, 86	GM830_C08_84R1_030.fsa	111.245	1351	6272
B, 87	GM830_C08_84R1_030.fsa	112.231	1735	8067
B, 88	GM830_C08_84R1_030.fsa	113.018	64	281
B, 89	GM830_C08_84R1_030.fsa	114.384	3444	16987
B, 90	GM830_C08_84R1_030.fsa	115.246	356	1633
B, 91	GM830_C08_84R1_030.fsa	116.106	516	2215
B, 92	GM830_C08_84R1_030.fsa	117.25	546	2342
B, 93	GM830_C08_84R1_030.fsa	118.39	443	1805
B, 94	GM830_C08_84R1_030.fsa	119.527	1760	7824
B, 95	GM830_C08_84R1_030.fsa	120.566	1308	6204
B, 96	GM830_C08_84R1_030.fsa	121.416	1977	9146
B, 97	GM830_C08_84R1_030.fsa	122.455	1568	7137
B, 98	GM830_C08_84R1_030.fsa	123.212	628	3048
B, 99	GM830_C08_84R1_030.fsa	124.441	1726	8056
B, 100	GM830_C08_84R1_030.fsa	125.481	5702	27493
B, 101	GM830_C08_84R1_030.fsa	126.617	2506	11515
B, 102	GM830_C08_84R1_030.fsa	127.847	716	3098
B, 103	GM830_C08_84R1_030.fsa	128.7	722	3214
B, 104	GM830_C08_84R1_030.fsa	129.647	1952	8861
B, 105	GM830_C08_84R1_030.fsa	130.785	159	532
B, 106	GM830_C08_84R1_030.fsa	131.733	1314	5724
B, 107	GM830_C08_84R1_030.fsa	132.777	328	1538
B, 108	GM830_C08_84R1_030.fsa	133.536	5401	26186
B, 109	GM830_C08_84R1_030.fsa	134.581	1345	6134
B, 110	GM830_C08_84R1_030.fsa	135.53	667	2751
B, 111	GM830_C08_84R1_030.fsa	136.481	507	1985
B, 112	GM830_C08_84R1_030.fsa	137.812	255	875
B, 113	GM830_C08_84R1_030.fsa	138.668	1260	5309
B, 114	GM830_C08_84R1_030.fsa	139.714	264	1128
B, 115	GM830_C08_84R1_030.fsa	140.486	4217	20673
B, 116	GM830_C08_84R1_030.fsa	141.458	5168	25673
B, 117	GM830_C08_84R1_030.fsa	143.11	2521	13823
B, 118	GM830_C08_84R1_030.fsa	144.082	740	2766
B, 119	GM830_C08_84R1_030.fsa	145.247	747	3265
B, 120	GM830_C08_84R1_030.fsa	146.413	263	1082
B, 121	GM830_C08_84R1_030.fsa	147.578	253	898
B, 122	GM830_C08_84R1_030.fsa	148.549	2392	10829
B, 123	GM830_C08_84R1_030.fsa	149.715	1315	7477
B, 124	GM830_C08_84R1_030.fsa	150.394	2946	14419
B, 125	GM830_C08_84R1_030.fsa	151.656	636	2791
B, 126	GM830_C08_84R1_030.fsa	152.627	305	1096
B, 127	GM830_C08_84R1_030.fsa	153.791	816	3577
B, 128	GM830_C08_84R1_030.fsa	154.859	3504	17040
B, 129	GM830_C08_84R1_030.fsa	155.732	823	4153
B, 130	GM830_C08_84R1_030.fsa	156.508	896	4397
B, 131	GM830_C08_84R1_030.fsa	157.381	1521	6955
B, 132	GM830_C08_84R1_030.fsa	158.545	808	3489
B, 133	GM830_C08_84R1_030.fsa	159.709	2929	13472
B, 134	GM830_C08_84R1_030.fsa	160.854	392	1640
B, 135	GM830_C08_84R1_030.fsa	161.897	4125	19481
B, 136	GM830_C08_84R1_030.fsa	163.035	1361	6561
B, 137	GM830_C08_84R1_030.fsa	163.792	1141	5258
B, 138	GM830_C08_84R1_030.fsa	164.833	463	1831
B, 139	GM830_C08_84R1_030.fsa	165.874	1126	4961
B, 140	GM830_C08_84R1_030.fsa	167.009	2964	14407
B, 141	GM830_C08_84R1_030.fsa	168.048	1791	8382
B, 142	GM830_C08_84R1_030.fsa	168.992	711	3028
B, 143	GM830_C08_84R1_030.fsa	170.219	655	2891
B, 144	GM830_C08_84R1_030.fsa	171.162	1937	9401
B, 145	GM830_C08_84R1_030.fsa	172.387	414	1757
B, 146	GM830_C08_84R1_030.fsa	173.329	2457	11931
B, 147	GM830_C08_84R1_030.fsa	174.458	320	1316
B, 148	GM830_C08_84R1_030.fsa	175.211	2043	9918
B, 149	GM830_C08_84R1_030.fsa	176.151	2057	10120
B, 150	GM830_C08_84R1_030.fsa	177.278	345	1298
B, 151	GM830_C08_84R1_030.fsa	178.311	970	4293
B, 152	GM830_C08_84R1_030.fsa	179.062	589	2569
B, 153	GM830_C08_84R1_030.fsa	180.095	1263	5646
B, 154	GM830_C08_84R1_030.fsa	181.141	3213	15472
B, 155	GM830_C08_84R1_030.fsa	182.282	864	3697
B, 156	GM830_C08_84R1_030.fsa	183.422	1806	8239
B, 157	GM830_C08_84R1_030.fsa	184.562	875	3770
B, 158	GM830_C08_84R1_030.fsa	185.701	569	2530
B, 159	GM830_C08_84R1_030.fsa	186.84	575	2649
B, 160	GM830_C08_84R1_030.fsa	187.978	174	671
B, 161	GM830_C08_84R1_030.fsa	188.927	70	218
B, 162	GM830_C08_84R1_030.fsa	189.875	555	2280
B, 163	GM830_C08_84R1_030.fsa	190.917	1422	6921
B, 164	GM830_C08_84R1_030.fsa	191.58	1224	6319
B, 165	GM830_C08_84R1_030.fsa	192.528	1632	7603
B, 166	GM830_C08_84R1_030.fsa	193.569	359	1346
B, 167	GM830_C08_84R1_030.fsa	194.421	1479	6724
B, 168	GM830_C08_84R1_030.fsa	195.462	4147	20004
B, 169	GM830_C08_84R1_030.fsa	196.408	28	71
B, 170	GM830_C08_84R1_030.fsa	197.354	4364	22216
B, 171	GM830_C08_84R1_030.fsa	198.204	56	203
B, 172	GM830_C08_84R1_030.fsa	199.339	815	3908
B, 173	GM830_C08_84R1_030.fsa	200.28	28	88
B, 174	GM830_C08_84R1_030.fsa	201.309	3134	16300
B, 175	GM830_C08_84R1_030.fsa	202.43	648	3042
B, 176	GM830_C08_84R1_030.fsa	203.458	881	3991
B, 177	GM830_C08_84R1_030.fsa	204.392	65	188
B, 178	GM830_C08_84R1_030.fsa	205.419	2464	12570
B, 179	GM830_C08_84R1_030.fsa	206.259	56	263
B, 180	GM830_C08_84R1_030.fsa	207.566	996	5098
B, 181	GM830_C08_84R1_030.fsa	208.685	38	139
B, 182	GM830_C08_84R1_030.fsa	209.712	616	3010
B, 183	GM830_C08_84R1_030.fsa	210.737	42	197
B, 184	GM830_C08_84R1_030.fsa	211.763	4862	25700
B, 185	GM830_C08_84R1_030.fsa	212.882	82	261
B, 186	GM830_C08_84R1_030.fsa	213.814	902	4440
B, 187	GM830_C08_84R1_030.fsa	214.845	384	1833
B, 188	GM830_C08_84R1_030.fsa	215.783	223	1070
B, 189	GM830_C08_84R1_030.fsa	216.627	254	1157
B, 190	GM830_C08_84R1_030.fsa	217.752	1000	5172
B, 191	GM830_C08_84R1_030.fsa	218.876	110	361
B, 192	GM830_C08_84R1_030.fsa	219.906	686	3276
B, 193	GM830_C08_84R1_030.fsa	220.921	174	836
B, 194	GM830_C08_84R1_030.fsa	221.749	4803	27175
B, 195	GM830_C08_84R1_030.fsa	222.67	1052	5880
B, 196	GM830_C08_84R1_030.fsa	223.867	588	3162
B, 197	GM830_C08_84R1_030.fsa	224.88	678	3549
B, 198	GM830_C08_84R1_030.fsa	225.986	116	535
B, 199	GM830_C08_84R1_030.fsa	226.907	1621	9061
B, 200	GM830_C08_84R1_030.fsa	228.565	2187	13167
B, 201	GM830_C08_84R1_030.fsa	229.671	811	4386
B, 202	GM830_C08_84R1_030.fsa	230.869	71	291
B, 203	GM830_C08_84R1_030.fsa	231.883	269	1294
B, 204	GM830_C08_84R1_030.fsa	232.897	383	2078
B, 205	GM830_C08_84R1_030.fsa	233.82	1227	6705
B, 206	GM830_C08_84R1_030.fsa	234.926	75	255
B, 207	GM830_C08_84R1_030.fsa	235.848	911	4801
B, 208	GM830_C08_84R1_030.fsa	237.601	3214	19147
B, 209	GM830_C08_84R1_030.fsa	238.708	326	1531
B, 210	GM830_C08_84R1_030.fsa	239.815	485	2403
B, 211	GM830_C08_84R1_030.fsa	240.948	208	1025
B, 212	GM830_C08_84R1_030.fsa	241.99	872	5263
B, 213	GM830_C08_84R1_030.fsa	242.936	573	3379
B, 214	GM830_C08_84R1_030.fsa	244.07	80	279
B, 215	GM830_C08_84R1_030.fsa	245.108	411	2215
B, 216	GM830_C08_84R1_030.fsa	245.956	826	4745
B, 217	GM830_C08_84R1_030.fsa	247.086	253	1221
B, 218	GM830_C08_84R1_030.fsa	247.933	2041	12246
B, 219	GM830_C08_84R1_030.fsa	248.779	38	137
B, 220	GM830_C08_84R1_030.fsa	249.812	912	5153
B, 221	GM830_C08_84R1_030.fsa	250.916	98	419
B, 222	GM830_C08_84R1_030.fsa	251.83	129	559
B, 223	GM830_C08_84R1_030.fsa	252.834	288	1370
B, 224	GM830_C08_84R1_030.fsa	253.837	673	3621
B, 225	GM830_C08_84R1_030.fsa	254.929	343	1613
B, 226	GM830_C08_84R1_030.fsa	256.019	205	746
B, 227	GM830_C08_84R1_030.fsa	256.926	2546	14814
B, 228	GM830_C08_84R1_030.fsa	257.922	223	937
B, 229	GM830_C08_84R1_030.fsa	258.917	766	4249
B, 230	GM830_C08_84R1_030.fsa	259.82	91	495
B, 231	GM830_C08_84R1_030.fsa	260.918	1395	8156
B, 232	GM830_C08_84R1_030.fsa	261.927	189	658
B, 233	GM830_C08_84R1_030.fsa	262.845	722	3649
B, 234	GM830_C08_84R1_030.fsa	263.763	315	1348
B, 235	GM830_C08_84R1_030.fsa	264.772	424	1919
B, 236	GM830_C08_84R1_030.fsa	265.873	80	326
B, 237	GM830_C08_84R1_030.fsa	266.974	672	4176
B, 238	GM830_C08_84R1_030.fsa	267.892	479	2730
B, 239	GM830_C08_84R1_030.fsa	268.993	200	928
B, 240	GM830_C08_84R1_030.fsa	270.094	761	4320
B, 241	GM830_C08_84R1_030.fsa	271.286	244	1273
B, 242	GM830_C08_84R1_030.fsa	272.204	577	3334
B, 243	GM830_C08_84R1_030.fsa	273.947	5784	38333
B, 244	GM830_C08_84R1_030.fsa	274.955	582	4054
B, 245	GM830_C08_84R1_030.fsa	275.781	225	1514
B, 246	GM830_C08_84R1_030.fsa	276.79	1636	10330
B, 247	GM830_C08_84R1_030.fsa	277.799	41	128
B, 248	GM830_C08_84R1_030.fsa	278.899	1200	7456
B, 249	GM830_C08_84R1_030.fsa	280.091	48	195
B, 250	GM830_C08_84R1_030.fsa	280.999	167	823
B, 251	GM830_C08_84R1_030.fsa	281.998	170	892
B, 252	GM830_C08_84R1_030.fsa	282.906	696	4368
B, 253	GM830_C08_84R1_030.fsa	283.995	307	1627
B, 254	GM830_C08_84R1_030.fsa	285.083	300	1523
B, 255	GM830_C08_84R1_030.fsa	286.08	169	870
B, 256	GM830_C08_84R1_030.fsa	286.896	104	554
B, 257	GM830_C08_84R1_030.fsa	287.802	633	4076
B, 258	GM830_C08_84R1_030.fsa	288.979	31	76
B, 259	GM830_C08_84R1_030.fsa	289.884	723	4226
B, 260	GM830_C08_84R1_030.fsa	291.694	3101	22201
B, 261	GM830_C08_84R1_030.fsa	292.688	1939	13399
B, 262	GM830_C08_84R1_030.fsa	293.773	131	553
B, 263	GM830_C08_84R1_030.fsa	295.67	3610	25001
B, 264	GM830_C08_84R1_030.fsa	296.663	64	323
B, 265	GM830_C08_84R1_030.fsa	297.655	1891	13012
B, 266	GM830_C08_84R1_030.fsa	298.467	113	535
B, 267	GM830_C08_84R1_030.fsa	299.459	146	612
B, 268	GM830_C08_84R1_030.fsa	300.446	372	1886
B, 269	GM830_C08_84R1_030.fsa	301.429	179	878
B, 270	GM830_C08_84R1_030.fsa	302.592	368	2070
B, 271	GM830_C08_84R1_030.fsa	303.669	456	2804
B, 272	GM830_C08_84R1_030.fsa	304.747	87	360
B, 273	GM830_C08_84R1_030.fsa	305.828	54	140
B, 274	GM830_C08_84R1_030.fsa	306.82	1814	12204
B, 275	GM830_C08_84R1_030.fsa	307.905	2710	18762
B, 276	GM830_C08_84R1_030.fsa	308.901	27	68
B, 277	GM830_C08_84R1_030.fsa	309.717	1088	6659
B, 278	GM830_C08_84R1_030.fsa	310.807	342	1613
B, 279	GM830_C08_84R1_030.fsa	311.9	1163	7014
B, 280	GM830_C08_84R1_030.fsa	312.995	75	260
B, 281	GM830_C08_84R1_030.fsa	314.094	197	1286
B, 282	GM830_C08_84R1_030.fsa	314.936	115	670
B, 283	GM830_C08_84R1_030.fsa	316.154	114	502
B, 284	GM830_C08_84R1_030.fsa	316.997	499	3328
B, 285	GM830_C08_84R1_030.fsa	318.029	978	6387
B, 286	GM830_C08_84R1_030.fsa	319.061	75	227
B, 287	GM830_C08_84R1_030.fsa	319.906	227	1115
B, 288	GM830_C08_84R1_030.fsa	321.011	1652	12011
B, 289	GM830_C08_84R1_030.fsa	321.838	483	3351
B, 290	GM830_C08_84R1_030.fsa	322.939	996	6256
B, 291	GM830_C08_84R1_030.fsa	323.947	98	261
B, 292	GM830_C08_84R1_030.fsa	325.136	72	374
B, 293	GM830_C08_84R1_030.fsa	326.142	1005	7279
B, 294	GM830_C08_84R1_030.fsa	327.237	90	504
B, 295	GM830_C08_84R1_030.fsa	328.33	30	96
B, 296	GM830_C08_84R1_030.fsa	329.423	1281	8615
B, 297	GM830_C08_84R1_030.fsa	330.423	15	36
B, 298	GM830_C08_84R1_030.fsa	331.331	678	4383
B, 299	GM830_C08_84R1_030.fsa	333.054	3322	27692
B, 300	GM830_C08_84R1_030.fsa	334.14	160	886
B, 301	GM830_C08_84R1_030.fsa	334.954	217	1019
B, 302	GM830_C08_84R1_030.fsa	336.128	950	6840
B, 303	GM830_C08_84R1_030.fsa	337.03	1917	15307
B, 304	GM830_C08_84R1_030.fsa	338.741	71	234
B, 305	GM830_C08_84R1_030.fsa	339.91	428	2414
B, 306	GM830_C08_84R1_030.fsa	341.002	463	2743
B, 307	GM830_C08_84R1_030.fsa	342.824	1131	8376
B, 308	GM830_C08_84R1_030.fsa	343.643	46	189
B, 309	GM830_C08_84R1_030.fsa	344.644	448	2627
B, 310	GM830_C08_84R1_030.fsa	345.827	226	1357
B, 311	GM830_C08_84R1_030.fsa	346.737	325	2090
B, 312	GM830_C08_84R1_030.fsa	347.829	369	2132
B, 313	GM830_C08_84R1_030.fsa	348.92	264	1441
B, 314	GM830_C08_84R1_030.fsa	350.102	37	162
B, 315	GM830_C08_84R1_030.fsa	351.102	51	266
B, 316	GM830_C08_84R1_030.fsa	352.102	44	212
B, 317	GM830_C08_84R1_030.fsa	353.192	10	27
B, 318	GM830_C08_84R1_030.fsa	354.191	1041	7916
B, 319	GM830_C08_84R1_030.fsa	355.19	163	927
B, 320	GM830_C08_84R1_030.fsa	356.28	80	211
B, 321	GM830_C08_84R1_030.fsa	357.278	1085	6909
B, 322	GM830_C08_84R1_030.fsa	358.367	236	1021
B, 323	GM830_C08_84R1_030.fsa	359.456	1337	9084
B, 324	GM830_C08_84R1_030.fsa	360.45	336	2197
B, 325	GM830_C08_84R1_030.fsa	361.35	481	2982
B, 326	GM830_C08_84R1_030.fsa	363.06	304	1863
B, 327	GM830_C08_84R1_030.fsa	364.14	29	86
B, 328	GM830_C08_84R1_030.fsa	365.131	71	224
B, 329	GM830_C08_84R1_030.fsa	366.211	358	1946
B, 330	GM830_C08_84R1_030.fsa	367.292	301	1837
B, 331	GM830_C08_84R1_030.fsa	368.103	301	1792
B, 332	GM830_C08_84R1_030.fsa	369.183	475	2973
B, 333	GM830_C08_84R1_030.fsa	370.265	393	2479
B, 334	GM830_C08_84R1_030.fsa	371.256	33	113
B, 335	GM830_C08_84R1_030.fsa	373.328	743	6733
B, 336	GM830_C08_84R1_030.fsa	374.41	806	6636
B, 337	GM830_C08_84R1_030.fsa	376.393	1972	17050
B, 338	GM830_C08_84R1_030.fsa	377.385	880	7723
B, 339	GM830_C08_84R1_030.fsa	379.279	2740	23184
B, 340	GM830_C08_84R1_030.fsa	381.278	4	12
B, 341	GM830_C08_84R1_030.fsa	382.466	465	3133
B, 342	GM830_C08_84R1_030.fsa	383.47	837	6213
B, 343	GM830_C08_84R1_030.fsa	384.657	134	599
B, 344	GM830_C08_84R1_030.fsa	385.661	853	7069
B, 345	GM830_C08_84R1_030.fsa	386.575	205	1128
B, 346	GM830_C08_84R1_030.fsa	388.219	1314	10797
B, 347	GM830_C08_84R1_030.fsa	389.314	21	26
B, 348	GM830_C08_84R1_030.fsa	390.41	200	1163
B, 349	GM830_C08_84R1_030.fsa	392.419	1985	17588
B, 350	GM830_C08_84R1_030.fsa	393.515	253	1654
B, 351	GM830_C08_84R1_030.fsa	394.703	210	1449
B, 352	GM830_C08_84R1_030.fsa	395.707	973	8635
B, 353	GM830_C08_84R1_030.fsa	396.803	1669	15268
B, 354	GM830_C08_84R1_030.fsa	398.63	377	2538
B, 355	GM830_C08_84R1_030.fsa	399.635	52	192
B, 356	GM830_C08_84R1_030.fsa	400.629	820	7576
B, 357	GM830_C08_84R1_030.fsa	401.528	300	2295
B, 358	GM830_C08_84R1_030.fsa	402.518	369	2763
B, 359	GM830_C08_84R1_030.fsa	403.418	10	27
B, 360	GM830_C08_84R1_030.fsa	404.32	39	151
B, 361	GM830_C08_84R1_030.fsa	405.492	718	6095
B, 362	GM830_C08_84R1_030.fsa	406.485	102	548
B, 363	GM830_C08_84R1_030.fsa	408.653	115	774
B, 364	GM830_C08_84R1_030.fsa	409.739	855	7240
B, 365	GM830_C08_84R1_030.fsa	411.641	1776	16636
B, 366	GM830_C08_84R1_030.fsa	412.639	426	3984
B, 367	GM830_C08_84R1_030.fsa	413.546	333	2388
B, 368	GM830_C08_84R1_030.fsa	415.659	2386	23048
B, 369	GM830_C08_84R1_030.fsa	417.782	88	403
B, 370	GM830_C08_84R1_030.fsa	419.815	1629	16588
B, 371	GM830_C08_84R1_030.fsa	420.912	1857	17503
B, 372	GM830_C08_84R1_030.fsa	422.918	872	7987
B, 373	GM830_C08_84R1_030.fsa	423.922	1241	11387
B, 374	GM830_C08_84R1_030.fsa	425.929	616	5576
B, 375	GM830_C08_84R1_030.fsa	426.75	122	748
B, 376	GM830_C08_84R1_030.fsa	427.937	49	243
B, 377	GM830_C08_84R1_030.fsa	429.033	432	3670
B, 378	GM830_C08_84R1_030.fsa	430.22	42	230
B, 379	GM830_C08_84R1_030.fsa	432.047	284	2931
B, 380	GM830_C08_84R1_030.fsa	434.879	1358	13309
B, 381	GM830_C08_84R1_030.fsa	435.885	1816	19059
B, 382	GM830_C08_84R1_030.fsa	437.622	94	682
B, 383	GM830_C08_84R1_030.fsa	440.93	635	7702
B, 384	GM830_C08_84R1_030.fsa	443.911	389	3404
B, 385	GM830_C08_84R1_030.fsa	444.843	112	731
B, 386	GM830_C08_84R1_030.fsa	446.895	764	7425
B, 387	GM830_C08_84R1_030.fsa	447.829	581	5824
B, 388	GM830_C08_84R1_030.fsa	448.949	205	1364
B, 389	GM830_C08_84R1_030.fsa	449.79	18	57
B, 390	GM830_C08_84R1_030.fsa	451.005	250	2159
B, 391	GM830_C08_84R1_030.fsa	452.034	313	2387
B, 392	GM830_C08_84R1_030.fsa	454.187	1110	10195
B, 393	GM830_C08_84R1_030.fsa	456.154	1	1
B, 394	GM830_C08_84R1_030.fsa	457.373	2043	17222
B, 395	GM830_C08_84R1_030.fsa	458.404	2610	31303
B, 396	GM830_C08_84R1_030.fsa	459.906	1084	11611
B, 397	GM830_C08_84R1_030.fsa	462.128	323	3154
B, 398	GM830_C08_84R1_030.fsa	463.147	893	9118
B, 399	GM830_C08_84R1_030.fsa	463.981	889	8530
B, 400	GM830_C08_84R1_030.fsa	466.022	169	1484
B, 401	GM830_C08_84R1_030.fsa	467.135	250	2611
B, 402	GM830_C08_84R1_030.fsa	467.786	154	1056
B, 403	GM830_C08_84R1_030.fsa	468.994	11	12
B, 404	GM830_C08_84R1_030.fsa	472.158	31673	213390
B, 405	GM830_C08_84R1_030.fsa	476.168	3	3
B, 406	GM830_C08_84R1_030.fsa	476.915	8	11
B, 407	GM830_C08_84R1_030.fsa	477.849	20	56
B, 408	GM830_C08_84R1_030.fsa	478.316	10	38
B, 409	GM830_C08_84R1_030.fsa	479.158	23	72
G, 1	GM830_C08_84R1_030.fsa	27.8134	1759	4911
G, 2	GM830_C08_84R1_030.fsa	472.53	5409	25581
G, 3	GM830_C08_84R1_030.fsa	473.555	6717	59206
Y, 1	GM830_C08_84R1_030.fsa	27.491	10877	29981
Y, 2	GM830_C08_84R1_030.fsa	472.251	11315	72651
Y, 3	GM830_C08_84R1_030.fsa	472.996	9902	86832
Y, 4	GM830_C08_84R1_030.fsa	474.022	11099	62157
R, 1	GM830_C08_84R1_030.fsa	473.555	2226	16085
O, 1	GM830_C08_84R1_030.fsa	20	6961	70809
O, 2	GM830_C08_84R1_030.fsa	40	6404	45471
O, 3	GM830_C08_84R1_030.fsa	60	12134	66221
O, 4	GM830_C08_84R1_030.fsa	80	7858	42999
O, 5	GM830_C08_84R1_030.fsa	100	12280	63643
O, 6	GM830_C08_84R1_030.fsa	114	13769	69709
O, 7	GM830_C08_84R1_030.fsa	120	10774	56575
O, 8	GM830_C08_84R1_030.fsa	140	8709	43968
O, 9	GM830_C08_84R1_030.fsa	160	9100	47631
O, 10	GM830_C08_84R1_030.fsa	180	10928	56442
O, 11	GM830_C08_84R1_030.fsa	200	8277	44170
O, 12	GM830_C08_84R1_030.fsa	214	8148	45000
O, 13	GM830_C08_84R1_030.fsa	220	6476	37066
O, 14	GM830_C08_84R1_030.fsa	240	9257	55132
O, 15	GM830_C08_84R1_030.fsa	250	4247	26714
O, 16	GM830_C08_84R1_030.fsa	260	6723	43079
O, 17	GM830_C08_84R1_030.fsa	280	7388	50672
O, 18	GM830_C08_84R1_030.fsa	300	7552	54281
O, 19	GM830_C08_84R1_030.fsa	314	4877	36654
O, 20	GM830_C08_84R1_030.fsa	320	5391	41838
O, 21	GM830_C08_84R1_030.fsa	340	6976	56491
O, 22	GM830_C08_84R1_030.fsa	360	5806	48837
O, 23	GM830_C08_84R1_030.fsa	380	4194	36987
O, 24	GM830_C08_84R1_030.fsa	400	5822	53926
O, 25	GM830_C08_84R1_030.fsa	414	5555	51742
O, 26	GM830_C08_84R1_030.fsa	420	5180	50013
O, 27	GM830_C08_84R1_030.fsa	440	6362	62105
O, 28	GM830_C08_84R1_030.fsa	460	7054	68646
O, 29	GM830_C08_84R1_030.fsa	480	6452	68277
O, 30	GM830_C08_84R1_030.fsa	500	2957	31271
O, 31	GM830_C08_84R1_030.fsa	514	3220	34170
O, 32	GM830_C08_84R1_030.fsa	520	7104	76569
O, 33	GM830_C08_84R1_030.fsa	540	5698	62691
O, 34	GM830_C08_84R1_030.fsa	560	3671	41369
O, 35	GM830_C08_84R1_030.fsa	580	5675	64050
O, 36	GM830_C08_84R1_030.fsa	600	3736	41464

## Sheet: 84R2
Dye/Sample Peak	Sample File Name	Size	Height	Area in Point
B, 1	GM830_C09_84R2_038.fsa	2.9008	68	493
B, 2	GM830_C09_84R2_038.fsa	4.4275	86	615
B, 3	GM830_C09_84R2_038.fsa	5.9542	9	34
B, 4	GM830_C09_84R2_038.fsa	9.4657	161	1106
B, 5	GM830_C09_84R2_038.fsa	11.9084	384	1603
B, 6	GM830_C09_84R2_038.fsa	13.7405	177	1106
B, 7	GM830_C09_84R2_038.fsa	14.5038	208	1277
B, 8	GM830_C09_84R2_038.fsa	15.4199	171	832
B, 9	GM830_C09_84R2_038.fsa	17.0992	128	389
B, 10	GM830_C09_84R2_038.fsa	18.7786	2329	11864
B, 11	GM830_C09_84R2_038.fsa	20.3526	1222	6695
B, 12	GM830_C09_84R2_038.fsa	21.5735	1216	6688
B, 13	GM830_C09_84R2_038.fsa	22.9442	59	262
B, 14	GM830_C09_84R2_038.fsa	24.1224	12	30
B, 15	GM830_C09_84R2_038.fsa	25.4457	123	278
B, 16	GM830_C09_84R2_038.fsa	27.3851	31284	215821
B, 17	GM830_C09_84R2_038.fsa	29.4271	19107	119634
B, 18	GM830_C09_84R2_038.fsa	32.0089	8064	39661
B, 19	GM830_C09_84R2_038.fsa	33.7738	2581	11533
B, 20	GM830_C09_84R2_038.fsa	34.9249	4046	19883
B, 21	GM830_C09_84R2_038.fsa	36.6148	1339	5752
B, 22	GM830_C09_84R2_038.fsa	37.9903	3400	14875
B, 23	GM830_C09_84R2_038.fsa	39.7357	1463	8296
B, 24	GM830_C09_84R2_038.fsa	41.1021	13	21
B, 25	GM830_C09_84R2_038.fsa	41.9507	24	73
B, 26	GM830_C09_84R2_038.fsa	43.2696	482	2775
B, 27	GM830_C09_84R2_038.fsa	44.6884	1420	12583
B, 28	GM830_C09_84R2_038.fsa	47.2376	777	8034
B, 29	GM830_C09_84R2_038.fsa	49.4994	31	77
B, 30	GM830_C09_84R2_038.fsa	50.6113	687	2944
B, 31	GM830_C09_84R2_038.fsa	51.3823	1454	6566
B, 32	GM830_C09_84R2_038.fsa	53.2303	4821	32053
B, 33	GM830_C09_84R2_038.fsa	55.5726	1872	8265
B, 34	GM830_C09_84R2_038.fsa	56.8277	2423	11668
B, 35	GM830_C09_84R2_038.fsa	57.5527	1251	6674
B, 36	GM830_C09_84R2_038.fsa	58.6817	5109	24996
B, 37	GM830_C09_84R2_038.fsa	60.215	226	719
B, 38	GM830_C09_84R2_038.fsa	61.3952	2487	11132
B, 39	GM830_C09_84R2_038.fsa	62.7853	45	218
B, 40	GM830_C09_84R2_038.fsa	63.9576	2717	13398
B, 41	GM830_C09_84R2_038.fsa	65.0202	1152	5528
B, 42	GM830_C09_84R2_038.fsa	66.5029	292	1283
B, 43	GM830_C09_84R2_038.fsa	67.3475	514	2287
B, 44	GM830_C09_84R2_038.fsa	68.2956	1844	8936
B, 45	GM830_C09_84R2_038.fsa	69.2412	198	912
B, 46	GM830_C09_84R2_038.fsa	70.3938	583	2631
B, 47	GM830_C09_84R2_038.fsa	71.1254	108	443
B, 48	GM830_C09_84R2_038.fsa	71.9598	1264	5686
B, 49	GM830_C09_84R2_038.fsa	73.208	732	3153
B, 50	GM830_C09_84R2_038.fsa	74.4521	1907	8894
B, 51	GM830_C09_84R2_038.fsa	75.3825	1337	6384
B, 52	GM830_C09_84R2_038.fsa	76.5165	2124	9904
B, 53	GM830_C09_84R2_038.fsa	77.5444	805	3550
B, 54	GM830_C09_84R2_038.fsa	78.7742	268	1233
B, 55	GM830_C09_84R2_038.fsa	79.898	2627	12684
B, 56	GM830_C09_84R2_038.fsa	81.3194	142	432
B, 57	GM830_C09_84R2_038.fsa	82.3324	2265	11176
B, 58	GM830_C09_84R2_038.fsa	83.748	866	4248
B, 59	GM830_C09_84R2_038.fsa	84.5554	3932	19977
B, 60	GM830_C09_84R2_038.fsa	85.1603	1101	6187
B, 61	GM830_C09_84R2_038.fsa	85.8653	1504	6826
B, 62	GM830_C09_84R2_038.fsa	86.9716	1726	7705
B, 63	GM830_C09_84R2_038.fsa	88.076	268	914
B, 64	GM830_C09_84R2_038.fsa	89.4788	327	1387
B, 65	GM830_C09_84R2_038.fsa	90.7786	529	2174
B, 66	GM830_C09_84R2_038.fsa	91.7766	515	1989
B, 67	GM830_C09_84R2_038.fsa	92.8726	1409	6051
B, 68	GM830_C09_84R2_038.fsa	93.8674	686	2776
B, 69	GM830_C09_84R2_038.fsa	94.7613	889	3662
B, 70	GM830_C09_84R2_038.fsa	95.7531	937	4001
B, 71	GM830_C09_84R2_038.fsa	96.7433	1725	7879
B, 72	GM830_C09_84R2_038.fsa	98.7191	5018	25467
B, 73	GM830_C09_84R2_038.fsa	99.8031	2471	12385
B, 74	GM830_C09_84R2_038.fsa	100.8	401	1980
B, 75	GM830_C09_84R2_038.fsa	101.599	133	471
B, 76	GM830_C09_84R2_038.fsa	102.794	2116	9861
B, 77	GM830_C09_84R2_038.fsa	103.887	885	4011
B, 78	GM830_C09_84R2_038.fsa	105.077	473	1931
B, 79	GM830_C09_84R2_038.fsa	105.967	1839	8688
B, 80	GM830_C09_84R2_038.fsa	107.151	3616	17639
B, 81	GM830_C09_84R2_038.fsa	108.431	652	2578
B, 82	GM830_C09_84R2_038.fsa	109.511	1352	6051
B, 83	GM830_C09_84R2_038.fsa	110.392	236	890
B, 84	GM830_C09_84R2_038.fsa	111.175	1371	6277
B, 85	GM830_C09_84R2_038.fsa	112.248	1719	8072
B, 86	GM830_C09_84R2_038.fsa	113.028	53	177
B, 87	GM830_C09_84R2_038.fsa	114.384	3581	17281
B, 88	GM830_C09_84R2_038.fsa	115.245	337	1762
B, 89	GM830_C09_84R2_038.fsa	116.105	537	2452
B, 90	GM830_C09_84R2_038.fsa	117.249	529	2279
B, 91	GM830_C09_84R2_038.fsa	118.39	468	1921
B, 92	GM830_C09_84R2_038.fsa	119.527	1804	7779
B, 93	GM830_C09_84R2_038.fsa	120.655	1321	6130
B, 94	GM830_C09_84R2_038.fsa	121.404	2011	9679
B, 95	GM830_C09_84R2_038.fsa	122.526	1575	7485
B, 96	GM830_C09_84R2_038.fsa	123.275	651	3001
B, 97	GM830_C09_84R2_038.fsa	124.397	1737	8276
B, 98	GM830_C09_84R2_038.fsa	125.519	5885	28279
B, 99	GM830_C09_84R2_038.fsa	126.641	2573	11977
B, 100	GM830_C09_84R2_038.fsa	127.857	721	3130
B, 101	GM830_C09_84R2_038.fsa	128.792	721	3335
B, 102	GM830_C09_84R2_038.fsa	129.726	1908	9082
B, 103	GM830_C09_84R2_038.fsa	130.848	179	627
B, 104	GM830_C09_84R2_038.fsa	131.782	1328	5928
B, 105	GM830_C09_84R2_038.fsa	133.557	5416	26961
B, 106	GM830_C09_84R2_038.fsa	134.584	1314	6367
B, 107	GM830_C09_84R2_038.fsa	135.518	694	2966
B, 108	GM830_C09_84R2_038.fsa	136.546	512	2054
B, 109	GM830_C09_84R2_038.fsa	137.76	280	949
B, 110	GM830_C09_84R2_038.fsa	138.693	1293	5649
B, 111	GM830_C09_84R2_038.fsa	140.479	4354	22001
B, 112	GM830_C09_84R2_038.fsa	141.533	5402	26954
B, 113	GM830_C09_84R2_038.fsa	142.97	2759	15156
B, 114	GM830_C09_84R2_038.fsa	144.023	812	3321
B, 115	GM830_C09_84R2_038.fsa	145.172	797	3507
B, 116	GM830_C09_84R2_038.fsa	146.321	276	1180
B, 117	GM830_C09_84R2_038.fsa	147.47	240	856
B, 118	GM830_C09_84R2_038.fsa	148.522	2507	11408
B, 119	GM830_C09_84R2_038.fsa	149.671	1382	6887
B, 120	GM830_C09_84R2_038.fsa	150.341	2965	16072
B, 121	GM830_C09_84R2_038.fsa	151.489	629	2871
B, 122	GM830_C09_84R2_038.fsa	152.541	307	1135
B, 123	GM830_C09_84R2_038.fsa	153.689	810	3675
B, 124	GM830_C09_84R2_038.fsa	154.741	3545	17524
B, 125	GM830_C09_84R2_038.fsa	155.602	875	4299
B, 126	GM830_C09_84R2_038.fsa	156.463	903	4415
B, 127	GM830_C09_84R2_038.fsa	157.323	1543	7294
B, 128	GM830_C09_84R2_038.fsa	158.566	829	3624
B, 129	GM830_C09_84R2_038.fsa	159.618	2939	14028
B, 130	GM830_C09_84R2_038.fsa	160.842	380	1470
B, 131	GM830_C09_84R2_038.fsa	161.871	4169	19683
B, 132	GM830_C09_84R2_038.fsa	162.992	1303	6226
B, 133	GM830_C09_84R2_038.fsa	163.833	1161	5279
B, 134	GM830_C09_84R2_038.fsa	164.766	423	1663
B, 135	GM830_C09_84R2_038.fsa	165.885	1108	4994
B, 136	GM830_C09_84R2_038.fsa	166.911	3044	14498
B, 137	GM830_C09_84R2_038.fsa	168.029	1816	8748
B, 138	GM830_C09_84R2_038.fsa	168.96	708	3030
B, 139	GM830_C09_84R2_038.fsa	170.169	696	3032
B, 140	GM830_C09_84R2_038.fsa	171.192	1963	9594
B, 141	GM830_C09_84R2_038.fsa	172.307	405	1810
B, 142	GM830_C09_84R2_038.fsa	173.236	2525	12358
B, 143	GM830_C09_84R2_038.fsa	174.442	315	1456
B, 144	GM830_C09_84R2_038.fsa	175.185	2056	10261
B, 145	GM830_C09_84R2_038.fsa	176.112	2063	10396
B, 146	GM830_C09_84R2_038.fsa	177.224	351	1368
B, 147	GM830_C09_84R2_038.fsa	178.242	1026	4794
B, 148	GM830_C09_84R2_038.fsa	179.075	663	2990
B, 149	GM830_C09_84R2_038.fsa	180.094	1327	6159
B, 150	GM830_C09_84R2_038.fsa	181.125	3385	16330
B, 151	GM830_C09_84R2_038.fsa	182.155	893	4052
B, 152	GM830_C09_84R2_038.fsa	183.373	1866	8818
B, 153	GM830_C09_84R2_038.fsa	184.497	920	4187
B, 154	GM830_C09_84R2_038.fsa	185.714	556	2586
B, 155	GM830_C09_84R2_038.fsa	186.836	618	2746
B, 156	GM830_C09_84R2_038.fsa	187.959	180	724
B, 157	GM830_C09_84R2_038.fsa	188.894	78	224
B, 158	GM830_C09_84R2_038.fsa	189.829	574	2441
B, 159	GM830_C09_84R2_038.fsa	190.857	1462	7493
B, 160	GM830_C09_84R2_038.fsa	191.511	1232	6821
B, 161	GM830_C09_84R2_038.fsa	192.445	1674	8019
B, 162	GM830_C09_84R2_038.fsa	193.565	396	1664
B, 163	GM830_C09_84R2_038.fsa	194.405	1461	7166
B, 164	GM830_C09_84R2_038.fsa	195.431	4094	21315
B, 165	GM830_C09_84R2_038.fsa	196.364	22	61
B, 166	GM830_C09_84R2_038.fsa	197.297	4419	22964
B, 167	GM830_C09_84R2_038.fsa	198.229	77	298
B, 168	GM830_C09_84R2_038.fsa	199.255	817	4008
B, 169	GM830_C09_84R2_038.fsa	200.184	36	88
B, 170	GM830_C09_84R2_038.fsa	201.286	3245	17178
B, 171	GM830_C09_84R2_038.fsa	202.388	625	3071
B, 172	GM830_C09_84R2_038.fsa	203.4	864	4067
B, 173	GM830_C09_84R2_038.fsa	204.319	73	244
B, 174	GM830_C09_84R2_038.fsa	205.332	2481	13161
B, 175	GM830_C09_84R2_038.fsa	206.16	73	327
B, 176	GM830_C09_84R2_038.fsa	207.449	996	5293
B, 177	GM830_C09_84R2_038.fsa	208.647	42	135
B, 178	GM830_C09_84R2_038.fsa	209.569	643	3245
B, 179	GM830_C09_84R2_038.fsa	210.676	36	132
B, 180	GM830_C09_84R2_038.fsa	211.691	4784	26684
B, 181	GM830_C09_84R2_038.fsa	212.707	90	288
B, 182	GM830_C09_84R2_038.fsa	213.723	909	4611
B, 183	GM830_C09_84R2_038.fsa	214.751	405	1978
B, 184	GM830_C09_84R2_038.fsa	215.689	245	1196
B, 185	GM830_C09_84R2_038.fsa	216.532	271	1238
B, 186	GM830_C09_84R2_038.fsa	217.751	1011	5306
B, 187	GM830_C09_84R2_038.fsa	218.876	117	394
B, 188	GM830_C09_84R2_038.fsa	219.906	655	3384
B, 189	GM830_C09_84R2_038.fsa	221.737	4698	28502
B, 190	GM830_C09_84R2_038.fsa	222.741	1024	6060
B, 191	GM830_C09_84R2_038.fsa	223.836	582	3116
B, 192	GM830_C09_84R2_038.fsa	224.839	691	3674
B, 193	GM830_C09_84R2_038.fsa	226.024	122	562
B, 194	GM830_C09_84R2_038.fsa	226.935	1606	9621
B, 195	GM830_C09_84R2_038.fsa	228.574	2167	14009
B, 196	GM830_C09_84R2_038.fsa	229.665	828	4697
B, 197	GM830_C09_84R2_038.fsa	230.847	78	293
B, 198	GM830_C09_84R2_038.fsa	231.937	267	1388
B, 199	GM830_C09_84R2_038.fsa	232.844	380	2104
B, 200	GM830_C09_84R2_038.fsa	233.842	1196	6994
B, 201	GM830_C09_84R2_038.fsa	234.931	69	214
B, 202	GM830_C09_84R2_038.fsa	235.837	901	4810
B, 203	GM830_C09_84R2_038.fsa	237.558	3236	19887
B, 204	GM830_C09_84R2_038.fsa	238.734	317	1496
B, 205	GM830_C09_84R2_038.fsa	239.729	505	2493
B, 206	GM830_C09_84R2_038.fsa	240.931	210	1160
B, 207	GM830_C09_84R2_038.fsa	241.954	872	5393
B, 208	GM830_C09_84R2_038.fsa	242.883	590	3518
B, 209	GM830_C09_84R2_038.fsa	243.996	74	247
B, 210	GM830_C09_84R2_038.fsa	245.015	404	2244
B, 211	GM830_C09_84R2_038.fsa	245.94	813	4807
B, 212	GM830_C09_84R2_038.fsa	247.049	237	1295
B, 213	GM830_C09_84R2_038.fsa	247.88	2012	12822
B, 214	GM830_C09_84R2_038.fsa	249.724	890	5165
B, 215	GM830_C09_84R2_038.fsa	250.809	83	330
B, 216	GM830_C09_84R2_038.fsa	251.706	116	516
B, 217	GM830_C09_84R2_038.fsa	252.782	289	1449
B, 218	GM830_C09_84R2_038.fsa	253.766	693	3920
B, 219	GM830_C09_84R2_038.fsa	254.839	284	1176
B, 220	GM830_C09_84R2_038.fsa	255.999	669	4576
B, 221	GM830_C09_84R2_038.fsa	256.801	2811	21287
B, 222	GM830_C09_84R2_038.fsa	257.78	398	2355
B, 223	GM830_C09_84R2_038.fsa	258.757	553	2931
B, 224	GM830_C09_84R2_038.fsa	259.823	68	227
B, 225	GM830_C09_84R2_038.fsa	260.813	1283	7211
B, 226	GM830_C09_84R2_038.fsa	261.806	194	774
B, 227	GM830_C09_84R2_038.fsa	262.71	731	3898
B, 228	GM830_C09_84R2_038.fsa	263.613	299	1349
B, 229	GM830_C09_84R2_038.fsa	264.608	414	1991
B, 230	GM830_C09_84R2_038.fsa	265.783	78	339
B, 231	GM830_C09_84R2_038.fsa	266.777	667	4109
B, 232	GM830_C09_84R2_038.fsa	267.772	460	2744
B, 233	GM830_C09_84R2_038.fsa	268.858	193	905
B, 234	GM830_C09_84R2_038.fsa	270.034	750	4388
B, 235	GM830_C09_84R2_038.fsa	271.211	245	1344
B, 236	GM830_C09_84R2_038.fsa	272.116	557	3524
B, 237	GM830_C09_84R2_038.fsa	273.837	5746	40967
B, 238	GM830_C09_84R2_038.fsa	274.742	586	4175
B, 239	GM830_C09_84R2_038.fsa	275.649	234	1508
B, 240	GM830_C09_84R2_038.fsa	276.645	1609	11010
B, 241	GM830_C09_84R2_038.fsa	277.733	32	84
B, 242	GM830_C09_84R2_038.fsa	278.73	1244	8003
B, 243	GM830_C09_84R2_038.fsa	279.909	41	159
B, 244	GM830_C09_84R2_038.fsa	280.9	164	798
B, 245	GM830_C09_84R2_038.fsa	281.89	144	852
B, 246	GM830_C09_84R2_038.fsa	282.79	673	4400
B, 247	GM830_C09_84R2_038.fsa	283.869	297	1571
B, 248	GM830_C09_84R2_038.fsa	285.037	293	1512
B, 249	GM830_C09_84R2_038.fsa	285.936	149	739
B, 250	GM830_C09_84R2_038.fsa	286.834	110	482
B, 251	GM830_C09_84R2_038.fsa	287.732	636	4183
B, 252	GM830_C09_84R2_038.fsa	288.898	23	65
B, 253	GM830_C09_84R2_038.fsa	289.796	702	4411
B, 254	GM830_C09_84R2_038.fsa	291.589	3116	23497
B, 255	GM830_C09_84R2_038.fsa	292.575	1918	14351
B, 256	GM830_C09_84R2_038.fsa	293.739	146	616
B, 257	GM830_C09_84R2_038.fsa	295.619	3616	25994
B, 258	GM830_C09_84R2_038.fsa	296.603	69	338
B, 259	GM830_C09_84R2_038.fsa	297.587	1868	13968
B, 260	GM830_C09_84R2_038.fsa	298.481	117	523
B, 261	GM830_C09_84R2_038.fsa	299.375	152	691
B, 262	GM830_C09_84R2_038.fsa	300.353	356	2058
B, 263	GM830_C09_84R2_038.fsa	301.501	157	809
B, 264	GM830_C09_84R2_038.fsa	302.563	343	2021
B, 265	GM830_C09_84R2_038.fsa	303.627	446	2842
B, 266	GM830_C09_84R2_038.fsa	304.603	77	307
B, 267	GM830_C09_84R2_038.fsa	305.759	46	146
B, 268	GM830_C09_84R2_038.fsa	306.828	1833	12682
B, 269	GM830_C09_84R2_038.fsa	307.899	2665	20245
B, 270	GM830_C09_84R2_038.fsa	308.792	28	95
B, 271	GM830_C09_84R2_038.fsa	309.776	1078	7011
B, 272	GM830_C09_84R2_038.fsa	310.762	343	1691
B, 273	GM830_C09_84R2_038.fsa	311.84	1115	7172
B, 274	GM830_C09_84R2_038.fsa	312.919	63	209
B, 275	GM830_C09_84R2_038.fsa	314.092	194	1267
B, 276	GM830_C09_84R2_038.fsa	314.922	104	650
B, 277	GM830_C09_84R2_038.fsa	316.952	504	3868
B, 278	GM830_C09_84R2_038.fsa	317.967	990	6679
B, 279	GM830_C09_84R2_038.fsa	318.891	51	144
B, 280	GM830_C09_84R2_038.fsa	319.815	237	1178
B, 281	GM830_C09_84R2_038.fsa	320.993	1648	13067
B, 282	GM830_C09_84R2_038.fsa	321.805	490	3427
B, 283	GM830_C09_84R2_038.fsa	322.886	1000	6628
B, 284	GM830_C09_84R2_038.fsa	323.876	72	200
B, 285	GM830_C09_84R2_038.fsa	325.044	48	187
B, 286	GM830_C09_84R2_038.fsa	326.032	968	7453
B, 287	GM830_C09_84R2_038.fsa	327.107	80	392
B, 288	GM830_C09_84R2_038.fsa	328.271	31	67
B, 289	GM830_C09_84R2_038.fsa	329.344	1258	9017
B, 290	GM830_C09_84R2_038.fsa	330.327	14	25
B, 291	GM830_C09_84R2_038.fsa	331.219	675	4702
B, 292	GM830_C09_84R2_038.fsa	333	3303	28945
B, 293	GM830_C09_84R2_038.fsa	333.889	184	919
B, 294	GM830_C09_84R2_038.fsa	334.866	224	1084
B, 295	GM830_C09_84R2_038.fsa	336.019	956	7386
B, 296	GM830_C09_84R2_038.fsa	336.906	1932	16138
B, 297	GM830_C09_84R2_038.fsa	338.587	58	278
B, 298	GM830_C09_84R2_038.fsa	339.735	402	2272
B, 299	GM830_C09_84R2_038.fsa	340.807	433	2527
B, 300	GM830_C09_84R2_038.fsa	342.691	1094	8717
B, 301	GM830_C09_84R2_038.fsa	343.587	21	78
B, 302	GM830_C09_84R2_038.fsa	344.484	439	2602
B, 303	GM830_C09_84R2_038.fsa	345.65	204	1212
B, 304	GM830_C09_84R2_038.fsa	346.637	304	1998
B, 305	GM830_C09_84R2_038.fsa	347.713	343	2102
B, 306	GM830_C09_84R2_038.fsa	348.879	232	1341
B, 307	GM830_C09_84R2_038.fsa	349.865	44	146
B, 308	GM830_C09_84R2_038.fsa	350.942	61	445
B, 309	GM830_C09_84R2_038.fsa	351.839	57	340
B, 310	GM830_C09_84R2_038.fsa	354.081	1018	8290
B, 311	GM830_C09_84R2_038.fsa	355.067	164	928
B, 312	GM830_C09_84R2_038.fsa	356.144	49	148
B, 313	GM830_C09_84R2_038.fsa	357.22	1031	6860
B, 314	GM830_C09_84R2_038.fsa	358.206	190	750
B, 315	GM830_C09_84R2_038.fsa	359.372	1266	8998
B, 316	GM830_C09_84R2_038.fsa	360.357	301	1878
B, 317	GM830_C09_84R2_038.fsa	361.249	443	2663
B, 318	GM830_C09_84R2_038.fsa	362.944	287	1952
B, 319	GM830_C09_84R2_038.fsa	364.014	26	81
B, 320	GM830_C09_84R2_038.fsa	365.085	59	212
B, 321	GM830_C09_84R2_038.fsa	366.156	299	1608
B, 322	GM830_C09_84R2_038.fsa	367.227	284	1899
B, 323	GM830_C09_84R2_038.fsa	368.12	220	1432
B, 324	GM830_C09_84R2_038.fsa	369.101	400	2751
B, 325	GM830_C09_84R2_038.fsa	370.173	363	2396
B, 326	GM830_C09_84R2_038.fsa	371.244	36	153
B, 327	GM830_C09_84R2_038.fsa	373.388	751	6805
B, 328	GM830_C09_84R2_038.fsa	374.37	797	7067
B, 329	GM830_C09_84R2_038.fsa	376.336	1950	17321
B, 330	GM830_C09_84R2_038.fsa	377.319	824	7560
B, 331	GM830_C09_84R2_038.fsa	379.285	2670	23420
B, 332	GM830_C09_84R2_038.fsa	380.361	6	6
B, 333	GM830_C09_84R2_038.fsa	381.084	1	1
B, 334	GM830_C09_84R2_038.fsa	382.348	440	3231
B, 335	GM830_C09_84R2_038.fsa	383.431	822	6365
B, 336	GM830_C09_84R2_038.fsa	384.604	101	591
B, 337	GM830_C09_84R2_038.fsa	385.596	878	8179
B, 338	GM830_C09_84R2_038.fsa	388.211	1276	11138
B, 339	GM830_C09_84R2_038.fsa	389.292	15	25
B, 340	GM830_C09_84R2_038.fsa	390.373	190	1087
B, 341	GM830_C09_84R2_038.fsa	392.355	1932	18193
B, 342	GM830_C09_84R2_038.fsa	393.525	215	1422
B, 343	GM830_C09_84R2_038.fsa	394.605	175	1151
B, 344	GM830_C09_84R2_038.fsa	395.685	964	9007
B, 345	GM830_C09_84R2_038.fsa	396.764	1617	15677
B, 346	GM830_C09_84R2_038.fsa	398.562	375	2592
B, 347	GM830_C09_84R2_038.fsa	400.702	794	9810
B, 348	GM830_C09_84R2_038.fsa	402.459	379	3064
B, 349	GM830_C09_84R2_038.fsa	404.221	25	101
B, 350	GM830_C09_84R2_038.fsa	405.457	705	6674
B, 351	GM830_C09_84R2_038.fsa	406.253	123	907
B, 352	GM830_C09_84R2_038.fsa	407.671	9	23
B, 353	GM830_C09_84R2_038.fsa	408.47	100	612
B, 354	GM830_C09_84R2_038.fsa	409.625	849	7374
B, 355	GM830_C09_84R2_038.fsa	411.496	1699	17271
B, 356	GM830_C09_84R2_038.fsa	412.568	420	3923
B, 357	GM830_C09_84R2_038.fsa	413.552	304	2200
B, 358	GM830_C09_84R2_038.fsa	415.474	2400	24369
B, 359	GM830_C09_84R2_038.fsa	416.581	250	1445
B, 360	GM830_C09_84R2_038.fsa	417.781	66	321
B, 361	GM830_C09_84R2_038.fsa	419.815	1610	17780
B, 362	GM830_C09_84R2_038.fsa	420.81	1879	18338
B, 363	GM830_C09_84R2_038.fsa	422.878	855	8263
B, 364	GM830_C09_84R2_038.fsa	423.956	1180	12004
B, 365	GM830_C09_84R2_038.fsa	425.843	612	6407
B, 366	GM830_C09_84R2_038.fsa	428.984	412	3823
B, 367	GM830_C09_84R2_038.fsa	431.943	292	2935
B, 368	GM830_C09_84R2_038.fsa	432.749	135	917
B, 369	GM830_C09_84R2_038.fsa	434.81	1413	14364
B, 370	GM830_C09_84R2_038.fsa	435.795	1786	19892
B, 371	GM830_C09_84R2_038.fsa	437.764	80	648
B, 372	GM830_C09_84R2_038.fsa	438.479	5	9
B, 373	GM830_C09_84R2_038.fsa	440.737	590	8294
B, 374	GM830_C09_84R2_038.fsa	443.871	383	3789
B, 375	GM830_C09_84R2_038.fsa	444.887	98	568
B, 376	GM830_C09_84R2_038.fsa	446.827	742	8119
B, 377	GM830_C09_84R2_038.fsa	447.844	586	6177
B, 378	GM830_C09_84R2_038.fsa	448.769	193	1385
B, 379	GM830_C09_84R2_038.fsa	450.991	255	2377
B, 380	GM830_C09_84R2_038.fsa	451.917	294	2642
B, 381	GM830_C09_84R2_038.fsa	454.143	1016	9129
B, 382	GM830_C09_84R2_038.fsa	456.093	1862	14521
B, 383	GM830_C09_84R2_038.fsa	457.023	2534	29728
B, 384	GM830_C09_84R2_038.fsa	460	568	4910
B, 385	GM830_C09_84R2_038.fsa	461.918	298	2326
B, 386	GM830_C09_84R2_038.fsa	463.198	965	11906
B, 387	GM830_C09_84R2_038.fsa	463.839	900	6913
B, 388	GM830_C09_84R2_038.fsa	465.577	169	1078
B, 389	GM830_C09_84R2_038.fsa	466.31	212	2487
B, 390	GM830_C09_84R2_038.fsa	467.592	52	193
B, 391	GM830_C09_84R2_038.fsa	469.243	10	21
B, 392	GM830_C09_84R2_038.fsa	472.087	31664	211234
B, 393	GM830_C09_84R2_038.fsa	476.684	1	1
B, 394	GM830_C09_84R2_038.fsa	478.065	17	41
B, 395	GM830_C09_84R2_038.fsa	479.263	15	43
B, 396	GM830_C09_84R2_038.fsa	479.631	12	30
G, 1	GM830_C09_84R2_038.fsa	27.8617	1934	9468
G, 2	GM830_C09_84R2_038.fsa	472.547	5802	34265
G, 3	GM830_C09_84R2_038.fsa	473.557	7022	79553
Y, 1	GM830_C09_84R2_038.fsa	27.5444	10615	31481
Y, 2	GM830_C09_84R2_038.fsa	472.179	10858	81748
Y, 3	GM830_C09_84R2_038.fsa	474.017	9963	68990
R, 1	GM830_C09_84R2_038.fsa	473.557	2251	13135
O, 1	GM830_C09_84R2_038.fsa	20	7601	78580
O, 2	GM830_C09_84R2_038.fsa	40	7100	51123
O, 3	GM830_C09_84R2_038.fsa	60	13511	73549
O, 4	GM830_C09_84R2_038.fsa	80	8554	47655
O, 5	GM830_C09_84R2_038.fsa	100	13511	70080
O, 6	GM830_C09_84R2_038.fsa	114	14915	77489
O, 7	GM830_C09_84R2_038.fsa	120	11998	62771
O, 8	GM830_C09_84R2_038.fsa	140	9620	48257
O, 9	GM830_C09_84R2_038.fsa	160	9901	52302
O, 10	GM830_C09_84R2_038.fsa	180	11651	62237
O, 11	GM830_C09_84R2_038.fsa	200	8856	48651
O, 12	GM830_C09_84R2_038.fsa	214	8810	49798
O, 13	GM830_C09_84R2_038.fsa	220	6809	41265
O, 14	GM830_C09_84R2_038.fsa	240	9834	61325
O, 15	GM830_C09_84R2_038.fsa	250	4609	29827
O, 16	GM830_C09_84R2_038.fsa	260	7188	48284
O, 17	GM830_C09_84R2_038.fsa	280	7861	56926
O, 18	GM830_C09_84R2_038.fsa	300	8072	61339
O, 19	GM830_C09_84R2_038.fsa	314	5283	41454
O, 20	GM830_C09_84R2_038.fsa	320	5870	47420
O, 21	GM830_C09_84R2_038.fsa	340	7448	63637
O, 22	GM830_C09_84R2_038.fsa	360	6246	56340
O, 23	GM830_C09_84R2_038.fsa	380	4581	41775
O, 24	GM830_C09_84R2_038.fsa	400	6274	61210
O, 25	GM830_C09_84R2_038.fsa	414	5897	59446
O, 26	GM830_C09_84R2_038.fsa	420	5530	55678
O, 27	GM830_C09_84R2_038.fsa	440	6693	69637
O, 28	GM830_C09_84R2_038.fsa	460	7433	75908
O, 29	GM830_C09_84R2_038.fsa	480	6748	76025
O, 30	GM830_C09_84R2_038.fsa	500	3124	34967
O, 31	GM830_C09_84R2_038.fsa	514	3374	38665
O, 32	GM830_C09_84R2_038.fsa	520	7559	85749
O, 33	GM830_C09_84R2_038.fsa	540	6105	71124
O, 34	GM830_C09_84R2_038.fsa	560	3909	46315
O, 35	GM830_C09_84R2_038.fsa	580	6084	71255
O, 36	GM830_C09_84R2_038.fsa	600	3931	46571

## Sheet: 84R3
Dye/Sample Peak	Sample File Name	Size	Height	Area in Point
B, 1	GM830_C10_84R3_038.fsa	2.9008	72	504
B, 2	GM830_C10_84R3_038.fsa	4.2748	83	664
B, 3	GM830_C10_84R3_038.fsa	5.9542	7	15
B, 4	GM830_C10_84R3_038.fsa	6.5649	5	6
B, 5	GM830_C10_84R3_038.fsa	9.313	238	977
B, 6	GM830_C10_84R3_038.fsa	10.5344	34	99
B, 7	GM830_C10_84R3_038.fsa	11.9084	322	1412
B, 8	GM830_C10_84R3_038.fsa	13.8931	148	1091
B, 9	GM830_C10_84R3_038.fsa	14.6565	182	1153
B, 10	GM830_C10_84R3_038.fsa	15.4199	148	687
B, 11	GM830_C10_84R3_038.fsa	17.2519	110	308
B, 12	GM830_C10_84R3_038.fsa	18.7786	2121	10663
B, 13	GM830_C10_84R3_038.fsa	20.3518	1078	5817
B, 14	GM830_C10_84R3_038.fsa	21.5701	1040	6087
B, 15	GM830_C10_84R3_038.fsa	22.9383	47	137
B, 16	GM830_C10_84R3_038.fsa	24.1148	12	12
B, 17	GM830_C10_84R3_038.fsa	25.5999	151	385
B, 18	GM830_C10_84R3_038.fsa	27.3742	31517	202298
B, 19	GM830_C10_84R3_038.fsa	29.4154	17132	108309
B, 20	GM830_C10_84R3_038.fsa	31.9977	7591	36423
B, 21	GM830_C10_84R3_038.fsa	33.7637	2425	10969
B, 22	GM830_C10_84R3_038.fsa	34.916	3756	18619
B, 23	GM830_C10_84R3_038.fsa	36.6082	1228	5333
B, 24	GM830_C10_84R3_038.fsa	38.1223	3086	13920
B, 25	GM830_C10_84R3_038.fsa	39.8677	1216	7001
B, 26	GM830_C10_84R3_038.fsa	41.1077	17	18
B, 27	GM830_C10_84R3_038.fsa	41.9608	27	59
B, 28	GM830_C10_84R3_038.fsa	43.4061	409	2490
B, 29	GM830_C10_84R3_038.fsa	44.7126	1281	11394
B, 30	GM830_C10_84R3_038.fsa	47.16	681	7168
B, 31	GM830_C10_84R3_038.fsa	49.6609	22	48
B, 32	GM830_C10_84R3_038.fsa	50.555	630	2647
B, 33	GM830_C10_84R3_038.fsa	51.3308	1314	5627
B, 34	GM830_C10_84R3_038.fsa	53.1903	4403	29101
B, 35	GM830_C10_84R3_038.fsa	55.5468	1710	7620
B, 36	GM830_C10_84R3_038.fsa	56.8094	2258	11079
B, 37	GM830_C10_84R3_038.fsa	57.6424	1182	5770
B, 38	GM830_C10_84R3_038.fsa	58.6742	4503	23045
B, 39	GM830_C10_84R3_038.fsa	60.3229	195	713
B, 40	GM830_C10_84R3_038.fsa	61.5043	2204	10288
B, 41	GM830_C10_84R3_038.fsa	62.8956	36	116
B, 42	GM830_C10_84R3_038.fsa	63.9622	2417	12005
B, 43	GM830_C10_84R3_038.fsa	65.1318	1028	5163
B, 44	GM830_C10_84R3_038.fsa	66.6149	244	957
B, 45	GM830_C10_84R3_038.fsa	67.3542	448	1949
B, 46	GM830_C10_84R3_038.fsa	68.4077	1632	7682
B, 47	GM830_C10_84R3_038.fsa	69.3533	153	559
B, 48	GM830_C10_84R3_038.fsa	70.4009	512	2116
B, 49	GM830_C10_84R3_038.fsa	71.2369	91	324
B, 50	GM830_C10_84R3_038.fsa	71.9667	1094	4790
B, 51	GM830_C10_84R3_038.fsa	73.3182	646	2835
B, 52	GM830_C10_84R3_038.fsa	74.5613	1678	8104
B, 53	GM830_C10_84R3_038.fsa	75.3876	1152	5504
B, 54	GM830_C10_84R3_038.fsa	76.5206	1893	8881
B, 55	GM830_C10_84R3_038.fsa	77.65	710	3329
B, 56	GM830_C10_84R3_038.fsa	78.878	260	1246
B, 57	GM830_C10_84R3_038.fsa	79.8982	2408	11440
B, 58	GM830_C10_84R3_038.fsa	81.3168	133	441
B, 59	GM830_C10_84R3_038.fsa	82.3282	2062	9976
B, 60	GM830_C10_84R3_038.fsa	83.7417	740	4153
B, 61	GM830_C10_84R3_038.fsa	84.5482	3351	17535
B, 62	GM830_C10_84R3_038.fsa	85.2531	941	5231
B, 63	GM830_C10_84R3_038.fsa	85.9574	1360	6201
B, 64	GM830_C10_84R3_038.fsa	87.0627	1593	6929
B, 65	GM830_C10_84R3_038.fsa	88.1663	216	733
B, 66	GM830_C10_84R3_038.fsa	89.5685	294	1194
B, 67	GM830_C10_84R3_038.fsa	90.7683	475	1892
B, 68	GM830_C10_84R3_038.fsa	91.8663	412	1479
B, 69	GM830_C10_84R3_038.fsa	92.8631	1213	5165
B, 70	GM830_C10_84R3_038.fsa	93.958	599	2253
B, 71	GM830_C10_84R3_038.fsa	94.8526	751	2913
B, 72	GM830_C10_84R3_038.fsa	95.7461	824	3298
B, 73	GM830_C10_84R3_038.fsa	96.7376	1515	6738
B, 74	GM830_C10_84R3_038.fsa	98.8154	4455	22885
B, 75	GM830_C10_84R3_038.fsa	99.9013	2223	11185
B, 76	GM830_C10_84R3_038.fsa	100.806	359	1711
B, 77	GM830_C10_84R3_038.fsa	101.611	121	493
B, 78	GM830_C10_84R3_038.fsa	102.816	1894	8705
B, 79	GM830_C10_84R3_038.fsa	103.917	810	3603
B, 80	GM830_C10_84R3_038.fsa	105.116	380	1628
B, 81	GM830_C10_84R3_038.fsa	106.012	1656	7799
B, 82	GM830_C10_84R3_038.fsa	107.106	3254	15732
B, 83	GM830_C10_84R3_038.fsa	108.493	560	2364
B, 84	GM830_C10_84R3_038.fsa	109.58	1226	5510
B, 85	GM830_C10_84R3_038.fsa	110.369	202	870
B, 86	GM830_C10_84R3_038.fsa	111.255	1220	5633
B, 87	GM830_C10_84R3_038.fsa	112.237	1551	7347
B, 88	GM830_C10_84R3_038.fsa	113.022	37	139
B, 89	GM830_C10_84R3_038.fsa	114.48	3119	15722
B, 90	GM830_C10_84R3_038.fsa	115.246	303	1560
B, 91	GM830_C10_84R3_038.fsa	116.107	472	2143
B, 92	GM830_C10_84R3_038.fsa	117.251	462	2039
B, 93	GM830_C10_84R3_038.fsa	118.391	367	1513
B, 94	GM830_C10_84R3_038.fsa	119.622	1499	7085
B, 95	GM830_C10_84R3_038.fsa	120.654	1174	5734
B, 96	GM830_C10_84R3_038.fsa	121.496	1769	8433
B, 97	GM830_C10_84R3_038.fsa	122.524	1370	6588
B, 98	GM830_C10_84R3_038.fsa	123.365	546	2762
B, 99	GM830_C10_84R3_038.fsa	124.487	1555	7526
B, 100	GM830_C10_84R3_038.fsa	125.608	5110	25226
B, 101	GM830_C10_84R3_038.fsa	126.636	2200	10722
B, 102	GM830_C10_84R3_038.fsa	127.851	578	2537
B, 103	GM830_C10_84R3_038.fsa	128.692	613	2739
B, 104	GM830_C10_84R3_038.fsa	129.72	1671	7928
B, 105	GM830_C10_84R3_038.fsa	130.842	123	451
B, 106	GM830_C10_84R3_038.fsa	131.776	1147	5215
B, 107	GM830_C10_84R3_038.fsa	133.552	4741	24230
B, 108	GM830_C10_84R3_038.fsa	134.58	1136	5585
B, 109	GM830_C10_84R3_038.fsa	135.514	579	2570
B, 110	GM830_C10_84R3_038.fsa	136.542	428	1821
B, 111	GM830_C10_84R3_038.fsa	137.757	233	803
B, 112	GM830_C10_84R3_038.fsa	138.692	1072	4775
B, 113	GM830_C10_84R3_038.fsa	140.385	3702	19514
B, 114	GM830_C10_84R3_038.fsa	141.539	4484	23911
B, 115	GM830_C10_84R3_038.fsa	142.981	2268	13150
B, 116	GM830_C10_84R3_038.fsa	144.039	651	2807
B, 117	GM830_C10_84R3_038.fsa	145.192	659	3051
B, 118	GM830_C10_84R3_038.fsa	146.346	244	963
B, 119	GM830_C10_84R3_038.fsa	147.5	206	756
B, 120	GM830_C10_84R3_038.fsa	148.558	2039	10165
B, 121	GM830_C10_84R3_038.fsa	149.712	1185	6770
B, 122	GM830_C10_84R3_038.fsa	150.385	2451	13931
B, 123	GM830_C10_84R3_038.fsa	151.538	536	2518
B, 124	GM830_C10_84R3_038.fsa	152.5	238	926
B, 125	GM830_C10_84R3_038.fsa	153.75	692	3204
B, 126	GM830_C10_84R3_038.fsa	154.808	3025	15855
B, 127	GM830_C10_84R3_038.fsa	155.673	673	3483
B, 128	GM830_C10_84R3_038.fsa	156.442	729	4032
B, 129	GM830_C10_84R3_038.fsa	157.308	1272	6442
B, 130	GM830_C10_84R3_038.fsa	158.558	674	3021
B, 131	GM830_C10_84R3_038.fsa	159.615	2443	12514
B, 132	GM830_C10_84R3_038.fsa	160.845	310	1316
B, 133	GM830_C10_84R3_038.fsa	161.877	3410	17725
B, 134	GM830_C10_84R3_038.fsa	163.003	1075	5694
B, 135	GM830_C10_84R3_038.fsa	163.753	918	4643
B, 136	GM830_C10_84R3_038.fsa	164.784	353	1461
B, 137	GM830_C10_84R3_038.fsa	165.814	888	4391
B, 138	GM830_C10_84R3_038.fsa	166.938	2484	13059
B, 139	GM830_C10_84R3_038.fsa	168.061	1461	7771
B, 140	GM830_C10_84R3_038.fsa	168.996	553	2624
B, 141	GM830_C10_84R3_038.fsa	170.211	554	2729
B, 142	GM830_C10_84R3_038.fsa	171.145	1612	8465
B, 143	GM830_C10_84R3_038.fsa	172.359	326	1471
B, 144	GM830_C10_84R3_038.fsa	173.292	2027	10888
B, 145	GM830_C10_84R3_038.fsa	174.412	233	1121
B, 146	GM830_C10_84R3_038.fsa	175.158	1593	9021
B, 147	GM830_C10_84R3_038.fsa	176.09	1627	9207
B, 148	GM830_C10_84R3_038.fsa	177.208	244	1021
B, 149	GM830_C10_84R3_038.fsa	178.325	735	3750
B, 150	GM830_C10_84R3_038.fsa	179.07	471	2277
B, 151	GM830_C10_84R3_038.fsa	180.095	1016	5067
B, 152	GM830_C10_84R3_038.fsa	181.137	2615	14110
B, 153	GM830_C10_84R3_038.fsa	182.179	646	3083
B, 154	GM830_C10_84R3_038.fsa	183.41	1404	7138
B, 155	GM830_C10_84R3_038.fsa	184.545	672	3198
B, 156	GM830_C10_84R3_038.fsa	185.679	425	2017
B, 157	GM830_C10_84R3_038.fsa	186.908	451	2291
B, 158	GM830_C10_84R3_038.fsa	187.947	125	518
B, 159	GM830_C10_84R3_038.fsa	188.985	31	73
B, 160	GM830_C10_84R3_038.fsa	189.929	428	2017
B, 161	GM830_C10_84R3_038.fsa	190.872	1131	6966
B, 162	GM830_C10_84R3_038.fsa	191.626	967	5765
B, 163	GM830_C10_84R3_038.fsa	192.569	1273	7017
B, 164	GM830_C10_84R3_038.fsa	193.605	303	1495
B, 165	GM830_C10_84R3_038.fsa	194.453	1132	6682
B, 166	GM830_C10_84R3_038.fsa	195.488	3249	18948
B, 167	GM830_C10_84R3_038.fsa	197.369	3408	20426
B, 168	GM830_C10_84R3_038.fsa	198.309	32	97
B, 169	GM830_C10_84R3_038.fsa	199.343	623	3244
B, 170	GM830_C10_84R3_038.fsa	200.184	10	32
B, 171	GM830_C10_84R3_038.fsa	201.38	2530	15227
B, 172	GM830_C10_84R3_038.fsa	202.484	472	2776
B, 173	GM830_C10_84R3_038.fsa	203.497	659	3581
B, 174	GM830_C10_84R3_038.fsa	204.417	53	178
B, 175	GM830_C10_84R3_038.fsa	205.43	1919	11572
B, 176	GM830_C10_84R3_038.fsa	206.259	44	211
B, 177	GM830_C10_84R3_038.fsa	207.548	736	4386
B, 178	GM830_C10_84R3_038.fsa	208.654	24	86
B, 179	GM830_C10_84R3_038.fsa	209.667	484	2799
B, 180	GM830_C10_84R3_038.fsa	211.695	3798	23390
B, 181	GM830_C10_84R3_038.fsa	212.801	31	95
B, 182	GM830_C10_84R3_038.fsa	213.816	676	3878
B, 183	GM830_C10_84R3_038.fsa	214.75	265	1411
B, 184	GM830_C10_84R3_038.fsa	215.688	153	794
B, 185	GM830_C10_84R3_038.fsa	216.532	167	825
B, 186	GM830_C10_84R3_038.fsa	217.75	763	4357
B, 187	GM830_C10_84R3_038.fsa	218.875	49	149
B, 188	GM830_C10_84R3_038.fsa	219.906	508	2798
B, 189	GM830_C10_84R3_038.fsa	221.739	3649	25086
B, 190	GM830_C10_84R3_038.fsa	222.746	787	5004
B, 191	GM830_C10_84R3_038.fsa	223.843	426	2503
B, 192	GM830_C10_84R3_038.fsa	224.849	514	2825
B, 193	GM830_C10_84R3_038.fsa	226.86	1245	8729
B, 194	GM830_C10_84R3_038.fsa	228.596	1687	12289
B, 195	GM830_C10_84R3_038.fsa	229.692	625	3902
B, 196	GM830_C10_84R3_038.fsa	230.788	43	178
B, 197	GM830_C10_84R3_038.fsa	231.883	191	1102
B, 198	GM830_C10_84R3_038.fsa	232.887	297	1912
B, 199	GM830_C10_84R3_038.fsa	233.891	931	6196
B, 200	GM830_C10_84R3_038.fsa	235.807	659	3911
B, 201	GM830_C10_84R3_038.fsa	237.539	2481	16989
B, 202	GM830_C10_84R3_038.fsa	238.724	200	982
B, 203	GM830_C10_84R3_038.fsa	239.727	330	1764
B, 204	GM830_C10_84R3_038.fsa	240.939	156	892
B, 205	GM830_C10_84R3_038.fsa	241.971	672	4914
B, 206	GM830_C10_84R3_038.fsa	243.002	449	2958
B, 207	GM830_C10_84R3_038.fsa	244.031	34	104
B, 208	GM830_C10_84R3_038.fsa	245.06	305	2028
B, 209	GM830_C10_84R3_038.fsa	245.994	617	4325
B, 210	GM830_C10_84R3_038.fsa	247.952	1585	11535
B, 211	GM830_C10_84R3_038.fsa	248.791	11	33
B, 212	GM830_C10_84R3_038.fsa	249.814	699	4549
B, 213	GM830_C10_84R3_038.fsa	250.817	61	245
B, 214	GM830_C10_84R3_038.fsa	251.723	75	336
B, 215	GM830_C10_84R3_038.fsa	252.809	185	1000
B, 216	GM830_C10_84R3_038.fsa	253.802	501	2982
B, 217	GM830_C10_84R3_038.fsa	254.884	177	744
B, 218	GM830_C10_84R3_038.fsa	256.863	2232	20847
B, 219	GM830_C10_84R3_038.fsa	257.582	385	3054
B, 220	GM830_C10_84R3_038.fsa	258.837	391	2306
B, 221	GM830_C10_84R3_038.fsa	259.911	20	50
B, 222	GM830_C10_84R3_038.fsa	260.909	967	5831
B, 223	GM830_C10_84R3_038.fsa	261.908	112	431
B, 224	GM830_C10_84R3_038.fsa	262.816	550	3207
B, 225	GM830_C10_84R3_038.fsa	263.816	199	940
B, 226	GM830_C10_84R3_038.fsa	264.725	261	1258
B, 227	GM830_C10_84R3_038.fsa	265.906	34	136
B, 228	GM830_C10_84R3_038.fsa	266.906	507	3663
B, 229	GM830_C10_84R3_038.fsa	267.906	346	2194
B, 230	GM830_C10_84R3_038.fsa	268.996	132	526
B, 231	GM830_C10_84R3_038.fsa	270.087	567	3562
B, 232	GM830_C10_84R3_038.fsa	271.269	174	1100
B, 233	GM830_C10_84R3_038.fsa	272.178	426	2915
B, 234	GM830_C10_84R3_038.fsa	273.906	4554	36029
B, 235	GM830_C10_84R3_038.fsa	274.906	446	3458
B, 236	GM830_C10_84R3_038.fsa	276.725	1258	9649
B, 237	GM830_C10_84R3_038.fsa	278.817	958	7089
B, 238	GM830_C10_84R3_038.fsa	279.909	28	70
B, 239	GM830_C10_84R3_038.fsa	280.996	102	485
B, 240	GM830_C10_84R3_038.fsa	281.901	112	598
B, 241	GM830_C10_84R3_038.fsa	282.805	518	3837
B, 242	GM830_C10_84R3_038.fsa	283.981	207	1156
B, 243	GM830_C10_84R3_038.fsa	285.155	191	1093
B, 244	GM830_C10_84R3_038.fsa	286.058	91	440
B, 245	GM830_C10_84R3_038.fsa	287.773	486	3733
B, 246	GM830_C10_84R3_038.fsa	289.846	551	3720
B, 247	GM830_C10_84R3_038.fsa	291.647	2511	22317
B, 248	GM830_C10_84R3_038.fsa	292.637	1536	11498
B, 249	GM830_C10_84R3_038.fsa	293.806	79	324
B, 250	GM830_C10_84R3_038.fsa	295.693	2866	23139
B, 251	GM830_C10_84R3_038.fsa	297.668	1510	12129
B, 252	GM830_C10_84R3_038.fsa	298.566	46	177
B, 253	GM830_C10_84R3_038.fsa	299.462	75	354
B, 254	GM830_C10_84R3_038.fsa	300.439	234	1407
B, 255	GM830_C10_84R3_038.fsa	301.407	94	423
B, 256	GM830_C10_84R3_038.fsa	302.554	232	1582
B, 257	GM830_C10_84R3_038.fsa	303.615	313	2175
B, 258	GM830_C10_84R3_038.fsa	304.678	28	77
B, 259	GM830_C10_84R3_038.fsa	306.812	1446	11946
B, 260	GM830_C10_84R3_038.fsa	307.793	2163	17782
B, 261	GM830_C10_84R3_038.fsa	309.763	852	6469
B, 262	GM830_C10_84R3_038.fsa	310.751	249	1544
B, 263	GM830_C10_84R3_038.fsa	311.831	874	6079
B, 264	GM830_C10_84R3_038.fsa	312.824	40	132
B, 265	GM830_C10_84R3_038.fsa	314.094	132	878
B, 266	GM830_C10_84R3_038.fsa	315.029	57	288
B, 267	GM830_C10_84R3_038.fsa	316.902	385	3564
B, 268	GM830_C10_84R3_038.fsa	317.934	776	5999
B, 269	GM830_C10_84R3_038.fsa	319.154	26	62
B, 270	GM830_C10_84R3_038.fsa	319.906	157	889
B, 271	GM830_C10_84R3_038.fsa	320.914	1319	11838
B, 272	GM830_C10_84R3_038.fsa	321.827	358	2381
B, 273	GM830_C10_84R3_038.fsa	322.921	762	5681
B, 274	GM830_C10_84R3_038.fsa	323.922	32	91
B, 275	GM830_C10_84R3_038.fsa	326.101	779	6713
B, 276	GM830_C10_84R3_038.fsa	327.278	50	211
B, 277	GM830_C10_84R3_038.fsa	329.446	1011	8146
B, 278	GM830_C10_84R3_038.fsa	331.337	507	3602
B, 279	GM830_C10_84R3_038.fsa	333.043	2663	25013
B, 280	GM830_C10_84R3_038.fsa	334.118	84	388
B, 281	GM830_C10_84R3_038.fsa	335.102	115	585
B, 282	GM830_C10_84R3_038.fsa	336.976	1525	13378
B, 283	GM830_C10_84R3_038.fsa	337.867	3	3
B, 284	GM830_C10_84R3_038.fsa	338.846	14	48
B, 285	GM830_C10_84R3_038.fsa	339.822	291	1700
B, 286	GM830_C10_84R3_038.fsa	340.992	344	2225
B, 287	GM830_C10_84R3_038.fsa	342.796	890	8172
B, 288	GM830_C10_84R3_038.fsa	344.599	326	2274
B, 289	GM830_C10_84R3_038.fsa	345.861	152	1022
B, 290	GM830_C10_84R3_038.fsa	346.672	220	1483
B, 291	GM830_C10_84R3_038.fsa	347.843	259	1685
B, 292	GM830_C10_84R3_038.fsa	348.834	165	910
B, 293	GM830_C10_84R3_038.fsa	350.096	39	140
B, 294	GM830_C10_84R3_038.fsa	351.087	37	170
B, 295	GM830_C10_84R3_038.fsa	351.987	26	129
B, 296	GM830_C10_84R3_038.fsa	354.059	815	6993
B, 297	GM830_C10_84R3_038.fsa	355.139	96	501
B, 298	GM830_C10_84R3_038.fsa	357.21	835	5789
B, 299	GM830_C10_84R3_038.fsa	358.38	111	527
B, 300	GM830_C10_84R3_038.fsa	359.37	1016	7891
B, 301	GM830_C10_84R3_038.fsa	360.448	273	1709
B, 302	GM830_C10_84R3_038.fsa	361.254	329	1972
B, 303	GM830_C10_84R3_038.fsa	362.957	229	1665
B, 304	GM830_C10_84R3_038.fsa	364.032	19	31
B, 305	GM830_C10_84R3_038.fsa	365.197	9	17
B, 306	GM830_C10_84R3_038.fsa	366.183	218	1141
B, 307	GM830_C10_84R3_038.fsa	367.259	215	1415
B, 308	GM830_C10_84R3_038.fsa	368.156	164	1065
B, 309	GM830_C10_84R3_038.fsa	369.053	302	2255
B, 310	GM830_C10_84R3_038.fsa	370.129	266	1672
B, 311	GM830_C10_84R3_038.fsa	371.295	37	112
B, 312	GM830_C10_84R3_038.fsa	373.448	609	6533
B, 313	GM830_C10_84R3_038.fsa	374.435	651	5717
B, 314	GM830_C10_84R3_038.fsa	376.32	1604	16399
B, 315	GM830_C10_84R3_038.fsa	377.397	681	5711
B, 316	GM830_C10_84R3_038.fsa	379.282	2227	21017
B, 317	GM830_C10_84R3_038.fsa	380.272	1	1
B, 318	GM830_C10_84R3_038.fsa	382.534	378	3179
B, 319	GM830_C10_84R3_038.fsa	383.44	678	5613
B, 320	GM830_C10_84R3_038.fsa	385.521	716	7360
B, 321	GM830_C10_84R3_038.fsa	386.426	151	988
B, 322	GM830_C10_84R3_038.fsa	388.236	1072	10170
B, 323	GM830_C10_84R3_038.fsa	389.232	7	16
B, 324	GM830_C10_84R3_038.fsa	390.408	123	693
B, 325	GM830_C10_84R3_038.fsa	392.399	1600	16308
B, 326	GM830_C10_84R3_038.fsa	393.485	160	1048
B, 327	GM830_C10_84R3_038.fsa	395.657	835	9432
B, 328	GM830_C10_84R3_038.fsa	396.743	1343	13408
B, 329	GM830_C10_84R3_038.fsa	398.552	313	2459
B, 330	GM830_C10_84R3_038.fsa	400.712	711	8009
B, 331	GM830_C10_84R3_038.fsa	401.604	258	1807
B, 332	GM830_C10_84R3_038.fsa	402.496	323	2770
B, 333	GM830_C10_84R3_038.fsa	403.568	17	52
B, 334	GM830_C10_84R3_038.fsa	405.447	607	6123
B, 335	GM830_C10_84R3_038.fsa	406.433	97	561
B, 336	GM830_C10_84R3_038.fsa	409.668	692	6795
B, 337	GM830_C10_84R3_038.fsa	411.56	1450	15442
B, 338	GM830_C10_84R3_038.fsa	412.644	339	3069
B, 339	GM830_C10_84R3_038.fsa	413.457	203	1469
B, 340	GM830_C10_84R3_038.fsa	415.567	2019	21625
B, 341	GM830_C10_84R3_038.fsa	416.582	200	1194
B, 342	GM830_C10_84R3_038.fsa	417.782	33	152
B, 343	GM830_C10_84R3_038.fsa	419.908	1420	16819
B, 344	GM830_C10_84R3_038.fsa	420.815	1547	15253
B, 345	GM830_C10_84R3_038.fsa	422.988	751	8569
B, 346	GM830_C10_84R3_038.fsa	423.894	1017	9430
B, 347	GM830_C10_84R3_038.fsa	425.795	514	4907
B, 348	GM830_C10_84R3_038.fsa	426.791	55	287
B, 349	GM830_C10_84R3_038.fsa	428.963	359	3566
B, 350	GM830_C10_84R3_038.fsa	429.868	27	131
B, 351	GM830_C10_84R3_038.fsa	432.13	241	2622
B, 352	GM830_C10_84R3_038.fsa	433.035	91	474
B, 353	GM830_C10_84R3_038.fsa	434.935	1236	13621
B, 354	GM830_C10_84R3_038.fsa	435.839	1509	16587
B, 355	GM830_C10_84R3_038.fsa	437.648	62	479
B, 356	GM830_C10_84R3_038.fsa	440.925	565	7977
B, 357	GM830_C10_84R3_038.fsa	443.982	310	3184
B, 358	GM830_C10_84R3_038.fsa	445.002	65	279
B, 359	GM830_C10_84R3_038.fsa	446.858	647	7997
B, 360	GM830_C10_84R3_038.fsa	447.88	493	5142
B, 361	GM830_C10_84R3_038.fsa	448.995	147	808
B, 362	GM830_C10_84R3_038.fsa	451.135	245	2721
B, 363	GM830_C10_84R3_038.fsa	451.973	236	1620
B, 364	GM830_C10_84R3_038.fsa	454.209	934	9137
B, 365	GM830_C10_84R3_038.fsa	456.729	1622	14271
B, 366	GM830_C10_84R3_038.fsa	457.756	1861	23690
B, 367	GM830_C10_84R3_038.fsa	459.813	703	8519
B, 368	GM830_C10_84R3_038.fsa	463.136	852	11927
B, 369	GM830_C10_84R3_038.fsa	463.874	748	5666
B, 370	GM830_C10_84R3_038.fsa	465.814	179	1486
B, 371	GM830_C10_84R3_038.fsa	466.923	236	2013
B, 372	GM830_C10_84R3_038.fsa	467.755	78	555
B, 373	GM830_C10_84R3_038.fsa	469.328	13	51
B, 374	GM830_C10_84R3_038.fsa	472.107	31925	219236
B, 375	GM830_C10_84R3_038.fsa	476.375	6	17
B, 376	GM830_C10_84R3_038.fsa	476.839	8	12
B, 377	GM830_C10_84R3_038.fsa	477.768	13	25
B, 378	GM830_C10_84R3_038.fsa	478.512	5	11
B, 379	GM830_C10_84R3_038.fsa	479.535	24	184
B, 380	GM830_C10_84R3_038.fsa	480	28	128
G, 1	GM830_C10_84R3_038.fsa	27.8505	1918	7898
G, 2	GM830_C10_84R3_038.fsa	472.756	3206	24177
G, 3	GM830_C10_84R3_038.fsa	473.591	3743	41350
Y, 1	GM830_C10_84R3_038.fsa	27.5333	9747	22604
Y, 2	GM830_C10_84R3_038.fsa	472.292	11466	90865
Y, 3	GM830_C10_84R3_038.fsa	473.962	11034	84307
O, 1	GM830_C10_84R3_038.fsa	20	6898	71689
O, 2	GM830_C10_84R3_038.fsa	40	6466	47011
O, 3	GM830_C10_84R3_038.fsa	60	12357	67434
O, 4	GM830_C10_84R3_038.fsa	80	7886	44181
O, 5	GM830_C10_84R3_038.fsa	100	12301	63889
O, 6	GM830_C10_84R3_038.fsa	114	13583	70117
O, 7	GM830_C10_84R3_038.fsa	120	10405	57180
O, 8	GM830_C10_84R3_038.fsa	140	8404	44425
O, 9	GM830_C10_84R3_038.fsa	160	8479	48684
O, 10	GM830_C10_84R3_038.fsa	180	9608	56664
O, 11	GM830_C10_84R3_038.fsa	200	7085	44860
O, 12	GM830_C10_84R3_038.fsa	214	7086	45817
O, 13	GM830_C10_84R3_038.fsa	220	5705	38189
O, 14	GM830_C10_84R3_038.fsa	240	8011	56655
O, 15	GM830_C10_84R3_038.fsa	250	3735	27634
O, 16	GM830_C10_84R3_038.fsa	260	5902	44616
O, 17	GM830_C10_84R3_038.fsa	280	6565	52518
O, 18	GM830_C10_84R3_038.fsa	300	6744	56522
O, 19	GM830_C10_84R3_038.fsa	314	4430	38380
O, 20	GM830_C10_84R3_038.fsa	320	4885	43583
O, 21	GM830_C10_84R3_038.fsa	340	6327	58908
O, 22	GM830_C10_84R3_038.fsa	360	5339	51242
O, 23	GM830_C10_84R3_038.fsa	380	3817	38822
O, 24	GM830_C10_84R3_038.fsa	400	5422	55897
O, 25	GM830_C10_84R3_038.fsa	414	5030	54099
O, 26	GM830_C10_84R3_038.fsa	420	4819	50406
O, 27	GM830_C10_84R3_038.fsa	440	5916	63683
O, 28	GM830_C10_84R3_038.fsa	460	6470	68700
O, 29	GM830_C10_84R3_038.fsa	480	6006	69555
O, 30	GM830_C10_84R3_038.fsa	500	2766	32076
O, 31	GM830_C10_84R3_038.fsa	514	3044	35385
O, 32	GM830_C10_84R3_038.fsa	520	6643	78897
O, 33	GM830_C10_84R3_038.fsa	540	5384	64888
O, 34	GM830_C10_84R3_038.fsa	560	3539	42904
O, 35	GM830_C10_84R3_038.fsa	580	5271	65116
O, 36	GM830_C10_84R3_038.fsa	600	3527	42688

## Sheet: 84R4
Dye/Sample Peak	Sample File Name	Size	Height	Area in Point
B, 1	GM830_C11_84R4_046.fsa	2.4428	52	312
B, 2	GM830_C11_84R4_046.fsa	3.9695	61	438
B, 3	GM830_C11_84R4_046.fsa	5.9542	8	10
B, 4	GM830_C11_84R4_046.fsa	8.855	86	685
B, 5	GM830_C11_84R4_046.fsa	10.687	80	217
B, 6	GM830_C11_84R4_046.fsa	12.2137	300	1412
B, 7	GM830_C11_84R4_046.fsa	14.0458	178	1183
B, 8	GM830_C11_84R4_046.fsa	14.8092	188	1012
B, 9	GM830_C11_84R4_046.fsa	15.4199	147	787
B, 10	GM830_C11_84R4_046.fsa	17.2519	102	284
B, 11	GM830_C11_84R4_046.fsa	18.9313	2039	10662
B, 12	GM830_C11_84R4_046.fsa	20.5295	1081	6487
B, 13	GM830_C11_84R4_046.fsa	21.75	1030	5875
B, 14	GM830_C11_84R4_046.fsa	24.297	9	10
B, 15	GM830_C11_84R4_046.fsa	25.6187	128	391
B, 16	GM830_C11_84R4_046.fsa	27.5553	31493	205124
B, 17	GM830_C11_84R4_046.fsa	29.5934	16580	103869
B, 18	GM830_C11_84R4_046.fsa	32.1689	6946	34805
B, 19	GM830_C11_84R4_046.fsa	33.9286	2220	10328
B, 20	GM830_C11_84R4_046.fsa	35.0761	3536	17612
B, 21	GM830_C11_84R4_046.fsa	36.76	1166	5204
B, 22	GM830_C11_84R4_046.fsa	38.1302	3007	12970
B, 23	GM830_C11_84R4_046.fsa	39.8683	1269	7371
B, 24	GM830_C11_84R4_046.fsa	41.2203	11	31
B, 25	GM830_C11_84R4_046.fsa	42.0652	22	58
B, 26	GM830_C11_84R4_046.fsa	43.3781	380	2466
B, 27	GM830_C11_84R4_046.fsa	44.79	1135	11220
B, 28	GM830_C11_84R4_046.fsa	47.553	619	7015
B, 29	GM830_C11_84R4_046.fsa	49.6855	31	96
B, 30	GM830_C11_84R4_046.fsa	50.6794	600	2611
B, 31	GM830_C11_84R4_046.fsa	51.4456	1226	5621
B, 32	GM830_C11_84R4_046.fsa	53.2814	4248	28968
B, 33	GM830_C11_84R4_046.fsa	55.6071	1620	7511
B, 34	GM830_C11_84R4_046.fsa	56.8528	2216	10732
B, 35	GM830_C11_84R4_046.fsa	57.6746	1158	5739
B, 36	GM830_C11_84R4_046.fsa	58.7936	4533	22796
B, 37	GM830_C11_84R4_046.fsa	60.2127	202	679
B, 38	GM830_C11_84R4_046.fsa	61.4867	2175	10216
B, 39	GM830_C11_84R4_046.fsa	62.862	41	163
B, 40	GM830_C11_84R4_046.fsa	64.0219	2358	12100
B, 41	GM830_C11_84R4_046.fsa	65.0733	1056	4977
B, 42	GM830_C11_84R4_046.fsa	66.5404	235	986
B, 43	GM830_C11_84R4_046.fsa	67.3762	448	2015
B, 44	GM830_C11_84R4_046.fsa	68.3143	1627	7827
B, 45	GM830_C11_84R4_046.fsa	69.3539	148	597
B, 46	GM830_C11_84R4_046.fsa	70.3907	525	2282
B, 47	GM830_C11_84R4_046.fsa	71.1148	98	337
B, 48	GM830_C11_84R4_046.fsa	71.9406	1106	4890
B, 49	GM830_C11_84R4_046.fsa	73.176	650	2753
B, 50	GM830_C11_84R4_046.fsa	74.5097	1644	8071
B, 51	GM830_C11_84R4_046.fsa	75.3281	1154	5396
B, 52	GM830_C11_84R4_046.fsa	76.4506	1867	8864
B, 53	GM830_C11_84R4_046.fsa	77.5698	716	3284
B, 54	GM830_C11_84R4_046.fsa	78.7868	241	1144
B, 55	GM830_C11_84R4_046.fsa	79.7981	2284	11295
B, 56	GM830_C11_84R4_046.fsa	81.3118	136	484
B, 57	GM830_C11_84R4_046.fsa	82.3192	2071	10034
B, 58	GM830_C11_84R4_046.fsa	83.7269	838	3968
B, 59	GM830_C11_84R4_046.fsa	84.4297	3615	18215
B, 60	GM830_C11_84R4_046.fsa	85.1317	1008	4954
B, 61	GM830_C11_84R4_046.fsa	85.7329	1335	6541
B, 62	GM830_C11_84R4_046.fsa	86.9335	1566	6904
B, 63	GM830_C11_84R4_046.fsa	88.0323	236	875
B, 64	GM830_C11_84R4_046.fsa	89.428	302	1226
B, 65	GM830_C11_84R4_046.fsa	90.7215	462	2024
B, 66	GM830_C11_84R4_046.fsa	91.814	430	1510
B, 67	GM830_C11_84R4_046.fsa	92.8056	1216	5314
B, 68	GM830_C11_84R4_046.fsa	93.8947	612	2352
B, 69	GM830_C11_84R4_046.fsa	94.7844	778	3102
B, 70	GM830_C11_84R4_046.fsa	95.673	844	3443
B, 71	GM830_C11_84R4_046.fsa	96.6589	1536	6869
B, 72	GM830_C11_84R4_046.fsa	98.7245	4503	22897
B, 73	GM830_C11_84R4_046.fsa	99.902	2201	11213
B, 74	GM830_C11_84R4_046.fsa	100.793	348	1708
B, 75	GM830_C11_84R4_046.fsa	101.585	99	403
B, 76	GM830_C11_84R4_046.fsa	102.77	1916	8737
B, 77	GM830_C11_84R4_046.fsa	103.953	812	3601
B, 78	GM830_C11_84R4_046.fsa	105.035	402	1902
B, 79	GM830_C11_84R4_046.fsa	105.918	1716	8074
B, 80	GM830_C11_84R4_046.fsa	107.094	3372	16235
B, 81	GM830_C11_84R4_046.fsa	108.463	584	2388
B, 82	GM830_C11_84R4_046.fsa	109.536	1241	5678
B, 83	GM830_C11_84R4_046.fsa	110.412	224	890
B, 84	GM830_C11_84R4_046.fsa	111.19	1210	5813
B, 85	GM830_C11_84R4_046.fsa	112.161	1548	7543
B, 86	GM830_C11_84R4_046.fsa	113.033	36	122
B, 87	GM830_C11_84R4_046.fsa	114.384	3205	15509
B, 88	GM830_C11_84R4_046.fsa	115.245	299	1537
B, 89	GM830_C11_84R4_046.fsa	116.105	482	2207
B, 90	GM830_C11_84R4_046.fsa	117.249	489	2166
B, 91	GM830_C11_84R4_046.fsa	118.39	393	1572
B, 92	GM830_C11_84R4_046.fsa	119.527	1586	7060
B, 93	GM830_C11_84R4_046.fsa	120.651	1169	5549
B, 94	GM830_C11_84R4_046.fsa	121.489	1802	8442
B, 95	GM830_C11_84R4_046.fsa	122.604	1389	6738
B, 96	GM830_C11_84R4_046.fsa	123.347	540	2428
B, 97	GM830_C11_84R4_046.fsa	124.462	1563	7212
B, 98	GM830_C11_84R4_046.fsa	125.576	5277	25284
B, 99	GM830_C11_84R4_046.fsa	126.689	2301	10539
B, 100	GM830_C11_84R4_046.fsa	127.894	656	3131
B, 101	GM830_C11_84R4_046.fsa	128.821	660	3139
B, 102	GM830_C11_84R4_046.fsa	129.747	1771	8429
B, 103	GM830_C11_84R4_046.fsa	130.858	144	475
B, 104	GM830_C11_84R4_046.fsa	131.783	1213	5398
B, 105	GM830_C11_84R4_046.fsa	132.893	320	1597
B, 106	GM830_C11_84R4_046.fsa	133.632	4907	24301
B, 107	GM830_C11_84R4_046.fsa	134.649	1221	5809
B, 108	GM830_C11_84R4_046.fsa	135.572	626	2606
B, 109	GM830_C11_84R4_046.fsa	136.588	450	1838
B, 110	GM830_C11_84R4_046.fsa	137.787	244	947
B, 111	GM830_C11_84R4_046.fsa	138.71	1152	5057
B, 112	GM830_C11_84R4_046.fsa	140.474	3857	20165
B, 113	GM830_C11_84R4_046.fsa	141.517	4885	25150
B, 114	GM830_C11_84R4_046.fsa	142.844	2448	13999
B, 115	GM830_C11_84R4_046.fsa	143.886	719	3022
B, 116	GM830_C11_84R4_046.fsa	145.119	714	3177
B, 117	GM830_C11_84R4_046.fsa	146.256	256	1047
B, 118	GM830_C11_84R4_046.fsa	147.488	204	664
B, 119	GM830_C11_84R4_046.fsa	148.436	2123	10141
B, 120	GM830_C11_84R4_046.fsa	149.668	1277	6987
B, 121	GM830_C11_84R4_046.fsa	150.237	2666	13687
B, 122	GM830_C11_84R4_046.fsa	151.469	553	2397
B, 123	GM830_C11_84R4_046.fsa	152.417	257	957
B, 124	GM830_C11_84R4_046.fsa	153.649	714	3290
B, 125	GM830_C11_84R4_046.fsa	154.692	3207	16074
B, 126	GM830_C11_84R4_046.fsa	155.545	779	3903
B, 127	GM830_C11_84R4_046.fsa	156.398	841	4269
B, 128	GM830_C11_84R4_046.fsa	157.251	1408	6723
B, 129	GM830_C11_84R4_046.fsa	158.483	753	3273
B, 130	GM830_C11_84R4_046.fsa	159.621	2674	12881
B, 131	GM830_C11_84R4_046.fsa	160.744	347	1436
B, 132	GM830_C11_84R4_046.fsa	161.767	3617	18074
B, 133	GM830_C11_84R4_046.fsa	162.882	1175	5754
B, 134	GM830_C11_84R4_046.fsa	163.718	1043	5021
B, 135	GM830_C11_84R4_046.fsa	164.739	392	1605
B, 136	GM830_C11_84R4_046.fsa	165.76	1035	4898
B, 137	GM830_C11_84R4_046.fsa	166.873	2780	13779
B, 138	GM830_C11_84R4_046.fsa	167.986	1620	8154
B, 139	GM830_C11_84R4_046.fsa	168.912	667	3166
B, 140	GM830_C11_84R4_046.fsa	170.116	613	2797
B, 141	GM830_C11_84R4_046.fsa	171.134	1759	8860
B, 142	GM830_C11_84R4_046.fsa	172.245	360	1674
B, 143	GM830_C11_84R4_046.fsa	173.169	2276	11428
B, 144	GM830_C11_84R4_046.fsa	174.371	307	1385
B, 145	GM830_C11_84R4_046.fsa	175.11	1851	9645
B, 146	GM830_C11_84R4_046.fsa	176.034	1826	9792
B, 147	GM830_C11_84R4_046.fsa	177.141	318	1335
B, 148	GM830_C11_84R4_046.fsa	178.156	854	4167
B, 149	GM830_C11_84R4_046.fsa	178.986	540	2406
B, 150	GM830_C11_84R4_046.fsa	180.093	1134	5529
B, 151	GM830_C11_84R4_046.fsa	181.12	2994	14917
B, 152	GM830_C11_84R4_046.fsa	182.147	767	3501
B, 153	GM830_C11_84R4_046.fsa	183.359	1678	8087
B, 154	GM830_C11_84R4_046.fsa	184.478	815	3735
B, 155	GM830_C11_84R4_046.fsa	185.596	502	2389
B, 156	GM830_C11_84R4_046.fsa	186.807	570	2577
B, 157	GM830_C11_84R4_046.fsa	187.925	158	628
B, 158	GM830_C11_84R4_046.fsa	188.948	59	161
B, 159	GM830_C11_84R4_046.fsa	189.786	517	2318
B, 160	GM830_C11_84R4_046.fsa	190.809	1303	7099
B, 161	GM830_C11_84R4_046.fsa	191.553	1120	5986
B, 162	GM830_C11_84R4_046.fsa	192.482	1466	7477
B, 163	GM830_C11_84R4_046.fsa	193.505	345	1543
B, 164	GM830_C11_84R4_046.fsa	194.34	1282	7022
B, 165	GM830_C11_84R4_046.fsa	195.362	3657	19526
B, 166	GM830_C11_84R4_046.fsa	196.29	30	47
B, 167	GM830_C11_84R4_046.fsa	197.311	3941	21131
B, 168	GM830_C11_84R4_046.fsa	198.146	36	157
B, 169	GM830_C11_84R4_046.fsa	199.258	717	3672
B, 170	GM830_C11_84R4_046.fsa	200.276	20	46
B, 171	GM830_C11_84R4_046.fsa	201.288	2911	15617
B, 172	GM830_C11_84R4_046.fsa	202.39	576	2938
B, 173	GM830_C11_84R4_046.fsa	203.4	754	3850
B, 174	GM830_C11_84R4_046.fsa	204.409	55	240
B, 175	GM830_C11_84R4_046.fsa	205.418	2158	11976
B, 176	GM830_C11_84R4_046.fsa	206.333	50	225
B, 177	GM830_C11_84R4_046.fsa	207.523	861	4689
B, 178	GM830_C11_84R4_046.fsa	208.712	39	127
B, 179	GM830_C11_84R4_046.fsa	209.625	560	2992
B, 180	GM830_C11_84R4_046.fsa	211.723	4305	24792
B, 181	GM830_C11_84R4_046.fsa	212.817	66	205
B, 182	GM830_C11_84R4_046.fsa	213.818	787	4279
B, 183	GM830_C11_84R4_046.fsa	214.728	346	1748
B, 184	GM830_C11_84R4_046.fsa	215.729	202	1073
B, 185	GM830_C11_84R4_046.fsa	216.548	221	1124
B, 186	GM830_C11_84R4_046.fsa	217.729	868	4851
B, 187	GM830_C11_84R4_046.fsa	218.82	86	340
B, 188	GM830_C11_84R4_046.fsa	219.728	583	3225
B, 189	GM830_C11_84R4_046.fsa	221.62	4268	26743
B, 190	GM830_C11_84R4_046.fsa	222.611	953	5537
B, 191	GM830_C11_84R4_046.fsa	223.693	517	2871
B, 192	GM830_C11_84R4_046.fsa	224.685	629	3419
B, 193	GM830_C11_84R4_046.fsa	225.858	87	391
B, 194	GM830_C11_84R4_046.fsa	226.761	1440	8697
B, 195	GM830_C11_84R4_046.fsa	228.387	1920	12618
B, 196	GM830_C11_84R4_046.fsa	229.563	713	4171
B, 197	GM830_C11_84R4_046.fsa	230.649	73	292
B, 198	GM830_C11_84R4_046.fsa	231.736	246	1395
B, 199	GM830_C11_84R4_046.fsa	232.733	387	2220
B, 200	GM830_C11_84R4_046.fsa	233.73	1099	6569
B, 201	GM830_C11_84R4_046.fsa	234.91	49	192
B, 202	GM830_C11_84R4_046.fsa	235.727	777	4386
B, 203	GM830_C11_84R4_046.fsa	237.453	2903	18400
B, 204	GM830_C11_84R4_046.fsa	238.544	294	1381
B, 205	GM830_C11_84R4_046.fsa	239.636	439	2272
B, 206	GM830_C11_84R4_046.fsa	240.839	201	1086
B, 207	GM830_C11_84R4_046.fsa	241.956	808	5168
B, 208	GM830_C11_84R4_046.fsa	242.886	541	3387
B, 209	GM830_C11_84R4_046.fsa	243.999	73	175
B, 210	GM830_C11_84R4_046.fsa	244.926	346	2001
B, 211	GM830_C11_84R4_046.fsa	245.851	724	4355
B, 212	GM830_C11_84R4_046.fsa	246.96	221	1098
B, 213	GM830_C11_84R4_046.fsa	247.883	1840	11737
B, 214	GM830_C11_84R4_046.fsa	248.712	24	60
B, 215	GM830_C11_84R4_046.fsa	249.724	803	4795
B, 216	GM830_C11_84R4_046.fsa	250.714	66	281
B, 217	GM830_C11_84R4_046.fsa	251.604	97	426
B, 218	GM830_C11_84R4_046.fsa	252.76	241	1213
B, 219	GM830_C11_84R4_046.fsa	253.737	622	3462
B, 220	GM830_C11_84R4_046.fsa	254.888	331	1670
B, 221	GM830_C11_84R4_046.fsa	255.861	394	2722
B, 222	GM830_C11_84R4_046.fsa	256.744	2581	17126
B, 223	GM830_C11_84R4_046.fsa	257.802	214	854
B, 224	GM830_C11_84R4_046.fsa	258.77	441	2043
B, 225	GM830_C11_84R4_046.fsa	259.737	42	160
B, 226	GM830_C11_84R4_046.fsa	260.719	1132	6504
B, 227	GM830_C11_84R4_046.fsa	261.708	160	624
B, 228	GM830_C11_84R4_046.fsa	262.697	666	3556
B, 229	GM830_C11_84R4_046.fsa	263.686	257	1141
B, 230	GM830_C11_84R4_046.fsa	264.586	371	1714
B, 231	GM830_C11_84R4_046.fsa	265.755	83	329
B, 232	GM830_C11_84R4_046.fsa	266.835	612	3989
B, 233	GM830_C11_84R4_046.fsa	267.736	432	2475
B, 234	GM830_C11_84R4_046.fsa	268.816	157	782
B, 235	GM830_C11_84R4_046.fsa	269.987	665	4027
B, 236	GM830_C11_84R4_046.fsa	271.158	233	1266
B, 237	GM830_C11_84R4_046.fsa	272.06	528	3295
B, 238	GM830_C11_84R4_046.fsa	273.773	5111	37076
B, 239	GM830_C11_84R4_046.fsa	274.855	510	3856
B, 240	GM830_C11_84R4_046.fsa	275.667	214	1377
B, 241	GM830_C11_84R4_046.fsa	276.659	1435	9933
B, 242	GM830_C11_84R4_046.fsa	277.743	29	93
B, 243	GM830_C11_84R4_046.fsa	278.736	1105	7291
B, 244	GM830_C11_84R4_046.fsa	279.819	46	177
B, 245	GM830_C11_84R4_046.fsa	280.893	153	703
B, 246	GM830_C11_84R4_046.fsa	281.874	150	881
B, 247	GM830_C11_84R4_046.fsa	282.766	643	4253
B, 248	GM830_C11_84R4_046.fsa	283.925	288	1554
B, 249	GM830_C11_84R4_046.fsa	284.994	254	1449
B, 250	GM830_C11_84R4_046.fsa	285.885	129	723
B, 251	GM830_C11_84R4_046.fsa	286.864	109	621
B, 252	GM830_C11_84R4_046.fsa	287.754	580	3900
B, 253	GM830_C11_84R4_046.fsa	289.799	637	3910
B, 254	GM830_C11_84R4_046.fsa	291.577	2773	21503
B, 255	GM830_C11_84R4_046.fsa	292.553	1689	12711
B, 256	GM830_C11_84R4_046.fsa	293.796	121	513
B, 257	GM830_C11_84R4_046.fsa	295.57	3243	23650
B, 258	GM830_C11_84R4_046.fsa	297.609	1712	12441
B, 259	GM830_C11_84R4_046.fsa	298.406	90	422
B, 260	GM830_C11_84R4_046.fsa	299.292	130	509
B, 261	GM830_C11_84R4_046.fsa	300.352	310	1701
B, 262	GM830_C11_84R4_046.fsa	301.407	149	768
B, 263	GM830_C11_84R4_046.fsa	302.464	286	1787
B, 264	GM830_C11_84R4_046.fsa	303.611	367	2416
B, 265	GM830_C11_84R4_046.fsa	304.67	58	216
B, 266	GM830_C11_84R4_046.fsa	305.643	41	114
B, 267	GM830_C11_84R4_046.fsa	306.705	1623	11640
B, 268	GM830_C11_84R4_046.fsa	307.769	2421	18146
B, 269	GM830_C11_84R4_046.fsa	309.722	951	6249
B, 270	GM830_C11_84R4_046.fsa	310.7	283	1500
B, 271	GM830_C11_84R4_046.fsa	311.769	1000	6374
B, 272	GM830_C11_84R4_046.fsa	312.839	58	186
B, 273	GM830_C11_84R4_046.fsa	314	174	1079
B, 274	GM830_C11_84R4_046.fsa	314.908	88	476
B, 275	GM830_C11_84R4_046.fsa	316.906	447	3277
B, 276	GM830_C11_84R4_046.fsa	317.907	865	5854
B, 277	GM830_C11_84R4_046.fsa	318.817	37	93
B, 278	GM830_C11_84R4_046.fsa	319.727	199	1092
B, 279	GM830_C11_84R4_046.fsa	320.81	1474	11508
B, 280	GM830_C11_84R4_046.fsa	321.709	425	2677
B, 281	GM830_C11_84R4_046.fsa	322.787	861	5776
B, 282	GM830_C11_84R4_046.fsa	323.775	72	249
B, 283	GM830_C11_84R4_046.fsa	326.016	857	7115
B, 284	GM830_C11_84R4_046.fsa	327.09	110	552
B, 285	GM830_C11_84R4_046.fsa	328.164	8	19
B, 286	GM830_C11_84R4_046.fsa	329.236	1128	7915
B, 287	GM830_C11_84R4_046.fsa	331.111	603	4178
B, 288	GM830_C11_84R4_046.fsa	332.983	2932	25963
B, 289	GM830_C11_84R4_046.fsa	333.963	149	829
B, 290	GM830_C11_84R4_046.fsa	334.941	202	936
B, 291	GM830_C11_84R4_046.fsa	336.008	895	6872
B, 292	GM830_C11_84R4_046.fsa	336.896	1679	14082
B, 293	GM830_C11_84R4_046.fsa	338.759	47	170
B, 294	GM830_C11_84R4_046.fsa	339.734	344	1966
B, 295	GM830_C11_84R4_046.fsa	340.802	362	2204
B, 296	GM830_C11_84R4_046.fsa	341.781	175	927
B, 297	GM830_C11_84R4_046.fsa	342.672	974	7654
B, 298	GM830_C11_84R4_046.fsa	343.562	24	97
B, 299	GM830_C11_84R4_046.fsa	344.541	404	2262
B, 300	GM830_C11_84R4_046.fsa	345.609	176	1113
B, 301	GM830_C11_84R4_046.fsa	346.588	296	1805
B, 302	GM830_C11_84R4_046.fsa	347.744	297	1883
B, 303	GM830_C11_84R4_046.fsa	348.811	232	1299
B, 304	GM830_C11_84R4_046.fsa	349.878	43	174
B, 305	GM830_C11_84R4_046.fsa	351.122	62	359
B, 306	GM830_C11_84R4_046.fsa	351.922	45	207
B, 307	GM830_C11_84R4_046.fsa	352.81	3	3
B, 308	GM830_C11_84R4_046.fsa	354.054	918	7056
B, 309	GM830_C11_84R4_046.fsa	355.031	129	692
B, 310	GM830_C11_84R4_046.fsa	356.096	43	124
B, 311	GM830_C11_84R4_046.fsa	357.161	908	5906
B, 312	GM830_C11_84R4_046.fsa	358.137	158	579
B, 313	GM830_C11_84R4_046.fsa	359.29	1104	7636
B, 314	GM830_C11_84R4_046.fsa	360.353	267	1554
B, 315	GM830_C11_84R4_046.fsa	361.148	361	2051
B, 316	GM830_C11_84R4_046.fsa	362.826	237	1573
B, 317	GM830_C11_84R4_046.fsa	363.887	28	101
B, 318	GM830_C11_84R4_046.fsa	365.036	54	235
B, 319	GM830_C11_84R4_046.fsa	366.097	295	1619
B, 320	GM830_C11_84R4_046.fsa	367.158	244	1588
B, 321	GM830_C11_84R4_046.fsa	368.042	209	1206
B, 322	GM830_C11_84R4_046.fsa	369.104	424	2578
B, 323	GM830_C11_84R4_046.fsa	369.989	317	1885
B, 324	GM830_C11_84R4_046.fsa	371.139	46	158
B, 325	GM830_C11_84R4_046.fsa	373.264	675	6217
B, 326	GM830_C11_84R4_046.fsa	374.239	674	5862
B, 327	GM830_C11_84R4_046.fsa	376.188	1692	15719
B, 328	GM830_C11_84R4_046.fsa	377.251	753	6311
B, 329	GM830_C11_84R4_046.fsa	379.202	2359	20901
B, 330	GM830_C11_84R4_046.fsa	380.27	8	8
B, 331	GM830_C11_84R4_046.fsa	381.348	1	1
B, 332	GM830_C11_84R4_046.fsa	382.336	398	2912
B, 333	GM830_C11_84R4_046.fsa	383.324	733	5703
B, 334	GM830_C11_84R4_046.fsa	384.402	103	562
B, 335	GM830_C11_84R4_046.fsa	385.479	729	6362
B, 336	GM830_C11_84R4_046.fsa	386.466	143	778
B, 337	GM830_C11_84R4_046.fsa	388.082	1123	9581
B, 338	GM830_C11_84R4_046.fsa	389.248	16	26
B, 339	GM830_C11_84R4_046.fsa	390.324	156	943
B, 340	GM830_C11_84R4_046.fsa	392.386	1717	16307
B, 341	GM830_C11_84R4_046.fsa	393.372	204	1304
B, 342	GM830_C11_84R4_046.fsa	394.627	169	1165
B, 343	GM830_C11_84R4_046.fsa	395.612	883	8173
B, 344	GM830_C11_84R4_046.fsa	396.687	1421	14016
B, 345	GM830_C11_84R4_046.fsa	398.478	353	2438
B, 346	GM830_C11_84R4_046.fsa	400.612	738	7395
B, 347	GM830_C11_84R4_046.fsa	401.487	258	1976
B, 348	GM830_C11_84R4_046.fsa	402.45	356	2983
B, 349	GM830_C11_84R4_046.fsa	403.59	3	4
B, 350	GM830_C11_84R4_046.fsa	405.435	628	6171
B, 351	GM830_C11_84R4_046.fsa	406.402	111	646
B, 352	GM830_C11_84R4_046.fsa	407.37	5	10
B, 353	GM830_C11_84R4_046.fsa	408.428	105	662
B, 354	GM830_C11_84R4_046.fsa	409.487	746	6749
B, 355	GM830_C11_84R4_046.fsa	411.431	1530	15260
B, 356	GM830_C11_84R4_046.fsa	412.582	384	3471
B, 357	GM830_C11_84R4_046.fsa	413.468	259	2044
B, 358	GM830_C11_84R4_046.fsa	415.451	2165	21597
B, 359	GM830_C11_84R4_046.fsa	417.632	64	290
B, 360	GM830_C11_84R4_046.fsa	419.726	1505	16724
B, 361	GM830_C11_84R4_046.fsa	420.808	1643	15992
B, 362	GM830_C11_84R4_046.fsa	422.872	769	8250
B, 363	GM830_C11_84R4_046.fsa	423.859	1097	10129
B, 364	GM830_C11_84R4_046.fsa	425.653	565	5630
B, 365	GM830_C11_84R4_046.fsa	428.882	378	3468
B, 366	GM830_C11_84R4_046.fsa	429.959	29	153
B, 367	GM830_C11_84R4_046.fsa	432.021	244	2576
B, 368	GM830_C11_84R4_046.fsa	432.828	97	536
B, 369	GM830_C11_84R4_046.fsa	434.801	1201	12626
B, 370	GM830_C11_84R4_046.fsa	435.787	1581	17017
B, 371	GM830_C11_84R4_046.fsa	437.759	85	577
B, 372	GM830_C11_84R4_046.fsa	438.745	9	14
B, 373	GM830_C11_84R4_046.fsa	440.819	552	7494
B, 374	GM830_C11_84R4_046.fsa	443.825	336	3136
B, 375	GM830_C11_84R4_046.fsa	444.919	88	623
B, 376	GM830_C11_84R4_046.fsa	446.743	676	7538
B, 377	GM830_C11_84R4_046.fsa	447.747	523	5522
B, 378	GM830_C11_84R4_046.fsa	448.933	164	1173
B, 379	GM830_C11_84R4_046.fsa	449.846	39	134
B, 380	GM830_C11_84R4_046.fsa	450.942	243	2427
B, 381	GM830_C11_84R4_046.fsa	451.764	248	2173
B, 382	GM830_C11_84R4_046.fsa	455.147	1060	9526
B, 383	GM830_C11_84R4_046.fsa	455.971	1726	27492
B, 384	GM830_C11_84R4_046.fsa	459.817	697	6045
B, 385	GM830_C11_84R4_046.fsa	462.892	850	10385
B, 386	GM830_C11_84R4_046.fsa	463.706	762	6583
B, 387	GM830_C11_84R4_046.fsa	465.608	207	1283
B, 388	GM830_C11_84R4_046.fsa	466.333	19	50
B, 389	GM830_C11_84R4_046.fsa	467.785	12	33
B, 390	GM830_C11_84R4_046.fsa	468.875	22	57
B, 391	GM830_C11_84R4_046.fsa	469.329	1	1
B, 392	GM830_C11_84R4_046.fsa	471.966	31785	205602
B, 393	GM830_C11_84R4_046.fsa	476.617	5	8
B, 394	GM830_C11_84R4_046.fsa	477.073	10	12
B, 395	GM830_C11_84R4_046.fsa	477.805	11	22
B, 396	GM830_C11_84R4_046.fsa	478.262	17	29
B, 397	GM830_C11_84R4_046.fsa	478.627	5	8
B, 398	GM830_C11_84R4_046.fsa	479.725	18	78
G, 1	GM830_C11_84R4_046.fsa	28.0311	1634	6017
G, 2	GM830_C11_84R4_046.fsa	472.33	3489	21487
G, 3	GM830_C11_84R4_046.fsa	473.515	5899	49545
Y, 1	GM830_C11_84R4_046.fsa	27.7143	10345	28152
Y, 2	GM830_C11_84R4_046.fsa	472.148	11686	92854
Y, 3	GM830_C11_84R4_046.fsa	473.788	11950	80544
O, 1	GM830_C11_84R4_046.fsa	20	7510	78694
O, 2	GM830_C11_84R4_046.fsa	40	7011	51219
O, 3	GM830_C11_84R4_046.fsa	60	13131	74123
O, 4	GM830_C11_84R4_046.fsa	80	8495	47455
O, 5	GM830_C11_84R4_046.fsa	100	13477	70917
O, 6	GM830_C11_84R4_046.fsa	114	14842	78336
O, 7	GM830_C11_84R4_046.fsa	120	11581	62898
O, 8	GM830_C11_84R4_046.fsa	140	9602	48450
O, 9	GM830_C11_84R4_046.fsa	160	10138	53730
O, 10	GM830_C11_84R4_046.fsa	180	11582	63598
O, 11	GM830_C11_84R4_046.fsa	200	8834	50545
O, 12	GM830_C11_84R4_046.fsa	214	8668	52020
O, 13	GM830_C11_84R4_046.fsa	220	6860	43199
O, 14	GM830_C11_84R4_046.fsa	240	9963	63763
O, 15	GM830_C11_84R4_046.fsa	250	4585	31115
O, 16	GM830_C11_84R4_046.fsa	260	7289	49836
O, 17	GM830_C11_84R4_046.fsa	280	8045	57994
O, 18	GM830_C11_84R4_046.fsa	300	8108	62343
O, 19	GM830_C11_84R4_046.fsa	314	5356	42759
O, 20	GM830_C11_84R4_046.fsa	320	5889	47702
O, 21	GM830_C11_84R4_046.fsa	340	7447	63765
O, 22	GM830_C11_84R4_046.fsa	360	6154	55020
O, 23	GM830_C11_84R4_046.fsa	380	4465	40807
O, 24	GM830_C11_84R4_046.fsa	400	6102	59171
O, 25	GM830_C11_84R4_046.fsa	414	5808	57414
O, 26	GM830_C11_84R4_046.fsa	420	5387	53733
O, 27	GM830_C11_84R4_046.fsa	440	6564	68204
O, 28	GM830_C11_84R4_046.fsa	460	7329	74686
O, 29	GM830_C11_84R4_046.fsa	480	6688	73856
O, 30	GM830_C11_84R4_046.fsa	500	3111	34410
O, 31	GM830_C11_84R4_046.fsa	514	3312	37744
O, 32	GM830_C11_84R4_046.fsa	520	7428	84461
O, 33	GM830_C11_84R4_046.fsa	540	6000	70830
O, 34	GM830_C11_84R4_046.fsa	560	3933	46217
O, 35	GM830_C11_84R4_046.fsa	580	5974	70320
O, 36	GM830_C11_84R4_046.fsa	600	3907	46103

## Sheet: 84R5
Dye/Sample Peak	Sample File Name	Size	Height	Area in Point
B, 1	GM830_C12_84R5_046.fsa	1.0606	271	1838
B, 2	GM830_C12_84R5_046.fsa	3.0303	66	401
B, 3	GM830_C12_84R5_046.fsa	4.3939	79	533
B, 4	GM830_C12_84R5_046.fsa	6.3636	11	18
B, 5	GM830_C12_84R5_046.fsa	9.8485	88	705
B, 6	GM830_C12_84R5_046.fsa	10.4546	68	278
B, 7	GM830_C12_84R5_046.fsa	12.2727	349	1546
B, 8	GM830_C12_84R5_046.fsa	13.9394	172	1148
B, 9	GM830_C12_84R5_046.fsa	14.8485	186	1207
B, 10	GM830_C12_84R5_046.fsa	15.7576	170	861
B, 11	GM830_C12_84R5_046.fsa	17.4242	108	333
B, 12	GM830_C12_84R5_046.fsa	19.0909	2238	11484
B, 13	GM830_C12_84R5_046.fsa	20.6976	1134	6293
B, 14	GM830_C12_84R5_046.fsa	21.9028	1102	6440
B, 15	GM830_C12_84R5_046.fsa	23.2561	39	126
B, 16	GM830_C12_84R5_046.fsa	24.5845	13	18
B, 17	GM830_C12_84R5_046.fsa	25.8888	142	397
B, 18	GM830_C12_84R5_046.fsa	27.6438	31512	211867
B, 19	GM830_C12_84R5_046.fsa	29.8156	18009	114228
B, 20	GM830_C12_84R5_046.fsa	32.2167	7942	38910
B, 21	GM830_C12_84R5_046.fsa	33.9634	2569	12646
B, 22	GM830_C12_84R5_046.fsa	35.2441	3872	19230
B, 23	GM830_C12_84R5_046.fsa	36.7765	1297	5671
B, 24	GM830_C12_84R5_046.fsa	38.2739	3367	14548
B, 25	GM830_C12_84R5_046.fsa	40	1325	7482
B, 26	GM830_C12_84R5_046.fsa	41.2162	6	13
B, 27	GM830_C12_84R5_046.fsa	42.0587	28	70
B, 28	GM830_C12_84R5_046.fsa	43.4864	435	2556
B, 29	GM830_C12_84R5_046.fsa	44.7773	1325	12382
B, 30	GM830_C12_84R5_046.fsa	47.4232	726	7561
B, 31	GM830_C12_84R5_046.fsa	49.1117	2	2
B, 32	GM830_C12_84R5_046.fsa	49.7791	22	51
B, 33	GM830_C12_84R5_046.fsa	50.7721	684	2783
B, 34	GM830_C12_84R5_046.fsa	51.5377	1414	6291
B, 35	GM830_C12_84R5_046.fsa	53.3731	4571	30452
B, 36	GM830_C12_84R5_046.fsa	55.7	1755	7867
B, 37	GM830_C12_84R5_046.fsa	56.8438	2325	11290
B, 38	GM830_C12_84R5_046.fsa	57.6676	1221	6467
B, 39	GM830_C12_84R5_046.fsa	58.7897	4970	23705
B, 40	GM830_C12_84R5_046.fsa	60.3207	230	792
B, 41	GM830_C12_84R5_046.fsa	61.4943	2374	10664
B, 42	GM830_C12_84R5_046.fsa	62.8767	55	174
B, 43	GM830_C12_84R5_046.fsa	64.0425	2556	12686
B, 44	GM830_C12_84R5_046.fsa	65.0992	1091	5315
B, 45	GM830_C12_84R5_046.fsa	66.5738	278	1124
B, 46	GM830_C12_84R5_046.fsa	67.4139	448	2244
B, 47	GM830_C12_84R5_046.fsa	68.4614	1723	8206
B, 48	GM830_C12_84R5_046.fsa	69.4017	167	625
B, 49	GM830_C12_84R5_046.fsa	70.4438	568	2369
B, 50	GM830_C12_84R5_046.fsa	71.2753	102	436
B, 51	GM830_C12_84R5_046.fsa	72.0015	1168	5166
B, 52	GM830_C12_84R5_046.fsa	73.3464	686	2958
B, 53	GM830_C12_84R5_046.fsa	74.5836	1791	8674
B, 54	GM830_C12_84R5_046.fsa	75.4062	1227	5826
B, 55	GM830_C12_84R5_046.fsa	76.5343	1959	9169
B, 56	GM830_C12_84R5_046.fsa	77.659	745	3313
B, 57	GM830_C12_84R5_046.fsa	78.8822	276	1312
B, 58	GM830_C12_84R5_046.fsa	79.8985	2490	12087
B, 59	GM830_C12_84R5_046.fsa	81.311	157	590
B, 60	GM830_C12_84R5_046.fsa	82.4183	2176	10748
B, 61	GM830_C12_84R5_046.fsa	83.8252	818	4310
B, 62	GM830_C12_84R5_046.fsa	84.5275	3727	18949
B, 63	GM830_C12_84R5_046.fsa	85.2292	1058	5223
B, 64	GM830_C12_84R5_046.fsa	85.83	1445	7244
B, 65	GM830_C12_84R5_046.fsa	87.0302	1687	7498
B, 66	GM830_C12_84R5_046.fsa	88.1286	242	888
B, 67	GM830_C12_84R5_046.fsa	89.524	306	1266
B, 68	GM830_C12_84R5_046.fsa	90.7178	509	2175
B, 69	GM830_C12_84R5_046.fsa	91.8104	467	1773
B, 70	GM830_C12_84R5_046.fsa	92.9013	1328	5619
B, 71	GM830_C12_84R5_046.fsa	93.9905	632	2533
B, 72	GM830_C12_84R5_046.fsa	94.8804	810	3381
B, 73	GM830_C12_84R5_046.fsa	95.7692	905	3652
B, 74	GM830_C12_84R5_046.fsa	96.7554	1689	7449
B, 75	GM830_C12_84R5_046.fsa	98.8219	4830	24125
B, 76	GM830_C12_84R5_046.fsa	99.9019	2403	11818
B, 77	GM830_C12_84R5_046.fsa	100.803	391	1747
B, 78	GM830_C12_84R5_046.fsa	101.705	125	530
B, 79	GM830_C12_84R5_046.fsa	102.804	1972	9521
B, 80	GM830_C12_84R5_046.fsa	103.999	882	3865
B, 81	GM830_C12_84R5_046.fsa	105.091	425	2027
B, 82	GM830_C12_84R5_046.fsa	105.982	1784	8674
B, 83	GM830_C12_84R5_046.fsa	107.166	3592	17062
B, 84	GM830_C12_84R5_046.fsa	108.543	595	2612
B, 85	GM830_C12_84R5_046.fsa	109.622	1337	5861
B, 86	GM830_C12_84R5_046.fsa	110.404	236	1051
B, 87	GM830_C12_84R5_046.fsa	111.282	1324	6233
B, 88	GM830_C12_84R5_046.fsa	112.255	1645	7827
B, 89	GM830_C12_84R5_046.fsa	113.032	52	156
B, 90	GM830_C12_84R5_046.fsa	114.472	3443	16632
B, 91	GM830_C12_84R5_046.fsa	115.227	316	1582
B, 92	GM830_C12_84R5_046.fsa	116.074	484	2307
B, 93	GM830_C12_84R5_046.fsa	117.294	513	2186
B, 94	GM830_C12_84R5_046.fsa	118.416	460	1792
B, 95	GM830_C12_84R5_046.fsa	119.535	1723	7771
B, 96	GM830_C12_84R5_046.fsa	120.649	1271	5944
B, 97	GM830_C12_84R5_046.fsa	121.392	1901	9220
B, 98	GM830_C12_84R5_046.fsa	122.505	1583	7303
B, 99	GM830_C12_84R5_046.fsa	123.248	615	3035
B, 100	GM830_C12_84R5_046.fsa	124.455	1698	8040
B, 101	GM830_C12_84R5_046.fsa	125.57	5620	27537
B, 102	GM830_C12_84R5_046.fsa	126.592	2421	11718
B, 103	GM830_C12_84R5_046.fsa	127.893	691	3072
B, 104	GM830_C12_84R5_046.fsa	128.73	682	3022
B, 105	GM830_C12_84R5_046.fsa	129.66	1903	8809
B, 106	GM830_C12_84R5_046.fsa	130.776	161	553
B, 107	GM830_C12_84R5_046.fsa	131.707	1289	5637
B, 108	GM830_C12_84R5_046.fsa	132.824	331	1684
B, 109	GM830_C12_84R5_046.fsa	133.569	5292	25598
B, 110	GM830_C12_84R5_046.fsa	134.593	1280	5872
B, 111	GM830_C12_84R5_046.fsa	135.525	656	2805
B, 112	GM830_C12_84R5_046.fsa	136.55	481	1927
B, 113	GM830_C12_84R5_046.fsa	137.762	287	971
B, 114	GM830_C12_84R5_046.fsa	138.694	1252	5366
B, 115	GM830_C12_84R5_046.fsa	140.381	4158	21326
B, 116	GM830_C12_84R5_046.fsa	141.524	5206	25998
B, 117	GM830_C12_84R5_046.fsa	142.952	2620	14725
B, 118	GM830_C12_84R5_046.fsa	144	751	3162
B, 119	GM830_C12_84R5_046.fsa	145.143	772	3416
B, 120	GM830_C12_84R5_046.fsa	146.286	271	1121
B, 121	GM830_C12_84R5_046.fsa	147.429	231	752
B, 122	GM830_C12_84R5_046.fsa	148.476	2343	10603
B, 123	GM830_C12_84R5_046.fsa	149.619	1333	6605
B, 124	GM830_C12_84R5_046.fsa	150.286	2842	15467
B, 125	GM830_C12_84R5_046.fsa	151.524	589	2622
B, 126	GM830_C12_84R5_046.fsa	152.476	285	1038
B, 127	GM830_C12_84R5_046.fsa	153.714	801	3623
B, 128	GM830_C12_84R5_046.fsa	154.762	3463	16822
B, 129	GM830_C12_84R5_046.fsa	155.619	841	4491
B, 130	GM830_C12_84R5_046.fsa	156.476	896	4398
B, 131	GM830_C12_84R5_046.fsa	157.333	1473	7222
B, 132	GM830_C12_84R5_046.fsa	158.476	820	3565
B, 133	GM830_C12_84R5_046.fsa	159.619	2894	13808
B, 134	GM830_C12_84R5_046.fsa	160.749	387	1636
B, 135	GM830_C12_84R5_046.fsa	161.87	3900	19124
B, 136	GM830_C12_84R5_046.fsa	162.898	1305	6197
B, 137	GM830_C12_84R5_046.fsa	163.739	1133	5517
B, 138	GM830_C12_84R5_046.fsa	164.766	452	1858
B, 139	GM830_C12_84R5_046.fsa	165.792	1108	5116
B, 140	GM830_C12_84R5_046.fsa	166.911	3040	14437
B, 141	GM830_C12_84R5_046.fsa	167.935	1722	8381
B, 142	GM830_C12_84R5_046.fsa	168.959	718	3323
B, 143	GM830_C12_84R5_046.fsa	170.169	677	3029
B, 144	GM830_C12_84R5_046.fsa	171.099	1901	9415
B, 145	GM830_C12_84R5_046.fsa	172.307	392	1814
B, 146	GM830_C12_84R5_046.fsa	173.236	2507	11998
B, 147	GM830_C12_84R5_046.fsa	174.35	310	1417
B, 148	GM830_C12_84R5_046.fsa	175.184	1983	10029
B, 149	GM830_C12_84R5_046.fsa	176.112	1983	9971
B, 150	GM830_C12_84R5_046.fsa	177.224	336	1393
B, 151	GM830_C12_84R5_046.fsa	178.242	950	4314
B, 152	GM830_C12_84R5_046.fsa	179.075	602	2541
B, 153	GM830_C12_84R5_046.fsa	180.093	1255	5687
B, 154	GM830_C12_84R5_046.fsa	181.119	3169	15693
B, 155	GM830_C12_84R5_046.fsa	182.238	842	3701
B, 156	GM830_C12_84R5_046.fsa	183.357	1748	8255
B, 157	GM830_C12_84R5_046.fsa	184.475	871	3804
B, 158	GM830_C12_84R5_046.fsa	185.686	574	2478
B, 159	GM830_C12_84R5_046.fsa	186.804	595	2912
B, 160	GM830_C12_84R5_046.fsa	187.921	173	734
B, 161	GM830_C12_84R5_046.fsa	189.038	57	192
B, 162	GM830_C12_84R5_046.fsa	189.782	601	2555
B, 163	GM830_C12_84R5_046.fsa	190.805	1412	7483
B, 164	GM830_C12_84R5_046.fsa	191.549	1241	6429
B, 165	GM830_C12_84R5_046.fsa	192.479	1631	8130
B, 166	GM830_C12_84R5_046.fsa	193.501	391	1737
B, 167	GM830_C12_84R5_046.fsa	194.337	1422	7296
B, 168	GM830_C12_84R5_046.fsa	195.359	3995	20515
B, 169	GM830_C12_84R5_046.fsa	196.381	26	78
B, 170	GM830_C12_84R5_046.fsa	197.309	4362	22149
B, 171	GM830_C12_84R5_046.fsa	198.144	51	178
B, 172	GM830_C12_84R5_046.fsa	199.258	818	4032
B, 173	GM830_C12_84R5_046.fsa	200.184	21	85
B, 174	GM830_C12_84R5_046.fsa	201.291	3210	16525
B, 175	GM830_C12_84R5_046.fsa	202.397	642	3017
B, 176	GM830_C12_84R5_046.fsa	203.411	837	4012
B, 177	GM830_C12_84R5_046.fsa	204.333	74	206
B, 178	GM830_C12_84R5_046.fsa	205.346	2388	12785
B, 179	GM830_C12_84R5_046.fsa	206.175	50	262
B, 180	GM830_C12_84R5_046.fsa	207.465	953	4824
B, 181	GM830_C12_84R5_046.fsa	208.662	51	160
B, 182	GM830_C12_84R5_046.fsa	209.675	589	3029
B, 183	GM830_C12_84R5_046.fsa	210.78	52	255
B, 184	GM830_C12_84R5_046.fsa	211.7	4733	26309
B, 185	GM830_C12_84R5_046.fsa	212.804	73	252
B, 186	GM830_C12_84R5_046.fsa	213.816	893	4636
B, 187	GM830_C12_84R5_046.fsa	214.74	379	1832
B, 188	GM830_C12_84R5_046.fsa	215.756	245	1172
B, 189	GM830_C12_84R5_046.fsa	216.495	261	1295
B, 190	GM830_C12_84R5_046.fsa	217.787	970	5283
B, 191	GM830_C12_84R5_046.fsa	218.894	87	370
B, 192	GM830_C12_84R5_046.fsa	219.908	648	3509
B, 193	GM830_C12_84R5_046.fsa	221.72	4661	28131
B, 194	GM830_C12_84R5_046.fsa	222.715	1015	5943
B, 195	GM830_C12_84R5_046.fsa	223.801	590	3069
B, 196	GM830_C12_84R5_046.fsa	224.797	698	3581
B, 197	GM830_C12_84R5_046.fsa	225.973	110	524
B, 198	GM830_C12_84R5_046.fsa	226.878	1648	9440
B, 199	GM830_C12_84R5_046.fsa	228.507	2132	13698
B, 200	GM830_C12_84R5_046.fsa	229.683	815	4540
B, 201	GM830_C12_84R5_046.fsa	230.769	78	323
B, 202	GM830_C12_84R5_046.fsa	231.855	262	1310
B, 203	GM830_C12_84R5_046.fsa	232.85	371	2154
B, 204	GM830_C12_84R5_046.fsa	233.755	1187	6675
B, 205	GM830_C12_84R5_046.fsa	234.841	77	271
B, 206	GM830_C12_84R5_046.fsa	235.837	891	4753
B, 207	GM830_C12_84R5_046.fsa	237.466	3175	19457
B, 208	GM830_C12_84R5_046.fsa	238.642	320	1486
B, 209	GM830_C12_84R5_046.fsa	239.638	477	2459
B, 210	GM830_C12_84R5_046.fsa	240.837	224	1271
B, 211	GM830_C12_84R5_046.fsa	241.953	891	5523
B, 212	GM830_C12_84R5_046.fsa	242.881	615	3580
B, 213	GM830_C12_84R5_046.fsa	244.087	70	236
B, 214	GM830_C12_84R5_046.fsa	244.921	406	2253
B, 215	GM830_C12_84R5_046.fsa	245.846	815	4937
B, 216	GM830_C12_84R5_046.fsa	246.956	245	1396
B, 217	GM830_C12_84R5_046.fsa	247.879	2069	12397
B, 218	GM830_C12_84R5_046.fsa	249.724	883	5107
B, 219	GM830_C12_84R5_046.fsa	250.719	93	329
B, 220	GM830_C12_84R5_046.fsa	251.707	139	585
B, 221	GM830_C12_84R5_046.fsa	252.783	276	1404
B, 222	GM830_C12_84R5_046.fsa	253.768	668	3690
B, 223	GM830_C12_84R5_046.fsa	254.93	347	1772
B, 224	GM830_C12_84R5_046.fsa	255.644	576	4647
B, 225	GM830_C12_84R5_046.fsa	256.802	3020	18436
B, 226	GM830_C12_84R5_046.fsa	257.87	287	1174
B, 227	GM830_C12_84R5_046.fsa	258.847	512	2476
B, 228	GM830_C12_84R5_046.fsa	259.823	72	240
B, 229	GM830_C12_84R5_046.fsa	260.81	1262	7151
B, 230	GM830_C12_84R5_046.fsa	261.801	218	844
B, 231	GM830_C12_84R5_046.fsa	262.791	738	4000
B, 232	GM830_C12_84R5_046.fsa	263.781	326	1549
B, 233	GM830_C12_84R5_046.fsa	264.682	463	2083
B, 234	GM830_C12_84R5_046.fsa	265.853	92	405
B, 235	GM830_C12_84R5_046.fsa	266.844	675	4192
B, 236	GM830_C12_84R5_046.fsa	267.834	467	2736
B, 237	GM830_C12_84R5_046.fsa	268.825	215	1041
B, 238	GM830_C12_84R5_046.fsa	269.996	732	4295
B, 239	GM830_C12_84R5_046.fsa	271.168	255	1452
B, 240	GM830_C12_84R5_046.fsa	272.068	587	3507
B, 241	GM830_C12_84R5_046.fsa	273.781	5716	39019
B, 242	GM830_C12_84R5_046.fsa	274.862	607	4251
B, 243	GM830_C12_84R5_046.fsa	275.673	260	1478
B, 244	GM830_C12_84R5_046.fsa	276.665	1604	10493
B, 245	GM830_C12_84R5_046.fsa	277.656	39	124
B, 246	GM830_C12_84R5_046.fsa	278.738	1219	7554
B, 247	GM830_C12_84R5_046.fsa	279.82	46	192
B, 248	GM830_C12_84R5_046.fsa	280.897	177	808
B, 249	GM830_C12_84R5_046.fsa	281.883	169	932
B, 250	GM830_C12_84R5_046.fsa	282.779	702	4493
B, 251	GM830_C12_84R5_046.fsa	283.853	299	1596
B, 252	GM830_C12_84R5_046.fsa	285.017	287	1539
B, 253	GM830_C12_84R5_046.fsa	285.911	172	776
B, 254	GM830_C12_84R5_046.fsa	286.806	130	655
B, 255	GM830_C12_84R5_046.fsa	287.789	640	4166
B, 256	GM830_C12_84R5_046.fsa	288.861	28	84
B, 257	GM830_C12_84R5_046.fsa	289.755	711	4267
B, 258	GM830_C12_84R5_046.fsa	291.54	3089	23075
B, 259	GM830_C12_84R5_046.fsa	292.61	1905	13205
B, 260	GM830_C12_84R5_046.fsa	293.68	137	578
B, 261	GM830_C12_84R5_046.fsa	295.64	3516	24814
B, 262	GM830_C12_84R5_046.fsa	296.62	60	224
B, 263	GM830_C12_84R5_046.fsa	297.599	1844	13112
B, 264	GM830_C12_84R5_046.fsa	298.488	96	432
B, 265	GM830_C12_84R5_046.fsa	299.378	135	577
B, 266	GM830_C12_84R5_046.fsa	300.35	346	1850
B, 267	GM830_C12_84R5_046.fsa	301.402	167	736
B, 268	GM830_C12_84R5_046.fsa	302.543	338	2014
B, 269	GM830_C12_84R5_046.fsa	303.599	444	2681
B, 270	GM830_C12_84R5_046.fsa	304.48	77	297
B, 271	GM830_C12_84R5_046.fsa	305.716	55	190
B, 272	GM830_C12_84R5_046.fsa	306.778	1811	12362
B, 273	GM830_C12_84R5_046.fsa	307.753	2668	19114
B, 274	GM830_C12_84R5_046.fsa	308.73	56	214
B, 275	GM830_C12_84R5_046.fsa	309.709	1054	6696
B, 276	GM830_C12_84R5_046.fsa	310.689	351	1721
B, 277	GM830_C12_84R5_046.fsa	311.761	1135	6871
B, 278	GM830_C12_84R5_046.fsa	312.834	85	345
B, 279	GM830_C12_84R5_046.fsa	314	211	1219
B, 280	GM830_C12_84R5_046.fsa	314.921	117	648
B, 281	GM830_C12_84R5_046.fsa	316.12	121	710
B, 282	GM830_C12_84R5_046.fsa	316.858	518	3452
B, 283	GM830_C12_84R5_046.fsa	317.874	962	6246
B, 284	GM830_C12_84R5_046.fsa	318.89	66	204
B, 285	GM830_C12_84R5_046.fsa	319.723	249	1186
B, 286	GM830_C12_84R5_046.fsa	320.903	1646	12075
B, 287	GM830_C12_84R5_046.fsa	321.715	501	3283
B, 288	GM830_C12_84R5_046.fsa	322.796	985	6311
B, 289	GM830_C12_84R5_046.fsa	323.876	89	296
B, 290	GM830_C12_84R5_046.fsa	325.044	50	204
B, 291	GM830_C12_84R5_046.fsa	326.032	944	6900
B, 292	GM830_C12_84R5_046.fsa	327.197	77	375
B, 293	GM830_C12_84R5_046.fsa	328.271	28	75
B, 294	GM830_C12_84R5_046.fsa	329.255	1262	8606
B, 295	GM830_C12_84R5_046.fsa	331.129	701	4696
B, 296	GM830_C12_84R5_046.fsa	333	3218	27549
B, 297	GM830_C12_84R5_046.fsa	333.889	191	1021
B, 298	GM830_C12_84R5_046.fsa	334.866	234	1196
B, 299	GM830_C12_84R5_046.fsa	336.019	969	7365
B, 300	GM830_C12_84R5_046.fsa	336.906	1914	15054
B, 301	GM830_C12_84R5_046.fsa	337.791	7	9
B, 302	GM830_C12_84R5_046.fsa	338.675	59	233
B, 303	GM830_C12_84R5_046.fsa	339.735	417	2375
B, 304	GM830_C12_84R5_046.fsa	340.809	435	2569
B, 305	GM830_C12_84R5_046.fsa	342.696	1096	8108
B, 306	GM830_C12_84R5_046.fsa	343.684	47	170
B, 307	GM830_C12_84R5_046.fsa	344.492	446	2525
B, 308	GM830_C12_84R5_046.fsa	345.659	237	1386
B, 309	GM830_C12_84R5_046.fsa	346.647	331	2026
B, 310	GM830_C12_84R5_046.fsa	347.813	365	2209
B, 311	GM830_C12_84R5_046.fsa	348.89	277	1536
B, 312	GM830_C12_84R5_046.fsa	349.966	46	162
B, 313	GM830_C12_84R5_046.fsa	351.132	76	411
B, 314	GM830_C12_84R5_046.fsa	352.118	46	247
B, 315	GM830_C12_84R5_046.fsa	354.09	1027	7786
B, 316	GM830_C12_84R5_046.fsa	355.075	165	938
B, 317	GM830_C12_84R5_046.fsa	356.24	69	200
B, 318	GM830_C12_84R5_046.fsa	357.135	1028	6802
B, 319	GM830_C12_84R5_046.fsa	358.21	215	923
B, 320	GM830_C12_84R5_046.fsa	359.373	1311	8484
B, 321	GM830_C12_84R5_046.fsa	360.442	336	1976
B, 322	GM830_C12_84R5_046.fsa	361.326	473	2746
B, 323	GM830_C12_84R5_046.fsa	362.033	1	1
B, 324	GM830_C12_84R5_046.fsa	362.918	272	1782
B, 325	GM830_C12_84R5_046.fsa	363.979	34	128
B, 326	GM830_C12_84R5_046.fsa	365.128	81	248
B, 327	GM830_C12_84R5_046.fsa	366.101	307	1646
B, 328	GM830_C12_84R5_046.fsa	367.251	285	1766
B, 329	GM830_C12_84R5_046.fsa	368.048	239	1209
B, 330	GM830_C12_84R5_046.fsa	369.198	431	2715
B, 331	GM830_C12_84R5_046.fsa	370.171	384	2189
B, 332	GM830_C12_84R5_046.fsa	371.233	53	209
B, 333	GM830_C12_84R5_046.fsa	373.358	744	6376
B, 334	GM830_C12_84R5_046.fsa	374.332	781	6466
B, 335	GM830_C12_84R5_046.fsa	376.28	1912	16366
B, 336	GM830_C12_84R5_046.fsa	377.342	864	7143
B, 337	GM830_C12_84R5_046.fsa	379.203	2623	22303
B, 338	GM830_C12_84R5_046.fsa	380.18	3	6
B, 339	GM830_C12_84R5_046.fsa	381.262	3	3
B, 340	GM830_C12_84R5_046.fsa	382.343	462	3199
B, 341	GM830_C12_84R5_046.fsa	383.335	807	6224
B, 342	GM830_C12_84R5_046.fsa	384.416	156	759
B, 343	GM830_C12_84R5_046.fsa	385.497	884	7190
B, 344	GM830_C12_84R5_046.fsa	386.488	184	1087
B, 345	GM830_C12_84R5_046.fsa	388.2	1296	10629
B, 346	GM830_C12_84R5_046.fsa	389.281	25	39
B, 347	GM830_C12_84R5_046.fsa	390.362	193	1048
B, 348	GM830_C12_84R5_046.fsa	392.344	1905	16898
B, 349	GM830_C12_84R5_046.fsa	393.425	236	1558
B, 350	GM830_C12_84R5_046.fsa	394.596	196	1226
B, 351	GM830_C12_84R5_046.fsa	395.677	963	8578
B, 352	GM830_C12_84R5_046.fsa	396.758	1582	14410
B, 353	GM830_C12_84R5_046.fsa	398.559	372	2531
B, 354	GM830_C12_84R5_046.fsa	399.64	66	273
B, 355	GM830_C12_84R5_046.fsa	400.617	783	7309
B, 356	GM830_C12_84R5_046.fsa	401.587	264	2172
B, 357	GM830_C12_84R5_046.fsa	402.47	396	2934
B, 358	GM830_C12_84R5_046.fsa	403.53	9	19
B, 359	GM830_C12_84R5_046.fsa	405.387	713	6203
B, 360	GM830_C12_84R5_046.fsa	406.36	144	895
B, 361	GM830_C12_84R5_046.fsa	407.512	17	39
B, 362	GM830_C12_84R5_046.fsa	408.576	114	685
B, 363	GM830_C12_84R5_046.fsa	409.641	858	6995
B, 364	GM830_C12_84R5_046.fsa	411.596	1680	15892
B, 365	GM830_C12_84R5_046.fsa	412.664	403	3548
B, 366	GM830_C12_84R5_046.fsa	413.555	296	2111
B, 367	GM830_C12_84R5_046.fsa	415.452	2331	22313
B, 368	GM830_C12_84R5_046.fsa	416.451	245	1762
B, 369	GM830_C12_84R5_046.fsa	417.815	82	396
B, 370	GM830_C12_84R5_046.fsa	419.818	1635	16639
B, 371	GM830_C12_84R5_046.fsa	420.807	1808	17727
B, 372	GM830_C12_84R5_046.fsa	422.869	873	8175
B, 373	GM830_C12_84R5_046.fsa	423.855	1184	11073
B, 374	GM830_C12_84R5_046.fsa	425.828	615	5386
B, 375	GM830_C12_84R5_046.fsa	426.635	104	577
B, 376	GM830_C12_84R5_046.fsa	427.89	51	314
B, 377	GM830_C12_84R5_046.fsa	428.877	408	3677
B, 378	GM830_C12_84R5_046.fsa	430.042	41	293
B, 379	GM830_C12_84R5_046.fsa	431.926	276	2798
B, 380	GM830_C12_84R5_046.fsa	432.823	119	826
B, 381	GM830_C12_84R5_046.fsa	434.796	1337	13115
B, 382	GM830_C12_84R5_046.fsa	435.783	1704	18004
B, 383	GM830_C12_84R5_046.fsa	437.757	89	633
B, 384	GM830_C12_84R5_046.fsa	438.654	8	10
B, 385	GM830_C12_84R5_046.fsa	440.821	622	7927
B, 386	GM830_C12_84R5_046.fsa	443.744	371	3304
B, 387	GM830_C12_84R5_046.fsa	444.842	101	646
B, 388	GM830_C12_84R5_046.fsa	446.672	728	7824
B, 389	GM830_C12_84R5_046.fsa	447.771	536	5049
B, 390	GM830_C12_84R5_046.fsa	448.871	180	1270
B, 391	GM830_C12_84R5_046.fsa	450.981	265	2122
B, 392	GM830_C12_84R5_046.fsa	451.899	282	2271
B, 393	GM830_C12_84R5_046.fsa	454.105	568	3366
B, 394	GM830_C12_84R5_046.fsa	455.393	1799	13938
B, 395	GM830_C12_84R5_046.fsa	456.405	2494	31477
B, 396	GM830_C12_84R5_046.fsa	457.879	276	2145
B, 397	GM830_C12_84R5_046.fsa	459.815	744	5947
B, 398	GM830_C12_84R5_046.fsa	461.916	306	2616
B, 399	GM830_C12_84R5_046.fsa	462.921	927	10407
B, 400	GM830_C12_84R5_046.fsa	463.744	828	6223
B, 401	GM830_C12_84R5_046.fsa	465.939	217	2698
B, 402	GM830_C12_84R5_046.fsa	467.038	58	215
B, 403	GM830_C12_84R5_046.fsa	467.77	14	21
B, 404	GM830_C12_84R5_046.fsa	468.137	2	2
B, 405	GM830_C12_84R5_046.fsa	468.595	1	1
B, 406	GM830_C12_84R5_046.fsa	469.054	1	1
B, 407	GM830_C12_84R5_046.fsa	472.082	31817	224604
B, 408	GM830_C12_84R5_046.fsa	476.221	7	7
B, 409	GM830_C12_84R5_046.fsa	476.865	8	19
B, 410	GM830_C12_84R5_046.fsa	477.51	8	28
B, 411	GM830_C12_84R5_046.fsa	478.155	17	34
B, 412	GM830_C12_84R5_046.fsa	478.524	7	16
B, 413	GM830_C12_84R5_046.fsa	479.631	23	131
G, 1	GM830_C12_84R5_046.fsa	472.45	5361	33003
G, 2	GM830_C12_84R5_046.fsa	473.644	6652	59108
Y, 1	GM830_C12_84R5_046.fsa	27.8012	12209	37301
Y, 2	GM830_C12_84R5_046.fsa	472.174	11342	83195
Y, 3	GM830_C12_84R5_046.fsa	472.909	11270	101668
Y, 4	GM830_C12_84R5_046.fsa	473.92	11836	71572
O, 1	GM830_C12_84R5_046.fsa	20	7300	76489
O, 2	GM830_C12_84R5_046.fsa	40	6798	49652
O, 3	GM830_C12_84R5_046.fsa	60	12962	71549
O, 4	GM830_C12_84R5_046.fsa	80	8187	46174
O, 5	GM830_C12_84R5_046.fsa	100	13175	68140
O, 6	GM830_C12_84R5_046.fsa	114	14568	75709
O, 7	GM830_C12_84R5_046.fsa	120	11467	60497
O, 8	GM830_C12_84R5_046.fsa	140	9320	47524
O, 9	GM830_C12_84R5_046.fsa	160	9671	51642
O, 10	GM830_C12_84R5_046.fsa	180	11573	61695
O, 11	GM830_C12_84R5_046.fsa	200	8745	49226
O, 12	GM830_C12_84R5_046.fsa	214	8798	49826
O, 13	GM830_C12_84R5_046.fsa	220	7076	41351
O, 14	GM830_C12_84R5_046.fsa	240	10141	62286
O, 15	GM830_C12_84R5_046.fsa	250	4690	29950
O, 16	GM830_C12_84R5_046.fsa	260	7447	48385
O, 17	GM830_C12_84R5_046.fsa	280	8125	56271
O, 18	GM830_C12_84R5_046.fsa	300	8254	60512
O, 19	GM830_C12_84R5_046.fsa	314	5393	41098
O, 20	GM830_C12_84R5_046.fsa	320	5897	45861
O, 21	GM830_C12_84R5_046.fsa	340	7662	61155
O, 22	GM830_C12_84R5_046.fsa	360	6188	52851
O, 23	GM830_C12_84R5_046.fsa	380	4479	39271
O, 24	GM830_C12_84R5_046.fsa	400	6273	57548
O, 25	GM830_C12_84R5_046.fsa	414	5949	55172
O, 26	GM830_C12_84R5_046.fsa	420	5488	51805
O, 27	GM830_C12_84R5_046.fsa	440	6654	65034
O, 28	GM830_C12_84R5_046.fsa	460	7471	72379
O, 29	GM830_C12_84R5_046.fsa	480	6878	72100
O, 30	GM830_C12_84R5_046.fsa	500	3011	32593
O, 31	GM830_C12_84R5_046.fsa	514	3320	35726
O, 32	GM830_C12_84R5_046.fsa	520	7475	80180
O, 33	GM830_C12_84R5_046.fsa	540	6029	66832
O, 34	GM830_C12_84R5_046.fsa	560	3919	44027
O, 35	GM830_C12_84R5_046.fsa	580	5958	67314
O, 36	GM830_C12_84R5_046.fsa	600	3963	43765

## Sheet: 85R1
Dye/Sample Peak	Sample File Name	Size	Height	Area in Point
B, 1	GM830_D01_85R1_005.fsa	1.203	161	950
B, 2	GM830_D01_85R1_005.fsa	2.7068	38	200
B, 3	GM830_D01_85R1_005.fsa	4.5113	37	286
B, 4	GM830_D01_85R1_005.fsa	6.1654	6	7
B, 5	GM830_D01_85R1_005.fsa	9.0226	50	359
B, 6	GM830_D01_85R1_005.fsa	10.6767	64	260
B, 7	GM830_D01_85R1_005.fsa	12.1805	166	717
B, 8	GM830_D01_85R1_005.fsa	14.8872	57	228
B, 9	GM830_D01_85R1_005.fsa	16.5414	99	399
B, 10	GM830_D01_85R1_005.fsa	17.4436	20	40
B, 11	GM830_D01_85R1_005.fsa	18.9474	941	4487
B, 12	GM830_D01_85R1_005.fsa	20.6903	470	1533
B, 13	GM830_D01_85R1_005.fsa	22.0521	119	279
B, 14	GM830_D01_85R1_005.fsa	25.5119	14936	92197
B, 15	GM830_D01_85R1_005.fsa	27.8864	9399	51531
B, 16	GM830_D01_85R1_005.fsa	30.0335	2997	22928
B, 17	GM830_D01_85R1_005.fsa	32.1172	2157	10342
B, 18	GM830_D01_85R1_005.fsa	33.136	968	4057
B, 19	GM830_D01_85R1_005.fsa	35.2697	1137	6074
B, 20	GM830_D01_85R1_005.fsa	36.2429	1142	5400
B, 21	GM830_D01_85R1_005.fsa	38.2821	906	4564
B, 22	GM830_D01_85R1_005.fsa	40.2442	407	2340
B, 23	GM830_D01_85R1_005.fsa	41.0941	36	135
B, 24	GM830_D01_85R1_005.fsa	42.1764	16	40
B, 25	GM830_D01_85R1_005.fsa	43.4834	208	1309
B, 26	GM830_D01_85R1_005.fsa	45.0063	668	6936
B, 27	GM830_D01_85R1_005.fsa	47.7586	413	4236
B, 28	GM830_D01_85R1_005.fsa	49.5525	79	195
B, 29	GM830_D01_85R1_005.fsa	50.5478	394	1661
B, 30	GM830_D01_85R1_005.fsa	51.4243	883	3936
B, 31	GM830_D01_85R1_005.fsa	53.2623	3223	21895
B, 32	GM830_D01_85R1_005.fsa	55.5927	1151	5026
B, 33	GM830_D01_85R1_005.fsa	56.8418	1483	7132
B, 34	GM830_D01_85R1_005.fsa	57.6661	787	3706
B, 35	GM830_D01_85R1_005.fsa	58.6874	2908	14391
B, 36	GM830_D01_85R1_005.fsa	60.3191	181	678
B, 37	GM830_D01_85R1_005.fsa	61.4867	1358	6242
B, 38	GM830_D01_85R1_005.fsa	62.862	99	375
B, 39	GM830_D01_85R1_005.fsa	64.0219	1557	7534
B, 40	GM830_D01_85R1_005.fsa	65.0733	686	3461
B, 41	GM830_D01_85R1_005.fsa	66.5404	263	1101
B, 42	GM830_D01_85R1_005.fsa	67.3762	341	1470
B, 43	GM830_D01_85R1_005.fsa	68.4184	817	3690
B, 44	GM830_D01_85R1_005.fsa	69.3539	141	548
B, 45	GM830_D01_85R1_005.fsa	70.3907	392	1700
B, 46	GM830_D01_85R1_005.fsa	71.2181	156	615
B, 47	GM830_D01_85R1_005.fsa	71.9406	703	3045
B, 48	GM830_D01_85R1_005.fsa	73.2787	466	2016
B, 49	GM830_D01_85R1_005.fsa	74.5097	1234	5894
B, 50	GM830_D01_85R1_005.fsa	75.4303	926	4458
B, 51	GM830_D01_85R1_005.fsa	76.5525	1374	6391
B, 52	GM830_D01_85R1_005.fsa	77.5698	515	2248
B, 53	GM830_D01_85R1_005.fsa	78.7868	230	988
B, 54	GM830_D01_85R1_005.fsa	79.8991	1694	8099
B, 55	GM830_D01_85R1_005.fsa	81.3118	188	649
B, 56	GM830_D01_85R1_005.fsa	82.3192	1533	7399
B, 57	GM830_D01_85R1_005.fsa	83.7269	626	2917
B, 58	GM830_D01_85R1_005.fsa	84.4297	2636	12849
B, 59	GM830_D01_85R1_005.fsa	85.1317	731	3487
B, 60	GM830_D01_85R1_005.fsa	85.7329	974	4844
B, 61	GM830_D01_85R1_005.fsa	87.0335	1183	5244
B, 62	GM830_D01_85R1_005.fsa	88.132	268	997
B, 63	GM830_D01_85R1_005.fsa	89.5276	213	967
B, 64	GM830_D01_85R1_005.fsa	90.7215	325	1426
B, 65	GM830_D01_85R1_005.fsa	91.814	233	838
B, 66	GM830_D01_85R1_005.fsa	92.9047	876	3770
B, 67	GM830_D01_85R1_005.fsa	93.8947	381	1614
B, 68	GM830_D01_85R1_005.fsa	94.8832	351	1342
B, 69	GM830_D01_85R1_005.fsa	95.7716	391	1590
B, 70	GM830_D01_85R1_005.fsa	96.7574	1065	4755
B, 71	GM830_D01_85R1_005.fsa	98.8227	3157	15294
B, 72	GM830_D01_85R1_005.fsa	99.902	1571	7742
B, 73	GM830_D01_85R1_005.fsa	100.797	274	1411
B, 74	GM830_D01_85R1_005.fsa	101.692	133	514
B, 75	GM830_D01_85R1_005.fsa	102.881	1274	5798
B, 76	GM830_D01_85R1_005.fsa	103.968	502	2285
B, 77	GM830_D01_85R1_005.fsa	105.151	190	737
B, 78	GM830_D01_85R1_005.fsa	106.035	728	3319
B, 79	GM830_D01_85R1_005.fsa	107.211	2286	10841
B, 80	GM830_D01_85R1_005.fsa	108.579	348	1355
B, 81	GM830_D01_85R1_005.fsa	109.552	834	3729
B, 82	GM830_D01_85R1_005.fsa	110.524	148	480
B, 83	GM830_D01_85R1_005.fsa	111.299	925	4095
B, 84	GM830_D01_85R1_005.fsa	112.266	1148	5069
B, 85	GM830_D01_85R1_005.fsa	113.134	57	203
B, 86	GM830_D01_85R1_005.fsa	114.472	2181	10660
B, 87	GM830_D01_85R1_005.fsa	115.227	258	1326
B, 88	GM830_D01_85R1_005.fsa	116.073	301	1344
B, 89	GM830_D01_85R1_005.fsa	117.293	343	1472
B, 90	GM830_D01_85R1_005.fsa	118.416	183	734
B, 91	GM830_D01_85R1_005.fsa	119.535	1105	5080
B, 92	GM830_D01_85R1_005.fsa	120.647	370	1722
B, 93	GM830_D01_85R1_005.fsa	121.388	1070	5747
B, 94	GM830_D01_85R1_005.fsa	122.498	949	5168
B, 95	GM830_D01_85R1_005.fsa	123.33	231	1106
B, 96	GM830_D01_85R1_005.fsa	124.441	1011	4818
B, 97	GM830_D01_85R1_005.fsa	125.551	3365	16517
B, 98	GM830_D01_85R1_005.fsa	126.662	1573	7471
B, 99	GM830_D01_85R1_005.fsa	127.865	350	1573
B, 100	GM830_D01_85R1_005.fsa	128.698	474	2217
B, 101	GM830_D01_85R1_005.fsa	129.717	1196	5763
B, 102	GM830_D01_85R1_005.fsa	130.828	104	337
B, 103	GM830_D01_85R1_005.fsa	131.754	831	3670
B, 104	GM830_D01_85R1_005.fsa	133.606	3141	15539
B, 105	GM830_D01_85R1_005.fsa	134.625	871	4106
B, 106	GM830_D01_85R1_005.fsa	135.552	295	1102
B, 107	GM830_D01_85R1_005.fsa	136.478	374	1538
B, 108	GM830_D01_85R1_005.fsa	137.775	113	369
B, 109	GM830_D01_85R1_005.fsa	138.702	791	3521
B, 110	GM830_D01_85R1_005.fsa	140.379	2365	12308
B, 111	GM830_D01_85R1_005.fsa	141.515	3125	15660
B, 112	GM830_D01_85R1_005.fsa	142.841	1928	10867
B, 113	GM830_D01_85R1_005.fsa	143.883	426	1704
B, 114	GM830_D01_85R1_005.fsa	145.114	523	2496
B, 115	GM830_D01_85R1_005.fsa	146.156	205	893
B, 116	GM830_D01_85R1_005.fsa	147.388	169	641
B, 117	GM830_D01_85R1_005.fsa	148.43	1532	7190
B, 118	GM830_D01_85R1_005.fsa	150.231	1823	9911
B, 119	GM830_D01_85R1_005.fsa	151.369	404	1782
B, 120	GM830_D01_85R1_005.fsa	152.317	159	658
B, 121	GM830_D01_85R1_005.fsa	153.644	181	680
B, 122	GM830_D01_85R1_005.fsa	154.687	2124	10427
B, 123	GM830_D01_85R1_005.fsa	155.541	469	2268
B, 124	GM830_D01_85R1_005.fsa	156.395	551	2713
B, 125	GM830_D01_85R1_005.fsa	157.248	899	4295
B, 126	GM830_D01_85R1_005.fsa	158.482	558	2417
B, 127	GM830_D01_85R1_005.fsa	159.525	1775	8776
B, 128	GM830_D01_85R1_005.fsa	160.748	208	857
B, 129	GM830_D01_85R1_005.fsa	161.777	2265	11429
B, 130	GM830_D01_85R1_005.fsa	162.898	729	3377
B, 131	GM830_D01_85R1_005.fsa	163.739	274	1232
B, 132	GM830_D01_85R1_005.fsa	164.672	159	593
B, 133	GM830_D01_85R1_005.fsa	165.792	81	339
B, 134	GM830_D01_85R1_005.fsa	166.91	1614	8408
B, 135	GM830_D01_85R1_005.fsa	167.935	681	3602
B, 136	GM830_D01_85R1_005.fsa	168.866	406	2119
B, 137	GM830_D01_85R1_005.fsa	170.169	147	542
B, 138	GM830_D01_85R1_005.fsa	171.099	1053	5448
B, 139	GM830_D01_85R1_005.fsa	172.307	148	588
B, 140	GM830_D01_85R1_005.fsa	173.236	1444	7335
B, 141	GM830_D01_85R1_005.fsa	174.349	185	923
B, 142	GM830_D01_85R1_005.fsa	175.184	1230	6566
B, 143	GM830_D01_85R1_005.fsa	176.112	1243	6607
B, 144	GM830_D01_85R1_005.fsa	177.223	201	842
B, 145	GM830_D01_85R1_005.fsa	178.242	579	2722
B, 146	GM830_D01_85R1_005.fsa	179.075	302	1355
B, 147	GM830_D01_85R1_005.fsa	180.093	626	2992
B, 148	GM830_D01_85R1_005.fsa	181.116	1769	9215
B, 149	GM830_D01_85R1_005.fsa	182.231	468	2057
B, 150	GM830_D01_85R1_005.fsa	183.439	990	4775
B, 151	GM830_D01_85R1_005.fsa	184.46	527	2438
B, 152	GM830_D01_85R1_005.fsa	185.667	341	1605
B, 153	GM830_D01_85R1_005.fsa	186.873	429	2048
B, 154	GM830_D01_85R1_005.fsa	187.985	178	735
B, 155	GM830_D01_85R1_005.fsa	188.912	73	240
B, 156	GM830_D01_85R1_005.fsa	189.745	144	548
B, 157	GM830_D01_85R1_005.fsa	190.856	812	4638
B, 158	GM830_D01_85R1_005.fsa	191.597	546	3049
B, 159	GM830_D01_85R1_005.fsa	192.429	850	4423
B, 160	GM830_D01_85R1_005.fsa	193.539	235	1040
B, 161	GM830_D01_85R1_005.fsa	194.371	839	4613
B, 162	GM830_D01_85R1_005.fsa	195.387	2355	12949
B, 163	GM830_D01_85R1_005.fsa	196.126	27	98
B, 164	GM830_D01_85R1_005.fsa	197.326	2497	13748
B, 165	GM830_D01_85R1_005.fsa	198.156	65	229
B, 166	GM830_D01_85R1_005.fsa	199.17	509	2662
B, 167	GM830_D01_85R1_005.fsa	200.091	37	110
B, 168	GM830_D01_85R1_005.fsa	201.28	1742	9532
B, 169	GM830_D01_85R1_005.fsa	202.378	338	1662
B, 170	GM830_D01_85R1_005.fsa	203.384	502	2444
B, 171	GM830_D01_85R1_005.fsa	204.207	27	67
B, 172	GM830_D01_85R1_005.fsa	205.305	1408	7926
B, 173	GM830_D01_85R1_005.fsa	206.037	39	188
B, 174	GM830_D01_85R1_005.fsa	207.41	644	3539
B, 175	GM830_D01_85R1_005.fsa	208.599	100	429
B, 176	GM830_D01_85R1_005.fsa	209.606	349	1898
B, 177	GM830_D01_85R1_005.fsa	211.62	2961	17145
B, 178	GM830_D01_85R1_005.fsa	212.718	107	391
B, 179	GM830_D01_85R1_005.fsa	213.725	420	2067
B, 180	GM830_D01_85R1_005.fsa	214.647	96	361
B, 181	GM830_D01_85R1_005.fsa	215.663	210	1080
B, 182	GM830_D01_85R1_005.fsa	216.494	332	1673
B, 183	GM830_D01_85R1_005.fsa	217.694	828	4468
B, 184	GM830_D01_85R1_005.fsa	218.801	180	747
B, 185	GM830_D01_85R1_005.fsa	219.816	423	2179
B, 186	GM830_D01_85R1_005.fsa	221.712	2870	18754
B, 187	GM830_D01_85R1_005.fsa	222.613	680	4102
B, 188	GM830_D01_85R1_005.fsa	223.695	118	548
B, 189	GM830_D01_85R1_005.fsa	224.776	525	3009
B, 190	GM830_D01_85R1_005.fsa	225.857	131	592
B, 191	GM830_D01_85R1_005.fsa	226.758	945	5497
B, 192	GM830_D01_85R1_005.fsa	228.47	1273	8263
B, 193	GM830_D01_85R1_005.fsa	229.551	578	3220
B, 194	GM830_D01_85R1_005.fsa	230.722	136	641
B, 195	GM830_D01_85R1_005.fsa	231.713	114	515
B, 196	GM830_D01_85R1_005.fsa	232.793	88	409
B, 197	GM830_D01_85R1_005.fsa	233.694	727	4349
B, 198	GM830_D01_85R1_005.fsa	234.865	133	661
B, 199	GM830_D01_85R1_005.fsa	235.676	413	2292
B, 200	GM830_D01_85R1_005.fsa	237.388	1963	12809
B, 201	GM830_D01_85R1_005.fsa	238.559	294	1698
B, 202	GM830_D01_85R1_005.fsa	239.55	494	2736
B, 203	GM830_D01_85R1_005.fsa	240.744	131	575
B, 204	GM830_D01_85R1_005.fsa	241.859	470	2721
B, 205	GM830_D01_85R1_005.fsa	242.787	347	2047
B, 206	GM830_D01_85R1_005.fsa	243.9	158	753
B, 207	GM830_D01_85R1_005.fsa	244.826	311	1860
B, 208	GM830_D01_85R1_005.fsa	245.752	378	2151
B, 209	GM830_D01_85R1_005.fsa	246.861	178	998
B, 210	GM830_D01_85R1_005.fsa	247.785	1149	7379
B, 211	GM830_D01_85R1_005.fsa	249.631	455	2471
B, 212	GM830_D01_85R1_005.fsa	250.63	14	39
B, 213	GM830_D01_85R1_005.fsa	251.707	30	128
B, 214	GM830_D01_85R1_005.fsa	252.604	118	615
B, 215	GM830_D01_85R1_005.fsa	253.589	409	2725
B, 216	GM830_D01_85R1_005.fsa	254.751	528	3451
B, 217	GM830_D01_85R1_005.fsa	255.822	166	876
B, 218	GM830_D01_85R1_005.fsa	256.802	1364	9055
B, 219	GM830_D01_85R1_005.fsa	257.87	172	809
B, 220	GM830_D01_85R1_005.fsa	258.758	276	1420
B, 221	GM830_D01_85R1_005.fsa	259.823	54	216
B, 222	GM830_D01_85R1_005.fsa	260.811	590	3632
B, 223	GM830_D01_85R1_005.fsa	261.802	160	849
B, 224	GM830_D01_85R1_005.fsa	262.613	100	439
B, 225	GM830_D01_85R1_005.fsa	263.605	139	633
B, 226	GM830_D01_85R1_005.fsa	264.596	260	1412
B, 227	GM830_D01_85R1_005.fsa	265.857	140	659
B, 228	GM830_D01_85R1_005.fsa	266.849	344	2015
B, 229	GM830_D01_85R1_005.fsa	267.75	240	1381
B, 230	GM830_D01_85R1_005.fsa	268.921	144	638
B, 231	GM830_D01_85R1_005.fsa	270.002	552	3211
B, 232	GM830_D01_85R1_005.fsa	271.173	196	1073
B, 233	GM830_D01_85R1_005.fsa	272.074	382	2228
B, 234	GM830_D01_85R1_005.fsa	273.785	3477	25027
B, 235	GM830_D01_85R1_005.fsa	274.866	315	2361
B, 236	GM830_D01_85R1_005.fsa	275.677	118	731
B, 237	GM830_D01_85R1_005.fsa	276.668	933	6443
B, 238	GM830_D01_85R1_005.fsa	277.658	28	114
B, 239	GM830_D01_85R1_005.fsa	278.739	811	5482
B, 240	GM830_D01_85R1_005.fsa	279.82	78	299
B, 241	GM830_D01_85R1_005.fsa	280.893	139	708
B, 242	GM830_D01_85R1_005.fsa	281.785	70	336
B, 243	GM830_D01_85R1_005.fsa	282.766	384	2463
B, 244	GM830_D01_85R1_005.fsa	283.836	213	1166
B, 245	GM830_D01_85R1_005.fsa	284.994	185	1080
B, 246	GM830_D01_85R1_005.fsa	285.796	37	109
B, 247	GM830_D01_85R1_005.fsa	287.665	413	3116
B, 248	GM830_D01_85R1_005.fsa	288.821	33	145
B, 249	GM830_D01_85R1_005.fsa	289.799	391	2732
B, 250	GM830_D01_85R1_005.fsa	291.577	1785	14298
B, 251	GM830_D01_85R1_005.fsa	292.553	1150	8303
B, 252	GM830_D01_85R1_005.fsa	293.707	176	977
B, 253	GM830_D01_85R1_005.fsa	295.57	2086	15863
B, 254	GM830_D01_85R1_005.fsa	297.521	1137	8708
B, 255	GM830_D01_85R1_005.fsa	298.406	67	341
B, 256	GM830_D01_85R1_005.fsa	299.203	37	128
B, 257	GM830_D01_85R1_005.fsa	300.262	201	1070
B, 258	GM830_D01_85R1_005.fsa	301.313	66	310
B, 259	GM830_D01_85R1_005.fsa	302.453	227	1457
B, 260	GM830_D01_85R1_005.fsa	303.508	396	2631
B, 261	GM830_D01_85R1_005.fsa	304.477	80	437
B, 262	GM830_D01_85R1_005.fsa	305.713	41	118
B, 263	GM830_D01_85R1_005.fsa	306.686	1103	8356
B, 264	GM830_D01_85R1_005.fsa	307.75	1608	11913
B, 265	GM830_D01_85R1_005.fsa	309.617	627	4473
B, 266	GM830_D01_85R1_005.fsa	310.687	235	1324
B, 267	GM830_D01_85R1_005.fsa	311.759	725	4861
B, 268	GM830_D01_85R1_005.fsa	312.833	82	351
B, 269	GM830_D01_85R1_005.fsa	313.91	194	1260
B, 270	GM830_D01_85R1_005.fsa	314.829	148	892
B, 271	GM830_D01_85R1_005.fsa	316.859	469	4440
B, 272	GM830_D01_85R1_005.fsa	317.875	596	4461
B, 273	GM830_D01_85R1_005.fsa	318.983	19	39
B, 274	GM830_D01_85R1_005.fsa	319.723	130	667
B, 275	GM830_D01_85R1_005.fsa	320.899	976	7893
B, 276	GM830_D01_85R1_005.fsa	321.708	255	1742
B, 277	GM830_D01_85R1_005.fsa	322.785	642	4459
B, 278	GM830_D01_85R1_005.fsa	323.771	68	172
B, 279	GM830_D01_85R1_005.fsa	326.007	649	5233
B, 280	GM830_D01_85R1_005.fsa	326.99	72	403
B, 281	GM830_D01_85R1_005.fsa	328.238	36	159
B, 282	GM830_D01_85R1_005.fsa	329.217	830	5966
B, 283	GM830_D01_85R1_005.fsa	331.083	392	3075
B, 284	GM830_D01_85R1_005.fsa	332.857	2007	18377
B, 285	GM830_D01_85R1_005.fsa	333.83	109	611
B, 286	GM830_D01_85R1_005.fsa	334.891	90	420
B, 287	GM830_D01_85R1_005.fsa	336.039	641	5235
B, 288	GM830_D01_85R1_005.fsa	336.745	1122	9643
B, 289	GM830_D01_85R1_005.fsa	338.418	37	139
B, 290	GM830_D01_85R1_005.fsa	339.649	251	1382
B, 291	GM830_D01_85R1_005.fsa	340.808	269	1584
B, 292	GM830_D01_85R1_005.fsa	342.603	667	5700
B, 293	GM830_D01_85R1_005.fsa	344.398	323	1899
B, 294	GM830_D01_85R1_005.fsa	345.655	219	1474
B, 295	GM830_D01_85R1_005.fsa	346.462	256	1692
B, 296	GM830_D01_85R1_005.fsa	347.718	229	1352
B, 297	GM830_D01_85R1_005.fsa	348.705	104	502
B, 298	GM830_D01_85R1_005.fsa	349.781	78	432
B, 299	GM830_D01_85R1_005.fsa	351.037	113	707
B, 300	GM830_D01_85R1_005.fsa	351.933	16	58
B, 301	GM830_D01_85R1_005.fsa	353.996	601	5491
B, 302	GM830_D01_85R1_005.fsa	354.982	76	461
B, 303	GM830_D01_85R1_005.fsa	356.147	3	4
B, 304	GM830_D01_85R1_005.fsa	357.133	439	2748
B, 305	GM830_D01_85R1_005.fsa	358.208	90	391
B, 306	GM830_D01_85R1_005.fsa	359.283	826	6518
B, 307	GM830_D01_85R1_005.fsa	360.442	273	2181
B, 308	GM830_D01_85R1_005.fsa	361.239	309	2314
B, 309	GM830_D01_85R1_005.fsa	362.92	171	1089
B, 310	GM830_D01_85R1_005.fsa	364.071	67	280
B, 311	GM830_D01_85R1_005.fsa	365.044	66	223
B, 312	GM830_D01_85R1_005.fsa	366.106	272	1676
B, 313	GM830_D01_85R1_005.fsa	367.257	136	942
B, 314	GM830_D01_85R1_005.fsa	368.053	222	1618
B, 315	GM830_D01_85R1_005.fsa	369.115	211	1438
B, 316	GM830_D01_85R1_005.fsa	370.089	280	1833
B, 317	GM830_D01_85R1_005.fsa	371.327	63	287
B, 318	GM830_D01_85R1_005.fsa	373.274	504	5329
B, 319	GM830_D01_85R1_005.fsa	374.248	516	4112
B, 320	GM830_D01_85R1_005.fsa	376.195	1245	11747
B, 321	GM830_D01_85R1_005.fsa	377.345	273	2226
B, 322	GM830_D01_85R1_005.fsa	379.115	1416	12418
B, 323	GM830_D01_85R1_005.fsa	380.269	4	5
B, 324	GM830_D01_85R1_005.fsa	381.166	5	5
B, 325	GM830_D01_85R1_005.fsa	382.332	219	1441
B, 326	GM830_D01_85R1_005.fsa	383.319	387	2753
B, 327	GM830_D01_85R1_005.fsa	384.485	137	832
B, 328	GM830_D01_85R1_005.fsa	385.472	435	3507
B, 329	GM830_D01_85R1_005.fsa	386.369	58	271
B, 330	GM830_D01_85R1_005.fsa	388.163	664	5845
B, 331	GM830_D01_85R1_005.fsa	389.239	27	114
B, 332	GM830_D01_85R1_005.fsa	390.315	92	468
B, 333	GM830_D01_85R1_005.fsa	392.288	1227	11912
B, 334	GM830_D01_85R1_005.fsa	393.274	206	1394
B, 335	GM830_D01_85R1_005.fsa	395.606	596	5737
B, 336	GM830_D01_85R1_005.fsa	396.592	992	8796
B, 337	GM830_D01_85R1_005.fsa	398.386	181	1176
B, 338	GM830_D01_85R1_005.fsa	400.526	580	5954
B, 339	GM830_D01_85R1_005.fsa	402.281	265	2299
B, 340	GM830_D01_85R1_005.fsa	403.337	57	320
B, 341	GM830_D01_85R1_005.fsa	404.042	15	45
B, 342	GM830_D01_85R1_005.fsa	405.277	445	3798
B, 343	GM830_D01_85R1_005.fsa	406.427	42	216
B, 344	GM830_D01_85R1_005.fsa	407.49	70	367
B, 345	GM830_D01_85R1_005.fsa	408.466	24	127
B, 346	GM830_D01_85R1_005.fsa	409.533	455	3650
B, 347	GM830_D01_85R1_005.fsa	411.405	1115	11138
B, 348	GM830_D01_85R1_005.fsa	412.388	279	2346
B, 349	GM830_D01_85R1_005.fsa	413.462	152	1020
B, 350	GM830_D01_85R1_005.fsa	415.382	1386	14392
B, 351	GM830_D01_85R1_005.fsa	416.489	165	956
B, 352	GM830_D01_85R1_005.fsa	417.689	59	232
B, 353	GM830_D01_85R1_005.fsa	419.815	866	10176
B, 354	GM830_D01_85R1_005.fsa	420.808	1181	11173
B, 355	GM830_D01_85R1_005.fsa	422.872	518	5148
B, 356	GM830_D01_85R1_005.fsa	423.858	726	7111
B, 357	GM830_D01_85R1_005.fsa	425.739	504	4373
B, 358	GM830_D01_85R1_005.fsa	426.813	4	7
B, 359	GM830_D01_85R1_005.fsa	427.886	1	2
B, 360	GM830_D01_85R1_005.fsa	428.958	260	2130
B, 361	GM830_D01_85R1_005.fsa	430.03	109	741
B, 362	GM830_D01_85R1_005.fsa	430.744	17	37
B, 363	GM830_D01_85R1_005.fsa	431.904	224	1771
B, 364	GM830_D01_85R1_005.fsa	432.795	58	250
B, 365	GM830_D01_85R1_005.fsa	434.755	864	10132
B, 366	GM830_D01_85R1_005.fsa	435.734	999	9752
B, 367	GM830_D01_85R1_005.fsa	437.602	47	197
B, 368	GM830_D01_85R1_005.fsa	438.49	6	16
B, 369	GM830_D01_85R1_005.fsa	440.73	371	4128
B, 370	GM830_D01_85R1_005.fsa	442.83	74	426
B, 371	GM830_D01_85R1_005.fsa	443.47	6	7
B, 372	GM830_D01_85R1_005.fsa	443.927	10	26
B, 373	GM830_D01_85R1_005.fsa	444.842	24	94
B, 374	GM830_D01_85R1_005.fsa	446.672	252	2250
B, 375	GM830_D01_85R1_005.fsa	447.772	253	2016
B, 376	GM830_D01_85R1_005.fsa	448.872	7	14
B, 377	GM830_D01_85R1_005.fsa	451.349	2083	21488
B, 378	GM830_D01_85R1_005.fsa	452.451	1582	17628
B, 379	GM830_D01_85R1_005.fsa	453.921	868	10804
B, 380	GM830_D01_85R1_005.fsa	455.209	2	2
B, 381	GM830_D01_85R1_005.fsa	456.221	176	1649
B, 382	GM830_D01_85R1_005.fsa	456.958	180	1372
B, 383	GM830_D01_85R1_005.fsa	458.156	150	1156
B, 384	GM830_D01_85R1_005.fsa	459.815	431	4259
B, 385	GM830_D01_85R1_005.fsa	460.999	10	16
B, 386	GM830_D01_85R1_005.fsa	461.908	8	16
B, 387	GM830_D01_85R1_005.fsa	463.09	267	2025
B, 388	GM830_D01_85R1_005.fsa	463.727	365	2813
B, 389	GM830_D01_85R1_005.fsa	465.547	216	1037
B, 390	GM830_D01_85R1_005.fsa	466.641	363	1764
B, 391	GM830_D01_85R1_005.fsa	467.735	406	1882
B, 392	GM830_D01_85R1_005.fsa	470.747	27345	268328
B, 393	GM830_D01_85R1_005.fsa	472.392	24491	289832
B, 394	GM830_D01_85R1_005.fsa	475.047	4	8
B, 395	GM830_D01_85R1_005.fsa	475.413	7	7
B, 396	GM830_D01_85R1_005.fsa	475.78	4	4
B, 397	GM830_D01_85R1_005.fsa	476.146	2	4
B, 398	GM830_D01_85R1_005.fsa	477.98	8	23
B, 399	GM830_D01_85R1_005.fsa	478.99	6	13
B, 400	GM830_D01_85R1_005.fsa	479.908	17	50
Y, 1	GM830_D01_85R1_005.fsa	471.113	9694	69040
O, 1	GM830_D01_85R1_005.fsa	20	5242	55512
O, 2	GM830_D01_85R1_005.fsa	40	4925	36094
O, 3	GM830_D01_85R1_005.fsa	60	9533	52678
O, 4	GM830_D01_85R1_005.fsa	80	6136	34521
O, 5	GM830_D01_85R1_005.fsa	100	9606	50901
O, 6	GM830_D01_85R1_005.fsa	114	10725	57136
O, 7	GM830_D01_85R1_005.fsa	120	8523	45857
O, 8	GM830_D01_85R1_005.fsa	140	6912	36033
O, 9	GM830_D01_85R1_005.fsa	160	7087	39398
O, 10	GM830_D01_85R1_005.fsa	180	8197	46710
O, 11	GM830_D01_85R1_005.fsa	200	6283	37356
O, 12	GM830_D01_85R1_005.fsa	214	6170	38207
O, 13	GM830_D01_85R1_005.fsa	220	4962	31615
O, 14	GM830_D01_85R1_005.fsa	240	6940	47254
O, 15	GM830_D01_85R1_005.fsa	250	3293	23167
O, 16	GM830_D01_85R1_005.fsa	260	5204	36721
O, 17	GM830_D01_85R1_005.fsa	280	5745	43222
O, 18	GM830_D01_85R1_005.fsa	300	5714	45543
O, 19	GM830_D01_85R1_005.fsa	314	3818	30951
O, 20	GM830_D01_85R1_005.fsa	320	4143	34460
O, 21	GM830_D01_85R1_005.fsa	340	5276	46470
O, 22	GM830_D01_85R1_005.fsa	360	4400	40601
O, 23	GM830_D01_85R1_005.fsa	380	3138	30171
O, 24	GM830_D01_85R1_005.fsa	400	4467	43520
O, 25	GM830_D01_85R1_005.fsa	414	4183	41667
O, 26	GM830_D01_85R1_005.fsa	420	3871	39968
O, 27	GM830_D01_85R1_005.fsa	440	4806	50013
O, 28	GM830_D01_85R1_005.fsa	460	5340	54753
O, 29	GM830_D01_85R1_005.fsa	480	4948	55638
O, 30	GM830_D01_85R1_005.fsa	500	2237	25462
O, 31	GM830_D01_85R1_005.fsa	514	2434	27902
O, 32	GM830_D01_85R1_005.fsa	520	5348	62473
O, 33	GM830_D01_85R1_005.fsa	540	4412	52117
O, 34	GM830_D01_85R1_005.fsa	560	2864	33801
O, 35	GM830_D01_85R1_005.fsa	580	4367	52332
O, 36	GM830_D01_85R1_005.fsa	600	2887	34201

## Sheet: 85R2
Dye/Sample Peak	Sample File Name	Size	Height	Area in Point
B, 1	GM830_D02_85R2_005.fsa	1.3433	170	967
B, 2	GM830_D02_85R2_005.fsa	3.2836	36	216
B, 3	GM830_D02_85R2_005.fsa	4.7761	36	255
B, 4	GM830_D02_85R2_005.fsa	6.1194	6	7
B, 5	GM830_D02_85R2_005.fsa	6.8657	4	8
B, 6	GM830_D02_85R2_005.fsa	7.7612	9	17
B, 7	GM830_D02_85R2_005.fsa	9.7015	43	329
B, 8	GM830_D02_85R2_005.fsa	11.0448	37	189
B, 9	GM830_D02_85R2_005.fsa	12.5373	153	687
B, 10	GM830_D02_85R2_005.fsa	15.2239	40	115
B, 11	GM830_D02_85R2_005.fsa	15.8209	41	137
B, 12	GM830_D02_85R2_005.fsa	16.7164	67	263
B, 13	GM830_D02_85R2_005.fsa	17.6119	15	15
B, 14	GM830_D02_85R2_005.fsa	19.1045	904	4322
B, 15	GM830_D02_85R2_005.fsa	20.8509	449	1453
B, 16	GM830_D02_85R2_005.fsa	22.1934	94	214
B, 17	GM830_D02_85R2_005.fsa	25.6095	14332	108883
B, 18	GM830_D02_85R2_005.fsa	27.8042	9110	50631
B, 19	GM830_D02_85R2_005.fsa	30.0858	2882	22091
B, 20	GM830_D02_85R2_005.fsa	32.1531	2120	9449
B, 21	GM830_D02_85R2_005.fsa	33.165	942	4434
B, 22	GM830_D02_85R2_005.fsa	35.1468	1136	6202
B, 23	GM830_D02_85R2_005.fsa	36.2549	1088	5044
B, 24	GM830_D02_85R2_005.fsa	38.1528	857	4391
B, 25	GM830_D02_85R2_005.fsa	40.2449	416	2486
B, 26	GM830_D02_85R2_005.fsa	41.9428	5	14
B, 27	GM830_D02_85R2_005.fsa	43.7315	242	1849
B, 28	GM830_D02_85R2_005.fsa	45.0237	694	7469
B, 29	GM830_D02_85R2_005.fsa	47.6745	431	4503
B, 30	GM830_D02_85R2_005.fsa	49.591	81	207
B, 31	GM830_D02_85R2_005.fsa	50.5915	418	1752
B, 32	GM830_D02_85R2_005.fsa	51.3631	924	4016
B, 33	GM830_D02_85R2_005.fsa	53.1054	3257	22343
B, 34	GM830_D02_85R2_005.fsa	55.56	1172	4970
B, 35	GM830_D02_85R2_005.fsa	56.8181	1470	6837
B, 36	GM830_D02_85R2_005.fsa	57.6485	798	3877
B, 37	GM830_D02_85R2_005.fsa	58.6774	2925	14186
B, 38	GM830_D02_85R2_005.fsa	60.3195	186	633
B, 39	GM830_D02_85R2_005.fsa	61.4887	1354	6220
B, 40	GM830_D02_85R2_005.fsa	62.8655	113	418
B, 41	GM830_D02_85R2_005.fsa	64.0265	1529	7753
B, 42	GM830_D02_85R2_005.fsa	65.1838	719	3678
B, 43	GM830_D02_85R2_005.fsa	66.6513	252	1069
B, 44	GM830_D02_85R2_005.fsa	67.3829	351	1509
B, 45	GM830_D02_85R2_005.fsa	68.4254	828	3740
B, 46	GM830_D02_85R2_005.fsa	69.3611	143	484
B, 47	GM830_D02_85R2_005.fsa	70.3979	399	1711
B, 48	GM830_D02_85R2_005.fsa	71.2251	157	625
B, 49	GM830_D02_85R2_005.fsa	72.0505	672	3109
B, 50	GM830_D02_85R2_005.fsa	73.2851	511	2153
B, 51	GM830_D02_85R2_005.fsa	74.5154	1245	6004
B, 52	GM830_D02_85R2_005.fsa	75.4354	968	4774
B, 53	GM830_D02_85R2_005.fsa	76.5566	1421	6731
B, 54	GM830_D02_85R2_005.fsa	77.5728	526	2425
B, 55	GM830_D02_85R2_005.fsa	78.8896	212	847
B, 56	GM830_D02_85R2_005.fsa	79.8992	1681	8097
B, 57	GM830_D02_85R2_005.fsa	81.3118	175	692
B, 58	GM830_D02_85R2_005.fsa	82.3192	1553	7581
B, 59	GM830_D02_85R2_005.fsa	83.7269	615	2924
B, 60	GM830_D02_85R2_005.fsa	84.4297	2571	12921
B, 61	GM830_D02_85R2_005.fsa	85.1317	730	4026
B, 62	GM830_D02_85R2_005.fsa	85.833	1007	4679
B, 63	GM830_D02_85R2_005.fsa	87.0335	1176	5328
B, 64	GM830_D02_85R2_005.fsa	88.132	242	931
B, 65	GM830_D02_85R2_005.fsa	89.5276	222	990
B, 66	GM830_D02_85R2_005.fsa	90.7215	294	1331
B, 67	GM830_D02_85R2_005.fsa	91.814	221	815
B, 68	GM830_D02_85R2_005.fsa	92.9047	846	3758
B, 69	GM830_D02_85R2_005.fsa	93.9936	389	1655
B, 70	GM830_D02_85R2_005.fsa	94.8832	325	1327
B, 71	GM830_D02_85R2_005.fsa	95.7716	382	1532
B, 72	GM830_D02_85R2_005.fsa	96.7574	1053	4749
B, 73	GM830_D02_85R2_005.fsa	98.0367	229	1153
B, 74	GM830_D02_85R2_005.fsa	98.8227	3086	15535
B, 75	GM830_D02_85R2_005.fsa	99.902	1557	7901
B, 76	GM830_D02_85R2_005.fsa	100.793	270	1348
B, 77	GM830_D02_85R2_005.fsa	101.683	135	538
B, 78	GM830_D02_85R2_005.fsa	102.869	1212	5856
B, 79	GM830_D02_85R2_005.fsa	103.953	497	2308
B, 80	GM830_D02_85R2_005.fsa	105.133	163	706
B, 81	GM830_D02_85R2_005.fsa	106.016	683	3187
B, 82	GM830_D02_85R2_005.fsa	107.192	2213	11066
B, 83	GM830_D02_85R2_005.fsa	108.463	340	1373
B, 84	GM830_D02_85R2_005.fsa	109.536	843	3769
B, 85	GM830_D02_85R2_005.fsa	110.412	148	592
B, 86	GM830_D02_85R2_005.fsa	111.19	932	4291
B, 87	GM830_D02_85R2_005.fsa	112.258	1098	5223
B, 88	GM830_D02_85R2_005.fsa	113.033	56	208
B, 89	GM830_D02_85R2_005.fsa	114.383	2067	10752
B, 90	GM830_D02_85R2_005.fsa	115.245	271	1518
B, 91	GM830_D02_85R2_005.fsa	116.105	302	1302
B, 92	GM830_D02_85R2_005.fsa	117.248	318	1490
B, 93	GM830_D02_85R2_005.fsa	118.484	164	655
B, 94	GM830_D02_85R2_005.fsa	119.527	1035	5003
B, 95	GM830_D02_85R2_005.fsa	120.653	329	1578
B, 96	GM830_D02_85R2_005.fsa	121.493	1040	5571
B, 97	GM830_D02_85R2_005.fsa	122.612	919	5075
B, 98	GM830_D02_85R2_005.fsa	123.358	207	1005
B, 99	GM830_D02_85R2_005.fsa	124.476	961	4760
B, 100	GM830_D02_85R2_005.fsa	125.594	3272	16804
B, 101	GM830_D02_85R2_005.fsa	126.712	1507	7607
B, 102	GM830_D02_85R2_005.fsa	127.922	319	1421
B, 103	GM830_D02_85R2_005.fsa	128.76	452	2164
B, 104	GM830_D02_85R2_005.fsa	129.69	1112	5750
B, 105	GM830_D02_85R2_005.fsa	130.899	89	288
B, 106	GM830_D02_85R2_005.fsa	131.829	781	3642
B, 107	GM830_D02_85R2_005.fsa	133.688	2993	16153
B, 108	GM830_D02_85R2_005.fsa	134.71	813	4133
B, 109	GM830_D02_85R2_005.fsa	135.638	261	1129
B, 110	GM830_D02_85R2_005.fsa	136.567	341	1417
B, 111	GM830_D02_85R2_005.fsa	137.774	91	318
B, 112	GM830_D02_85R2_005.fsa	138.794	750	3572
B, 113	GM830_D02_85R2_005.fsa	140.476	2255	12741
B, 114	GM830_D02_85R2_005.fsa	141.524	2907	15750
B, 115	GM830_D02_85R2_005.fsa	142.952	1790	10858
B, 116	GM830_D02_85R2_005.fsa	144	367	1617
B, 117	GM830_D02_85R2_005.fsa	145.238	481	2204
B, 118	GM830_D02_85R2_005.fsa	146.381	168	705
B, 119	GM830_D02_85R2_005.fsa	147.524	129	507
B, 120	GM830_D02_85R2_005.fsa	148.571	1349	7043
B, 121	GM830_D02_85R2_005.fsa	150.286	1655	9798
B, 122	GM830_D02_85R2_005.fsa	151.524	346	1599
B, 123	GM830_D02_85R2_005.fsa	152.476	126	501
B, 124	GM830_D02_85R2_005.fsa	153.714	154	535
B, 125	GM830_D02_85R2_005.fsa	154.762	1917	10542
B, 126	GM830_D02_85R2_005.fsa	155.619	400	2300
B, 127	GM830_D02_85R2_005.fsa	156.476	500	2821
B, 128	GM830_D02_85R2_005.fsa	157.333	808	4226
B, 129	GM830_D02_85R2_005.fsa	158.571	467	2243
B, 130	GM830_D02_85R2_005.fsa	159.714	1607	8636
B, 131	GM830_D02_85R2_005.fsa	160.935	170	843
B, 132	GM830_D02_85R2_005.fsa	161.87	2050	11733
B, 133	GM830_D02_85R2_005.fsa	162.992	651	3460
B, 134	GM830_D02_85R2_005.fsa	163.832	243	1208
B, 135	GM830_D02_85R2_005.fsa	164.766	132	517
B, 136	GM830_D02_85R2_005.fsa	165.978	74	376
B, 137	GM830_D02_85R2_005.fsa	167.004	1454	8653
B, 138	GM830_D02_85R2_005.fsa	168.028	623	3768
B, 139	GM830_D02_85R2_005.fsa	168.959	377	2047
B, 140	GM830_D02_85R2_005.fsa	170.262	97	417
B, 141	GM830_D02_85R2_005.fsa	171.192	980	5424
B, 142	GM830_D02_85R2_005.fsa	172.4	115	493
B, 143	GM830_D02_85R2_005.fsa	173.329	1278	7275
B, 144	GM830_D02_85R2_005.fsa	175.277	1106	7626
B, 145	GM830_D02_85R2_005.fsa	176.112	1093	6238
B, 146	GM830_D02_85R2_005.fsa	177.316	167	707
B, 147	GM830_D02_85R2_005.fsa	178.335	479	2496
B, 148	GM830_D02_85R2_005.fsa	179.075	229	1054
B, 149	GM830_D02_85R2_005.fsa	180.187	507	2548
B, 150	GM830_D02_85R2_005.fsa	181.215	1553	8904
B, 151	GM830_D02_85R2_005.fsa	182.242	359	1658
B, 152	GM830_D02_85R2_005.fsa	183.456	824	4205
B, 153	GM830_D02_85R2_005.fsa	184.482	406	1908
B, 154	GM830_D02_85R2_005.fsa	185.694	284	1350
B, 155	GM830_D02_85R2_005.fsa	186.906	342	1743
B, 156	GM830_D02_85R2_005.fsa	188.023	143	654
B, 157	GM830_D02_85R2_005.fsa	188.954	43	160
B, 158	GM830_D02_85R2_005.fsa	189.885	75	248
B, 159	GM830_D02_85R2_005.fsa	190.908	727	4567
B, 160	GM830_D02_85R2_005.fsa	191.651	460	2737
B, 161	GM830_D02_85R2_005.fsa	192.488	729	4151
B, 162	GM830_D02_85R2_005.fsa	193.602	201	912
B, 163	GM830_D02_85R2_005.fsa	194.438	744	4616
B, 164	GM830_D02_85R2_005.fsa	195.459	2058	13023
B, 165	GM830_D02_85R2_005.fsa	196.294	14	49
B, 166	GM830_D02_85R2_005.fsa	197.314	2212	13779
B, 167	GM830_D02_85R2_005.fsa	198.148	31	104
B, 168	GM830_D02_85R2_005.fsa	199.259	453	2465
B, 169	GM830_D02_85R2_005.fsa	200.182	20	29
B, 170	GM830_D02_85R2_005.fsa	201.275	1561	9727
B, 171	GM830_D02_85R2_005.fsa	202.369	316	1747
B, 172	GM830_D02_85R2_005.fsa	203.373	425	2457
B, 173	GM830_D02_85R2_005.fsa	205.29	1261	7948
B, 174	GM830_D02_85R2_005.fsa	206.113	31	117
B, 175	GM830_D02_85R2_005.fsa	207.394	547	3395
B, 176	GM830_D02_85R2_005.fsa	208.493	73	356
B, 177	GM830_D02_85R2_005.fsa	209.592	309	1754
B, 178	GM830_D02_85R2_005.fsa	211.611	2597	17168
B, 179	GM830_D02_85R2_005.fsa	212.805	74	326
B, 180	GM830_D02_85R2_005.fsa	213.724	358	1850
B, 181	GM830_D02_85R2_005.fsa	214.656	77	240
B, 182	GM830_D02_85R2_005.fsa	215.688	183	1083
B, 183	GM830_D02_85R2_005.fsa	216.438	274	1467
B, 184	GM830_D02_85R2_005.fsa	217.751	715	4266
B, 185	GM830_D02_85R2_005.fsa	218.875	131	564
B, 186	GM830_D02_85R2_005.fsa	219.813	358	2012
B, 187	GM830_D02_85R2_005.fsa	221.724	2570	19442
B, 188	GM830_D02_85R2_005.fsa	222.631	591	3745
B, 189	GM830_D02_85R2_005.fsa	223.81	103	509
B, 190	GM830_D02_85R2_005.fsa	224.807	471	2969
B, 191	GM830_D02_85R2_005.fsa	226.8	843	5705
B, 192	GM830_D02_85R2_005.fsa	228.521	1179	8600
B, 193	GM830_D02_85R2_005.fsa	229.607	487	3113
B, 194	GM830_D02_85R2_005.fsa	230.783	105	495
B, 195	GM830_D02_85R2_005.fsa	231.778	77	377
B, 196	GM830_D02_85R2_005.fsa	232.773	68	310
B, 197	GM830_D02_85R2_005.fsa	233.767	628	4176
B, 198	GM830_D02_85R2_005.fsa	234.942	95	525
B, 199	GM830_D02_85R2_005.fsa	235.756	336	2096
B, 200	GM830_D02_85R2_005.fsa	237.472	1755	12771
B, 201	GM830_D02_85R2_005.fsa	238.646	245	1605
B, 202	GM830_D02_85R2_005.fsa	239.639	417	2513
B, 203	GM830_D02_85R2_005.fsa	240.846	104	504
B, 204	GM830_D02_85R2_005.fsa	241.878	408	2747
B, 205	GM830_D02_85R2_005.fsa	242.91	276	1699
B, 206	GM830_D02_85R2_005.fsa	244.033	135	669
B, 207	GM830_D02_85R2_005.fsa	244.968	264	1846
B, 208	GM830_D02_85R2_005.fsa	245.902	321	1983
B, 209	GM830_D02_85R2_005.fsa	247.953	1003	7803
B, 210	GM830_D02_85R2_005.fsa	249.814	383	2316
B, 211	GM830_D02_85R2_005.fsa	250.81	15	32
B, 212	GM830_D02_85R2_005.fsa	251.71	14	35
B, 213	GM830_D02_85R2_005.fsa	252.787	73	407
B, 214	GM830_D02_85R2_005.fsa	253.593	364	2477
B, 215	GM830_D02_85R2_005.fsa	254.666	482	3229
B, 216	GM830_D02_85R2_005.fsa	256.806	1171	9260
B, 217	GM830_D02_85R2_005.fsa	257.962	108	579
B, 218	GM830_D02_85R2_005.fsa	258.76	219	1099
B, 219	GM830_D02_85R2_005.fsa	260.814	515	3598
B, 220	GM830_D02_85R2_005.fsa	261.808	129	660
B, 221	GM830_D02_85R2_005.fsa	262.712	76	335
B, 222	GM830_D02_85R2_005.fsa	263.798	88	452
B, 223	GM830_D02_85R2_005.fsa	264.702	191	1152
B, 224	GM830_D02_85R2_005.fsa	265.878	98	559
B, 225	GM830_D02_85R2_005.fsa	266.873	294	2050
B, 226	GM830_D02_85R2_005.fsa	267.868	217	1230
B, 227	GM830_D02_85R2_005.fsa	268.954	109	428
B, 228	GM830_D02_85R2_005.fsa	270.04	473	2977
B, 229	GM830_D02_85R2_005.fsa	271.216	149	953
B, 230	GM830_D02_85R2_005.fsa	272.121	287	1842
B, 231	GM830_D02_85R2_005.fsa	273.841	3087	25255
B, 232	GM830_D02_85R2_005.fsa	274.837	264	1876
B, 233	GM830_D02_85R2_005.fsa	276.739	805	6127
B, 234	GM830_D02_85R2_005.fsa	278.822	719	5503
B, 235	GM830_D02_85R2_005.fsa	280	43	163
B, 236	GM830_D02_85R2_005.fsa	280.898	112	600
B, 237	GM830_D02_85R2_005.fsa	282.781	299	2278
B, 238	GM830_D02_85R2_005.fsa	283.946	171	1027
B, 239	GM830_D02_85R2_005.fsa	285.111	169	913
B, 240	GM830_D02_85R2_005.fsa	285.916	33	128
B, 241	GM830_D02_85R2_005.fsa	287.795	360	2893
B, 242	GM830_D02_85R2_005.fsa	289.76	339	2533
B, 243	GM830_D02_85R2_005.fsa	291.635	1662	15034
B, 244	GM830_D02_85R2_005.fsa	292.615	994	8306
B, 245	GM830_D02_85R2_005.fsa	293.863	153	980
B, 246	GM830_D02_85R2_005.fsa	295.644	1916	16280
B, 247	GM830_D02_85R2_005.fsa	297.601	1036	8946
B, 248	GM830_D02_85R2_005.fsa	298.668	58	318
B, 249	GM830_D02_85R2_005.fsa	299.467	45	210
B, 250	GM830_D02_85R2_005.fsa	300.348	186	1197
B, 251	GM830_D02_85R2_005.fsa	301.482	52	220
B, 252	GM830_D02_85R2_005.fsa	302.444	193	1466
B, 253	GM830_D02_85R2_005.fsa	303.584	334	2606
B, 254	GM830_D02_85R2_005.fsa	304.551	66	231
B, 255	GM830_D02_85R2_005.fsa	306.759	991	9249
B, 256	GM830_D02_85R2_005.fsa	307.734	1456	12108
B, 257	GM830_D02_85R2_005.fsa	309.603	584	4544
B, 258	GM830_D02_85R2_005.fsa	310.675	215	1390
B, 259	GM830_D02_85R2_005.fsa	311.75	663	5037
B, 260	GM830_D02_85R2_005.fsa	312.918	67	279
B, 261	GM830_D02_85R2_005.fsa	313.91	174	1150
B, 262	GM830_D02_85R2_005.fsa	314.842	118	693
B, 263	GM830_D02_85R2_005.fsa	316.902	423	4653
B, 264	GM830_D02_85R2_005.fsa	317.934	561	4320
B, 265	GM830_D02_85R2_005.fsa	318.966	25	67
B, 266	GM830_D02_85R2_005.fsa	320.907	915	8293
B, 267	GM830_D02_85R2_005.fsa	321.813	215	1504
B, 268	GM830_D02_85R2_005.fsa	322.899	551	4342
B, 269	GM830_D02_85R2_005.fsa	323.892	24	84
B, 270	GM830_D02_85R2_005.fsa	326.142	552	5011
B, 271	GM830_D02_85R2_005.fsa	327.13	55	301
B, 272	GM830_D02_85R2_005.fsa	329.279	734	6198
B, 273	GM830_D02_85R2_005.fsa	331.243	387	3446
B, 274	GM830_D02_85R2_005.fsa	333.022	1863	18777
B, 275	GM830_D02_85R2_005.fsa	333.998	104	538
B, 276	GM830_D02_85R2_005.fsa	334.973	87	445
B, 277	GM830_D02_85R2_005.fsa	336.123	715	6046
B, 278	GM830_D02_85R2_005.fsa	336.918	1062	9446
B, 279	GM830_D02_85R2_005.fsa	337.8	24	55
B, 280	GM830_D02_85R2_005.fsa	338.593	25	57
B, 281	GM830_D02_85R2_005.fsa	339.736	200	1171
B, 282	GM830_D02_85R2_005.fsa	340.812	252	1602
B, 283	GM830_D02_85R2_005.fsa	342.705	603	5731
B, 284	GM830_D02_85R2_005.fsa	344.508	269	2009
B, 285	GM830_D02_85R2_005.fsa	345.68	193	1391
B, 286	GM830_D02_85R2_005.fsa	346.672	216	1401
B, 287	GM830_D02_85R2_005.fsa	347.843	180	1049
B, 288	GM830_D02_85R2_005.fsa	348.744	80	326
B, 289	GM830_D02_85R2_005.fsa	350.005	70	433
B, 290	GM830_D02_85R2_005.fsa	350.997	93	588
B, 291	GM830_D02_85R2_005.fsa	351.987	25	71
B, 292	GM830_D02_85R2_005.fsa	354.059	533	5283
B, 293	GM830_D02_85R2_005.fsa	355.049	63	359
B, 294	GM830_D02_85R2_005.fsa	356.039	2	2
B, 295	GM830_D02_85R2_005.fsa	357.3	401	2697
B, 296	GM830_D02_85R2_005.fsa	359.37	782	7014
B, 297	GM830_D02_85R2_005.fsa	360.445	293	2318
B, 298	GM830_D02_85R2_005.fsa	361.333	305	1966
B, 299	GM830_D02_85R2_005.fsa	362.933	131	789
B, 300	GM830_D02_85R2_005.fsa	364	56	221
B, 301	GM830_D02_85R2_005.fsa	365.245	27	100
B, 302	GM830_D02_85R2_005.fsa	366.133	246	1563
B, 303	GM830_D02_85R2_005.fsa	367.2	133	861
B, 304	GM830_D02_85R2_005.fsa	368.089	197	1527
B, 305	GM830_D02_85R2_005.fsa	369.156	210	1553
B, 306	GM830_D02_85R2_005.fsa	370.133	244	1608
B, 307	GM830_D02_85R2_005.fsa	371.289	50	225
B, 308	GM830_D02_85R2_005.fsa	373.333	490	5682
B, 309	GM830_D02_85R2_005.fsa	374.311	458	3580
B, 310	GM830_D02_85R2_005.fsa	376.267	1178	12119
B, 311	GM830_D02_85R2_005.fsa	377.422	269	1803
B, 312	GM830_D02_85R2_005.fsa	379.2	1291	12178
B, 313	GM830_D02_85R2_005.fsa	380.45	9	10
B, 314	GM830_D02_85R2_005.fsa	381.081	6	6
B, 315	GM830_D02_85R2_005.fsa	382.432	179	1160
B, 316	GM830_D02_85R2_005.fsa	383.332	320	2261
B, 317	GM830_D02_85R2_005.fsa	384.593	141	1071
B, 318	GM830_D02_85R2_005.fsa	385.584	390	2931
B, 319	GM830_D02_85R2_005.fsa	386.485	41	173
B, 320	GM830_D02_85R2_005.fsa	388.197	615	5727
B, 321	GM830_D02_85R2_005.fsa	389.188	28	119
B, 322	GM830_D02_85R2_005.fsa	390.359	56	278
B, 323	GM830_D02_85R2_005.fsa	392.341	1142	12191
B, 324	GM830_D02_85R2_005.fsa	393.422	185	1284
B, 325	GM830_D02_85R2_005.fsa	395.675	624	6296
B, 326	GM830_D02_85R2_005.fsa	396.666	922	8307
B, 327	GM830_D02_85R2_005.fsa	398.468	178	1122
B, 328	GM830_D02_85R2_005.fsa	400.622	574	6124
B, 329	GM830_D02_85R2_005.fsa	401.599	260	2007
B, 330	GM830_D02_85R2_005.fsa	402.398	254	2109
B, 331	GM830_D02_85R2_005.fsa	403.555	56	229
B, 332	GM830_D02_85R2_005.fsa	405.335	418	4122
B, 333	GM830_D02_85R2_005.fsa	406.493	49	283
B, 334	GM830_D02_85R2_005.fsa	407.474	66	304
B, 335	GM830_D02_85R2_005.fsa	409.616	383	3153
B, 336	GM830_D02_85R2_005.fsa	411.494	1012	10535
B, 337	GM830_D02_85R2_005.fsa	412.657	237	1842
B, 338	GM830_D02_85R2_005.fsa	413.552	103	605
B, 339	GM830_D02_85R2_005.fsa	415.452	1326	14252
B, 340	GM830_D02_85R2_005.fsa	416.542	145	939
B, 341	GM830_D02_85R2_005.fsa	417.815	52	190
B, 342	GM830_D02_85R2_005.fsa	419.818	889	11035
B, 343	GM830_D02_85R2_005.fsa	420.812	1086	10250
B, 344	GM830_D02_85R2_005.fsa	422.889	493	5544
B, 345	GM830_D02_85R2_005.fsa	423.882	681	6218
B, 346	GM830_D02_85R2_005.fsa	425.69	456	4039
B, 347	GM830_D02_85R2_005.fsa	426.955	6	6
B, 348	GM830_D02_85R2_005.fsa	428.945	248	2070
B, 349	GM830_D02_85R2_005.fsa	430.122	93	676
B, 350	GM830_D02_85R2_005.fsa	431.932	205	1862
B, 351	GM830_D02_85R2_005.fsa	434.831	894	10977
B, 352	GM830_D02_85R2_005.fsa	435.828	936	8955
B, 353	GM830_D02_85R2_005.fsa	437.732	34	128
B, 354	GM830_D02_85R2_005.fsa	438.639	1	1
B, 355	GM830_D02_85R2_005.fsa	440.919	351	3930
B, 356	GM830_D02_85R2_005.fsa	442.941	70	456
B, 357	GM830_D02_85R2_005.fsa	444.044	13	51
B, 358	GM830_D02_85R2_005.fsa	444.964	22	75
B, 359	GM830_D02_85R2_005.fsa	446.805	274	2748
B, 360	GM830_D02_85R2_005.fsa	447.818	257	1893
B, 361	GM830_D02_85R2_005.fsa	449.015	24	67
B, 362	GM830_D02_85R2_005.fsa	451.504	1937	18492
B, 363	GM830_D02_85R2_005.fsa	452.519	1530	16157
B, 364	GM830_D02_85R2_005.fsa	454.087	849	11896
B, 365	GM830_D02_85R2_005.fsa	456.211	220	1666
B, 366	GM830_D02_85R2_005.fsa	456.95	189	1374
B, 367	GM830_D02_85R2_005.fsa	458.243	159	907
B, 368	GM830_D02_85R2_005.fsa	459.723	366	3989
B, 369	GM830_D02_85R2_005.fsa	461.004	22	25
B, 370	GM830_D02_85R2_005.fsa	461.369	3	4
B, 371	GM830_D02_85R2_005.fsa	462.099	9	14
B, 372	GM830_D02_85R2_005.fsa	463.104	358	2641
B, 373	GM830_D02_85R2_005.fsa	463.835	365	2505
B, 374	GM830_D02_85R2_005.fsa	465.756	147	600
B, 375	GM830_D02_85R2_005.fsa	466.854	340	1303
B, 376	GM830_D02_85R2_005.fsa	467.77	274	1120
B, 377	GM830_D02_85R2_005.fsa	470.796	27385	280203
B, 378	GM830_D02_85R2_005.fsa	472.541	23971	262748
B, 379	GM830_D02_85R2_005.fsa	474.932	1	1
B, 380	GM830_D02_85R2_005.fsa	475.392	7	14
B, 381	GM830_D02_85R2_005.fsa	476.405	4	10
B, 382	GM830_D02_85R2_005.fsa	477.049	7	12
B, 383	GM830_D02_85R2_005.fsa	477.694	3	3
B, 384	GM830_D02_85R2_005.fsa	478.155	10	11
B, 385	GM830_D02_85R2_005.fsa	478.985	11	25
Y, 1	GM830_D02_85R2_005.fsa	471.347	9158	67902
O, 1	GM830_D02_85R2_005.fsa	20	4797	51814
O, 2	GM830_D02_85R2_005.fsa	40	4501	33931
O, 3	GM830_D02_85R2_005.fsa	60	8752	49313
O, 4	GM830_D02_85R2_005.fsa	80	5791	32844
O, 5	GM830_D02_85R2_005.fsa	100	8779	47496
O, 6	GM830_D02_85R2_005.fsa	114	9677	53315
O, 7	GM830_D02_85R2_005.fsa	120	7454	42613
O, 8	GM830_D02_85R2_005.fsa	140	5864	34157
O, 9	GM830_D02_85R2_005.fsa	160	5908	36773
O, 10	GM830_D02_85R2_005.fsa	180	6935	43735
O, 11	GM830_D02_85R2_005.fsa	200	5234	35108
O, 12	GM830_D02_85R2_005.fsa	214	5126	36238
O, 13	GM830_D02_85R2_005.fsa	220	4147	29893
O, 14	GM830_D02_85R2_005.fsa	240	5834	44797
O, 15	GM830_D02_85R2_005.fsa	250	2789	21874
O, 16	GM830_D02_85R2_005.fsa	260	4414	35142
O, 17	GM830_D02_85R2_005.fsa	280	4849	40859
O, 18	GM830_D02_85R2_005.fsa	300	4908	42937
O, 19	GM830_D02_85R2_005.fsa	314	3235	29204
O, 20	GM830_D02_85R2_005.fsa	320	3532	32646
O, 21	GM830_D02_85R2_005.fsa	340	4560	43511
O, 22	GM830_D02_85R2_005.fsa	360	3799	37931
O, 23	GM830_D02_85R2_005.fsa	380	2771	28045
O, 24	GM830_D02_85R2_005.fsa	400	3921	40846
O, 25	GM830_D02_85R2_005.fsa	414	3759	39554
O, 26	GM830_D02_85R2_005.fsa	420	3523	37776
O, 27	GM830_D02_85R2_005.fsa	440	4276	47118
O, 28	GM830_D02_85R2_005.fsa	460	4723	50715
O, 29	GM830_D02_85R2_005.fsa	480	4499	52099
O, 30	GM830_D02_85R2_005.fsa	500	2050	23943
O, 31	GM830_D02_85R2_005.fsa	514	2165	25965
O, 32	GM830_D02_85R2_005.fsa	520	4908	58956
O, 33	GM830_D02_85R2_005.fsa	540	4029	48880
O, 34	GM830_D02_85R2_005.fsa	560	2631	31703
O, 35	GM830_D02_85R2_005.fsa	580	3965	48944
O, 36	GM830_D02_85R2_005.fsa	600	2632	31959

## Sheet: 85R3
Dye/Sample Peak	Sample File Name	Size	Height	Area in Point
B, 1	GM830_D03_85R3_013.fsa	2.9008	48	247
B, 2	GM830_D03_85R3_013.fsa	4.5802	54	283
B, 3	GM830_D03_85R3_013.fsa	6.7176	7	16
B, 4	GM830_D03_85R3_013.fsa	7.4809	4	5
B, 5	GM830_D03_85R3_013.fsa	9.4657	130	607
B, 6	GM830_D03_85R3_013.fsa	10.687	42	107
B, 7	GM830_D03_85R3_013.fsa	12.0611	180	709
B, 8	GM830_D03_85R3_013.fsa	14.8092	66	245
B, 9	GM830_D03_85R3_013.fsa	15.4199	55	211
B, 10	GM830_D03_85R3_013.fsa	16.1832	112	401
B, 11	GM830_D03_85R3_013.fsa	17.0992	25	55
B, 12	GM830_D03_85R3_013.fsa	18.626	1092	5223
B, 13	GM830_D03_85R3_013.fsa	20.3518	541	1743
B, 14	GM830_D03_85R3_013.fsa	21.7425	167	397
B, 15	GM830_D03_85R3_013.fsa	25.2725	16462	94094
B, 16	GM830_D03_85R3_013.fsa	27.5333	10339	54071
B, 17	GM830_D03_85R3_013.fsa	29.7242	3205	25760
B, 18	GM830_D03_85R3_013.fsa	31.8484	2271	10940
B, 19	GM830_D03_85R3_013.fsa	32.8864	1110	4820
B, 20	GM830_D03_85R3_013.fsa	35.0587	1244	6415
B, 21	GM830_D03_85R3_013.fsa	36.0489	1186	5629
B, 22	GM830_D03_85R3_013.fsa	37.9861	918	4546
B, 23	GM830_D03_85R3_013.fsa	40.1237	460	2519
B, 24	GM830_D03_85R3_013.fsa	40.9853	62	286
B, 25	GM830_D03_85R3_013.fsa	41.9608	20	78
B, 26	GM830_D03_85R3_013.fsa	43.2865	316	1842
B, 27	GM830_D03_85R3_013.fsa	44.7126	898	7848
B, 28	GM830_D03_85R3_013.fsa	47.2751	524	5460
B, 29	GM830_D03_85R3_013.fsa	49.4362	80	244
B, 30	GM830_D03_85R3_013.fsa	50.555	463	1829
B, 31	GM830_D03_85R3_013.fsa	51.3308	990	4466
B, 32	GM830_D03_85R3_013.fsa	53.1903	3536	23277
B, 33	GM830_D03_85R3_013.fsa	55.5468	1182	5019
B, 34	GM830_D03_85R3_013.fsa	56.8094	1585	7401
B, 35	GM830_D03_85R3_013.fsa	57.6424	792	3742
B, 36	GM830_D03_85R3_013.fsa	58.6742	3085	14998
B, 37	GM830_D03_85R3_013.fsa	60.215	179	611
B, 38	GM830_D03_85R3_013.fsa	61.3955	1449	6254
B, 39	GM830_D03_85R3_013.fsa	62.7858	109	391
B, 40	GM830_D03_85R3_013.fsa	63.9583	1639	8059
B, 41	GM830_D03_85R3_013.fsa	65.021	746	3539
B, 42	GM830_D03_85R3_013.fsa	66.5038	274	1200
B, 43	GM830_D03_85R3_013.fsa	67.2431	391	1774
B, 44	GM830_D03_85R3_013.fsa	68.2966	901	4123
B, 45	GM830_D03_85R3_013.fsa	69.2422	173	656
B, 46	GM830_D03_85R3_013.fsa	70.2902	426	1857
B, 47	GM830_D03_85R3_013.fsa	71.1264	177	749
B, 48	GM830_D03_85R3_013.fsa	71.8566	732	3342
B, 49	GM830_D03_85R3_013.fsa	73.209	523	2256
B, 50	GM830_D03_85R3_013.fsa	74.4529	1291	6337
B, 51	GM830_D03_85R3_013.fsa	75.2799	1009	4854
B, 52	GM830_D03_85R3_013.fsa	76.4141	1427	6811
B, 53	GM830_D03_85R3_013.fsa	77.4422	528	2432
B, 54	GM830_D03_85R3_013.fsa	78.7744	235	991
B, 55	GM830_D03_85R3_013.fsa	79.796	1808	8438
B, 56	GM830_D03_85R3_013.fsa	81.2219	201	851
B, 57	GM830_D03_85R3_013.fsa	82.3402	1614	7937
B, 58	GM830_D03_85R3_013.fsa	83.6596	660	3443
B, 59	GM830_D03_85R3_013.fsa	84.4703	2726	13882
B, 60	GM830_D03_85R3_013.fsa	85.0777	828	3989
B, 61	GM830_D03_85R3_013.fsa	85.7858	1129	5041
B, 62	GM830_D03_85R3_013.fsa	86.897	1249	5661
B, 63	GM830_D03_85R3_013.fsa	88.0065	298	1109
B, 64	GM830_D03_85R3_013.fsa	89.4161	239	965
B, 65	GM830_D03_85R3_013.fsa	90.7225	345	1430
B, 66	GM830_D03_85R3_013.fsa	91.8262	222	859
B, 67	GM830_D03_85R3_013.fsa	92.828	943	3942
B, 68	GM830_D03_85R3_013.fsa	93.8284	417	1745
B, 69	GM830_D03_85R3_013.fsa	94.7275	377	1433
B, 70	GM830_D03_85R3_013.fsa	95.7253	412	1598
B, 71	GM830_D03_85R3_013.fsa	96.6221	1090	4963
B, 72	GM830_D03_85R3_013.fsa	98.7103	3254	16116
B, 73	GM830_D03_85R3_013.fsa	99.8017	1651	7794
B, 74	GM830_D03_85R3_013.fsa	100.807	293	1371
B, 75	GM830_D03_85R3_013.fsa	101.613	137	547
B, 76	GM830_D03_85R3_013.fsa	102.818	1313	5974
B, 77	GM830_D03_85R3_013.fsa	103.92	544	2379
B, 78	GM830_D03_85R3_013.fsa	105.119	188	801
B, 79	GM830_D03_85R3_013.fsa	105.916	763	3415
B, 80	GM830_D03_85R3_013.fsa	107.109	2456	11467
B, 81	GM830_D03_85R3_013.fsa	108.497	374	1476
B, 82	GM830_D03_85R3_013.fsa	109.583	921	3928
B, 83	GM830_D03_85R3_013.fsa	110.372	174	637
B, 84	GM830_D03_85R3_013.fsa	111.257	968	4338
B, 85	GM830_D03_85R3_013.fsa	112.239	1232	5513
B, 86	GM830_D03_85R3_013.fsa	113.023	86	341
B, 87	GM830_D03_85R3_013.fsa	114.384	2274	10962
B, 88	GM830_D03_85R3_013.fsa	115.246	314	1654
B, 89	GM830_D03_85R3_013.fsa	116.107	319	1379
B, 90	GM830_D03_85R3_013.fsa	117.251	378	1620
B, 91	GM830_D03_85R3_013.fsa	118.391	171	681
B, 92	GM830_D03_85R3_013.fsa	119.528	1196	5357
B, 93	GM830_D03_85R3_013.fsa	120.654	406	1846
B, 94	GM830_D03_85R3_013.fsa	121.402	1175	5827
B, 95	GM830_D03_85R3_013.fsa	122.524	1072	5525
B, 96	GM830_D03_85R3_013.fsa	123.272	274	1343
B, 97	GM830_D03_85R3_013.fsa	124.487	1108	4970
B, 98	GM830_D03_85R3_013.fsa	125.515	3528	17020
B, 99	GM830_D03_85R3_013.fsa	126.636	1722	7902
B, 100	GM830_D03_85R3_013.fsa	127.851	346	1407
B, 101	GM830_D03_85R3_013.fsa	128.786	485	2147
B, 102	GM830_D03_85R3_013.fsa	129.627	1291	5954
B, 103	GM830_D03_85R3_013.fsa	130.842	173	578
B, 104	GM830_D03_85R3_013.fsa	131.776	912	4071
B, 105	GM830_D03_85R3_013.fsa	132.804	231	1060
B, 106	GM830_D03_85R3_013.fsa	133.552	3519	16682
B, 107	GM830_D03_85R3_013.fsa	134.58	970	4533
B, 108	GM830_D03_85R3_013.fsa	135.514	347	1380
B, 109	GM830_D03_85R3_013.fsa	136.542	411	1692
B, 110	GM830_D03_85R3_013.fsa	137.757	136	460
B, 111	GM830_D03_85R3_013.fsa	138.692	908	3936
B, 112	GM830_D03_85R3_013.fsa	140.385	2675	13004
B, 113	GM830_D03_85R3_013.fsa	141.442	3441	16409
B, 114	GM830_D03_85R3_013.fsa	142.981	1985	11253
B, 115	GM830_D03_85R3_013.fsa	144.039	460	1893
B, 116	GM830_D03_85R3_013.fsa	145.192	590	2472
B, 117	GM830_D03_85R3_013.fsa	146.25	228	949
B, 118	GM830_D03_85R3_013.fsa	147.5	181	646
B, 119	GM830_D03_85R3_013.fsa	148.462	1627	7428
B, 120	GM830_D03_85R3_013.fsa	149.615	198	916
B, 121	GM830_D03_85R3_013.fsa	150.288	1970	9211
B, 122	GM830_D03_85R3_013.fsa	151.538	422	1666
B, 123	GM830_D03_85R3_013.fsa	152.5	171	626
B, 124	GM830_D03_85R3_013.fsa	153.75	248	983
B, 125	GM830_D03_85R3_013.fsa	154.808	2411	11286
B, 126	GM830_D03_85R3_013.fsa	155.673	566	2941
B, 127	GM830_D03_85R3_013.fsa	156.442	673	3249
B, 128	GM830_D03_85R3_013.fsa	157.308	1044	4772
B, 129	GM830_D03_85R3_013.fsa	158.558	670	2853
B, 130	GM830_D03_85R3_013.fsa	159.615	2007	9403
B, 131	GM830_D03_85R3_013.fsa	160.847	252	1009
B, 132	GM830_D03_85R3_013.fsa	161.881	2625	12063
B, 133	GM830_D03_85R3_013.fsa	163.009	834	3810
B, 134	GM830_D03_85R3_013.fsa	163.76	316	1351
B, 135	GM830_D03_85R3_013.fsa	164.792	227	881
B, 136	GM830_D03_85R3_013.fsa	165.918	105	407
B, 137	GM830_D03_85R3_013.fsa	166.948	1877	8925
B, 138	GM830_D03_85R3_013.fsa	167.978	797	3925
B, 139	GM830_D03_85R3_013.fsa	168.914	464	2295
B, 140	GM830_D03_85R3_013.fsa	170.223	153	528
B, 141	GM830_D03_85R3_013.fsa	171.157	1218	5546
B, 142	GM830_D03_85R3_013.fsa	172.37	175	666
B, 143	GM830_D03_85R3_013.fsa	173.303	1673	7617
B, 144	GM830_D03_85R3_013.fsa	174.421	229	998
B, 145	GM830_D03_85R3_013.fsa	175.26	1398	6820
B, 146	GM830_D03_85R3_013.fsa	176.097	1403	6588
B, 147	GM830_D03_85R3_013.fsa	177.213	270	1007
B, 148	GM830_D03_85R3_013.fsa	178.329	679	3101
B, 149	GM830_D03_85R3_013.fsa	179.072	393	1665
B, 150	GM830_D03_85R3_013.fsa	180.094	755	3208
B, 151	GM830_D03_85R3_013.fsa	181.126	2066	9744
B, 152	GM830_D03_85R3_013.fsa	182.251	563	2510
B, 153	GM830_D03_85R3_013.fsa	183.376	1168	5355
B, 154	GM830_D03_85R3_013.fsa	184.501	672	2883
B, 155	GM830_D03_85R3_013.fsa	185.718	408	1790
B, 156	GM830_D03_85R3_013.fsa	186.842	494	2217
B, 157	GM830_D03_85R3_013.fsa	188.058	221	904
B, 158	GM830_D03_85R3_013.fsa	188.9	117	393
B, 159	GM830_D03_85R3_013.fsa	189.834	187	651
B, 160	GM830_D03_85R3_013.fsa	190.862	979	4478
B, 161	GM830_D03_85R3_013.fsa	191.61	675	3534
B, 162	GM830_D03_85R3_013.fsa	192.45	1025	4579
B, 163	GM830_D03_85R3_013.fsa	193.57	274	1112
B, 164	GM830_D03_85R3_013.fsa	194.41	1022	4694
B, 165	GM830_D03_85R3_013.fsa	195.436	2728	13287
B, 166	GM830_D03_85R3_013.fsa	196.275	51	160
B, 167	GM830_D03_85R3_013.fsa	197.3	2877	14216
B, 168	GM830_D03_85R3_013.fsa	198.138	100	427
B, 169	GM830_D03_85R3_013.fsa	199.255	637	2948
B, 170	GM830_D03_85R3_013.fsa	200.092	83	306
B, 171	GM830_D03_85R3_013.fsa	201.286	2061	10026
B, 172	GM830_D03_85R3_013.fsa	202.388	402	1831
B, 173	GM830_D03_85R3_013.fsa	203.4	595	2678
B, 174	GM830_D03_85R3_013.fsa	204.319	78	245
B, 175	GM830_D03_85R3_013.fsa	205.332	1653	8229
B, 176	GM830_D03_85R3_013.fsa	206.16	86	390
B, 177	GM830_D03_85R3_013.fsa	207.449	754	3772
B, 178	GM830_D03_85R3_013.fsa	208.555	142	619
B, 179	GM830_D03_85R3_013.fsa	209.569	456	2100
B, 180	GM830_D03_85R3_013.fsa	210.676	76	352
B, 181	GM830_D03_85R3_013.fsa	211.599	3407	17568
B, 182	GM830_D03_85R3_013.fsa	212.799	181	749
B, 183	GM830_D03_85R3_013.fsa	213.723	504	2320
B, 184	GM830_D03_85R3_013.fsa	214.656	149	534
B, 185	GM830_D03_85R3_013.fsa	215.594	285	1347
B, 186	GM830_D03_85R3_013.fsa	216.438	427	2023
B, 187	GM830_D03_85R3_013.fsa	217.75	986	4907
B, 188	GM830_D03_85R3_013.fsa	218.782	245	1061
B, 189	GM830_D03_85R3_013.fsa	219.813	523	2426
B, 190	GM830_D03_85R3_013.fsa	220.916	195	1035
B, 191	GM830_D03_85R3_013.fsa	221.739	3348	18302
B, 192	GM830_D03_85R3_013.fsa	222.654	800	4431
B, 193	GM830_D03_85R3_013.fsa	223.843	179	748
B, 194	GM830_D03_85R3_013.fsa	224.758	644	3222
B, 195	GM830_D03_85R3_013.fsa	225.946	188	813
B, 196	GM830_D03_85R3_013.fsa	226.86	1151	5975
B, 197	GM830_D03_85R3_013.fsa	228.505	1498	8464
B, 198	GM830_D03_85R3_013.fsa	229.692	692	3374
B, 199	GM830_D03_85R3_013.fsa	230.788	185	779
B, 200	GM830_D03_85R3_013.fsa	231.792	149	664
B, 201	GM830_D03_85R3_013.fsa	232.887	138	530
B, 202	GM830_D03_85R3_013.fsa	233.8	875	4418
B, 203	GM830_D03_85R3_013.fsa	234.895	183	738
B, 204	GM830_D03_85R3_013.fsa	235.807	500	2365
B, 205	GM830_D03_85R3_013.fsa	237.539	2262	12720
B, 206	GM830_D03_85R3_013.fsa	238.633	360	1708
B, 207	GM830_D03_85R3_013.fsa	239.727	595	2868
B, 208	GM830_D03_85R3_013.fsa	240.941	175	825
B, 209	GM830_D03_85R3_013.fsa	241.975	563	3016
B, 210	GM830_D03_85R3_013.fsa	242.913	402	2096
B, 211	GM830_D03_85R3_013.fsa	244.037	204	893
B, 212	GM830_D03_85R3_013.fsa	245.065	357	1835
B, 213	GM830_D03_85R3_013.fsa	245.906	483	2438
B, 214	GM830_D03_85R3_013.fsa	247.025	222	1003
B, 215	GM830_D03_85R3_013.fsa	247.956	1341	7466
B, 216	GM830_D03_85R3_013.fsa	248.793	59	265
B, 217	GM830_D03_85R3_013.fsa	249.814	523	2709
B, 218	GM830_D03_85R3_013.fsa	250.72	39	144
B, 219	GM830_D03_85R3_013.fsa	251.798	66	299
B, 220	GM830_D03_85R3_013.fsa	252.785	226	1046
B, 221	GM830_D03_85R3_013.fsa	253.77	282	1466
B, 222	GM830_D03_85R3_013.fsa	254.932	212	926
B, 223	GM830_D03_85R3_013.fsa	255.913	295	1675
B, 224	GM830_D03_85R3_013.fsa	256.804	1864	11911
B, 225	GM830_D03_85R3_013.fsa	257.871	247	1388
B, 226	GM830_D03_85R3_013.fsa	258.759	310	1575
B, 227	GM830_D03_85R3_013.fsa	259.823	66	246
B, 228	GM830_D03_85R3_013.fsa	260.816	709	3916
B, 229	GM830_D03_85R3_013.fsa	261.814	217	1007
B, 230	GM830_D03_85R3_013.fsa	262.721	148	648
B, 231	GM830_D03_85R3_013.fsa	263.719	171	697
B, 232	GM830_D03_85R3_013.fsa	264.718	307	1551
B, 233	GM830_D03_85R3_013.fsa	265.808	179	868
B, 234	GM830_D03_85R3_013.fsa	266.897	429	2355
B, 235	GM830_D03_85R3_013.fsa	267.806	323	1636
B, 236	GM830_D03_85R3_013.fsa	268.896	199	924
B, 237	GM830_D03_85R3_013.fsa	270.078	665	3573
B, 238	GM830_D03_85R3_013.fsa	271.169	239	1150
B, 239	GM830_D03_85R3_013.fsa	272.078	418	2221
B, 240	GM830_D03_85R3_013.fsa	273.898	3929	25013
B, 241	GM830_D03_85R3_013.fsa	274.899	409	2552
B, 242	GM830_D03_85R3_013.fsa	275.627	143	660
B, 243	GM830_D03_85R3_013.fsa	276.72	1087	6213
B, 244	GM830_D03_85R3_013.fsa	277.813	35	125
B, 245	GM830_D03_85R3_013.fsa	278.815	912	5551
B, 246	GM830_D03_85R3_013.fsa	280	88	380
B, 247	GM830_D03_85R3_013.fsa	280.901	185	956
B, 248	GM830_D03_85R3_013.fsa	281.892	102	449
B, 249	GM830_D03_85R3_013.fsa	282.793	466	2675
B, 250	GM830_D03_85R3_013.fsa	283.962	282	1483
B, 251	GM830_D03_85R3_013.fsa	285.042	255	1394
B, 252	GM830_D03_85R3_013.fsa	285.94	79	324
B, 253	GM830_D03_85R3_013.fsa	286.839	54	147
B, 254	GM830_D03_85R3_013.fsa	287.827	475	2854
B, 255	GM830_D03_85R3_013.fsa	288.814	45	175
B, 256	GM830_D03_85R3_013.fsa	289.801	455	2780
B, 257	GM830_D03_85R3_013.fsa	291.594	2046	14115
B, 258	GM830_D03_85R3_013.fsa	292.669	1304	8563
B, 259	GM830_D03_85R3_013.fsa	293.744	204	1003
B, 260	GM830_D03_85R3_013.fsa	294.639	66	298
B, 261	GM830_D03_85R3_013.fsa	295.623	2396	16010
B, 262	GM830_D03_85R3_013.fsa	296.696	55	247
B, 263	GM830_D03_85R3_013.fsa	297.679	1268	8468
B, 264	GM830_D03_85R3_013.fsa	298.483	76	340
B, 265	GM830_D03_85R3_013.fsa	299.375	58	213
B, 266	GM830_D03_85R3_013.fsa	300.353	252	1391
B, 267	GM830_D03_85R3_013.fsa	301.413	105	524
B, 268	GM830_D03_85R3_013.fsa	302.563	286	1741
B, 269	GM830_D03_85R3_013.fsa	303.627	479	2998
B, 270	GM830_D03_85R3_013.fsa	304.603	126	653
B, 271	GM830_D03_85R3_013.fsa	305.67	90	351
B, 272	GM830_D03_85R3_013.fsa	306.828	1211	7875
B, 273	GM830_D03_85R3_013.fsa	307.809	1832	12665
B, 274	GM830_D03_85R3_013.fsa	308.882	49	140
B, 275	GM830_D03_85R3_013.fsa	309.687	728	4308
B, 276	GM830_D03_85R3_013.fsa	310.762	289	1323
B, 277	GM830_D03_85R3_013.fsa	311.84	862	5235
B, 278	GM830_D03_85R3_013.fsa	312.919	123	516
B, 279	GM830_D03_85R3_013.fsa	314	262	1672
B, 280	GM830_D03_85R3_013.fsa	314.829	193	1186
B, 281	GM830_D03_85R3_013.fsa	316.12	182	1015
B, 282	GM830_D03_85R3_013.fsa	316.858	558	3955
B, 283	GM830_D03_85R3_013.fsa	317.966	717	4760
B, 284	GM830_D03_85R3_013.fsa	318.798	52	231
B, 285	GM830_D03_85R3_013.fsa	319.815	180	862
B, 286	GM830_D03_85R3_013.fsa	320.91	1137	8149
B, 287	GM830_D03_85R3_013.fsa	321.728	341	2224
B, 288	GM830_D03_85R3_013.fsa	322.818	763	4829
B, 289	GM830_D03_85R3_013.fsa	323.816	84	323
B, 290	GM830_D03_85R3_013.fsa	324.994	90	550
B, 291	GM830_D03_85R3_013.fsa	325.99	699	4914
B, 292	GM830_D03_85R3_013.fsa	327.165	95	399
B, 293	GM830_D03_85R3_013.fsa	328.339	57	264
B, 294	GM830_D03_85R3_013.fsa	329.332	947	6311
B, 295	GM830_D03_85R3_013.fsa	330.233	31	103
B, 296	GM830_D03_85R3_013.fsa	331.223	484	3293
B, 297	GM830_D03_85R3_013.fsa	333.021	2274	19413
B, 298	GM830_D03_85R3_013.fsa	334.008	165	873
B, 299	GM830_D03_85R3_013.fsa	334.905	112	496
B, 300	GM830_D03_85R3_013.fsa	336.069	713	5118
B, 301	GM830_D03_85R3_013.fsa	336.875	1332	10947
B, 302	GM830_D03_85R3_013.fsa	338.662	49	179
B, 303	GM830_D03_85R3_013.fsa	339.822	325	1786
B, 304	GM830_D03_85R3_013.fsa	340.898	344	1909
B, 305	GM830_D03_85R3_013.fsa	341.796	179	1007
B, 306	GM830_D03_85R3_013.fsa	342.693	778	5613
B, 307	GM830_D03_85R3_013.fsa	343.591	54	212
B, 308	GM830_D03_85R3_013.fsa	344.578	372	2229
B, 309	GM830_D03_85R3_013.fsa	345.745	256	1609
B, 310	GM830_D03_85R3_013.fsa	346.642	327	2051
B, 311	GM830_D03_85R3_013.fsa	347.718	295	1659
B, 312	GM830_D03_85R3_013.fsa	348.795	173	846
B, 313	GM830_D03_85R3_013.fsa	349.961	106	502
B, 314	GM830_D03_85R3_013.fsa	351.037	135	757
B, 315	GM830_D03_85R3_013.fsa	351.934	40	190
B, 316	GM830_D03_85R3_013.fsa	353.01	66	368
B, 317	GM830_D03_85R3_013.fsa	354.085	671	5440
B, 318	GM830_D03_85R3_013.fsa	355.071	99	636
B, 319	GM830_D03_85R3_013.fsa	356.147	28	63
B, 320	GM830_D03_85R3_013.fsa	357.222	539	3103
B, 321	GM830_D03_85R3_013.fsa	358.208	121	493
B, 322	GM830_D03_85R3_013.fsa	359.373	956	6751
B, 323	GM830_D03_85R3_013.fsa	360.358	293	1968
B, 324	GM830_D03_85R3_013.fsa	361.254	381	2602
B, 325	GM830_D03_85R3_013.fsa	362.061	13	39
B, 326	GM830_D03_85R3_013.fsa	362.957	229	1163
B, 327	GM830_D03_85R3_013.fsa	364.032	76	333
B, 328	GM830_D03_85R3_013.fsa	365.018	84	393
B, 329	GM830_D03_85R3_013.fsa	366.094	330	1937
B, 330	GM830_D03_85R3_013.fsa	367.349	164	1038
B, 331	GM830_D03_85R3_013.fsa	368.156	266	1805
B, 332	GM830_D03_85R3_013.fsa	369.053	268	1577
B, 333	GM830_D03_85R3_013.fsa	370.129	355	2122
B, 334	GM830_D03_85R3_013.fsa	371.205	104	514
B, 335	GM830_D03_85R3_013.fsa	373.358	596	5047
B, 336	GM830_D03_85R3_013.fsa	374.345	596	4601
B, 337	GM830_D03_85R3_013.fsa	376.32	1427	12226
B, 338	GM830_D03_85R3_013.fsa	377.397	312	2464
B, 339	GM830_D03_85R3_013.fsa	379.282	1599	12775
B, 340	GM830_D03_85R3_013.fsa	381.534	9	27
B, 341	GM830_D03_85R3_013.fsa	382.437	254	1435
B, 342	GM830_D03_85R3_013.fsa	383.429	462	2991
B, 343	GM830_D03_85R3_013.fsa	384.511	170	866
B, 344	GM830_D03_85R3_013.fsa	385.593	506	3719
B, 345	GM830_D03_85R3_013.fsa	386.405	96	462
B, 346	GM830_D03_85R3_013.fsa	388.207	793	6185
B, 347	GM830_D03_85R3_013.fsa	389.379	23	63
B, 348	GM830_D03_85R3_013.fsa	390.37	111	593
B, 349	GM830_D03_85R3_013.fsa	392.351	1437	13120
B, 350	GM830_D03_85R3_013.fsa	393.522	261	1783
B, 351	GM830_D03_85R3_013.fsa	394.512	135	803
B, 352	GM830_D03_85R3_013.fsa	395.682	693	5557
B, 353	GM830_D03_85R3_013.fsa	396.672	1110	9957
B, 354	GM830_D03_85R3_013.fsa	398.561	243	1554
B, 355	GM830_D03_85R3_013.fsa	399.461	19	72
B, 356	GM830_D03_85R3_013.fsa	400.618	598	5636
B, 357	GM830_D03_85R3_013.fsa	401.414	262	2111
B, 358	GM830_D03_85R3_013.fsa	402.388	313	2588
B, 359	GM830_D03_85R3_013.fsa	403.452	71	435
B, 360	GM830_D03_85R3_013.fsa	404.339	15	56
B, 361	GM830_D03_85R3_013.fsa	405.406	496	3871
B, 362	GM830_D03_85R3_013.fsa	406.564	68	367
B, 363	GM830_D03_85R3_013.fsa	407.455	91	471
B, 364	GM830_D03_85R3_013.fsa	408.438	58	272
B, 365	GM830_D03_85R3_013.fsa	409.6	493	3786
B, 366	GM830_D03_85R3_013.fsa	411.482	1231	11428
B, 367	GM830_D03_85R3_013.fsa	412.56	303	2451
B, 368	GM830_D03_85R3_013.fsa	413.46	164	1039
B, 369	GM830_D03_85R3_013.fsa	415.474	1595	15439
B, 370	GM830_D03_85R3_013.fsa	416.488	234	1465
B, 371	GM830_D03_85R3_013.fsa	417.781	70	358
B, 372	GM830_D03_85R3_013.fsa	419.815	944	9504
B, 373	GM830_D03_85R3_013.fsa	420.817	1320	12585
B, 374	GM830_D03_85R3_013.fsa	422.813	554	5089
B, 375	GM830_D03_85R3_013.fsa	423.992	813	7632
B, 376	GM830_D03_85R3_013.fsa	425.805	579	4879
B, 377	GM830_D03_85R3_013.fsa	427.888	12	43
B, 378	GM830_D03_85R3_013.fsa	428.974	314	2515
B, 379	GM830_D03_85R3_013.fsa	429.97	133	1092
B, 380	GM830_D03_85R3_013.fsa	432.051	273	2397
B, 381	GM830_D03_85R3_013.fsa	432.955	88	484
B, 382	GM830_D03_85R3_013.fsa	434.853	971	10344
B, 383	GM830_D03_85R3_013.fsa	435.847	1129	11040
B, 384	GM830_D03_85R3_013.fsa	437.653	36	170
B, 385	GM830_D03_85R3_013.fsa	438.375	4	4
B, 386	GM830_D03_85R3_013.fsa	438.827	5	8
B, 387	GM830_D03_85R3_013.fsa	440.917	408	4473
B, 388	GM830_D03_85R3_013.fsa	442.935	99	586
B, 389	GM830_D03_85R3_013.fsa	443.761	23	118
B, 390	GM830_D03_85R3_013.fsa	444.772	43	185
B, 391	GM830_D03_85R3_013.fsa	445.691	4	4
B, 392	GM830_D03_85R3_013.fsa	446.795	301	2441
B, 393	GM830_D03_85R3_013.fsa	447.807	297	2435
B, 394	GM830_D03_85R3_013.fsa	448.636	35	181
B, 395	GM830_D03_85R3_013.fsa	449.925	154	946
B, 396	GM830_D03_85R3_013.fsa	451.032	190	1554
B, 397	GM830_D03_85R3_013.fsa	451.954	177	1339
B, 398	GM830_D03_85R3_013.fsa	453.154	3	3
B, 399	GM830_D03_85R3_013.fsa	454.17	167	910
B, 400	GM830_D03_85R3_013.fsa	455.649	2277	19628
B, 401	GM830_D03_85R3_013.fsa	456.759	2010	23946
B, 402	GM830_D03_85R3_013.fsa	459.815	395	2650
B, 403	GM830_D03_85R3_013.fsa	461.013	15	35
B, 404	GM830_D03_85R3_013.fsa	461.75	113	467
B, 405	GM830_D03_85R3_013.fsa	462.856	215	1587
B, 406	GM830_D03_85R3_013.fsa	463.778	266	1827
B, 407	GM830_D03_85R3_013.fsa	465.625	358	1709
B, 408	GM830_D03_85R3_013.fsa	466.733	502	2412
B, 409	GM830_D03_85R3_013.fsa	467.75	416	1862
B, 410	GM830_D03_85R3_013.fsa	470.897	27097	354007
B, 411	GM830_D03_85R3_013.fsa	472.38	27097	334000
B, 412	GM830_D03_85R3_013.fsa	475.535	2	2
B, 413	GM830_D03_85R3_013.fsa	476.372	6	19
B, 414	GM830_D03_85R3_013.fsa	476.836	3	9
B, 415	GM830_D03_85R3_013.fsa	477.487	12	42
B, 416	GM830_D03_85R3_013.fsa	478.231	16	62
B, 417	GM830_D03_85R3_013.fsa	478.883	13	60
B, 418	GM830_D03_85R3_013.fsa	479.348	19	91
B, 419	GM830_D03_85R3_013.fsa	480	17	58
Y, 1	GM830_D03_85R3_013.fsa	471.082	10651	77345
O, 1	GM830_D03_85R3_013.fsa	20	5300	54538
O, 2	GM830_D03_85R3_013.fsa	40	4865	35208
O, 3	GM830_D03_85R3_013.fsa	60	9435	51516
O, 4	GM830_D03_85R3_013.fsa	80	5924	33413
O, 5	GM830_D03_85R3_013.fsa	100	9335	48837
O, 6	GM830_D03_85R3_013.fsa	114	10756	55001
O, 7	GM830_D03_85R3_013.fsa	120	8331	43906
O, 8	GM830_D03_85R3_013.fsa	140	6791	34300
O, 9	GM830_D03_85R3_013.fsa	160	7093	37391
O, 10	GM830_D03_85R3_013.fsa	180	8816	44390
O, 11	GM830_D03_85R3_013.fsa	200	6469	34781
O, 12	GM830_D03_85R3_013.fsa	214	6376	35512
O, 13	GM830_D03_85R3_013.fsa	220	5175	29032
O, 14	GM830_D03_85R3_013.fsa	240	7228	43009
O, 15	GM830_D03_85R3_013.fsa	250	3395	21295
O, 16	GM830_D03_85R3_013.fsa	260	5405	33722
O, 17	GM830_D03_85R3_013.fsa	280	5922	39623
O, 18	GM830_D03_85R3_013.fsa	300	5907	42197
O, 19	GM830_D03_85R3_013.fsa	314	3909	28822
O, 20	GM830_D03_85R3_013.fsa	320	4269	32858
O, 21	GM830_D03_85R3_013.fsa	340	5449	44168
O, 22	GM830_D03_85R3_013.fsa	360	4576	38794
O, 23	GM830_D03_85R3_013.fsa	380	3261	28861
O, 24	GM830_D03_85R3_013.fsa	400	4556	42435
O, 25	GM830_D03_85R3_013.fsa	414	4313	41048
O, 26	GM830_D03_85R3_013.fsa	420	4062	39128
O, 27	GM830_D03_85R3_013.fsa	440	4936	48691
O, 28	GM830_D03_85R3_013.fsa	460	5482	53493
O, 29	GM830_D03_85R3_013.fsa	480	5043	54043
O, 30	GM830_D03_85R3_013.fsa	500	2333	24947
O, 31	GM830_D03_85R3_013.fsa	514	2477	26876
O, 32	GM830_D03_85R3_013.fsa	520	5508	60081
O, 33	GM830_D03_85R3_013.fsa	540	4486	50407
O, 34	GM830_D03_85R3_013.fsa	560	2890	32491
O, 35	GM830_D03_85R3_013.fsa	580	4387	50488
O, 36	GM830_D03_85R3_013.fsa	600	2854	32805

## Sheet: 85R4
Dye/Sample Peak	Sample File Name	Size	Height	Area in Point
B, 1	GM830_D04_85R4_013.fsa	2.9752	10	33
B, 2	GM830_D04_85R4_013.fsa	4.1322	5	16
B, 3	GM830_D04_85R4_013.fsa	7.2727	54	442
B, 4	GM830_D04_85R4_013.fsa	8.0992	39	288
B, 5	GM830_D04_85R4_013.fsa	12.3967	7	15
B, 6	GM830_D04_85R4_013.fsa	13.8843	375	662
B, 7	GM830_D04_85R4_013.fsa	15.8678	90	555
B, 8	GM830_D04_85R4_013.fsa	16.8595	91	443
B, 9	GM830_D04_85R4_013.fsa	18.843	969	3506
B, 10	GM830_D04_85R4_013.fsa	20.3915	492	1338
B, 11	GM830_D04_85R4_013.fsa	21.5515	109	214
B, 12	GM830_D04_85R4_013.fsa	25.0881	17950	120083
B, 13	GM830_D04_85R4_013.fsa	27.3946	10927	55906
B, 14	GM830_D04_85R4_013.fsa	29.6151	3375	24730
B, 15	GM830_D04_85R4_013.fsa	31.9156	2338	10823
B, 16	GM830_D04_85R4_013.fsa	32.874	1084	4511
B, 17	GM830_D04_85R4_013.fsa	35.0491	1279	6364
B, 18	GM830_D04_85R4_013.fsa	36.1057	1191	5647
B, 19	GM830_D04_85R4_013.fsa	38.1599	966	4603
B, 20	GM830_D04_85R4_013.fsa	40.1275	469	2494
B, 21	GM830_D04_85R4_013.fsa	41.0146	51	193
B, 22	GM830_D04_85R4_013.fsa	41.8922	23	67
B, 23	GM830_D04_85R4_013.fsa	43.2526	361	1862
B, 24	GM830_D04_85R4_013.fsa	44.3492	1220	8101
B, 25	GM830_D04_85R4_013.fsa	46.6177	603	5364
B, 26	GM830_D04_85R4_013.fsa	49.0555	4	12
B, 27	GM830_D04_85R4_013.fsa	49.7392	27	100
B, 28	GM830_D04_85R4_013.fsa	50.9787	493	2027
B, 29	GM830_D04_85R4_013.fsa	51.6472	1013	4304
B, 30	GM830_D04_85R4_013.fsa	53.4049	3620	23845
B, 31	GM830_D04_85R4_013.fsa	55.6589	1229	5161
B, 32	GM830_D04_85R4_013.fsa	56.9212	1567	7399
B, 33	GM830_D04_85R4_013.fsa	57.6492	837	4103
B, 34	GM830_D04_85R4_013.fsa	58.7813	3176	15407
B, 35	GM830_D04_85R4_013.fsa	60.2197	205	652
B, 36	GM830_D04_85R4_013.fsa	61.4254	1514	6542
B, 37	GM830_D04_85R4_013.fsa	62.7365	109	438
B, 38	GM830_D04_85R4_013.fsa	63.9342	1702	8186
B, 39	GM830_D04_85R4_013.fsa	64.9114	765	3746
B, 40	GM830_D04_85R4_013.fsa	66.4264	274	1167
B, 41	GM830_D04_85R4_013.fsa	67.1816	389	1669
B, 42	GM830_D04_85R4_013.fsa	68.2579	920	4014
B, 43	GM830_D04_85R4_013.fsa	69.2239	155	582
B, 44	GM830_D04_85R4_013.fsa	70.2943	438	1790
B, 45	GM830_D04_85R4_013.fsa	71.1484	165	716
B, 46	GM830_D04_85R4_013.fsa	71.8941	783	3281
B, 47	GM830_D04_85R4_013.fsa	73.1691	541	2285
B, 48	GM830_D04_85R4_013.fsa	74.4397	1330	6289
B, 49	GM830_D04_85R4_013.fsa	75.3898	1017	4926
B, 50	GM830_D04_85R4_013.fsa	76.5478	1467	7005
B, 51	GM830_D04_85R4_013.fsa	77.4925	540	2446
B, 52	GM830_D04_85R4_013.fsa	78.8528	249	1140
B, 53	GM830_D04_85R4_013.fsa	79.8959	1831	8630
B, 54	GM830_D04_85R4_013.fsa	81.2386	227	939
B, 55	GM830_D04_85R4_013.fsa	82.3717	1680	8187
B, 56	GM830_D04_85R4_013.fsa	83.8105	655	3354
B, 57	GM830_D04_85R4_013.fsa	84.5285	2560	13586
B, 58	GM830_D04_85R4_013.fsa	85.2457	819	4518
B, 59	GM830_D04_85R4_013.fsa	85.9619	1195	5302
B, 60	GM830_D04_85R4_013.fsa	87.0856	1407	6024
B, 61	GM830_D04_85R4_013.fsa	88.1052	304	1169
B, 62	GM830_D04_85R4_013.fsa	89.5295	248	985
B, 63	GM830_D04_85R4_013.fsa	90.7476	330	1344
B, 64	GM830_D04_85R4_013.fsa	91.8618	236	818
B, 65	GM830_D04_85R4_013.fsa	92.8729	906	3810
B, 66	GM830_D04_85R4_013.fsa	93.983	415	1623
B, 67	GM830_D04_85R4_013.fsa	94.7889	335	1277
B, 68	GM830_D04_85R4_013.fsa	95.7948	400	1516
B, 69	GM830_D04_85R4_013.fsa	96.6985	1157	4836
B, 70	GM830_D04_85R4_013.fsa	98.8017	3374	16397
B, 71	GM830_D04_85R4_013.fsa	99.9002	1688	8143
B, 72	GM830_D04_85R4_013.fsa	100.815	307	1433
B, 73	GM830_D04_85R4_013.fsa	101.629	143	589
B, 74	GM830_D04_85R4_013.fsa	102.845	1400	6267
B, 75	GM830_D04_85R4_013.fsa	103.957	557	2343
B, 76	GM830_D04_85R4_013.fsa	105.165	175	709
B, 77	GM830_D04_85R4_013.fsa	105.969	797	3527
B, 78	GM830_D04_85R4_013.fsa	107.17	2539	11648
B, 79	GM830_D04_85R4_013.fsa	108.567	372	1506
B, 80	GM830_D04_85R4_013.fsa	109.561	935	3976
B, 81	GM830_D04_85R4_013.fsa	110.453	183	726
B, 82	GM830_D04_85R4_013.fsa	111.245	1035	4527
B, 83	GM830_D04_85R4_013.fsa	112.33	1213	5535
B, 84	GM830_D04_85R4_013.fsa	113.117	110	477
B, 85	GM830_D04_85R4_013.fsa	114.48	2390	11168
B, 86	GM830_D04_85R4_013.fsa	115.246	312	1588
B, 87	GM830_D04_85R4_013.fsa	116.107	316	1276
B, 88	GM830_D04_85R4_013.fsa	117.251	387	1624
B, 89	GM830_D04_85R4_013.fsa	118.391	220	816
B, 90	GM830_D04_85R4_013.fsa	119.528	1271	5516
B, 91	GM830_D04_85R4_013.fsa	120.659	412	1950
B, 92	GM830_D04_85R4_013.fsa	121.412	1253	6051
B, 93	GM830_D04_85R4_013.fsa	122.542	1071	5471
B, 94	GM830_D04_85R4_013.fsa	123.296	264	1169
B, 95	GM830_D04_85R4_013.fsa	124.426	1152	5191
B, 96	GM830_D04_85R4_013.fsa	125.557	3721	17531
B, 97	GM830_D04_85R4_013.fsa	126.593	1706	7958
B, 98	GM830_D04_85R4_013.fsa	127.819	376	1573
B, 99	GM830_D04_85R4_013.fsa	128.668	547	2408
B, 100	GM830_D04_85R4_013.fsa	129.611	1340	6053
B, 101	GM830_D04_85R4_013.fsa	130.837	123	413
B, 102	GM830_D04_85R4_013.fsa	131.781	928	4096
B, 103	GM830_D04_85R4_013.fsa	132.819	215	1096
B, 104	GM830_D04_85R4_013.fsa	133.575	3663	17168
B, 105	GM830_D04_85R4_013.fsa	134.613	1025	4670
B, 106	GM830_D04_85R4_013.fsa	135.558	341	1321
B, 107	GM830_D04_85R4_013.fsa	136.503	430	1728
B, 108	GM830_D04_85R4_013.fsa	137.731	120	367
B, 109	GM830_D04_85R4_013.fsa	138.676	866	3698
B, 110	GM830_D04_85R4_013.fsa	140.387	2697	12837
B, 111	GM830_D04_85R4_013.fsa	141.449	3459	16535
B, 112	GM830_D04_85R4_013.fsa	142.995	1952	11183
B, 113	GM830_D04_85R4_013.fsa	144.058	464	1765
B, 114	GM830_D04_85R4_013.fsa	145.218	626	2693
B, 115	GM830_D04_85R4_013.fsa	146.377	235	1000
B, 116	GM830_D04_85R4_013.fsa	147.536	204	815
B, 117	GM830_D04_85R4_013.fsa	148.502	1707	7697
B, 118	GM830_D04_85R4_013.fsa	150.338	2087	9683
B, 119	GM830_D04_85R4_013.fsa	151.594	423	1783
B, 120	GM830_D04_85R4_013.fsa	152.56	191	703
B, 121	GM830_D04_85R4_013.fsa	153.72	286	1183
B, 122	GM830_D04_85R4_013.fsa	154.782	2461	11742
B, 123	GM830_D04_85R4_013.fsa	155.652	599	2916
B, 124	GM830_D04_85R4_013.fsa	156.425	695	3324
B, 125	GM830_D04_85R4_013.fsa	157.295	1062	4964
B, 126	GM830_D04_85R4_013.fsa	158.551	686	2830
B, 127	GM830_D04_85R4_013.fsa	159.613	2068	9357
B, 128	GM830_D04_85R4_013.fsa	160.854	262	1005
B, 129	GM830_D04_85R4_013.fsa	161.897	2617	12061
B, 130	GM830_D04_85R4_013.fsa	162.94	829	3635
B, 131	GM830_D04_85R4_013.fsa	163.792	320	1288
B, 132	GM830_D04_85R4_013.fsa	164.833	198	754
B, 133	GM830_D04_85R4_013.fsa	165.874	96	367
B, 134	GM830_D04_85R4_013.fsa	166.914	1919	8993
B, 135	GM830_D04_85R4_013.fsa	168.048	821	3875
B, 136	GM830_D04_85R4_013.fsa	168.992	484	2261
B, 137	GM830_D04_85R4_013.fsa	170.219	152	579
B, 138	GM830_D04_85R4_013.fsa	171.162	1264	5685
B, 139	GM830_D04_85R4_013.fsa	172.387	190	784
B, 140	GM830_D04_85R4_013.fsa	173.329	1728	7991
B, 141	GM830_D04_85R4_013.fsa	174.458	244	1003
B, 142	GM830_D04_85R4_013.fsa	175.21	1495	7086
B, 143	GM830_D04_85R4_013.fsa	176.151	1451	6934
B, 144	GM830_D04_85R4_013.fsa	177.278	276	1113
B, 145	GM830_D04_85R4_013.fsa	178.311	725	3206
B, 146	GM830_D04_85R4_013.fsa	179.156	390	1717
B, 147	GM830_D04_85R4_013.fsa	180.19	778	3434
B, 148	GM830_D04_85R4_013.fsa	181.232	2129	9996
B, 149	GM830_D04_85R4_013.fsa	182.274	609	2602
B, 150	GM830_D04_85R4_013.fsa	183.411	1197	5570
B, 151	GM830_D04_85R4_013.fsa	184.546	685	3019
B, 152	GM830_D04_85R4_013.fsa	185.681	414	1799
B, 153	GM830_D04_85R4_013.fsa	186.91	511	2294
B, 154	GM830_D04_85R4_013.fsa	188.043	216	864
B, 155	GM830_D04_85R4_013.fsa	188.988	117	364
B, 156	GM830_D04_85R4_013.fsa	189.837	214	766
B, 157	GM830_D04_85R4_013.fsa	190.969	988	4944
B, 158	GM830_D04_85R4_013.fsa	191.629	734	3535
B, 159	GM830_D04_85R4_013.fsa	192.571	1042	4874
B, 160	GM830_D04_85R4_013.fsa	193.607	309	1230
B, 161	GM830_D04_85R4_013.fsa	194.454	1083	4981
B, 162	GM830_D04_85R4_013.fsa	195.489	2873	13964
B, 163	GM830_D04_85R4_013.fsa	196.242	46	153
B, 164	GM830_D04_85R4_013.fsa	197.37	2938	14266
B, 165	GM830_D04_85R4_013.fsa	198.216	89	295
B, 166	GM830_D04_85R4_013.fsa	199.343	658	2979
B, 167	GM830_D04_85R4_013.fsa	200.185	81	254
B, 168	GM830_D04_85R4_013.fsa	201.298	2074	10404
B, 169	GM830_D04_85R4_013.fsa	202.41	442	2007
B, 170	GM830_D04_85R4_013.fsa	203.43	624	2915
B, 171	GM830_D04_85R4_013.fsa	204.357	90	291
B, 172	GM830_D04_85R4_013.fsa	205.376	1733	8632
B, 173	GM830_D04_85R4_013.fsa	206.211	93	380
B, 174	GM830_D04_85R4_013.fsa	207.509	805	3926
B, 175	GM830_D04_85R4_013.fsa	208.714	154	711
B, 176	GM830_D04_85R4_013.fsa	209.642	463	2256
B, 177	GM830_D04_85R4_013.fsa	210.754	69	246
B, 178	GM830_D04_85R4_013.fsa	211.681	3531	18185
B, 179	GM830_D04_85R4_013.fsa	212.794	172	703
B, 180	GM830_D04_85R4_013.fsa	213.815	515	2320
B, 181	GM830_D04_85R4_013.fsa	214.75	139	501
B, 182	GM830_D04_85R4_013.fsa	215.689	295	1276
B, 183	GM830_D04_85R4_013.fsa	216.532	427	1932
B, 184	GM830_D04_85R4_013.fsa	217.751	1036	5132
B, 185	GM830_D04_85R4_013.fsa	218.876	267	1161
B, 186	GM830_D04_85R4_013.fsa	219.813	514	2474
B, 187	GM830_D04_85R4_013.fsa	221.742	3470	18740
B, 188	GM830_D04_85R4_013.fsa	222.659	840	4647
B, 189	GM830_D04_85R4_013.fsa	223.85	156	643
B, 190	GM830_D04_85R4_013.fsa	224.859	663	3208
B, 191	GM830_D04_85R4_013.fsa	225.868	198	838
B, 192	GM830_D04_85R4_013.fsa	226.876	1182	6006
B, 193	GM830_D04_85R4_013.fsa	228.527	1559	9128
B, 194	GM830_D04_85R4_013.fsa	229.628	686	3457
B, 195	GM830_D04_85R4_013.fsa	230.821	189	831
B, 196	GM830_D04_85R4_013.fsa	231.922	140	609
B, 197	GM830_D04_85R4_013.fsa	232.839	134	531
B, 198	GM830_D04_85R4_013.fsa	233.849	900	4656
B, 199	GM830_D04_85R4_013.fsa	234.95	195	809
B, 200	GM830_D04_85R4_013.fsa	235.868	517	2574
B, 201	GM830_D04_85R4_013.fsa	237.52	2348	13220
B, 202	GM830_D04_85R4_013.fsa	238.714	402	1909
B, 203	GM830_D04_85R4_013.fsa	239.725	594	3038
B, 204	GM830_D04_85R4_013.fsa	240.949	188	826
B, 205	GM830_D04_85R4_013.fsa	241.992	610	3197
B, 206	GM830_D04_85R4_013.fsa	242.939	436	2170
B, 207	GM830_D04_85R4_013.fsa	244.073	217	972
B, 208	GM830_D04_85R4_013.fsa	245.017	399	1958
B, 209	GM830_D04_85R4_013.fsa	245.96	515	2589
B, 210	GM830_D04_85R4_013.fsa	247.089	235	1195
B, 211	GM830_D04_85R4_013.fsa	247.935	1349	7712
B, 212	GM830_D04_85R4_013.fsa	248.781	61	314
B, 213	GM830_D04_85R4_013.fsa	249.813	539	2682
B, 214	GM830_D04_85R4_013.fsa	250.727	40	115
B, 215	GM830_D04_85R4_013.fsa	251.724	72	311
B, 216	GM830_D04_85R4_013.fsa	252.901	223	1146
B, 217	GM830_D04_85R4_013.fsa	253.894	298	1533
B, 218	GM830_D04_85R4_013.fsa	254.886	261	1239
B, 219	GM830_D04_85R4_013.fsa	255.967	244	1372
B, 220	GM830_D04_85R4_013.fsa	256.865	1841	12372
B, 221	GM830_D04_85R4_013.fsa	257.763	438	3359
B, 222	GM830_D04_85R4_013.fsa	258.838	442	2442
B, 223	GM830_D04_85R4_013.fsa	259.821	65	208
B, 224	GM830_D04_85R4_013.fsa	260.825	709	3958
B, 225	GM830_D04_85R4_013.fsa	261.924	206	1013
B, 226	GM830_D04_85R4_013.fsa	262.749	143	607
B, 227	GM830_D04_85R4_013.fsa	263.757	162	731
B, 228	GM830_D04_85R4_013.fsa	264.765	324	1621
B, 229	GM830_D04_85R4_013.fsa	265.865	181	864
B, 230	GM830_D04_85R4_013.fsa	266.966	446	2468
B, 231	GM830_D04_85R4_013.fsa	267.883	325	1690
B, 232	GM830_D04_85R4_013.fsa	268.983	206	936
B, 233	GM830_D04_85R4_013.fsa	270.084	697	3782
B, 234	GM830_D04_85R4_013.fsa	271.277	268	1210
B, 235	GM830_D04_85R4_013.fsa	272.195	472	2361
B, 236	GM830_D04_85R4_013.fsa	273.938	4110	25792
B, 237	GM830_D04_85R4_013.fsa	275.04	384	2432
B, 238	GM830_D04_85R4_013.fsa	275.775	167	877
B, 239	GM830_D04_85R4_013.fsa	276.785	1123	6510
B, 240	GM830_D04_85R4_013.fsa	277.887	39	138
B, 241	GM830_D04_85R4_013.fsa	278.897	961	5634
B, 242	GM830_D04_85R4_013.fsa	280	106	435
B, 243	GM830_D04_85R4_013.fsa	280.996	193	924
B, 244	GM830_D04_85R4_013.fsa	281.902	96	419
B, 245	GM830_D04_85R4_013.fsa	282.897	465	2651
B, 246	GM830_D04_85R4_013.fsa	283.982	273	1425
B, 247	GM830_D04_85R4_013.fsa	285.157	251	1330
B, 248	GM830_D04_85R4_013.fsa	286.06	72	305
B, 249	GM830_D04_85R4_013.fsa	286.873	49	194
B, 250	GM830_D04_85R4_013.fsa	287.865	492	2945
B, 251	GM830_D04_85R4_013.fsa	288.947	47	161
B, 252	GM830_D04_85R4_013.fsa	289.938	486	2910
B, 253	GM830_D04_85R4_013.fsa	291.649	2149	14913
B, 254	GM830_D04_85R4_013.fsa	292.729	1371	9069
B, 255	GM830_D04_85R4_013.fsa	293.808	231	1234
B, 256	GM830_D04_85R4_013.fsa	295.695	2471	16741
B, 257	GM830_D04_85R4_013.fsa	296.683	78	485
B, 258	GM830_D04_85R4_013.fsa	297.669	1343	9095
B, 259	GM830_D04_85R4_013.fsa	298.566	95	461
B, 260	GM830_D04_85R4_013.fsa	299.373	76	303
B, 261	GM830_D04_85R4_013.fsa	300.354	272	1573
B, 262	GM830_D04_85R4_013.fsa	301.506	119	534
B, 263	GM830_D04_85R4_013.fsa	302.572	308	1774
B, 264	GM830_D04_85R4_013.fsa	303.64	475	2994
B, 265	GM830_D04_85R4_013.fsa	304.532	115	589
B, 266	GM830_D04_85R4_013.fsa	305.784	81	324
B, 267	GM830_D04_85R4_013.fsa	306.769	1267	8130
B, 268	GM830_D04_85R4_013.fsa	307.847	1902	12735
B, 269	GM830_D04_85R4_013.fsa	308.837	66	163
B, 270	GM830_D04_85R4_013.fsa	309.739	771	4452
B, 271	GM830_D04_85R4_013.fsa	310.733	285	1294
B, 272	GM830_D04_85R4_013.fsa	311.819	894	5419
B, 273	GM830_D04_85R4_013.fsa	312.908	116	475
B, 274	GM830_D04_85R4_013.fsa	314.094	269	1715
B, 275	GM830_D04_85R4_013.fsa	314.936	213	1305
B, 276	GM830_D04_85R4_013.fsa	316.153	162	939
B, 277	GM830_D04_85R4_013.fsa	316.903	573	3806
B, 278	GM830_D04_85R4_013.fsa	318.028	721	4612
B, 279	GM830_D04_85R4_013.fsa	318.967	59	168
B, 280	GM830_D04_85R4_013.fsa	319.906	173	791
B, 281	GM830_D04_85R4_013.fsa	320.916	1154	8184
B, 282	GM830_D04_85R4_013.fsa	321.831	312	1991
B, 283	GM830_D04_85R4_013.fsa	322.927	770	4762
B, 284	GM830_D04_85R4_013.fsa	323.931	55	186
B, 285	GM830_D04_85R4_013.fsa	325.024	114	716
B, 286	GM830_D04_85R4_013.fsa	326.116	747	5245
B, 287	GM830_D04_85R4_013.fsa	327.116	92	541
B, 288	GM830_D04_85R4_013.fsa	328.296	93	307
B, 289	GM830_D04_85R4_013.fsa	329.384	979	6396
B, 290	GM830_D04_85R4_013.fsa	330.47	33	129
B, 291	GM830_D04_85R4_013.fsa	331.283	514	3247
B, 292	GM830_D04_85R4_013.fsa	332.998	2360	19699
B, 293	GM830_D04_85R4_013.fsa	333.989	135	724
B, 294	GM830_D04_85R4_013.fsa	334.979	126	508
B, 295	GM830_D04_85R4_013.fsa	336.058	742	5040
B, 296	GM830_D04_85R4_013.fsa	336.955	1381	11399
B, 297	GM830_D04_85R4_013.fsa	338.658	70	279
B, 298	GM830_D04_85R4_013.fsa	339.732	322	1784
B, 299	GM830_D04_85R4_013.fsa	340.91	331	1857
B, 300	GM830_D04_85R4_013.fsa	341.82	164	987
B, 301	GM830_D04_85R4_013.fsa	342.73	773	5587
B, 302	GM830_D04_85R4_013.fsa	343.549	37	159
B, 303	GM830_D04_85R4_013.fsa	344.549	388	2165
B, 304	GM830_D04_85R4_013.fsa	345.732	292	1737
B, 305	GM830_D04_85R4_013.fsa	346.641	344	2214
B, 306	GM830_D04_85R4_013.fsa	347.824	312	1814
B, 307	GM830_D04_85R4_013.fsa	348.824	183	924
B, 308	GM830_D04_85R4_013.fsa	350.006	90	475
B, 309	GM830_D04_85R4_013.fsa	351.006	144	900
B, 310	GM830_D04_85R4_013.fsa	352.005	30	117
B, 311	GM830_D04_85R4_013.fsa	353.187	76	406
B, 312	GM830_D04_85R4_013.fsa	354.187	684	5554
B, 313	GM830_D04_85R4_013.fsa	355.095	96	602
B, 314	GM830_D04_85R4_013.fsa	356.276	19	42
B, 315	GM830_D04_85R4_013.fsa	357.275	549	3336
B, 316	GM830_D04_85R4_013.fsa	358.365	122	537
B, 317	GM830_D04_85R4_013.fsa	359.455	1001	7083
B, 318	GM830_D04_85R4_013.fsa	360.45	326	2256
B, 319	GM830_D04_85R4_013.fsa	361.351	415	2906
B, 320	GM830_D04_85R4_013.fsa	362.162	20	64
B, 321	GM830_D04_85R4_013.fsa	363.063	234	1221
B, 322	GM830_D04_85R4_013.fsa	364.144	76	315
B, 323	GM830_D04_85R4_013.fsa	365.225	80	359
B, 324	GM830_D04_85R4_013.fsa	366.216	357	2008
B, 325	GM830_D04_85R4_013.fsa	367.387	132	779
B, 326	GM830_D04_85R4_013.fsa	368.108	309	1985
B, 327	GM830_D04_85R4_013.fsa	369.189	298	1670
B, 328	GM830_D04_85R4_013.fsa	370.27	338	2118
B, 329	GM830_D04_85R4_013.fsa	371.351	79	347
B, 330	GM830_D04_85R4_013.fsa	372.522	109	553
B, 331	GM830_D04_85R4_013.fsa	373.423	596	4974
B, 332	GM830_D04_85R4_013.fsa	374.505	591	4740
B, 333	GM830_D04_85R4_013.fsa	376.396	1474	12727
B, 334	GM830_D04_85R4_013.fsa	377.478	341	2627
B, 335	GM830_D04_85R4_013.fsa	379.369	1656	13394
B, 336	GM830_D04_85R4_013.fsa	380.364	3	6
B, 337	GM830_D04_85R4_013.fsa	381.366	5	10
B, 338	GM830_D04_85R4_013.fsa	382.458	250	1476
B, 339	GM830_D04_85R4_013.fsa	383.459	452	2953
B, 340	GM830_D04_85R4_013.fsa	384.642	177	922
B, 341	GM830_D04_85R4_013.fsa	385.734	508	3735
B, 342	GM830_D04_85R4_013.fsa	386.552	85	471
B, 343	GM830_D04_85R4_013.fsa	388.28	806	6411
B, 344	GM830_D04_85R4_013.fsa	389.371	28	100
B, 345	GM830_D04_85R4_013.fsa	390.371	124	620
B, 346	GM830_D04_85R4_013.fsa	392.462	1440	13412
B, 347	GM830_D04_85R4_013.fsa	393.461	260	1881
B, 348	GM830_D04_85R4_013.fsa	394.642	150	939
B, 349	GM830_D04_85R4_013.fsa	395.732	697	5842
B, 350	GM830_D04_85R4_013.fsa	396.731	1138	10365
B, 351	GM830_D04_85R4_013.fsa	398.638	277	1790
B, 352	GM830_D04_85R4_013.fsa	399.637	22	76
B, 353	GM830_D04_85R4_013.fsa	400.709	640	5872
B, 354	GM830_D04_85R4_013.fsa	401.42	288	2207
B, 355	GM830_D04_85R4_013.fsa	402.487	326	2633
B, 356	GM830_D04_85R4_013.fsa	403.467	66	315
B, 357	GM830_D04_85R4_013.fsa	404.27	43	146
B, 358	GM830_D04_85R4_013.fsa	405.432	507	3903
B, 359	GM830_D04_85R4_013.fsa	406.507	62	335
B, 360	GM830_D04_85R4_013.fsa	407.674	63	327
B, 361	GM830_D04_85R4_013.fsa	408.393	28	149
B, 362	GM830_D04_85R4_013.fsa	409.654	518	3980
B, 363	GM830_D04_85R4_013.fsa	411.551	1266	11752
B, 364	GM830_D04_85R4_013.fsa	412.548	323	2697
B, 365	GM830_D04_85R4_013.fsa	413.455	176	1248
B, 366	GM830_D04_85R4_013.fsa	415.59	1619	15474
B, 367	GM830_D04_85R4_013.fsa	416.621	245	1536
B, 368	GM830_D04_85R4_013.fsa	417.84	63	277
B, 369	GM830_D04_85R4_013.fsa	419.812	977	9687
B, 370	GM830_D04_85R4_013.fsa	420.823	1325	12335
B, 371	GM830_D04_85R4_013.fsa	422.925	579	5274
B, 372	GM830_D04_85R4_013.fsa	424.02	835	7513
B, 373	GM830_D04_85R4_013.fsa	425.844	582	4811
B, 374	GM830_D04_85R4_013.fsa	427.938	19	49
B, 375	GM830_D04_85R4_013.fsa	429.121	335	2623
B, 376	GM830_D04_85R4_013.fsa	430.121	149	1164
B, 377	GM830_D04_85R4_013.fsa	432.12	275	2296
B, 378	GM830_D04_85R4_013.fsa	434.932	998	10311
B, 379	GM830_D04_85R4_013.fsa	435.929	1191	11843
B, 380	GM830_D04_85R4_013.fsa	437.649	42	193
B, 381	GM830_D04_85R4_013.fsa	438.825	4	6
B, 382	GM830_D04_85R4_013.fsa	439.819	127	820
B, 383	GM830_D04_85R4_013.fsa	440.833	459	4888
B, 384	GM830_D04_85R4_013.fsa	442.87	101	631
B, 385	GM830_D04_85R4_013.fsa	443.982	29	126
B, 386	GM830_D04_85R4_013.fsa	444.909	20	74
B, 387	GM830_D04_85R4_013.fsa	445.651	3	3
B, 388	GM830_D04_85R4_013.fsa	446.765	284	2242
B, 389	GM830_D04_85R4_013.fsa	447.88	292	2274
B, 390	GM830_D04_85R4_013.fsa	448.902	28	97
B, 391	GM830_D04_85R4_013.fsa	449.925	125	817
B, 392	GM830_D04_85R4_013.fsa	450.948	172	1304
B, 393	GM830_D04_85R4_013.fsa	451.879	165	1177
B, 394	GM830_D04_85R4_013.fsa	453.09	1	2
B, 395	GM830_D04_85R4_013.fsa	454.209	538	3644
B, 396	GM830_D04_85R4_013.fsa	456.262	2221	20420
B, 397	GM830_D04_85R4_013.fsa	457.382	1914	24934
B, 398	GM830_D04_85R4_013.fsa	459.813	390	3209
B, 399	GM830_D04_85R4_013.fsa	460.832	9	9
B, 400	GM830_D04_85R4_013.fsa	461.849	88	401
B, 401	GM830_D04_85R4_013.fsa	462.959	284	1949
B, 402	GM830_D04_85R4_013.fsa	463.885	350	2625
B, 403	GM830_D04_85R4_013.fsa	465.646	296	1536
B, 404	GM830_D04_85R4_013.fsa	466.759	536	2718
B, 405	GM830_D04_85R4_013.fsa	467.78	449	2213
B, 406	GM830_D04_85R4_013.fsa	470.848	27084	270019
B, 407	GM830_D04_85R4_013.fsa	475.697	5	6
B, 408	GM830_D04_85R4_013.fsa	476.631	8	21
B, 409	GM830_D04_85R4_013.fsa	477.473	5	10
B, 410	GM830_D04_85R4_013.fsa	478.127	8	15
B, 411	GM830_D04_85R4_013.fsa	478.502	11	14
B, 412	GM830_D04_85R4_013.fsa	479.157	21	87
B, 413	GM830_D04_85R4_013.fsa	479.906	33	174
G, 1	GM830_D04_85R4_013.fsa	471.221	1573	4272
Y, 1	GM830_D04_85R4_013.fsa	471.034	10701	79406
Y, 2	GM830_D04_85R4_013.fsa	472.338	1803	8378
O, 1	GM830_D04_85R4_013.fsa	20	5737	57330
O, 2	GM830_D04_85R4_013.fsa	40	5191	37036
O, 3	GM830_D04_85R4_013.fsa	60	9843	53016
O, 4	GM830_D04_85R4_013.fsa	80	6415	34989
O, 5	GM830_D04_85R4_013.fsa	100	9892	50480
O, 6	GM830_D04_85R4_013.fsa	114	11237	56771
O, 7	GM830_D04_85R4_013.fsa	120	8989	46196
O, 8	GM830_D04_85R4_013.fsa	140	7082	35546
O, 9	GM830_D04_85R4_013.fsa	160	7604	38762
O, 10	GM830_D04_85R4_013.fsa	180	9200	45432
O, 11	GM830_D04_85R4_013.fsa	200	6956	36233
O, 12	GM830_D04_85R4_013.fsa	214	6876	36887
O, 13	GM830_D04_85R4_013.fsa	220	5531	30667
O, 14	GM830_D04_85R4_013.fsa	240	7806	45756
O, 15	GM830_D04_85R4_013.fsa	250	3589	22062
O, 16	GM830_D04_85R4_013.fsa	260	5647	35360
O, 17	GM830_D04_85R4_013.fsa	280	6107	41483
O, 18	GM830_D04_85R4_013.fsa	300	6312	44397
O, 19	GM830_D04_85R4_013.fsa	314	4031	29844
O, 20	GM830_D04_85R4_013.fsa	320	4551	34513
O, 21	GM830_D04_85R4_013.fsa	340	5827	46281
O, 22	GM830_D04_85R4_013.fsa	360	4764	40314
O, 23	GM830_D04_85R4_013.fsa	380	3399	30486
O, 24	GM830_D04_85R4_013.fsa	400	4812	44402
O, 25	GM830_D04_85R4_013.fsa	414	4542	42813
O, 26	GM830_D04_85R4_013.fsa	420	4291	40535
O, 27	GM830_D04_85R4_013.fsa	440	5222	50593
O, 28	GM830_D04_85R4_013.fsa	460	5855	56562
O, 29	GM830_D04_85R4_013.fsa	480	5224	56390
O, 30	GM830_D04_85R4_013.fsa	500	2439	25816
O, 31	GM830_D04_85R4_013.fsa	514	2589	28243
O, 32	GM830_D04_85R4_013.fsa	520	5887	63511
O, 33	GM830_D04_85R4_013.fsa	540	4719	52268
O, 34	GM830_D04_85R4_013.fsa	560	3038	34053
O, 35	GM830_D04_85R4_013.fsa	580	4669	52582
O, 36	GM830_D04_85R4_013.fsa	600	3015	34278

[truncated: 31 more sheets: 85R5, 86R1, 86R2, 86R3, 86R4, 86R5, 87R1, 87R2, 87R3, 87R4, 87R5, 269R1, 269R2, 269R3, 269R4, 269R5, 270R1, 270R2, 270R3, 270R4 …]
