# Supplementary material for: Characterization of dFOXO binding sites upstream of the Insulin Receptor P2 promoter across the Drosophila phylogeny
Source: PLoS One. 2017 Dec 4;12(12):e0188357. doi: 10.1371/journal.pone.0188357 (PMC5714339; doi:10.1371/journal.pone.0188357)
Supplement: S1 Data — (ZIP) [file pone.0188357.s001.zip › Data_Sets/S18_Dataset.xlsx]

## Sheet: Index
	Fragment coordinates are -875/-473 relative to the P2 transcription start site
	Sheet	Species	Fragment	strand	protein	nM protein				Sheet	Species	Fragment	strand	protein	nM protein
	124R1	D. pseudoobscura	p7	Forward	BSA	600				274R1	D. pseudoobscura	p7	Reverse	BSA	600
	124R2	D. pseudoobscura	p7	Forward	BSA	600				274R2	D. pseudoobscura	p7	Reverse	BSA	600
	124R3	D. pseudoobscura	p7	Forward	BSA	600				274R3	D. pseudoobscura	p7	Reverse	BSA	600
	124R4	D. pseudoobscura	p7	Forward	BSA	600				274R4	D. pseudoobscura	p7	Reverse	BSA	600
	124R5	D. pseudoobscura	p7	Forward	BSA	600				274R5	D. pseudoobscura	p7	Reverse	BSA	600
	125R1	D. pseudoobscura	p7	Forward	dFOXO	600				275R1	D. pseudoobscura	p7	Reverse	dFOXO	600
	125R2	D. pseudoobscura	p7	Forward	dFOXO	600				275R2	D. pseudoobscura	p7	Reverse	dFOXO	600
	125R3	D. pseudoobscura	p7	Forward	dFOXO	600				275R3	D. pseudoobscura	p7	Reverse	dFOXO	600
	125R4	D. pseudoobscura	p7	Forward	dFOXO	600				275R4	D. pseudoobscura	p7	Reverse	dFOXO	600
	125R5	D. pseudoobscura	p7	Forward	dFOXO	600				275R5	D. pseudoobscura	p7	Reverse	dFOXO	600
	126R1	D. pseudoobscura	p7	Forward	BSA	1200				276R1	D. pseudoobscura	p7	Reverse	BSA	1200
	126R2	D. pseudoobscura	p7	Forward	BSA	1200				276R2	D. pseudoobscura	p7	Reverse	BSA	1200
	126R3	D. pseudoobscura	p7	Forward	BSA	1200				276R3	D. pseudoobscura	p7	Reverse	BSA	1200
	126R4	D. pseudoobscura	p7	Forward	BSA	1200				276R4	D. pseudoobscura	p7	Reverse	BSA	1200
	126R5	D. pseudoobscura	p7	Forward	BSA	1200				276R5	D. pseudoobscura	p7	Reverse	BSA	1200
	127R1	D. pseudoobscura	p7	Forward	dFOXO	1200				277R1	D. pseudoobscura	p7	Reverse	dFOXO	1200
	127R2	D. pseudoobscura	p7	Forward	dFOXO	1200				277R2	D. pseudoobscura	p7	Reverse	dFOXO	1200
	127R3	D. pseudoobscura	p7	Forward	dFOXO	1200				277R3	D. pseudoobscura	p7	Reverse	dFOXO	1200
	127R4	D. pseudoobscura	p7	Forward	dFOXO	1200				277R4	D. pseudoobscura	p7	Reverse	dFOXO	1200
	127R5	D. pseudoobscura	p7	Forward	dFOXO	1200				277R5	D. pseudoobscura	p7	Reverse	dFOXO	1200
	NOTE
	The first column of the remaining sheets indicates that dyes B and O label respectively the fragments generated by DNase I and the standard 600 LIZ fragments in the electropherograms and in the outputs. To inspect electropherograms with Peak Scanner (Applied Biosystems), the minimum peak heights were set to only provide outputs for dyes B and O . The spurious peaks corresponding to other dyes (G,…

## Sheet: 124R1
Dye/Sample Peak	Sample File Name	Size	Height	Area in Point
B, 1	GM949_A06_124R1_024.fsa		8	41
B, 2	GM949_A06_124R1_024.fsa		13	66
B, 3	GM949_A06_124R1_024.fsa		6	37
B, 4	GM949_A06_124R1_024.fsa		7	23
B, 5	GM949_A06_124R1_024.fsa		9	33
B, 6	GM949_A06_124R1_024.fsa		8	64
B, 7	GM949_A06_124R1_024.fsa		10	49
B, 8	GM949_A06_124R1_024.fsa		8	31
B, 9	GM949_A06_124R1_024.fsa		9	38
B, 10	GM949_A06_124R1_024.fsa		8	39
B, 11	GM949_A06_124R1_024.fsa		12	49
B, 12	GM949_A06_124R1_024.fsa		11	53
B, 13	GM949_A06_124R1_024.fsa		9	45
B, 14	GM949_A06_124R1_024.fsa		7	26
B, 15	GM949_A06_124R1_024.fsa		9	53
B, 16	GM949_A06_124R1_024.fsa		8	35
B, 17	GM949_A06_124R1_024.fsa		11	106
B, 18	GM949_A06_124R1_024.fsa		14	40
B, 19	GM949_A06_124R1_024.fsa		11	38
B, 20	GM949_A06_124R1_024.fsa		8	43
B, 21	GM949_A06_124R1_024.fsa		7	36
B, 22	GM949_A06_124R1_024.fsa		8	50
B, 23	GM949_A06_124R1_024.fsa		7	63
B, 24	GM949_A06_124R1_024.fsa		14	42
B, 25	GM949_A06_124R1_024.fsa		11	23
B, 26	GM949_A06_124R1_024.fsa		7	38
B, 27	GM949_A06_124R1_024.fsa		5	16
B, 28	GM949_A06_124R1_024.fsa		6	48
B, 29	GM949_A06_124R1_024.fsa		12	41
B, 30	GM949_A06_124R1_024.fsa		16	119
B, 31	GM949_A06_124R1_024.fsa		15	42
B, 32	GM949_A06_124R1_024.fsa		10	48
B, 33	GM949_A06_124R1_024.fsa		10	44
B, 34	GM949_A06_124R1_024.fsa		7	41
B, 35	GM949_A06_124R1_024.fsa		16	94
B, 36	GM949_A06_124R1_024.fsa		9	30
B, 37	GM949_A06_124R1_024.fsa		11	66
B, 38	GM949_A06_124R1_024.fsa		10	73
B, 39	GM949_A06_124R1_024.fsa		8	30
B, 40	GM949_A06_124R1_024.fsa		12	79
B, 41	GM949_A06_124R1_024.fsa		10	59
B, 42	GM949_A06_124R1_024.fsa		8	57
B, 43	GM949_A06_124R1_024.fsa		10	73
B, 44	GM949_A06_124R1_024.fsa		9	32
B, 45	GM949_A06_124R1_024.fsa		8	52
B, 46	GM949_A06_124R1_024.fsa		9	55
B, 47	GM949_A06_124R1_024.fsa		6	62
B, 48	GM949_A06_124R1_024.fsa		8	57
B, 49	GM949_A06_124R1_024.fsa		8	46
B, 50	GM949_A06_124R1_024.fsa		8	27
B, 51	GM949_A06_124R1_024.fsa		9	32
B, 52	GM949_A06_124R1_024.fsa		7	46
B, 53	GM949_A06_124R1_024.fsa		10	34
B, 54	GM949_A06_124R1_024.fsa		8	36
B, 55	GM949_A06_124R1_024.fsa		12	61
B, 56	GM949_A06_124R1_024.fsa		10	29
B, 57	GM949_A06_124R1_024.fsa		13	79
B, 58	GM949_A06_124R1_024.fsa		18	153
B, 59	GM949_A06_124R1_024.fsa		12	91
B, 60	GM949_A06_124R1_024.fsa		9	57
B, 61	GM949_A06_124R1_024.fsa		11	60
B, 62	GM949_A06_124R1_024.fsa		11	54
B, 63	GM949_A06_124R1_024.fsa		8	72
B, 64	GM949_A06_124R1_024.fsa		10	38
B, 65	GM949_A06_124R1_024.fsa		9	48
B, 66	GM949_A06_124R1_024.fsa		26	135
B, 67	GM949_A06_124R1_024.fsa		6	35
B, 68	GM949_A06_124R1_024.fsa		248	1971
B, 69	GM949_A06_124R1_024.fsa		120	1283
B, 70	GM949_A06_124R1_024.fsa		185	1088
B, 71	GM949_A06_124R1_024.fsa		163	992
B, 72	GM949_A06_124R1_024.fsa		12	47
B, 73	GM949_A06_124R1_024.fsa	0.2899	73	603
B, 74	GM949_A06_124R1_024.fsa	2.6087	58	438
B, 75	GM949_A06_124R1_024.fsa	4.058	20	148
B, 76	GM949_A06_124R1_024.fsa	5.5073	22	140
B, 77	GM949_A06_124R1_024.fsa	6.6667	12	49
B, 78	GM949_A06_124R1_024.fsa	9.5652	18	138
B, 79	GM949_A06_124R1_024.fsa	12.1739	14	82
B, 80	GM949_A06_124R1_024.fsa	14.058	107	309
B, 81	GM949_A06_124R1_024.fsa	15.2174	22	158
B, 82	GM949_A06_124R1_024.fsa	17.5362	16	114
B, 83	GM949_A06_124R1_024.fsa	18.9855	38	118
B, 84	GM949_A06_124R1_024.fsa	20.6628	346	1744
B, 85	GM949_A06_124R1_024.fsa	22.2951	167	1102
B, 86	GM949_A06_124R1_024.fsa	23.4173	157	816
B, 87	GM949_A06_124R1_024.fsa	25.4583	28	167
B, 88	GM949_A06_124R1_024.fsa	27.2941	110	390
B, 89	GM949_A06_124R1_024.fsa	29.0854	7145	37714
B, 90	GM949_A06_124R1_024.fsa	30.8338	3095	19001
B, 91	GM949_A06_124R1_024.fsa	33.2401	920	4721
B, 92	GM949_A06_124R1_024.fsa	34.8908	318	1460
B, 93	GM949_A06_124R1_024.fsa	36.1039	287	1322
B, 94	GM949_A06_124R1_024.fsa	37.4273	134	597
B, 95	GM949_A06_124R1_024.fsa	38.9826	478	2143
B, 96	GM949_A06_124R1_024.fsa	40.5898	197	1101
B, 97	GM949_A06_124R1_024.fsa	42.6859	10	43
B, 98	GM949_A06_124R1_024.fsa	43.7185	91	420
B, 99	GM949_A06_124R1_024.fsa	44.8542	355	1957
B, 100	GM949_A06_124R1_024.fsa	46.5352	244	1344
B, 101	GM949_A06_124R1_024.fsa	48.19	10	64
B, 102	GM949_A06_124R1_024.fsa	50.1426	56	315
B, 103	GM949_A06_124R1_024.fsa	51.4249	110	880
B, 104	GM949_A06_124R1_024.fsa	54.5655	698	4501
B, 105	GM949_A06_124R1_024.fsa	56.3056	280	1094
B, 106	GM949_A06_124R1_024.fsa	57.417	348	1695
B, 107	GM949_A06_124R1_024.fsa	59.2117	539	2266
B, 108	GM949_A06_124R1_024.fsa	60.7329	163	699
B, 109	GM949_A06_124R1_024.fsa	62.2987	69	327
B, 110	GM949_A06_124R1_024.fsa	63.5467	28	127
B, 111	GM949_A06_124R1_024.fsa	64.894	16	32
B, 112	GM949_A06_124R1_024.fsa	65.9272	581	2823
B, 113	GM949_A06_124R1_024.fsa	66.9575	161	864
B, 114	GM949_A06_124R1_024.fsa	68.7026	489	2394
B, 115	GM949_A06_124R1_024.fsa	69.6232	17	49
B, 116	GM949_A06_124R1_024.fsa	71.0507	38	135
B, 117	GM949_A06_124R1_024.fsa	72.1685	619	2884
B, 118	GM949_A06_124R1_024.fsa	74.2933	754	4881
B, 119	GM949_A06_124R1_024.fsa	76.0045	282	1330
B, 120	GM949_A06_124R1_024.fsa	76.9073	10	20
B, 121	GM949_A06_124R1_024.fsa	77.9077	456	2136
B, 122	GM949_A06_124R1_024.fsa	79.0052	73	337
B, 123	GM949_A06_124R1_024.fsa	79.8013	15	40
B, 124	GM949_A06_124R1_024.fsa	80.983	196	876
B, 125	GM949_A06_124R1_024.fsa	81.9642	159	709
B, 126	GM949_A06_124R1_024.fsa	83.2372	40	139
B, 127	GM949_A06_124R1_024.fsa	84.2144	219	1015
B, 128	GM949_A06_124R1_024.fsa	85.2874	258	1190
B, 129	GM949_A06_124R1_024.fsa	86.4556	53	186
B, 130	GM949_A06_124R1_024.fsa	87.4272	166	699
B, 131	GM949_A06_124R1_024.fsa	88.3001	70	299
B, 132	GM949_A06_124R1_024.fsa	89.3652	115	479
B, 133	GM949_A06_124R1_024.fsa	90.4283	134	598
B, 134	GM949_A06_124R1_024.fsa	91.393	130	540
B, 135	GM949_A06_124R1_024.fsa	92.4521	54	234
B, 136	GM949_A06_124R1_024.fsa	93.3172	162	668
B, 137	GM949_A06_124R1_024.fsa	94.6603	47	163
B, 138	GM949_A06_124R1_024.fsa	95.7132	147	636
B, 139	GM949_A06_124R1_024.fsa	96.4777	108	435
B, 140	GM949_A06_124R1_024.fsa	97.4319	260	1186
B, 141	GM949_A06_124R1_024.fsa	98.4796	65	256
B, 142	GM949_A06_124R1_024.fsa	99.4303	180	757
B, 143	GM949_A06_124R1_024.fsa	100.386	76	267
B, 144	GM949_A06_124R1_024.fsa	101.35	120	503
B, 145	GM949_A06_124R1_024.fsa	102.312	77	294
B, 146	GM949_A06_124R1_024.fsa	103.273	98	401
B, 147	GM949_A06_124R1_024.fsa	104.04	30	84
B, 148	GM949_A06_124R1_024.fsa	105.475	126	560
B, 149	GM949_A06_124R1_024.fsa	106.429	56	204
B, 150	GM949_A06_124R1_024.fsa	107.477	65	276
B, 151	GM949_A06_124R1_024.fsa	108.427	157	692
B, 152	GM949_A06_124R1_024.fsa	109.376	182	855
B, 153	GM949_A06_124R1_024.fsa	110.229	42	187
B, 154	GM949_A06_124R1_024.fsa	111.552	173	775
B, 155	GM949_A06_124R1_024.fsa	112.495	62	258
B, 156	GM949_A06_124R1_024.fsa	113.342	63	278
B, 157	GM949_A06_124R1_024.fsa	114.372	136	645
B, 158	GM949_A06_124R1_024.fsa	115.393	175	783
B, 159	GM949_A06_124R1_024.fsa	116.227	27	91
B, 160	GM949_A06_124R1_024.fsa	117.519	265	1317
B, 161	GM949_A06_124R1_024.fsa	118.44	73	339
B, 162	GM949_A06_124R1_024.fsa	119.633	43	151
B, 163	GM949_A06_124R1_024.fsa	120.631	163	681
B, 164	GM949_A06_124R1_024.fsa	121.532	372	1699
B, 165	GM949_A06_124R1_024.fsa	122.523	85	357
B, 166	GM949_A06_124R1_024.fsa	123.514	1200	6314
B, 167	GM949_A06_124R1_024.fsa	124.593	499	2458
B, 168	GM949_A06_124R1_024.fsa	125.493	415	1926
B, 169	GM949_A06_124R1_024.fsa	126.661	84	356
B, 170	GM949_A06_124R1_024.fsa	127.829	573	2637
B, 171	GM949_A06_124R1_024.fsa	128.906	70	292
B, 172	GM949_A06_124R1_024.fsa	129.803	174	933
B, 173	GM949_A06_124R1_024.fsa	131.596	1023	5038
B, 174	GM949_A06_124R1_024.fsa	132.312	113	443
B, 175	GM949_A06_124R1_024.fsa	133.208	69	275
B, 176	GM949_A06_124R1_024.fsa	134.192	1091	5200
B, 177	GM949_A06_124R1_024.fsa	135.177	85	351
B, 178	GM949_A06_124R1_024.fsa	136.071	75	332
B, 179	GM949_A06_124R1_024.fsa	137.143	202	915
B, 180	GM949_A06_124R1_024.fsa	137.947	128	602
B, 181	GM949_A06_124R1_024.fsa	139.197	891	4325
B, 182	GM949_A06_124R1_024.fsa	140	69	278
B, 183	GM949_A06_124R1_024.fsa	141.009	473	2144
B, 184	GM949_A06_124R1_024.fsa	142.11	126	461
B, 185	GM949_A06_124R1_024.fsa	142.936	646	3020
B, 186	GM949_A06_124R1_024.fsa	143.945	437	1990
B, 187	GM949_A06_124R1_024.fsa	144.954	133	562
B, 188	GM949_A06_124R1_024.fsa	145.78	36	123
B, 189	GM949_A06_124R1_024.fsa	146.881	726	3260
B, 190	GM949_A06_124R1_024.fsa	147.89	481	2144
B, 191	GM949_A06_124R1_024.fsa	149.083	265	1358
B, 192	GM949_A06_124R1_024.fsa	149.816	367	1692
B, 193	GM949_A06_124R1_024.fsa	150.826	137	501
B, 194	GM949_A06_124R1_024.fsa	151.835	231	953
B, 195	GM949_A06_124R1_024.fsa	152.936	105	447
B, 196	GM949_A06_124R1_024.fsa	154.128	433	2020
B, 197	GM949_A06_124R1_024.fsa	155.229	288	1359
B, 198	GM949_A06_124R1_024.fsa	156.33	232	1042
B, 199	GM949_A06_124R1_024.fsa	157.339	552	2508
B, 200	GM949_A06_124R1_024.fsa	158.165	41	157
B, 201	GM949_A06_124R1_024.fsa	159.266	491	2382
B, 202	GM949_A06_124R1_024.fsa	160.09	206	985
B, 203	GM949_A06_124R1_024.fsa	161.084	113	479
B, 204	GM949_A06_124R1_024.fsa	162.077	266	1216
B, 205	GM949_A06_124R1_024.fsa	163.25	94	377
B, 206	GM949_A06_124R1_024.fsa	164.422	456	2156
B, 207	GM949_A06_124R1_024.fsa	165.502	160	710
B, 208	GM949_A06_124R1_024.fsa	166.672	175	797
B, 209	GM949_A06_124R1_024.fsa	167.481	75	322
B, 210	GM949_A06_124R1_024.fsa	168.379	1067	5089
B, 211	GM949_A06_124R1_024.fsa	169.546	15	63
B, 212	GM949_A06_124R1_024.fsa	170.533	583	2693
B, 213	GM949_A06_124R1_024.fsa	171.608	205	873
B, 214	GM949_A06_124R1_024.fsa	172.504	199	841
B, 215	GM949_A06_124R1_024.fsa	173.398	91	320
B, 216	GM949_A06_124R1_024.fsa	174.382	275	1267
B, 217	GM949_A06_124R1_024.fsa	175.275	154	656
B, 218	GM949_A06_124R1_024.fsa	176.436	146	596
B, 219	GM949_A06_124R1_024.fsa	177.328	147	679
B, 220	GM949_A06_124R1_024.fsa	178.308	233	1112
B, 221	GM949_A06_124R1_024.fsa	179.199	108	475
B, 222	GM949_A06_124R1_024.fsa	180.089	72	270
B, 223	GM949_A06_124R1_024.fsa	180.895	78	346
B, 224	GM949_A06_124R1_024.fsa	182.146	261	1233
B, 225	GM949_A06_124R1_024.fsa	183.308	81	341
B, 226	GM949_A06_124R1_024.fsa	184.201	82	367
B, 227	GM949_A06_124R1_024.fsa	185.182	201	961
B, 228	GM949_A06_124R1_024.fsa	186.073	95	434
B, 229	GM949_A06_124R1_024.fsa	187.143	41	163
B, 230	GM949_A06_124R1_024.fsa	188.033	145	607
B, 231	GM949_A06_124R1_024.fsa	189.012	177	791
B, 232	GM949_A06_124R1_024.fsa	189.99	78	325
B, 233	GM949_A06_124R1_024.fsa	190.967	157	725
B, 234	GM949_A06_124R1_024.fsa	191.855	89	332
B, 235	GM949_A06_124R1_024.fsa	192.743	96	401
B, 236	GM949_A06_124R1_024.fsa	193.719	144	634
B, 237	GM949_A06_124R1_024.fsa	194.782	147	632
B, 238	GM949_A06_124R1_024.fsa	195.756	162	689
B, 239	GM949_A06_124R1_024.fsa	196.73	250	1062
B, 240	GM949_A06_124R1_024.fsa	197.703	210	873
B, 241	GM949_A06_124R1_024.fsa	198.675	161	696
B, 242	GM949_A06_124R1_024.fsa	199.559	163	680
B, 243	GM949_A06_124R1_024.fsa	200.525	298	1377
B, 244	GM949_A06_124R1_024.fsa	201.576	72	300
B, 245	GM949_A06_124R1_024.fsa	202.538	49	219
B, 246	GM949_A06_124R1_024.fsa	203.501	100	445
B, 247	GM949_A06_124R1_024.fsa	204.464	153	756
B, 248	GM949_A06_124R1_024.fsa	205.426	93	424
B, 249	GM949_A06_124R1_024.fsa	206.476	119	528
B, 250	GM949_A06_124R1_024.fsa	207.439	248	1235
B, 251	GM949_A06_124R1_024.fsa	208.401	301	1490
B, 252	GM949_A06_124R1_024.fsa	209.363	160	822
B, 253	GM949_A06_124R1_024.fsa	210.501	95	392
B, 254	GM949_A06_124R1_024.fsa	211.551	299	1359
B, 255	GM949_A06_124R1_024.fsa	212.425	86	397
B, 256	GM949_A06_124R1_024.fsa	213.388	112	613
B, 257	GM949_A06_124R1_024.fsa	214.53	283	1327
B, 258	GM949_A06_124R1_024.fsa	215.414	68	307
B, 259	GM949_A06_124R1_024.fsa	216.473	113	506
B, 260	GM949_A06_124R1_024.fsa	217.444	287	1306
B, 261	GM949_A06_124R1_024.fsa	218.414	122	551
B, 262	GM949_A06_124R1_024.fsa	219.383	155	665
B, 263	GM949_A06_124R1_024.fsa	220.429	165	802
B, 264	GM949_A06_124R1_024.fsa	221.374	57	256
B, 265	GM949_A06_124R1_024.fsa	222.319	69	270
B, 266	GM949_A06_124R1_024.fsa	223.178	100	475
B, 267	GM949_A06_124R1_024.fsa	224.122	129	647
B, 268	GM949_A06_124R1_024.fsa	225.066	61	260
B, 269	GM949_A06_124R1_024.fsa	226.096	54	268
B, 270	GM949_A06_124R1_024.fsa	227.127	228	1123
B, 271	GM949_A06_124R1_024.fsa	227.985	92	426
B, 272	GM949_A06_124R1_024.fsa	228.929	293	1379
B, 273	GM949_A06_124R1_024.fsa	229.873	77	336
B, 274	GM949_A06_124R1_024.fsa	230.817	156	740
B, 275	GM949_A06_124R1_024.fsa	231.762	582	3037
B, 276	GM949_A06_124R1_024.fsa	232.791	97	447
B, 277	GM949_A06_124R1_024.fsa	233.735	67	286
B, 278	GM949_A06_124R1_024.fsa	234.679	271	1330
B, 279	GM949_A06_124R1_024.fsa	235.709	55	231
B, 280	GM949_A06_124R1_024.fsa	236.653	89	414
B, 281	GM949_A06_124R1_024.fsa	237.597	150	776
B, 282	GM949_A06_124R1_024.fsa	238.713	105	483
B, 283	GM949_A06_124R1_024.fsa	239.571	178	922
B, 284	GM949_A06_124R1_024.fsa	240.535	320	1738
B, 285	GM949_A06_124R1_024.fsa	241.603	70	313
B, 286	GM949_A06_124R1_024.fsa	242.581	104	463
B, 287	GM949_A06_124R1_024.fsa	243.558	104	480
B, 288	GM949_A06_124R1_024.fsa	244.532	304	1526
B, 289	GM949_A06_124R1_024.fsa	245.594	78	372
B, 290	GM949_A06_124R1_024.fsa	246.566	169	846
B, 291	GM949_A06_124R1_024.fsa	247.625	95	501
B, 292	GM949_A06_124R1_024.fsa	248.769	93	450
B, 293	GM949_A06_124R1_024.fsa	249.824	74	295
B, 294	GM949_A06_124R1_024.fsa	250.764	89	399
B, 295	GM949_A06_124R1_024.fsa	251.695	139	633
B, 296	GM949_A06_124R1_024.fsa	252.625	212	1047
B, 297	GM949_A06_124R1_024.fsa	253.553	191	959
B, 298	GM949_A06_124R1_024.fsa	254.479	147	660
B, 299	GM949_A06_124R1_024.fsa	255.488	72	306
B, 300	GM949_A06_124R1_024.fsa	256.326	179	898
B, 301	GM949_A06_124R1_024.fsa	257.415	55	228
B, 302	GM949_A06_124R1_024.fsa	258.417	92	441
B, 303	GM949_A06_124R1_024.fsa	259.417	177	913
B, 304	GM949_A06_124R1_024.fsa	260.427	302	1616
B, 305	GM949_A06_124R1_024.fsa	261.367	106	465
B, 306	GM949_A06_124R1_024.fsa	262.307	243	1276
B, 307	GM949_A06_124R1_024.fsa	263.332	128	673
B, 308	GM949_A06_124R1_024.fsa	264.529	117	542
B, 309	GM949_A06_124R1_024.fsa	265.469	83	365
B, 310	GM949_A06_124R1_024.fsa	266.409	62	273
B, 311	GM949_A06_124R1_024.fsa	267.349	126	595
B, 312	GM949_A06_124R1_024.fsa	268.289	133	644
B, 313	GM949_A06_124R1_024.fsa	269.229	168	835
B, 314	GM949_A06_124R1_024.fsa	270.169	145	715
B, 315	GM949_A06_124R1_024.fsa	271.195	54	183
B, 316	GM949_A06_124R1_024.fsa	272.135	41	184
B, 317	GM949_A06_124R1_024.fsa	273.075	76	377
B, 318	GM949_A06_124R1_024.fsa	274.101	258	1463
B, 319	GM949_A06_124R1_024.fsa	275.212	81	402
B, 320	GM949_A06_124R1_024.fsa	276.238	124	666
B, 321	GM949_A06_124R1_024.fsa	277.178	78	333
B, 322	GM949_A06_124R1_024.fsa	278.204	83	410
B, 323	GM949_A06_124R1_024.fsa	279.145	70	317
B, 324	GM949_A06_124R1_024.fsa	280.084	198	1135
B, 325	GM949_A06_124R1_024.fsa	281.091	53	275
B, 326	GM949_A06_124R1_024.fsa	282.265	89	440
B, 327	GM949_A06_124R1_024.fsa	283.272	125	735
B, 328	GM949_A06_124R1_024.fsa	284.362	55	265
B, 329	GM949_A06_124R1_024.fsa	285.284	47	219
B, 330	GM949_A06_124R1_024.fsa	286.373	70	343
B, 331	GM949_A06_124R1_024.fsa	287.294	101	459
B, 332	GM949_A06_124R1_024.fsa	288.216	200	1037
B, 333	GM949_A06_124R1_024.fsa	289.304	80	328
B, 334	GM949_A06_124R1_024.fsa	290.308	351	2167
B, 335	GM949_A06_124R1_024.fsa	291.228	230	1384
B, 336	GM949_A06_124R1_024.fsa	292.148	447	3051
B, 337	GM949_A06_124R1_024.fsa	293.152	494	2940
B, 338	GM949_A06_124R1_024.fsa	294.155	43	161
B, 339	GM949_A06_124R1_024.fsa	295.241	31	121
B, 340	GM949_A06_124R1_024.fsa	296.243	74	393
B, 341	GM949_A06_124R1_024.fsa	297.079	88	526
B, 342	GM949_A06_124R1_024.fsa	298.164	35	155
B, 343	GM949_A06_124R1_024.fsa	299.082	101	497
B, 344	GM949_A06_124R1_024.fsa	300.084	107	486
B, 345	GM949_A06_124R1_024.fsa	301.005	353	2035
B, 346	GM949_A06_124R1_024.fsa	301.928	182	1013
B, 347	GM949_A06_124R1_024.fsa	302.851	688	4428
B, 348	GM949_A06_124R1_024.fsa	303.859	60	261
B, 349	GM949_A06_124R1_024.fsa	304.868	244	1304
B, 350	GM949_A06_124R1_024.fsa	305.795	239	1322
B, 351	GM949_A06_124R1_024.fsa	306.89	151	756
B, 352	GM949_A06_124R1_024.fsa	307.903	59	300
B, 353	GM949_A06_124R1_024.fsa	308.916	315	2027
B, 354	GM949_A06_124R1_024.fsa	310.015	355	2266
B, 355	GM949_A06_124R1_024.fsa	310.947	112	614
B, 356	GM949_A06_124R1_024.fsa	311.963	65	319
B, 357	GM949_A06_124R1_024.fsa	312.981	139	738
B, 358	GM949_A06_124R1_024.fsa	314	137	715
B, 359	GM949_A06_124R1_024.fsa	315.028	139	778
B, 360	GM949_A06_124R1_024.fsa	316.056	50	237
B, 361	GM949_A06_124R1_024.fsa	316.999	71	358
B, 362	GM949_A06_124R1_024.fsa	317.942	94	461
B, 363	GM949_A06_124R1_024.fsa	318.971	106	567
B, 364	GM949_A06_124R1_024.fsa	320	167	991
B, 365	GM949_A06_124R1_024.fsa	321.019	107	579
B, 366	GM949_A06_124R1_024.fsa	321.953	95	480
B, 367	GM949_A06_124R1_024.fsa	323.056	46	258
B, 368	GM949_A06_124R1_024.fsa	324.074	71	430
B, 369	GM949_A06_124R1_024.fsa	325.005	91	582
B, 370	GM949_A06_124R1_024.fsa	326.106	28	124
B, 371	GM949_A06_124R1_024.fsa	326.952	44	233
B, 372	GM949_A06_124R1_024.fsa	327.966	116	767
B, 373	GM949_A06_124R1_024.fsa	328.811	74	443
B, 374	GM949_A06_124R1_024.fsa	329.74	146	917
B, 375	GM949_A06_124R1_024.fsa	330.837	74	364
B, 376	GM949_A06_124R1_024.fsa	331.764	71	371
B, 377	GM949_A06_124R1_024.fsa	333.028	25	150
B, 378	GM949_A06_124R1_024.fsa	334.206	49	233
B, 379	GM949_A06_124R1_024.fsa	335.132	35	144
B, 380	GM949_A06_124R1_024.fsa	335.972	45	245
B, 381	GM949_A06_124R1_024.fsa	337.148	30	124
B, 382	GM949_A06_124R1_024.fsa	337.988	130	754
B, 383	GM949_A06_124R1_024.fsa	338.91	69	439
B, 384	GM949_A06_124R1_024.fsa	339.749	155	1079
B, 385	GM949_A06_124R1_024.fsa	340.757	197	1323
B, 386	GM949_A06_124R1_024.fsa	341.935	54	262
B, 387	GM949_A06_124R1_024.fsa	342.944	49	244
B, 388	GM949_A06_124R1_024.fsa	343.953	111	670
B, 389	GM949_A06_124R1_024.fsa	344.962	419	3076
B, 390	GM949_A06_124R1_024.fsa	345.971	58	328
B, 391	GM949_A06_124R1_024.fsa	346.98	49	204
B, 392	GM949_A06_124R1_024.fsa	347.988	168	872
B, 393	GM949_A06_124R1_024.fsa	348.913	352	2240
B, 394	GM949_A06_124R1_024.fsa	350.173	154	874
B, 395	GM949_A06_124R1_024.fsa	351.182	426	2784
B, 396	GM949_A06_124R1_024.fsa	352.19	117	605
B, 397	GM949_A06_124R1_024.fsa	353.282	41	179
B, 398	GM949_A06_124R1_024.fsa	354.29	69	366
B, 399	GM949_A06_124R1_024.fsa	355.298	67	446
B, 400	GM949_A06_124R1_024.fsa	356.39	41	125
B, 401	GM949_A06_124R1_024.fsa	357.397	410	2841
B, 402	GM949_A06_124R1_024.fsa	358.237	57	210
B, 403	GM949_A06_124R1_024.fsa	359.245	185	1100
B, 404	GM949_A06_124R1_024.fsa	360.168	379	2629
B, 405	GM949_A06_124R1_024.fsa	361.006	53	213
B, 406	GM949_A06_124R1_024.fsa	362.349	18	86
B, 407	GM949_A06_124R1_024.fsa	363.104	57	273
B, 408	GM949_A06_124R1_024.fsa	364.195	73	317
B, 409	GM949_A06_124R1_024.fsa	365.118	177	1100
B, 410	GM949_A06_124R1_024.fsa	366.209	195	1205
B, 411	GM949_A06_124R1_024.fsa	367.973	115	908
B, 412	GM949_A06_124R1_024.fsa	368.813	74	361
B, 413	GM949_A06_124R1_024.fsa	370.158	35	176
B, 414	GM949_A06_124R1_024.fsa	371.166	133	796
B, 415	GM949_A06_124R1_024.fsa	372.259	42	153
B, 416	GM949_A06_124R1_024.fsa	373.184	175	1081
B, 417	GM949_A06_124R1_024.fsa	374.277	112	622
B, 418	GM949_A06_124R1_024.fsa	375.202	597	4980
B, 419	GM949_A06_124R1_024.fsa	376.128	396	3007
B, 420	GM949_A06_124R1_024.fsa	377.222	21	69
B, 421	GM949_A06_124R1_024.fsa	378.316	164	978
B, 422	GM949_A06_124R1_024.fsa	379.326	110	605
B, 423	GM949_A06_124R1_024.fsa	380.255	187	1248
B, 424	GM949_A06_124R1_024.fsa	381.188	35	145
B, 425	GM949_A06_124R1_024.fsa	382.205	227	1529
B, 426	GM949_A06_124R1_024.fsa	383.223	25	83
B, 427	GM949_A06_124R1_024.fsa	385.174	351	2849
B, 428	GM949_A06_124R1_024.fsa	386.276	187	1407
B, 429	GM949_A06_124R1_024.fsa	387.208	82	494
B, 430	GM949_A06_124R1_024.fsa	388.31	108	682
B, 431	GM949_A06_124R1_024.fsa	389.327	249	1755
B, 432	GM949_A06_124R1_024.fsa	390.514	17	58
B, 433	GM949_A06_124R1_024.fsa	391.531	12	32
B, 434	GM949_A06_124R1_024.fsa	392.547	124	689
B, 435	GM949_A06_124R1_024.fsa	394.496	993	9324
B, 436	GM949_A06_124R1_024.fsa	396.105	55	306
B, 437	GM949_A06_124R1_024.fsa	397.206	37	159
B, 438	GM949_A06_124R1_024.fsa	398.391	139	889
B, 439	GM949_A06_124R1_024.fsa	399.492	67	364
B, 440	GM949_A06_124R1_024.fsa	400.332	293	2275
B, 441	GM949_A06_124R1_024.fsa	401.412	37	178
B, 442	GM949_A06_124R1_024.fsa	402.327	244	1746
B, 443	GM949_A06_124R1_024.fsa	404.495	13	43
B, 444	GM949_A06_124R1_024.fsa	405.414	49	274
B, 445	GM949_A06_124R1_024.fsa	406.251	142	1291
B, 446	GM949_A06_124R1_024.fsa	408.095	30	149
B, 447	GM949_A06_124R1_024.fsa	409.104	6	16
B, 448	GM949_A06_124R1_024.fsa	409.945	110	661
B, 449	GM949_A06_124R1_024.fsa	411.125	54	273
B, 450	GM949_A06_124R1_024.fsa	412.139	114	893
B, 451	GM949_A06_124R1_024.fsa	413.069	79	539
B, 452	GM949_A06_124R1_024.fsa	414	119	814
B, 453	GM949_A06_124R1_024.fsa	415.128	22	77
B, 454	GM949_A06_124R1_024.fsa	416.171	30	111
B, 455	GM949_A06_124R1_024.fsa	417.127	147	1115
B, 456	GM949_A06_124R1_024.fsa	418.432	15	38
B, 457	GM949_A06_124R1_024.fsa	419.39	124	792
B, 458	GM949_A06_124R1_024.fsa	420.426	72	465
B, 459	GM949_A06_124R1_024.fsa	421.363	218	2000
B, 460	GM949_A06_124R1_024.fsa	423.066	37	198
B, 461	GM949_A06_124R1_024.fsa	424.256	61	323
B, 462	GM949_A06_124R1_024.fsa	425.276	13	49
B, 463	GM949_A06_124R1_024.fsa	426.466	36	152
B, 464	GM949_A06_124R1_024.fsa	427.399	44	204
B, 465	GM949_A06_124R1_024.fsa	428.417	31	143
B, 466	GM949_A06_124R1_024.fsa	429.52	68	370
B, 467	GM949_A06_124R1_024.fsa	430.452	44	204
B, 468	GM949_A06_124R1_024.fsa	431.384	87	567
B, 469	GM949_A06_124R1_024.fsa	432.315	62	369
B, 470	GM949_A06_124R1_024.fsa	433.245	87	500
B, 471	GM949_A06_124R1_024.fsa	435.274	309	2971
B, 472	GM949_A06_124R1_024.fsa	436.288	128	943
B, 473	GM949_A06_124R1_024.fsa	439.157	129	982
B, 474	GM949_A06_124R1_024.fsa	440.171	48	295
B, 475	GM949_A06_124R1_024.fsa	442.145	211	2080
B, 476	GM949_A06_124R1_024.fsa	443.175	250	2401
B, 477	GM949_A06_124R1_024.fsa	444.206	16	74
B, 478	GM949_A06_124R1_024.fsa	445.324	65	388
B, 479	GM949_A06_124R1_024.fsa	447.131	64	409
B, 480	GM949_A06_124R1_024.fsa	448.25	83	551
B, 481	GM949_A06_124R1_024.fsa	450.232	255	2630
B, 482	GM949_A06_124R1_024.fsa	452.043	19	64
B, 483	GM949_A06_124R1_024.fsa	453.079	21	80
B, 484	GM949_A06_124R1_024.fsa	454.375	21	71
B, 485	GM949_A06_124R1_024.fsa	455.326	57	275
B, 486	GM949_A06_124R1_024.fsa	456.277	46	242
B, 487	GM949_A06_124R1_024.fsa	457.229	74	412
B, 488	GM949_A06_124R1_024.fsa	458.354	80	441
B, 489	GM949_A06_124R1_024.fsa	459.134	102	748
B, 490	GM949_A06_124R1_024.fsa	460.344	83	485
B, 491	GM949_A06_124R1_024.fsa	461.289	29	86
B, 492	GM949_A06_124R1_024.fsa	462.236	6	19
B, 493	GM949_A06_124R1_024.fsa	463.441	49	275
B, 494	GM949_A06_124R1_024.fsa	464.475	64	428
B, 495	GM949_A06_124R1_024.fsa	465.51	25	135
B, 496	GM949_A06_124R1_024.fsa	466.546	7	16
B, 497	GM949_A06_124R1_024.fsa	467.583	49	402
B, 498	GM949_A06_124R1_024.fsa	468.361	17	78
B, 499	GM949_A06_124R1_024.fsa	470.265	377	4128
B, 500	GM949_A06_124R1_024.fsa	471.391	403	4297
B, 501	GM949_A06_124R1_024.fsa	473.125	13	50
B, 502	GM949_A06_124R1_024.fsa	474.254	7	23
B, 503	GM949_A06_124R1_024.fsa	476.341	153	1939
B, 504	GM949_A06_124R1_024.fsa	479.302	90	806
B, 505	GM949_A06_124R1_024.fsa	482.296	212	2385
B, 506	GM949_A06_124R1_024.fsa	483.268	143	1411
B, 507	GM949_A06_124R1_024.fsa	484.242	40	238
B, 508	GM949_A06_124R1_024.fsa	485.304	20	109
B, 509	GM949_A06_124R1_024.fsa	486.368	88	657
B, 510	GM949_A06_124R1_024.fsa	487.432	69	546
B, 511	GM949_A06_124R1_024.fsa	489.563	219	1859
B, 512	GM949_A06_124R1_024.fsa	493.567	536	16006
B, 513	GM949_A06_124R1_024.fsa	497.495	89	664
B, 514	GM949_A06_124R1_024.fsa	498.389	233	2375
B, 515	GM949_A06_124R1_024.fsa	499.284	234	2305
B, 516	GM949_A06_124R1_024.fsa	501.14	10	27
B, 517	GM949_A06_124R1_024.fsa	502.46	8	21
B, 518	GM949_A06_124R1_024.fsa	503.254	15	72
B, 519	GM949_A06_124R1_024.fsa	504.315	33	181
B, 520	GM949_A06_124R1_024.fsa	507.784	22447	260734
B, 521	GM949_A06_124R1_024.fsa	508.678	20934	285716
B, 522	GM949_A06_124R1_024.fsa	512.097	5	19
B, 523	GM949_A06_124R1_024.fsa	512.912	6	29
B, 524	GM949_A06_124R1_024.fsa	514	4	13
B, 525	GM949_A06_124R1_024.fsa	514.562	6	23
B, 526	GM949_A06_124R1_024.fsa	516.904	7	41
B, 527	GM949_A06_124R1_024.fsa	518.029	8	49
B, 528	GM949_A06_124R1_024.fsa	519.531	11	90
B, 529	GM949_A06_124R1_024.fsa	521.345	10	83
B, 530	GM949_A06_124R1_024.fsa	522.152	5	28
B, 531	GM949_A06_124R1_024.fsa	523.226	9	53
B, 532	GM949_A06_124R1_024.fsa	524.03	4	16
B, 533	GM949_A06_124R1_024.fsa	524.745	8	30
B, 534	GM949_A06_124R1_024.fsa	525.816	9	34
B, 535	GM949_A06_124R1_024.fsa	526.886	10	36
B, 536	GM949_A06_124R1_024.fsa	527.777	4	9
B, 537	GM949_A06_124R1_024.fsa	528.489	7	48
B, 538	GM949_A06_124R1_024.fsa	530.445	15	101
B, 539	GM949_A06_124R1_024.fsa	531.156	13	53
B, 540	GM949_A06_124R1_024.fsa	532.753	13	160
B, 541	GM949_A06_124R1_024.fsa	535.409	8	80
B, 542	GM949_A06_124R1_024.fsa	537.53	12	57
B, 543	GM949_A06_124R1_024.fsa	539.736	13	153
B, 544	GM949_A06_124R1_024.fsa	545.231	9	39
B, 545	GM949_A06_124R1_024.fsa	546.246	7	45
B, 546	GM949_A06_124R1_024.fsa	547.079	9	61
B, 547	GM949_A06_124R1_024.fsa	550.048	11	35
B, 548	GM949_A06_124R1_024.fsa	550.699	11	85
B, 549	GM949_A06_124R1_024.fsa	552.285	12	38
B, 550	GM949_A06_124R1_024.fsa	553.501	13	47
B, 551	GM949_A06_124R1_024.fsa	554.72	9	48
B, 552	GM949_A06_124R1_024.fsa	558.486	14	56
B, 553	GM949_A06_124R1_024.fsa	560.095	12	121
B, 554	GM949_A06_124R1_024.fsa	562.273	10	43
B, 555	GM949_A06_124R1_024.fsa	563.696	8	55
B, 556	GM949_A06_124R1_024.fsa	564.456	6	43
B, 557	GM949_A06_124R1_024.fsa	566.646	8	21
B, 558	GM949_A06_124R1_024.fsa	569.701	12	44
B, 559	GM949_A06_124R1_024.fsa	571.329	11	90
B, 560	GM949_A06_124R1_024.fsa	572.768	8	46
B, 561	GM949_A06_124R1_024.fsa	574.306	11	60
B, 562	GM949_A06_124R1_024.fsa	575.268	10	53
B, 563	GM949_A06_124R1_024.fsa	577.293	9	39
B, 564	GM949_A06_124R1_024.fsa	578.645	11	79
B, 565	GM949_A06_124R1_024.fsa	579.903	11	75
B, 566	GM949_A06_124R1_024.fsa	580.773	14	79
B, 567	GM949_A06_124R1_024.fsa	585.62	14	82
B, 568	GM949_A06_124R1_024.fsa	586.981	14	102
B, 569	GM949_A06_124R1_024.fsa	588.343	13	117
B, 570	GM949_A06_124R1_024.fsa	590.001	8	37
B, 571	GM949_A06_124R1_024.fsa	591.856	8	58
B, 572	GM949_A06_124R1_024.fsa	592.736	10	27
B, 573	GM949_A06_124R1_024.fsa	594.204	8	18
B, 574	GM949_A06_124R1_024.fsa	595.381	9	52
B, 575	GM949_A06_124R1_024.fsa	597.049	9	41
B, 576	GM949_A06_124R1_024.fsa	598.228	7	46
B, 577	GM949_A06_124R1_024.fsa	600.098	15	87
B, 578	GM949_A06_124R1_024.fsa	602.634	12	91
B, 579	GM949_A06_124R1_024.fsa	604	11	49
B, 580	GM949_A06_124R1_024.fsa	604.878	7	48
B, 581	GM949_A06_124R1_024.fsa	605.659	4	16
B, 582	GM949_A06_124R1_024.fsa	606.537	6	43
B, 583	GM949_A06_124R1_024.fsa	607.415	15	65
B, 584	GM949_A06_124R1_024.fsa	609.854	11	84
B, 585	GM949_A06_124R1_024.fsa	611.61	10	49
B, 586	GM949_A06_124R1_024.fsa	614.341	10	72
B, 587	GM949_A06_124R1_024.fsa	615.317	9	47
B, 588	GM949_A06_124R1_024.fsa	616.39	7	37
B, 589	GM949_A06_124R1_024.fsa	617.561	12	74
B, 590	GM949_A06_124R1_024.fsa	618.537	11	64
B, 591	GM949_A06_124R1_024.fsa	620.098	8	28
B, 592	GM949_A06_124R1_024.fsa	620.976	7	35
B, 593	GM949_A06_124R1_024.fsa	622.439	10	58
B, 594	GM949_A06_124R1_024.fsa	623.317	9	42
B, 595	GM949_A06_124R1_024.fsa	624.585	9	56
B, 596	GM949_A06_124R1_024.fsa	625.756	7	27
B, 597	GM949_A06_124R1_024.fsa	626.927	8	35
B, 598	GM949_A06_124R1_024.fsa	627.805	9	58
B, 599	GM949_A06_124R1_024.fsa	629.463	11	52
B, 600	GM949_A06_124R1_024.fsa	632.195	11	89
G, 1	GM949_A06_124R1_024.fsa	29.5265	166	773
G, 2	GM949_A06_124R1_024.fsa	31.1211	59	390
G, 3	GM949_A06_124R1_024.fsa	507.07	52	135
G, 4	GM949_A06_124R1_024.fsa	508.052	254	1520
G, 5	GM949_A06_124R1_024.fsa	509.037	431	6709
Y, 1	GM949_A06_124R1_024.fsa	28.9378	112	604
Y, 2	GM949_A06_124R1_024.fsa	30.9776	69	373
Y, 3	GM949_A06_124R1_024.fsa	54.2555	59	269
Y, 4	GM949_A06_124R1_024.fsa	123.424	50	223
Y, 5	GM949_A06_124R1_024.fsa	394.665	57	327
Y, 6	GM949_A06_124R1_024.fsa	507.784	283	2177
Y, 7	GM949_A06_124R1_024.fsa	508.858	322	1840
R, 1	GM949_A06_124R1_024.fsa		55	337
R, 2	GM949_A06_124R1_024.fsa	30.1104	133	651
R, 3	GM949_A06_124R1_024.fsa	56.6098	55	310
R, 4	GM949_A06_124R1_024.fsa	504.669	53	378
R, 5	GM949_A06_124R1_024.fsa	508.231	178	892
O, 1	GM949_A06_124R1_024.fsa	20	857	8237
O, 2	GM949_A06_124R1_024.fsa	29.0854	63	353
O, 3	GM949_A06_124R1_024.fsa	40	811	5739
O, 4	GM949_A06_124R1_024.fsa	60	1458	8032
O, 5	GM949_A06_124R1_024.fsa	80	968	5431
O, 6	GM949_A06_124R1_024.fsa	100	1514	8146
O, 7	GM949_A06_124R1_024.fsa	114	1693	9063
O, 8	GM949_A06_124R1_024.fsa	120	1306	7181
O, 9	GM949_A06_124R1_024.fsa	140	1027	5577
O, 10	GM949_A06_124R1_024.fsa	160	1186	6422
O, 11	GM949_A06_124R1_024.fsa	180	1397	7406
O, 12	GM949_A06_124R1_024.fsa	200	1177	6526
O, 13	GM949_A06_124R1_024.fsa	214	1168	6763
O, 14	GM949_A06_124R1_024.fsa	220	972	5668
O, 15	GM949_A06_124R1_024.fsa	240	1451	8975
O, 16	GM949_A06_124R1_024.fsa	250	652	4298
O, 17	GM949_A06_124R1_024.fsa	260	1105	7117
O, 18	GM949_A06_124R1_024.fsa	280	1162	8348
O, 19	GM949_A06_124R1_024.fsa	300	1207	8943
O, 20	GM949_A06_124R1_024.fsa	314	768	5824
O, 21	GM949_A06_124R1_024.fsa	320	874	6634
O, 22	GM949_A06_124R1_024.fsa	340	1044	8453
O, 23	GM949_A06_124R1_024.fsa	360	832	6994
O, 24	GM949_A06_124R1_024.fsa	380	567	5167
O, 25	GM949_A06_124R1_024.fsa	400	736	6995
O, 26	GM949_A06_124R1_024.fsa	414	717	6894
O, 27	GM949_A06_124R1_024.fsa	420	661	6602
O, 28	GM949_A06_124R1_024.fsa	440	839	8262
O, 29	GM949_A06_124R1_024.fsa	460	872	9107
O, 30	GM949_A06_124R1_024.fsa	480	848	9085
O, 31	GM949_A06_124R1_024.fsa	500	400	4210
O, 32	GM949_A06_124R1_024.fsa	507.873	246	2865
O, 33	GM949_A06_124R1_024.fsa	508.768	214	2781
O, 34	GM949_A06_124R1_024.fsa	514	441	4748
O, 35	GM949_A06_124R1_024.fsa	520	744	10146
O, 36	GM949_A06_124R1_024.fsa	540	720	8597
O, 37	GM949_A06_124R1_024.fsa	560	478	5789
O, 38	GM949_A06_124R1_024.fsa	580	754	9031
O, 39	GM949_A06_124R1_024.fsa	600	496	6002

## Sheet: 124R2
Dye/Sample Peak	Sample File Name	Size	Height	Area in Point
B, 1	GM949_A07_124R2_032.fsa		9	52
B, 2	GM949_A07_124R2_032.fsa		10	69
B, 3	GM949_A07_124R2_032.fsa		13	46
B, 4	GM949_A07_124R2_032.fsa		11	66
B, 5	GM949_A07_124R2_032.fsa		10	49
B, 6	GM949_A07_124R2_032.fsa		11	83
B, 7	GM949_A07_124R2_032.fsa		7	16
B, 8	GM949_A07_124R2_032.fsa		8	33
B, 9	GM949_A07_124R2_032.fsa		6	23
B, 10	GM949_A07_124R2_032.fsa		5	28
B, 11	GM949_A07_124R2_032.fsa		11	51
B, 12	GM949_A07_124R2_032.fsa		10	56
B, 13	GM949_A07_124R2_032.fsa		8	56
B, 14	GM949_A07_124R2_032.fsa		10	74
B, 15	GM949_A07_124R2_032.fsa		14	56
B, 16	GM949_A07_124R2_032.fsa		11	93
B, 17	GM949_A07_124R2_032.fsa		9	75
B, 18	GM949_A07_124R2_032.fsa		12	92
B, 19	GM949_A07_124R2_032.fsa		8	39
B, 20	GM949_A07_124R2_032.fsa		9	38
B, 21	GM949_A07_124R2_032.fsa		11	44
B, 22	GM949_A07_124R2_032.fsa		5	21
B, 23	GM949_A07_124R2_032.fsa		10	53
B, 24	GM949_A07_124R2_032.fsa		8	64
B, 25	GM949_A07_124R2_032.fsa		7	32
B, 26	GM949_A07_124R2_032.fsa		10	27
B, 27	GM949_A07_124R2_032.fsa		9	40
B, 28	GM949_A07_124R2_032.fsa		12	55
B, 29	GM949_A07_124R2_032.fsa		9	39
B, 30	GM949_A07_124R2_032.fsa		4	23
B, 31	GM949_A07_124R2_032.fsa		21	191
B, 32	GM949_A07_124R2_032.fsa		11	48
B, 33	GM949_A07_124R2_032.fsa		9	39
B, 34	GM949_A07_124R2_032.fsa		8	32
B, 35	GM949_A07_124R2_032.fsa		7	39
B, 36	GM949_A07_124R2_032.fsa		9	47
B, 37	GM949_A07_124R2_032.fsa		8	35
B, 38	GM949_A07_124R2_032.fsa		12	59
B, 39	GM949_A07_124R2_032.fsa		12	70
B, 40	GM949_A07_124R2_032.fsa		7	35
B, 41	GM949_A07_124R2_032.fsa		8	34
B, 42	GM949_A07_124R2_032.fsa		10	49
B, 43	GM949_A07_124R2_032.fsa		7	41
B, 44	GM949_A07_124R2_032.fsa		7	27
B, 45	GM949_A07_124R2_032.fsa		15	69
B, 46	GM949_A07_124R2_032.fsa		6	23
B, 47	GM949_A07_124R2_032.fsa		15	62
B, 48	GM949_A07_124R2_032.fsa		8	41
B, 49	GM949_A07_124R2_032.fsa		7	28
B, 50	GM949_A07_124R2_032.fsa		8	33
B, 51	GM949_A07_124R2_032.fsa		10	41
B, 52	GM949_A07_124R2_032.fsa		5	21
B, 53	GM949_A07_124R2_032.fsa		7	45
B, 54	GM949_A07_124R2_032.fsa		10	17
B, 55	GM949_A07_124R2_032.fsa		9	65
B, 56	GM949_A07_124R2_032.fsa		10	81
B, 57	GM949_A07_124R2_032.fsa		16	148
B, 58	GM949_A07_124R2_032.fsa		13	50
B, 59	GM949_A07_124R2_032.fsa		13	64
B, 60	GM949_A07_124R2_032.fsa		13	91
B, 61	GM949_A07_124R2_032.fsa		15	105
B, 62	GM949_A07_124R2_032.fsa		15	43
B, 63	GM949_A07_124R2_032.fsa		6	11
B, 64	GM949_A07_124R2_032.fsa		8	64
B, 65	GM949_A07_124R2_032.fsa		12	103
B, 66	GM949_A07_124R2_032.fsa		23	115
B, 67	GM949_A07_124R2_032.fsa		8	27
B, 68	GM949_A07_124R2_032.fsa		11	30
B, 69	GM949_A07_124R2_032.fsa		219	1819
B, 70	GM949_A07_124R2_032.fsa		121	1200
B, 71	GM949_A07_124R2_032.fsa		177	1040
B, 72	GM949_A07_124R2_032.fsa		152	892
B, 73	GM949_A07_124R2_032.fsa		10	57
B, 74	GM949_A07_124R2_032.fsa		62	477
B, 75	GM949_A07_124R2_032.fsa	1.8978	53	324
B, 76	GM949_A07_124R2_032.fsa	3.3577	20	116
B, 77	GM949_A07_124R2_032.fsa	4.3796	20	120
B, 78	GM949_A07_124R2_032.fsa	8.6131	19	127
B, 79	GM949_A07_124R2_032.fsa	11.3869	11	38
B, 80	GM949_A07_124R2_032.fsa	12.4088	4	14
B, 81	GM949_A07_124R2_032.fsa	14.5985	35	367
B, 82	GM949_A07_124R2_032.fsa	17.2263	20	139
B, 83	GM949_A07_124R2_032.fsa	19.1241	22	56
B, 84	GM949_A07_124R2_032.fsa	20.8379	310	1513
B, 85	GM949_A07_124R2_032.fsa	22.3226	152	862
B, 86	GM949_A07_124R2_032.fsa	23.6177	149	766
B, 87	GM949_A07_124R2_032.fsa	25.9856	15	56
B, 88	GM949_A07_124R2_032.fsa	29.1744	6447	33904
B, 89	GM949_A07_124R2_032.fsa	30.9339	2769	16603
B, 90	GM949_A07_124R2_032.fsa	33.3522	801	3816
B, 91	GM949_A07_124R2_032.fsa	35.0091	245	1051
B, 92	GM949_A07_124R2_032.fsa	36.0915	239	946
B, 93	GM949_A07_124R2_032.fsa	37.4203	119	465
B, 94	GM949_A07_124R2_032.fsa	38.9803	470	2048
B, 95	GM949_A07_124R2_032.fsa	40.5875	170	936
B, 96	GM949_A07_124R2_032.fsa	43.8167	84	397
B, 97	GM949_A07_124R2_032.fsa	44.8336	342	1866
B, 98	GM949_A07_124R2_032.fsa	46.5067	229	1251
B, 99	GM949_A07_124R2_032.fsa	48.2623	8	54
B, 100	GM949_A07_124R2_032.fsa	50.0962	57	309
B, 101	GM949_A07_124R2_032.fsa	51.3719	102	858
B, 102	GM949_A07_124R2_032.fsa	54.4961	596	4078
B, 103	GM949_A07_124R2_032.fsa	56.2271	257	1006
B, 104	GM949_A07_124R2_032.fsa	57.3327	323	1503
B, 105	GM949_A07_124R2_032.fsa	58.1298	114	407
B, 106	GM949_A07_124R2_032.fsa	59.1181	484	2111
B, 107	GM949_A07_124R2_032.fsa	60.6314	157	663
B, 108	GM949_A07_124R2_032.fsa	62.2052	67	325
B, 109	GM949_A07_124R2_032.fsa	63.3553	29	127
B, 110	GM949_A07_124R2_032.fsa	64.71	13	32
B, 111	GM949_A07_124R2_032.fsa	65.8525	538	2656
B, 112	GM949_A07_124R2_032.fsa	66.7848	144	825
B, 113	GM949_A07_124R2_032.fsa	68.6424	452	2165
B, 114	GM949_A07_124R2_032.fsa	69.5679	15	59
B, 115	GM949_A07_124R2_032.fsa	71.0029	32	111
B, 116	GM949_A07_124R2_032.fsa	72.1266	562	2671
B, 117	GM949_A07_124R2_032.fsa	74.2627	691	4513
B, 118	GM949_A07_124R2_032.fsa	75.983	263	1269
B, 119	GM949_A07_124R2_032.fsa	77.8965	427	2006
B, 120	GM949_A07_124R2_032.fsa	78.9998	67	300
B, 121	GM949_A07_124R2_032.fsa	79.9001	16	48
B, 122	GM949_A07_124R2_032.fsa	80.9794	175	761
B, 123	GM949_A07_124R2_032.fsa	81.9569	140	605
B, 124	GM949_A07_124R2_032.fsa	83.2249	35	142
B, 125	GM949_A07_124R2_032.fsa	84.1981	205	924
B, 126	GM949_A07_124R2_032.fsa	85.2666	252	1124
B, 127	GM949_A07_124R2_032.fsa	86.4298	38	156
B, 128	GM949_A07_124R2_032.fsa	87.3971	145	627
B, 129	GM949_A07_124R2_032.fsa	88.3626	55	209
B, 130	GM949_A07_124R2_032.fsa	89.3263	101	416
B, 131	GM949_A07_124R2_032.fsa	90.3844	128	534
B, 132	GM949_A07_124R2_032.fsa	91.3443	121	508
B, 133	GM949_A07_124R2_032.fsa	92.3983	57	238
B, 134	GM949_A07_124R2_032.fsa	93.3546	153	640
B, 135	GM949_A07_124R2_032.fsa	94.5951	37	143
B, 136	GM949_A07_124R2_032.fsa	95.6426	137	585
B, 137	GM949_A07_124R2_032.fsa	96.498	93	383
B, 138	GM949_A07_124R2_032.fsa	97.4468	261	1146
B, 139	GM949_A07_124R2_032.fsa	98.3939	59	238
B, 140	GM949_A07_124R2_032.fsa	99.3393	169	696
B, 141	GM949_A07_124R2_032.fsa	100.291	70	251
B, 142	GM949_A07_124R2_032.fsa	101.356	116	479
B, 143	GM949_A07_124R2_032.fsa	102.224	69	286
B, 144	GM949_A07_124R2_032.fsa	103.284	93	400
B, 145	GM949_A07_124R2_032.fsa	104.052	28	88
B, 146	GM949_A07_124R2_032.fsa	105.489	117	457
B, 147	GM949_A07_124R2_032.fsa	106.444	52	197
B, 148	GM949_A07_124R2_032.fsa	107.492	56	260
B, 149	GM949_A07_124R2_032.fsa	108.442	148	643
B, 150	GM949_A07_124R2_032.fsa	109.389	169	784
B, 151	GM949_A07_124R2_032.fsa	110.24	41	152
B, 152	GM949_A07_124R2_032.fsa	111.56	166	739
B, 153	GM949_A07_124R2_032.fsa	112.501	57	241
B, 154	GM949_A07_124R2_032.fsa	113.345	60	278
B, 155	GM949_A07_124R2_032.fsa	114.367	135	652
B, 156	GM949_A07_124R2_032.fsa	115.373	175	818
B, 157	GM949_A07_124R2_032.fsa	116.194	33	117
B, 158	GM949_A07_124R2_032.fsa	117.467	260	1172
B, 159	GM949_A07_124R2_032.fsa	118.374	64	286
B, 160	GM949_A07_124R2_032.fsa	119.549	40	152
B, 161	GM949_A07_124R2_032.fsa	120.538	158	657
B, 162	GM949_A07_124R2_032.fsa	121.434	352	1608
B, 163	GM949_A07_124R2_032.fsa	122.421	88	364
B, 164	GM949_A07_124R2_032.fsa	123.407	1113	5700
B, 165	GM949_A07_124R2_032.fsa	124.572	469	2214
B, 166	GM949_A07_124R2_032.fsa	125.379	387	1792
B, 167	GM949_A07_124R2_032.fsa	126.635	78	320
B, 168	GM949_A07_124R2_032.fsa	127.711	552	2509
B, 169	GM949_A07_124R2_032.fsa	128.877	64	249
B, 170	GM949_A07_124R2_032.fsa	129.684	162	783
B, 171	GM949_A07_124R2_032.fsa	130.401	48	158
B, 172	GM949_A07_124R2_032.fsa	131.477	996	4714
B, 173	GM949_A07_124R2_032.fsa	133.092	52	205
B, 174	GM949_A07_124R2_032.fsa	134.168	1013	4659
B, 175	GM949_A07_124R2_032.fsa	135.065	71	283
B, 176	GM949_A07_124R2_032.fsa	136.052	86	340
B, 177	GM949_A07_124R2_032.fsa	137.039	182	832
B, 178	GM949_A07_124R2_032.fsa	137.936	123	552
B, 179	GM949_A07_124R2_032.fsa	139.192	870	4002
B, 180	GM949_A07_124R2_032.fsa	141.011	464	2076
B, 181	GM949_A07_124R2_032.fsa	142.114	117	460
B, 182	GM949_A07_124R2_032.fsa	142.941	622	2784
B, 183	GM949_A07_124R2_032.fsa	143.952	432	1873
B, 184	GM949_A07_124R2_032.fsa	144.963	135	518
B, 185	GM949_A07_124R2_032.fsa	145.789	38	130
B, 186	GM949_A07_124R2_032.fsa	146.891	674	3084
B, 187	GM949_A07_124R2_032.fsa	147.9	466	2109
B, 188	GM949_A07_124R2_032.fsa	149.002	273	1347
B, 189	GM949_A07_124R2_032.fsa	149.827	373	1604
B, 190	GM949_A07_124R2_032.fsa	150.837	124	536
B, 191	GM949_A07_124R2_032.fsa	151.845	224	950
B, 192	GM949_A07_124R2_032.fsa	152.946	105	455
B, 193	GM949_A07_124R2_032.fsa	154.229	406	1818
B, 194	GM949_A07_124R2_032.fsa	155.237	287	1242
B, 195	GM949_A07_124R2_032.fsa	156.428	225	940
B, 196	GM949_A07_124R2_032.fsa	157.344	508	2241
B, 197	GM949_A07_124R2_032.fsa	158.26	45	148
B, 198	GM949_A07_124R2_032.fsa	159.268	493	2212
B, 199	GM949_A07_124R2_032.fsa	160.179	203	918
B, 200	GM949_A07_124R2_032.fsa	161.166	110	439
B, 201	GM949_A07_124R2_032.fsa	162.151	251	1111
B, 202	GM949_A07_124R2_032.fsa	163.225	83	358
B, 203	GM949_A07_124R2_032.fsa	164.387	432	2024
B, 204	GM949_A07_124R2_032.fsa	165.547	155	630
B, 205	GM949_A07_124R2_032.fsa	166.707	179	812
B, 206	GM949_A07_124R2_032.fsa	167.509	82	356
B, 207	GM949_A07_124R2_032.fsa	168.4	1026	4787
B, 208	GM949_A07_124R2_032.fsa	169.379	17	65
B, 209	GM949_A07_124R2_032.fsa	170.623	564	2631
B, 210	GM949_A07_124R2_032.fsa	171.6	209	864
B, 211	GM949_A07_124R2_032.fsa	172.487	197	852
B, 212	GM949_A07_124R2_032.fsa	173.374	87	317
B, 213	GM949_A07_124R2_032.fsa	174.348	271	1228
B, 214	GM949_A07_124R2_032.fsa	175.321	158	672
B, 215	GM949_A07_124R2_032.fsa	176.382	134	564
B, 216	GM949_A07_124R2_032.fsa	177.354	151	685
B, 217	GM949_A07_124R2_032.fsa	178.237	231	1075
B, 218	GM949_A07_124R2_032.fsa	179.119	118	504
B, 219	GM949_A07_124R2_032.fsa	180.089	66	261
B, 220	GM949_A07_124R2_032.fsa	180.978	82	331
B, 221	GM949_A07_124R2_032.fsa	182.132	273	1213
B, 222	GM949_A07_124R2_032.fsa	183.286	90	354
B, 223	GM949_A07_124R2_032.fsa	184.174	83	343
B, 224	GM949_A07_124R2_032.fsa	185.15	207	975
B, 225	GM949_A07_124R2_032.fsa	186.036	102	459
B, 226	GM949_A07_124R2_032.fsa	187.011	34	135
B, 227	GM949_A07_124R2_032.fsa	187.986	151	618
B, 228	GM949_A07_124R2_032.fsa	188.96	182	782
B, 229	GM949_A07_124R2_032.fsa	189.934	77	343
B, 230	GM949_A07_124R2_032.fsa	190.819	174	754
B, 231	GM949_A07_124R2_032.fsa	191.791	84	367
B, 232	GM949_A07_124R2_032.fsa	192.764	100	402
B, 233	GM949_A07_124R2_032.fsa	193.736	134	586
B, 234	GM949_A07_124R2_032.fsa	194.708	135	596
B, 235	GM949_A07_124R2_032.fsa	195.679	152	614
B, 236	GM949_A07_124R2_032.fsa	196.649	237	1015
B, 237	GM949_A07_124R2_032.fsa	197.62	196	826
B, 238	GM949_A07_124R2_032.fsa	198.59	160	667
B, 239	GM949_A07_124R2_032.fsa	199.559	149	645
B, 240	GM949_A07_124R2_032.fsa	200.527	289	1297
B, 241	GM949_A07_124R2_032.fsa	201.494	78	308
B, 242	GM949_A07_124R2_032.fsa	202.547	56	250
B, 243	GM949_A07_124R2_032.fsa	203.512	100	484
B, 244	GM949_A07_124R2_032.fsa	204.476	150	735
B, 245	GM949_A07_124R2_032.fsa	205.44	83	433
B, 246	GM949_A07_124R2_032.fsa	206.491	118	569
B, 247	GM949_A07_124R2_032.fsa	207.453	261	1272
B, 248	GM949_A07_124R2_032.fsa	208.415	298	1435
B, 249	GM949_A07_124R2_032.fsa	209.376	167	806
B, 250	GM949_A07_124R2_032.fsa	210.599	84	378
B, 251	GM949_A07_124R2_032.fsa	211.559	278	1213
B, 252	GM949_A07_124R2_032.fsa	212.518	94	386
B, 253	GM949_A07_124R2_032.fsa	213.477	116	594
B, 254	GM949_A07_124R2_032.fsa	214.61	291	1287
B, 255	GM949_A07_124R2_032.fsa	215.482	75	300
B, 256	GM949_A07_124R2_032.fsa	216.526	124	533
B, 257	GM949_A07_124R2_032.fsa	217.396	270	1253
B, 258	GM949_A07_124R2_032.fsa	218.438	142	564
B, 259	GM949_A07_124R2_032.fsa	219.393	151	670
B, 260	GM949_A07_124R2_032.fsa	220.427	168	779
B, 261	GM949_A07_124R2_032.fsa	221.365	63	259
B, 262	GM949_A07_124R2_032.fsa	222.218	61	243
B, 263	GM949_A07_124R2_032.fsa	223.243	103	453
B, 264	GM949_A07_124R2_032.fsa	224.096	136	638
B, 265	GM949_A07_124R2_032.fsa	225.035	55	222
B, 266	GM949_A07_124R2_032.fsa	226.06	57	276
B, 267	GM949_A07_124R2_032.fsa	227.085	214	1017
B, 268	GM949_A07_124R2_032.fsa	227.939	91	397
B, 269	GM949_A07_124R2_032.fsa	228.879	269	1216
B, 270	GM949_A07_124R2_032.fsa	229.819	77	323
B, 271	GM949_A07_124R2_032.fsa	230.845	149	709
B, 272	GM949_A07_124R2_032.fsa	231.785	582	2850
B, 273	GM949_A07_124R2_032.fsa	232.725	105	459
B, 274	GM949_A07_124R2_032.fsa	233.666	65	274
B, 275	GM949_A07_124R2_032.fsa	234.607	271	1297
B, 276	GM949_A07_124R2_032.fsa	235.634	55	224
B, 277	GM949_A07_124R2_032.fsa	236.661	91	415
B, 278	GM949_A07_124R2_032.fsa	237.602	139	682
B, 279	GM949_A07_124R2_032.fsa	238.715	92	414
B, 280	GM949_A07_124R2_032.fsa	239.572	182	915
B, 281	GM949_A07_124R2_032.fsa	240.53	296	1591
B, 282	GM949_A07_124R2_032.fsa	241.588	68	324
B, 283	GM949_A07_124R2_032.fsa	242.556	108	469
B, 284	GM949_A07_124R2_032.fsa	243.523	118	511
B, 285	GM949_A07_124R2_032.fsa	244.489	284	1433
B, 286	GM949_A07_124R2_032.fsa	245.542	88	376
B, 287	GM949_A07_124R2_032.fsa	246.506	167	864
B, 288	GM949_A07_124R2_032.fsa	247.643	101	478
B, 289	GM949_A07_124R2_032.fsa	248.779	96	430
B, 290	GM949_A07_124R2_032.fsa	249.738	71	317
B, 291	GM949_A07_124R2_032.fsa	250.678	91	426
B, 292	GM949_A07_124R2_032.fsa	251.609	137	647
B, 293	GM949_A07_124R2_032.fsa	252.623	207	1030
B, 294	GM949_A07_124R2_032.fsa	253.551	183	889
B, 295	GM949_A07_124R2_032.fsa	254.477	139	612
B, 296	GM949_A07_124R2_032.fsa	255.486	86	418
B, 297	GM949_A07_124R2_032.fsa	256.324	194	1027
B, 298	GM949_A07_124R2_032.fsa	257.413	55	229
B, 299	GM949_A07_124R2_032.fsa	258.416	108	467
B, 300	GM949_A07_124R2_032.fsa	259.417	192	956
B, 301	GM949_A07_124R2_032.fsa	260.424	292	1543
B, 302	GM949_A07_124R2_032.fsa	261.356	100	434
B, 303	GM949_A07_124R2_032.fsa	262.289	230	1254
B, 304	GM949_A07_124R2_032.fsa	263.391	134	726
B, 305	GM949_A07_124R2_032.fsa	264.493	119	544
B, 306	GM949_A07_124R2_032.fsa	265.51	77	348
B, 307	GM949_A07_124R2_032.fsa	266.442	71	317
B, 308	GM949_A07_124R2_032.fsa	267.375	136	628
B, 309	GM949_A07_124R2_032.fsa	268.307	141	615
B, 310	GM949_A07_124R2_032.fsa	269.154	165	841
B, 311	GM949_A07_124R2_032.fsa	270.171	158	759
B, 312	GM949_A07_124R2_032.fsa	271.103	50	211
B, 313	GM949_A07_124R2_032.fsa	272.12	44	188
B, 314	GM949_A07_124R2_032.fsa	273.137	84	391
B, 315	GM949_A07_124R2_032.fsa	274.069	269	1399
B, 316	GM949_A07_124R2_032.fsa	275.086	90	448
B, 317	GM949_A07_124R2_032.fsa	276.103	132	621
B, 318	GM949_A07_124R2_032.fsa	277.119	71	328
B, 319	GM949_A07_124R2_032.fsa	278.136	104	485
B, 320	GM949_A07_124R2_032.fsa	279.068	65	333
B, 321	GM949_A07_124R2_032.fsa	280.084	202	1183
B, 322	GM949_A07_124R2_032.fsa	281.092	69	344
B, 323	GM949_A07_124R2_032.fsa	282.184	90	466
B, 324	GM949_A07_124R2_032.fsa	283.192	124	690
B, 325	GM949_A07_124R2_032.fsa	284.366	57	280
B, 326	GM949_A07_124R2_032.fsa	285.373	49	210
B, 327	GM949_A07_124R2_032.fsa	286.295	86	397
B, 328	GM949_A07_124R2_032.fsa	287.301	111	576
B, 329	GM949_A07_124R2_032.fsa	288.222	201	1175
B, 330	GM949_A07_124R2_032.fsa	289.394	91	408
B, 331	GM949_A07_124R2_032.fsa	290.315	395	2077
B, 332	GM949_A07_124R2_032.fsa	291.235	250	1352
B, 333	GM949_A07_124R2_032.fsa	292.155	448	2582
B, 334	GM949_A07_124R2_032.fsa	293.158	453	2602
B, 335	GM949_A07_124R2_032.fsa	294.16	55	214
B, 336	GM949_A07_124R2_032.fsa	295.33	26	137
B, 337	GM949_A07_124R2_032.fsa	296.248	79	395
B, 338	GM949_A07_124R2_032.fsa	297.249	90	519
B, 339	GM949_A07_124R2_032.fsa	298.166	47	191
B, 340	GM949_A07_124R2_032.fsa	299.167	111	547
B, 341	GM949_A07_124R2_032.fsa	300.165	101	466
B, 342	GM949_A07_124R2_032.fsa	301.074	329	1921
B, 343	GM949_A07_124R2_032.fsa	301.902	177	970
B, 344	GM949_A07_124R2_032.fsa	302.896	657	3977
B, 345	GM949_A07_124R2_032.fsa	303.891	78	308
B, 346	GM949_A07_124R2_032.fsa	304.888	234	1269
B, 347	GM949_A07_124R2_032.fsa	305.803	233	1369
B, 348	GM949_A07_124R2_032.fsa	306.885	147	772
B, 349	GM949_A07_124R2_032.fsa	307.969	63	297
B, 350	GM949_A07_124R2_032.fsa	308.971	271	1735
B, 351	GM949_A07_124R2_032.fsa	309.974	320	2073
B, 352	GM949_A07_124R2_032.fsa	310.895	106	548
B, 353	GM949_A07_124R2_032.fsa	311.984	59	297
B, 354	GM949_A07_124R2_032.fsa	312.908	127	701
B, 355	GM949_A07_124R2_032.fsa	314	126	696
B, 356	GM949_A07_124R2_032.fsa	314.942	128	713
B, 357	GM949_A07_124R2_032.fsa	315.969	54	193
B, 358	GM949_A07_124R2_032.fsa	316.912	68	359
B, 359	GM949_A07_124R2_032.fsa	317.941	77	366
B, 360	GM949_A07_124R2_032.fsa	318.97	107	542
B, 361	GM949_A07_124R2_032.fsa	320	150	902
B, 362	GM949_A07_124R2_032.fsa	320.928	95	493
B, 363	GM949_A07_124R2_032.fsa	321.855	78	428
B, 364	GM949_A07_124R2_032.fsa	323.202	43	207
B, 365	GM949_A07_124R2_032.fsa	324.043	71	338
B, 366	GM949_A07_124R2_032.fsa	325.052	86	505
B, 367	GM949_A07_124R2_032.fsa	326.06	26	134
B, 368	GM949_A07_124R2_032.fsa	326.983	44	198
B, 369	GM949_A07_124R2_032.fsa	327.905	108	628
B, 370	GM949_A07_124R2_032.fsa	328.911	66	379
B, 371	GM949_A07_124R2_032.fsa	329.748	132	778
B, 372	GM949_A07_124R2_032.fsa	330.836	59	309
B, 373	GM949_A07_124R2_032.fsa	331.839	62	301
B, 374	GM949_A07_124R2_032.fsa	333.008	22	123
B, 375	GM949_A07_124R2_032.fsa	334.176	32	170
B, 376	GM949_A07_124R2_032.fsa	335.093	25	132
B, 377	GM949_A07_124R2_032.fsa	335.926	44	260
B, 378	GM949_A07_124R2_032.fsa	337.008	39	181
B, 379	GM949_A07_124R2_032.fsa	337.923	112	683
B, 380	GM949_A07_124R2_032.fsa	338.837	62	435
B, 381	GM949_A07_124R2_032.fsa	339.751	136	1009
B, 382	GM949_A07_124R2_032.fsa	340.674	193	1283
B, 383	GM949_A07_124R2_032.fsa	341.852	53	242
B, 384	GM949_A07_124R2_032.fsa	342.946	49	236
B, 385	GM949_A07_124R2_032.fsa	343.872	108	624
B, 386	GM949_A07_124R2_032.fsa	344.882	374	2739
B, 387	GM949_A07_124R2_032.fsa	345.807	63	326
B, 388	GM949_A07_124R2_032.fsa	346.9	43	190
B, 389	GM949_A07_124R2_032.fsa	347.993	146	797
B, 390	GM949_A07_124R2_032.fsa	348.918	334	2064
B, 391	GM949_A07_124R2_032.fsa	350.094	132	812
B, 392	GM949_A07_124R2_032.fsa	351.103	378	2493
B, 393	GM949_A07_124R2_032.fsa	352.195	120	638
B, 394	GM949_A07_124R2_032.fsa	353.287	29	110
B, 395	GM949_A07_124R2_032.fsa	354.21	53	287
B, 396	GM949_A07_124R2_032.fsa	355.302	63	372
B, 397	GM949_A07_124R2_032.fsa	356.477	28	103
B, 398	GM949_A07_124R2_032.fsa	357.4	382	2467
B, 399	GM949_A07_124R2_032.fsa	358.239	47	160
B, 400	GM949_A07_124R2_032.fsa	359.245	170	960
B, 401	GM949_A07_124R2_032.fsa	360.249	351	2383
B, 402	GM949_A07_124R2_032.fsa	361.161	51	195
B, 403	GM949_A07_124R2_032.fsa	362.156	26	123
B, 404	GM949_A07_124R2_032.fsa	363.234	48	234
B, 405	GM949_A07_124R2_032.fsa	364.146	77	314
B, 406	GM949_A07_124R2_032.fsa	365.224	171	1024
B, 407	GM949_A07_124R2_032.fsa	366.22	193	1133
B, 408	GM949_A07_124R2_032.fsa	367.879	111	892
B, 409	GM949_A07_124R2_032.fsa	368.791	71	318
B, 410	GM949_A07_124R2_032.fsa	370.119	46	257
B, 411	GM949_A07_124R2_032.fsa	371.115	123	825
B, 412	GM949_A07_124R2_032.fsa	372.277	36	135
B, 413	GM949_A07_124R2_032.fsa	373.19	154	1002
B, 414	GM949_A07_124R2_032.fsa	374.269	100	602
B, 415	GM949_A07_124R2_032.fsa	375.1	559	4651
B, 416	GM949_A07_124R2_032.fsa	376.096	351	2670
B, 417	GM949_A07_124R2_032.fsa	377.176	10	24
B, 418	GM949_A07_124R2_032.fsa	378.173	156	911
B, 419	GM949_A07_124R2_032.fsa	379.252	99	601
B, 420	GM949_A07_124R2_032.fsa	380.169	164	1071
B, 421	GM949_A07_124R2_032.fsa	381.265	36	138
B, 422	GM949_A07_124R2_032.fsa	382.193	210	1406
B, 423	GM949_A07_124R2_032.fsa	383.121	22	70
B, 424	GM949_A07_124R2_032.fsa	385.23	337	2827
B, 425	GM949_A07_124R2_032.fsa	386.158	172	1376
B, 426	GM949_A07_124R2_032.fsa	387.087	74	477
B, 427	GM949_A07_124R2_032.fsa	388.183	104	719
B, 428	GM949_A07_124R2_032.fsa	389.28	245	1751
B, 429	GM949_A07_124R2_032.fsa	390.377	7	24
B, 430	GM949_A07_124R2_032.fsa	391.474	16	46
B, 431	GM949_A07_124R2_032.fsa	392.487	110	568
B, 432	GM949_A07_124R2_032.fsa	394.513	892	8288
B, 433	GM949_A07_124R2_032.fsa	396.032	38	201
B, 434	GM949_A07_124R2_032.fsa	397.214	28	134
B, 435	GM949_A07_124R2_032.fsa	398.227	122	781
B, 436	GM949_A07_124R2_032.fsa	399.409	73	420
B, 437	GM949_A07_124R2_032.fsa	400.331	268	2122
B, 438	GM949_A07_124R2_032.fsa	401.408	44	170
B, 439	GM949_A07_124R2_032.fsa	402.319	203	1429
B, 440	GM949_A07_124R2_032.fsa	403.315	11	25
B, 441	GM949_A07_124R2_032.fsa	404.395	11	44
B, 442	GM949_A07_124R2_032.fsa	405.226	45	252
B, 443	GM949_A07_124R2_032.fsa	406.308	122	1199
B, 444	GM949_A07_124R2_032.fsa	408.142	29	130
B, 445	GM949_A07_124R2_032.fsa	408.976	10	35
B, 446	GM949_A07_124R2_032.fsa	409.979	92	596
B, 447	GM949_A07_124R2_032.fsa	411.15	43	226
B, 448	GM949_A07_124R2_032.fsa	412.071	107	735
B, 449	GM949_A07_124R2_032.fsa	412.993	72	516
B, 450	GM949_A07_124R2_032.fsa	414	109	708
B, 451	GM949_A07_124R2_032.fsa	414.855	9	30
B, 452	GM949_A07_124R2_032.fsa	416.225	21	55
B, 453	GM949_A07_124R2_032.fsa	417.168	129	937
B, 454	GM949_A07_124R2_032.fsa	419.313	119	746
B, 455	GM949_A07_124R2_032.fsa	420.338	69	358
B, 456	GM949_A07_124R2_032.fsa	421.268	196	1821
B, 457	GM949_A07_124R2_032.fsa	422.958	47	217
B, 458	GM949_A07_124R2_032.fsa	424.056	62	324
B, 459	GM949_A07_124R2_032.fsa	425.323	6	13
B, 460	GM949_A07_124R2_032.fsa	426.252	31	152
B, 461	GM949_A07_124R2_032.fsa	427.35	36	208
B, 462	GM949_A07_124R2_032.fsa	428.194	27	127
B, 463	GM949_A07_124R2_032.fsa	429.291	63	347
B, 464	GM949_A07_124R2_032.fsa	430.304	30	151
B, 465	GM949_A07_124R2_032.fsa	431.317	88	529
B, 466	GM949_A07_124R2_032.fsa	432.245	63	373
B, 467	GM949_A07_124R2_032.fsa	433.257	79	492
B, 468	GM949_A07_124R2_032.fsa	435.196	294	2939
B, 469	GM949_A07_124R2_032.fsa	436.208	124	904
B, 470	GM949_A07_124R2_032.fsa	438.146	12	33
B, 471	GM949_A07_124R2_032.fsa	439.073	104	846
B, 472	GM949_A07_124R2_032.fsa	440	43	265
B, 473	GM949_A07_124R2_032.fsa	441.197	44	228
B, 474	GM949_A07_124R2_032.fsa	442.138	191	1717
B, 475	GM949_A07_124R2_032.fsa	443.165	223	2127
B, 476	GM949_A07_124R2_032.fsa	444.363	18	58
B, 477	GM949_A07_124R2_032.fsa	445.22	49	336
B, 478	GM949_A07_124R2_032.fsa	447.105	81	641
B, 479	GM949_A07_124R2_032.fsa	448.22	83	667
B, 480	GM949_A07_124R2_032.fsa	450.279	202	2138
B, 481	GM949_A07_124R2_032.fsa	452.083	33	162
B, 482	GM949_A07_124R2_032.fsa	453.2	19	73
B, 483	GM949_A07_124R2_032.fsa	454.231	22	83
B, 484	GM949_A07_124R2_032.fsa	455.35	59	248
B, 485	GM949_A07_124R2_032.fsa	456.296	43	178
B, 486	GM949_A07_124R2_032.fsa	457.329	65	394
B, 487	GM949_A07_124R2_032.fsa	458.363	66	431
B, 488	GM949_A07_124R2_032.fsa	459.224	91	668
B, 489	GM949_A07_124R2_032.fsa	460.341	83	456
B, 490	GM949_A07_124R2_032.fsa	461.194	15	55
B, 491	GM949_A07_124R2_032.fsa	462.219	10	36
B, 492	GM949_A07_124R2_032.fsa	463.5	46	321
B, 493	GM949_A07_124R2_032.fsa	464.441	59	418
B, 494	GM949_A07_124R2_032.fsa	465.467	22	110
B, 495	GM949_A07_124R2_032.fsa	466.409	7	28
B, 496	GM949_A07_124R2_032.fsa	467.437	49	327
B, 497	GM949_A07_124R2_032.fsa	468.294	17	89
B, 498	GM949_A07_124R2_032.fsa	470.353	332	3616
B, 499	GM949_A07_124R2_032.fsa	471.298	357	3981
B, 500	GM949_A07_124R2_032.fsa	473.189	15	43
B, 501	GM949_A07_124R2_032.fsa	475.341	39	265
B, 502	GM949_A07_124R2_032.fsa	476.289	137	1673
B, 503	GM949_A07_124R2_032.fsa	478.273	11	36
B, 504	GM949_A07_124R2_032.fsa	479.309	90	881
B, 505	GM949_A07_124R2_032.fsa	482.274	183	2131
B, 506	GM949_A07_124R2_032.fsa	483.15	133	1350
B, 507	GM949_A07_124R2_032.fsa	484.29	47	235
B, 508	GM949_A07_124R2_032.fsa	485.167	9	39
B, 509	GM949_A07_124R2_032.fsa	486.396	70	573
B, 510	GM949_A07_124R2_032.fsa	487.275	64	526
B, 511	GM949_A07_124R2_032.fsa	488.594	4	6
B, 512	GM949_A07_124R2_032.fsa	489.563	133	923
B, 513	GM949_A07_124R2_032.fsa	492.649	413	5497
B, 514	GM949_A07_124R2_032.fsa	493.356	402	6281
B, 515	GM949_A07_124R2_032.fsa	495.213	185	1566
B, 516	GM949_A07_124R2_032.fsa	497.338	67	443
B, 517	GM949_A07_124R2_032.fsa	498.313	229	2319
B, 518	GM949_A07_124R2_032.fsa	499.29	233	2676
B, 519	GM949_A07_124R2_032.fsa	500.956	15	62
B, 520	GM949_A07_124R2_032.fsa	503.139	71	1362
B, 521	GM949_A07_124R2_032.fsa	507.724	19278	216423
B, 522	GM949_A07_124R2_032.fsa	508.614	18955	268543
B, 523	GM949_A07_124R2_032.fsa	513.457	13	118
B, 524	GM949_A07_124R2_032.fsa	515.966	9	41
B, 525	GM949_A07_124R2_032.fsa	517.091	5	24
B, 526	GM949_A07_124R2_032.fsa	520.269	7	41
B, 527	GM949_A07_124R2_032.fsa	521.254	6	15
B, 528	GM949_A07_124R2_032.fsa	522.594	3	15
B, 529	GM949_A07_124R2_032.fsa	524.2	6	14
B, 530	GM949_A07_124R2_032.fsa	525.091	10	42
B, 531	GM949_A07_124R2_032.fsa	527.047	9	24
B, 532	GM949_A07_124R2_032.fsa	528.112	6	26
B, 533	GM949_A07_124R2_032.fsa	528.732	6	21
B, 534	GM949_A07_124R2_032.fsa	529.441	6	23
B, 535	GM949_A07_124R2_032.fsa	530.149	11	46
B, 536	GM949_A07_124R2_032.fsa	531.121	8	42
B, 537	GM949_A07_124R2_032.fsa	532.181	11	139
B, 538	GM949_A07_124R2_032.fsa	534.208	9	30
B, 539	GM949_A07_124R2_032.fsa	534.824	7	39
B, 540	GM949_A07_124R2_032.fsa	536.143	14	42
B, 541	GM949_A07_124R2_032.fsa	537.021	8	42
B, 542	GM949_A07_124R2_032.fsa	538.95	6	12
B, 543	GM949_A07_124R2_032.fsa	539.913	11	32
B, 544	GM949_A07_124R2_032.fsa	541.27	9	31
B, 545	GM949_A07_124R2_032.fsa	542.542	8	23
B, 546	GM949_A07_124R2_032.fsa	542.907	6	18
B, 547	GM949_A07_124R2_032.fsa	543.271	8	19
B, 548	GM949_A07_124R2_032.fsa	545.553	10	52
B, 549	GM949_A07_124R2_032.fsa	546.102	6	23
B, 550	GM949_A07_124R2_032.fsa	548.304	9	44
B, 551	GM949_A07_124R2_032.fsa	549.316	11	49
B, 552	GM949_A07_124R2_032.fsa	550.145	9	31
B, 553	GM949_A07_124R2_032.fsa	551.068	9	44
B, 554	GM949_A07_124R2_032.fsa	552.362	7	30
B, 555	GM949_A07_124R2_032.fsa	554.03	13	84
B, 556	GM949_A07_124R2_032.fsa	554.959	8	20
B, 557	GM949_A07_124R2_032.fsa	555.796	11	52
B, 558	GM949_A07_124R2_032.fsa	556.728	7	54
B, 559	GM949_A07_124R2_032.fsa	558.502	11	87
B, 560	GM949_A07_124R2_032.fsa	559.25	12	53
B, 561	GM949_A07_124R2_032.fsa	560	12	73
B, 562	GM949_A07_124R2_032.fsa	562.909	11	44
B, 563	GM949_A07_124R2_032.fsa	564.98	10	47
B, 564	GM949_A07_124R2_032.fsa	566.772	11	48
B, 565	GM949_A07_124R2_032.fsa	567.717	7	22
B, 566	GM949_A07_124R2_032.fsa	568.284	6	20
B, 567	GM949_A07_124R2_032.fsa	570.747	12	67
B, 568	GM949_A07_124R2_032.fsa	571.792	12	75
B, 569	GM949_A07_124R2_032.fsa	572.552	7	38
B, 570	GM949_A07_124R2_032.fsa	573.979	9	65
B, 571	GM949_A07_124R2_032.fsa	575.409	9	34
B, 572	GM949_A07_124R2_032.fsa	577.797	9	55
B, 573	GM949_A07_124R2_032.fsa	578.946	13	87
B, 574	GM949_A07_124R2_032.fsa	580.766	14	120
B, 575	GM949_A07_124R2_032.fsa	582.203	9	34
B, 576	GM949_A07_124R2_032.fsa	583.067	9	52
B, 577	GM949_A07_124R2_032.fsa	584.027	7	26
B, 578	GM949_A07_124R2_032.fsa	585.085	13	32
B, 579	GM949_A07_124R2_032.fsa	585.758	10	28
B, 580	GM949_A07_124R2_032.fsa	586.817	8	26
B, 581	GM949_A07_124R2_032.fsa	587.588	4	13
B, 582	GM949_A07_124R2_032.fsa	588.359	6	11
B, 583	GM949_A07_124R2_032.fsa	589.808	9	44
B, 584	GM949_A07_124R2_032.fsa	591.548	9	34
B, 585	GM949_A07_124R2_032.fsa	592.903	10	75
B, 586	GM949_A07_124R2_032.fsa	593.776	12	46
B, 587	GM949_A07_124R2_032.fsa	594.455	7	37
B, 588	GM949_A07_124R2_032.fsa	595.814	6	25
B, 589	GM949_A07_124R2_032.fsa	596.689	7	46
B, 590	GM949_A07_124R2_032.fsa	597.564	9	85
B, 591	GM949_A07_124R2_032.fsa	599.122	16	72
B, 592	GM949_A07_124R2_032.fsa	602.029	9	41
B, 593	GM949_A07_124R2_032.fsa	603.188	11	60
B, 594	GM949_A07_124R2_032.fsa	605.894	13	47
B, 595	GM949_A07_124R2_032.fsa	608.406	7	22
B, 596	GM949_A07_124R2_032.fsa	609.082	6	31
B, 597	GM949_A07_124R2_032.fsa	610.435	8	44
B, 598	GM949_A07_124R2_032.fsa	611.304	7	29
B, 599	GM949_A07_124R2_032.fsa	613.14	11	61
B, 600	GM949_A07_124R2_032.fsa	614.589	7	54
B, 601	GM949_A07_124R2_032.fsa	615.459	8	35
B, 602	GM949_A07_124R2_032.fsa	616.039	9	41
B, 603	GM949_A07_124R2_032.fsa	617.295	12	94
B, 604	GM949_A07_124R2_032.fsa	619.517	12	53
B, 605	GM949_A07_124R2_032.fsa	620.58	12	42
B, 606	GM949_A07_124R2_032.fsa	621.353	7	10
B, 607	GM949_A07_124R2_032.fsa	622.995	13	109
B, 608	GM949_A07_124R2_032.fsa	623.672	10	50
B, 609	GM949_A07_124R2_032.fsa	625.411	9	40
B, 610	GM949_A07_124R2_032.fsa	626.28	8	40
B, 611	GM949_A07_124R2_032.fsa	627.44	7	31
G, 1	GM949_A07_124R2_032.fsa	29.4708	168	1014
G, 2	GM949_A07_124R2_032.fsa	31.0785	79	537
G, 3	GM949_A07_124R2_032.fsa	168.578	53	233
G, 4	GM949_A07_124R2_032.fsa	507.991	490	4165
G, 5	GM949_A07_124R2_032.fsa	508.792	632	10365
Y, 1	GM949_A07_124R2_032.fsa	505.6	51	319
Y, 2	GM949_A07_124R2_032.fsa	511.565	57	473
R, 1	GM949_A07_124R2_032.fsa	29.9129	57	389
R, 2	GM949_A07_124R2_032.fsa	231.785	50	181
R, 3	GM949_A07_124R2_032.fsa	508.08	143	379
O, 1	GM949_A07_124R2_032.fsa	20	776	7589
O, 2	GM949_A07_124R2_032.fsa	40	737	5164
O, 3	GM949_A07_124R2_032.fsa	60	1261	7210
O, 4	GM949_A07_124R2_032.fsa	60.9467	55	290
O, 5	GM949_A07_124R2_032.fsa	80	844	4806
O, 6	GM949_A07_124R2_032.fsa	100	1323	7296
O, 7	GM949_A07_124R2_032.fsa	114	1571	8224
O, 8	GM949_A07_124R2_032.fsa	120	1226	6651
O, 9	GM949_A07_124R2_032.fsa	140	951	5090
O, 10	GM949_A07_124R2_032.fsa	160	1074	5896
O, 11	GM949_A07_124R2_032.fsa	180	1289	6742
O, 12	GM949_A07_124R2_032.fsa	200	1104	5977
O, 13	GM949_A07_124R2_032.fsa	214	1106	6089
O, 14	GM949_A07_124R2_032.fsa	220	950	5307
O, 15	GM949_A07_124R2_032.fsa	240	1386	8056
O, 16	GM949_A07_124R2_032.fsa	250	643	3884
O, 17	GM949_A07_124R2_032.fsa	260	1075	6612
O, 18	GM949_A07_124R2_032.fsa	280	1133	7489
O, 19	GM949_A07_124R2_032.fsa	300	1134	7983
O, 20	GM949_A07_124R2_032.fsa	314	710	5302
O, 21	GM949_A07_124R2_032.fsa	320	791	5923
O, 22	GM949_A07_124R2_032.fsa	340	936	7490
O, 23	GM949_A07_124R2_032.fsa	360	744	6211
O, 24	GM949_A07_124R2_032.fsa	380	498	4385
O, 25	GM949_A07_124R2_032.fsa	400	652	6127
O, 26	GM949_A07_124R2_032.fsa	414	634	6048
O, 27	GM949_A07_124R2_032.fsa	420	589	5718
O, 28	GM949_A07_124R2_032.fsa	440	722	7356
O, 29	GM949_A07_124R2_032.fsa	460	749	8021
O, 30	GM949_A07_124R2_032.fsa	480	727	7886
O, 31	GM949_A07_124R2_032.fsa	500	332	3688
O, 32	GM949_A07_124R2_032.fsa	514	382	4324
O, 33	GM949_A07_124R2_032.fsa	520	641	8973
O, 34	GM949_A07_124R2_032.fsa	540	606	7457
O, 35	GM949_A07_124R2_032.fsa	560	390	4962
O, 36	GM949_A07_124R2_032.fsa	580	609	7711
O, 37	GM949_A07_124R2_032.fsa	600	424	5309

## Sheet: 124R3
Dye/Sample Peak	Sample File Name	Size	Height	Area in Point
B, 1	GM949_A08_124R3_032.fsa		7	29
B, 2	GM949_A08_124R3_032.fsa		13	61
B, 3	GM949_A08_124R3_032.fsa		7	43
B, 4	GM949_A08_124R3_032.fsa		9	46
B, 5	GM949_A08_124R3_032.fsa		14	47
B, 6	GM949_A08_124R3_032.fsa		7	60
B, 7	GM949_A08_124R3_032.fsa		9	32
B, 8	GM949_A08_124R3_032.fsa		10	49
B, 9	GM949_A08_124R3_032.fsa		11	56
B, 10	GM949_A08_124R3_032.fsa		8	42
B, 11	GM949_A08_124R3_032.fsa		10	35
B, 12	GM949_A08_124R3_032.fsa		11	35
B, 13	GM949_A08_124R3_032.fsa		10	40
B, 14	GM949_A08_124R3_032.fsa		9	32
B, 15	GM949_A08_124R3_032.fsa		8	56
B, 16	GM949_A08_124R3_032.fsa		10	60
B, 17	GM949_A08_124R3_032.fsa		7	34
B, 18	GM949_A08_124R3_032.fsa		12	45
B, 19	GM949_A08_124R3_032.fsa		10	72
B, 20	GM949_A08_124R3_032.fsa		9	12
B, 21	GM949_A08_124R3_032.fsa		7	36
B, 22	GM949_A08_124R3_032.fsa		5	18
B, 23	GM949_A08_124R3_032.fsa		9	30
B, 24	GM949_A08_124R3_032.fsa		8	27
B, 25	GM949_A08_124R3_032.fsa		8	32
B, 26	GM949_A08_124R3_032.fsa		8	45
B, 27	GM949_A08_124R3_032.fsa		8	34
B, 28	GM949_A08_124R3_032.fsa		8	31
B, 29	GM949_A08_124R3_032.fsa		10	44
B, 30	GM949_A08_124R3_032.fsa		11	54
B, 31	GM949_A08_124R3_032.fsa		24	97
B, 32	GM949_A08_124R3_032.fsa		9	32
B, 33	GM949_A08_124R3_032.fsa		7	24
B, 34	GM949_A08_124R3_032.fsa		8	51
B, 35	GM949_A08_124R3_032.fsa		7	23
B, 36	GM949_A08_124R3_032.fsa		6	31
B, 37	GM949_A08_124R3_032.fsa		12	67
B, 38	GM949_A08_124R3_032.fsa		7	41
B, 39	GM949_A08_124R3_032.fsa		4	18
B, 40	GM949_A08_124R3_032.fsa		13	79
B, 41	GM949_A08_124R3_032.fsa		13	79
B, 42	GM949_A08_124R3_032.fsa		10	44
B, 43	GM949_A08_124R3_032.fsa		8	62
B, 44	GM949_A08_124R3_032.fsa		8	51
B, 45	GM949_A08_124R3_032.fsa		14	95
B, 46	GM949_A08_124R3_032.fsa		14	79
B, 47	GM949_A08_124R3_032.fsa		10	67
B, 48	GM949_A08_124R3_032.fsa		11	72
B, 49	GM949_A08_124R3_032.fsa		8	59
B, 50	GM949_A08_124R3_032.fsa		10	33
B, 51	GM949_A08_124R3_032.fsa		11	35
B, 52	GM949_A08_124R3_032.fsa		10	66
B, 53	GM949_A08_124R3_032.fsa		13	61
B, 54	GM949_A08_124R3_032.fsa		14	81
B, 55	GM949_A08_124R3_032.fsa		9	75
B, 56	GM949_A08_124R3_032.fsa		10	71
B, 57	GM949_A08_124R3_032.fsa		14	78
B, 58	GM949_A08_124R3_032.fsa		19	125
B, 59	GM949_A08_124R3_032.fsa		5	25
B, 60	GM949_A08_124R3_032.fsa		14	66
B, 61	GM949_A08_124R3_032.fsa		10	63
B, 62	GM949_A08_124R3_032.fsa		9	36
B, 63	GM949_A08_124R3_032.fsa		10	51
B, 64	GM949_A08_124R3_032.fsa		7	13
B, 65	GM949_A08_124R3_032.fsa		15	72
B, 66	GM949_A08_124R3_032.fsa		10	27
B, 67	GM949_A08_124R3_032.fsa		16	115
B, 68	GM949_A08_124R3_032.fsa		6	23
B, 69	GM949_A08_124R3_032.fsa		218	1805
B, 70	GM949_A08_124R3_032.fsa		118	1130
B, 71	GM949_A08_124R3_032.fsa		153	942
B, 72	GM949_A08_124R3_032.fsa		144	836
B, 73	GM949_A08_124R3_032.fsa	0.4317	61	526
B, 74	GM949_A08_124R3_032.fsa	2.7338	45	273
B, 75	GM949_A08_124R3_032.fsa	4.0288	20	119
B, 76	GM949_A08_124R3_032.fsa	5.4676	18	107
B, 77	GM949_A08_124R3_032.fsa	7.3381	10	36
B, 78	GM949_A08_124R3_032.fsa	9.4964	14	102
B, 79	GM949_A08_124R3_032.fsa	11.7986	6	40
B, 80	GM949_A08_124R3_032.fsa	14.2446	90	292
B, 81	GM949_A08_124R3_032.fsa	15.2518	22	113
B, 82	GM949_A08_124R3_032.fsa	16.4029	24	238
B, 83	GM949_A08_124R3_032.fsa	19.1367	26	98
B, 84	GM949_A08_124R3_032.fsa	20.656	320	1549
B, 85	GM949_A08_124R3_032.fsa	22.2726	154	1552
B, 86	GM949_A08_124R3_032.fsa	25.8678	6	24
B, 87	GM949_A08_124R3_032.fsa	29.1549	6484	34089
B, 88	GM949_A08_124R3_032.fsa	30.8889	2732	16347
B, 89	GM949_A08_124R3_032.fsa	33.2774	790	3804
B, 90	GM949_A08_124R3_032.fsa	34.9173	264	1108
B, 91	GM949_A08_124R3_032.fsa	35.9901	238	956
B, 92	GM949_A08_124R3_032.fsa	37.3088	100	441
B, 93	GM949_A08_124R3_032.fsa	38.8593	440	1966
B, 94	GM949_A08_124R3_032.fsa	40.4716	181	1049
B, 95	GM949_A08_124R3_032.fsa	42.4529	10	24
B, 96	GM949_A08_124R3_032.fsa	43.7156	87	399
B, 97	GM949_A08_124R3_032.fsa	44.8507	313	1784
B, 98	GM949_A08_124R3_032.fsa	46.5312	224	1185
B, 99	GM949_A08_124R3_032.fsa	47.8569	4	27
B, 100	GM949_A08_124R3_032.fsa	50.0309	49	306
B, 101	GM949_A08_124R3_032.fsa	51.5271	102	766
B, 102	GM949_A08_124R3_032.fsa	54.5626	617	4105
B, 103	GM949_A08_124R3_032.fsa	56.3035	242	1002
B, 104	GM949_A08_124R3_032.fsa	57.3149	304	1437
B, 105	GM949_A08_124R3_032.fsa	58.1173	121	459
B, 106	GM949_A08_124R3_032.fsa	59.2112	468	2131
B, 107	GM949_A08_124R3_032.fsa	60.7293	148	631
B, 108	GM949_A08_124R3_032.fsa	62.2872	73	367
B, 109	GM949_A08_124R3_032.fsa	63.4257	38	181
B, 110	GM949_A08_124R3_032.fsa	64.8696	17	46
B, 111	GM949_A08_124R3_032.fsa	65.8976	522	2659
B, 112	GM949_A08_124R3_032.fsa	66.9228	150	905
B, 113	GM949_A08_124R3_032.fsa	68.6593	435	2168
B, 114	GM949_A08_124R3_032.fsa	69.6769	29	106
B, 115	GM949_A08_124R3_032.fsa	72.1081	547	2610
B, 116	GM949_A08_124R3_032.fsa	74.2224	669	4314
B, 117	GM949_A08_124R3_032.fsa	76.0251	243	1115
B, 118	GM949_A08_124R3_032.fsa	76.8235	8	23
B, 119	GM949_A08_124R3_032.fsa	77.9185	427	1984
B, 120	GM949_A08_124R3_032.fsa	78.9112	74	336
B, 121	GM949_A08_124R3_032.fsa	79.8023	17	50
B, 122	GM949_A08_124R3_032.fsa	80.8836	179	794
B, 123	GM949_A08_124R3_032.fsa	81.9619	140	663
B, 124	GM949_A08_124R3_032.fsa	83.1359	36	117
B, 125	GM949_A08_124R3_032.fsa	84.2101	205	914
B, 126	GM949_A08_124R3_032.fsa	85.1849	244	1106
B, 127	GM949_A08_124R3_032.fsa	86.3526	41	165
B, 128	GM949_A08_124R3_032.fsa	87.421	142	632
B, 129	GM949_A08_124R3_032.fsa	88.3907	67	240
B, 130	GM949_A08_124R3_032.fsa	89.3587	107	449
B, 131	GM949_A08_124R3_032.fsa	90.3252	126	536
B, 132	GM949_A08_124R3_032.fsa	91.2902	119	487
B, 133	GM949_A08_124R3_032.fsa	92.446	59	236
B, 134	GM949_A08_124R3_032.fsa	93.3114	149	642
B, 135	GM949_A08_124R3_032.fsa	94.6552	42	140
B, 136	GM949_A08_124R3_032.fsa	95.6131	147	562
B, 137	GM949_A08_124R3_032.fsa	96.474	97	364
B, 138	GM949_A08_124R3_032.fsa	97.429	244	1051
B, 139	GM949_A08_124R3_032.fsa	98.4778	53	222
B, 140	GM949_A08_124R3_032.fsa	99.4296	156	661
B, 141	GM949_A08_124R3_032.fsa	100.388	67	203
B, 142	GM949_A08_124R3_032.fsa	101.357	109	476
B, 143	GM949_A08_124R3_032.fsa	102.323	70	278
B, 144	GM949_A08_124R3_032.fsa	103.286	91	416
B, 145	GM949_A08_124R3_032.fsa	104.151	35	114
B, 146	GM949_A08_124R3_032.fsa	105.588	106	467
B, 147	GM949_A08_124R3_032.fsa	106.448	49	177
B, 148	GM949_A08_124R3_032.fsa	107.4	66	270
B, 149	GM949_A08_124R3_032.fsa	108.445	143	635
B, 150	GM949_A08_124R3_032.fsa	109.393	163	721
B, 151	GM949_A08_124R3_032.fsa	110.149	36	155
B, 152	GM949_A08_124R3_032.fsa	111.562	167	738
B, 153	GM949_A08_124R3_032.fsa	112.502	67	244
B, 154	GM949_A08_124R3_032.fsa	113.532	65	249
B, 155	GM949_A08_124R3_032.fsa	114.458	133	590
B, 156	GM949_A08_124R3_032.fsa	115.373	164	779
B, 157	GM949_A08_124R3_032.fsa	116.285	28	98
B, 158	GM949_A08_124R3_032.fsa	117.467	255	1182
B, 159	GM949_A08_124R3_032.fsa	118.374	59	278
B, 160	GM949_A08_124R3_032.fsa	119.639	40	153
B, 161	GM949_A08_124R3_032.fsa	120.538	148	627
B, 162	GM949_A08_124R3_032.fsa	121.436	342	1549
B, 163	GM949_A08_124R3_032.fsa	122.423	94	338
B, 164	GM949_A08_124R3_032.fsa	123.41	1087	5633
B, 165	GM949_A08_124R3_032.fsa	124.576	461	2163
B, 166	GM949_A08_124R3_032.fsa	125.474	398	1771
B, 167	GM949_A08_124R3_032.fsa	126.64	78	328
B, 168	GM949_A08_124R3_032.fsa	127.806	553	2485
B, 169	GM949_A08_124R3_032.fsa	128.882	57	240
B, 170	GM949_A08_124R3_032.fsa	129.69	161	725
B, 171	GM949_A08_124R3_032.fsa	130.407	47	172
B, 172	GM949_A08_124R3_032.fsa	131.483	945	4574
B, 173	GM949_A08_124R3_032.fsa	132.29	90	391
B, 174	GM949_A08_124R3_032.fsa	133.097	51	214
B, 175	GM949_A08_124R3_032.fsa	134.173	999	4585
B, 176	GM949_A08_124R3_032.fsa	135.159	74	293
B, 177	GM949_A08_124R3_032.fsa	136.145	76	324
B, 178	GM949_A08_124R3_032.fsa	137.132	181	808
B, 179	GM949_A08_124R3_032.fsa	137.938	111	509
B, 180	GM949_A08_124R3_032.fsa	139.283	846	4035
B, 181	GM949_A08_124R3_032.fsa	140.091	72	299
B, 182	GM949_A08_124R3_032.fsa	141.006	449	2039
B, 183	GM949_A08_124R3_032.fsa	142.103	112	470
B, 184	GM949_A08_124R3_032.fsa	142.925	585	2874
B, 185	GM949_A08_124R3_032.fsa	144.022	412	1943
B, 186	GM949_A08_124R3_032.fsa	145.027	124	547
B, 187	GM949_A08_124R3_032.fsa	145.849	40	137
B, 188	GM949_A08_124R3_032.fsa	146.946	674	3055
B, 189	GM949_A08_124R3_032.fsa	147.951	446	1997
B, 190	GM949_A08_124R3_032.fsa	149.047	259	1269
B, 191	GM949_A08_124R3_032.fsa	149.869	345	1636
B, 192	GM949_A08_124R3_032.fsa	150.782	120	503
B, 193	GM949_A08_124R3_032.fsa	151.786	210	924
B, 194	GM949_A08_124R3_032.fsa	152.973	115	457
B, 195	GM949_A08_124R3_032.fsa	154.16	405	1864
B, 196	GM949_A08_124R3_032.fsa	155.164	278	1270
B, 197	GM949_A08_124R3_032.fsa	156.35	212	930
B, 198	GM949_A08_124R3_032.fsa	157.354	499	2239
B, 199	GM949_A08_124R3_032.fsa	158.267	42	150
B, 200	GM949_A08_124R3_032.fsa	159.27	475	2163
B, 201	GM949_A08_124R3_032.fsa	160.18	206	890
B, 202	GM949_A08_124R3_032.fsa	161.169	110	453
B, 203	GM949_A08_124R3_032.fsa	162.068	242	1090
B, 204	GM949_A08_124R3_032.fsa	163.236	84	354
B, 205	GM949_A08_124R3_032.fsa	164.402	434	1986
B, 206	GM949_A08_124R3_032.fsa	165.478	141	670
B, 207	GM949_A08_124R3_032.fsa	166.732	156	734
B, 208	GM949_A08_124R3_032.fsa	167.448	67	313
B, 209	GM949_A08_124R3_032.fsa	168.431	976	4727
B, 210	GM949_A08_124R3_032.fsa	169.504	13	49
B, 211	GM949_A08_124R3_032.fsa	170.575	550	2480
B, 212	GM949_A08_124R3_032.fsa	171.646	199	849
B, 213	GM949_A08_124R3_032.fsa	172.537	185	807
B, 214	GM949_A08_124R3_032.fsa	173.428	86	309
B, 215	GM949_A08_124R3_032.fsa	174.407	243	1115
B, 216	GM949_A08_124R3_032.fsa	175.296	159	641
B, 217	GM949_A08_124R3_032.fsa	176.452	124	493
B, 218	GM949_A08_124R3_032.fsa	177.428	120	558
B, 219	GM949_A08_124R3_032.fsa	178.227	216	1030
B, 220	GM949_A08_124R3_032.fsa	179.202	99	413
B, 221	GM949_A08_124R3_032.fsa	180.178	63	229
B, 222	GM949_A08_124R3_032.fsa	180.98	75	307
B, 223	GM949_A08_124R3_032.fsa	182.227	241	1147
B, 224	GM949_A08_124R3_032.fsa	183.295	81	335
B, 225	GM949_A08_124R3_032.fsa	184.273	71	312
B, 226	GM949_A08_124R3_032.fsa	185.161	191	937
B, 227	GM949_A08_124R3_032.fsa	186.049	88	415
B, 228	GM949_A08_124R3_032.fsa	187.025	34	139
B, 229	GM949_A08_124R3_032.fsa	188.089	143	617
B, 230	GM949_A08_124R3_032.fsa	189.063	156	702
B, 231	GM949_A08_124R3_032.fsa	190.037	84	351
B, 232	GM949_A08_124R3_032.fsa	190.922	153	723
B, 233	GM949_A08_124R3_032.fsa	191.894	91	384
B, 234	GM949_A08_124R3_032.fsa	192.866	96	405
B, 235	GM949_A08_124R3_032.fsa	193.749	128	582
B, 236	GM949_A08_124R3_032.fsa	194.719	132	601
B, 237	GM949_A08_124R3_032.fsa	195.777	137	621
B, 238	GM949_A08_124R3_032.fsa	196.746	233	980
B, 239	GM949_A08_124R3_032.fsa	197.714	189	774
B, 240	GM949_A08_124R3_032.fsa	198.682	156	664
B, 241	GM949_A08_124R3_032.fsa	199.561	139	635
B, 242	GM949_A08_124R3_032.fsa	200.521	281	1254
B, 243	GM949_A08_124R3_032.fsa	201.563	70	293
B, 244	GM949_A08_124R3_032.fsa	202.519	58	235
B, 245	GM949_A08_124R3_032.fsa	203.474	101	433
B, 246	GM949_A08_124R3_032.fsa	204.43	139	691
B, 247	GM949_A08_124R3_032.fsa	205.473	80	388
B, 248	GM949_A08_124R3_032.fsa	206.517	102	468
B, 249	GM949_A08_124R3_032.fsa	207.386	235	1121
B, 250	GM949_A08_124R3_032.fsa	208.43	269	1303
B, 251	GM949_A08_124R3_032.fsa	209.387	155	737
B, 252	GM949_A08_124R3_032.fsa	210.605	92	370
B, 253	GM949_A08_124R3_032.fsa	211.562	253	1237
B, 254	GM949_A08_124R3_032.fsa	212.52	84	339
B, 255	GM949_A08_124R3_032.fsa	213.477	105	575
B, 256	GM949_A08_124R3_032.fsa	214.53	267	1266
B, 257	GM949_A08_124R3_032.fsa	215.502	66	274
B, 258	GM949_A08_124R3_032.fsa	216.561	105	466
B, 259	GM949_A08_124R3_032.fsa	217.443	267	1274
B, 260	GM949_A08_124R3_032.fsa	218.502	114	515
B, 261	GM949_A08_124R3_032.fsa	219.471	140	675
B, 262	GM949_A08_124R3_032.fsa	220.43	159	741
B, 263	GM949_A08_124R3_032.fsa	221.376	52	232
B, 264	GM949_A08_124R3_032.fsa	222.321	57	252
B, 265	GM949_A08_124R3_032.fsa	223.266	91	473
B, 266	GM949_A08_124R3_032.fsa	224.21	128	632
B, 267	GM949_A08_124R3_032.fsa	225.068	59	246
B, 268	GM949_A08_124R3_032.fsa	226.182	51	267
B, 269	GM949_A08_124R3_032.fsa	227.21	195	999
B, 270	GM949_A08_124R3_032.fsa	227.98	82	420
B, 271	GM949_A08_124R3_032.fsa	229.007	260	1281
B, 272	GM949_A08_124R3_032.fsa	229.947	76	342
B, 273	GM949_A08_124R3_032.fsa	230.887	158	706
B, 274	GM949_A08_124R3_032.fsa	231.826	539	2827
B, 275	GM949_A08_124R3_032.fsa	232.85	98	452
B, 276	GM949_A08_124R3_032.fsa	233.788	67	254
B, 277	GM949_A08_124R3_032.fsa	234.726	249	1226
B, 278	GM949_A08_124R3_032.fsa	235.663	49	208
B, 279	GM949_A08_124R3_032.fsa	236.685	87	399
B, 280	GM949_A08_124R3_032.fsa	237.705	139	709
B, 281	GM949_A08_124R3_032.fsa	238.726	89	434
B, 282	GM949_A08_124R3_032.fsa	239.66	178	855
B, 283	GM949_A08_124R3_032.fsa	240.612	301	1575
B, 284	GM949_A08_124R3_032.fsa	241.573	70	310
B, 285	GM949_A08_124R3_032.fsa	242.532	88	412
B, 286	GM949_A08_124R3_032.fsa	243.491	110	479
B, 287	GM949_A08_124R3_032.fsa	244.536	279	1379
B, 288	GM949_A08_124R3_032.fsa	245.492	77	379
B, 289	GM949_A08_124R3_032.fsa	246.534	161	803
B, 290	GM949_A08_124R3_032.fsa	247.576	101	473
B, 291	GM949_A08_124R3_032.fsa	248.702	82	401
B, 292	GM949_A08_124R3_032.fsa	249.74	62	282
B, 293	GM949_A08_124R3_032.fsa	250.677	85	386
B, 294	GM949_A08_124R3_032.fsa	251.606	133	617
B, 295	GM949_A08_124R3_032.fsa	252.535	204	1024
B, 296	GM949_A08_124R3_032.fsa	253.462	175	908
B, 297	GM949_A08_124R3_032.fsa	254.387	129	608
B, 298	GM949_A08_124R3_032.fsa	255.396	84	376
B, 299	GM949_A08_124R3_032.fsa	256.319	178	944
B, 300	GM949_A08_124R3_032.fsa	257.409	53	248
B, 301	GM949_A08_124R3_032.fsa	258.413	82	396
B, 302	GM949_A08_124R3_032.fsa	259.416	169	807
B, 303	GM949_A08_124R3_032.fsa	260.339	279	1469
B, 304	GM949_A08_124R3_032.fsa	261.272	97	406
B, 305	GM949_A08_124R3_032.fsa	262.289	223	1159
B, 306	GM949_A08_124R3_032.fsa	263.391	125	651
B, 307	GM949_A08_124R3_032.fsa	264.493	111	533
B, 308	GM949_A08_124R3_032.fsa	265.425	80	358
B, 309	GM949_A08_124R3_032.fsa	266.357	65	279
B, 310	GM949_A08_124R3_032.fsa	267.375	127	620
B, 311	GM949_A08_124R3_032.fsa	268.307	130	577
B, 312	GM949_A08_124R3_032.fsa	269.154	157	803
B, 313	GM949_A08_124R3_032.fsa	270.086	134	692
B, 314	GM949_A08_124R3_032.fsa	271.103	44	205
B, 315	GM949_A08_124R3_032.fsa	272.12	45	199
B, 316	GM949_A08_124R3_032.fsa	273.052	83	406
B, 317	GM949_A08_124R3_032.fsa	274.069	243	1410
B, 318	GM949_A08_124R3_032.fsa	275.086	79	423
B, 319	GM949_A08_124R3_032.fsa	276.103	120	639
B, 320	GM949_A08_124R3_032.fsa	277.119	80	351
B, 321	GM949_A08_124R3_032.fsa	278.136	96	482
B, 322	GM949_A08_124R3_032.fsa	279.153	67	352
B, 323	GM949_A08_124R3_032.fsa	280.084	203	1131
B, 324	GM949_A08_124R3_032.fsa	281.092	62	345
B, 325	GM949_A08_124R3_032.fsa	282.268	82	453
B, 326	GM949_A08_124R3_032.fsa	283.108	115	675
B, 327	GM949_A08_124R3_032.fsa	284.366	57	306
B, 328	GM949_A08_124R3_032.fsa	285.373	52	218
B, 329	GM949_A08_124R3_032.fsa	286.295	77	394
B, 330	GM949_A08_124R3_032.fsa	287.301	110	511
B, 331	GM949_A08_124R3_032.fsa	288.222	189	1078
B, 332	GM949_A08_124R3_032.fsa	289.311	90	385
B, 333	GM949_A08_124R3_032.fsa	290.231	344	1928
B, 334	GM949_A08_124R3_032.fsa	291.235	237	1277
B, 335	GM949_A08_124R3_032.fsa	292.155	422	2548
B, 336	GM949_A08_124R3_032.fsa	293.158	438	2502
B, 337	GM949_A08_124R3_032.fsa	294.16	41	148
B, 338	GM949_A08_124R3_032.fsa	295.163	31	124
B, 339	GM949_A08_124R3_032.fsa	296.248	70	369
B, 340	GM949_A08_124R3_032.fsa	297.082	80	420
B, 341	GM949_A08_124R3_032.fsa	298.166	43	178
B, 342	GM949_A08_124R3_032.fsa	299.167	105	469
B, 343	GM949_A08_124R3_032.fsa	300.165	98	400
B, 344	GM949_A08_124R3_032.fsa	301.074	301	1777
B, 345	GM949_A08_124R3_032.fsa	301.985	167	901
B, 346	GM949_A08_124R3_032.fsa	302.896	612	3828
B, 347	GM949_A08_124R3_032.fsa	303.891	57	245
B, 348	GM949_A08_124R3_032.fsa	304.888	226	1235
B, 349	GM949_A08_124R3_032.fsa	305.803	226	1272
B, 350	GM949_A08_124R3_032.fsa	306.885	144	747
B, 351	GM949_A08_124R3_032.fsa	307.885	51	264
B, 352	GM949_A08_124R3_032.fsa	308.971	268	1718
B, 353	GM949_A08_124R3_032.fsa	309.974	313	2107
B, 354	GM949_A08_124R3_032.fsa	310.979	93	542
B, 355	GM949_A08_124R3_032.fsa	311.901	67	289
B, 356	GM949_A08_124R3_032.fsa	312.908	118	656
B, 357	GM949_A08_124R3_032.fsa	314	115	635
B, 358	GM949_A08_124R3_032.fsa	314.942	126	673
B, 359	GM949_A08_124R3_032.fsa	315.97	51	219
B, 360	GM949_A08_124R3_032.fsa	316.913	57	295
B, 361	GM949_A08_124R3_032.fsa	318.027	72	407
B, 362	GM949_A08_124R3_032.fsa	319.056	95	536
B, 363	GM949_A08_124R3_032.fsa	320	141	914
B, 364	GM949_A08_124R3_032.fsa	320.924	95	538
B, 365	GM949_A08_124R3_032.fsa	321.932	83	429
B, 366	GM949_A08_124R3_032.fsa	323.023	37	214
B, 367	GM949_A08_124R3_032.fsa	324.112	62	387
B, 368	GM949_A08_124R3_032.fsa	325.033	85	520
B, 369	GM949_A08_124R3_032.fsa	325.953	23	105
B, 370	GM949_A08_124R3_032.fsa	326.957	36	155
B, 371	GM949_A08_124R3_032.fsa	327.959	91	543
B, 372	GM949_A08_124R3_032.fsa	328.793	58	337
B, 373	GM949_A08_124R3_032.fsa	329.711	117	745
B, 374	GM949_A08_124R3_032.fsa	330.794	49	282
B, 375	GM949_A08_124R3_032.fsa	331.792	58	286
B, 376	GM949_A08_124R3_032.fsa	332.957	24	130
B, 377	GM949_A08_124R3_032.fsa	334.203	39	188
B, 378	GM949_A08_124R3_032.fsa	335.033	33	136
B, 379	GM949_A08_124R3_032.fsa	335.945	46	257
B, 380	GM949_A08_124R3_032.fsa	337.022	25	107
B, 381	GM949_A08_124R3_032.fsa	337.85	100	653
B, 382	GM949_A08_124R3_032.fsa	338.843	71	417
B, 383	GM949_A08_124R3_032.fsa	339.752	131	958
B, 384	GM949_A08_124R3_032.fsa	340.673	170	1177
B, 385	GM949_A08_124R3_032.fsa	341.851	47	209
B, 386	GM949_A08_124R3_032.fsa	342.86	51	215
B, 387	GM949_A08_124R3_032.fsa	343.869	95	582
B, 388	GM949_A08_124R3_032.fsa	344.878	370	2748
B, 389	GM949_A08_124R3_032.fsa	345.887	58	323
B, 390	GM949_A08_124R3_032.fsa	346.979	41	185
B, 391	GM949_A08_124R3_032.fsa	347.904	131	713
B, 392	GM949_A08_124R3_032.fsa	348.913	298	1918
B, 393	GM949_A08_124R3_032.fsa	350.005	119	679
B, 394	GM949_A08_124R3_032.fsa	351.098	354	2293
B, 395	GM949_A08_124R3_032.fsa	352.19	102	513
B, 396	GM949_A08_124R3_032.fsa	353.282	29	120
B, 397	GM949_A08_124R3_032.fsa	354.206	52	259
B, 398	GM949_A08_124R3_032.fsa	355.298	60	378
B, 399	GM949_A08_124R3_032.fsa	356.39	34	125
B, 400	GM949_A08_124R3_032.fsa	357.397	365	2415
B, 401	GM949_A08_124R3_032.fsa	358.321	39	174
B, 402	GM949_A08_124R3_032.fsa	359.244	168	952
B, 403	GM949_A08_124R3_032.fsa	360.249	348	2379
B, 404	GM949_A08_124R3_032.fsa	361.079	40	163
B, 405	GM949_A08_124R3_032.fsa	362.241	21	79
B, 406	GM949_A08_124R3_032.fsa	363.154	41	222
B, 407	GM949_A08_124R3_032.fsa	364.232	63	281
B, 408	GM949_A08_124R3_032.fsa	365.228	158	993
B, 409	GM949_A08_124R3_032.fsa	366.224	171	1048
B, 410	GM949_A08_124R3_032.fsa	367.967	100	786
B, 411	GM949_A08_124R3_032.fsa	368.88	63	309
B, 412	GM949_A08_124R3_032.fsa	370.125	37	193
B, 413	GM949_A08_124R3_032.fsa	371.12	111	758
B, 414	GM949_A08_124R3_032.fsa	372.282	32	111
B, 415	GM949_A08_124R3_032.fsa	373.278	155	959
B, 416	GM949_A08_124R3_032.fsa	374.274	101	566
B, 417	GM949_A08_124R3_032.fsa	375.187	554	4473
B, 418	GM949_A08_124R3_032.fsa	376.1	358	2741
B, 419	GM949_A08_124R3_032.fsa	377.178	10	27
B, 420	GM949_A08_124R3_032.fsa	378.257	142	851
B, 421	GM949_A08_124R3_032.fsa	379.336	114	645
B, 422	GM949_A08_124R3_032.fsa	380.168	155	1078
B, 423	GM949_A08_124R3_032.fsa	381.26	29	107
B, 424	GM949_A08_124R3_032.fsa	382.268	200	1367
B, 425	GM949_A08_124R3_032.fsa	383.192	18	50
B, 426	GM949_A08_124R3_032.fsa	384.284	46	208
B, 427	GM949_A08_124R3_032.fsa	385.124	304	2494
B, 428	GM949_A08_124R3_032.fsa	386.216	156	1175
B, 429	GM949_A08_124R3_032.fsa	387.224	73	397
B, 430	GM949_A08_124R3_032.fsa	388.232	95	583
B, 431	GM949_A08_124R3_032.fsa	389.324	212	1574
B, 432	GM949_A08_124R3_032.fsa	390.249	10	26
B, 433	GM949_A08_124R3_032.fsa	392.518	103	563
B, 434	GM949_A08_124R3_032.fsa	393.526	176	1156
B, 435	GM949_A08_124R3_032.fsa	394.451	873	8173
B, 436	GM949_A08_124R3_032.fsa	395.964	38	187
B, 437	GM949_A08_124R3_032.fsa	397.309	39	158
B, 438	GM949_A08_124R3_032.fsa	398.234	118	769
B, 439	GM949_A08_124R3_032.fsa	399.411	61	371
B, 440	GM949_A08_124R3_032.fsa	400.413	254	2062
B, 441	GM949_A08_124R3_032.fsa	401.489	31	145
B, 442	GM949_A08_124R3_032.fsa	402.318	202	1561
B, 443	GM949_A08_124R3_032.fsa	404.475	16	75
B, 444	GM949_A08_124R3_032.fsa	405.39	47	291
B, 445	GM949_A08_124R3_032.fsa	406.305	116	1050
B, 446	GM949_A08_124R3_032.fsa	407.221	28	170
B, 447	GM949_A08_124R3_032.fsa	408.139	27	156
B, 448	GM949_A08_124R3_032.fsa	408.974	9	20
B, 449	GM949_A08_124R3_032.fsa	410.06	87	507
B, 450	GM949_A08_124R3_032.fsa	411.148	41	192
B, 451	GM949_A08_124R3_032.fsa	412.154	100	711
B, 452	GM949_A08_124R3_032.fsa	413.16	72	527
B, 453	GM949_A08_124R3_032.fsa	414.086	100	746
B, 454	GM949_A08_124R3_032.fsa	415.027	9	35
B, 455	GM949_A08_124R3_032.fsa	416.312	12	42
B, 456	GM949_A08_124R3_032.fsa	417.169	121	860
B, 457	GM949_A08_124R3_032.fsa	418.455	12	45
B, 458	GM949_A08_124R3_032.fsa	419.485	115	837
B, 459	GM949_A08_124R3_032.fsa	420.336	65	433
B, 460	GM949_A08_124R3_032.fsa	421.345	187	1660
B, 461	GM949_A08_124R3_032.fsa	423.11	40	197
B, 462	GM949_A08_124R3_032.fsa	424.117	58	342
B, 463	GM949_A08_124R3_032.fsa	425.124	10	54
B, 464	GM949_A08_124R3_032.fsa	426.382	26	128
B, 465	GM949_A08_124R3_032.fsa	427.555	38	187
B, 466	GM949_A08_124R3_032.fsa	428.393	39	169
B, 467	GM949_A08_124R3_032.fsa	429.397	70	433
B, 468	GM949_A08_124R3_032.fsa	430.485	32	171
B, 469	GM949_A08_124R3_032.fsa	431.322	76	523
B, 470	GM949_A08_124R3_032.fsa	432.325	60	358
B, 471	GM949_A08_124R3_032.fsa	433.244	74	489
B, 472	GM949_A08_124R3_032.fsa	435.248	284	2823
B, 473	GM949_A08_124R3_032.fsa	436.25	119	865
B, 474	GM949_A08_124R3_032.fsa	438.084	5	17
B, 475	GM949_A08_124R3_032.fsa	439.167	104	789
B, 476	GM949_A08_124R3_032.fsa	440.169	40	249
B, 477	GM949_A08_124R3_032.fsa	441.1	32	159
B, 478	GM949_A08_124R3_032.fsa	442.116	185	1817
B, 479	GM949_A08_124R3_032.fsa	443.132	218	1985
B, 480	GM949_A08_124R3_032.fsa	444.319	15	68
B, 481	GM949_A08_124R3_032.fsa	445.252	48	337
B, 482	GM949_A08_124R3_032.fsa	447.205	82	657
B, 483	GM949_A08_124R3_032.fsa	448.14	93	798
B, 484	GM949_A08_124R3_032.fsa	450.266	176	1763
B, 485	GM949_A08_124R3_032.fsa	451.714	24	164
B, 486	GM949_A08_124R3_032.fsa	453.163	22	83
B, 487	GM949_A08_124R3_032.fsa	454.101	18	68
B, 488	GM949_A08_124R3_032.fsa	455.211	48	254
B, 489	GM949_A08_124R3_032.fsa	456.321	37	153
B, 490	GM949_A08_124R3_032.fsa	457.176	71	363
B, 491	GM949_A08_124R3_032.fsa	458.202	65	406
B, 492	GM949_A08_124R3_032.fsa	459.229	95	612
B, 493	GM949_A08_124R3_032.fsa	460.256	73	437
B, 494	GM949_A08_124R3_032.fsa	461.109	19	82
B, 495	GM949_A08_124R3_032.fsa	462.134	8	26
B, 496	GM949_A08_124R3_032.fsa	463.33	42	272
B, 497	GM949_A08_124R3_032.fsa	464.612	57	398
B, 498	GM949_A08_124R3_032.fsa	465.468	24	162
B, 499	GM949_A08_124R3_032.fsa	466.495	9	32
B, 500	GM949_A08_124R3_032.fsa	467.609	50	341
B, 501	GM949_A08_124R3_032.fsa	468.38	20	104
B, 502	GM949_A08_124R3_032.fsa	470.44	343	3686
B, 503	GM949_A08_124R3_032.fsa	471.299	370	4003
B, 504	GM949_A08_124R3_032.fsa	473.276	9	34
B, 505	GM949_A08_124R3_032.fsa	474.308	4	9
B, 506	GM949_A08_124R3_032.fsa	476.289	127	1755
B, 507	GM949_A08_124R3_032.fsa	478.359	11	18
B, 508	GM949_A08_124R3_032.fsa	479.482	83	670
B, 509	GM949_A08_124R3_032.fsa	482.257	181	2021
B, 510	GM949_A08_124R3_032.fsa	483.213	128	1241
B, 511	GM949_A08_124R3_032.fsa	485.476	26	110
B, 512	GM949_A08_124R3_032.fsa	486.346	82	655
B, 513	GM949_A08_124R3_032.fsa	487.392	71	517
B, 514	GM949_A08_124R3_032.fsa	489.661	152	1236
B, 515	GM949_A08_124R3_032.fsa	493.595	412	11061
B, 516	GM949_A08_124R3_032.fsa	495.084	232	2307
B, 517	GM949_A08_124R3_032.fsa	497.365	73	532
B, 518	GM949_A08_124R3_032.fsa	498.418	208	2138
B, 519	GM949_A08_124R3_032.fsa	499.297	215	2467
B, 520	GM949_A08_124R3_032.fsa	501.039	16	51
B, 521	GM949_A08_124R3_032.fsa	503.387	58	904
B, 522	GM949_A08_124R3_032.fsa	507.861	20034	241432
B, 523	GM949_A08_124R3_032.fsa	508.745	19130	248642
B, 524	GM949_A08_124R3_032.fsa	512.836	10	86
B, 525	GM949_A08_124R3_032.fsa	514	4	30
B, 526	GM949_A08_124R3_032.fsa	515.937	13	38
B, 527	GM949_A08_124R3_032.fsa	518.799	12	77
B, 528	GM949_A08_124R3_032.fsa	520.708	7	51
B, 529	GM949_A08_124R3_032.fsa	521.682	6	23
B, 530	GM949_A08_124R3_032.fsa	522.566	8	35
B, 531	GM949_A08_124R3_032.fsa	523.979	3	12
B, 532	GM949_A08_124R3_032.fsa	526.094	9	36
B, 533	GM949_A08_124R3_032.fsa	527.062	11	54
B, 534	GM949_A08_124R3_032.fsa	528.731	8	40
B, 535	GM949_A08_124R3_032.fsa	529.697	16	50
B, 536	GM949_A08_124R3_032.fsa	530.749	8	56
B, 537	GM949_A08_124R3_032.fsa	532.15	9	56
B, 538	GM949_A08_124R3_032.fsa	533.288	11	35
B, 539	GM949_A08_124R3_032.fsa	535.384	11	58
B, 540	GM949_A08_124R3_032.fsa	536.344	4	20
B, 541	GM949_A08_124R3_032.fsa	537.302	9	37
B, 542	GM949_A08_124R3_032.fsa	538.173	10	43
B, 543	GM949_A08_124R3_032.fsa	540.9	13	72
B, 544	GM949_A08_124R3_032.fsa	541.981	8	51
B, 545	GM949_A08_124R3_032.fsa	543.697	8	27
B, 546	GM949_A08_124R3_032.fsa	545.417	7	36
B, 547	GM949_A08_124R3_032.fsa	547.051	8	37
B, 548	GM949_A08_124R3_032.fsa	548.507	7	18
B, 549	GM949_A08_124R3_032.fsa	549.145	12	46
B, 550	GM949_A08_124R3_032.fsa	550.698	10	79
B, 551	GM949_A08_124R3_032.fsa	552.162	7	16
B, 552	GM949_A08_124R3_032.fsa	552.988	10	43
B, 553	GM949_A08_124R3_032.fsa	553.722	11	55
B, 554	GM949_A08_124R3_032.fsa	555.286	8	28
B, 555	GM949_A08_124R3_032.fsa	557.223	7	64
B, 556	GM949_A08_124R3_032.fsa	558.702	9	46
B, 557	GM949_A08_124R3_032.fsa	559.444	9	68
B, 558	GM949_A08_124R3_032.fsa	560.554	8	53
B, 559	GM949_A08_124R3_032.fsa	562.405	9	82
B, 560	GM949_A08_124R3_032.fsa	564.167	9	39
B, 561	GM949_A08_124R3_032.fsa	565.282	9	51
B, 562	GM949_A08_124R3_032.fsa	566.491	5	21
B, 563	GM949_A08_124R3_032.fsa	567.888	6	19
B, 564	GM949_A08_124R3_032.fsa	568.727	6	38
B, 565	GM949_A08_124R3_032.fsa	570.035	12	40
B, 566	GM949_A08_124R3_032.fsa	570.783	9	56
B, 567	GM949_A08_124R3_032.fsa	571.719	12	64
B, 568	GM949_A08_124R3_032.fsa	573.5	8	39
B, 569	GM949_A08_124R3_032.fsa	574.251	3	13
B, 570	GM949_A08_124R3_032.fsa	574.721	8	22
B, 571	GM949_A08_124R3_032.fsa	575.755	6	21
B, 572	GM949_A08_124R3_032.fsa	576.414	9	43
B, 573	GM949_A08_124R3_032.fsa	578.772	12	40
B, 574	GM949_A08_124R3_032.fsa	579.527	9	51
B, 575	GM949_A08_124R3_032.fsa	580.284	9	37
B, 576	GM949_A08_124R3_032.fsa	582.842	9	29
B, 577	GM949_A08_124R3_032.fsa	583.792	9	42
B, 578	GM949_A08_124R3_032.fsa	585.218	5	16
B, 579	GM949_A08_124R3_032.fsa	585.598	4	16
B, 580	GM949_A08_124R3_032.fsa	586.456	8	53
B, 581	GM949_A08_124R3_032.fsa	588.077	10	68
B, 582	GM949_A08_124R3_032.fsa	588.841	7	49
B, 583	GM949_A08_124R3_032.fsa	590.372	8	61
B, 584	GM949_A08_124R3_032.fsa	591.522	7	45
B, 585	GM949_A08_124R3_032.fsa	593.537	9	79
B, 586	GM949_A08_124R3_032.fsa	594.21	6	18
B, 587	GM949_A08_124R3_032.fsa	594.691	8	33
B, 588	GM949_A08_124R3_032.fsa	597.39	9	17
B, 589	GM949_A08_124R3_032.fsa	598.645	7	20
B, 590	GM949_A08_124R3_032.fsa	600.191	11	88
B, 591	GM949_A08_124R3_032.fsa	600.957	8	52
B, 592	GM949_A08_124R3_032.fsa	602.297	8	34
B, 593	GM949_A08_124R3_032.fsa	604.115	5	15
B, 594	GM949_A08_124R3_032.fsa	605.168	7	36
B, 595	GM949_A08_124R3_032.fsa	606.316	11	46
B, 596	GM949_A08_124R3_032.fsa	607.847	10	43
B, 597	GM949_A08_124R3_032.fsa	608.804	6	25
B, 598	GM949_A08_124R3_032.fsa	609.665	12	63
B, 599	GM949_A08_124R3_032.fsa	610.526	8	46
B, 600	GM949_A08_124R3_032.fsa	612.727	15	57
B, 601	GM949_A08_124R3_032.fsa	613.397	12	54
B, 602	GM949_A08_124R3_032.fsa	614.641	10	53
B, 603	GM949_A08_124R3_032.fsa	617.225	9	17
B, 604	GM949_A08_124R3_032.fsa	618.947	17	69
B, 605	GM949_A08_124R3_032.fsa	619.809	10	43
B, 606	GM949_A08_124R3_032.fsa	620.861	8	61
B, 607	GM949_A08_124R3_032.fsa	622.584	8	54
G, 1	GM949_A08_124R3_032.fsa	29.301	215	1015
G, 2	GM949_A08_124R3_032.fsa	31.1739	102	590
G, 3	GM949_A08_124R3_032.fsa	123.41	53	278
G, 4	GM949_A08_124R3_032.fsa	507.068	133	445
G, 5	GM949_A08_124R3_032.fsa	508.038	535	4563
G, 6	GM949_A08_124R3_032.fsa	509.099	606	9536
Y, 1	GM949_A08_124R3_032.fsa	508.303	108	533
Y, 2	GM949_A08_124R3_032.fsa	510.963	52	774
R, 1	GM949_A08_124R3_032.fsa	30.4592	52	344
R, 2	GM949_A08_124R3_032.fsa	509.099	54	185
O, 1	GM949_A08_124R3_032.fsa	20	755	7210
O, 2	GM949_A08_124R3_032.fsa	40	704	5002
O, 3	GM949_A08_124R3_032.fsa	60	1226	6849
O, 4	GM949_A08_124R3_032.fsa	61.0414	58	294
O, 5	GM949_A08_124R3_032.fsa	80	816	4582
O, 6	GM949_A08_124R3_032.fsa	100	1293	6892
O, 7	GM949_A08_124R3_032.fsa	114	1485	7804
O, 8	GM949_A08_124R3_032.fsa	120	1180	6301
O, 9	GM949_A08_124R3_032.fsa	140	901	4834
O, 10	GM949_A08_124R3_032.fsa	160	1032	5477
O, 11	GM949_A08_124R3_032.fsa	180	1164	6415
O, 12	GM949_A08_124R3_032.fsa	200	1047	5661
O, 13	GM949_A08_124R3_032.fsa	214	1041	5857
O, 14	GM949_A08_124R3_032.fsa	220	859	4967
O, 15	GM949_A08_124R3_032.fsa	240	1292	7734
O, 16	GM949_A08_124R3_032.fsa	250	596	3761
O, 17	GM949_A08_124R3_032.fsa	260	973	6218
O, 18	GM949_A08_124R3_032.fsa	280	1052	7118
O, 19	GM949_A08_124R3_032.fsa	300	1014	7577
O, 20	GM949_A08_124R3_032.fsa	314	658	4952
O, 21	GM949_A08_124R3_032.fsa	320	723	5617
O, 22	GM949_A08_124R3_032.fsa	340	864	7208
O, 23	GM949_A08_124R3_032.fsa	360	696	6049
O, 24	GM949_A08_124R3_032.fsa	380	470	4297
O, 25	GM949_A08_124R3_032.fsa	400	611	5889
O, 26	GM949_A08_124R3_032.fsa	414	596	5905
O, 27	GM949_A08_124R3_032.fsa	420	568	5635
O, 28	GM949_A08_124R3_032.fsa	440	683	7095
O, 29	GM949_A08_124R3_032.fsa	460	744	7880
O, 30	GM949_A08_124R3_032.fsa	480	723	7661
O, 31	GM949_A08_124R3_032.fsa	500	331	3595
O, 32	GM949_A08_124R3_032.fsa	514	365	4107
O, 33	GM949_A08_124R3_032.fsa	520	623	8853
O, 34	GM949_A08_124R3_032.fsa	540	608	7429
O, 35	GM949_A08_124R3_032.fsa	560	390	4801
O, 36	GM949_A08_124R3_032.fsa	580	617	7686
O, 37	GM949_A08_124R3_032.fsa	600	408	5098

## Sheet: 124R4
Dye/Sample Peak	Sample File Name	Size	Height	Area in Point
B, 1	GM949_A09_124R4_040.fsa		9	76
B, 2	GM949_A09_124R4_040.fsa		13	74
B, 3	GM949_A09_124R4_040.fsa		9	44
B, 4	GM949_A09_124R4_040.fsa		10	47
B, 5	GM949_A09_124R4_040.fsa		6	26
B, 6	GM949_A09_124R4_040.fsa		9	39
B, 7	GM949_A09_124R4_040.fsa		10	57
B, 8	GM949_A09_124R4_040.fsa		11	72
B, 9	GM949_A09_124R4_040.fsa		9	28
B, 10	GM949_A09_124R4_040.fsa		6	34
B, 11	GM949_A09_124R4_040.fsa		7	24
B, 12	GM949_A09_124R4_040.fsa		15	33
B, 13	GM949_A09_124R4_040.fsa		11	64
B, 14	GM949_A09_124R4_040.fsa		11	36
B, 15	GM949_A09_124R4_040.fsa		10	42
B, 16	GM949_A09_124R4_040.fsa		11	55
B, 17	GM949_A09_124R4_040.fsa		7	50
B, 18	GM949_A09_124R4_040.fsa		5	17
B, 19	GM949_A09_124R4_040.fsa		7	28
B, 20	GM949_A09_124R4_040.fsa		7	50
B, 21	GM949_A09_124R4_040.fsa		9	55
B, 22	GM949_A09_124R4_040.fsa		7	28
B, 23	GM949_A09_124R4_040.fsa		7	44
B, 24	GM949_A09_124R4_040.fsa		6	23
B, 25	GM949_A09_124R4_040.fsa		10	65
B, 26	GM949_A09_124R4_040.fsa		12	78
B, 27	GM949_A09_124R4_040.fsa		8	63
B, 28	GM949_A09_124R4_040.fsa		11	98
B, 29	GM949_A09_124R4_040.fsa		13	117
B, 30	GM949_A09_124R4_040.fsa		11	42
B, 31	GM949_A09_124R4_040.fsa		7	48
B, 32	GM949_A09_124R4_040.fsa		7	38
B, 33	GM949_A09_124R4_040.fsa		12	66
B, 34	GM949_A09_124R4_040.fsa		8	47
B, 35	GM949_A09_124R4_040.fsa		15	71
B, 36	GM949_A09_124R4_040.fsa		4	13
B, 37	GM949_A09_124R4_040.fsa		4	11
B, 38	GM949_A09_124R4_040.fsa		8	49
B, 39	GM949_A09_124R4_040.fsa		7	32
B, 40	GM949_A09_124R4_040.fsa		9	46
B, 41	GM949_A09_124R4_040.fsa		10	48
B, 42	GM949_A09_124R4_040.fsa		8	42
B, 43	GM949_A09_124R4_040.fsa		7	21
B, 44	GM949_A09_124R4_040.fsa		7	56
B, 45	GM949_A09_124R4_040.fsa		9	62
B, 46	GM949_A09_124R4_040.fsa		17	76
B, 47	GM949_A09_124R4_040.fsa		10	64
B, 48	GM949_A09_124R4_040.fsa		14	50
B, 49	GM949_A09_124R4_040.fsa		9	22
B, 50	GM949_A09_124R4_040.fsa		7	31
B, 51	GM949_A09_124R4_040.fsa		9	37
B, 52	GM949_A09_124R4_040.fsa		8	28
B, 53	GM949_A09_124R4_040.fsa		7	23
B, 54	GM949_A09_124R4_040.fsa		8	40
B, 55	GM949_A09_124R4_040.fsa		10	40
B, 56	GM949_A09_124R4_040.fsa		7	46
B, 57	GM949_A09_124R4_040.fsa		7	20
B, 58	GM949_A09_124R4_040.fsa		11	47
B, 59	GM949_A09_124R4_040.fsa		7	18
B, 60	GM949_A09_124R4_040.fsa		10	48
B, 61	GM949_A09_124R4_040.fsa		11	54
B, 62	GM949_A09_124R4_040.fsa		19	172
B, 63	GM949_A09_124R4_040.fsa		15	84
B, 64	GM949_A09_124R4_040.fsa		8	39
B, 65	GM949_A09_124R4_040.fsa		9	35
B, 66	GM949_A09_124R4_040.fsa		14	145
B, 67	GM949_A09_124R4_040.fsa		8	37
B, 68	GM949_A09_124R4_040.fsa		13	57
B, 69	GM949_A09_124R4_040.fsa		8	36
B, 70	GM949_A09_124R4_040.fsa		7	31
B, 71	GM949_A09_124R4_040.fsa		23	99
B, 72	GM949_A09_124R4_040.fsa		8	43
B, 73	GM949_A09_124R4_040.fsa		5	15
B, 74	GM949_A09_124R4_040.fsa		227	1834
B, 75	GM949_A09_124R4_040.fsa		114	1195
B, 76	GM949_A09_124R4_040.fsa		180	1059
B, 77	GM949_A09_124R4_040.fsa		147	900
B, 78	GM949_A09_124R4_040.fsa		12	57
B, 79	GM949_A09_124R4_040.fsa	0.2878	68	528
B, 80	GM949_A09_124R4_040.fsa	2.446	54	388
B, 81	GM949_A09_124R4_040.fsa	3.741	20	133
B, 82	GM949_A09_124R4_040.fsa	5.1799	24	125
B, 83	GM949_A09_124R4_040.fsa	7.3381	8	51
B, 84	GM949_A09_124R4_040.fsa	9.3525	16	138
B, 85	GM949_A09_124R4_040.fsa	14.3885	75	274
B, 86	GM949_A09_124R4_040.fsa	15.3957	27	188
B, 87	GM949_A09_124R4_040.fsa	17.2662	24	134
B, 88	GM949_A09_124R4_040.fsa	18.9928	25	76
B, 89	GM949_A09_124R4_040.fsa	20.6575	309	1545
B, 90	GM949_A09_124R4_040.fsa	22.2772	146	1528
B, 91	GM949_A09_124R4_040.fsa	29.1663	6535	35046
B, 92	GM949_A09_124R4_040.fsa	30.9002	2840	17220
B, 93	GM949_A09_124R4_040.fsa	33.2876	829	4094
B, 94	GM949_A09_124R4_040.fsa	34.926	273	1216
B, 95	GM949_A09_124R4_040.fsa	36.1303	241	1068
B, 96	GM949_A09_124R4_040.fsa	37.3141	113	487
B, 97	GM949_A09_124R4_040.fsa	38.8618	426	1887
B, 98	GM949_A09_124R4_040.fsa	40.4693	187	1021
B, 99	GM949_A09_124R4_040.fsa	43.6971	78	412
B, 100	GM949_A09_124R4_040.fsa	44.8265	331	1827
B, 101	GM949_A09_124R4_040.fsa	46.4986	220	1281
B, 102	GM949_A09_124R4_040.fsa	47.8177	5	27
B, 103	GM949_A09_124R4_040.fsa	50.3016	47	304
B, 104	GM949_A09_124R4_040.fsa	51.5752	109	817
B, 105	GM949_A09_124R4_040.fsa	54.4903	757	4268
B, 106	GM949_A09_124R4_040.fsa	56.2229	268	1000
B, 107	GM949_A09_124R4_040.fsa	57.3296	332	1567
B, 108	GM949_A09_124R4_040.fsa	58.1276	125	430
B, 109	GM949_A09_124R4_040.fsa	59.117	493	2118
B, 110	GM949_A09_124R4_040.fsa	60.625	151	640
B, 111	GM949_A09_124R4_040.fsa	62.2868	64	340
B, 112	GM949_A09_124R4_040.fsa	63.3217	28	115
B, 113	GM949_A09_124R4_040.fsa	64.7659	10	21
B, 114	GM949_A09_124R4_040.fsa	65.8968	537	2741
B, 115	GM949_A09_124R4_040.fsa	66.8195	147	845
B, 116	GM949_A09_124R4_040.fsa	68.6583	473	2233
B, 117	GM949_A09_124R4_040.fsa	69.7775	21	76
B, 118	GM949_A09_124R4_040.fsa	71.096	24	75
B, 119	GM949_A09_124R4_040.fsa	72.1071	568	2681
B, 120	GM949_A09_124R4_040.fsa	74.2215	686	4412
B, 121	GM949_A09_124R4_040.fsa	75.9245	259	1207
B, 122	GM949_A09_124R4_040.fsa	77.9181	430	2019
B, 123	GM949_A09_124R4_040.fsa	78.911	65	312
B, 124	GM949_A09_124R4_040.fsa	80.9769	164	767
B, 125	GM949_A09_124R4_040.fsa	81.9522	139	661
B, 126	GM949_A09_124R4_040.fsa	83.2177	40	173
B, 127	GM949_A09_124R4_040.fsa	84.1894	212	1028
B, 128	GM949_A09_124R4_040.fsa	85.1595	250	1218
B, 129	GM949_A09_124R4_040.fsa	86.4183	48	181
B, 130	GM949_A09_124R4_040.fsa	87.3848	149	647
B, 131	GM949_A09_124R4_040.fsa	88.3498	72	287
B, 132	GM949_A09_124R4_040.fsa	89.3132	106	443
B, 133	GM949_A09_124R4_040.fsa	90.3713	122	527
B, 134	GM949_A09_124R4_040.fsa	91.3315	126	502
B, 135	GM949_A09_124R4_040.fsa	92.3859	53	215
B, 136	GM949_A09_124R4_040.fsa	93.2473	139	622
B, 137	GM949_A09_124R4_040.fsa	94.4894	38	151
B, 138	GM949_A09_124R4_040.fsa	95.6337	154	652
B, 139	GM949_A09_124R4_040.fsa	96.4904	117	464
B, 140	GM949_A09_124R4_040.fsa	97.441	267	1250
B, 141	GM949_A09_124R4_040.fsa	98.4848	66	251
B, 142	GM949_A09_124R4_040.fsa	99.4323	160	708
B, 143	GM949_A09_124R4_040.fsa	100.291	73	271
B, 144	GM949_A09_124R4_040.fsa	101.356	120	502
B, 145	GM949_A09_124R4_040.fsa	102.321	71	271
B, 146	GM949_A09_124R4_040.fsa	103.284	97	391
B, 147	GM949_A09_124R4_040.fsa	104.148	28	85
B, 148	GM949_A09_124R4_040.fsa	105.585	111	495
B, 149	GM949_A09_124R4_040.fsa	106.444	49	175
B, 150	GM949_A09_124R4_040.fsa	107.397	69	309
B, 151	GM949_A09_124R4_040.fsa	108.442	141	630
B, 152	GM949_A09_124R4_040.fsa	109.389	175	792
B, 153	GM949_A09_124R4_040.fsa	110.24	43	154
B, 154	GM949_A09_124R4_040.fsa	111.56	165	729
B, 155	GM949_A09_124R4_040.fsa	112.501	61	223
B, 156	GM949_A09_124R4_040.fsa	113.438	58	251
B, 157	GM949_A09_124R4_040.fsa	114.458	139	615
B, 158	GM949_A09_124R4_040.fsa	115.373	188	850
B, 159	GM949_A09_124R4_040.fsa	116.195	28	106
B, 160	GM949_A09_124R4_040.fsa	117.468	253	1187
B, 161	GM949_A09_124R4_040.fsa	118.374	67	313
B, 162	GM949_A09_124R4_040.fsa	119.639	36	146
B, 163	GM949_A09_124R4_040.fsa	120.626	154	649
B, 164	GM949_A09_124R4_040.fsa	121.521	352	1620
B, 165	GM949_A09_124R4_040.fsa	122.505	94	366
B, 166	GM949_A09_124R4_040.fsa	123.489	1099	5744
B, 167	GM949_A09_124R4_040.fsa	124.562	471	2259
B, 168	GM949_A09_124R4_040.fsa	125.456	390	1773
B, 169	GM949_A09_124R4_040.fsa	126.618	86	333
B, 170	GM949_A09_124R4_040.fsa	127.779	544	2481
B, 171	GM949_A09_124R4_040.fsa	128.851	70	269
B, 172	GM949_A09_124R4_040.fsa	129.744	172	795
B, 173	GM949_A09_124R4_040.fsa	130.458	50	176
B, 174	GM949_A09_124R4_040.fsa	131.53	979	4763
B, 175	GM949_A09_124R4_040.fsa	132.333	96	356
B, 176	GM949_A09_124R4_040.fsa	133.136	50	192
B, 177	GM949_A09_124R4_040.fsa	134.206	1050	4767
B, 178	GM949_A09_124R4_040.fsa	135.098	75	272
B, 179	GM949_A09_124R4_040.fsa	136.168	89	318
B, 180	GM949_A09_124R4_040.fsa	137.149	170	821
B, 181	GM949_A09_124R4_040.fsa	137.951	120	531
B, 182	GM949_A09_124R4_040.fsa	139.198	877	4113
B, 183	GM949_A09_124R4_040.fsa	140	60	280
B, 184	GM949_A09_124R4_040.fsa	141.001	469	2107
B, 185	GM949_A09_124R4_040.fsa	142.093	115	509
B, 186	GM949_A09_124R4_040.fsa	142.912	631	3026
B, 187	GM949_A09_124R4_040.fsa	144.004	411	1899
B, 188	GM949_A09_124R4_040.fsa	144.913	133	567
B, 189	GM949_A09_124R4_040.fsa	145.823	43	162
B, 190	GM949_A09_124R4_040.fsa	146.914	687	3092
B, 191	GM949_A09_124R4_040.fsa	147.914	468	2067
B, 192	GM949_A09_124R4_040.fsa	149.006	278	1328
B, 193	GM949_A09_124R4_040.fsa	149.824	363	1588
B, 194	GM949_A09_124R4_040.fsa	150.824	127	495
B, 195	GM949_A09_124R4_040.fsa	151.823	215	931
B, 196	GM949_A09_124R4_040.fsa	152.914	103	480
B, 197	GM949_A09_124R4_040.fsa	154.095	404	1874
B, 198	GM949_A09_124R4_040.fsa	155.186	287	1287
B, 199	GM949_A09_124R4_040.fsa	156.367	222	940
B, 200	GM949_A09_124R4_040.fsa	157.275	508	2270
B, 201	GM949_A09_124R4_040.fsa	158.184	47	138
B, 202	GM949_A09_124R4_040.fsa	159.183	482	2183
B, 203	GM949_A09_124R4_040.fsa	160.179	182	886
B, 204	GM949_A09_124R4_040.fsa	161.073	104	420
B, 205	GM949_A09_124R4_040.fsa	162.057	260	1119
B, 206	GM949_A09_124R4_040.fsa	163.218	92	405
B, 207	GM949_A09_124R4_040.fsa	164.379	421	2013
B, 208	GM949_A09_124R4_040.fsa	165.449	150	651
B, 209	GM949_A09_124R4_040.fsa	166.608	169	736
B, 210	GM949_A09_124R4_040.fsa	167.498	71	313
B, 211	GM949_A09_124R4_040.fsa	168.299	984	4791
B, 212	GM949_A09_124R4_040.fsa	169.456	23	76
B, 213	GM949_A09_124R4_040.fsa	170.523	575	2542
B, 214	GM949_A09_124R4_040.fsa	171.589	193	819
B, 215	GM949_A09_124R4_040.fsa	172.476	188	781
B, 216	GM949_A09_124R4_040.fsa	173.363	74	284
B, 217	GM949_A09_124R4_040.fsa	174.339	253	1177
B, 218	GM949_A09_124R4_040.fsa	175.225	137	593
B, 219	GM949_A09_124R4_040.fsa	176.464	125	537
B, 220	GM949_A09_124R4_040.fsa	177.26	132	604
B, 221	GM949_A09_124R4_040.fsa	178.233	235	1078
B, 222	GM949_A09_124R4_040.fsa	179.205	107	450
B, 223	GM949_A09_124R4_040.fsa	180	64	243
B, 224	GM949_A09_124R4_040.fsa	180.89	76	288
B, 225	GM949_A09_124R4_040.fsa	182.136	254	1165
B, 226	GM949_A09_124R4_040.fsa	183.203	78	346
B, 227	GM949_A09_124R4_040.fsa	184.18	74	321
B, 228	GM949_A09_124R4_040.fsa	185.157	198	964
B, 229	GM949_A09_124R4_040.fsa	186.044	97	450
B, 230	GM949_A09_124R4_040.fsa	187.108	47	184
B, 231	GM949_A09_124R4_040.fsa	187.995	137	627
B, 232	GM949_A09_124R4_040.fsa	188.969	179	811
B, 233	GM949_A09_124R4_040.fsa	189.943	90	367
B, 234	GM949_A09_124R4_040.fsa	190.916	174	781
B, 235	GM949_A09_124R4_040.fsa	191.8	90	398
B, 236	GM949_A09_124R4_040.fsa	192.772	103	434
B, 237	GM949_A09_124R4_040.fsa	193.744	138	642
B, 238	GM949_A09_124R4_040.fsa	194.715	137	613
B, 239	GM949_A09_124R4_040.fsa	195.685	139	628
B, 240	GM949_A09_124R4_040.fsa	196.743	224	1061
B, 241	GM949_A09_124R4_040.fsa	197.712	179	840
B, 242	GM949_A09_124R4_040.fsa	198.592	154	662
B, 243	GM949_A09_124R4_040.fsa	199.56	156	661
B, 244	GM949_A09_124R4_040.fsa	200.524	283	1314
B, 245	GM949_A09_124R4_040.fsa	201.57	73	348
B, 246	GM949_A09_124R4_040.fsa	202.442	49	220
B, 247	GM949_A09_124R4_040.fsa	203.488	92	443
B, 248	GM949_A09_124R4_040.fsa	204.446	145	722
B, 249	GM949_A09_124R4_040.fsa	205.49	88	429
B, 250	GM949_A09_124R4_040.fsa	206.534	106	521
B, 251	GM949_A09_124R4_040.fsa	207.404	240	1204
B, 252	GM949_A09_124R4_040.fsa	208.447	274	1315
B, 253	GM949_A09_124R4_040.fsa	209.403	154	793
B, 254	GM949_A09_124R4_040.fsa	210.531	89	391
B, 255	GM949_A09_124R4_040.fsa	211.572	278	1352
B, 256	GM949_A09_124R4_040.fsa	212.44	82	414
B, 257	GM949_A09_124R4_040.fsa	213.48	111	623
B, 258	GM949_A09_124R4_040.fsa	214.523	270	1274
B, 259	GM949_A09_124R4_040.fsa	215.481	70	314
B, 260	GM949_A09_124R4_040.fsa	216.525	106	431
B, 261	GM949_A09_124R4_040.fsa	217.481	262	1262
B, 262	GM949_A09_124R4_040.fsa	218.437	128	521
B, 263	GM949_A09_124R4_040.fsa	219.392	146	632
B, 264	GM949_A09_124R4_040.fsa	220.342	159	712
B, 265	GM949_A09_124R4_040.fsa	221.283	51	201
B, 266	GM949_A09_124R4_040.fsa	222.224	64	271
B, 267	GM949_A09_124R4_040.fsa	223.25	102	469
B, 268	GM949_A09_124R4_040.fsa	224.106	131	649
B, 269	GM949_A09_124R4_040.fsa	225.046	59	259
B, 270	GM949_A09_124R4_040.fsa	225.987	48	236
B, 271	GM949_A09_124R4_040.fsa	227.098	209	989
B, 272	GM949_A09_124R4_040.fsa	227.953	81	336
B, 273	GM949_A09_124R4_040.fsa	228.893	241	1228
B, 274	GM949_A09_124R4_040.fsa	229.833	73	301
B, 275	GM949_A09_124R4_040.fsa	230.774	147	696
B, 276	GM949_A09_124R4_040.fsa	231.799	545	2800
B, 277	GM949_A09_124R4_040.fsa	232.739	96	432
B, 278	GM949_A09_124R4_040.fsa	233.679	65	295
B, 279	GM949_A09_124R4_040.fsa	234.704	256	1289
B, 280	GM949_A09_124R4_040.fsa	235.644	45	192
B, 281	GM949_A09_124R4_040.fsa	236.669	87	390
B, 282	GM949_A09_124R4_040.fsa	237.609	150	721
B, 283	GM949_A09_124R4_040.fsa	238.719	87	383
B, 284	GM949_A09_124R4_040.fsa	239.573	168	804
B, 285	GM949_A09_124R4_040.fsa	240.612	275	1467
B, 286	GM949_A09_124R4_040.fsa	241.573	55	250
B, 287	GM949_A09_124R4_040.fsa	242.445	91	416
B, 288	GM949_A09_124R4_040.fsa	243.491	93	458
B, 289	GM949_A09_124R4_040.fsa	244.449	275	1414
B, 290	GM949_A09_124R4_040.fsa	245.579	74	350
B, 291	GM949_A09_124R4_040.fsa	246.448	169	798
B, 292	GM949_A09_124R4_040.fsa	247.576	91	436
B, 293	GM949_A09_124R4_040.fsa	248.702	82	407
B, 294	GM949_A09_124R4_040.fsa	249.74	61	258
B, 295	GM949_A09_124R4_040.fsa	250.592	77	361
B, 296	GM949_A09_124R4_040.fsa	251.606	136	617
B, 297	GM949_A09_124R4_040.fsa	252.535	193	983
B, 298	GM949_A09_124R4_040.fsa	253.462	177	884
B, 299	GM949_A09_124R4_040.fsa	254.387	131	581
B, 300	GM949_A09_124R4_040.fsa	255.396	71	343
B, 301	GM949_A09_124R4_040.fsa	256.235	166	930
B, 302	GM949_A09_124R4_040.fsa	257.409	45	210
B, 303	GM949_A09_124R4_040.fsa	258.329	102	487
B, 304	GM949_A09_124R4_040.fsa	259.332	177	896
B, 305	GM949_A09_124R4_040.fsa	260.339	276	1534
B, 306	GM949_A09_124R4_040.fsa	261.356	96	469
B, 307	GM949_A09_124R4_040.fsa	262.204	229	1254
B, 308	GM949_A09_124R4_040.fsa	263.306	129	675
B, 309	GM949_A09_124R4_040.fsa	264.493	107	525
B, 310	GM949_A09_124R4_040.fsa	265.51	78	322
B, 311	GM949_A09_124R4_040.fsa	266.357	67	269
B, 312	GM949_A09_124R4_040.fsa	267.375	120	566
B, 313	GM949_A09_124R4_040.fsa	268.222	117	591
B, 314	GM949_A09_124R4_040.fsa	269.154	159	817
B, 315	GM949_A09_124R4_040.fsa	270.171	134	652
B, 316	GM949_A09_124R4_040.fsa	271.019	37	157
B, 317	GM949_A09_124R4_040.fsa	272.036	38	146
B, 318	GM949_A09_124R4_040.fsa	273.052	79	394
B, 319	GM949_A09_124R4_040.fsa	273.985	231	1411
B, 320	GM949_A09_124R4_040.fsa	275.086	85	434
B, 321	GM949_A09_124R4_040.fsa	276.103	121	624
B, 322	GM949_A09_124R4_040.fsa	277.035	71	328
B, 323	GM949_A09_124R4_040.fsa	278.051	89	455
B, 324	GM949_A09_124R4_040.fsa	279.068	65	310
B, 325	GM949_A09_124R4_040.fsa	280	179	1115
B, 326	GM949_A09_124R4_040.fsa	281.092	58	300
B, 327	GM949_A09_124R4_040.fsa	282.1	81	424
B, 328	GM949_A09_124R4_040.fsa	283.192	114	640
B, 329	GM949_A09_124R4_040.fsa	284.283	56	292
B, 330	GM949_A09_124R4_040.fsa	285.289	42	175
B, 331	GM949_A09_124R4_040.fsa	286.295	63	322
B, 332	GM949_A09_124R4_040.fsa	287.217	88	433
B, 333	GM949_A09_124R4_040.fsa	288.138	178	1006
B, 334	GM949_A09_124R4_040.fsa	289.311	80	318
B, 335	GM949_A09_124R4_040.fsa	290.231	340	1892
B, 336	GM949_A09_124R4_040.fsa	291.235	222	1200
B, 337	GM949_A09_124R4_040.fsa	292.155	410	2535
B, 338	GM949_A09_124R4_040.fsa	293.158	430	2554
B, 339	GM949_A09_124R4_040.fsa	294.077	30	100
B, 340	GM949_A09_124R4_040.fsa	295.163	30	144
B, 341	GM949_A09_124R4_040.fsa	296.164	82	409
B, 342	GM949_A09_124R4_040.fsa	297.166	97	534
B, 343	GM949_A09_124R4_040.fsa	298.166	45	186
B, 344	GM949_A09_124R4_040.fsa	299.083	107	530
B, 345	GM949_A09_124R4_040.fsa	300.083	92	459
B, 346	GM949_A09_124R4_040.fsa	301.074	293	1791
B, 347	GM949_A09_124R4_040.fsa	301.902	174	989
B, 348	GM949_A09_124R4_040.fsa	302.813	604	3937
B, 349	GM949_A09_124R4_040.fsa	303.891	66	271
B, 350	GM949_A09_124R4_040.fsa	304.805	225	1297
B, 351	GM949_A09_124R4_040.fsa	305.719	231	1456
B, 352	GM949_A09_124R4_040.fsa	306.885	141	718
B, 353	GM949_A09_124R4_040.fsa	307.885	55	290
B, 354	GM949_A09_124R4_040.fsa	308.887	261	1788
B, 355	GM949_A09_124R4_040.fsa	309.89	322	2142
B, 356	GM949_A09_124R4_040.fsa	310.979	89	546
B, 357	GM949_A09_124R4_040.fsa	311.901	47	234
B, 358	GM949_A09_124R4_040.fsa	312.908	118	636
B, 359	GM949_A09_124R4_040.fsa	313.916	107	585
B, 360	GM949_A09_124R4_040.fsa	314.942	118	653
B, 361	GM949_A09_124R4_040.fsa	315.884	49	205
B, 362	GM949_A09_124R4_040.fsa	316.826	58	304
B, 363	GM949_A09_124R4_040.fsa	317.855	76	381
B, 364	GM949_A09_124R4_040.fsa	318.97	99	520
B, 365	GM949_A09_124R4_040.fsa	319.914	138	883
B, 366	GM949_A09_124R4_040.fsa	320.928	95	537
B, 367	GM949_A09_124R4_040.fsa	321.939	70	428
B, 368	GM949_A09_124R4_040.fsa	323.118	50	269
B, 369	GM949_A09_124R4_040.fsa	324.043	72	472
B, 370	GM949_A09_124R4_040.fsa	324.968	77	596
B, 371	GM949_A09_124R4_040.fsa	325.976	28	152
B, 372	GM949_A09_124R4_040.fsa	326.983	32	146
B, 373	GM949_A09_124R4_040.fsa	327.905	91	553
B, 374	GM949_A09_124R4_040.fsa	328.827	61	372
B, 375	GM949_A09_124R4_040.fsa	329.748	121	786
B, 376	GM949_A09_124R4_040.fsa	330.752	64	297
B, 377	GM949_A09_124R4_040.fsa	331.755	49	261
B, 378	GM949_A09_124R4_040.fsa	332.925	21	117
B, 379	GM949_A09_124R4_040.fsa	333.926	32	159
B, 380	GM949_A09_124R4_040.fsa	335.01	20	90
B, 381	GM949_A09_124R4_040.fsa	335.843	37	196
B, 382	GM949_A09_124R4_040.fsa	337.008	22	70
B, 383	GM949_A09_124R4_040.fsa	338.006	101	632
B, 384	GM949_A09_124R4_040.fsa	338.837	46	288
B, 385	GM949_A09_124R4_040.fsa	339.668	112	973
B, 386	GM949_A09_124R4_040.fsa	340.674	160	1191
B, 387	GM949_A09_124R4_040.fsa	341.852	41	169
B, 388	GM949_A09_124R4_040.fsa	342.946	40	216
B, 389	GM949_A09_124R4_040.fsa	343.956	96	593
B, 390	GM949_A09_124R4_040.fsa	344.882	365	2835
B, 391	GM949_A09_124R4_040.fsa	345.807	55	305
B, 392	GM949_A09_124R4_040.fsa	346.816	34	127
B, 393	GM949_A09_124R4_040.fsa	347.909	112	600
B, 394	GM949_A09_124R4_040.fsa	348.918	283	1712
B, 395	GM949_A09_124R4_040.fsa	350.01	101	566
B, 396	GM949_A09_124R4_040.fsa	351.187	336	2223
B, 397	GM949_A09_124R4_040.fsa	352.111	90	428
B, 398	GM949_A09_124R4_040.fsa	353.287	21	93
B, 399	GM949_A09_124R4_040.fsa	354.21	45	240
B, 400	GM949_A09_124R4_040.fsa	355.05	56	334
B, 401	GM949_A09_124R4_040.fsa	356.393	29	91
B, 402	GM949_A09_124R4_040.fsa	357.316	345	2504
B, 403	GM949_A09_124R4_040.fsa	359.161	146	958
B, 404	GM949_A09_124R4_040.fsa	360.166	328	2420
B, 405	GM949_A09_124R4_040.fsa	362.236	17	48
B, 406	GM949_A09_124R4_040.fsa	363.148	35	165
B, 407	GM949_A09_124R4_040.fsa	364.06	49	218
B, 408	GM949_A09_124R4_040.fsa	365.22	143	948
B, 409	GM949_A09_124R4_040.fsa	366.132	160	1018
B, 410	GM949_A09_124R4_040.fsa	367.874	96	748
B, 411	GM949_A09_124R4_040.fsa	368.786	57	262
B, 412	GM949_A09_124R4_040.fsa	369.948	33	189
B, 413	GM949_A09_124R4_040.fsa	371.027	114	702
B, 414	GM949_A09_124R4_040.fsa	372.272	25	103
B, 415	GM949_A09_124R4_040.fsa	373.102	164	985
B, 416	GM949_A09_124R4_040.fsa	374.099	89	504
B, 417	GM949_A09_124R4_040.fsa	375.096	526	4711
B, 418	GM949_A09_124R4_040.fsa	376.01	330	2692
B, 419	GM949_A09_124R4_040.fsa	377.256	12	28
B, 420	GM949_A09_124R4_040.fsa	378.171	135	819
B, 421	GM949_A09_124R4_040.fsa	379.252	96	548
B, 422	GM949_A09_124R4_040.fsa	380.17	148	1010
B, 423	GM949_A09_124R4_040.fsa	381.188	15	65
B, 424	GM949_A09_124R4_040.fsa	382.122	180	1321
B, 425	GM949_A09_124R4_040.fsa	385.175	310	2864
B, 426	GM949_A09_124R4_040.fsa	386.108	153	1307
B, 427	GM949_A09_124R4_040.fsa	387.125	66	395
B, 428	GM949_A09_124R4_040.fsa	388.312	94	681
B, 429	GM949_A09_124R4_040.fsa	389.329	214	1687
B, 430	GM949_A09_124R4_040.fsa	390.346	8	13
B, 431	GM949_A09_124R4_040.fsa	391.532	4	15
B, 432	GM949_A09_124R4_040.fsa	392.464	103	692
B, 433	GM949_A09_124R4_040.fsa	394.497	867	9479
B, 434	GM949_A09_124R4_040.fsa	396.021	48	318
B, 435	GM949_A09_124R4_040.fsa	397.207	30	105
B, 436	GM949_A09_124R4_040.fsa	398.307	105	701
B, 437	GM949_A09_124R4_040.fsa	399.323	57	303
B, 438	GM949_A09_124R4_040.fsa	400.327	251	1983
B, 439	GM949_A09_124R4_040.fsa	402.296	196	1465
B, 440	GM949_A09_124R4_040.fsa	404.354	10	41
B, 441	GM949_A09_124R4_040.fsa	405.261	41	234
B, 442	GM949_A09_124R4_040.fsa	406.17	115	1162
B, 443	GM949_A09_124R4_040.fsa	407.993	33	141
B, 444	GM949_A09_124R4_040.fsa	409.988	81	561
B, 445	GM949_A09_124R4_040.fsa	410.988	33	181
B, 446	GM949_A09_124R4_040.fsa	411.99	96	752
B, 447	GM949_A09_124R4_040.fsa	412.827	66	532
B, 448	GM949_A09_124R4_040.fsa	413.916	94	706
B, 449	GM949_A09_124R4_040.fsa	414.867	12	20
B, 450	GM949_A09_124R4_040.fsa	417.038	115	889
B, 451	GM949_A09_124R4_040.fsa	419.215	108	700
B, 452	GM949_A09_124R4_040.fsa	420.425	70	423
B, 453	GM949_A09_124R4_040.fsa	421.275	183	1761
B, 454	GM949_A09_124R4_040.fsa	423.057	50	205
B, 455	GM949_A09_124R4_040.fsa	424.075	50	251
B, 456	GM949_A09_124R4_040.fsa	426.361	25	118
B, 457	GM949_A09_124R4_040.fsa	427.46	31	140
B, 458	GM949_A09_124R4_040.fsa	428.306	33	167
B, 459	GM949_A09_124R4_040.fsa	429.404	61	310
B, 460	GM949_A09_124R4_040.fsa	430.332	34	146
B, 461	GM949_A09_124R4_040.fsa	431.344	69	499
B, 462	GM949_A09_124R4_040.fsa	432.271	44	281
B, 463	GM949_A09_124R4_040.fsa	433.113	71	438
B, 464	GM949_A09_124R4_040.fsa	435.216	269	2753
B, 465	GM949_A09_124R4_040.fsa	436.225	109	867
B, 466	GM949_A09_124R4_040.fsa	439.078	105	870
B, 467	GM949_A09_124R4_040.fsa	440.085	46	271
B, 468	GM949_A09_124R4_040.fsa	442.05	170	1794
B, 469	GM949_A09_124R4_040.fsa	443.076	210	2040
B, 470	GM949_A09_124R4_040.fsa	444.188	14	35
B, 471	GM949_A09_124R4_040.fsa	445.216	54	312
B, 472	GM949_A09_124R4_040.fsa	447.1	51	362
B, 473	GM949_A09_124R4_040.fsa	448.043	74	609
B, 474	GM949_A09_124R4_040.fsa	450.102	177	1865
B, 475	GM949_A09_124R4_040.fsa	451.906	11	25
B, 476	GM949_A09_124R4_040.fsa	453.109	10	48
B, 477	GM949_A09_124R4_040.fsa	454.227	19	78
B, 478	GM949_A09_124R4_040.fsa	455.088	42	203
B, 479	GM949_A09_124R4_040.fsa	456.293	48	267
B, 480	GM949_A09_124R4_040.fsa	457.154	61	361
B, 481	GM949_A09_124R4_040.fsa	458.189	60	387
B, 482	GM949_A09_124R4_040.fsa	459.137	97	651
B, 483	GM949_A09_124R4_040.fsa	460.171	76	401
B, 484	GM949_A09_124R4_040.fsa	461.198	26	80
B, 485	GM949_A09_124R4_040.fsa	462.312	14	45
B, 486	GM949_A09_124R4_040.fsa	463.341	44	293
B, 487	GM949_A09_124R4_040.fsa	464.37	51	409
B, 488	GM949_A09_124R4_040.fsa	465.401	24	127
B, 489	GM949_A09_124R4_040.fsa	467.378	53	326
B, 490	GM949_A09_124R4_040.fsa	468.153	22	74
B, 491	GM949_A09_124R4_040.fsa	470.307	334	3852
B, 492	GM949_A09_124R4_040.fsa	471.169	353	3759
B, 493	GM949_A09_124R4_040.fsa	473.155	13	45
B, 494	GM949_A09_124R4_040.fsa	474.02	6	27
B, 495	GM949_A09_124R4_040.fsa	476.27	137	1664
B, 496	GM949_A09_124R4_040.fsa	479.218	82	766
B, 497	GM949_A09_124R4_040.fsa	482.111	180	2033
B, 498	GM949_A09_124R4_040.fsa	483.168	120	1216
B, 499	GM949_A09_124R4_040.fsa	484.225	40	173
B, 500	GM949_A09_124R4_040.fsa	486.342	64	604
B, 501	GM949_A09_124R4_040.fsa	487.402	59	507
B, 502	GM949_A09_124R4_040.fsa	489.612	57	273
B, 503	GM949_A09_124R4_040.fsa	492.268	357	8453
B, 504	GM949_A09_124R4_040.fsa	495.107	49	222
B, 505	GM949_A09_124R4_040.fsa	495.996	4	5
B, 506	GM949_A09_124R4_040.fsa	498.308	267	3529
B, 507	GM949_A09_124R4_040.fsa	499.287	265	2941
B, 508	GM949_A09_124R4_040.fsa	501.044	10	36
B, 509	GM949_A09_124R4_040.fsa	502.79	67	1264
B, 510	GM949_A09_124R4_040.fsa	507.728	20332	237740
B, 511	GM949_A09_124R4_040.fsa	508.617	19424	263173
B, 512	GM949_A09_124R4_040.fsa	511.747	4	5
B, 513	GM949_A09_124R4_040.fsa	513.097	12	65
B, 514	GM949_A09_124R4_040.fsa	514.094	17	65
B, 515	GM949_A09_124R4_040.fsa	515.123	7	25
B, 516	GM949_A09_124R4_040.fsa	516.622	7	30
B, 517	GM949_A09_124R4_040.fsa	517.653	12	36
B, 518	GM949_A09_124R4_040.fsa	519.061	16	96
B, 519	GM949_A09_124R4_040.fsa	520.719	9	28
B, 520	GM949_A09_124R4_040.fsa	522.246	5	17
B, 521	GM949_A09_124R4_040.fsa	522.963	7	24
B, 522	GM949_A09_124R4_040.fsa	524.485	8	49
B, 523	GM949_A09_124R4_040.fsa	525.826	8	43
B, 524	GM949_A09_124R4_040.fsa	526.629	12	55
B, 525	GM949_A09_124R4_040.fsa	529.213	15	97
B, 526	GM949_A09_124R4_040.fsa	530.546	9	50
B, 527	GM949_A09_124R4_040.fsa	531.168	8	21
B, 528	GM949_A09_124R4_040.fsa	532.232	10	79
B, 529	GM949_A09_124R4_040.fsa	533.915	13	61
B, 530	GM949_A09_124R4_040.fsa	535.506	7	15
B, 531	GM949_A09_124R4_040.fsa	535.947	7	32
B, 532	GM949_A09_124R4_040.fsa	537.535	9	45
B, 533	GM949_A09_124R4_040.fsa	538.416	11	45
B, 534	GM949_A09_124R4_040.fsa	539.648	14	87
B, 535	GM949_A09_124R4_040.fsa	540.544	9	31
B, 536	GM949_A09_124R4_040.fsa	541.361	9	45
B, 537	GM949_A09_124R4_040.fsa	541.996	8	58
B, 538	GM949_A09_124R4_040.fsa	544.274	8	34
B, 539	GM949_A09_124R4_040.fsa	544.913	7	37
B, 540	GM949_A09_124R4_040.fsa	546.743	12	60
B, 541	GM949_A09_124R4_040.fsa	548.028	9	28
B, 542	GM949_A09_124R4_040.fsa	548.671	8	27
B, 543	GM949_A09_124R4_040.fsa	551.714	12	66
B, 544	GM949_A09_124R4_040.fsa	552.731	15	77
B, 545	GM949_A09_124R4_040.fsa	556.541	12	88
B, 546	GM949_A09_124R4_040.fsa	557.66	11	95
B, 547	GM949_A09_124R4_040.fsa	559.719	13	77
B, 548	GM949_A09_124R4_040.fsa	560.188	10	55
B, 549	GM949_A09_124R4_040.fsa	561.317	15	62
B, 550	GM949_A09_124R4_040.fsa	562.165	13	59
B, 551	GM949_A09_124R4_040.fsa	562.92	7	25
B, 552	GM949_A09_124R4_040.fsa	563.675	9	52
B, 553	GM949_A09_124R4_040.fsa	564.81	11	50
B, 554	GM949_A09_124R4_040.fsa	565.756	10	42
B, 555	GM949_A09_124R4_040.fsa	566.799	10	69
B, 556	GM949_A09_124R4_040.fsa	568.793	12	38
B, 557	GM949_A09_124R4_040.fsa	569.554	11	61
B, 558	GM949_A09_124R4_040.fsa	570.507	7	42
B, 559	GM949_A09_124R4_040.fsa	571.27	9	44
B, 560	GM949_A09_124R4_040.fsa	572.415	6	28
B, 561	GM949_A09_124R4_040.fsa	575.095	9	39
B, 562	GM949_A09_124R4_040.fsa	578.843	13	108
B, 563	GM949_A09_124R4_040.fsa	581.347	16	85
B, 564	GM949_A09_124R4_040.fsa	584.916	12	76
B, 565	GM949_A09_124R4_040.fsa	585.883	10	45
B, 566	GM949_A09_124R4_040.fsa	587.431	11	46
B, 567	GM949_A09_124R4_040.fsa	588.885	9	55
B, 568	GM949_A09_124R4_040.fsa	589.952	9	58
B, 569	GM949_A09_124R4_040.fsa	592.09	11	37
B, 570	GM949_A09_124R4_040.fsa	593.161	11	58
B, 571	GM949_A09_124R4_040.fsa	595.306	8	18
B, 572	GM949_A09_124R4_040.fsa	596.673	11	67
B, 573	GM949_A09_124R4_040.fsa	597.846	13	84
B, 574	GM949_A09_124R4_040.fsa	599.216	11	54
B, 575	GM949_A09_124R4_040.fsa	600.291	9	59
B, 576	GM949_A09_124R4_040.fsa	601.456	15	52
B, 577	GM949_A09_124R4_040.fsa	602.427	8	39
B, 578	GM949_A09_124R4_040.fsa	603.592	10	26
B, 579	GM949_A09_124R4_040.fsa	604.466	10	29
B, 580	GM949_A09_124R4_040.fsa	605.34	7	37
B, 581	GM949_A09_124R4_040.fsa	606.796	17	66
B, 582	GM949_A09_124R4_040.fsa	608.058	10	50
B, 583	GM949_A09_124R4_040.fsa	608.835	9	66
B, 584	GM949_A09_124R4_040.fsa	610	10	49
B, 585	GM949_A09_124R4_040.fsa	610.971	11	44
B, 586	GM949_A09_124R4_040.fsa	612.816	13	58
B, 587	GM949_A09_124R4_040.fsa	613.689	9	77
B, 588	GM949_A09_124R4_040.fsa	615.437	13	77
B, 589	GM949_A09_124R4_040.fsa	616.893	14	50
B, 590	GM949_A09_124R4_040.fsa	617.767	10	92
B, 591	GM949_A09_124R4_040.fsa	619.418	7	38
B, 592	GM949_A09_124R4_040.fsa	623.301	7	19
B, 593	GM949_A09_124R4_040.fsa	626.214	11	51
G, 1	GM949_A09_124R4_040.fsa	29.1663	185	1075
G, 2	GM949_A09_124R4_040.fsa	31.1852	84	482
G, 3	GM949_A09_124R4_040.fsa	123.757	53	311
G, 4	GM949_A09_124R4_040.fsa	139.287	65	210
G, 5	GM949_A09_124R4_040.fsa	168.477	54	217
G, 6	GM949_A09_124R4_040.fsa	507.816	521	4619
G, 7	GM949_A09_124R4_040.fsa	509.151	582	9110
Y, 1	GM949_A09_124R4_040.fsa	20.6575	50	258
Y, 2	GM949_A09_124R4_040.fsa	29.3124	333	1578
Y, 3	GM949_A09_124R4_040.fsa	31.0429	166	990
Y, 4	GM949_A09_124R4_040.fsa	32.872	53	385
Y, 5	GM949_A09_124R4_040.fsa	38.7341	50	213
Y, 6	GM949_A09_124R4_040.fsa	54.5929	52	251
Y, 7	GM949_A09_124R4_040.fsa	68.6583	59	344
Y, 8	GM949_A09_124R4_040.fsa	72.0061	52	263
Y, 9	GM949_A09_124R4_040.fsa	123.489	61	323
Y, 10	GM949_A09_124R4_040.fsa	127.511	59	319
Y, 11	GM949_A09_124R4_040.fsa	131.53	68	373
Y, 12	GM949_A09_124R4_040.fsa	134.206	74	358
Y, 13	GM949_A09_124R4_040.fsa	139.198	57	273
Y, 14	GM949_A09_124R4_040.fsa	142.912	57	292
Y, 15	GM949_A09_124R4_040.fsa	146.914	53	277
Y, 16	GM949_A09_124R4_040.fsa	157.094	50	244
Y, 17	GM949_A09_124R4_040.fsa	168.21	86	325
Y, 18	GM949_A09_124R4_040.fsa	170.523	50	305
Y, 19	GM949_A09_124R4_040.fsa	262.289	55	261
Y, 20	GM949_A09_124R4_040.fsa	293.241	58	212
Y, 21	GM949_A09_124R4_040.fsa	394.074	60	609
Y, 22	GM949_A09_124R4_040.fsa	490.939	54	193
Y, 23	GM949_A09_124R4_040.fsa	492.534	59	374
Y, 24	GM949_A09_124R4_040.fsa	493.332	50	248
Y, 25	GM949_A09_124R4_040.fsa	499.02	61	285
Y, 26	GM949_A09_124R4_040.fsa	507.639	996	11126
Y, 27	GM949_A09_124R4_040.fsa	508.706	932	12039
R, 1	GM949_A09_124R4_040.fsa	30.0384	118	623
R, 2	GM949_A09_124R4_040.fsa	508.261	108	496
O, 1	GM949_A09_124R4_040.fsa	20	822	7936
O, 2	GM949_A09_124R4_040.fsa	40	773	5462
O, 3	GM949_A09_124R4_040.fsa	60	1327	7475
O, 4	GM949_A09_124R4_040.fsa	80	879	5052
O, 5	GM949_A09_124R4_040.fsa	100	1416	7677
O, 6	GM949_A09_124R4_040.fsa	114	1607	8490
O, 7	GM949_A09_124R4_040.fsa	120	1251	6749
O, 8	GM949_A09_124R4_040.fsa	140	1013	5393
O, 9	GM949_A09_124R4_040.fsa	160	1093	5942
O, 10	GM949_A09_124R4_040.fsa	180	1318	7097
O, 11	GM949_A09_124R4_040.fsa	200	1085	5969
O, 12	GM949_A09_124R4_040.fsa	214	1090	6178
O, 13	GM949_A09_124R4_040.fsa	220	915	5204
O, 14	GM949_A09_124R4_040.fsa	240	1351	8312
O, 15	GM949_A09_124R4_040.fsa	250	627	4005
O, 16	GM949_A09_124R4_040.fsa	260	1022	6781
O, 17	GM949_A09_124R4_040.fsa	280	1100	7877
O, 18	GM949_A09_124R4_040.fsa	300	1113	8281
O, 19	GM949_A09_124R4_040.fsa	314	673	5431
O, 20	GM949_A09_124R4_040.fsa	320	748	6058
O, 21	GM949_A09_124R4_040.fsa	340	896	7764
O, 22	GM949_A09_124R4_040.fsa	360	715	6353
O, 23	GM949_A09_124R4_040.fsa	380	490	4605
O, 24	GM949_A09_124R4_040.fsa	400	652	6399
O, 25	GM949_A09_124R4_040.fsa	414	628	6360
O, 26	GM949_A09_124R4_040.fsa	420	602	5950
O, 27	GM949_A09_124R4_040.fsa	440	722	7584
O, 28	GM949_A09_124R4_040.fsa	460	771	8300
O, 29	GM949_A09_124R4_040.fsa	480	768	8198
O, 30	GM949_A09_124R4_040.fsa	500	363	3900
O, 31	GM949_A09_124R4_040.fsa	514	396	4364
O, 32	GM949_A09_124R4_040.fsa	520	664	9265
O, 33	GM949_A09_124R4_040.fsa	540	652	7983
O, 34	GM949_A09_124R4_040.fsa	560	441	5163
O, 35	GM949_A09_124R4_040.fsa	580	682	8239
O, 36	GM949_A09_124R4_040.fsa	600	455	5523

## Sheet: 124R5
Dye/Sample Peak	Sample File Name	Size	Height	Area in Point
B, 1	GM949_A10_124R5_040.fsa		8	36
B, 2	GM949_A10_124R5_040.fsa		9	35
B, 3	GM949_A10_124R5_040.fsa		7	36
B, 4	GM949_A10_124R5_040.fsa		15	47
B, 5	GM949_A10_124R5_040.fsa		11	33
B, 6	GM949_A10_124R5_040.fsa		6	17
B, 7	GM949_A10_124R5_040.fsa		13	57
B, 8	GM949_A10_124R5_040.fsa		11	39
B, 9	GM949_A10_124R5_040.fsa		12	41
B, 10	GM949_A10_124R5_040.fsa		8	29
B, 11	GM949_A10_124R5_040.fsa		13	80
B, 12	GM949_A10_124R5_040.fsa		10	37
B, 13	GM949_A10_124R5_040.fsa		5	17
B, 14	GM949_A10_124R5_040.fsa		9	71
B, 15	GM949_A10_124R5_040.fsa		9	62
B, 16	GM949_A10_124R5_040.fsa		8	45
B, 17	GM949_A10_124R5_040.fsa		8	57
B, 18	GM949_A10_124R5_040.fsa		11	70
B, 19	GM949_A10_124R5_040.fsa		11	57
B, 20	GM949_A10_124R5_040.fsa		10	58
B, 21	GM949_A10_124R5_040.fsa		13	42
B, 22	GM949_A10_124R5_040.fsa		6	52
B, 23	GM949_A10_124R5_040.fsa		6	24
B, 24	GM949_A10_124R5_040.fsa		7	16
B, 25	GM949_A10_124R5_040.fsa		7	32
B, 26	GM949_A10_124R5_040.fsa		8	22
B, 27	GM949_A10_124R5_040.fsa		10	28
B, 28	GM949_A10_124R5_040.fsa		8	37
B, 29	GM949_A10_124R5_040.fsa		19	98
B, 30	GM949_A10_124R5_040.fsa		20	109
B, 31	GM949_A10_124R5_040.fsa		10	51
B, 32	GM949_A10_124R5_040.fsa		7	51
B, 33	GM949_A10_124R5_040.fsa		9	84
B, 34	GM949_A10_124R5_040.fsa		8	38
B, 35	GM949_A10_124R5_040.fsa		8	39
B, 36	GM949_A10_124R5_040.fsa		12	34
B, 37	GM949_A10_124R5_040.fsa		9	63
B, 38	GM949_A10_124R5_040.fsa		10	36
B, 39	GM949_A10_124R5_040.fsa		6	25
B, 40	GM949_A10_124R5_040.fsa		12	69
B, 41	GM949_A10_124R5_040.fsa		12	82
B, 42	GM949_A10_124R5_040.fsa		12	81
B, 43	GM949_A10_124R5_040.fsa		10	66
B, 44	GM949_A10_124R5_040.fsa		14	97
B, 45	GM949_A10_124R5_040.fsa		8	48
B, 46	GM949_A10_124R5_040.fsa		12	44
B, 47	GM949_A10_124R5_040.fsa		12	78
B, 48	GM949_A10_124R5_040.fsa		6	20
B, 49	GM949_A10_124R5_040.fsa		12	71
B, 50	GM949_A10_124R5_040.fsa		14	77
B, 51	GM949_A10_124R5_040.fsa		10	74
B, 52	GM949_A10_124R5_040.fsa		9	28
B, 53	GM949_A10_124R5_040.fsa		8	28
B, 54	GM949_A10_124R5_040.fsa		8	34
B, 55	GM949_A10_124R5_040.fsa		13	59
B, 56	GM949_A10_124R5_040.fsa		18	146
B, 57	GM949_A10_124R5_040.fsa		15	87
B, 58	GM949_A10_124R5_040.fsa		9	34
B, 59	GM949_A10_124R5_040.fsa		11	48
B, 60	GM949_A10_124R5_040.fsa		18	132
B, 61	GM949_A10_124R5_040.fsa		11	45
B, 62	GM949_A10_124R5_040.fsa		13	91
B, 63	GM949_A10_124R5_040.fsa		9	39
B, 64	GM949_A10_124R5_040.fsa		10	50
B, 65	GM949_A10_124R5_040.fsa		9	49
B, 66	GM949_A10_124R5_040.fsa		23	112
B, 67	GM949_A10_124R5_040.fsa		11	33
B, 68	GM949_A10_124R5_040.fsa		209	1753
B, 69	GM949_A10_124R5_040.fsa		110	1105
B, 70	GM949_A10_124R5_040.fsa		151	957
B, 71	GM949_A10_124R5_040.fsa		142	869
B, 72	GM949_A10_124R5_040.fsa		11	40
B, 73	GM949_A10_124R5_040.fsa	0.1439	54	440
B, 74	GM949_A10_124R5_040.fsa	2.446	48	281
B, 75	GM949_A10_124R5_040.fsa	4.1727	19	106
B, 76	GM949_A10_124R5_040.fsa	6.9065	8	36
B, 77	GM949_A10_124R5_040.fsa	8.0576	13	57
B, 78	GM949_A10_124R5_040.fsa	9.3525	14	93
B, 79	GM949_A10_124R5_040.fsa	11.6547	12	65
B, 80	GM949_A10_124R5_040.fsa	14.3885	73	280
B, 81	GM949_A10_124R5_040.fsa	15.6835	25	184
B, 82	GM949_A10_124R5_040.fsa	19.1367	22	86
B, 83	GM949_A10_124R5_040.fsa	20.656	289	1444
B, 84	GM949_A10_124R5_040.fsa	22.2726	146	949
B, 85	GM949_A10_124R5_040.fsa	23.5422	133	701
B, 86	GM949_A10_124R5_040.fsa	29.1549	6169	32938
B, 87	GM949_A10_124R5_040.fsa	30.8889	2625	16261
B, 88	GM949_A10_124R5_040.fsa	33.2774	792	3821
B, 89	GM949_A10_124R5_040.fsa	34.9173	252	1083
B, 90	GM949_A10_124R5_040.fsa	35.9901	230	1006
B, 91	GM949_A10_124R5_040.fsa	37.4393	112	468
B, 92	GM949_A10_124R5_040.fsa	38.8593	425	1920
B, 93	GM949_A10_124R5_040.fsa	40.4721	187	1003
B, 94	GM949_A10_124R5_040.fsa	43.8333	78	400
B, 95	GM949_A10_124R5_040.fsa	44.8551	299	1773
B, 96	GM949_A10_124R5_040.fsa	46.5365	211	1223
B, 97	GM949_A10_124R5_040.fsa	47.6428	5	31
B, 98	GM949_A10_124R5_040.fsa	50.1446	51	351
B, 99	GM949_A10_124R5_040.fsa	51.5332	96	816
B, 100	GM949_A10_124R5_040.fsa	54.5676	644	4114
B, 101	GM949_A10_124R5_040.fsa	56.3074	247	986
B, 102	GM949_A10_124R5_040.fsa	57.4184	314	1533
B, 103	GM949_A10_124R5_040.fsa	59.2122	476	2066
B, 104	GM949_A10_124R5_040.fsa	60.7256	139	617
B, 105	GM949_A10_124R5_040.fsa	62.379	63	278
B, 106	GM949_A10_124R5_040.fsa	63.4087	22	100
B, 107	GM949_A10_124R5_040.fsa	64.8454	17	58
B, 108	GM949_A10_124R5_040.fsa	65.9705	528	2640
B, 109	GM949_A10_124R5_040.fsa	66.8885	158	914
B, 110	GM949_A10_124R5_040.fsa	68.7177	444	2180
B, 111	GM949_A10_124R5_040.fsa	69.629	23	95
B, 112	GM949_A10_124R5_040.fsa	71.0421	27	103
B, 113	GM949_A10_124R5_040.fsa	72.1487	546	2616
B, 114	GM949_A10_124R5_040.fsa	74.2521	643	4260
B, 115	GM949_A10_124R5_040.fsa	75.9461	253	1220
B, 116	GM949_A10_124R5_040.fsa	76.939	10	23
B, 117	GM949_A10_124R5_040.fsa	77.8303	399	1914
B, 118	GM949_A10_124R5_040.fsa	79.0153	54	278
B, 119	GM949_A10_124R5_040.fsa	79.8033	9	32
B, 120	GM949_A10_124R5_040.fsa	80.8842	167	830
B, 121	GM949_A10_124R5_040.fsa	81.963	130	657
B, 122	GM949_A10_124R5_040.fsa	83.2354	39	125
B, 123	GM949_A10_124R5_040.fsa	84.2123	200	886
B, 124	GM949_A10_124R5_040.fsa	85.1875	240	1082
B, 125	GM949_A10_124R5_040.fsa	86.3556	47	184
B, 126	GM949_A10_124R5_040.fsa	87.4242	154	685
B, 127	GM949_A10_124R5_040.fsa	88.2971	67	294
B, 128	GM949_A10_124R5_040.fsa	89.3621	106	450
B, 129	GM949_A10_124R5_040.fsa	90.3287	124	552
B, 130	GM949_A10_124R5_040.fsa	91.3899	123	556
B, 131	GM949_A10_124R5_040.fsa	92.4493	63	273
B, 132	GM949_A10_124R5_040.fsa	93.4106	141	657
B, 133	GM949_A10_124R5_040.fsa	94.6579	43	158
B, 134	GM949_A10_124R5_040.fsa	95.7112	135	589
B, 135	GM949_A10_124R5_040.fsa	96.476	92	406
B, 136	GM949_A10_124R5_040.fsa	97.526	235	1106
B, 137	GM949_A10_124R5_040.fsa	98.574	59	233
B, 138	GM949_A10_124R5_040.fsa	99.525	163	682
B, 139	GM949_A10_124R5_040.fsa	100.385	62	232
B, 140	GM949_A10_124R5_040.fsa	101.442	104	427
B, 141	GM949_A10_124R5_040.fsa	102.401	70	264
B, 142	GM949_A10_124R5_040.fsa	103.357	82	341
B, 143	GM949_A10_124R5_040.fsa	104.216	21	79
B, 144	GM949_A10_124R5_040.fsa	105.547	104	482
B, 145	GM949_A10_124R5_040.fsa	106.496	52	213
B, 146	GM949_A10_124R5_040.fsa	107.442	68	296
B, 147	GM949_A10_124R5_040.fsa	108.48	134	646
B, 148	GM949_A10_124R5_040.fsa	109.421	176	795
B, 149	GM949_A10_124R5_040.fsa	110.266	41	181
B, 150	GM949_A10_124R5_040.fsa	111.577	166	710
B, 151	GM949_A10_124R5_040.fsa	112.418	57	211
B, 152	GM949_A10_124R5_040.fsa	113.442	54	253
B, 153	GM949_A10_124R5_040.fsa	114.458	127	607
B, 154	GM949_A10_124R5_040.fsa	115.372	160	733
B, 155	GM949_A10_124R5_040.fsa	116.102	25	99
B, 156	GM949_A10_124R5_040.fsa	117.466	233	1117
B, 157	GM949_A10_124R5_040.fsa	118.373	66	307
B, 158	GM949_A10_124R5_040.fsa	119.549	41	168
B, 159	GM949_A10_124R5_040.fsa	120.536	148	568
B, 160	GM949_A10_124R5_040.fsa	121.43	336	1431
B, 161	GM949_A10_124R5_040.fsa	122.413	77	296
B, 162	GM949_A10_124R5_040.fsa	123.397	1053	5386
B, 163	GM949_A10_124R5_040.fsa	124.558	441	2114
B, 164	GM949_A10_124R5_040.fsa	125.452	360	1608
B, 165	GM949_A10_124R5_040.fsa	126.613	83	302
B, 166	GM949_A10_124R5_040.fsa	127.774	509	2360
B, 167	GM949_A10_124R5_040.fsa	128.846	61	223
B, 168	GM949_A10_124R5_040.fsa	129.649	147	659
B, 169	GM949_A10_124R5_040.fsa	130.363	45	162
B, 170	GM949_A10_124R5_040.fsa	131.435	909	4432
B, 171	GM949_A10_124R5_040.fsa	132.238	89	370
B, 172	GM949_A10_124R5_040.fsa	133.131	58	216
B, 173	GM949_A10_124R5_040.fsa	134.112	992	4638
B, 174	GM949_A10_124R5_040.fsa	135.094	75	313
B, 175	GM949_A10_124R5_040.fsa	136.075	81	302
B, 176	GM949_A10_124R5_040.fsa	137.057	172	753
B, 177	GM949_A10_124R5_040.fsa	137.949	108	479
B, 178	GM949_A10_124R5_040.fsa	139.197	803	3784
B, 179	GM949_A10_124R5_040.fsa	141.007	412	1910
B, 180	GM949_A10_124R5_040.fsa	142.105	107	418
B, 181	GM949_A10_124R5_040.fsa	142.928	579	2650
B, 182	GM949_A10_124R5_040.fsa	143.934	400	1736
B, 183	GM949_A10_124R5_040.fsa	144.94	116	472
B, 184	GM949_A10_124R5_040.fsa	145.854	36	113
B, 185	GM949_A10_124R5_040.fsa	146.859	651	2956
B, 186	GM949_A10_124R5_040.fsa	147.956	438	1947
B, 187	GM949_A10_124R5_040.fsa	149.052	259	1280
B, 188	GM949_A10_124R5_040.fsa	149.874	330	1569
B, 189	GM949_A10_124R5_040.fsa	150.787	107	470
B, 190	GM949_A10_124R5_040.fsa	151.883	204	899
B, 191	GM949_A10_124R5_040.fsa	152.978	93	409
B, 192	GM949_A10_124R5_040.fsa	154.164	403	1746
B, 193	GM949_A10_124R5_040.fsa	155.168	273	1216
B, 194	GM949_A10_124R5_040.fsa	156.353	219	880
B, 195	GM949_A10_124R5_040.fsa	157.357	467	2108
B, 196	GM949_A10_124R5_040.fsa	158.268	40	152
B, 197	GM949_A10_124R5_040.fsa	159.271	439	2005
B, 198	GM949_A10_124R5_040.fsa	160.178	182	831
B, 199	GM949_A10_124R5_040.fsa	161.159	97	373
B, 200	GM949_A10_124R5_040.fsa	162.05	222	1023
B, 201	GM949_A10_124R5_040.fsa	163.296	81	364
B, 202	GM949_A10_124R5_040.fsa	164.363	393	1870
B, 203	GM949_A10_124R5_040.fsa	165.518	136	591
B, 204	GM949_A10_124R5_040.fsa	166.672	161	684
B, 205	GM949_A10_124R5_040.fsa	167.471	75	317
B, 206	GM949_A10_124R5_040.fsa	168.357	937	4464
B, 207	GM949_A10_124R5_040.fsa	169.42	29	77
B, 208	GM949_A10_124R5_040.fsa	170.571	527	2444
B, 209	GM949_A10_124R5_040.fsa	171.543	186	816
B, 210	GM949_A10_124R5_040.fsa	172.427	177	771
B, 211	GM949_A10_124R5_040.fsa	173.31	78	303
B, 212	GM949_A10_124R5_040.fsa	174.28	251	1178
B, 213	GM949_A10_124R5_040.fsa	175.25	152	656
B, 214	GM949_A10_124R5_040.fsa	176.395	120	506
B, 215	GM949_A10_124R5_040.fsa	177.275	128	569
B, 216	GM949_A10_124R5_040.fsa	178.155	196	978
B, 217	GM949_A10_124R5_040.fsa	179.122	101	401
B, 218	GM949_A10_124R5_040.fsa	180.089	58	243
B, 219	GM949_A10_124R5_040.fsa	180.889	70	299
B, 220	GM949_A10_124R5_040.fsa	182.134	226	1052
B, 221	GM949_A10_124R5_040.fsa	183.2	72	317
B, 222	GM949_A10_124R5_040.fsa	184.176	74	290
B, 223	GM949_A10_124R5_040.fsa	185.064	188	883
B, 224	GM949_A10_124R5_040.fsa	186.039	77	360
B, 225	GM949_A10_124R5_040.fsa	186.926	31	137
B, 226	GM949_A10_124R5_040.fsa	187.989	123	556
B, 227	GM949_A10_124R5_040.fsa	188.964	150	738
B, 228	GM949_A10_124R5_040.fsa	189.849	74	312
B, 229	GM949_A10_124R5_040.fsa	190.822	150	725
B, 230	GM949_A10_124R5_040.fsa	191.795	81	363
B, 231	GM949_A10_124R5_040.fsa	192.767	86	369
B, 232	GM949_A10_124R5_040.fsa	193.739	128	565
B, 233	GM949_A10_124R5_040.fsa	194.71	122	538
B, 234	GM949_A10_124R5_040.fsa	195.681	131	563
B, 235	GM949_A10_124R5_040.fsa	196.651	192	863
B, 236	GM949_A10_124R5_040.fsa	197.709	165	714
B, 237	GM949_A10_124R5_040.fsa	198.591	137	548
B, 238	GM949_A10_124R5_040.fsa	199.56	134	544
B, 239	GM949_A10_124R5_040.fsa	200.524	245	1172
B, 240	GM949_A10_124R5_040.fsa	201.483	65	256
B, 241	GM949_A10_124R5_040.fsa	202.442	53	217
B, 242	GM949_A10_124R5_040.fsa	203.488	85	433
B, 243	GM949_A10_124R5_040.fsa	204.446	131	662
B, 244	GM949_A10_124R5_040.fsa	205.403	72	376
B, 245	GM949_A10_124R5_040.fsa	206.447	98	472
B, 246	GM949_A10_124R5_040.fsa	207.404	217	1065
B, 247	GM949_A10_124R5_040.fsa	208.447	258	1324
B, 248	GM949_A10_124R5_040.fsa	209.403	147	756
B, 249	GM949_A10_124R5_040.fsa	210.618	83	368
B, 250	GM949_A10_124R5_040.fsa	211.486	234	1159
B, 251	GM949_A10_124R5_040.fsa	212.44	75	303
B, 252	GM949_A10_124R5_040.fsa	213.48	99	549
B, 253	GM949_A10_124R5_040.fsa	214.523	253	1215
B, 254	GM949_A10_124R5_040.fsa	215.393	63	260
B, 255	GM949_A10_124R5_040.fsa	216.437	104	494
B, 256	GM949_A10_124R5_040.fsa	217.393	250	1210
B, 257	GM949_A10_124R5_040.fsa	218.35	118	532
B, 258	GM949_A10_124R5_040.fsa	219.392	132	647
B, 259	GM949_A10_124R5_040.fsa	220.258	151	710
B, 260	GM949_A10_124R5_040.fsa	221.288	53	175
B, 261	GM949_A10_124R5_040.fsa	222.233	67	297
B, 262	GM949_A10_124R5_040.fsa	223.178	98	499
B, 263	GM949_A10_124R5_040.fsa	224.122	122	650
B, 264	GM949_A10_124R5_040.fsa	225.067	50	249
B, 265	GM949_A10_124R5_040.fsa	226.183	48	241
B, 266	GM949_A10_124R5_040.fsa	227.042	186	915
B, 267	GM949_A10_124R5_040.fsa	227.986	82	358
B, 268	GM949_A10_124R5_040.fsa	228.93	228	1147
B, 269	GM949_A10_124R5_040.fsa	229.789	67	290
B, 270	GM949_A10_124R5_040.fsa	230.819	133	623
B, 271	GM949_A10_124R5_040.fsa	231.763	500	2681
B, 272	GM949_A10_124R5_040.fsa	232.793	90	399
B, 273	GM949_A10_124R5_040.fsa	233.651	62	240
B, 274	GM949_A10_124R5_040.fsa	234.681	241	1211
B, 275	GM949_A10_124R5_040.fsa	235.71	43	170
B, 276	GM949_A10_124R5_040.fsa	236.654	84	393
B, 277	GM949_A10_124R5_040.fsa	237.684	129	681
B, 278	GM949_A10_124R5_040.fsa	238.799	84	389
B, 279	GM949_A10_124R5_040.fsa	239.657	149	821
B, 280	GM949_A10_124R5_040.fsa	240.612	271	1534
B, 281	GM949_A10_124R5_040.fsa	241.574	62	286
B, 282	GM949_A10_124R5_040.fsa	242.534	82	389
B, 283	GM949_A10_124R5_040.fsa	243.405	82	408
B, 284	GM949_A10_124R5_040.fsa	244.537	245	1351
B, 285	GM949_A10_124R5_040.fsa	245.494	69	320
B, 286	GM949_A10_124R5_040.fsa	246.449	145	737
B, 287	GM949_A10_124R5_040.fsa	247.577	77	411
B, 288	GM949_A10_124R5_040.fsa	248.703	75	335
B, 289	GM949_A10_124R5_040.fsa	249.741	51	216
B, 290	GM949_A10_124R5_040.fsa	250.592	70	350
B, 291	GM949_A10_124R5_040.fsa	251.606	112	569
B, 292	GM949_A10_124R5_040.fsa	252.535	177	940
B, 293	GM949_A10_124R5_040.fsa	253.462	154	844
B, 294	GM949_A10_124R5_040.fsa	254.387	114	546
B, 295	GM949_A10_124R5_040.fsa	255.312	52	230
B, 296	GM949_A10_124R5_040.fsa	256.319	161	817
B, 297	GM949_A10_124R5_040.fsa	257.325	41	197
B, 298	GM949_A10_124R5_040.fsa	258.413	76	344
B, 299	GM949_A10_124R5_040.fsa	259.332	138	729
B, 300	GM949_A10_124R5_040.fsa	260.339	240	1333
B, 301	GM949_A10_124R5_040.fsa	261.356	80	354
B, 302	GM949_A10_124R5_040.fsa	262.289	190	1027
B, 303	GM949_A10_124R5_040.fsa	263.391	110	606
B, 304	GM949_A10_124R5_040.fsa	264.408	96	438
B, 305	GM949_A10_124R5_040.fsa	265.425	63	290
B, 306	GM949_A10_124R5_040.fsa	266.357	54	243
B, 307	GM949_A10_124R5_040.fsa	267.29	103	519
B, 308	GM949_A10_124R5_040.fsa	268.222	105	553
B, 309	GM949_A10_124R5_040.fsa	269.154	146	756
B, 310	GM949_A10_124R5_040.fsa	270.171	119	607
B, 311	GM949_A10_124R5_040.fsa	271.103	29	130
B, 312	GM949_A10_124R5_040.fsa	272.036	43	194
B, 313	GM949_A10_124R5_040.fsa	273.052	69	345
B, 314	GM949_A10_124R5_040.fsa	274.069	223	1280
B, 315	GM949_A10_124R5_040.fsa	275.086	75	382
B, 316	GM949_A10_124R5_040.fsa	276.103	105	540
B, 317	GM949_A10_124R5_040.fsa	277.119	58	260
B, 318	GM949_A10_124R5_040.fsa	278.051	94	451
B, 319	GM949_A10_124R5_040.fsa	279.068	54	256
B, 320	GM949_A10_124R5_040.fsa	280.084	170	1057
B, 321	GM949_A10_124R5_040.fsa	281.091	55	271
B, 322	GM949_A10_124R5_040.fsa	282.097	75	407
B, 323	GM949_A10_124R5_040.fsa	283.103	117	647
B, 324	GM949_A10_124R5_040.fsa	284.193	49	290
B, 325	GM949_A10_124R5_040.fsa	285.199	35	156
B, 326	GM949_A10_124R5_040.fsa	286.204	63	268
B, 327	GM949_A10_124R5_040.fsa	287.209	83	435
B, 328	GM949_A10_124R5_040.fsa	288.214	161	951
B, 329	GM949_A10_124R5_040.fsa	289.218	66	305
B, 330	GM949_A10_124R5_040.fsa	290.222	305	1860
B, 331	GM949_A10_124R5_040.fsa	291.226	198	1228
B, 332	GM949_A10_124R5_040.fsa	292.063	387	2470
B, 333	GM949_A10_124R5_040.fsa	293.066	399	2477
B, 334	GM949_A10_124R5_040.fsa	294.07	30	99
B, 335	GM949_A10_124R5_040.fsa	295.24	30	115
B, 336	GM949_A10_124R5_040.fsa	296.159	58	346
B, 337	GM949_A10_124R5_040.fsa	296.994	72	477
B, 338	GM949_A10_124R5_040.fsa	298.163	26	119
B, 339	GM949_A10_124R5_040.fsa	299.082	83	442
B, 340	GM949_A10_124R5_040.fsa	300.083	85	344
B, 341	GM949_A10_124R5_040.fsa	300.998	257	1640
B, 342	GM949_A10_124R5_040.fsa	301.915	141	835
B, 343	GM949_A10_124R5_040.fsa	302.832	546	3679
B, 344	GM949_A10_124R5_040.fsa	303.834	42	173
B, 345	GM949_A10_124R5_040.fsa	304.836	186	1100
B, 346	GM949_A10_124R5_040.fsa	305.757	206	1233
B, 347	GM949_A10_124R5_040.fsa	306.762	110	572
B, 348	GM949_A10_124R5_040.fsa	307.936	42	202
B, 349	GM949_A10_124R5_040.fsa	308.86	236	1663
B, 350	GM949_A10_124R5_040.fsa	309.953	277	2035
B, 351	GM949_A10_124R5_040.fsa	310.878	84	486
B, 352	GM949_A10_124R5_040.fsa	311.89	38	170
B, 353	GM949_A10_124R5_040.fsa	312.902	98	568
B, 354	GM949_A10_124R5_040.fsa	313.916	97	497
B, 355	GM949_A10_124R5_040.fsa	314.942	102	584
B, 356	GM949_A10_124R5_040.fsa	315.971	37	161
B, 357	GM949_A10_124R5_040.fsa	316.913	47	232
B, 358	GM949_A10_124R5_040.fsa	317.942	69	320
B, 359	GM949_A10_124R5_040.fsa	319.057	75	496
B, 360	GM949_A10_124R5_040.fsa	320	126	865
B, 361	GM949_A10_124R5_040.fsa	320.928	84	469
B, 362	GM949_A10_124R5_040.fsa	321.855	61	362
B, 363	GM949_A10_124R5_040.fsa	323.034	39	182
B, 364	GM949_A10_124R5_040.fsa	324.127	58	366
B, 365	GM949_A10_124R5_040.fsa	324.968	73	505
B, 366	GM949_A10_124R5_040.fsa	325.892	28	101
B, 367	GM949_A10_124R5_040.fsa	326.983	36	143
B, 368	GM949_A10_124R5_040.fsa	327.905	80	528
B, 369	GM949_A10_124R5_040.fsa	328.66	52	328
B, 370	GM949_A10_124R5_040.fsa	329.664	106	762
B, 371	GM949_A10_124R5_040.fsa	330.836	52	267
B, 372	GM949_A10_124R5_040.fsa	331.755	40	229
B, 373	GM949_A10_124R5_040.fsa	332.925	21	97
B, 374	GM949_A10_124R5_040.fsa	334.093	29	154
B, 375	GM949_A10_124R5_040.fsa	335.093	29	126
B, 376	GM949_A10_124R5_040.fsa	336.009	35	204
B, 377	GM949_A10_124R5_040.fsa	337.008	24	79
B, 378	GM949_A10_124R5_040.fsa	338.006	97	631
B, 379	GM949_A10_124R5_040.fsa	338.754	53	328
B, 380	GM949_A10_124R5_040.fsa	339.668	115	901
B, 381	GM949_A10_124R5_040.fsa	340.589	154	1144
B, 382	GM949_A10_124R5_040.fsa	341.935	35	172
B, 383	GM949_A10_124R5_040.fsa	342.86	33	175
B, 384	GM949_A10_124R5_040.fsa	343.953	84	492
B, 385	GM949_A10_124R5_040.fsa	344.878	329	2642
B, 386	GM949_A10_124R5_040.fsa	345.803	50	272
B, 387	GM949_A10_124R5_040.fsa	346.811	33	129
B, 388	GM949_A10_124R5_040.fsa	347.904	105	541
B, 389	GM949_A10_124R5_040.fsa	348.913	255	1671
B, 390	GM949_A10_124R5_040.fsa	350.005	94	505
B, 391	GM949_A10_124R5_040.fsa	351.098	298	2019
B, 392	GM949_A10_124R5_040.fsa	352.106	88	349
B, 393	GM949_A10_124R5_040.fsa	353.198	25	86
B, 394	GM949_A10_124R5_040.fsa	354.122	47	268
B, 395	GM949_A10_124R5_040.fsa	355.046	57	359
B, 396	GM949_A10_124R5_040.fsa	356.306	17	46
B, 397	GM949_A10_124R5_040.fsa	357.229	312	2293
B, 398	GM949_A10_124R5_040.fsa	359.161	131	864
B, 399	GM949_A10_124R5_040.fsa	360.166	293	2322
B, 400	GM949_A10_124R5_040.fsa	362.244	9	33
B, 401	GM949_A10_124R5_040.fsa	363.158	33	179
B, 402	GM949_A10_124R5_040.fsa	364.073	34	156
B, 403	GM949_A10_124R5_040.fsa	365.154	133	820
B, 404	GM949_A10_124R5_040.fsa	366.153	147	936
B, 405	GM949_A10_124R5_040.fsa	367.735	76	528
B, 406	GM949_A10_124R5_040.fsa	368.818	40	174
B, 407	GM949_A10_124R5_040.fsa	369.901	25	122
B, 408	GM949_A10_124R5_040.fsa	371.067	97	656
B, 409	GM949_A10_124R5_040.fsa	373.152	138	932
B, 410	GM949_A10_124R5_040.fsa	375.071	473	4318
B, 411	GM949_A10_124R5_040.fsa	376.073	310	2624
B, 412	GM949_A10_124R5_040.fsa	377.075	5	14
B, 413	GM949_A10_124R5_040.fsa	378.161	121	799
B, 414	GM949_A10_124R5_040.fsa	379.164	83	560
B, 415	GM949_A10_124R5_040.fsa	380.171	148	1038
B, 416	GM949_A10_124R5_040.fsa	381.195	25	69
B, 417	GM949_A10_124R5_040.fsa	382.133	186	1315
B, 418	GM949_A10_124R5_040.fsa	383.071	11	30
B, 419	GM949_A10_124R5_040.fsa	384.094	27	102
B, 420	GM949_A10_124R5_040.fsa	385.117	283	2393
B, 421	GM949_A10_124R5_040.fsa	386.139	139	1206
B, 422	GM949_A10_124R5_040.fsa	387.161	52	318
B, 423	GM949_A10_124R5_040.fsa	388.183	78	505
B, 424	GM949_A10_124R5_040.fsa	389.29	197	1468
B, 425	GM949_A10_124R5_040.fsa	391.587	3	5
B, 426	GM949_A10_124R5_040.fsa	392.608	102	630
B, 427	GM949_A10_124R5_040.fsa	394.479	808	9001
B, 428	GM949_A10_124R5_040.fsa	396.178	41	240
B, 429	GM949_A10_124R5_040.fsa	397.198	17	53
B, 430	GM949_A10_124R5_040.fsa	398.302	89	633
B, 431	GM949_A10_124R5_040.fsa	399.491	49	278
B, 432	GM949_A10_124R5_040.fsa	400.328	218	1814
B, 433	GM949_A10_124R5_040.fsa	401.394	21	76
B, 434	GM949_A10_124R5_040.fsa	402.462	167	1317
B, 435	GM949_A10_124R5_040.fsa	404.439	14	29
B, 436	GM949_A10_124R5_040.fsa	405.264	37	255
B, 437	GM949_A10_124R5_040.fsa	406.173	104	1046
B, 438	GM949_A10_124R5_040.fsa	408.079	14	76
B, 439	GM949_A10_124R5_040.fsa	408.909	4	12
B, 440	GM949_A10_124R5_040.fsa	409.907	67	410
B, 441	GM949_A10_124R5_040.fsa	410.907	28	125
B, 442	GM949_A10_124R5_040.fsa	411.992	79	638
B, 443	GM949_A10_124R5_040.fsa	412.911	62	442
B, 444	GM949_A10_124R5_040.fsa	413.916	90	630
B, 445	GM949_A10_124R5_040.fsa	414.866	6	19
B, 446	GM949_A10_124R5_040.fsa	417.124	117	893
B, 447	GM949_A10_124R5_040.fsa	418.168	10	28
B, 448	GM949_A10_124R5_040.fsa	419.302	103	679
B, 449	GM949_A10_124R5_040.fsa	420.341	54	315
B, 450	GM949_A10_124R5_040.fsa	421.279	152	1579
B, 451	GM949_A10_124R5_040.fsa	423.068	30	114
B, 452	GM949_A10_124R5_040.fsa	424.09	44	229
B, 453	GM949_A10_124R5_040.fsa	425.195	5	16
B, 454	GM949_A10_124R5_040.fsa	426.215	18	86
B, 455	GM949_A10_124R5_040.fsa	427.489	28	153
B, 456	GM949_A10_124R5_040.fsa	428.338	13	56
B, 457	GM949_A10_124R5_040.fsa	429.356	53	245
B, 458	GM949_A10_124R5_040.fsa	430.373	16	82
B, 459	GM949_A10_124R5_040.fsa	431.219	60	379
B, 460	GM949_A10_124R5_040.fsa	432.32	38	244
B, 461	GM949_A10_124R5_040.fsa	433.166	48	322
B, 462	GM949_A10_124R5_040.fsa	435.278	239	2603
B, 463	GM949_A10_124R5_040.fsa	436.207	96	696
B, 464	GM949_A10_124R5_040.fsa	439.158	83	862
B, 465	GM949_A10_124R5_040.fsa	442.138	165	1734
B, 466	GM949_A10_124R5_040.fsa	443.079	195	2061
B, 467	GM949_A10_124R5_040.fsa	445.305	40	298
B, 468	GM949_A10_124R5_040.fsa	447.191	64	490
B, 469	GM949_A10_124R5_040.fsa	448.22	70	649
B, 470	GM949_A10_124R5_040.fsa	450.279	146	1622
B, 471	GM949_A10_124R5_040.fsa	451.911	26	206
B, 472	GM949_A10_124R5_040.fsa	452.856	12	33
B, 473	GM949_A10_124R5_040.fsa	454.145	5	22
B, 474	GM949_A10_124R5_040.fsa	455.264	38	169
B, 475	GM949_A10_124R5_040.fsa	456.21	13	60
B, 476	GM949_A10_124R5_040.fsa	457.157	46	253
B, 477	GM949_A10_124R5_040.fsa	458.19	41	225
B, 478	GM949_A10_124R5_040.fsa	459.052	65	571
B, 479	GM949_A10_124R5_040.fsa	460.171	63	322
B, 480	GM949_A10_124R5_040.fsa	461.197	9	18
B, 481	GM949_A10_124R5_040.fsa	461.967	8	29
B, 482	GM949_A10_124R5_040.fsa	463.338	37	215
B, 483	GM949_A10_124R5_040.fsa	464.366	51	354
B, 484	GM949_A10_124R5_040.fsa	465.225	16	104
B, 485	GM949_A10_124R5_040.fsa	467.459	44	337
B, 486	GM949_A10_124R5_040.fsa	468.233	20	100
B, 487	GM949_A10_124R5_040.fsa	470.301	297	3396
B, 488	GM949_A10_124R5_040.fsa	471.163	334	4047
B, 489	GM949_A10_124R5_040.fsa	473.064	7	33
B, 490	GM949_A10_124R5_040.fsa	474.101	3	6
B, 491	GM949_A10_124R5_040.fsa	476.353	113	1485
B, 492	GM949_A10_124R5_040.fsa	479.217	64	600
B, 493	GM949_A10_124R5_040.fsa	482.117	152	1787
B, 494	GM949_A10_124R5_040.fsa	483.089	114	1323
B, 495	GM949_A10_124R5_040.fsa	485.123	12	36
B, 496	GM949_A10_124R5_040.fsa	486.274	61	527
B, 497	GM949_A10_124R5_040.fsa	487.338	57	509
B, 498	GM949_A10_124R5_040.fsa	489.646	51	227
B, 499	GM949_A10_124R5_040.fsa	492.315	307	7006
B, 500	GM949_A10_124R5_040.fsa	495.169	40	190
B, 501	GM949_A10_124R5_040.fsa	498.298	222	2934
B, 502	GM949_A10_124R5_040.fsa	499.014	218	2680
B, 503	GM949_A10_124R5_040.fsa	501.058	15	35
B, 504	GM949_A10_124R5_040.fsa	503.179	61	1219
B, 505	GM949_A10_124R5_040.fsa	507.892	18025	215494
B, 506	GM949_A10_124R5_040.fsa	508.697	18587	258816
B, 507	GM949_A10_124R5_040.fsa	513.458	11	65
B, 508	GM949_A10_124R5_040.fsa	514.738	8	45
B, 509	GM949_A10_124R5_040.fsa	516.122	8	29
B, 510	GM949_A10_124R5_040.fsa	518.707	7	26
B, 511	GM949_A10_124R5_040.fsa	522.407	11	28
B, 512	GM949_A10_124R5_040.fsa	523.387	9	43
B, 513	GM949_A10_124R5_040.fsa	524.189	8	25
B, 514	GM949_A10_124R5_040.fsa	524.901	6	22
B, 515	GM949_A10_124R5_040.fsa	526.503	11	42
B, 516	GM949_A10_124R5_040.fsa	527.659	11	55
B, 517	GM949_A10_124R5_040.fsa	528.46	8	58
B, 518	GM949_A10_124R5_040.fsa	530.86	7	39
B, 519	GM949_A10_124R5_040.fsa	532.103	12	75
B, 520	GM949_A10_124R5_040.fsa	533.258	16	65
B, 521	GM949_A10_124R5_040.fsa	534.589	13	51
B, 522	GM949_A10_124R5_040.fsa	536.985	8	36
B, 523	GM949_A10_124R5_040.fsa	537.961	5	18
B, 524	GM949_A10_124R5_040.fsa	539.025	10	103
B, 525	GM949_A10_124R5_040.fsa	541.1	14	54
B, 526	GM949_A10_124R5_040.fsa	542.109	12	40
B, 527	GM949_A10_124R5_040.fsa	543.213	8	47
B, 528	GM949_A10_124R5_040.fsa	543.857	10	32
B, 529	GM949_A10_124R5_040.fsa	547.09	7	26
B, 530	GM949_A10_124R5_040.fsa	549.502	11	42
B, 531	GM949_A10_124R5_040.fsa	550.246	8	49
B, 532	GM949_A10_124R5_040.fsa	552.017	11	50
B, 533	GM949_A10_124R5_040.fsa	553.699	9	34
B, 534	GM949_A10_124R5_040.fsa	554.729	7	25
B, 535	GM949_A10_124R5_040.fsa	555.573	11	37
B, 536	GM949_A10_124R5_040.fsa	557.924	10	66
B, 537	GM949_A10_124R5_040.fsa	559.433	11	48
B, 538	GM949_A10_124R5_040.fsa	560.281	15	85
B, 539	GM949_A10_124R5_040.fsa	561.03	7	34
B, 540	GM949_A10_124R5_040.fsa	561.967	9	95
B, 541	GM949_A10_124R5_040.fsa	566.388	15	51
B, 542	GM949_A10_124R5_040.fsa	568.183	7	46
B, 543	GM949_A10_124R5_040.fsa	569.318	11	104
B, 544	GM949_A10_124R5_040.fsa	571.975	12	53
B, 545	GM949_A10_124R5_040.fsa	572.831	11	31
B, 546	GM949_A10_124R5_040.fsa	573.592	5	23
B, 547	GM949_A10_124R5_040.fsa	574.545	10	84
B, 548	GM949_A10_124R5_040.fsa	576.933	7	16
B, 549	GM949_A10_124R5_040.fsa	578.369	11	37
B, 550	GM949_A10_124R5_040.fsa	579.328	14	67
B, 551	GM949_A10_124R5_040.fsa	580.772	8	43
B, 552	GM949_A10_124R5_040.fsa	581.738	11	48
B, 553	GM949_A10_124R5_040.fsa	585.035	13	83
B, 554	GM949_A10_124R5_040.fsa	586.008	10	36
B, 555	GM949_A10_124R5_040.fsa	587.471	8	56
B, 556	GM949_A10_124R5_040.fsa	589.231	13	72
B, 557	GM949_A10_124R5_040.fsa	591.782	11	37
B, 558	GM949_A10_124R5_040.fsa	592.274	9	50
B, 559	GM949_A10_124R5_040.fsa	593.456	8	68
B, 560	GM949_A10_124R5_040.fsa	594.937	11	62
B, 561	GM949_A10_124R5_040.fsa	596.025	9	63
B, 562	GM949_A10_124R5_040.fsa	597.314	10	60
B, 563	GM949_A10_124R5_040.fsa	598.705	15	114
B, 564	GM949_A10_124R5_040.fsa	599.9	13	90
B, 565	GM949_A10_124R5_040.fsa	601.274	13	101
B, 566	GM949_A10_124R5_040.fsa	603.529	11	90
B, 567	GM949_A10_124R5_040.fsa	604.118	11	65
B, 568	GM949_A10_124R5_040.fsa	607.647	7	34
B, 569	GM949_A10_124R5_040.fsa	608.333	9	31
B, 570	GM949_A10_124R5_040.fsa	609.412	8	37
B, 571	GM949_A10_124R5_040.fsa	610.784	9	52
B, 572	GM949_A10_124R5_040.fsa	612.157	10	58
B, 573	GM949_A10_124R5_040.fsa	614.51	14	83
B, 574	GM949_A10_124R5_040.fsa	615.588	13	49
B, 575	GM949_A10_124R5_040.fsa	616.471	8	16
B, 576	GM949_A10_124R5_040.fsa	618.039	11	44
B, 577	GM949_A10_124R5_040.fsa	619.02	10	30
B, 578	GM949_A10_124R5_040.fsa	620.294	12	47
B, 579	GM949_A10_124R5_040.fsa	621.177	11	34
B, 580	GM949_A10_124R5_040.fsa	621.569	4	12
B, 581	GM949_A10_124R5_040.fsa	622.843	9	36
B, 582	GM949_A10_124R5_040.fsa	623.628	9	54
B, 583	GM949_A10_124R5_040.fsa	625.294	7	39
B, 584	GM949_A10_124R5_040.fsa	625.98	7	37
B, 585	GM949_A10_124R5_040.fsa	626.667	9	50
B, 586	GM949_A10_124R5_040.fsa	628.235	10	45
G, 1	GM949_A10_124R5_040.fsa	29.4467	189	950
G, 2	GM949_A10_124R5_040.fsa	30.8889	120	678
G, 3	GM949_A10_124R5_040.fsa	509.055	560	8731
Y, 1	GM949_A10_124R5_040.fsa		53	214
Y, 2	GM949_A10_124R5_040.fsa	29.0086	272	1606
Y, 3	GM949_A10_124R5_040.fsa	30.7459	140	775
Y, 4	GM949_A10_124R5_040.fsa	54.4643	51	422
Y, 5	GM949_A10_124R5_040.fsa	65.9705	64	303
Y, 6	GM949_A10_124R5_040.fsa	74.1522	65	270
Y, 7	GM949_A10_124R5_040.fsa	123.307	65	350
Y, 8	GM949_A10_124R5_040.fsa	131.435	56	271
Y, 9	GM949_A10_124R5_040.fsa	139.019	58	385
Y, 10	GM949_A10_124R5_040.fsa	154.073	55	235
Y, 11	GM949_A10_124R5_040.fsa	164.452	52	269
Y, 12	GM949_A10_124R5_040.fsa	168.357	63	379
Y, 13	GM949_A10_124R5_040.fsa	394.053	57	435
Y, 14	GM949_A10_124R5_040.fsa	417.124	51	285
Y, 15	GM949_A10_124R5_040.fsa	507.714	861	9548
Y, 16	GM949_A10_124R5_040.fsa	508.518	956	12966
R, 1	GM949_A10_124R5_040.fsa	30.1713	72	348
R, 2	GM949_A10_124R5_040.fsa	32.7224	56	377
R, 3	GM949_A10_124R5_040.fsa	144.574	50	253
R, 4	GM949_A10_124R5_040.fsa	360.665	52	252
R, 5	GM949_A10_124R5_040.fsa	508.25	77	226
O, 1	GM949_A10_124R5_040.fsa	20	762	7545
O, 2	GM949_A10_124R5_040.fsa	40	732	5167
O, 3	GM949_A10_124R5_040.fsa	60	1264	7008
O, 4	GM949_A10_124R5_040.fsa	80	810	4675
O, 5	GM949_A10_124R5_040.fsa	100	1274	6934
O, 6	GM949_A10_124R5_040.fsa	114	1487	7954
O, 7	GM949_A10_124R5_040.fsa	120	1163	6288
O, 8	GM949_A10_124R5_040.fsa	140	918	4873
O, 9	GM949_A10_124R5_040.fsa	160	1034	5603
O, 10	GM949_A10_124R5_040.fsa	180	1215	6656
O, 11	GM949_A10_124R5_040.fsa	200	1039	5570
O, 12	GM949_A10_124R5_040.fsa	214	1028	5835
O, 13	GM949_A10_124R5_040.fsa	220	853	5066
O, 14	GM949_A10_124R5_040.fsa	240	1232	7762
O, 15	GM949_A10_124R5_040.fsa	250	568	3718
O, 16	GM949_A10_124R5_040.fsa	260	931	6416
O, 17	GM949_A10_124R5_040.fsa	280	1007	7303
O, 18	GM949_A10_124R5_040.fsa	300	998	7792
O, 19	GM949_A10_124R5_040.fsa	314	631	5195
O, 20	GM949_A10_124R5_040.fsa	320	697	5908
O, 21	GM949_A10_124R5_040.fsa	340	851	7489
O, 22	GM949_A10_124R5_040.fsa	360	671	5982
O, 23	GM949_A10_124R5_040.fsa	380	457	4505
O, 24	GM949_A10_124R5_040.fsa	400	598	6033
O, 25	GM949_A10_124R5_040.fsa	414	575	5992
O, 26	GM949_A10_124R5_040.fsa	420	532	5613
O, 27	GM949_A10_124R5_040.fsa	440	636	7027
O, 28	GM949_A10_124R5_040.fsa	460	684	7885
O, 29	GM949_A10_124R5_040.fsa	480	683	7607
O, 30	GM949_A10_124R5_040.fsa	500	307	3605
O, 31	GM949_A10_124R5_040.fsa	514	342	3959
O, 32	GM949_A10_124R5_040.fsa	520	619	8807
O, 33	GM949_A10_124R5_040.fsa	540	576	7351
O, 34	GM949_A10_124R5_040.fsa	560	375	4969
O, 35	GM949_A10_124R5_040.fsa	580	601	7801
O, 36	GM949_A10_124R5_040.fsa	600	395	5157

## Sheet: 125R1
Dye/Sample Peak	Sample File Name	Size	Height	Area in Point
B, 1	GM949_A11_125R1_048.fsa		12	66
B, 2	GM949_A11_125R1_048.fsa		10	63
B, 3	GM949_A11_125R1_048.fsa		9	87
B, 4	GM949_A11_125R1_048.fsa		9	41
B, 5	GM949_A11_125R1_048.fsa		9	69
B, 6	GM949_A11_125R1_048.fsa		9	34
B, 7	GM949_A11_125R1_048.fsa		10	53
B, 8	GM949_A11_125R1_048.fsa		4	17
B, 9	GM949_A11_125R1_048.fsa		4	14
B, 10	GM949_A11_125R1_048.fsa		8	36
B, 11	GM949_A11_125R1_048.fsa		10	17
B, 12	GM949_A11_125R1_048.fsa		6	49
B, 13	GM949_A11_125R1_048.fsa		9	32
B, 14	GM949_A11_125R1_048.fsa		7	60
B, 15	GM949_A11_125R1_048.fsa		7	40
B, 16	GM949_A11_125R1_048.fsa		12	32
B, 17	GM949_A11_125R1_048.fsa		6	22
B, 18	GM949_A11_125R1_048.fsa		4	9
B, 19	GM949_A11_125R1_048.fsa		5	13
B, 20	GM949_A11_125R1_048.fsa		17	78
B, 21	GM949_A11_125R1_048.fsa		11	44
B, 22	GM949_A11_125R1_048.fsa		11	69
B, 23	GM949_A11_125R1_048.fsa		11	103
B, 24	GM949_A11_125R1_048.fsa		9	72
B, 25	GM949_A11_125R1_048.fsa		7	33
B, 26	GM949_A11_125R1_048.fsa		9	24
B, 27	GM949_A11_125R1_048.fsa		8	33
B, 28	GM949_A11_125R1_048.fsa		10	57
B, 29	GM949_A11_125R1_048.fsa		9	46
B, 30	GM949_A11_125R1_048.fsa		7	46
B, 31	GM949_A11_125R1_048.fsa		7	39
B, 32	GM949_A11_125R1_048.fsa		8	25
B, 33	GM949_A11_125R1_048.fsa		18	155
B, 34	GM949_A11_125R1_048.fsa		10	52
B, 35	GM949_A11_125R1_048.fsa		11	61
B, 36	GM949_A11_125R1_048.fsa		7	27
B, 37	GM949_A11_125R1_048.fsa		13	113
B, 38	GM949_A11_125R1_048.fsa		12	53
B, 39	GM949_A11_125R1_048.fsa		9	51
B, 40	GM949_A11_125R1_048.fsa		7	50
B, 41	GM949_A11_125R1_048.fsa		9	67
B, 42	GM949_A11_125R1_048.fsa		12	55
B, 43	GM949_A11_125R1_048.fsa		7	23
B, 44	GM949_A11_125R1_048.fsa		13	58
B, 45	GM949_A11_125R1_048.fsa		12	78
B, 46	GM949_A11_125R1_048.fsa		11	95
B, 47	GM949_A11_125R1_048.fsa		11	48
B, 48	GM949_A11_125R1_048.fsa		10	30
B, 49	GM949_A11_125R1_048.fsa		8	51
B, 50	GM949_A11_125R1_048.fsa		9	92
B, 51	GM949_A11_125R1_048.fsa		7	13
B, 52	GM949_A11_125R1_048.fsa		9	56
B, 53	GM949_A11_125R1_048.fsa		12	66
B, 54	GM949_A11_125R1_048.fsa		11	52
B, 55	GM949_A11_125R1_048.fsa		15	56
B, 56	GM949_A11_125R1_048.fsa		6	34
B, 57	GM949_A11_125R1_048.fsa		11	78
B, 58	GM949_A11_125R1_048.fsa		25	188
B, 59	GM949_A11_125R1_048.fsa		19	131
B, 60	GM949_A11_125R1_048.fsa		14	102
B, 61	GM949_A11_125R1_048.fsa		14	146
B, 62	GM949_A11_125R1_048.fsa		8	61
B, 63	GM949_A11_125R1_048.fsa		12	56
B, 64	GM949_A11_125R1_048.fsa		5	13
B, 65	GM949_A11_125R1_048.fsa		8	31
B, 66	GM949_A11_125R1_048.fsa		13	73
B, 67	GM949_A11_125R1_048.fsa		315	2544
B, 68	GM949_A11_125R1_048.fsa		209	2040
B, 69	GM949_A11_125R1_048.fsa		313	1900
B, 70	GM949_A11_125R1_048.fsa		186	1040
B, 71	GM949_A11_125R1_048.fsa		29	123
B, 72	GM949_A11_125R1_048.fsa	0.7143	81	659
B, 73	GM949_A11_125R1_048.fsa	2.8571	57	356
B, 74	GM949_A11_125R1_048.fsa	4.2857	30	169
B, 75	GM949_A11_125R1_048.fsa	7.4286	7	24
B, 76	GM949_A11_125R1_048.fsa	9.4286	28	238
B, 77	GM949_A11_125R1_048.fsa	12.2857	13	64
B, 78	GM949_A11_125R1_048.fsa	14.2857	88	238
B, 79	GM949_A11_125R1_048.fsa	16.5714	21	190
B, 80	GM949_A11_125R1_048.fsa	19.1429	23	86
B, 81	GM949_A11_125R1_048.fsa	20.8146	313	1460
B, 82	GM949_A11_125R1_048.fsa	22.4185	124	369
B, 83	GM949_A11_125R1_048.fsa	23.6781	56	171
B, 84	GM949_A11_125R1_048.fsa	27.3364	6422	44737
B, 85	GM949_A11_125R1_048.fsa	29.2459	5943	31872
B, 86	GM949_A11_125R1_048.fsa	31.2484	1156	8663
B, 87	GM949_A11_125R1_048.fsa	33.4713	764	3807
B, 88	GM949_A11_125R1_048.fsa	36.2879	272	1194
B, 89	GM949_A11_125R1_048.fsa	37.3319	409	1703
B, 90	GM949_A11_125R1_048.fsa	38.9957	457	2165
B, 91	GM949_A11_125R1_048.fsa	40.6998	141	799
B, 92	GM949_A11_125R1_048.fsa	43.9052	93	549
B, 93	GM949_A11_125R1_048.fsa	44.9153	381	2117
B, 94	GM949_A11_125R1_048.fsa	46.6876	261	1390
B, 95	GM949_A11_125R1_048.fsa	48.3227	21	99
B, 96	GM949_A11_125R1_048.fsa	50.3587	46	205
B, 97	GM949_A11_125R1_048.fsa	51.7298	121	850
B, 98	GM949_A11_125R1_048.fsa	54.7271	932	5715
B, 99	GM949_A11_125R1_048.fsa	56.346	321	1216
B, 100	GM949_A11_125R1_048.fsa	57.4451	416	2097
B, 101	GM949_A11_125R1_048.fsa	59.2202	644	2805
B, 102	GM949_A11_125R1_048.fsa	60.7218	195	862
B, 103	GM949_A11_125R1_048.fsa	62.3663	93	436
B, 104	GM949_A11_125R1_048.fsa	63.3906	48	202
B, 105	GM949_A11_125R1_048.fsa	64.82	26	114
B, 106	GM949_A11_125R1_048.fsa	65.9393	638	3137
B, 107	GM949_A11_125R1_048.fsa	66.954	186	1091
B, 108	GM949_A11_125R1_048.fsa	68.7736	451	2041
B, 109	GM949_A11_125R1_048.fsa	69.6802	32	125
B, 110	GM949_A11_125R1_048.fsa	71.086	56	229
B, 111	GM949_A11_125R1_048.fsa	72.1869	624	3037
B, 112	GM949_A11_125R1_048.fsa	74.2798	660	4452
B, 113	GM949_A11_125R1_048.fsa	75.9655	202	1076
B, 114	GM949_A11_125R1_048.fsa	77.939	309	1396
B, 115	GM949_A11_125R1_048.fsa	78.9219	113	525
B, 116	GM949_A11_125R1_048.fsa	79.8042	78	327
B, 117	GM949_A11_125R1_048.fsa	80.876	141	618
B, 118	GM949_A11_125R1_048.fsa	81.9449	97	422
B, 119	GM949_A11_125R1_048.fsa	83.1086	83	377
B, 120	GM949_A11_125R1_048.fsa	84.2699	152	654
B, 121	GM949_A11_125R1_048.fsa	85.2359	196	859
B, 122	GM949_A11_125R1_048.fsa	86.3929	90	393
B, 123	GM949_A11_125R1_048.fsa	87.3552	125	506
B, 124	GM949_A11_125R1_048.fsa	88.3159	58	248
B, 125	GM949_A11_125R1_048.fsa	89.3707	77	318
B, 126	GM949_A11_125R1_048.fsa	90.328	74	323
B, 127	GM949_A11_125R1_048.fsa	91.2836	93	369
B, 128	GM949_A11_125R1_048.fsa	92.4282	77	334
B, 129	GM949_A11_125R1_048.fsa	93.2852	170	742
B, 130	GM949_A11_125R1_048.fsa	94.6156	67	260
B, 131	GM949_A11_125R1_048.fsa	95.564	161	703
B, 132	GM949_A11_125R1_048.fsa	96.5108	61	236
B, 133	GM949_A11_125R1_048.fsa	97.4559	268	1141
B, 134	GM949_A11_125R1_048.fsa	98.4938	106	391
B, 135	GM949_A11_125R1_048.fsa	99.4357	172	700
B, 136	GM949_A11_125R1_048.fsa	100.382	80	290
B, 137	GM949_A11_125R1_048.fsa	101.429	106	462
B, 138	GM949_A11_125R1_048.fsa	102.379	81	307
B, 139	GM949_A11_125R1_048.fsa	103.233	92	379
B, 140	GM949_A11_125R1_048.fsa	104.084	77	320
B, 141	GM949_A11_125R1_048.fsa	105.501	125	609
B, 142	GM949_A11_125R1_048.fsa	106.442	60	242
B, 143	GM949_A11_125R1_048.fsa	107.382	94	350
B, 144	GM949_A11_125R1_048.fsa	108.414	127	551
B, 145	GM949_A11_125R1_048.fsa	109.35	177	789
B, 146	GM949_A11_125R1_048.fsa	110.19	105	427
B, 147	GM949_A11_125R1_048.fsa	111.495	148	636
B, 148	GM949_A11_125R1_048.fsa	112.424	65	250
B, 149	GM949_A11_125R1_048.fsa	113.444	78	321
B, 150	GM949_A11_125R1_048.fsa	114.366	133	586
B, 151	GM949_A11_125R1_048.fsa	115.372	185	831
B, 152	GM949_A11_125R1_048.fsa	116.102	78	335
B, 153	GM949_A11_125R1_048.fsa	117.466	187	843
B, 154	GM949_A11_125R1_048.fsa	118.373	90	425
B, 155	GM949_A11_125R1_048.fsa	119.639	93	316
B, 156	GM949_A11_125R1_048.fsa	120.622	228	979
B, 157	GM949_A11_125R1_048.fsa	121.511	492	2291
B, 158	GM949_A11_125R1_048.fsa	122.4	648	3175
B, 159	GM949_A11_125R1_048.fsa	123.465	1183	6182
B, 160	GM949_A11_125R1_048.fsa	124.53	196	879
B, 161	GM949_A11_125R1_048.fsa	125.417	495	2203
B, 162	GM949_A11_125R1_048.fsa	126.57	135	577
B, 163	GM949_A11_125R1_048.fsa	127.81	707	3244
B, 164	GM949_A11_125R1_048.fsa	128.873	167	646
B, 165	GM949_A11_125R1_048.fsa	129.67	225	1038
B, 166	GM949_A11_125R1_048.fsa	130.378	91	344
B, 167	GM949_A11_125R1_048.fsa	131.528	1197	5706
B, 168	GM949_A11_125R1_048.fsa	132.235	151	588
B, 169	GM949_A11_125R1_048.fsa	133.119	74	277
B, 170	GM949_A11_125R1_048.fsa	134.179	1090	5223
B, 171	GM949_A11_125R1_048.fsa	135.062	102	419
B, 172	GM949_A11_125R1_048.fsa	136.033	159	684
B, 173	GM949_A11_125R1_048.fsa	137.091	147	657
B, 174	GM949_A11_125R1_048.fsa	137.885	158	766
B, 175	GM949_A11_125R1_048.fsa	139.207	710	3564
B, 176	GM949_A11_125R1_048.fsa	139.912	121	497
B, 177	GM949_A11_125R1_048.fsa	140.906	357	1687
B, 178	GM949_A11_125R1_048.fsa	142.084	149	631
B, 179	GM949_A11_125R1_048.fsa	142.899	468	2135
B, 180	GM949_A11_125R1_048.fsa	143.895	346	1466
B, 181	GM949_A11_125R1_048.fsa	144.891	142	561
B, 182	GM949_A11_125R1_048.fsa	145.797	185	695
B, 183	GM949_A11_125R1_048.fsa	146.792	727	3542
B, 184	GM949_A11_125R1_048.fsa	147.879	503	2260
B, 185	GM949_A11_125R1_048.fsa	148.784	91	485
B, 186	GM949_A11_125R1_048.fsa	149.779	256	1035
B, 187	GM949_A11_125R1_048.fsa	150.775	78	317
B, 188	GM949_A11_125R1_048.fsa	151.77	208	934
B, 189	GM949_A11_125R1_048.fsa	152.856	113	548
B, 190	GM949_A11_125R1_048.fsa	154.032	339	1652
B, 191	GM949_A11_125R1_048.fsa	155.117	334	1463
B, 192	GM949_A11_125R1_048.fsa	156.293	248	1032
B, 193	GM949_A11_125R1_048.fsa	157.287	760	3569
B, 194	GM949_A11_125R1_048.fsa	158.192	116	455
B, 195	GM949_A11_125R1_048.fsa	159.186	679	3191
B, 196	GM949_A11_125R1_048.fsa	160.089	104	432
B, 197	GM949_A11_125R1_048.fsa	160.976	140	606
B, 198	GM949_A11_125R1_048.fsa	162.041	289	1355
B, 199	GM949_A11_125R1_048.fsa	163.193	167	675
B, 200	GM949_A11_125R1_048.fsa	164.344	626	2832
B, 201	GM949_A11_125R1_048.fsa	165.494	264	1175
B, 202	GM949_A11_125R1_048.fsa	166.554	373	1707
B, 203	GM949_A11_125R1_048.fsa	167.438	197	887
B, 204	GM949_A11_125R1_048.fsa	168.32	1279	6243
B, 205	GM949_A11_125R1_048.fsa	169.378	133	501
B, 206	GM949_A11_125R1_048.fsa	170.436	794	3638
B, 207	GM949_A11_125R1_048.fsa	171.492	337	1485
B, 208	GM949_A11_125R1_048.fsa	172.372	266	1127
B, 209	GM949_A11_125R1_048.fsa	173.339	168	667
B, 210	GM949_A11_125R1_048.fsa	174.217	243	1058
B, 211	GM949_A11_125R1_048.fsa	175.183	230	964
B, 212	GM949_A11_125R1_048.fsa	176.323	150	610
B, 213	GM949_A11_125R1_048.fsa	177.2	180	786
B, 214	GM949_A11_125R1_048.fsa	178.075	131	510
B, 215	GM949_A11_125R1_048.fsa	179.038	179	704
B, 216	GM949_A11_125R1_048.fsa	180	132	539
B, 217	GM949_A11_125R1_048.fsa	180.794	159	675
B, 218	GM949_A11_125R1_048.fsa	182.028	356	1684
B, 219	GM949_A11_125R1_048.fsa	183.173	240	1036
B, 220	GM949_A11_125R1_048.fsa	184.053	223	994
B, 221	GM949_A11_125R1_048.fsa	185.021	315	1425
B, 222	GM949_A11_125R1_048.fsa	185.988	129	552
B, 223	GM949_A11_125R1_048.fsa	186.955	105	448
B, 224	GM949_A11_125R1_048.fsa	187.833	124	513
B, 225	GM949_A11_125R1_048.fsa	188.887	107	451
B, 226	GM949_A11_125R1_048.fsa	189.852	108	452
B, 227	GM949_A11_125R1_048.fsa	190.729	87	365
B, 228	GM949_A11_125R1_048.fsa	191.693	80	344
B, 229	GM949_A11_125R1_048.fsa	192.657	82	323
B, 230	GM949_A11_125R1_048.fsa	193.533	72	305
B, 231	GM949_A11_125R1_048.fsa	194.583	68	290
B, 232	GM949_A11_125R1_048.fsa	195.633	101	420
B, 233	GM949_A11_125R1_048.fsa	196.594	167	712
B, 234	GM949_A11_125R1_048.fsa	197.556	128	553
B, 235	GM949_A11_125R1_048.fsa	198.516	192	819
B, 236	GM949_A11_125R1_048.fsa	199.476	171	746
B, 237	GM949_A11_125R1_048.fsa	200.433	341	1490
B, 238	GM949_A11_125R1_048.fsa	201.384	61	236
B, 239	GM949_A11_125R1_048.fsa	202.422	79	332
B, 240	GM949_A11_125R1_048.fsa	203.373	74	337
B, 241	GM949_A11_125R1_048.fsa	204.324	104	457
B, 242	GM949_A11_125R1_048.fsa	205.361	116	517
B, 243	GM949_A11_125R1_048.fsa	206.398	144	692
B, 244	GM949_A11_125R1_048.fsa	207.349	336	1635
B, 245	GM949_A11_125R1_048.fsa	208.299	371	1810
B, 246	GM949_A11_125R1_048.fsa	209.25	244	1172
B, 247	GM949_A11_125R1_048.fsa	210.459	162	737
B, 248	GM949_A11_125R1_048.fsa	211.409	346	1675
B, 249	GM949_A11_125R1_048.fsa	212.446	124	572
B, 250	GM949_A11_125R1_048.fsa	213.309	158	869
B, 251	GM949_A11_125R1_048.fsa	214.436	325	1566
B, 252	GM949_A11_125R1_048.fsa	215.393	68	267
B, 253	GM949_A11_125R1_048.fsa	216.351	152	644
B, 254	GM949_A11_125R1_048.fsa	217.394	378	1801
B, 255	GM949_A11_125R1_048.fsa	218.263	146	758
B, 256	GM949_A11_125R1_048.fsa	219.306	142	673
B, 257	GM949_A11_125R1_048.fsa	220.34	52	174
B, 258	GM949_A11_125R1_048.fsa	221.191	56	228
B, 259	GM949_A11_125R1_048.fsa	222.127	43	201
B, 260	GM949_A11_125R1_048.fsa	223.147	53	224
B, 261	GM949_A11_125R1_048.fsa	224.082	87	388
B, 262	GM949_A11_125R1_048.fsa	224.931	51	233
B, 263	GM949_A11_125R1_048.fsa	226.035	52	286
B, 264	GM949_A11_125R1_048.fsa	227.053	217	1095
B, 265	GM949_A11_125R1_048.fsa	227.902	97	426
B, 266	GM949_A11_125R1_048.fsa	228.834	203	951
B, 267	GM949_A11_125R1_048.fsa	229.767	81	293
B, 268	GM949_A11_125R1_048.fsa	230.784	131	593
B, 269	GM949_A11_125R1_048.fsa	231.715	396	1952
B, 270	GM949_A11_125R1_048.fsa	232.731	91	412
B, 271	GM949_A11_125R1_048.fsa	233.577	54	239
B, 272	GM949_A11_125R1_048.fsa	234.593	169	795
B, 273	GM949_A11_125R1_048.fsa	235.523	43	195
B, 274	GM949_A11_125R1_048.fsa	236.537	95	438
B, 275	GM949_A11_125R1_048.fsa	237.551	129	622
B, 276	GM949_A11_125R1_048.fsa	238.649	247	1267
B, 277	GM949_A11_125R1_048.fsa	239.494	282	1438
B, 278	GM949_A11_125R1_048.fsa	240.52	274	1319
B, 279	GM949_A11_125R1_048.fsa	241.473	104	478
B, 280	GM949_A11_125R1_048.fsa	242.424	191	894
B, 281	GM949_A11_125R1_048.fsa	243.375	184	862
B, 282	GM949_A11_125R1_048.fsa	244.41	337	1683
B, 283	GM949_A11_125R1_048.fsa	245.359	128	608
B, 284	GM949_A11_125R1_048.fsa	246.392	218	1114
B, 285	GM949_A11_125R1_048.fsa	247.51	165	882
B, 286	GM949_A11_125R1_048.fsa	248.627	196	979
B, 287	GM949_A11_125R1_048.fsa	249.571	190	926
B, 288	GM949_A11_125R1_048.fsa	250.503	106	442
B, 289	GM949_A11_125R1_048.fsa	251.509	212	1007
B, 290	GM949_A11_125R1_048.fsa	252.513	285	1529
B, 291	GM949_A11_125R1_048.fsa	253.349	254	1321
B, 292	GM949_A11_125R1_048.fsa	254.268	183	883
B, 293	GM949_A11_125R1_048.fsa	255.268	105	431
B, 294	GM949_A11_125R1_048.fsa	256.183	238	1216
B, 295	GM949_A11_125R1_048.fsa	257.347	81	421
B, 296	GM949_A11_125R1_048.fsa	258.26	117	586
B, 297	GM949_A11_125R1_048.fsa	259.255	212	1128
B, 298	GM949_A11_125R1_048.fsa	260.252	329	1832
B, 299	GM949_A11_125R1_048.fsa	261.177	122	613
B, 300	GM949_A11_125R1_048.fsa	262.186	247	1268
B, 301	GM949_A11_125R1_048.fsa	263.278	169	907
B, 302	GM949_A11_125R1_048.fsa	264.371	167	847
B, 303	GM949_A11_125R1_048.fsa	265.296	94	481
B, 304	GM949_A11_125R1_048.fsa	266.22	62	241
B, 305	GM949_A11_125R1_048.fsa	267.228	150	774
B, 306	GM949_A11_125R1_048.fsa	268.153	186	976
B, 307	GM949_A11_125R1_048.fsa	269.077	216	1108
B, 308	GM949_A11_125R1_048.fsa	270.002	160	780
B, 309	GM949_A11_125R1_048.fsa	270.926	55	220
B, 310	GM949_A11_125R1_048.fsa	271.934	82	354
B, 311	GM949_A11_125R1_048.fsa	272.943	120	639
B, 312	GM949_A11_125R1_048.fsa	273.951	274	1509
B, 313	GM949_A11_125R1_048.fsa	274.959	86	430
B, 314	GM949_A11_125R1_048.fsa	276.051	148	745
B, 315	GM949_A11_125R1_048.fsa	276.976	94	458
B, 316	GM949_A11_125R1_048.fsa	277.984	118	592
B, 317	GM949_A11_125R1_048.fsa	278.908	111	574
B, 318	GM949_A11_125R1_048.fsa	280	196	1156
B, 319	GM949_A11_125R1_048.fsa	281.084	84	420
B, 320	GM949_A11_125R1_048.fsa	282.085	126	640
B, 321	GM949_A11_125R1_048.fsa	283.085	192	1130
B, 322	GM949_A11_125R1_048.fsa	284.167	233	1343
B, 323	GM949_A11_125R1_048.fsa	285.166	109	545
B, 324	GM949_A11_125R1_048.fsa	286.081	69	324
B, 325	GM949_A11_125R1_048.fsa	287.162	135	723
B, 326	GM949_A11_125R1_048.fsa	288.076	217	1229
B, 327	GM949_A11_125R1_048.fsa	289.238	143	641
B, 328	GM949_A11_125R1_048.fsa	290.234	385	2069
B, 329	GM949_A11_125R1_048.fsa	291.147	263	1353
B, 330	GM949_A11_125R1_048.fsa	292.059	516	3044
B, 331	GM949_A11_125R1_048.fsa	293.053	537	3042
B, 332	GM949_A11_125R1_048.fsa	293.965	60	236
B, 333	GM949_A11_125R1_048.fsa	295.124	76	391
B, 334	GM949_A11_125R1_048.fsa	296.116	97	490
B, 335	GM949_A11_125R1_048.fsa	297.026	128	644
B, 336	GM949_A11_125R1_048.fsa	298.101	65	244
B, 337	GM949_A11_125R1_048.fsa	299.009	111	581
B, 338	GM949_A11_125R1_048.fsa	300	85	389
B, 339	GM949_A11_125R1_048.fsa	300.977	346	2015
B, 340	GM949_A11_125R1_048.fsa	301.792	195	1000
B, 341	GM949_A11_125R1_048.fsa	302.772	727	4425
B, 342	GM949_A11_125R1_048.fsa	303.754	111	456
B, 343	GM949_A11_125R1_048.fsa	304.737	290	1665
B, 344	GM949_A11_125R1_048.fsa	305.64	315	1899
B, 345	GM949_A11_125R1_048.fsa	306.709	181	943
B, 346	GM949_A11_125R1_048.fsa	307.78	85	399
B, 347	GM949_A11_125R1_048.fsa	308.771	333	2104
B, 348	GM949_A11_125R1_048.fsa	309.846	381	2348
B, 349	GM949_A11_125R1_048.fsa	310.757	99	514
B, 350	GM949_A11_125R1_048.fsa	311.67	30	155
B, 351	GM949_A11_125R1_048.fsa	312.75	65	346
B, 352	GM949_A11_125R1_048.fsa	313.75	125	805
B, 353	GM949_A11_125R1_048.fsa	314.856	133	834
B, 354	GM949_A11_125R1_048.fsa	315.884	51	269
B, 355	GM949_A11_125R1_048.fsa	316.826	43	207
B, 356	GM949_A11_125R1_048.fsa	317.855	66	312
B, 357	GM949_A11_125R1_048.fsa	318.97	122	718
B, 358	GM949_A11_125R1_048.fsa	319.914	159	993
B, 359	GM949_A11_125R1_048.fsa	320.921	108	697
B, 360	GM949_A11_125R1_048.fsa	321.84	162	1027
B, 361	GM949_A11_125R1_048.fsa	323.092	106	639
B, 362	GM949_A11_125R1_048.fsa	324.009	86	445
B, 363	GM949_A11_125R1_048.fsa	324.925	40	191
B, 364	GM949_A11_125R1_048.fsa	325.839	31	152
B, 365	GM949_A11_125R1_048.fsa	326.919	54	245
B, 366	GM949_A11_125R1_048.fsa	327.914	119	780
B, 367	GM949_A11_125R1_048.fsa	328.659	80	532
B, 368	GM949_A11_125R1_048.fsa	329.569	173	1149
B, 369	GM949_A11_125R1_048.fsa	330.644	72	374
B, 370	GM949_A11_125R1_048.fsa	331.799	85	482
B, 371	GM949_A11_125R1_048.fsa	332.952	65	349
B, 372	GM949_A11_125R1_048.fsa	334.022	103	629
B, 373	GM949_A11_125R1_048.fsa	335.09	48	275
B, 374	GM949_A11_125R1_048.fsa	335.828	40	187
B, 375	GM949_A11_125R1_048.fsa	336.976	48	207
B, 376	GM949_A11_125R1_048.fsa	337.794	110	598
B, 377	GM949_A11_125R1_048.fsa	338.775	40	177
B, 378	GM949_A11_125R1_048.fsa	339.592	84	511
B, 379	GM949_A11_125R1_048.fsa	340.498	193	1278
B, 380	GM949_A11_125R1_048.fsa	341.744	45	200
B, 381	GM949_A11_125R1_048.fsa	342.741	82	426
B, 382	GM949_A11_125R1_048.fsa	343.738	145	887
B, 383	GM949_A11_125R1_048.fsa	344.734	439	3299
B, 384	GM949_A11_125R1_048.fsa	345.73	63	359
B, 385	GM949_A11_125R1_048.fsa	346.727	54	221
B, 386	GM949_A11_125R1_048.fsa	347.723	139	717
B, 387	GM949_A11_125R1_048.fsa	348.802	334	2071
B, 388	GM949_A11_125R1_048.fsa	349.964	130	711
B, 389	GM949_A11_125R1_048.fsa	350.959	414	2728
B, 390	GM949_A11_125R1_048.fsa	352.038	120	590
B, 391	GM949_A11_125R1_048.fsa	353.117	64	296
B, 392	GM949_A11_125R1_048.fsa	354.112	91	505
B, 393	GM949_A11_125R1_048.fsa	355.108	83	503
B, 394	GM949_A11_125R1_048.fsa	356.269	68	242
B, 395	GM949_A11_125R1_048.fsa	357.264	455	3120
B, 396	GM949_A11_125R1_048.fsa	358.176	59	249
B, 397	GM949_A11_125R1_048.fsa	359.005	179	1127
B, 398	GM949_A11_125R1_048.fsa	360	419	3011
B, 399	GM949_A11_125R1_048.fsa	360.986	61	268
B, 400	GM949_A11_125R1_048.fsa	361.972	33	133
B, 401	GM949_A11_125R1_048.fsa	363.04	77	427
B, 402	GM949_A11_125R1_048.fsa	364.026	77	327
B, 403	GM949_A11_125R1_048.fsa	365.013	195	1098
B, 404	GM949_A11_125R1_048.fsa	366.082	210	1258
B, 405	GM949_A11_125R1_048.fsa	367.727	155	1420
B, 406	GM949_A11_125R1_048.fsa	368.714	53	241
B, 407	GM949_A11_125R1_048.fsa	369.866	68	318
B, 408	GM949_A11_125R1_048.fsa	371.018	132	914
B, 409	GM949_A11_125R1_048.fsa	372.089	33	134
B, 410	GM949_A11_125R1_048.fsa	372.995	154	902
B, 411	GM949_A11_125R1_048.fsa	373.983	107	603
B, 412	GM949_A11_125R1_048.fsa	374.971	649	5397
B, 413	GM949_A11_125R1_048.fsa	375.96	421	3331
B, 414	GM949_A11_125R1_048.fsa	377.032	18	45
B, 415	GM949_A11_125R1_048.fsa	378.021	188	1045
B, 416	GM949_A11_125R1_048.fsa	379.175	122	761
B, 417	GM949_A11_125R1_048.fsa	380.084	210	1411
B, 418	GM949_A11_125R1_048.fsa	381.172	45	212
B, 419	GM949_A11_125R1_048.fsa	382.009	280	1917
B, 420	GM949_A11_125R1_048.fsa	383.014	38	167
B, 421	GM949_A11_125R1_048.fsa	385.023	411	3369
B, 422	GM949_A11_125R1_048.fsa	386.111	118	832
B, 423	GM949_A11_125R1_048.fsa	387.032	92	500
B, 424	GM949_A11_125R1_048.fsa	388.204	129	825
B, 425	GM949_A11_125R1_048.fsa	389.124	279	2150
B, 426	GM949_A11_125R1_048.fsa	390.296	26	76
B, 427	GM949_A11_125R1_048.fsa	391.384	24	93
B, 428	GM949_A11_125R1_048.fsa	392.387	146	887
B, 429	GM949_A11_125R1_048.fsa	394.312	1107	10646
B, 430	GM949_A11_125R1_048.fsa	395.901	45	196
B, 431	GM949_A11_125R1_048.fsa	397.072	39	161
B, 432	GM949_A11_125R1_048.fsa	398.16	163	967
B, 433	GM949_A11_125R1_048.fsa	399.247	74	463
B, 434	GM949_A11_125R1_048.fsa	400.246	289	2191
B, 435	GM949_A11_125R1_048.fsa	401.393	41	213
B, 436	GM949_A11_125R1_048.fsa	402.213	253	1838
B, 437	GM949_A11_125R1_048.fsa	403.28	11	18
B, 438	GM949_A11_125R1_048.fsa	404.265	45	279
B, 439	GM949_A11_125R1_048.fsa	405.252	67	499
B, 440	GM949_A11_125R1_048.fsa	406.157	121	975
B, 441	GM949_A11_125R1_048.fsa	407.145	38	201
B, 442	GM949_A11_125R1_048.fsa	407.968	39	195
B, 443	GM949_A11_125R1_048.fsa	408.875	24	98
B, 444	GM949_A11_125R1_048.fsa	409.865	76	480
B, 445	GM949_A11_125R1_048.fsa	410.939	41	186
B, 446	GM949_A11_125R1_048.fsa	411.931	136	990
B, 447	GM949_A11_125R1_048.fsa	412.924	95	724
B, 448	GM949_A11_125R1_048.fsa	413.917	125	892
B, 449	GM949_A11_125R1_048.fsa	414.844	14	48
B, 450	GM949_A11_125R1_048.fsa	416.025	21	43
B, 451	GM949_A11_125R1_048.fsa	416.954	148	1052
B, 452	GM949_A11_125R1_048.fsa	418.138	27	104
B, 453	GM949_A11_125R1_048.fsa	419.153	140	875
B, 454	GM949_A11_125R1_048.fsa	420.167	80	498
B, 455	GM949_A11_125R1_048.fsa	421.167	278	2780
B, 456	GM949_A11_125R1_048.fsa	422.834	68	373
B, 457	GM949_A11_125R1_048.fsa	424	80	436
B, 458	GM949_A11_125R1_048.fsa	425	16	38
B, 459	GM949_A11_125R1_048.fsa	426.084	56	288
B, 460	GM949_A11_125R1_048.fsa	427.167	37	193
B, 461	GM949_A11_125R1_048.fsa	428.167	38	166
B, 462	GM949_A11_125R1_048.fsa	429.25	87	444
B, 463	GM949_A11_125R1_048.fsa	430.167	39	161
B, 464	GM949_A11_125R1_048.fsa	431.084	89	588
B, 465	GM949_A11_125R1_048.fsa	432	45	232
B, 466	GM949_A11_125R1_048.fsa	433.084	107	623
B, 467	GM949_A11_125R1_048.fsa	435.084	365	4168
B, 468	GM949_A11_125R1_048.fsa	436	142	1043
B, 469	GM949_A11_125R1_048.fsa	438	27	167
B, 470	GM949_A11_125R1_048.fsa	438.917	137	1094
B, 471	GM949_A11_125R1_048.fsa	440	43	281
B, 472	GM949_A11_125R1_048.fsa	440.933	2	8
B, 473	GM949_A11_125R1_048.fsa	441.95	115	820
B, 474	GM949_A11_125R1_048.fsa	442.968	224	2215
B, 475	GM949_A11_125R1_048.fsa	445.26	70	406
B, 476	GM949_A11_125R1_048.fsa	445.94	14	51
B, 477	GM949_A11_125R1_048.fsa	447.045	86	592
B, 478	GM949_A11_125R1_048.fsa	448.065	94	701
B, 479	GM949_A11_125R1_048.fsa	450.107	264	3007
B, 480	GM949_A11_125R1_048.fsa	451.895	36	209
B, 481	GM949_A11_125R1_048.fsa	453.002	25	113
B, 482	GM949_A11_125R1_048.fsa	454.281	10	39
B, 483	GM949_A11_125R1_048.fsa	455.134	87	497
B, 484	GM949_A11_125R1_048.fsa	457.096	64	314
B, 485	GM949_A11_125R1_048.fsa	458.206	92	606
B, 486	GM949_A11_125R1_048.fsa	458.975	126	1070
B, 487	GM949_A11_125R1_048.fsa	460.084	134	1055
B, 488	GM949_A11_125R1_048.fsa	461.095	59	359
B, 489	GM949_A11_125R1_048.fsa	463.287	44	259
B, 490	GM949_A11_125R1_048.fsa	464.385	86	596
B, 491	GM949_A11_125R1_048.fsa	465.483	36	228
B, 492	GM949_A11_125R1_048.fsa	466.412	15	52
B, 493	GM949_A11_125R1_048.fsa	467.343	64	455
B, 494	GM949_A11_125R1_048.fsa	468.358	22	123
B, 495	GM949_A11_125R1_048.fsa	470.306	441	5121
B, 496	GM949_A11_125R1_048.fsa	471.239	441	4894
B, 497	GM949_A11_125R1_048.fsa	473.106	14	41
B, 498	GM949_A11_125R1_048.fsa	473.955	8	44
B, 499	GM949_A11_125R1_048.fsa	476.251	163	1818
B, 500	GM949_A11_125R1_048.fsa	478.039	43	287
B, 501	GM949_A11_125R1_048.fsa	479.147	20	91
B, 502	GM949_A11_125R1_048.fsa	480.26	17	66
B, 503	GM949_A11_125R1_048.fsa	481.994	119	1023
B, 504	GM949_A11_125R1_048.fsa	483.036	101	793
B, 505	GM949_A11_125R1_048.fsa	484.166	19	61
B, 506	GM949_A11_125R1_048.fsa	488.171	647	13942
B, 507	GM949_A11_125R1_048.fsa	489.218	650	8745
B, 508	GM949_A11_125R1_048.fsa	492.101	29	101
B, 509	GM949_A11_125R1_048.fsa	493.327	20	105
B, 510	GM949_A11_125R1_048.fsa	495.079	149	1213
B, 511	GM949_A11_125R1_048.fsa	497.274	33	75
B, 512	GM949_A11_125R1_048.fsa	498.24	167	1216
B, 513	GM949_A11_125R1_048.fsa	499.12	128	1034
B, 514	GM949_A11_125R1_048.fsa	501.118	36	110
B, 515	GM949_A11_125R1_048.fsa	501.98	91	336
B, 516	GM949_A11_125R1_048.fsa	502.93	73	329
B, 517	GM949_A11_125R1_048.fsa	506.495	18959	246666
B, 518	GM949_A11_125R1_048.fsa	507.633	17373	263427
B, 519	GM949_A11_125R1_048.fsa	512.486	7	27
B, 520	GM949_A11_125R1_048.fsa	513.376	6	36
B, 521	GM949_A11_125R1_048.fsa	514.553	8	41
B, 522	GM949_A11_125R1_048.fsa	515.936	7	21
B, 523	GM949_A11_125R1_048.fsa	518.614	5	30
B, 524	GM949_A11_125R1_048.fsa	519.63	9	48
B, 525	GM949_A11_125R1_048.fsa	520.883	10	68
B, 526	GM949_A11_125R1_048.fsa	521.854	7	39
B, 527	GM949_A11_125R1_048.fsa	522.735	8	23
B, 528	GM949_A11_125R1_048.fsa	523.263	4	16
B, 529	GM949_A11_125R1_048.fsa	524.143	13	33
B, 530	GM949_A11_125R1_048.fsa	524.846	10	79
B, 531	GM949_A11_125R1_048.fsa	526.162	7	44
B, 532	GM949_A11_125R1_048.fsa	527.302	9	29
B, 533	GM949_A11_125R1_048.fsa	528.79	8	39
B, 534	GM949_A11_125R1_048.fsa	529.401	9	26
B, 535	GM949_A11_125R1_048.fsa	530.537	8	23
B, 536	GM949_A11_125R1_048.fsa	531.147	8	27
B, 537	GM949_A11_125R1_048.fsa	532.367	11	31
B, 538	GM949_A11_125R1_048.fsa	533.151	12	58
B, 539	GM949_A11_125R1_048.fsa	534.194	6	26
B, 540	GM949_A11_125R1_048.fsa	535.844	12	39
B, 541	GM949_A11_125R1_048.fsa	536.625	7	33
B, 542	GM949_A11_125R1_048.fsa	537.924	9	25
B, 543	GM949_A11_125R1_048.fsa	538.617	11	45
B, 544	GM949_A11_125R1_048.fsa	539.568	16	95
B, 545	GM949_A11_125R1_048.fsa	540.357	15	108
B, 546	GM949_A11_125R1_048.fsa	541.43	12	68
B, 547	GM949_A11_125R1_048.fsa	542.057	12	44
B, 548	GM949_A11_125R1_048.fsa	544.302	6	22
B, 549	GM949_A11_125R1_048.fsa	545.203	8	38
B, 550	GM949_A11_125R1_048.fsa	546.015	10	65
B, 551	GM949_A11_125R1_048.fsa	549.001	15	78
B, 552	GM949_A11_125R1_048.fsa	549.637	13	66
B, 553	GM949_A11_125R1_048.fsa	550.546	15	53
B, 554	GM949_A11_125R1_048.fsa	551.457	12	36
B, 555	GM949_A11_125R1_048.fsa	552.826	12	87
B, 556	GM949_A11_125R1_048.fsa	553.741	10	34
B, 557	GM949_A11_125R1_048.fsa	554.84	13	116
B, 558	GM949_A11_125R1_048.fsa	556.954	14	64
B, 559	GM949_A11_125R1_048.fsa	558.521	17	139
B, 560	GM949_A11_125R1_048.fsa	559.722	14	132
B, 561	GM949_A11_125R1_048.fsa	562.135	13	72
B, 562	GM949_A11_125R1_048.fsa	563.345	12	75
B, 563	GM949_A11_125R1_048.fsa	564.742	13	53
B, 564	GM949_A11_125R1_048.fsa	566.236	9	27
B, 565	GM949_A11_125R1_048.fsa	567.358	5	14
B, 566	GM949_A11_125R1_048.fsa	568.201	13	61
B, 567	GM949_A11_125R1_048.fsa	569.138	10	71
B, 568	GM949_A11_125R1_048.fsa	570.829	8	49
B, 569	GM949_A11_125R1_048.fsa	572.334	10	74
B, 570	GM949_A11_125R1_048.fsa	573.276	9	43
B, 571	GM949_A11_125R1_048.fsa	574.22	9	32
B, 572	GM949_A11_125R1_048.fsa	576.016	8	54
B, 573	GM949_A11_125R1_048.fsa	578.29	8	53
B, 574	GM949_A11_125R1_048.fsa	579.43	11	59
B, 575	GM949_A11_125R1_048.fsa	581.043	14	61
B, 576	GM949_A11_125R1_048.fsa	583.133	8	41
B, 577	GM949_A11_125R1_048.fsa	584.179	12	95
B, 578	GM949_A11_125R1_048.fsa	585.227	10	28
B, 579	GM949_A11_125R1_048.fsa	586.084	10	32
B, 580	GM949_A11_125R1_048.fsa	586.943	13	74
B, 581	GM949_A11_125R1_048.fsa	589.522	11	76
B, 582	GM949_A11_125R1_048.fsa	590.671	7	29
B, 583	GM949_A11_125R1_048.fsa	592.684	9	42
B, 584	GM949_A11_125R1_048.fsa	594.124	14	68
B, 585	GM949_A11_125R1_048.fsa	595.181	8	40
B, 586	GM949_A11_125R1_048.fsa	596.143	9	38
B, 587	GM949_A11_125R1_048.fsa	597.877	8	53
B, 588	GM949_A11_125R1_048.fsa	599.71	14	100
B, 589	GM949_A11_125R1_048.fsa	600.383	10	61
B, 590	GM949_A11_125R1_048.fsa	601.818	14	69
B, 591	GM949_A11_125R1_048.fsa	602.584	9	64
B, 592	GM949_A11_125R1_048.fsa	603.828	9	23
B, 593	GM949_A11_125R1_048.fsa	604.785	8	23
B, 594	GM949_A11_125R1_048.fsa	605.55	14	51
B, 595	GM949_A11_125R1_048.fsa	607.943	9	41
B, 596	GM949_A11_125R1_048.fsa	609.091	10	43
B, 597	GM949_A11_125R1_048.fsa	610.335	9	43
B, 598	GM949_A11_125R1_048.fsa	612.44	10	66
B, 599	GM949_A11_125R1_048.fsa	613.684	11	52
B, 600	GM949_A11_125R1_048.fsa	615.024	14	75
B, 601	GM949_A11_125R1_048.fsa	616.172	10	70
B, 602	GM949_A11_125R1_048.fsa	617.034	16	97
G, 1	GM949_A11_125R1_048.fsa	27.6334	173	764
G, 2	GM949_A11_125R1_048.fsa	29.3908	120	722
G, 3	GM949_A11_125R1_048.fsa	31.53	55	323
G, 4	GM949_A11_125R1_048.fsa	123.554	50	204
G, 5	GM949_A11_125R1_048.fsa	131.616	50	216
G, 6	GM949_A11_125R1_048.fsa	505.71	71	255
G, 7	GM949_A11_125R1_048.fsa	506.758	408	3335
G, 8	GM949_A11_125R1_048.fsa	507.633	455	7560
Y, 1	GM949_A11_125R1_048.fsa	27.1875	245	1586
Y, 2	GM949_A11_125R1_048.fsa	29.3908	213	1119
Y, 3	GM949_A11_125R1_048.fsa	31.1072	51	342
Y, 4	GM949_A11_125R1_048.fsa	37.3319	61	263
Y, 5	GM949_A11_125R1_048.fsa	54.6251	66	332
Y, 6	GM949_A11_125R1_048.fsa	74.1804	60	220
Y, 7	GM949_A11_125R1_048.fsa	123.465	71	316
Y, 8	GM949_A11_125R1_048.fsa	134.267	68	360
Y, 9	GM949_A11_125R1_048.fsa	148.06	53	270
Y, 10	GM949_A11_125R1_048.fsa	148.874	51	192
Y, 11	GM949_A11_125R1_048.fsa	157.287	53	207
Y, 12	GM949_A11_125R1_048.fsa	169.29	50	136
Y, 13	GM949_A11_125R1_048.fsa	171.492	50	245
Y, 14	GM949_A11_125R1_048.fsa	181.851	52	277
Y, 15	GM949_A11_125R1_048.fsa	229.852	53	165
Y, 16	GM949_A11_125R1_048.fsa	248.284	50	417
Y, 17	GM949_A11_125R1_048.fsa	286.164	162	364
Y, 18	GM949_A11_125R1_048.fsa	293.053	54	295
Y, 19	GM949_A11_125R1_048.fsa	304.573	55	199
Y, 20	GM949_A11_125R1_048.fsa	350.793	51	276
Y, 21	GM949_A11_125R1_048.fsa	394.312	63	648
Y, 22	GM949_A11_125R1_048.fsa	487.56	62	459
Y, 23	GM949_A11_125R1_048.fsa	489.305	57	425
Y, 24	GM949_A11_125R1_048.fsa	506.583	643	8351
Y, 25	GM949_A11_125R1_048.fsa	507.721	710	9840
R, 1	GM949_A11_125R1_048.fsa	28.0767	120	939
R, 2	GM949_A11_125R1_048.fsa	30.1108	55	212
R, 3	GM949_A11_125R1_048.fsa	35.6274	57	279
R, 4	GM949_A11_125R1_048.fsa	55.5395	52	271
R, 5	GM949_A11_125R1_048.fsa	118.283	56	165
R, 6	GM949_A11_125R1_048.fsa	288.657	50	315
R, 7	GM949_A11_125R1_048.fsa	289.404	58	366
R, 8	GM949_A11_125R1_048.fsa	290.732	50	243
R, 9	GM949_A11_125R1_048.fsa	507.02	142	746
O, 1	GM949_A11_125R1_048.fsa	20	1291	12577
O, 2	GM949_A11_125R1_048.fsa	40	1161	8386
O, 3	GM949_A11_125R1_048.fsa	60	2043	11535
O, 4	GM949_A11_125R1_048.fsa	80	1368	7696
O, 5	GM949_A11_125R1_048.fsa	100	2113	11405
O, 6	GM949_A11_125R1_048.fsa	114	2466	12843
O, 7	GM949_A11_125R1_048.fsa	120	1856	10171
O, 8	GM949_A11_125R1_048.fsa	140	1517	8117
O, 9	GM949_A11_125R1_048.fsa	160	1681	8893
O, 10	GM949_A11_125R1_048.fsa	180	2010	10758
O, 11	GM949_A11_125R1_048.fsa	200	1655	9084
O, 12	GM949_A11_125R1_048.fsa	214	1726	9650
O, 13	GM949_A11_125R1_048.fsa	220	1398	8063
O, 14	GM949_A11_125R1_048.fsa	240	2106	12790
O, 15	GM949_A11_125R1_048.fsa	250	976	6061
O, 16	GM949_A11_125R1_048.fsa	260	1612	10156
O, 17	GM949_A11_125R1_048.fsa	280	1724	11831
O, 18	GM949_A11_125R1_048.fsa	300	1693	12326
O, 19	GM949_A11_125R1_048.fsa	314	1077	8135
O, 20	GM949_A11_125R1_048.fsa	320	1203	9464
O, 21	GM949_A11_125R1_048.fsa	340	1445	11891
O, 22	GM949_A11_125R1_048.fsa	360	1127	10076
O, 23	GM949_A11_125R1_048.fsa	380	788	7275
O, 24	GM949_A11_125R1_048.fsa	400	1054	10261
O, 25	GM949_A11_125R1_048.fsa	414	985	9884
O, 26	GM949_A11_125R1_048.fsa	420	960	9674
O, 27	GM949_A11_125R1_048.fsa	440	1162	12057
O, 28	GM949_A11_125R1_048.fsa	460	1211	13134
O, 29	GM949_A11_125R1_048.fsa	480	1180	13034
O, 30	GM949_A11_125R1_048.fsa	500	516	6080
O, 31	GM949_A11_125R1_048.fsa	514	616	6880
O, 32	GM949_A11_125R1_048.fsa	520	1023	14607
O, 33	GM949_A11_125R1_048.fsa	540	963	12562
O, 34	GM949_A11_125R1_048.fsa	560	630	8181
O, 35	GM949_A11_125R1_048.fsa	580	943	12508
O, 36	GM949_A11_125R1_048.fsa	600	645	8464

## Sheet: 125R2
Dye/Sample Peak	Sample File Name	Size	Height	Area in Point
B, 1	GM949_E03_125R2_012.fsa		14	66
B, 2	GM949_E03_125R2_012.fsa		8	55
B, 3	GM949_E03_125R2_012.fsa		10	53
B, 4	GM949_E03_125R2_012.fsa		16	68
B, 5	GM949_E03_125R2_012.fsa		8	32
B, 6	GM949_E03_125R2_012.fsa		9	58
B, 7	GM949_E03_125R2_012.fsa		9	24
B, 8	GM949_E03_125R2_012.fsa		9	43
B, 9	GM949_E03_125R2_012.fsa		11	76
B, 10	GM949_E03_125R2_012.fsa		11	48
B, 11	GM949_E03_125R2_012.fsa		8	26
B, 12	GM949_E03_125R2_012.fsa		9	85
B, 13	GM949_E03_125R2_012.fsa		10	66
B, 14	GM949_E03_125R2_012.fsa		9	28
B, 15	GM949_E03_125R2_012.fsa		13	72
B, 16	GM949_E03_125R2_012.fsa		12	38
B, 17	GM949_E03_125R2_012.fsa		10	77
B, 18	GM949_E03_125R2_012.fsa		15	63
B, 19	GM949_E03_125R2_012.fsa		12	43
B, 20	GM949_E03_125R2_012.fsa		10	52
B, 21	GM949_E03_125R2_012.fsa		10	26
B, 22	GM949_E03_125R2_012.fsa		6	38
B, 23	GM949_E03_125R2_012.fsa		11	53
B, 24	GM949_E03_125R2_012.fsa		10	54
B, 25	GM949_E03_125R2_012.fsa		14	59
B, 26	GM949_E03_125R2_012.fsa		11	79
B, 27	GM949_E03_125R2_012.fsa		14	49
B, 28	GM949_E03_125R2_012.fsa		14	59
B, 29	GM949_E03_125R2_012.fsa		12	49
B, 30	GM949_E03_125R2_012.fsa		31	273
B, 31	GM949_E03_125R2_012.fsa		14	50
B, 32	GM949_E03_125R2_012.fsa		7	34
B, 33	GM949_E03_125R2_012.fsa		20	236
B, 34	GM949_E03_125R2_012.fsa		12	68
B, 35	GM949_E03_125R2_012.fsa		8	32
B, 36	GM949_E03_125R2_012.fsa		7	22
B, 37	GM949_E03_125R2_012.fsa		13	63
B, 38	GM949_E03_125R2_012.fsa		9	46
B, 39	GM949_E03_125R2_012.fsa		13	64
B, 40	GM949_E03_125R2_012.fsa		14	64
B, 41	GM949_E03_125R2_012.fsa		8	41
B, 42	GM949_E03_125R2_012.fsa		10	74
B, 43	GM949_E03_125R2_012.fsa		12	53
B, 44	GM949_E03_125R2_012.fsa		13	96
B, 45	GM949_E03_125R2_012.fsa		11	31
B, 46	GM949_E03_125R2_012.fsa		8	28
B, 47	GM949_E03_125R2_012.fsa		12	46
B, 48	GM949_E03_125R2_012.fsa		16	82
B, 49	GM949_E03_125R2_012.fsa		15	149
B, 50	GM949_E03_125R2_012.fsa		7	25
B, 51	GM949_E03_125R2_012.fsa		8	61
B, 52	GM949_E03_125R2_012.fsa		11	85
B, 53	GM949_E03_125R2_012.fsa		8	43
B, 54	GM949_E03_125R2_012.fsa		11	34
B, 55	GM949_E03_125R2_012.fsa		10	40
B, 56	GM949_E03_125R2_012.fsa		19	98
B, 57	GM949_E03_125R2_012.fsa		21	234
B, 58	GM949_E03_125R2_012.fsa		17	80
B, 59	GM949_E03_125R2_012.fsa		11	100
B, 60	GM949_E03_125R2_012.fsa		13	87
B, 61	GM949_E03_125R2_012.fsa		10	66
B, 62	GM949_E03_125R2_012.fsa		13	62
B, 63	GM949_E03_125R2_012.fsa		11	36
B, 64	GM949_E03_125R2_012.fsa		14	97
B, 65	GM949_E03_125R2_012.fsa		18	131
B, 66	GM949_E03_125R2_012.fsa		20	89
B, 67	GM949_E03_125R2_012.fsa		10	38
B, 68	GM949_E03_125R2_012.fsa		9	37
B, 69	GM949_E03_125R2_012.fsa		315	2424
B, 70	GM949_E03_125R2_012.fsa		203	1972
B, 71	GM949_E03_125R2_012.fsa		312	1837
B, 72	GM949_E03_125R2_012.fsa		168	1013
B, 73	GM949_E03_125R2_012.fsa		24	108
B, 74	GM949_E03_125R2_012.fsa		79	634
B, 75	GM949_E03_125R2_012.fsa	0.303	59	325
B, 76	GM949_E03_125R2_012.fsa	1.9697	29	172
B, 77	GM949_E03_125R2_012.fsa	3.0303	23	128
B, 78	GM949_E03_125R2_012.fsa	5.1515	11	43
B, 79	GM949_E03_125R2_012.fsa	7.8788	26	222
B, 80	GM949_E03_125R2_012.fsa	10.7576	15	100
B, 81	GM949_E03_125R2_012.fsa	13.7879	20	162
B, 82	GM949_E03_125R2_012.fsa	16.0606	98	301
B, 83	GM949_E03_125R2_012.fsa	19.0909	20	49
B, 84	GM949_E03_125R2_012.fsa	20.7038	298	1207
B, 85	GM949_E03_125R2_012.fsa	22.2618	152	596
B, 86	GM949_E03_125R2_012.fsa	26.8928	7022	45033
B, 87	GM949_E03_125R2_012.fsa	28.9384	6306	32771
B, 88	GM949_E03_125R2_012.fsa	30.9219	1290	9875
B, 89	GM949_E03_125R2_012.fsa	33.137	789	3533
B, 90	GM949_E03_125R2_012.fsa	36.1131	292	1213
B, 91	GM949_E03_125R2_012.fsa	37.2104	403	1725
B, 92	GM949_E03_125R2_012.fsa	38.9524	461	2114
B, 93	GM949_E03_125R2_012.fsa	40.7179	148	813
B, 94	GM949_E03_125R2_012.fsa	43.7672	92	462
B, 95	GM949_E03_125R2_012.fsa	44.8003	402	2039
B, 96	GM949_E03_125R2_012.fsa	46.4979	294	1433
B, 97	GM949_E03_125R2_012.fsa	48.2763	18	71
B, 98	GM949_E03_125R2_012.fsa	49.9146	64	298
B, 99	GM949_E03_125R2_012.fsa	51.3126	133	918
B, 100	GM949_E03_125R2_012.fsa	54.4652	581	5512
B, 101	GM949_E03_125R2_012.fsa	56.3101	327	1240
B, 102	GM949_E03_125R2_012.fsa	57.3206	428	1983
B, 103	GM949_E03_125R2_012.fsa	58.1219	174	622
B, 104	GM949_E03_125R2_012.fsa	59.1146	635	2755
B, 105	GM949_E03_125R2_012.fsa	60.6381	196	828
B, 106	GM949_E03_125R2_012.fsa	62.2286	110	514
B, 107	GM949_E03_125R2_012.fsa	63.2852	60	319
B, 108	GM949_E03_125R2_012.fsa	64.6544	36	132
B, 109	GM949_E03_125R2_012.fsa	65.8091	657	3123
B, 110	GM949_E03_125R2_012.fsa	66.7512	184	1111
B, 111	GM949_E03_125R2_012.fsa	68.6283	455	2115
B, 112	GM949_E03_125R2_012.fsa	69.6671	36	131
B, 113	GM949_E03_125R2_012.fsa	71.0133	65	220
B, 114	GM949_E03_125R2_012.fsa	72.0455	637	2931
B, 115	GM949_E03_125R2_012.fsa	74.2039	666	4349
B, 116	GM949_E03_125R2_012.fsa	75.942	218	1000
B, 117	GM949_E03_125R2_012.fsa	76.7572	61	203
B, 118	GM949_E03_125R2_012.fsa	77.8751	328	1404
B, 119	GM949_E03_125R2_012.fsa	78.9897	114	472
B, 120	GM949_E03_125R2_012.fsa	79.8991	74	293
B, 121	GM949_E03_125R2_012.fsa	80.9879	153	619
B, 122	GM949_E03_125R2_012.fsa	81.974	114	428
B, 123	GM949_E03_125R2_012.fsa	83.2533	84	364
B, 124	GM949_E03_125R2_012.fsa	84.2354	148	642
B, 125	GM949_E03_125R2_012.fsa	85.2157	205	849
B, 126	GM949_E03_125R2_012.fsa	86.3897	95	367
B, 127	GM949_E03_125R2_012.fsa	87.3661	131	549
B, 128	GM949_E03_125R2_012.fsa	88.3408	72	278
B, 129	GM949_E03_125R2_012.fsa	89.3138	68	270
B, 130	GM949_E03_125R2_012.fsa	90.3821	73	280
B, 131	GM949_E03_125R2_012.fsa	91.2546	88	343
B, 132	GM949_E03_125R2_012.fsa	92.5124	76	342
B, 133	GM949_E03_125R2_012.fsa	93.2851	180	803
B, 134	GM949_E03_125R2_012.fsa	94.5383	79	313
B, 135	GM949_E03_125R2_012.fsa	95.5965	174	738
B, 136	GM949_E03_125R2_012.fsa	96.4608	73	262
B, 137	GM949_E03_125R2_012.fsa	97.4196	262	1101
B, 138	GM949_E03_125R2_012.fsa	98.5679	104	419
B, 139	GM949_E03_125R2_012.fsa	99.3322	174	769
B, 140	GM949_E03_125R2_012.fsa	100.395	73	284
B, 141	GM949_E03_125R2_012.fsa	101.281	117	471
B, 142	GM949_E03_125R2_012.fsa	102.36	79	298
B, 143	GM949_E03_125R2_012.fsa	103.339	108	402
B, 144	GM949_E03_125R2_012.fsa	104.119	79	332
B, 145	GM949_E03_125R2_012.fsa	105.577	136	556
B, 146	GM949_E03_125R2_012.fsa	106.449	66	255
B, 147	GM949_E03_125R2_012.fsa	107.415	87	336
B, 148	GM949_E03_125R2_012.fsa	108.474	153	593
B, 149	GM949_E03_125R2_012.fsa	109.433	175	749
B, 150	GM949_E03_125R2_012.fsa	110.295	98	430
B, 151	GM949_E03_125R2_012.fsa	111.63	153	652
B, 152	GM949_E03_125R2_012.fsa	112.58	70	232
B, 153	GM949_E03_125R2_012.fsa	113.527	77	322
B, 154	GM949_E03_125R2_012.fsa	114.459	141	635
B, 155	GM949_E03_125R2_012.fsa	115.465	191	880
B, 156	GM949_E03_125R2_012.fsa	116.195	91	403
B, 157	GM949_E03_125R2_012.fsa	117.469	198	909
B, 158	GM949_E03_125R2_012.fsa	118.375	105	474
B, 159	GM949_E03_125R2_012.fsa	119.64	94	336
B, 160	GM949_E03_125R2_012.fsa	120.542	235	962
B, 161	GM949_E03_125R2_012.fsa	121.446	546	2348
B, 162	GM949_E03_125R2_012.fsa	122.35	663	3278
B, 163	GM949_E03_125R2_012.fsa	123.434	1264	6250
B, 164	GM949_E03_125R2_012.fsa	124.519	223	961
B, 165	GM949_E03_125R2_012.fsa	125.423	510	2221
B, 166	GM949_E03_125R2_012.fsa	126.599	146	626
B, 167	GM949_E03_125R2_012.fsa	127.775	760	3276
B, 168	GM949_E03_125R2_012.fsa	128.951	167	711
B, 169	GM949_E03_125R2_012.fsa	129.675	235	1125
B, 170	GM949_E03_125R2_012.fsa	130.399	104	393
B, 171	GM949_E03_125R2_012.fsa	131.485	1230	5828
B, 172	GM949_E03_125R2_012.fsa	132.3	175	673
B, 173	GM949_E03_125R2_012.fsa	133.115	88	289
B, 174	GM949_E03_125R2_012.fsa	134.201	1153	5063
B, 175	GM949_E03_125R2_012.fsa	135.107	115	428
B, 176	GM949_E03_125R2_012.fsa	136.194	159	663
B, 177	GM949_E03_125R2_012.fsa	137.1	160	678
B, 178	GM949_E03_125R2_012.fsa	138.006	166	724
B, 179	GM949_E03_125R2_012.fsa	139.275	751	3396
B, 180	GM949_E03_125R2_012.fsa	140.092	123	476
B, 181	GM949_E03_125R2_012.fsa	141.011	373	1593
B, 182	GM949_E03_125R2_012.fsa	142.114	143	558
B, 183	GM949_E03_125R2_012.fsa	142.941	469	2032
B, 184	GM949_E03_125R2_012.fsa	144.044	345	1433
B, 185	GM949_E03_125R2_012.fsa	144.963	147	515
B, 186	GM949_E03_125R2_012.fsa	145.881	203	732
B, 187	GM949_E03_125R2_012.fsa	146.891	745	3625
B, 188	GM949_E03_125R2_012.fsa	147.992	509	2199
B, 189	GM949_E03_125R2_012.fsa	148.91	102	496
B, 190	GM949_E03_125R2_012.fsa	149.828	276	1091
B, 191	GM949_E03_125R2_012.fsa	150.837	78	266
B, 192	GM949_E03_125R2_012.fsa	151.846	195	865
B, 193	GM949_E03_125R2_012.fsa	152.946	123	508
B, 194	GM949_E03_125R2_012.fsa	154.138	390	1709
B, 195	GM949_E03_125R2_012.fsa	155.237	330	1439
B, 196	GM949_E03_125R2_012.fsa	156.337	248	1029
B, 197	GM949_E03_125R2_012.fsa	157.345	806	3519
B, 198	GM949_E03_125R2_012.fsa	158.26	101	381
B, 199	GM949_E03_125R2_012.fsa	159.176	703	3086
B, 200	GM949_E03_125R2_012.fsa	160.181	90	349
B, 201	GM949_E03_125R2_012.fsa	161.083	139	564
B, 202	GM949_E03_125R2_012.fsa	162.075	306	1289
B, 203	GM949_E03_125R2_012.fsa	163.247	173	704
B, 204	GM949_E03_125R2_012.fsa	164.328	655	3046
B, 205	GM949_E03_125R2_012.fsa	165.498	288	1265
B, 206	GM949_E03_125R2_012.fsa	166.667	372	1661
B, 207	GM949_E03_125R2_012.fsa	167.476	219	916
B, 208	GM949_E03_125R2_012.fsa	168.374	1355	6139
B, 209	GM949_E03_125R2_012.fsa	169.361	126	519
B, 210	GM949_E03_125R2_012.fsa	170.527	841	3606
B, 211	GM949_E03_125R2_012.fsa	171.603	350	1453
B, 212	GM949_E03_125R2_012.fsa	172.409	289	1177
B, 213	GM949_E03_125R2_012.fsa	173.393	167	660
B, 214	GM949_E03_125R2_012.fsa	174.288	261	1035
B, 215	GM949_E03_125R2_012.fsa	175.182	227	958
B, 216	GM949_E03_125R2_012.fsa	176.433	136	571
B, 217	GM949_E03_125R2_012.fsa	177.325	209	789
B, 218	GM949_E03_125R2_012.fsa	178.217	134	510
B, 219	GM949_E03_125R2_012.fsa	179.109	183	707
B, 220	GM949_E03_125R2_012.fsa	180	136	517
B, 221	GM949_E03_125R2_012.fsa	180.897	184	717
B, 222	GM949_E03_125R2_012.fsa	182.153	386	1679
B, 223	GM949_E03_125R2_012.fsa	183.228	234	1049
B, 224	GM949_E03_125R2_012.fsa	184.124	220	967
B, 225	GM949_E03_125R2_012.fsa	185.109	333	1366
B, 226	GM949_E03_125R2_012.fsa	186.004	131	555
B, 227	GM949_E03_125R2_012.fsa	186.988	117	483
B, 228	GM949_E03_125R2_012.fsa	187.971	141	597
B, 229	GM949_E03_125R2_012.fsa	188.954	128	490
B, 230	GM949_E03_125R2_012.fsa	189.937	112	461
B, 231	GM949_E03_125R2_012.fsa	190.829	98	390
B, 232	GM949_E03_125R2_012.fsa	191.722	82	327
B, 233	GM949_E03_125R2_012.fsa	192.703	82	330
B, 234	GM949_E03_125R2_012.fsa	193.683	81	333
B, 235	GM949_E03_125R2_012.fsa	194.663	64	288
B, 236	GM949_E03_125R2_012.fsa	195.732	108	426
B, 237	GM949_E03_125R2_012.fsa	196.711	190	775
B, 238	GM949_E03_125R2_012.fsa	197.689	144	570
B, 239	GM949_E03_125R2_012.fsa	198.578	197	842
B, 240	GM949_E03_125R2_012.fsa	199.556	191	772
B, 241	GM949_E03_125R2_012.fsa	200.529	365	1586
B, 242	GM949_E03_125R2_012.fsa	201.5	80	292
B, 243	GM949_E03_125R2_012.fsa	202.47	76	329
B, 244	GM949_E03_125R2_012.fsa	203.528	81	324
B, 245	GM949_E03_125R2_012.fsa	204.409	112	478
B, 246	GM949_E03_125R2_012.fsa	205.378	101	465
B, 247	GM949_E03_125R2_012.fsa	206.523	158	694
B, 248	GM949_E03_125R2_012.fsa	207.404	357	1635
B, 249	GM949_E03_125R2_012.fsa	208.46	398	1785
B, 250	GM949_E03_125R2_012.fsa	209.34	244	1203
B, 251	GM949_E03_125R2_012.fsa	210.572	181	693
B, 252	GM949_E03_125R2_012.fsa	211.539	367	1585
B, 253	GM949_E03_125R2_012.fsa	212.506	123	473
B, 254	GM949_E03_125R2_012.fsa	213.473	161	853
B, 255	GM949_E03_125R2_012.fsa	214.619	349	1567
B, 256	GM949_E03_125R2_012.fsa	215.503	71	260
B, 257	GM949_E03_125R2_012.fsa	216.474	150	656
B, 258	GM949_E03_125R2_012.fsa	217.445	395	1818
B, 259	GM949_E03_125R2_012.fsa	218.415	167	696
B, 260	GM949_E03_125R2_012.fsa	219.384	153	702
B, 261	GM949_E03_125R2_012.fsa	220.346	39	178
B, 262	GM949_E03_125R2_012.fsa	221.383	55	254
B, 263	GM949_E03_125R2_012.fsa	222.334	49	211
B, 264	GM949_E03_125R2_012.fsa	223.285	54	241
B, 265	GM949_E03_125R2_012.fsa	224.149	87	381
B, 266	GM949_E03_125R2_012.fsa	225.098	60	263
B, 267	GM949_E03_125R2_012.fsa	226.048	57	327
B, 268	GM949_E03_125R2_012.fsa	227.17	252	1172
B, 269	GM949_E03_125R2_012.fsa	227.946	102	462
B, 270	GM949_E03_125R2_012.fsa	228.981	222	1008
B, 271	GM949_E03_125R2_012.fsa	229.93	91	352
B, 272	GM949_E03_125R2_012.fsa	230.878	160	681
B, 273	GM949_E03_125R2_012.fsa	231.826	421	2022
B, 274	GM949_E03_125R2_012.fsa	232.773	111	451
B, 275	GM949_E03_125R2_012.fsa	233.72	68	286
B, 276	GM949_E03_125R2_012.fsa	234.753	179	859
B, 277	GM949_E03_125R2_012.fsa	235.614	60	264
B, 278	GM949_E03_125R2_012.fsa	236.647	94	417
B, 279	GM949_E03_125R2_012.fsa	237.765	132	656
B, 280	GM949_E03_125R2_012.fsa	238.797	284	1332
B, 281	GM949_E03_125R2_012.fsa	239.656	331	1492
B, 282	GM949_E03_125R2_012.fsa	240.617	297	1421
B, 283	GM949_E03_125R2_012.fsa	241.587	125	487
B, 284	GM949_E03_125R2_012.fsa	242.555	211	914
B, 285	GM949_E03_125R2_012.fsa	243.522	197	916
B, 286	GM949_E03_125R2_012.fsa	244.488	347	1744
B, 287	GM949_E03_125R2_012.fsa	245.453	152	705
B, 288	GM949_E03_125R2_012.fsa	246.504	238	1161
B, 289	GM949_E03_125R2_012.fsa	247.642	191	991
B, 290	GM949_E03_125R2_012.fsa	248.778	224	1035
B, 291	GM949_E03_125R2_012.fsa	249.738	197	911
B, 292	GM949_E03_125R2_012.fsa	250.683	118	502
B, 293	GM949_E03_125R2_012.fsa	251.62	220	1054
B, 294	GM949_E03_125R2_012.fsa	252.556	308	1581
B, 295	GM949_E03_125R2_012.fsa	253.491	284	1387
B, 296	GM949_E03_125R2_012.fsa	254.425	208	929
B, 297	GM949_E03_125R2_012.fsa	255.357	117	497
B, 298	GM949_E03_125R2_012.fsa	256.373	276	1342
B, 299	GM949_E03_125R2_012.fsa	257.387	99	425
B, 300	GM949_E03_125R2_012.fsa	258.4	118	534
B, 301	GM949_E03_125R2_012.fsa	259.411	238	1158
B, 302	GM949_E03_125R2_012.fsa	260.428	347	1823
B, 303	GM949_E03_125R2_012.fsa	261.368	126	559
B, 304	GM949_E03_125R2_012.fsa	262.308	247	1269
B, 305	GM949_E03_125R2_012.fsa	263.42	172	908
B, 306	GM949_E03_125R2_012.fsa	264.446	156	773
B, 307	GM949_E03_125R2_012.fsa	265.471	108	461
B, 308	GM949_E03_125R2_012.fsa	266.412	79	306
B, 309	GM949_E03_125R2_012.fsa	267.352	176	882
B, 310	GM949_E03_125R2_012.fsa	268.292	207	1080
B, 311	GM949_E03_125R2_012.fsa	269.147	232	1186
B, 312	GM949_E03_125R2_012.fsa	270.173	188	880
B, 313	GM949_E03_125R2_012.fsa	271.027	63	253
B, 314	GM949_E03_125R2_012.fsa	272.053	86	368
B, 315	GM949_E03_125R2_012.fsa	273.078	124	679
B, 316	GM949_E03_125R2_012.fsa	274.104	297	1572
B, 317	GM949_E03_125R2_012.fsa	275.129	99	476
B, 318	GM949_E03_125R2_012.fsa	276.069	166	795
B, 319	GM949_E03_125R2_012.fsa	277.095	108	502
B, 320	GM949_E03_125R2_012.fsa	278.12	136	680
B, 321	GM949_E03_125R2_012.fsa	279.06	131	666
B, 322	GM949_E03_125R2_012.fsa	280.17	220	1203
B, 323	GM949_E03_125R2_012.fsa	281.187	93	467
B, 324	GM949_E03_125R2_012.fsa	282.204	139	683
B, 325	GM949_E03_125R2_012.fsa	283.221	198	1172
B, 326	GM949_E03_125R2_012.fsa	284.321	248	1434
B, 327	GM949_E03_125R2_012.fsa	285.252	124	631
B, 328	GM949_E03_125R2_012.fsa	286.351	65	297
B, 329	GM949_E03_125R2_012.fsa	287.281	159	746
B, 330	GM949_E03_125R2_012.fsa	288.211	227	1230
B, 331	GM949_E03_125R2_012.fsa	289.393	142	601
B, 332	GM949_E03_125R2_012.fsa	290.321	443	2257
B, 333	GM949_E03_125R2_012.fsa	291.333	289	1497
B, 334	GM949_E03_125R2_012.fsa	292.176	560	3251
B, 335	GM949_E03_125R2_012.fsa	293.188	589	3269
B, 336	GM949_E03_125R2_012.fsa	294.114	74	303
B, 337	GM949_E03_125R2_012.fsa	295.293	83	422
B, 338	GM949_E03_125R2_012.fsa	296.218	100	504
B, 339	GM949_E03_125R2_012.fsa	297.228	127	666
B, 340	GM949_E03_125R2_012.fsa	298.236	76	327
B, 341	GM949_E03_125R2_012.fsa	299.16	123	590
B, 342	GM949_E03_125R2_012.fsa	300.166	126	506
B, 343	GM949_E03_125R2_012.fsa	301.078	396	2183
B, 344	GM949_E03_125R2_012.fsa	301.909	203	1100
B, 345	GM949_E03_125R2_012.fsa	302.908	784	4710
B, 346	GM949_E03_125R2_012.fsa	303.908	133	551
B, 347	GM949_E03_125R2_012.fsa	304.909	325	1763
B, 348	GM949_E03_125R2_012.fsa	305.829	353	1992
B, 349	GM949_E03_125R2_012.fsa	306.834	211	1024
B, 350	GM949_E03_125R2_012.fsa	307.925	79	367
B, 351	GM949_E03_125R2_012.fsa	308.933	372	2181
B, 352	GM949_E03_125R2_012.fsa	309.943	401	2494
B, 353	GM949_E03_125R2_012.fsa	310.87	112	548
B, 354	GM949_E03_125R2_012.fsa	311.884	43	175
B, 355	GM949_E03_125R2_012.fsa	312.814	63	361
B, 356	GM949_E03_125R2_012.fsa	314	141	829
B, 357	GM949_E03_125R2_012.fsa	314.955	136	885
B, 358	GM949_E03_125R2_012.fsa	315.911	63	322
B, 359	GM949_E03_125R2_012.fsa	316.867	47	215
B, 360	GM949_E03_125R2_012.fsa	317.91	73	333
B, 361	GM949_E03_125R2_012.fsa	319.042	127	701
B, 362	GM949_E03_125R2_012.fsa	320	157	983
B, 363	GM949_E03_125R2_012.fsa	321.109	106	677
B, 364	GM949_E03_125R2_012.fsa	321.961	153	979
B, 365	GM949_E03_125R2_012.fsa	323.153	114	651
B, 366	GM949_E03_125R2_012.fsa	324.088	89	469
B, 367	GM949_E03_125R2_012.fsa	325.022	43	217
B, 368	GM949_E03_125R2_012.fsa	325.956	48	211
B, 369	GM949_E03_125R2_012.fsa	327.057	54	225
B, 370	GM949_E03_125R2_012.fsa	327.988	118	653
B, 371	GM949_E03_125R2_012.fsa	328.833	77	456
B, 372	GM949_E03_125R2_012.fsa	329.678	175	1104
B, 373	GM949_E03_125R2_012.fsa	330.859	66	350
B, 374	GM949_E03_125R2_012.fsa	331.87	83	445
B, 375	GM949_E03_125R2_012.fsa	333.048	61	370
B, 376	GM949_E03_125R2_012.fsa	334.141	104	635
B, 377	GM949_E03_125R2_012.fsa	335.064	49	260
B, 378	GM949_E03_125R2_012.fsa	335.986	36	170
B, 379	GM949_E03_125R2_012.fsa	336.992	59	287
B, 380	GM949_E03_125R2_012.fsa	337.996	112	678
B, 381	GM949_E03_125R2_012.fsa	338.998	58	321
B, 382	GM949_E03_125R2_012.fsa	339.75	98	661
B, 383	GM949_E03_125R2_012.fsa	340.76	197	1360
B, 384	GM949_E03_125R2_012.fsa	341.858	46	228
B, 385	GM949_E03_125R2_012.fsa	342.956	99	533
B, 386	GM949_E03_125R2_012.fsa	343.97	149	992
B, 387	GM949_E03_125R2_012.fsa	344.983	465	3554
B, 388	GM949_E03_125R2_012.fsa	345.912	78	403
B, 389	GM949_E03_125R2_012.fsa	347.009	60	279
B, 390	GM949_E03_125R2_012.fsa	347.938	169	834
B, 391	GM949_E03_125R2_012.fsa	348.95	356	2227
B, 392	GM949_E03_125R2_012.fsa	350.132	158	884
B, 393	GM949_E03_125R2_012.fsa	351.144	431	2930
B, 394	GM949_E03_125R2_012.fsa	352.241	152	760
B, 395	GM949_E03_125R2_012.fsa	353.338	67	277
B, 396	GM949_E03_125R2_012.fsa	354.266	87	462
B, 397	GM949_E03_125R2_012.fsa	355.194	85	456
B, 398	GM949_E03_125R2_012.fsa	356.374	63	237
B, 399	GM949_E03_125R2_012.fsa	357.386	477	3133
B, 400	GM949_E03_125R2_012.fsa	358.314	57	212
B, 401	GM949_E03_125R2_012.fsa	359.241	188	1124
B, 402	GM949_E03_125R2_012.fsa	360.168	457	3030
B, 403	GM949_E03_125R2_012.fsa	361.09	69	255
B, 404	GM949_E03_125R2_012.fsa	362.265	35	147
B, 405	GM949_E03_125R2_012.fsa	363.104	84	482
B, 406	GM949_E03_125R2_012.fsa	364.195	84	386
B, 407	GM949_E03_125R2_012.fsa	365.202	191	1091
B, 408	GM949_E03_125R2_012.fsa	366.209	206	1299
B, 409	GM949_E03_125R2_012.fsa	367.889	155	1425
B, 410	GM949_E03_125R2_012.fsa	368.897	55	242
B, 411	GM949_E03_125R2_012.fsa	370.073	63	322
B, 412	GM949_E03_125R2_012.fsa	371.25	141	915
B, 413	GM949_E03_125R2_012.fsa	372.259	32	91
B, 414	GM949_E03_125R2_012.fsa	373.184	161	946
B, 415	GM949_E03_125R2_012.fsa	374.277	110	634
B, 416	GM949_E03_125R2_012.fsa	375.202	670	5585
B, 417	GM949_E03_125R2_012.fsa	376.212	426	3331
B, 418	GM949_E03_125R2_012.fsa	377.138	16	47
B, 419	GM949_E03_125R2_012.fsa	378.232	180	1080
B, 420	GM949_E03_125R2_012.fsa	379.326	122	728
B, 421	GM949_E03_125R2_012.fsa	380.256	213	1471
B, 422	GM949_E03_125R2_012.fsa	381.363	45	192
B, 423	GM949_E03_125R2_012.fsa	382.3	277	1961
B, 424	GM949_E03_125R2_012.fsa	383.238	37	168
B, 425	GM949_E03_125R2_012.fsa	384.345	87	542
B, 426	GM949_E03_125R2_012.fsa	385.196	420	3597
B, 427	GM949_E03_125R2_012.fsa	386.303	123	826
B, 428	GM949_E03_125R2_012.fsa	387.325	92	567
B, 429	GM949_E03_125R2_012.fsa	388.347	142	948
B, 430	GM949_E03_125R2_012.fsa	389.368	323	2401
B, 431	GM949_E03_125R2_012.fsa	390.474	23	100
B, 432	GM949_E03_125R2_012.fsa	391.581	30	91
B, 433	GM949_E03_125R2_012.fsa	392.602	163	988
B, 434	GM949_E03_125R2_012.fsa	394.473	1140	11340
B, 435	GM949_E03_125R2_012.fsa	396.089	55	323
B, 436	GM949_E03_125R2_012.fsa	397.279	44	182
B, 437	GM949_E03_125R2_012.fsa	398.3	138	880
B, 438	GM949_E03_125R2_012.fsa	399.32	56	325
B, 439	GM949_E03_125R2_012.fsa	400.332	273	2176
B, 440	GM949_E03_125R2_012.fsa	401.496	45	136
B, 441	GM949_E03_125R2_012.fsa	402.412	236	1739
B, 442	GM949_E03_125R2_012.fsa	403.329	9	30
B, 443	GM949_E03_125R2_012.fsa	404.414	50	276
B, 444	GM949_E03_125R2_012.fsa	405.333	74	465
B, 445	GM949_E03_125R2_012.fsa	406.337	114	973
B, 446	GM949_E03_125R2_012.fsa	407.175	33	175
B, 447	GM949_E03_125R2_012.fsa	408.098	46	241
B, 448	GM949_E03_125R2_012.fsa	409.107	23	90
B, 449	GM949_E03_125R2_012.fsa	410.116	73	468
B, 450	GM949_E03_125R2_012.fsa	411.127	37	182
B, 451	GM949_E03_125R2_012.fsa	412.14	123	862
B, 452	GM949_E03_125R2_012.fsa	413.069	104	781
B, 453	GM949_E03_125R2_012.fsa	414	129	951
B, 454	GM949_E03_125R2_012.fsa	415.041	26	98
B, 455	GM949_E03_125R2_012.fsa	416.257	20	38
B, 456	GM949_E03_125R2_012.fsa	417.127	158	1079
B, 457	GM949_E03_125R2_012.fsa	418.519	16	52
B, 458	GM949_E03_125R2_012.fsa	419.303	129	813
B, 459	GM949_E03_125R2_012.fsa	420.511	78	473
B, 460	GM949_E03_125R2_012.fsa	421.362	253	2581
B, 461	GM949_E03_125R2_012.fsa	423.063	67	365
B, 462	GM949_E03_125R2_012.fsa	424.168	76	414
B, 463	GM949_E03_125R2_012.fsa	426.376	45	233
B, 464	GM949_E03_125R2_012.fsa	427.479	38	174
B, 465	GM949_E03_125R2_012.fsa	428.497	42	171
B, 466	GM949_E03_125R2_012.fsa	429.43	86	455
B, 467	GM949_E03_125R2_012.fsa	430.362	31	129
B, 468	GM949_E03_125R2_012.fsa	431.378	94	549
B, 469	GM949_E03_125R2_012.fsa	432.225	34	143
B, 470	GM949_E03_125R2_012.fsa	433.241	97	543
B, 471	GM949_E03_125R2_012.fsa	435.271	386	4136
B, 472	GM949_E03_125R2_012.fsa	436.2	143	1016
B, 473	GM949_E03_125R2_012.fsa	438.143	37	184
B, 474	GM949_E03_125R2_012.fsa	439.156	137	1196
B, 475	GM949_E03_125R2_012.fsa	440.086	38	214
B, 476	GM949_E03_125R2_012.fsa	441.119	11	25
B, 477	GM949_E03_125R2_012.fsa	442.238	119	902
B, 478	GM949_E03_125R2_012.fsa	443.186	225	2151
B, 479	GM949_E03_125R2_012.fsa	444.221	17	57
B, 480	GM949_E03_125R2_012.fsa	445.257	59	317
B, 481	GM949_E03_125R2_012.fsa	446.206	10	33
B, 482	GM949_E03_125R2_012.fsa	447.157	74	482
B, 483	GM949_E03_125R2_012.fsa	448.021	82	662
B, 484	GM949_E03_125R2_012.fsa	449.146	19	49
B, 485	GM949_E03_125R2_012.fsa	450.271	255	2803
B, 486	GM949_E03_125R2_012.fsa	452.091	37	187
B, 487	GM949_E03_125R2_012.fsa	455.215	106	1014
B, 488	GM949_E03_125R2_012.fsa	456.171	15	41
B, 489	GM949_E03_125R2_012.fsa	457.214	60	263
B, 490	GM949_E03_125R2_012.fsa	458.345	84	562
B, 491	GM949_E03_125R2_012.fsa	459.216	118	1122
B, 492	GM949_E03_125R2_012.fsa	460.346	130	958
B, 493	GM949_E03_125R2_012.fsa	461.296	55	292
B, 494	GM949_E03_125R2_012.fsa	462.248	8	16
B, 495	GM949_E03_125R2_012.fsa	463.373	50	341
B, 496	GM949_E03_125R2_012.fsa	464.412	80	659
B, 497	GM949_E03_125R2_012.fsa	465.625	47	279
B, 498	GM949_E03_125R2_012.fsa	466.406	26	115
B, 499	GM949_E03_125R2_012.fsa	467.447	63	439
B, 500	GM949_E03_125R2_012.fsa	470.402	447	5214
B, 501	GM949_E03_125R2_012.fsa	471.359	453	4942
B, 502	GM949_E03_125R2_012.fsa	473.188	19	47
B, 503	GM949_E03_125R2_012.fsa	474.059	9	36
B, 504	GM949_E03_125R2_012.fsa	476.415	167	2076
B, 505	GM949_E03_125R2_012.fsa	478.425	42	248
B, 506	GM949_E03_125R2_012.fsa	479.212	19	95
B, 507	GM949_E03_125R2_012.fsa	480.264	11	27
B, 508	GM949_E03_125R2_012.fsa	482.294	148	1454
B, 509	GM949_E03_125R2_012.fsa	483.266	126	1209
B, 510	GM949_E03_125R2_012.fsa	484.327	32	167
B, 511	GM949_E03_125R2_012.fsa	485.301	47	235
B, 512	GM949_E03_125R2_012.fsa	486.364	60	369
B, 513	GM949_E03_125R2_012.fsa	487.428	31	143
B, 514	GM949_E03_125R2_012.fsa	488.582	3	5
B, 515	GM949_E03_125R2_012.fsa	489.559	196	1397
B, 516	GM949_E03_125R2_012.fsa	493.564	772	23217
B, 517	GM949_E03_125R2_012.fsa	497.404	41	198
B, 518	GM949_E03_125R2_012.fsa	498.388	255	2385
B, 519	GM949_E03_125R2_012.fsa	499.373	250	2529
B, 520	GM949_E03_125R2_012.fsa	501.06	40	177
B, 521	GM949_E03_125R2_012.fsa	502.389	37	129
B, 522	GM949_E03_125R2_012.fsa	503.277	29	55
B, 523	GM949_E03_125R2_012.fsa	506.67	20161	259871
B, 524	GM949_E03_125R2_012.fsa	507.748	18151	273319
B, 525	GM949_E03_125R2_012.fsa	512.997	4	20
B, 526	GM949_E03_125R2_012.fsa	514.281	15	72
B, 527	GM949_E03_125R2_012.fsa	515.78	10	45
B, 528	GM949_E03_125R2_012.fsa	517.561	10	44
B, 529	GM949_E03_125R2_012.fsa	518.405	9	42
B, 530	GM949_E03_125R2_012.fsa	519.625	7	35
B, 531	GM949_E03_125R2_012.fsa	522.068	9	39
B, 532	GM949_E03_125R2_012.fsa	522.966	10	18
B, 533	GM949_E03_125R2_012.fsa	524.132	10	23
B, 534	GM949_E03_125R2_012.fsa	525.297	8	60
B, 535	GM949_E03_125R2_012.fsa	526.014	8	29
B, 536	GM949_E03_125R2_012.fsa	526.73	7	32
B, 537	GM949_E03_125R2_012.fsa	527.714	8	49
B, 538	GM949_E03_125R2_012.fsa	529.054	8	24
B, 539	GM949_E03_125R2_012.fsa	530.037	13	108
B, 540	GM949_E03_125R2_012.fsa	531.642	13	76
B, 541	GM949_E03_125R2_012.fsa	533.068	10	63
B, 542	GM949_E03_125R2_012.fsa	535.471	13	57
B, 543	GM949_E03_125R2_012.fsa	536.271	11	40
B, 544	GM949_E03_125R2_012.fsa	536.982	8	32
B, 545	GM949_E03_125R2_012.fsa	538.048	14	113
B, 546	GM949_E03_125R2_012.fsa	540.092	15	94
B, 547	GM949_E03_125R2_012.fsa	541.102	11	43
B, 548	GM949_E03_125R2_012.fsa	542.022	10	59
B, 549	GM949_E03_125R2_012.fsa	543.683	8	39
B, 550	GM949_E03_125R2_012.fsa	544.792	7	44
B, 551	GM949_E03_125R2_012.fsa	545.904	6	22
B, 552	GM949_E03_125R2_012.fsa	549.441	10	84
B, 553	GM949_E03_125R2_012.fsa	550.095	4	17
B, 554	GM949_E03_125R2_012.fsa	551.124	8	28
B, 555	GM949_E03_125R2_012.fsa	551.686	8	26
B, 556	GM949_E03_125R2_012.fsa	552.437	6	30
B, 557	GM949_E03_125R2_012.fsa	553.471	7	29
B, 558	GM949_E03_125R2_012.fsa	554.318	9	30
B, 559	GM949_E03_125R2_012.fsa	555.072	7	25
B, 560	GM949_E03_125R2_012.fsa	557.152	9	29
B, 561	GM949_E03_125R2_012.fsa	558.194	15	72
B, 562	GM949_E03_125R2_012.fsa	560.475	13	145
B, 563	GM949_E03_125R2_012.fsa	561.236	10	48
B, 564	GM949_E03_125R2_012.fsa	562.093	14	82
B, 565	GM949_E03_125R2_012.fsa	563.905	9	56
B, 566	GM949_E03_125R2_012.fsa	566.773	11	92
B, 567	GM949_E03_125R2_012.fsa	568.307	11	66
B, 568	GM949_E03_125R2_012.fsa	569.94	7	43
B, 569	GM949_E03_125R2_012.fsa	571.865	10	49
B, 570	GM949_E03_125R2_012.fsa	575.245	8	26
B, 571	GM949_E03_125R2_012.fsa	576.02	10	44
B, 572	GM949_E03_125R2_012.fsa	577.668	11	38
B, 573	GM949_E03_125R2_012.fsa	578.444	9	48
B, 574	GM949_E03_125R2_012.fsa	579.708	13	89
B, 575	GM949_E03_125R2_012.fsa	580.486	12	55
B, 576	GM949_E03_125R2_012.fsa	581.652	9	23
B, 577	GM949_E03_125R2_012.fsa	582.43	12	50
B, 578	GM949_E03_125R2_012.fsa	583.891	7	44
B, 579	GM949_E03_125R2_012.fsa	584.476	8	37
B, 580	GM949_E03_125R2_012.fsa	585.354	12	69
B, 581	GM949_E03_125R2_012.fsa	586.819	13	45
B, 582	GM949_E03_125R2_012.fsa	587.504	9	39
B, 583	GM949_E03_125R2_012.fsa	588.286	7	28
B, 584	GM949_E03_125R2_012.fsa	589.266	12	44
B, 585	GM949_E03_125R2_012.fsa	594.668	9	48
B, 586	GM949_E03_125R2_012.fsa	596.146	5	15
B, 587	GM949_E03_125R2_012.fsa	596.837	8	19
B, 588	GM949_E03_125R2_012.fsa	598.318	12	63
B, 589	GM949_E03_125R2_012.fsa	599.703	14	80
B, 590	GM949_E03_125R2_012.fsa	600.784	6	18
B, 591	GM949_E03_125R2_012.fsa	602.059	10	55
B, 592	GM949_E03_125R2_012.fsa	603.823	11	53
B, 593	GM949_E03_125R2_012.fsa	604.706	5	23
B, 594	GM949_E03_125R2_012.fsa	606.177	10	61
B, 595	GM949_E03_125R2_012.fsa	607.647	9	26
B, 596	GM949_E03_125R2_012.fsa	609.02	10	52
B, 597	GM949_E03_125R2_012.fsa	609.804	10	74
B, 598	GM949_E03_125R2_012.fsa	610.882	11	46
B, 599	GM949_E03_125R2_012.fsa	611.863	15	51
B, 600	GM949_E03_125R2_012.fsa	613.235	12	73
B, 601	GM949_E03_125R2_012.fsa	614.804	10	95
B, 602	GM949_E03_125R2_012.fsa	615.882	11	54
B, 603	GM949_E03_125R2_012.fsa	617.451	17	129
B, 604	GM949_E03_125R2_012.fsa	618.529	11	73
B, 605	GM949_E03_125R2_012.fsa	619.412	11	49
B, 606	GM949_E03_125R2_012.fsa	620.686	10	59
B, 607	GM949_E03_125R2_012.fsa	621.471	10	55
B, 608	GM949_E03_125R2_012.fsa	622.157	11	48
B, 609	GM949_E03_125R2_012.fsa	622.745	10	54
B, 610	GM949_E03_125R2_012.fsa	623.628	12	43
B, 611	GM949_E03_125R2_012.fsa	624.314	14	35
B, 612	GM949_E03_125R2_012.fsa	626.569	13	141
B, 613	GM949_E03_125R2_012.fsa	627.451	12	45
B, 614	GM949_E03_125R2_012.fsa	628.529	11	60
B, 615	GM949_E03_125R2_012.fsa	629.216	8	32
B, 616	GM949_E03_125R2_012.fsa	630.49	9	37
B, 617	GM949_E03_125R2_012.fsa	631.961	11	95
B, 618	GM949_E03_125R2_012.fsa	633.431	12	61
G, 1	GM949_E03_125R2_012.fsa	27.0524	137	910
G, 2	GM949_E03_125R2_012.fsa	29.2475	104	716
G, 3	GM949_E03_125R2_012.fsa	506.76	363	3283
G, 4	GM949_E03_125R2_012.fsa	508.108	512	7576
Y, 1	GM949_E03_125R2_012.fsa	27.6871	248	1752
Y, 2	GM949_E03_125R2_012.fsa	32.4072	51	390
Y, 3	GM949_E03_125R2_012.fsa	124.971	53	267
Y, 4	GM949_E03_125R2_012.fsa	127.413	51	340
Y, 5	GM949_E03_125R2_012.fsa	132.119	72	692
Y, 6	GM949_E03_125R2_012.fsa	133.658	71	421
Y, 7	GM949_E03_125R2_012.fsa	135.016	52	365
Y, 8	GM949_E03_125R2_012.fsa	140.368	56	436
Y, 9	GM949_E03_125R2_012.fsa	156.062	54	325
Y, 10	GM949_E03_125R2_012.fsa	158.535	55	351
Y, 11	GM949_E03_125R2_012.fsa	164.688	53	286
Y, 12	GM949_E03_125R2_012.fsa	165.588	53	597
Y, 13	GM949_E03_125R2_012.fsa	167.027	58	382
Y, 14	GM949_E03_125R2_012.fsa	167.745	51	307
Y, 15	GM949_E03_125R2_012.fsa	209.956	54	186
Y, 16	GM949_E03_125R2_012.fsa	250.341	52	302
Y, 17	GM949_E03_125R2_012.fsa	290.912	51	246
Y, 18	GM949_E03_125R2_012.fsa	453.478	58	219
Y, 19	GM949_E03_125R2_012.fsa	473.623	51	334
Y, 20	GM949_E03_125R2_012.fsa	494.366	50	150
Y, 21	GM949_E03_125R2_012.fsa	496.152	56	382
Y, 22	GM949_E03_125R2_012.fsa	496.867	51	300
Y, 23	GM949_E03_125R2_012.fsa	507.388	168	800
Y, 24	GM949_E03_125R2_012.fsa	510.635	60	262
R, 1	GM949_E03_125R2_012.fsa		84	713
R, 2	GM949_E03_125R2_012.fsa		58	426
R, 3	GM949_E03_125R2_012.fsa	26.8928	62	387
R, 4	GM949_E03_125R2_012.fsa	447.502	50	240
R, 5	GM949_E03_125R2_012.fsa	504.97	52	227
R, 6	GM949_E03_125R2_012.fsa	506.76	141	1734
R, 7	GM949_E03_125R2_012.fsa	508.648	114	1204
O, 1	GM949_E03_125R2_012.fsa	20	1213	11544
O, 2	GM949_E03_125R2_012.fsa	22.943	54	441
O, 3	GM949_E03_125R2_012.fsa	28.9384	51	200
O, 4	GM949_E03_125R2_012.fsa	40	1153	8027
O, 5	GM949_E03_125R2_012.fsa	60	1986	11014
O, 6	GM949_E03_125R2_012.fsa	80	1325	7407
O, 7	GM949_E03_125R2_012.fsa	100	2118	11349
O, 8	GM949_E03_125R2_012.fsa	114	2437	12616
O, 9	GM949_E03_125R2_012.fsa	120	1963	10114
O, 10	GM949_E03_125R2_012.fsa	140	1568	8054
O, 11	GM949_E03_125R2_012.fsa	160	1711	8994
O, 12	GM949_E03_125R2_012.fsa	180	2044	10675
O, 13	GM949_E03_125R2_012.fsa	200	1794	9344
O, 14	GM949_E03_125R2_012.fsa	214	1803	9596
O, 15	GM949_E03_125R2_012.fsa	220	1480	8277
O, 16	GM949_E03_125R2_012.fsa	240	2219	12939
O, 17	GM949_E03_125R2_012.fsa	250	1039	6382
O, 18	GM949_E03_125R2_012.fsa	260	1721	10525
O, 19	GM949_E03_125R2_012.fsa	280	1868	12343
O, 20	GM949_E03_125R2_012.fsa	300	1821	13351
O, 21	GM949_E03_125R2_012.fsa	314	1137	8615
O, 22	GM949_E03_125R2_012.fsa	320	1294	9996
O, 23	GM949_E03_125R2_012.fsa	340	1526	12725
O, 24	GM949_E03_125R2_012.fsa	360	1212	10410
O, 25	GM949_E03_125R2_012.fsa	380	823	7560
O, 26	GM949_E03_125R2_012.fsa	400	1050	10263
O, 27	GM949_E03_125R2_012.fsa	414	1022	10009
O, 28	GM949_E03_125R2_012.fsa	420	966	9556
O, 29	GM949_E03_125R2_012.fsa	440	1171	12036
O, 30	GM949_E03_125R2_012.fsa	460	1264	13327
O, 31	GM949_E03_125R2_012.fsa	480	1202	13126
O, 32	GM949_E03_125R2_012.fsa	500	576	6355
O, 33	GM949_E03_125R2_012.fsa	506.85	181	2083
O, 34	GM949_E03_125R2_012.fsa	507.568	158	2244
O, 35	GM949_E03_125R2_012.fsa	514	609	6923
O, 36	GM949_E03_125R2_012.fsa	520	1082	15039
O, 37	GM949_E03_125R2_012.fsa	540	1006	12713
O, 38	GM949_E03_125R2_012.fsa	560	657	8284
O, 39	GM949_E03_125R2_012.fsa	580	1026	13184
O, 40	GM949_E03_125R2_012.fsa	600	701	9009

## Sheet: 125R3
Dye/Sample Peak	Sample File Name	Size	Height	Area in Point
B, 1	GM949_B01_125R3_007.fsa		7	44
B, 2	GM949_B01_125R3_007.fsa		10	54
B, 3	GM949_B01_125R3_007.fsa		12	70
B, 4	GM949_B01_125R3_007.fsa		7	30
B, 5	GM949_B01_125R3_007.fsa		8	63
B, 6	GM949_B01_125R3_007.fsa		15	77
B, 7	GM949_B01_125R3_007.fsa		11	62
B, 8	GM949_B01_125R3_007.fsa		11	85
B, 9	GM949_B01_125R3_007.fsa		9	48
B, 10	GM949_B01_125R3_007.fsa		18	88
B, 11	GM949_B01_125R3_007.fsa		14	64
B, 12	GM949_B01_125R3_007.fsa		12	44
B, 13	GM949_B01_125R3_007.fsa		11	56
B, 14	GM949_B01_125R3_007.fsa		9	72
B, 15	GM949_B01_125R3_007.fsa		7	51
B, 16	GM949_B01_125R3_007.fsa		11	39
B, 17	GM949_B01_125R3_007.fsa		15	65
B, 18	GM949_B01_125R3_007.fsa		7	31
B, 19	GM949_B01_125R3_007.fsa		9	45
B, 20	GM949_B01_125R3_007.fsa		9	35
B, 21	GM949_B01_125R3_007.fsa		12	78
B, 22	GM949_B01_125R3_007.fsa		10	36
B, 23	GM949_B01_125R3_007.fsa		13	71
B, 24	GM949_B01_125R3_007.fsa		10	61
B, 25	GM949_B01_125R3_007.fsa		10	47
B, 26	GM949_B01_125R3_007.fsa		7	33
B, 27	GM949_B01_125R3_007.fsa		6	28
B, 28	GM949_B01_125R3_007.fsa		10	35
B, 29	GM949_B01_125R3_007.fsa		23	237
B, 30	GM949_B01_125R3_007.fsa		13	50
B, 31	GM949_B01_125R3_007.fsa		12	65
B, 32	GM949_B01_125R3_007.fsa		10	81
B, 33	GM949_B01_125R3_007.fsa		9	40
B, 34	GM949_B01_125R3_007.fsa		7	30
B, 35	GM949_B01_125R3_007.fsa		14	57
B, 36	GM949_B01_125R3_007.fsa		12	68
B, 37	GM949_B01_125R3_007.fsa		9	53
B, 38	GM949_B01_125R3_007.fsa		10	29
B, 39	GM949_B01_125R3_007.fsa		14	76
B, 40	GM949_B01_125R3_007.fsa		12	94
B, 41	GM949_B01_125R3_007.fsa		13	59
B, 42	GM949_B01_125R3_007.fsa		9	69
B, 43	GM949_B01_125R3_007.fsa		5	24
B, 44	GM949_B01_125R3_007.fsa		8	54
B, 45	GM949_B01_125R3_007.fsa		5	38
B, 46	GM949_B01_125R3_007.fsa		6	33
B, 47	GM949_B01_125R3_007.fsa		16	60
B, 48	GM949_B01_125R3_007.fsa		13	83
B, 49	GM949_B01_125R3_007.fsa		10	36
B, 50	GM949_B01_125R3_007.fsa		16	52
B, 51	GM949_B01_125R3_007.fsa		12	60
B, 52	GM949_B01_125R3_007.fsa		16	99
B, 53	GM949_B01_125R3_007.fsa		12	39
B, 54	GM949_B01_125R3_007.fsa		12	90
B, 55	GM949_B01_125R3_007.fsa		8	27
B, 56	GM949_B01_125R3_007.fsa		5	18
B, 57	GM949_B01_125R3_007.fsa		6	23
B, 58	GM949_B01_125R3_007.fsa		14	91
B, 59	GM949_B01_125R3_007.fsa		34	352
B, 60	GM949_B01_125R3_007.fsa		12	60
B, 61	GM949_B01_125R3_007.fsa		13	80
B, 62	GM949_B01_125R3_007.fsa		16	180
B, 63	GM949_B01_125R3_007.fsa		9	62
B, 64	GM949_B01_125R3_007.fsa		23	105
B, 65	GM949_B01_125R3_007.fsa		13	83
B, 66	GM949_B01_125R3_007.fsa		20	109
B, 67	GM949_B01_125R3_007.fsa		15	55
B, 68	GM949_B01_125R3_007.fsa		11	20
B, 69	GM949_B01_125R3_007.fsa		421	3344
B, 70	GM949_B01_125R3_007.fsa		284	2816
B, 71	GM949_B01_125R3_007.fsa		420	2580
B, 72	GM949_B01_125R3_007.fsa		248	1446
B, 73	GM949_B01_125R3_007.fsa		44	172
B, 74	GM949_B01_125R3_007.fsa	0.7194	117	934
B, 75	GM949_B01_125R3_007.fsa	2.8777	88	565
B, 76	GM949_B01_125R3_007.fsa	4.3166	37	241
B, 77	GM949_B01_125R3_007.fsa	5.4676	34	204
B, 78	GM949_B01_125R3_007.fsa	6.9065	12	56
B, 79	GM949_B01_125R3_007.fsa	9.4964	46	441
B, 80	GM949_B01_125R3_007.fsa	12.2302	20	116
B, 81	GM949_B01_125R3_007.fsa	14.1007	183	478
B, 82	GM949_B01_125R3_007.fsa	15.3957	27	121
B, 83	GM949_B01_125R3_007.fsa	16.6907	31	212
B, 84	GM949_B01_125R3_007.fsa	19.1367	37	167
B, 85	GM949_B01_125R3_007.fsa	20.656	420	1874
B, 86	GM949_B01_125R3_007.fsa	22.4324	185	659
B, 87	GM949_B01_125R3_007.fsa	23.6994	103	322
B, 88	GM949_B01_125R3_007.fsa	27.2299	9052	60665
B, 89	GM949_B01_125R3_007.fsa	29.1549	8094	43673
B, 90	GM949_B01_125R3_007.fsa	31.1739	1595	12932
B, 91	GM949_B01_125R3_007.fsa	33.2774	1023	4758
B, 92	GM949_B01_125R3_007.fsa	36.1231	390	1708
B, 93	GM949_B01_125R3_007.fsa	37.178	603	2339
B, 94	GM949_B01_125R3_007.fsa	38.987	645	2973
B, 95	GM949_B01_125R3_007.fsa	40.7066	193	1106
B, 96	GM949_B01_125R3_007.fsa	43.8296	121	640
B, 97	GM949_B01_125R3_007.fsa	44.9636	498	2770
B, 98	GM949_B01_125R3_007.fsa	46.6423	380	1896
B, 99	GM949_B01_125R3_007.fsa	48.2952	17	66
B, 100	GM949_B01_125R3_007.fsa	50.3533	67	334
B, 101	GM949_B01_125R3_007.fsa	51.9509	156	1192
B, 102	GM949_B01_125R3_007.fsa	54.5626	1592	8029
B, 103	GM949_B01_125R3_007.fsa	56.3035	424	1698
B, 104	GM949_B01_125R3_007.fsa	57.4155	579	2730
B, 105	GM949_B01_125R3_007.fsa	58.1173	239	953
B, 106	GM949_B01_125R3_007.fsa	59.2112	846	3814
B, 107	GM949_B01_125R3_007.fsa	60.7293	249	1049
B, 108	GM949_B01_125R3_007.fsa	62.2872	142	681
B, 109	GM949_B01_125R3_007.fsa	63.529	72	347
B, 110	GM949_B01_125R3_007.fsa	64.8696	37	107
B, 111	GM949_B01_125R3_007.fsa	66.0003	859	4151
B, 112	GM949_B01_125R3_007.fsa	66.9228	272	1467
B, 113	GM949_B01_125R3_007.fsa	68.7611	609	2880
B, 114	GM949_B01_125R3_007.fsa	69.7785	55	178
B, 115	GM949_B01_125R3_007.fsa	71.097	73	255
B, 116	GM949_B01_125R3_007.fsa	72.1081	824	3844
B, 117	GM949_B01_125R3_007.fsa	74.2224	896	5632
B, 118	GM949_B01_125R3_007.fsa	76.0251	265	1247
B, 119	GM949_B01_125R3_007.fsa	77.9185	443	1855
B, 120	GM949_B01_125R3_007.fsa	78.9112	160	661
B, 121	GM949_B01_125R3_007.fsa	79.8023	98	353
B, 122	GM949_B01_125R3_007.fsa	80.9817	189	825
B, 123	GM949_B01_125R3_007.fsa	81.8639	151	607
B, 124	GM949_B01_125R3_007.fsa	83.1359	127	532
B, 125	GM949_B01_125R3_007.fsa	84.2101	213	887
B, 126	GM949_B01_125R3_007.fsa	85.0875	254	1179
B, 127	GM949_B01_125R3_007.fsa	86.3526	120	545
B, 128	GM949_B01_125R3_007.fsa	87.421	167	764
B, 129	GM949_B01_125R3_007.fsa	88.2938	105	401
B, 130	GM949_B01_125R3_007.fsa	89.3587	99	418
B, 131	GM949_B01_125R3_007.fsa	90.3252	110	428
B, 132	GM949_B01_125R3_007.fsa	91.2902	108	465
B, 133	GM949_B01_125R3_007.fsa	92.3498	108	456
B, 134	GM949_B01_125R3_007.fsa	93.3114	218	989
B, 135	GM949_B01_125R3_007.fsa	94.6552	85	330
B, 136	GM949_B01_125R3_007.fsa	95.6131	223	905
B, 137	GM949_B01_125R3_007.fsa	96.474	97	340
B, 138	GM949_B01_125R3_007.fsa	97.429	351	1469
B, 139	GM949_B01_125R3_007.fsa	98.4778	130	516
B, 140	GM949_B01_125R3_007.fsa	99.4296	227	947
B, 141	GM949_B01_125R3_007.fsa	100.29	100	370
B, 142	GM949_B01_125R3_007.fsa	101.35	165	640
B, 143	GM949_B01_125R3_007.fsa	102.312	112	446
B, 144	GM949_B01_125R3_007.fsa	103.273	127	511
B, 145	GM949_B01_125R3_007.fsa	104.04	105	439
B, 146	GM949_B01_125R3_007.fsa	105.475	177	783
B, 147	GM949_B01_125R3_007.fsa	106.429	97	397
B, 148	GM949_B01_125R3_007.fsa	107.382	130	520
B, 149	GM949_B01_125R3_007.fsa	108.427	191	832
B, 150	GM949_B01_125R3_007.fsa	109.376	254	1229
B, 151	GM949_B01_125R3_007.fsa	110.134	141	654
B, 152	GM949_B01_125R3_007.fsa	111.552	186	790
B, 153	GM949_B01_125R3_007.fsa	112.401	91	331
B, 154	GM949_B01_125R3_007.fsa	113.436	118	434
B, 155	GM949_B01_125R3_007.fsa	114.372	182	774
B, 156	GM949_B01_125R3_007.fsa	115.393	243	1108
B, 157	GM949_B01_125R3_007.fsa	116.134	108	471
B, 158	GM949_B01_125R3_007.fsa	117.427	254	1223
B, 159	GM949_B01_125R3_007.fsa	118.44	143	684
B, 160	GM949_B01_125R3_007.fsa	119.633	129	491
B, 161	GM949_B01_125R3_007.fsa	120.632	260	1036
B, 162	GM949_B01_125R3_007.fsa	121.534	668	2810
B, 163	GM949_B01_125R3_007.fsa	122.436	856	3982
B, 164	GM949_B01_125R3_007.fsa	123.427	1622	8015
B, 165	GM949_B01_125R3_007.fsa	124.597	263	1078
B, 166	GM949_B01_125R3_007.fsa	125.497	660	2725
B, 167	GM949_B01_125R3_007.fsa	126.666	215	847
B, 168	GM949_B01_125R3_007.fsa	127.834	964	4231
B, 169	GM949_B01_125R3_007.fsa	128.911	245	968
B, 170	GM949_B01_125R3_007.fsa	129.719	294	1306
B, 171	GM949_B01_125R3_007.fsa	130.436	129	464
B, 172	GM949_B01_125R3_007.fsa	131.512	1635	7854
B, 173	GM949_B01_125R3_007.fsa	132.318	223	858
B, 174	GM949_B01_125R3_007.fsa	133.124	98	312
B, 175	GM949_B01_125R3_007.fsa	134.197	1591	6913
B, 176	GM949_B01_125R3_007.fsa	135.091	176	652
B, 177	GM949_B01_125R3_007.fsa	136.164	215	901
B, 178	GM949_B01_125R3_007.fsa	137.146	212	888
B, 179	GM949_B01_125R3_007.fsa	137.949	233	1028
B, 180	GM949_B01_125R3_007.fsa	139.198	1016	4670
B, 181	GM949_B01_125R3_007.fsa	140	174	734
B, 182	GM949_B01_125R3_007.fsa	141.006	506	2224
B, 183	GM949_B01_125R3_007.fsa	142.103	207	782
B, 184	GM949_B01_125R3_007.fsa	142.925	621	2746
B, 185	GM949_B01_125R3_007.fsa	143.93	491	2027
B, 186	GM949_B01_125R3_007.fsa	144.936	198	745
B, 187	GM949_B01_125R3_007.fsa	145.849	253	945
B, 188	GM949_B01_125R3_007.fsa	146.854	959	4809
B, 189	GM949_B01_125R3_007.fsa	147.859	718	3114
B, 190	GM949_B01_125R3_007.fsa	148.773	144	737
B, 191	GM949_B01_125R3_007.fsa	149.777	356	1441
B, 192	GM949_B01_125R3_007.fsa	150.782	118	417
B, 193	GM949_B01_125R3_007.fsa	151.786	279	1202
B, 194	GM949_B01_125R3_007.fsa	152.973	162	712
B, 195	GM949_B01_125R3_007.fsa	154.16	494	2105
B, 196	GM949_B01_125R3_007.fsa	155.164	474	2068
B, 197	GM949_B01_125R3_007.fsa	156.35	323	1381
B, 198	GM949_B01_125R3_007.fsa	157.263	1068	4786
B, 199	GM949_B01_125R3_007.fsa	158.175	147	593
B, 200	GM949_B01_125R3_007.fsa	159.179	949	4336
B, 201	GM949_B01_125R3_007.fsa	160.09	146	601
B, 202	GM949_B01_125R3_007.fsa	161.078	203	824
B, 203	GM949_B01_125R3_007.fsa	161.976	403	1757
B, 204	GM949_B01_125R3_007.fsa	163.143	213	911
B, 205	GM949_B01_125R3_007.fsa	164.309	870	3928
B, 206	GM949_B01_125R3_007.fsa	165.473	401	1690
B, 207	GM949_B01_125R3_007.fsa	166.548	473	2130
B, 208	GM949_B01_125R3_007.fsa	167.442	274	1208
B, 209	GM949_B01_125R3_007.fsa	168.337	1779	8449
B, 210	GM949_B01_125R3_007.fsa	169.409	181	762
B, 211	GM949_B01_125R3_007.fsa	170.48	1123	4965
B, 212	GM949_B01_125R3_007.fsa	171.551	486	2060
B, 213	GM949_B01_125R3_007.fsa	172.443	395	1639
B, 214	GM949_B01_125R3_007.fsa	173.334	235	915
B, 215	GM949_B01_125R3_007.fsa	174.313	326	1369
B, 216	GM949_B01_125R3_007.fsa	175.203	318	1318
B, 217	GM949_B01_125R3_007.fsa	176.359	190	764
B, 218	GM949_B01_125R3_007.fsa	177.248	271	1079
B, 219	GM949_B01_125R3_007.fsa	178.137	172	704
B, 220	GM949_B01_125R3_007.fsa	179.113	241	989
B, 221	GM949_B01_125R3_007.fsa	180	184	741
B, 222	GM949_B01_125R3_007.fsa	180.804	225	904
B, 223	GM949_B01_125R3_007.fsa	182.055	503	2264
B, 224	GM949_B01_125R3_007.fsa	183.215	316	1465
B, 225	GM949_B01_125R3_007.fsa	184.108	289	1249
B, 226	GM949_B01_125R3_007.fsa	185.088	423	1859
B, 227	GM949_B01_125R3_007.fsa	185.98	175	774
B, 228	GM949_B01_125R3_007.fsa	186.959	142	592
B, 229	GM949_B01_125R3_007.fsa	187.939	188	795
B, 230	GM949_B01_125R3_007.fsa	188.917	164	665
B, 231	GM949_B01_125R3_007.fsa	189.895	133	557
B, 232	GM949_B01_125R3_007.fsa	190.873	114	501
B, 233	GM949_B01_125R3_007.fsa	191.761	113	486
B, 234	GM949_B01_125R3_007.fsa	192.738	106	423
B, 235	GM949_B01_125R3_007.fsa	193.714	109	442
B, 236	GM949_B01_125R3_007.fsa	194.689	87	371
B, 237	GM949_B01_125R3_007.fsa	195.664	138	549
B, 238	GM949_B01_125R3_007.fsa	196.638	227	951
B, 239	GM949_B01_125R3_007.fsa	197.701	169	741
B, 240	GM949_B01_125R3_007.fsa	198.585	253	1026
B, 241	GM949_B01_125R3_007.fsa	199.558	226	959
B, 242	GM949_B01_125R3_007.fsa	200.525	475	2076
B, 243	GM949_B01_125R3_007.fsa	201.488	85	352
B, 244	GM949_B01_125R3_007.fsa	202.451	98	378
B, 245	GM949_B01_125R3_007.fsa	203.413	108	395
B, 246	GM949_B01_125R3_007.fsa	204.376	127	543
B, 247	GM949_B01_125R3_007.fsa	205.426	122	568
B, 248	GM949_B01_125R3_007.fsa	206.476	196	951
B, 249	GM949_B01_125R3_007.fsa	207.351	465	2236
B, 250	GM949_B01_125R3_007.fsa	208.401	510	2431
B, 251	GM949_B01_125R3_007.fsa	209.363	326	1609
B, 252	GM949_B01_125R3_007.fsa	210.501	225	935
B, 253	GM949_B01_125R3_007.fsa	211.551	462	2141
B, 254	GM949_B01_125R3_007.fsa	212.425	153	655
B, 255	GM949_B01_125R3_007.fsa	213.388	209	1137
B, 256	GM949_B01_125R3_007.fsa	214.53	457	2085
B, 257	GM949_B01_125R3_007.fsa	215.414	82	294
B, 258	GM949_B01_125R3_007.fsa	216.473	198	869
B, 259	GM949_B01_125R3_007.fsa	217.444	504	2417
B, 260	GM949_B01_125R3_007.fsa	218.414	223	1073
B, 261	GM949_B01_125R3_007.fsa	219.383	210	960
B, 262	GM949_B01_125R3_007.fsa	220.345	61	246
B, 263	GM949_B01_125R3_007.fsa	221.292	78	300
B, 264	GM949_B01_125R3_007.fsa	222.239	58	224
B, 265	GM949_B01_125R3_007.fsa	223.185	62	274
B, 266	GM949_B01_125R3_007.fsa	224.131	107	487
B, 267	GM949_B01_125R3_007.fsa	225.077	76	309
B, 268	GM949_B01_125R3_007.fsa	226.023	77	416
B, 269	GM949_B01_125R3_007.fsa	227.14	306	1479
B, 270	GM949_B01_125R3_007.fsa	227.999	133	596
B, 271	GM949_B01_125R3_007.fsa	228.944	275	1310
B, 272	GM949_B01_125R3_007.fsa	229.802	99	398
B, 273	GM949_B01_125R3_007.fsa	230.832	189	836
B, 274	GM949_B01_125R3_007.fsa	231.776	549	2717
B, 275	GM949_B01_125R3_007.fsa	232.719	143	591
B, 276	GM949_B01_125R3_007.fsa	233.662	75	323
B, 277	GM949_B01_125R3_007.fsa	234.691	218	1012
B, 278	GM949_B01_125R3_007.fsa	235.633	66	272
B, 279	GM949_B01_125R3_007.fsa	236.661	107	508
B, 280	GM949_B01_125R3_007.fsa	237.603	173	817
B, 281	GM949_B01_125R3_007.fsa	238.716	340	1669
B, 282	GM949_B01_125R3_007.fsa	239.572	412	2041
B, 283	GM949_B01_125R3_007.fsa	240.53	371	1814
B, 284	GM949_B01_125R3_007.fsa	241.5	140	600
B, 285	GM949_B01_125R3_007.fsa	242.469	245	1111
B, 286	GM949_B01_125R3_007.fsa	243.437	238	1132
B, 287	GM949_B01_125R3_007.fsa	244.491	455	2237
B, 288	GM949_B01_125R3_007.fsa	245.544	173	787
B, 289	GM949_B01_125R3_007.fsa	246.507	292	1469
B, 290	GM949_B01_125R3_007.fsa	247.557	232	1209
B, 291	GM949_B01_125R3_007.fsa	248.692	281	1364
B, 292	GM949_B01_125R3_007.fsa	249.651	252	1208
B, 293	GM949_B01_125R3_007.fsa	250.593	144	628
B, 294	GM949_B01_125R3_007.fsa	251.608	284	1370
B, 295	GM949_B01_125R3_007.fsa	252.538	413	2187
B, 296	GM949_B01_125R3_007.fsa	253.381	348	1855
B, 297	GM949_B01_125R3_007.fsa	254.391	263	1247
B, 298	GM949_B01_125R3_007.fsa	255.316	150	655
B, 299	GM949_B01_125R3_007.fsa	256.323	351	1772
B, 300	GM949_B01_125R3_007.fsa	257.328	110	532
B, 301	GM949_B01_125R3_007.fsa	258.331	146	722
B, 302	GM949_B01_125R3_007.fsa	259.333	295	1478
B, 303	GM949_B01_125R3_007.fsa	260.34	446	2336
B, 304	GM949_B01_125R3_007.fsa	261.275	150	695
B, 305	GM949_B01_125R3_007.fsa	262.211	315	1620
B, 306	GM949_B01_125R3_007.fsa	263.316	216	1104
B, 307	GM949_B01_125R3_007.fsa	264.422	201	1000
B, 308	GM949_B01_125R3_007.fsa	265.358	117	567
B, 309	GM949_B01_125R3_007.fsa	266.293	87	350
B, 310	GM949_B01_125R3_007.fsa	267.229	212	1074
B, 311	GM949_B01_125R3_007.fsa	268.165	256	1366
B, 312	GM949_B01_125R3_007.fsa	269.101	288	1560
B, 313	GM949_B01_125R3_007.fsa	270.037	222	1138
B, 314	GM949_B01_125R3_007.fsa	270.974	74	318
B, 315	GM949_B01_125R3_007.fsa	271.995	101	443
B, 316	GM949_B01_125R3_007.fsa	272.931	158	797
B, 317	GM949_B01_125R3_007.fsa	273.953	367	1981
B, 318	GM949_B01_125R3_007.fsa	274.975	125	570
B, 319	GM949_B01_125R3_007.fsa	275.997	195	995
B, 320	GM949_B01_125R3_007.fsa	277.019	121	559
B, 321	GM949_B01_125R3_007.fsa	277.955	154	749
B, 322	GM949_B01_125R3_007.fsa	278.978	147	799
B, 323	GM949_B01_125R3_007.fsa	280	292	1576
B, 324	GM949_B01_125R3_007.fsa	280.928	94	515
B, 325	GM949_B01_125R3_007.fsa	282.192	151	815
B, 326	GM949_B01_125R3_007.fsa	283.12	246	1417
B, 327	GM949_B01_125R3_007.fsa	284.215	319	1784
B, 328	GM949_B01_125R3_007.fsa	285.225	142	692
B, 329	GM949_B01_125R3_007.fsa	286.151	74	332
B, 330	GM949_B01_125R3_007.fsa	287.161	197	954
B, 331	GM949_B01_125R3_007.fsa	288.086	290	1613
B, 332	GM949_B01_125R3_007.fsa	289.179	151	655
B, 333	GM949_B01_125R3_007.fsa	290.188	538	2751
B, 334	GM949_B01_125R3_007.fsa	291.112	323	1707
B, 335	GM949_B01_125R3_007.fsa	292.035	701	3969
B, 336	GM949_B01_125R3_007.fsa	293.043	716	3979
B, 337	GM949_B01_125R3_007.fsa	293.966	75	272
B, 338	GM949_B01_125R3_007.fsa	295.14	94	470
B, 339	GM949_B01_125R3_007.fsa	296.147	121	596
B, 340	GM949_B01_125R3_007.fsa	297.069	149	801
B, 341	GM949_B01_125R3_007.fsa	298.074	85	374
B, 342	GM949_B01_125R3_007.fsa	298.995	154	805
B, 343	GM949_B01_125R3_007.fsa	300	133	579
B, 344	GM949_B01_125R3_007.fsa	300.995	481	2752
B, 345	GM949_B01_125R3_007.fsa	301.825	259	1472
B, 346	GM949_B01_125R3_007.fsa	302.739	980	6119
B, 347	GM949_B01_125R3_007.fsa	303.822	158	768
B, 348	GM949_B01_125R3_007.fsa	304.74	409	2301
B, 349	GM949_B01_125R3_007.fsa	305.743	426	2596
B, 350	GM949_B01_125R3_007.fsa	306.747	250	1246
B, 351	GM949_B01_125R3_007.fsa	307.754	104	547
B, 352	GM949_B01_125R3_007.fsa	308.846	453	2839
B, 353	GM949_B01_125R3_007.fsa	309.856	516	3415
B, 354	GM949_B01_125R3_007.fsa	310.784	136	746
B, 355	GM949_B01_125R3_007.fsa	311.797	46	238
B, 356	GM949_B01_125R3_007.fsa	312.813	96	538
B, 357	GM949_B01_125R3_007.fsa	313.83	186	1170
B, 358	GM949_B01_125R3_007.fsa	314.868	200	1262
B, 359	GM949_B01_125R3_007.fsa	315.911	75	434
B, 360	GM949_B01_125R3_007.fsa	316.867	55	237
B, 361	GM949_B01_125R3_007.fsa	317.911	85	431
B, 362	GM949_B01_125R3_007.fsa	318.955	164	917
B, 363	GM949_B01_125R3_007.fsa	320	196	1225
B, 364	GM949_B01_125R3_007.fsa	320.936	142	881
B, 365	GM949_B01_125R3_007.fsa	321.956	202	1254
B, 366	GM949_B01_125R3_007.fsa	323.144	137	764
B, 367	GM949_B01_125R3_007.fsa	324.077	106	502
B, 368	GM949_B01_125R3_007.fsa	325.007	50	209
B, 369	GM949_B01_125R3_007.fsa	325.938	45	207
B, 370	GM949_B01_125R3_007.fsa	326.951	62	301
B, 371	GM949_B01_125R3_007.fsa	327.878	152	940
B, 372	GM949_B01_125R3_007.fsa	328.72	99	666
B, 373	GM949_B01_125R3_007.fsa	329.646	233	1511
B, 374	GM949_B01_125R3_007.fsa	330.822	94	460
B, 375	GM949_B01_125R3_007.fsa	331.745	105	557
B, 376	GM949_B01_125R3_007.fsa	333.001	71	435
B, 377	GM949_B01_125R3_007.fsa	334.089	133	780
B, 378	GM949_B01_125R3_007.fsa	335.007	57	286
B, 379	GM949_B01_125R3_007.fsa	335.925	45	212
B, 380	GM949_B01_125R3_007.fsa	336.925	64	312
B, 381	GM949_B01_125R3_007.fsa	337.924	140	764
B, 382	GM949_B01_125R3_007.fsa	338.921	55	296
B, 383	GM949_B01_125R3_007.fsa	339.668	107	666
B, 384	GM949_B01_125R3_007.fsa	340.673	260	1749
B, 385	GM949_B01_125R3_007.fsa	341.851	63	267
B, 386	GM949_B01_125R3_007.fsa	342.776	95	519
B, 387	GM949_B01_125R3_007.fsa	343.869	195	1127
B, 388	GM949_B01_125R3_007.fsa	344.878	579	4351
B, 389	GM949_B01_125R3_007.fsa	345.719	84	452
B, 390	GM949_B01_125R3_007.fsa	346.811	69	318
B, 391	GM949_B01_125R3_007.fsa	347.82	193	988
B, 392	GM949_B01_125R3_007.fsa	348.913	440	2817
B, 393	GM949_B01_125R3_007.fsa	350.005	192	1053
B, 394	GM949_B01_125R3_007.fsa	351.014	559	3810
B, 395	GM949_B01_125R3_007.fsa	352.106	188	950
B, 396	GM949_B01_125R3_007.fsa	353.198	74	338
B, 397	GM949_B01_125R3_007.fsa	354.206	102	501
B, 398	GM949_B01_125R3_007.fsa	355.13	103	512
B, 399	GM949_B01_125R3_007.fsa	356.306	69	271
B, 400	GM949_B01_125R3_007.fsa	357.229	584	4103
B, 401	GM949_B01_125R3_007.fsa	358.237	62	259
B, 402	GM949_B01_125R3_007.fsa	359.077	239	1445
B, 403	GM949_B01_125R3_007.fsa	360.083	555	4044
B, 404	GM949_B01_125R3_007.fsa	360.918	78	363
B, 405	GM949_B01_125R3_007.fsa	362.086	44	190
B, 406	GM949_B01_125R3_007.fsa	363.088	108	601
B, 407	GM949_B01_125R3_007.fsa	364.174	87	412
B, 408	GM949_B01_125R3_007.fsa	365.092	243	1538
B, 409	GM949_B01_125R3_007.fsa	366.095	293	1934
B, 410	GM949_B01_125R3_007.fsa	367.767	215	2077
B, 411	GM949_B01_125R3_007.fsa	368.771	79	345
B, 412	GM949_B01_125R3_007.fsa	370.026	79	412
B, 413	GM949_B01_125R3_007.fsa	371.114	184	1222
B, 414	GM949_B01_125R3_007.fsa	372.119	39	151
B, 415	GM949_B01_125R3_007.fsa	373.124	186	1067
B, 416	GM949_B01_125R3_007.fsa	374.129	144	748
B, 417	GM949_B01_125R3_007.fsa	375.051	832	7258
B, 418	GM949_B01_125R3_007.fsa	376.057	560	4436
B, 419	GM949_B01_125R3_007.fsa	377.063	17	44
B, 420	GM949_B01_125R3_007.fsa	378.238	225	1390
B, 421	GM949_B01_125R3_007.fsa	379.245	137	930
B, 422	GM949_B01_125R3_007.fsa	380.085	261	1847
B, 423	GM949_B01_125R3_007.fsa	381.194	66	289
B, 424	GM949_B01_125R3_007.fsa	382.132	347	2482
B, 425	GM949_B01_125R3_007.fsa	383.154	44	170
B, 426	GM949_B01_125R3_007.fsa	385.114	543	4713
B, 427	GM949_B01_125R3_007.fsa	386.221	156	1130
B, 428	GM949_B01_125R3_007.fsa	387.158	122	759
B, 429	GM949_B01_125R3_007.fsa	388.265	176	1099
B, 430	GM949_B01_125R3_007.fsa	389.286	387	3093
B, 431	GM949_B01_125R3_007.fsa	390.308	25	102
B, 432	GM949_B01_125R3_007.fsa	391.414	36	111
B, 433	GM949_B01_125R3_007.fsa	392.435	182	1112
B, 434	GM949_B01_125R3_007.fsa	394.476	1464	14532
B, 435	GM949_B01_125R3_007.fsa	396.176	59	303
B, 436	GM949_B01_125R3_007.fsa	397.196	35	146
B, 437	GM949_B01_125R3_007.fsa	398.301	176	1143
B, 438	GM949_B01_125R3_007.fsa	399.405	75	398
B, 439	GM949_B01_125R3_007.fsa	400.332	369	2849
B, 440	GM949_B01_125R3_007.fsa	401.41	39	175
B, 441	GM949_B01_125R3_007.fsa	402.323	301	2205
B, 442	GM949_B01_125R3_007.fsa	404.4	55	274
B, 443	GM949_B01_125R3_007.fsa	405.398	75	571
B, 444	GM949_B01_125R3_007.fsa	406.314	142	1181
B, 445	GM949_B01_125R3_007.fsa	407.064	33	172
B, 446	GM949_B01_125R3_007.fsa	408.064	43	237
B, 447	GM949_B01_125R3_007.fsa	409.065	20	94
B, 448	GM949_B01_125R3_007.fsa	409.901	94	575
B, 449	GM949_B01_125R3_007.fsa	410.987	47	192
B, 450	GM949_B01_125R3_007.fsa	412.074	160	1237
B, 451	GM949_B01_125R3_007.fsa	413.079	135	1053
B, 452	GM949_B01_125R3_007.fsa	413.916	165	1293
B, 453	GM949_B01_125R3_007.fsa	414.941	39	139
B, 454	GM949_B01_125R3_007.fsa	417.081	189	1358
B, 455	GM949_B01_125R3_007.fsa	418.196	22	70
B, 456	GM949_B01_125R3_007.fsa	419.227	165	993
B, 457	GM949_B01_125R3_007.fsa	421.185	312	3238
B, 458	GM949_B01_125R3_007.fsa	422.964	65	354
B, 459	GM949_B01_125R3_007.fsa	423.98	90	499
B, 460	GM949_B01_125R3_007.fsa	425.081	18	53
B, 461	GM949_B01_125R3_007.fsa	426.098	49	263
B, 462	GM949_B01_125R3_007.fsa	427.368	45	232
B, 463	GM949_B01_125R3_007.fsa	428.385	42	167
B, 464	GM949_B01_125R3_007.fsa	429.232	94	549
B, 465	GM949_B01_125R3_007.fsa	431.182	92	575
B, 466	GM949_B01_125R3_007.fsa	432.029	37	145
B, 467	GM949_B01_125R3_007.fsa	433.131	118	676
B, 468	GM949_B01_125R3_007.fsa	435.081	449	5332
B, 469	GM949_B01_125R3_007.fsa	436.099	154	1046
B, 470	GM949_B01_125R3_007.fsa	438.049	43	223
B, 471	GM949_B01_125R3_007.fsa	439.067	154	1481
B, 472	GM949_B01_125R3_007.fsa	440	47	239
B, 473	GM949_B01_125R3_007.fsa	440.948	10	27
B, 474	GM949_B01_125R3_007.fsa	442.154	148	1155
B, 475	GM949_B01_125R3_007.fsa	443.017	302	2948
B, 476	GM949_B01_125R3_007.fsa	444.138	20	93
B, 477	GM949_B01_125R3_007.fsa	445.347	65	421
B, 478	GM949_B01_125R3_007.fsa	446.989	94	678
B, 479	GM949_B01_125R3_007.fsa	448.113	121	1044
B, 480	GM949_B01_125R3_007.fsa	450.103	315	3959
B, 481	GM949_B01_125R3_007.fsa	452.009	69	357
B, 482	GM949_B01_125R3_007.fsa	453.049	24	130
B, 483	GM949_B01_125R3_007.fsa	454.264	11	23
B, 484	GM949_B01_125R3_007.fsa	455.392	101	678
B, 485	GM949_B01_125R3_007.fsa	456.348	9	21
B, 486	GM949_B01_125R3_007.fsa	457.217	65	290
B, 487	GM949_B01_125R3_007.fsa	458.347	97	649
B, 488	GM949_B01_125R3_007.fsa	459.13	137	1313
B, 489	GM949_B01_125R3_007.fsa	460.258	148	1245
B, 490	GM949_B01_125R3_007.fsa	461.203	62	391
B, 491	GM949_B01_125R3_007.fsa	463.355	63	380
B, 492	GM949_B01_125R3_007.fsa	464.475	110	840
B, 493	GM949_B01_125R3_007.fsa	465.338	50	346
B, 494	GM949_B01_125R3_007.fsa	466.373	19	99
B, 495	GM949_B01_125R3_007.fsa	467.496	70	527
B, 496	GM949_B01_125R3_007.fsa	468.361	28	74
B, 497	GM949_B01_125R3_007.fsa	470.264	568	7100
B, 498	GM949_B01_125R3_007.fsa	471.304	569	6160
B, 499	GM949_B01_125R3_007.fsa	473.212	17	58
B, 500	GM949_B01_125R3_007.fsa	473.993	10	21
B, 501	GM949_B01_125R3_007.fsa	476.253	206	2458
B, 502	GM949_B01_125R3_007.fsa	478.256	57	372
B, 503	GM949_B01_125R3_007.fsa	479.128	15	68
B, 504	GM949_B01_125R3_007.fsa	482.221	187	2012
B, 505	GM949_B01_125R3_007.fsa	483.289	158	1494
B, 506	GM949_B01_125R3_007.fsa	485.336	33	165
B, 507	GM949_B01_125R3_007.fsa	486.405	42	214
B, 508	GM949_B01_125R3_007.fsa	487.653	8	32
B, 509	GM949_B01_125R3_007.fsa	489.795	411	3885
B, 510	GM949_B01_125R3_007.fsa	491.402	601	15663
B, 511	GM949_B01_125R3_007.fsa	495.159	75	321
B, 512	GM949_B01_125R3_007.fsa	496.502	5	10
B, 513	GM949_B01_125R3_007.fsa	498.385	311	3136
B, 514	GM949_B01_125R3_007.fsa	499.192	303	2808
B, 515	GM949_B01_125R3_007.fsa	501.307	44	113
B, 516	GM949_B01_125R3_007.fsa	502.269	101	480
B, 517	GM949_B01_125R3_007.fsa	506.582	25430	334357
B, 518	GM949_B01_125R3_007.fsa	507.645	23160	346360
B, 519	GM949_B01_125R3_007.fsa	511.84	2	6
B, 520	GM949_B01_125R3_007.fsa	513.459	15	45
B, 521	GM949_B01_125R3_007.fsa	514.467	4	25
B, 522	GM949_B01_125R3_007.fsa	515.59	6	12
B, 523	GM949_B01_125R3_007.fsa	516.433	4	11
B, 524	GM949_B01_125R3_007.fsa	518.027	11	61
B, 525	GM949_B01_125R3_007.fsa	519.718	9	34
B, 526	GM949_B01_125R3_007.fsa	520.181	11	35
B, 527	GM949_B01_125R3_007.fsa	521.265	7	32
B, 528	GM949_B01_125R3_007.fsa	525.683	15	78
B, 529	GM949_B01_125R3_007.fsa	526.403	15	50
B, 530	GM949_B01_125R3_007.fsa	527.391	9	37
B, 531	GM949_B01_125R3_007.fsa	530.802	14	71
B, 532	GM949_B01_125R3_007.fsa	532.772	9	64
B, 533	GM949_B01_125R3_007.fsa	533.398	10	49
B, 534	GM949_B01_125R3_007.fsa	535.096	15	67
B, 535	GM949_B01_125R3_007.fsa	535.632	8	33
B, 536	GM949_B01_125R3_007.fsa	536.703	6	47
B, 537	GM949_B01_125R3_007.fsa	538.575	10	41
B, 538	GM949_B01_125R3_007.fsa	539.644	12	85
B, 539	GM949_B01_125R3_007.fsa	540.549	11	48
B, 540	GM949_B01_125R3_007.fsa	541.375	15	60
B, 541	GM949_B01_125R3_007.fsa	542.201	7	27
B, 542	GM949_B01_125R3_007.fsa	542.844	11	85
B, 543	GM949_B01_125R3_007.fsa	544.594	14	48
B, 544	GM949_B01_125R3_007.fsa	546.348	14	47
B, 545	GM949_B01_125R3_007.fsa	547.089	13	81
B, 546	GM949_B01_125R3_007.fsa	548.479	9	32
B, 547	GM949_B01_125R3_007.fsa	549.315	15	38
B, 548	GM949_B01_125R3_007.fsa	554.166	9	36
B, 549	GM949_B01_125R3_007.fsa	555.103	11	50
B, 550	GM949_B01_125R3_007.fsa	556.888	9	41
B, 551	GM949_B01_125R3_007.fsa	557.829	15	70
B, 552	GM949_B01_125R3_007.fsa	558.678	13	70
B, 553	GM949_B01_125R3_007.fsa	561.795	11	66
B, 554	GM949_B01_125R3_007.fsa	563.025	13	59
B, 555	GM949_B01_125R3_007.fsa	563.878	9	57
B, 556	GM949_B01_125R3_007.fsa	565.493	10	79
B, 557	GM949_B01_125R3_007.fsa	567.683	11	84
B, 558	GM949_B01_125R3_007.fsa	569.593	7	41
B, 559	GM949_B01_125R3_007.fsa	570.742	11	74
B, 560	GM949_B01_125R3_007.fsa	571.989	10	38
B, 561	GM949_B01_125R3_007.fsa	572.853	15	76
B, 562	GM949_B01_125R3_007.fsa	575.066	16	59
B, 563	GM949_B01_125R3_007.fsa	575.838	10	40
B, 564	GM949_B01_125R3_007.fsa	579.224	18	154
B, 565	GM949_B01_125R3_007.fsa	580	12	47
B, 566	GM949_B01_125R3_007.fsa	581.069	18	85
B, 567	GM949_B01_125R3_007.fsa	583.31	12	39
B, 568	GM949_B01_125R3_007.fsa	584.188	9	59
B, 569	GM949_B01_125R3_007.fsa	585.558	11	43
B, 570	GM949_B01_125R3_007.fsa	586.439	13	36
B, 571	GM949_B01_125R3_007.fsa	587.42	10	46
B, 572	GM949_B01_125R3_007.fsa	588.402	15	36
B, 573	GM949_B01_125R3_007.fsa	589.583	10	49
B, 574	GM949_B01_125R3_007.fsa	594.722	3	13
B, 575	GM949_B01_125R3_007.fsa	595.417	9	26
B, 576	GM949_B01_125R3_007.fsa	596.908	7	27
B, 577	GM949_B01_125R3_007.fsa	598.103	14	42
B, 578	GM949_B01_125R3_007.fsa	599.4	14	95
B, 579	GM949_B01_125R3_007.fsa	600	11	67
B, 580	GM949_B01_125R3_007.fsa	602.365	14	76
B, 581	GM949_B01_125R3_007.fsa	603.35	13	61
B, 582	GM949_B01_125R3_007.fsa	605.616	10	53
B, 583	GM949_B01_125R3_007.fsa	606.404	9	78
B, 584	GM949_B01_125R3_007.fsa	608.571	12	58
B, 585	GM949_B01_125R3_007.fsa	609.458	8	43
B, 586	GM949_B01_125R3_007.fsa	610.542	10	57
B, 587	GM949_B01_125R3_007.fsa	611.33	7	16
B, 588	GM949_B01_125R3_007.fsa	611.724	12	20
B, 589	GM949_B01_125R3_007.fsa	612.414	15	41
B, 590	GM949_B01_125R3_007.fsa	614.089	12	92
B, 591	GM949_B01_125R3_007.fsa	615.764	11	48
B, 592	GM949_B01_125R3_007.fsa	616.847	14	68
B, 593	GM949_B01_125R3_007.fsa	618.03	9	66
B, 594	GM949_B01_125R3_007.fsa	619.606	13	107
B, 595	GM949_B01_125R3_007.fsa	622.562	15	73
B, 596	GM949_B01_125R3_007.fsa	623.744	12	61
B, 597	GM949_B01_125R3_007.fsa	625.222	8	44
B, 598	GM949_B01_125R3_007.fsa	627.192	9	30
B, 599	GM949_B01_125R3_007.fsa	627.98	13	62
B, 600	GM949_B01_125R3_007.fsa	628.67	11	41
B, 601	GM949_B01_125R3_007.fsa	630.049	12	93
G, 1	GM949_B01_125R3_007.fsa	27.6785	91	499
G, 2	GM949_B01_125R3_007.fsa	29.5922	86	619
G, 3	GM949_B01_125R3_007.fsa	506.051	84	360
G, 4	GM949_B01_125R3_007.fsa	507.024	140	538
G, 5	GM949_B01_125R3_007.fsa	508.445	244	3880
Y, 1	GM949_B01_125R3_007.fsa	28.5678	143	1030
Y, 2	GM949_B01_125R3_007.fsa	30.1713	62	349
Y, 3	GM949_B01_125R3_007.fsa	32.5829	52	236
Y, 4	GM949_B01_125R3_007.fsa	35.5897	54	209
Y, 5	GM949_B01_125R3_007.fsa	129.45	55	336
Y, 6	GM949_B01_125R3_007.fsa	259.75	50	162
Y, 7	GM949_B01_125R3_007.fsa	309.519	58	289
Y, 8	GM949_B01_125R3_007.fsa	422.54	51	293
Y, 9	GM949_B01_125R3_007.fsa	500.348	50	312
Y, 10	GM949_B01_125R3_007.fsa	505.786	58	241
Y, 11	GM949_B01_125R3_007.fsa	507.468	113	526
Y, 12	GM949_B01_125R3_007.fsa	509.871	58	311
Y, 13	GM949_B01_125R3_007.fsa	511.123	72	565
R, 1	GM949_B01_125R3_007.fsa		64	694
R, 2	GM949_B01_125R3_007.fsa		74	573
R, 3	GM949_B01_125R3_007.fsa	28.2726	88	649
R, 4	GM949_B01_125R3_007.fsa	187.137	50	190
R, 5	GM949_B01_125R3_007.fsa	291.364	52	204
R, 6	GM949_B01_125R3_007.fsa	504.904	56	98
R, 7	GM949_B01_125R3_007.fsa	507.113	113	569
O, 1	GM949_B01_125R3_007.fsa	20	1491	14342
O, 2	GM949_B01_125R3_007.fsa	23.0685	64	724
O, 3	GM949_B01_125R3_007.fsa	40	1410	9971
O, 4	GM949_B01_125R3_007.fsa	41.1751	54	362
O, 5	GM949_B01_125R3_007.fsa	60	2440	13518
O, 6	GM949_B01_125R3_007.fsa	80	1606	9102
O, 7	GM949_B01_125R3_007.fsa	100	2596	13786
O, 8	GM949_B01_125R3_007.fsa	114	2956	15655
O, 9	GM949_B01_125R3_007.fsa	120	2308	12640
O, 10	GM949_B01_125R3_007.fsa	140	1855	9677
O, 11	GM949_B01_125R3_007.fsa	140.914	55	432
O, 12	GM949_B01_125R3_007.fsa	160	2065	10994
O, 13	GM949_B01_125R3_007.fsa	180	2452	12863
O, 14	GM949_B01_125R3_007.fsa	200	2092	11278
O, 15	GM949_B01_125R3_007.fsa	214	2119	11538
O, 16	GM949_B01_125R3_007.fsa	220	1733	9985
O, 17	GM949_B01_125R3_007.fsa	240	2566	15599
O, 18	GM949_B01_125R3_007.fsa	250	1178	7470
O, 19	GM949_B01_125R3_007.fsa	260	1980	12614
O, 20	GM949_B01_125R3_007.fsa	280	2104	15297
O, 21	GM949_B01_125R3_007.fsa	300	2079	15919
O, 22	GM949_B01_125R3_007.fsa	314	1287	10453
O, 23	GM949_B01_125R3_007.fsa	320	1493	11936
O, 24	GM949_B01_125R3_007.fsa	340	1750	15045
O, 25	GM949_B01_125R3_007.fsa	360	1385	12616
O, 26	GM949_B01_125R3_007.fsa	380	934	8908
O, 27	GM949_B01_125R3_007.fsa	400	1200	12010
O, 28	GM949_B01_125R3_007.fsa	414	1163	11823
O, 29	GM949_B01_125R3_007.fsa	420	1091	11396
O, 30	GM949_B01_125R3_007.fsa	440	1344	14117
O, 31	GM949_B01_125R3_007.fsa	447.421	50	612
O, 32	GM949_B01_125R3_007.fsa	460	1446	15576
O, 33	GM949_B01_125R3_007.fsa	480	1377	15403
O, 34	GM949_B01_125R3_007.fsa	500	628	7180
O, 35	GM949_B01_125R3_007.fsa	506.582	110	1175
O, 36	GM949_B01_125R3_007.fsa	507.557	86	1296
O, 37	GM949_B01_125R3_007.fsa	514	731	8080
O, 38	GM949_B01_125R3_007.fsa	520	1253	17398
O, 39	GM949_B01_125R3_007.fsa	540	1165	14714
O, 40	GM949_B01_125R3_007.fsa	560	757	9689
O, 41	GM949_B01_125R3_007.fsa	580	1186	15205
O, 42	GM949_B01_125R3_007.fsa	600	816	10199

## Sheet: 125R4
Dye/Sample Peak	Sample File Name	Size	Height	Area in Point
B, 1	GM949_B02_125R4_007.fsa		6	30
B, 2	GM949_B02_125R4_007.fsa		13	45
B, 3	GM949_B02_125R4_007.fsa		10	51
B, 4	GM949_B02_125R4_007.fsa		12	52
B, 5	GM949_B02_125R4_007.fsa		10	21
B, 6	GM949_B02_125R4_007.fsa		7	26
B, 7	GM949_B02_125R4_007.fsa		10	60
B, 8	GM949_B02_125R4_007.fsa		9	32
B, 9	GM949_B02_125R4_007.fsa		9	44
B, 10	GM949_B02_125R4_007.fsa		12	60
B, 11	GM949_B02_125R4_007.fsa		11	33
B, 12	GM949_B02_125R4_007.fsa		9	65
B, 13	GM949_B02_125R4_007.fsa		10	32
B, 14	GM949_B02_125R4_007.fsa		7	34
B, 15	GM949_B02_125R4_007.fsa		10	63
B, 16	GM949_B02_125R4_007.fsa		17	132
B, 17	GM949_B02_125R4_007.fsa		13	59
B, 18	GM949_B02_125R4_007.fsa		10	86
B, 19	GM949_B02_125R4_007.fsa		11	29
B, 20	GM949_B02_125R4_007.fsa		8	33
B, 21	GM949_B02_125R4_007.fsa		9	21
B, 22	GM949_B02_125R4_007.fsa		10	30
B, 23	GM949_B02_125R4_007.fsa		8	43
B, 24	GM949_B02_125R4_007.fsa		17	83
B, 25	GM949_B02_125R4_007.fsa		12	60
B, 26	GM949_B02_125R4_007.fsa		13	79
B, 27	GM949_B02_125R4_007.fsa		8	28
B, 28	GM949_B02_125R4_007.fsa		14	41
B, 29	GM949_B02_125R4_007.fsa		13	76
B, 30	GM949_B02_125R4_007.fsa		28	213
B, 31	GM949_B02_125R4_007.fsa		6	24
B, 32	GM949_B02_125R4_007.fsa		11	57
B, 33	GM949_B02_125R4_007.fsa		21	119
B, 34	GM949_B02_125R4_007.fsa		11	73
B, 35	GM949_B02_125R4_007.fsa		13	52
B, 36	GM949_B02_125R4_007.fsa		11	56
B, 37	GM949_B02_125R4_007.fsa		12	33
B, 38	GM949_B02_125R4_007.fsa		14	69
B, 39	GM949_B02_125R4_007.fsa		8	42
B, 40	GM949_B02_125R4_007.fsa		5	20
B, 41	GM949_B02_125R4_007.fsa		12	47
B, 42	GM949_B02_125R4_007.fsa		10	61
B, 43	GM949_B02_125R4_007.fsa		15	45
B, 44	GM949_B02_125R4_007.fsa		15	111
B, 45	GM949_B02_125R4_007.fsa		16	43
B, 46	GM949_B02_125R4_007.fsa		8	34
B, 47	GM949_B02_125R4_007.fsa		13	72
B, 48	GM949_B02_125R4_007.fsa		11	62
B, 49	GM949_B02_125R4_007.fsa		10	24
B, 50	GM949_B02_125R4_007.fsa		10	25
B, 51	GM949_B02_125R4_007.fsa		13	52
B, 52	GM949_B02_125R4_007.fsa		16	68
B, 53	GM949_B02_125R4_007.fsa		13	66
B, 54	GM949_B02_125R4_007.fsa		12	39
B, 55	GM949_B02_125R4_007.fsa		8	43
B, 56	GM949_B02_125R4_007.fsa		13	65
B, 57	GM949_B02_125R4_007.fsa		9	63
B, 58	GM949_B02_125R4_007.fsa		16	79
B, 59	GM949_B02_125R4_007.fsa		8	35
B, 60	GM949_B02_125R4_007.fsa		16	118
B, 61	GM949_B02_125R4_007.fsa		31	349
B, 62	GM949_B02_125R4_007.fsa		15	67
B, 63	GM949_B02_125R4_007.fsa		11	50
B, 64	GM949_B02_125R4_007.fsa		17	190
B, 65	GM949_B02_125R4_007.fsa		14	85
B, 66	GM949_B02_125R4_007.fsa		17	60
B, 67	GM949_B02_125R4_007.fsa		6	22
B, 68	GM949_B02_125R4_007.fsa		14	114
B, 69	GM949_B02_125R4_007.fsa		13	60
B, 70	GM949_B02_125R4_007.fsa		13	89
B, 71	GM949_B02_125R4_007.fsa		14	45
B, 72	GM949_B02_125R4_007.fsa		13	54
B, 73	GM949_B02_125R4_007.fsa		413	3247
B, 74	GM949_B02_125R4_007.fsa		264	2747
B, 75	GM949_B02_125R4_007.fsa		417	2528
B, 76	GM949_B02_125R4_007.fsa		233	1409
B, 77	GM949_B02_125R4_007.fsa		42	156
B, 78	GM949_B02_125R4_007.fsa		116	857
B, 79	GM949_B02_125R4_007.fsa	2.1739	78	485
B, 80	GM949_B02_125R4_007.fsa	3.4783	25	138
B, 81	GM949_B02_125R4_007.fsa	4.9275	31	185
B, 82	GM949_B02_125R4_007.fsa	9.4203	39	469
B, 83	GM949_B02_125R4_007.fsa	11.3044	17	160
B, 84	GM949_B02_125R4_007.fsa	14.6377	30	82
B, 85	GM949_B02_125R4_007.fsa	16.8116	28	188
B, 86	GM949_B02_125R4_007.fsa	19.2754	21	64
B, 87	GM949_B02_125R4_007.fsa	20.6613	390	1726
B, 88	GM949_B02_125R4_007.fsa	22.4515	187	689
B, 89	GM949_B02_125R4_007.fsa	23.5696	104	297
B, 90	GM949_B02_125R4_007.fsa	27.1323	8930	59930
B, 91	GM949_B02_125R4_007.fsa	29.074	8101	43250
B, 92	GM949_B02_125R4_007.fsa	31.1097	1658	13101
B, 93	GM949_B02_125R4_007.fsa	33.2298	1030	4568
B, 94	GM949_B02_125R4_007.fsa	36.0967	389	1592
B, 95	GM949_B02_125R4_007.fsa	37.1591	545	2247
B, 96	GM949_B02_125R4_007.fsa	38.8518	642	2953
B, 97	GM949_B02_125R4_007.fsa	40.5927	176	949
B, 98	GM949_B02_125R4_007.fsa	41.6513	18	53
B, 99	GM949_B02_125R4_007.fsa	43.7372	112	573
B, 100	GM949_B02_125R4_007.fsa	44.765	516	2727
B, 101	GM949_B02_125R4_007.fsa	46.4563	359	1823
B, 102	GM949_B02_125R4_007.fsa	48.2313	12	55
B, 103	GM949_B02_125R4_007.fsa	50.3017	54	264
B, 104	GM949_B02_125R4_007.fsa	51.6957	143	1063
B, 105	GM949_B02_125R4_007.fsa	54.5347	1560	7829
B, 106	GM949_B02_125R4_007.fsa	56.285	429	1697
B, 107	GM949_B02_125R4_007.fsa	57.3015	557	2648
B, 108	GM949_B02_125R4_007.fsa	58.108	234	913
B, 109	GM949_B02_125R4_007.fsa	59.2073	861	3812
B, 110	GM949_B02_125R4_007.fsa	60.6292	249	1040
B, 111	GM949_B02_125R4_007.fsa	62.3015	143	644
B, 112	GM949_B02_125R4_007.fsa	63.4468	73	325
B, 113	GM949_B02_125R4_007.fsa	64.7956	40	127
B, 114	GM949_B02_125R4_007.fsa	65.933	905	4333
B, 115	GM949_B02_125R4_007.fsa	66.8608	249	1481
B, 116	GM949_B02_125R4_007.fsa	68.7094	611	2891
B, 117	GM949_B02_125R4_007.fsa	69.6301	73	233
B, 118	GM949_B02_125R4_007.fsa	71.0576	76	268
B, 119	GM949_B02_125R4_007.fsa	72.1751	843	3936
B, 120	GM949_B02_125R4_007.fsa	74.299	880	5827
B, 121	GM949_B02_125R4_007.fsa	76.0089	277	1325
B, 122	GM949_B02_125R4_007.fsa	77.9103	427	1806
B, 123	GM949_B02_125R4_007.fsa	79.0065	132	578
B, 124	GM949_B02_125R4_007.fsa	79.8015	80	301
B, 125	GM949_B02_125R4_007.fsa	80.8831	206	818
B, 126	GM949_B02_125R4_007.fsa	81.9607	141	576
B, 127	GM949_B02_125R4_007.fsa	83.2318	127	520
B, 128	GM949_B02_125R4_007.fsa	84.2078	179	819
B, 129	GM949_B02_125R4_007.fsa	85.1823	251	1117
B, 130	GM949_B02_125R4_007.fsa	86.3497	114	488
B, 131	GM949_B02_125R4_007.fsa	87.4179	168	700
B, 132	GM949_B02_125R4_007.fsa	88.3873	90	363
B, 133	GM949_B02_125R4_007.fsa	89.3553	96	396
B, 134	GM949_B02_125R4_007.fsa	90.3218	105	415
B, 135	GM949_B02_125R4_007.fsa	91.2867	117	425
B, 136	GM949_B02_125R4_007.fsa	92.3465	121	468
B, 137	GM949_B02_125R4_007.fsa	93.2122	225	1056
B, 138	GM949_B02_125R4_007.fsa	94.6524	88	338
B, 139	GM949_B02_125R4_007.fsa	95.5149	226	906
B, 140	GM949_B02_125R4_007.fsa	96.4719	92	304
B, 141	GM949_B02_125R4_007.fsa	97.4274	317	1408
B, 142	GM949_B02_125R4_007.fsa	98.4768	136	513
B, 143	GM949_B02_125R4_007.fsa	99.3341	215	918
B, 144	GM949_B02_125R4_007.fsa	100.293	96	334
B, 145	GM949_B02_125R4_007.fsa	101.367	163	625
B, 146	GM949_B02_125R4_007.fsa	102.34	109	411
B, 147	GM949_B02_125R4_007.fsa	103.311	124	500
B, 148	GM949_B02_125R4_007.fsa	104.085	104	404
B, 149	GM949_B02_125R4_007.fsa	105.533	179	767
B, 150	GM949_B02_125R4_007.fsa	106.398	100	378
B, 151	GM949_B02_125R4_007.fsa	107.454	118	468
B, 152	GM949_B02_125R4_007.fsa	108.41	189	778
B, 153	GM949_B02_125R4_007.fsa	109.459	250	1148
B, 154	GM949_B02_125R4_007.fsa	110.22	144	599
B, 155	GM949_B02_125R4_007.fsa	111.547	211	860
B, 156	GM949_B02_125R4_007.fsa	112.493	90	330
B, 157	GM949_B02_125R4_007.fsa	113.53	107	395
B, 158	GM949_B02_125R4_007.fsa	114.459	185	806
B, 159	GM949_B02_125R4_007.fsa	115.374	245	1166
B, 160	GM949_B02_125R4_007.fsa	116.195	122	487
B, 161	GM949_B02_125R4_007.fsa	117.469	253	1150
B, 162	GM949_B02_125R4_007.fsa	118.375	140	610
B, 163	GM949_B02_125R4_007.fsa	119.64	118	438
B, 164	GM949_B02_125R4_007.fsa	120.538	286	1108
B, 165	GM949_B02_125R4_007.fsa	121.434	675	2910
B, 166	GM949_B02_125R4_007.fsa	122.331	915	4166
B, 167	GM949_B02_125R4_007.fsa	123.407	1680	8216
B, 168	GM949_B02_125R4_007.fsa	124.572	266	1095
B, 169	GM949_B02_125R4_007.fsa	125.469	653	2832
B, 170	GM949_B02_125R4_007.fsa	126.635	178	742
B, 171	GM949_B02_125R4_007.fsa	127.711	960	4318
B, 172	GM949_B02_125R4_007.fsa	128.877	247	1064
B, 173	GM949_B02_125R4_007.fsa	129.684	316	1434
B, 174	GM949_B02_125R4_007.fsa	130.401	136	524
B, 175	GM949_B02_125R4_007.fsa	131.477	1701	7889
B, 176	GM949_B02_125R4_007.fsa	132.195	240	1022
B, 177	GM949_B02_125R4_007.fsa	133.092	115	420
B, 178	GM949_B02_125R4_007.fsa	134.168	1517	6971
B, 179	GM949_B02_125R4_007.fsa	135.065	167	707
B, 180	GM949_B02_125R4_007.fsa	136.052	230	942
B, 181	GM949_B02_125R4_007.fsa	137.039	209	864
B, 182	GM949_B02_125R4_007.fsa	137.936	235	1030
B, 183	GM949_B02_125R4_007.fsa	139.192	972	4700
B, 184	GM949_B02_125R4_007.fsa	139.91	170	743
B, 185	GM949_B02_125R4_007.fsa	140.918	477	2086
B, 186	GM949_B02_125R4_007.fsa	142.02	200	732
B, 187	GM949_B02_125R4_007.fsa	142.939	632	2721
B, 188	GM949_B02_125R4_007.fsa	143.949	456	1898
B, 189	GM949_B02_125R4_007.fsa	144.958	179	657
B, 190	GM949_B02_125R4_007.fsa	145.785	233	905
B, 191	GM949_B02_125R4_007.fsa	146.794	988	4777
B, 192	GM949_B02_125R4_007.fsa	147.895	690	2953
B, 193	GM949_B02_125R4_007.fsa	148.813	122	637
B, 194	GM949_B02_125R4_007.fsa	149.822	335	1374
B, 195	GM949_B02_125R4_007.fsa	150.739	98	353
B, 196	GM949_B02_125R4_007.fsa	151.748	265	1128
B, 197	GM949_B02_125R4_007.fsa	152.941	153	682
B, 198	GM949_B02_125R4_007.fsa	154.133	477	2074
B, 199	GM949_B02_125R4_007.fsa	155.142	456	1971
B, 200	GM949_B02_125R4_007.fsa	156.333	322	1352
B, 201	GM949_B02_125R4_007.fsa	157.25	1049	4848
B, 202	GM949_B02_125R4_007.fsa	158.167	153	591
B, 203	GM949_B02_125R4_007.fsa	159.175	960	4225
B, 204	GM949_B02_125R4_007.fsa	160.09	151	593
B, 205	GM949_B02_125R4_007.fsa	161.079	183	770
B, 206	GM949_B02_125R4_007.fsa	162.068	397	1731
B, 207	GM949_B02_125R4_007.fsa	163.146	200	840
B, 208	GM949_B02_125R4_007.fsa	164.402	843	3865
B, 209	GM949_B02_125R4_007.fsa	165.478	373	1636
B, 210	GM949_B02_125R4_007.fsa	166.642	481	2113
B, 211	GM949_B02_125R4_007.fsa	167.448	279	1160
B, 212	GM949_B02_125R4_007.fsa	168.342	1776	8177
B, 213	GM949_B02_125R4_007.fsa	169.415	176	687
B, 214	GM949_B02_125R4_007.fsa	170.486	1077	4754
B, 215	GM949_B02_125R4_007.fsa	171.557	470	1979
B, 216	GM949_B02_125R4_007.fsa	172.448	389	1567
B, 217	GM949_B02_125R4_007.fsa	173.339	249	903
B, 218	GM949_B02_125R4_007.fsa	174.318	346	1397
B, 219	GM949_B02_125R4_007.fsa	175.208	319	1353
B, 220	GM949_B02_125R4_007.fsa	176.363	186	714
B, 221	GM949_B02_125R4_007.fsa	177.251	246	1022
B, 222	GM949_B02_125R4_007.fsa	178.138	175	654
B, 223	GM949_B02_125R4_007.fsa	179.114	224	915
B, 224	GM949_B02_125R4_007.fsa	180	181	675
B, 225	GM949_B02_125R4_007.fsa	180.894	220	938
B, 226	GM949_B02_125R4_007.fsa	182.144	492	2175
B, 227	GM949_B02_125R4_007.fsa	183.215	300	1316
B, 228	GM949_B02_125R4_007.fsa	184.108	280	1189
B, 229	GM949_B02_125R4_007.fsa	185.088	419	1795
B, 230	GM949_B02_125R4_007.fsa	185.98	172	712
B, 231	GM949_B02_125R4_007.fsa	187.048	156	645
B, 232	GM949_B02_125R4_007.fsa	187.939	194	742
B, 233	GM949_B02_125R4_007.fsa	188.917	148	646
B, 234	GM949_B02_125R4_007.fsa	189.895	144	566
B, 235	GM949_B02_125R4_007.fsa	190.784	110	471
B, 236	GM949_B02_125R4_007.fsa	191.761	108	437
B, 237	GM949_B02_125R4_007.fsa	192.738	110	436
B, 238	GM949_B02_125R4_007.fsa	193.714	103	411
B, 239	GM949_B02_125R4_007.fsa	194.6	88	385
B, 240	GM949_B02_125R4_007.fsa	195.664	126	504
B, 241	GM949_B02_125R4_007.fsa	196.727	234	973
B, 242	GM949_B02_125R4_007.fsa	197.612	201	730
B, 243	GM949_B02_125R4_007.fsa	198.585	244	1096
B, 244	GM949_B02_125R4_007.fsa	199.558	221	977
B, 245	GM949_B02_125R4_007.fsa	200.525	458	2110
B, 246	GM949_B02_125R4_007.fsa	201.488	98	376
B, 247	GM949_B02_125R4_007.fsa	202.451	96	385
B, 248	GM949_B02_125R4_007.fsa	203.413	99	439
B, 249	GM949_B02_125R4_007.fsa	204.376	133	584
B, 250	GM949_B02_125R4_007.fsa	205.339	140	609
B, 251	GM949_B02_125R4_007.fsa	206.389	197	956
B, 252	GM949_B02_125R4_007.fsa	207.351	457	2227
B, 253	GM949_B02_125R4_007.fsa	208.401	520	2440
B, 254	GM949_B02_125R4_007.fsa	209.276	328	1652
B, 255	GM949_B02_125R4_007.fsa	210.501	215	941
B, 256	GM949_B02_125R4_007.fsa	211.463	474	2094
B, 257	GM949_B02_125R4_007.fsa	212.425	159	654
B, 258	GM949_B02_125R4_007.fsa	213.3	204	1101
B, 259	GM949_B02_125R4_007.fsa	214.53	459	2109
B, 260	GM949_B02_125R4_007.fsa	215.502	85	322
B, 261	GM949_B02_125R4_007.fsa	216.385	179	807
B, 262	GM949_B02_125R4_007.fsa	217.356	492	2373
B, 263	GM949_B02_125R4_007.fsa	218.414	214	1006
B, 264	GM949_B02_125R4_007.fsa	219.383	217	957
B, 265	GM949_B02_125R4_007.fsa	220.345	73	277
B, 266	GM949_B02_125R4_007.fsa	221.292	81	336
B, 267	GM949_B02_125R4_007.fsa	222.239	65	271
B, 268	GM949_B02_125R4_007.fsa	223.185	70	277
B, 269	GM949_B02_125R4_007.fsa	224.046	97	455
B, 270	GM949_B02_125R4_007.fsa	224.992	82	362
B, 271	GM949_B02_125R4_007.fsa	226.109	84	440
B, 272	GM949_B02_125R4_007.fsa	227.054	310	1431
B, 273	GM949_B02_125R4_007.fsa	227.913	142	619
B, 274	GM949_B02_125R4_007.fsa	228.858	301	1370
B, 275	GM949_B02_125R4_007.fsa	229.802	103	408
B, 276	GM949_B02_125R4_007.fsa	230.832	179	825
B, 277	GM949_B02_125R4_007.fsa	231.776	540	2696
B, 278	GM949_B02_125R4_007.fsa	232.633	140	602
B, 279	GM949_B02_125R4_007.fsa	233.577	72	278
B, 280	GM949_B02_125R4_007.fsa	234.605	220	1053
B, 281	GM949_B02_125R4_007.fsa	235.548	77	328
B, 282	GM949_B02_125R4_007.fsa	236.576	113	469
B, 283	GM949_B02_125R4_007.fsa	237.603	187	901
B, 284	GM949_B02_125R4_007.fsa	238.716	346	1732
B, 285	GM949_B02_125R4_007.fsa	239.572	405	2039
B, 286	GM949_B02_125R4_007.fsa	240.529	394	1849
B, 287	GM949_B02_125R4_007.fsa	241.498	147	642
B, 288	GM949_B02_125R4_007.fsa	242.465	241	1103
B, 289	GM949_B02_125R4_007.fsa	243.344	234	1079
B, 290	GM949_B02_125R4_007.fsa	244.398	467	2247
B, 291	GM949_B02_125R4_007.fsa	245.363	180	817
B, 292	GM949_B02_125R4_007.fsa	246.415	290	1393
B, 293	GM949_B02_125R4_007.fsa	247.553	250	1226
B, 294	GM949_B02_125R4_007.fsa	248.69	275	1284
B, 295	GM949_B02_125R4_007.fsa	249.651	259	1237
B, 296	GM949_B02_125R4_007.fsa	250.598	149	624
B, 297	GM949_B02_125R4_007.fsa	251.536	284	1369
B, 298	GM949_B02_125R4_007.fsa	252.558	410	2161
B, 299	GM949_B02_125R4_007.fsa	253.408	350	1837
B, 300	GM949_B02_125R4_007.fsa	254.342	271	1211
B, 301	GM949_B02_125R4_007.fsa	255.274	136	583
B, 302	GM949_B02_125R4_007.fsa	256.29	323	1647
B, 303	GM949_B02_125R4_007.fsa	257.304	119	551
B, 304	GM949_B02_125R4_007.fsa	258.316	156	703
B, 305	GM949_B02_125R4_007.fsa	259.327	278	1397
B, 306	GM949_B02_125R4_007.fsa	260.341	445	2231
B, 307	GM949_B02_125R4_007.fsa	261.277	147	678
B, 308	GM949_B02_125R4_007.fsa	262.299	294	1548
B, 309	GM949_B02_125R4_007.fsa	263.406	209	1028
B, 310	GM949_B02_125R4_007.fsa	264.428	208	1044
B, 311	GM949_B02_125R4_007.fsa	265.365	131	583
B, 312	GM949_B02_125R4_007.fsa	266.386	91	396
B, 313	GM949_B02_125R4_007.fsa	267.237	228	1118
B, 314	GM949_B02_125R4_007.fsa	268.259	254	1396
B, 315	GM949_B02_125R4_007.fsa	269.11	279	1607
B, 316	GM949_B02_125R4_007.fsa	270.046	237	1213
B, 317	GM949_B02_125R4_007.fsa	271.067	87	339
B, 318	GM949_B02_125R4_007.fsa	272.003	100	421
B, 319	GM949_B02_125R4_007.fsa	272.939	171	877
B, 320	GM949_B02_125R4_007.fsa	273.96	360	1967
B, 321	GM949_B02_125R4_007.fsa	275.066	141	634
B, 322	GM949_B02_125R4_007.fsa	276.002	203	1014
B, 323	GM949_B02_125R4_007.fsa	277.023	133	557
B, 324	GM949_B02_125R4_007.fsa	278.044	166	803
B, 325	GM949_B02_125R4_007.fsa	278.894	143	778
B, 326	GM949_B02_125R4_007.fsa	280	292	1517
B, 327	GM949_B02_125R4_007.fsa	281.103	111	511
B, 328	GM949_B02_125R4_007.fsa	282.121	169	887
B, 329	GM949_B02_125R4_007.fsa	283.138	263	1519
B, 330	GM949_B02_125R4_007.fsa	284.239	321	1835
B, 331	GM949_B02_125R4_007.fsa	285.255	149	720
B, 332	GM949_B02_125R4_007.fsa	286.185	85	368
B, 333	GM949_B02_125R4_007.fsa	287.2	200	987
B, 334	GM949_B02_125R4_007.fsa	288.214	298	1597
B, 335	GM949_B02_125R4_007.fsa	289.227	180	762
B, 336	GM949_B02_125R4_007.fsa	290.24	525	2756
B, 337	GM949_B02_125R4_007.fsa	291.252	344	1725
B, 338	GM949_B02_125R4_007.fsa	292.095	705	4043
B, 339	GM949_B02_125R4_007.fsa	293.106	727	4008
B, 340	GM949_B02_125R4_007.fsa	294.117	74	260
B, 341	GM949_B02_125R4_007.fsa	295.211	104	506
B, 342	GM949_B02_125R4_007.fsa	296.22	124	636
B, 343	GM949_B02_125R4_007.fsa	297.145	166	875
B, 344	GM949_B02_125R4_007.fsa	298.069	81	414
B, 345	GM949_B02_125R4_007.fsa	299.161	156	792
B, 346	GM949_B02_125R4_007.fsa	300.082	146	641
B, 347	GM949_B02_125R4_007.fsa	301.071	480	2796
B, 348	GM949_B02_125R4_007.fsa	301.897	272	1477
B, 349	GM949_B02_125R4_007.fsa	302.806	1005	6191
B, 350	GM949_B02_125R4_007.fsa	303.882	158	704
B, 351	GM949_B02_125R4_007.fsa	304.794	393	2278
B, 352	GM949_B02_125R4_007.fsa	305.708	454	2673
B, 353	GM949_B02_125R4_007.fsa	306.79	260	1327
B, 354	GM949_B02_125R4_007.fsa	307.791	116	582
B, 355	GM949_B02_125R4_007.fsa	308.793	465	2907
B, 356	GM949_B02_125R4_007.fsa	309.881	524	3477
B, 357	GM949_B02_125R4_007.fsa	310.803	133	752
B, 358	GM949_B02_125R4_007.fsa	311.81	46	198
B, 359	GM949_B02_125R4_007.fsa	312.736	89	490
B, 360	GM949_B02_125R4_007.fsa	313.831	189	1106
B, 361	GM949_B02_125R4_007.fsa	314.868	186	1253
B, 362	GM949_B02_125R4_007.fsa	315.823	69	417
B, 363	GM949_B02_125R4_007.fsa	316.779	52	277
B, 364	GM949_B02_125R4_007.fsa	317.823	77	392
B, 365	GM949_B02_125R4_007.fsa	318.867	157	914
B, 366	GM949_B02_125R4_007.fsa	319.913	187	1180
B, 367	GM949_B02_125R4_007.fsa	320.935	147	863
B, 368	GM949_B02_125R4_007.fsa	321.869	190	1209
B, 369	GM949_B02_125R4_007.fsa	323.057	136	703
B, 370	GM949_B02_125R4_007.fsa	323.988	107	517
B, 371	GM949_B02_125R4_007.fsa	325.004	56	260
B, 372	GM949_B02_125R4_007.fsa	325.933	54	207
B, 373	GM949_B02_125R4_007.fsa	326.946	71	345
B, 374	GM949_B02_125R4_007.fsa	327.957	149	923
B, 375	GM949_B02_125R4_007.fsa	328.715	108	651
B, 376	GM949_B02_125R4_007.fsa	329.64	225	1477
B, 377	GM949_B02_125R4_007.fsa	330.733	98	493
B, 378	GM949_B02_125R4_007.fsa	331.823	108	596
B, 379	GM949_B02_125R4_007.fsa	332.913	79	472
B, 380	GM949_B02_125R4_007.fsa	334	131	839
B, 381	GM949_B02_125R4_007.fsa	335.003	60	343
B, 382	GM949_B02_125R4_007.fsa	335.838	53	234
B, 383	GM949_B02_125R4_007.fsa	336.922	66	283
B, 384	GM949_B02_125R4_007.fsa	337.922	136	771
B, 385	GM949_B02_125R4_007.fsa	338.754	53	277
B, 386	GM949_B02_125R4_007.fsa	339.585	107	663
B, 387	GM949_B02_125R4_007.fsa	340.591	259	1750
B, 388	GM949_B02_125R4_007.fsa	341.772	62	296
B, 389	GM949_B02_125R4_007.fsa	342.869	118	667
B, 390	GM949_B02_125R4_007.fsa	343.798	177	1209
B, 391	GM949_B02_125R4_007.fsa	344.81	587	4597
B, 392	GM949_B02_125R4_007.fsa	345.738	82	485
B, 393	GM949_B02_125R4_007.fsa	346.751	72	350
B, 394	GM949_B02_125R4_007.fsa	347.848	168	851
B, 395	GM949_B02_125R4_007.fsa	348.861	426	2602
B, 396	GM949_B02_125R4_007.fsa	349.958	181	955
B, 397	GM949_B02_125R4_007.fsa	351.055	552	3525
B, 398	GM949_B02_125R4_007.fsa	352.067	149	786
B, 399	GM949_B02_125R4_007.fsa	353.165	66	300
B, 400	GM949_B02_125R4_007.fsa	354.177	94	491
B, 401	GM949_B02_125R4_007.fsa	355.106	104	487
B, 402	GM949_B02_125R4_007.fsa	356.287	70	258
B, 403	GM949_B02_125R4_007.fsa	357.3	601	4172
B, 404	GM949_B02_125R4_007.fsa	358.228	64	289
B, 405	GM949_B02_125R4_007.fsa	359.156	253	1462
B, 406	GM949_B02_125R4_007.fsa	360.084	561	4061
B, 407	GM949_B02_125R4_007.fsa	361.007	84	414
B, 408	GM949_B02_125R4_007.fsa	362.099	46	160
B, 409	GM949_B02_125R4_007.fsa	363.106	95	540
B, 410	GM949_B02_125R4_007.fsa	364.114	97	412
B, 411	GM949_B02_125R4_007.fsa	365.122	256	1497
B, 412	GM949_B02_125R4_007.fsa	366.13	267	1884
B, 413	GM949_B02_125R4_007.fsa	367.81	213	2020
B, 414	GM949_B02_125R4_007.fsa	368.734	72	314
B, 415	GM949_B02_125R4_007.fsa	369.995	79	398
B, 416	GM949_B02_125R4_007.fsa	371.087	182	1193
B, 417	GM949_B02_125R4_007.fsa	372.264	40	128
B, 418	GM949_B02_125R4_007.fsa	373.104	185	1119
B, 419	GM949_B02_125R4_007.fsa	374.113	143	816
B, 420	GM949_B02_125R4_007.fsa	375.122	872	7532
B, 421	GM949_B02_125R4_007.fsa	376.131	560	4657
B, 422	GM949_B02_125R4_007.fsa	377.224	26	64
B, 423	GM949_B02_125R4_007.fsa	378.234	223	1361
B, 424	GM949_B02_125R4_007.fsa	379.327	146	884
B, 425	GM949_B02_125R4_007.fsa	380.17	263	1803
B, 426	GM949_B02_125R4_007.fsa	381.272	66	257
B, 427	GM949_B02_125R4_007.fsa	382.205	355	2395
B, 428	GM949_B02_125R4_007.fsa	383.139	42	161
B, 429	GM949_B02_125R4_007.fsa	384.241	118	581
B, 430	GM949_B02_125R4_007.fsa	385.174	526	4587
B, 431	GM949_B02_125R4_007.fsa	386.106	140	950
B, 432	GM949_B02_125R4_007.fsa	387.208	107	619
B, 433	GM949_B02_125R4_007.fsa	388.226	170	1051
B, 434	GM949_B02_125R4_007.fsa	389.327	389	2973
B, 435	GM949_B02_125R4_007.fsa	390.429	38	135
B, 436	GM949_B02_125R4_007.fsa	391.446	39	119
B, 437	GM949_B02_125R4_007.fsa	392.547	182	1131
B, 438	GM949_B02_125R4_007.fsa	393.479	342	2217
B, 439	GM949_B02_125R4_007.fsa	394.411	1425	14355
B, 440	GM949_B02_125R4_007.fsa	396.02	57	366
B, 441	GM949_B02_125R4_007.fsa	397.121	37	160
B, 442	GM949_B02_125R4_007.fsa	398.222	184	1145
B, 443	GM949_B02_125R4_007.fsa	399.323	80	406
B, 444	GM949_B02_125R4_007.fsa	400.334	353	2750
B, 445	GM949_B02_125R4_007.fsa	401.418	44	185
B, 446	GM949_B02_125R4_007.fsa	402.337	299	2157
B, 447	GM949_B02_125R4_007.fsa	404.343	52	304
B, 448	GM949_B02_125R4_007.fsa	405.347	84	634
B, 449	GM949_B02_125R4_007.fsa	406.184	165	1286
B, 450	GM949_B02_125R4_007.fsa	407.19	35	201
B, 451	GM949_B02_125R4_007.fsa	408.113	52	249
B, 452	GM949_B02_125R4_007.fsa	408.952	26	111
B, 453	GM949_B02_125R4_007.fsa	409.96	87	639
B, 454	GM949_B02_125R4_007.fsa	411.137	50	215
B, 455	GM949_B02_125R4_007.fsa	412.062	168	1320
B, 456	GM949_B02_125R4_007.fsa	412.989	129	1054
B, 457	GM949_B02_125R4_007.fsa	413.916	170	1424
B, 458	GM949_B02_125R4_007.fsa	415.026	36	171
B, 459	GM949_B02_125R4_007.fsa	416.054	23	74
B, 460	GM949_B02_125R4_007.fsa	417.082	198	1439
B, 461	GM949_B02_125R4_007.fsa	418.197	27	113
B, 462	GM949_B02_125R4_007.fsa	419.227	182	1157
B, 463	GM949_B02_125R4_007.fsa	421.19	349	3575
B, 464	GM949_B02_125R4_007.fsa	422.975	73	399
B, 465	GM949_B02_125R4_007.fsa	423.995	95	563
B, 466	GM949_B02_125R4_007.fsa	425.015	7	10
B, 467	GM949_B02_125R4_007.fsa	426.206	50	253
B, 468	GM949_B02_125R4_007.fsa	427.397	44	215
B, 469	GM949_B02_125R4_007.fsa	428.333	43	175
B, 470	GM949_B02_125R4_007.fsa	429.269	111	562
B, 471	GM949_B02_125R4_007.fsa	430.375	30	129
B, 472	GM949_B02_125R4_007.fsa	431.226	115	683
B, 473	GM949_B02_125R4_007.fsa	432.248	37	156
B, 474	GM949_B02_125R4_007.fsa	433.099	120	690
B, 475	GM949_B02_125R4_007.fsa	435.143	470	5248
B, 476	GM949_B02_125R4_007.fsa	436.08	170	1235
B, 477	GM949_B02_125R4_007.fsa	438.125	37	240
B, 478	GM949_B02_125R4_007.fsa	439.062	172	1558
B, 479	GM949_B02_125R4_007.fsa	440.086	52	339
B, 480	GM949_B02_125R4_007.fsa	441.121	10	18
B, 481	GM949_B02_125R4_007.fsa	442.156	143	1071
B, 482	GM949_B02_125R4_007.fsa	443.106	287	2879
B, 483	GM949_B02_125R4_007.fsa	445.265	75	470
B, 484	GM949_B02_125R4_007.fsa	447.08	85	553
B, 485	GM949_B02_125R4_007.fsa	448.118	117	800
B, 486	GM949_B02_125R4_007.fsa	449.07	12	38
B, 487	GM949_B02_125R4_007.fsa	450.282	319	3536
B, 488	GM949_B02_125R4_007.fsa	451.928	33	171
B, 489	GM949_B02_125R4_007.fsa	453.228	52	194
B, 490	GM949_B02_125R4_007.fsa	454.182	145	1056
B, 491	GM949_B02_125R4_007.fsa	455.223	107	913
B, 492	GM949_B02_125R4_007.fsa	456.351	21	51
B, 493	GM949_B02_125R4_007.fsa	457.219	54	245
B, 494	GM949_B02_125R4_007.fsa	458.262	86	499
B, 495	GM949_B02_125R4_007.fsa	459.218	142	1166
B, 496	GM949_B02_125R4_007.fsa	460.344	130	983
B, 497	GM949_B02_125R4_007.fsa	461.205	56	286
B, 498	GM949_B02_125R4_007.fsa	463.358	57	343
B, 499	GM949_B02_125R4_007.fsa	464.393	94	711
B, 500	GM949_B02_125R4_007.fsa	465.601	42	268
B, 501	GM949_B02_125R4_007.fsa	466.551	20	98
B, 502	GM949_B02_125R4_007.fsa	467.501	76	451
B, 503	GM949_B02_125R4_007.fsa	468.366	22	78
B, 504	GM949_B02_125R4_007.fsa	470.27	567	6886
B, 505	GM949_B02_125R4_007.fsa	471.223	571	6320
B, 506	GM949_B02_125R4_007.fsa	472.957	6	22
B, 507	GM949_B02_125R4_007.fsa	476.257	192	2440
B, 508	GM949_B02_125R4_007.fsa	478.258	57	385
B, 509	GM949_B02_125R4_007.fsa	482.204	190	2020
B, 510	GM949_B02_125R4_007.fsa	483.175	167	1740
B, 511	GM949_B02_125R4_007.fsa	485.297	35	162
B, 512	GM949_B02_125R4_007.fsa	486.271	51	195
B, 513	GM949_B02_125R4_007.fsa	487.246	31	143
B, 514	GM949_B02_125R4_007.fsa	489.731	228	1761
B, 515	GM949_B02_125R4_007.fsa	491.421	608	8954
B, 516	GM949_B02_125R4_007.fsa	491.955	603	8473
B, 517	GM949_B02_125R4_007.fsa	494.987	57	199
B, 518	GM949_B02_125R4_007.fsa	496.149	6	14
B, 519	GM949_B02_125R4_007.fsa	498.297	335	3221
B, 520	GM949_B02_125R4_007.fsa	499.103	328	3020
B, 521	GM949_B02_125R4_007.fsa	501.148	18	48
B, 522	GM949_B02_125R4_007.fsa	502.123	90	461
B, 523	GM949_B02_125R4_007.fsa	506.58	25487	338211
B, 524	GM949_B02_125R4_007.fsa	507.568	23348	341779
B, 525	GM949_B02_125R4_007.fsa	512.906	7	38
B, 526	GM949_B02_125R4_007.fsa	514.749	5	14
B, 527	GM949_B02_125R4_007.fsa	515.593	10	22
B, 528	GM949_B02_125R4_007.fsa	516.811	13	50
B, 529	GM949_B02_125R4_007.fsa	519.062	16	102
B, 530	GM949_B02_125R4_007.fsa	520.27	18	87
B, 531	GM949_B02_125R4_007.fsa	521.617	11	61
B, 532	GM949_B02_125R4_007.fsa	522.514	8	43
B, 533	GM949_B02_125R4_007.fsa	524.038	8	23
B, 534	GM949_B02_125R4_007.fsa	525.024	16	48
B, 535	GM949_B02_125R4_007.fsa	525.74	11	47
B, 536	GM949_B02_125R4_007.fsa	526.903	12	43
B, 537	GM949_B02_125R4_007.fsa	527.798	14	74
B, 538	GM949_B02_125R4_007.fsa	528.959	13	115
B, 539	GM949_B02_125R4_007.fsa	530.298	12	60
B, 540	GM949_B02_125R4_007.fsa	530.834	12	70
B, 541	GM949_B02_125R4_007.fsa	532.172	8	56
B, 542	GM949_B02_125R4_007.fsa	534.844	9	38
B, 543	GM949_B02_125R4_007.fsa	535.645	5	20
B, 544	GM949_B02_125R4_007.fsa	536.357	8	29
B, 545	GM949_B02_125R4_007.fsa	539.378	12	124
B, 546	GM949_B02_125R4_007.fsa	540.369	14	62
B, 547	GM949_B02_125R4_007.fsa	541.2	11	36
B, 548	GM949_B02_125R4_007.fsa	542.773	11	29
B, 549	GM949_B02_125R4_007.fsa	544.257	11	48
B, 550	GM949_B02_125R4_007.fsa	545.373	16	92
B, 551	GM949_B02_125R4_007.fsa	546.492	7	42
B, 552	GM949_B02_125R4_007.fsa	548.174	8	45
B, 553	GM949_B02_125R4_007.fsa	549.204	10	47
B, 554	GM949_B02_125R4_007.fsa	550.895	10	43
B, 555	GM949_B02_125R4_007.fsa	551.648	18	83
B, 556	GM949_B02_125R4_007.fsa	552.779	8	32
B, 557	GM949_B02_125R4_007.fsa	553.535	10	48
B, 558	GM949_B02_125R4_007.fsa	554.575	14	66
B, 559	GM949_B02_125R4_007.fsa	556.378	10	55
B, 560	GM949_B02_125R4_007.fsa	557.233	7	30
B, 561	GM949_B02_125R4_007.fsa	557.995	7	40
B, 562	GM949_B02_125R4_007.fsa	559.331	14	89
B, 563	GM949_B02_125R4_007.fsa	560.856	12	68
B, 564	GM949_B02_125R4_007.fsa	561.714	12	56
B, 565	GM949_B02_125R4_007.fsa	563.335	12	92
B, 566	GM949_B02_125R4_007.fsa	565.055	10	44
B, 567	GM949_B02_125R4_007.fsa	565.917	9	40
B, 568	GM949_B02_125R4_007.fsa	567.545	11	78
B, 569	GM949_B02_125R4_007.fsa	569.177	10	43
B, 570	GM949_B02_125R4_007.fsa	571.197	9	48
B, 571	GM949_B02_125R4_007.fsa	572.16	10	36
B, 572	GM949_B02_125R4_007.fsa	573.51	14	51
B, 573	GM949_B02_125R4_007.fsa	577.283	11	53
B, 574	GM949_B02_125R4_007.fsa	578.446	13	57
B, 575	GM949_B02_125R4_007.fsa	579.32	14	79
B, 576	GM949_B02_125R4_007.fsa	580.389	18	137
B, 577	GM949_B02_125R4_007.fsa	582.138	8	30
B, 578	GM949_B02_125R4_007.fsa	583.112	18	67
B, 579	GM949_B02_125R4_007.fsa	584.574	15	76
B, 580	GM949_B02_125R4_007.fsa	586.526	6	21
B, 581	GM949_B02_125R4_007.fsa	587.797	14	90
B, 582	GM949_B02_125R4_007.fsa	590.442	13	78
B, 583	GM949_B02_125R4_007.fsa	591.423	9	51
B, 584	GM949_B02_125R4_007.fsa	592.897	7	23
B, 585	GM949_B02_125R4_007.fsa	594.373	15	44
B, 586	GM949_B02_125R4_007.fsa	595.062	6	28
B, 587	GM949_B02_125R4_007.fsa	596.541	12	47
B, 588	GM949_B02_125R4_007.fsa	598.417	11	41
B, 589	GM949_B02_125R4_007.fsa	600.098	15	147
B, 590	GM949_B02_125R4_007.fsa	601.274	13	61
B, 591	GM949_B02_125R4_007.fsa	602.353	9	31
B, 592	GM949_B02_125R4_007.fsa	603.235	8	48
B, 593	GM949_B02_125R4_007.fsa	604.314	9	45
B, 594	GM949_B02_125R4_007.fsa	606.177	7	34
B, 595	GM949_B02_125R4_007.fsa	607.843	9	64
B, 596	GM949_B02_125R4_007.fsa	610.098	13	83
B, 597	GM949_B02_125R4_007.fsa	611.373	6	19
B, 598	GM949_B02_125R4_007.fsa	611.765	9	30
B, 599	GM949_B02_125R4_007.fsa	612.941	9	64
B, 600	GM949_B02_125R4_007.fsa	614.216	14	62
B, 601	GM949_B02_125R4_007.fsa	615.196	9	41
B, 602	GM949_B02_125R4_007.fsa	616.274	10	31
B, 603	GM949_B02_125R4_007.fsa	619.314	11	58
B, 604	GM949_B02_125R4_007.fsa	620.588	17	56
B, 605	GM949_B02_125R4_007.fsa	621.961	15	118
B, 606	GM949_B02_125R4_007.fsa	623.823	14	150
B, 607	GM949_B02_125R4_007.fsa	626.078	10	56
B, 608	GM949_B02_125R4_007.fsa	627.451	11	66
B, 609	GM949_B02_125R4_007.fsa	628.628	7	56
G, 1	GM949_B02_125R4_007.fsa	27.5849	130	741
G, 2	GM949_B02_125R4_007.fsa	30.2442	76	481
G, 3	GM949_B02_125R4_007.fsa	131.746	53	234
G, 4	GM949_B02_125R4_007.fsa	505.864	59	290
G, 5	GM949_B02_125R4_007.fsa	507.029	186	752
G, 6	GM949_B02_125R4_007.fsa	508.017	264	1559
G, 7	GM949_B02_125R4_007.fsa	508.738	243	1468
G, 8	GM949_B02_125R4_007.fsa	509.46	137	1197
Y, 1	GM949_B02_125R4_007.fsa	28.0347	150	1091
Y, 2	GM949_B02_125R4_007.fsa	167.179	54	269
Y, 3	GM949_B02_125R4_007.fsa	218.59	51	228
Y, 4	GM949_B02_125R4_007.fsa	303.137	63	234
Y, 5	GM949_B02_125R4_007.fsa	328.463	53	188
Y, 6	GM949_B02_125R4_007.fsa	461.119	51	307
Y, 7	GM949_B02_125R4_007.fsa	487.955	50	192
Y, 8	GM949_B02_125R4_007.fsa	490.264	52	332
Y, 9	GM949_B02_125R4_007.fsa	493.559	71	421
Y, 10	GM949_B02_125R4_007.fsa	497.491	51	255
Y, 11	GM949_B02_125R4_007.fsa	503.722	54	479
Y, 12	GM949_B02_125R4_007.fsa	506.132	69	319
Y, 13	GM949_B02_125R4_007.fsa	510.907	58	561
R, 1	GM949_B02_125R4_007.fsa	28.3332	68	500
R, 2	GM949_B02_125R4_007.fsa	30.0989	66	234
R, 3	GM949_B02_125R4_007.fsa	336.089	55	217
R, 4	GM949_B02_125R4_007.fsa	454.268	66	551
R, 5	GM949_B02_125R4_007.fsa	494.184	56	296
O, 1	GM949_B02_125R4_007.fsa	20	1573	15352
O, 2	GM949_B02_125R4_007.fsa	22.9326	66	701
O, 3	GM949_B02_125R4_007.fsa	40	1501	10870
O, 4	GM949_B02_125R4_007.fsa	60	2697	14675
O, 5	GM949_B02_125R4_007.fsa	80	1764	9958
O, 6	GM949_B02_125R4_007.fsa	100	2769	15060
O, 7	GM949_B02_125R4_007.fsa	114	3194	17029
O, 8	GM949_B02_125R4_007.fsa	120	2587	13590
O, 9	GM949_B02_125R4_007.fsa	140	1981	10557
O, 10	GM949_B02_125R4_007.fsa	160	2217	11825
O, 11	GM949_B02_125R4_007.fsa	160.99	81	525
O, 12	GM949_B02_125R4_007.fsa	180	2584	13709
O, 13	GM949_B02_125R4_007.fsa	200	2273	12133
O, 14	GM949_B02_125R4_007.fsa	214	2311	12601
O, 15	GM949_B02_125R4_007.fsa	220	1859	10505
O, 16	GM949_B02_125R4_007.fsa	220.861	63	408
O, 17	GM949_B02_125R4_007.fsa	240	2807	16569
O, 18	GM949_B02_125R4_007.fsa	240.969	73	477
O, 19	GM949_B02_125R4_007.fsa	250	1228	8130
O, 20	GM949_B02_125R4_007.fsa	260	2103	13414
O, 21	GM949_B02_125R4_007.fsa	280	2249	15708
O, 22	GM949_B02_125R4_007.fsa	281.018	69	471
O, 23	GM949_B02_125R4_007.fsa	300	2253	16920
O, 24	GM949_B02_125R4_007.fsa	314	1401	11177
O, 25	GM949_B02_125R4_007.fsa	320	1566	12766
O, 26	GM949_B02_125R4_007.fsa	340	1878	16373
O, 27	GM949_B02_125R4_007.fsa	360	1512	13554
O, 28	GM949_B02_125R4_007.fsa	380	1019	9809
O, 29	GM949_B02_125R4_007.fsa	400	1310	13033
O, 30	GM949_B02_125R4_007.fsa	414	1268	12955
O, 31	GM949_B02_125R4_007.fsa	420	1204	12374
O, 32	GM949_B02_125R4_007.fsa	440	1446	15435
O, 33	GM949_B02_125R4_007.fsa	460	1552	17183
O, 34	GM949_B02_125R4_007.fsa	480	1486	16910
O, 35	GM949_B02_125R4_007.fsa	500	695	8005
O, 36	GM949_B02_125R4_007.fsa	506.401	96	650
O, 37	GM949_B02_125R4_007.fsa	507.209	80	1182
O, 38	GM949_B02_125R4_007.fsa	514	771	8708
O, 39	GM949_B02_125R4_007.fsa	520	1333	19137
O, 40	GM949_B02_125R4_007.fsa	540	1233	15994
O, 41	GM949_B02_125R4_007.fsa	560	802	10554
O, 42	GM949_B02_125R4_007.fsa	580	1244	16350
O, 43	GM949_B02_125R4_007.fsa	600	820	10916

[truncated: 31 more sheets: 125R5, 126R1, 126R2, 126R3, 126R4, 126R5, 127R1, 127R2, 127R3, 127R4, 127R5, 274R1, 274R2, 274R3, 274R4, 274R5, 275R1, 275R2, 275R3, 275R4 …]
