# Supplementary material for: Characterization of dFOXO binding sites upstream of the Insulin Receptor P2 promoter across the Drosophila phylogeny
Source: PLoS One. 2017 Dec 4;12(12):e0188357. doi: 10.1371/journal.pone.0188357 (PMC5714339; doi:10.1371/journal.pone.0188357)
Supplement: S1 Data — (ZIP) [file pone.0188357.s001.zip › Data_Sets/S19_Dataset.xlsx]

## Sheet: Index
	Fragment coordinates are -1146/-779 relative to the P2 transcription start site
	Sheet	Species	Fragment	strand	protein	nM protein				Sheet	Species	Fragment	strand	protein	nM protein
	129R1	D. pseudoobscura	p6	Forward	BSA	600				279R1	D. pseudoobscura	p6	Reverse	BSA	600
	129R2	D. pseudoobscura	p6	Forward	BSA	600				279R2	D. pseudoobscura	p6	Reverse	BSA	600
	129R3	D. pseudoobscura	p6	Forward	BSA	600				279R3	D. pseudoobscura	p6	Reverse	BSA	600
	129R4	D. pseudoobscura	p6	Forward	BSA	600				279R4	D. pseudoobscura	p6	Reverse	BSA	600
	129R5	D. pseudoobscura	p6	Forward	BSA	600				279R5	D. pseudoobscura	p6	Reverse	BSA	600
	130R1	D. pseudoobscura	p6	Forward	dFOXO	600				280R1	D. pseudoobscura	p6	Reverse	dFOXO	600
	130R2	D. pseudoobscura	p6	Forward	dFOXO	600				280R2	D. pseudoobscura	p6	Reverse	dFOXO	600
	130R3	D. pseudoobscura	p6	Forward	dFOXO	600				280R3	D. pseudoobscura	p6	Reverse	dFOXO	600
	130R4	D. pseudoobscura	p6	Forward	dFOXO	600				280R4	D. pseudoobscura	p6	Reverse	dFOXO	600
	130R5	D. pseudoobscura	p6	Forward	dFOXO	600				280R5	D. pseudoobscura	p6	Reverse	dFOXO	600
	131R1	D. pseudoobscura	p6	Forward	BSA	1200				281R1	D. pseudoobscura	p6	Reverse	BSA	1200
	131R2	D. pseudoobscura	p6	Forward	BSA	1200				281R2	D. pseudoobscura	p6	Reverse	BSA	1200
	131R3	D. pseudoobscura	p6	Forward	BSA	1200				281R3	D. pseudoobscura	p6	Reverse	BSA	1200
	131R4	D. pseudoobscura	p6	Forward	BSA	1200				281R4	D. pseudoobscura	p6	Reverse	BSA	1200
	131R5	D. pseudoobscura	p6	Forward	BSA	1200				281R5	D. pseudoobscura	p6	Reverse	BSA	1200
	132R1	D. pseudoobscura	p6	Forward	dFOXO	1200				282R1	D. pseudoobscura	p6	Reverse	dFOXO	1200
	132R2	D. pseudoobscura	p6	Forward	dFOXO	1200				282R2	D. pseudoobscura	p6	Reverse	dFOXO	1200
	132R3	D. pseudoobscura	p6	Forward	dFOXO	1200				282R3	D. pseudoobscura	p6	Reverse	dFOXO	1200
	132R4	D. pseudoobscura	p6	Forward	dFOXO	1200				284R4	D. pseudoobscura	p6	Reverse	dFOXO	1200
	132R5	D. pseudoobscura	p6	Forward	dFOXO	1200				285R5	D. pseudoobscura	p6	Reverse	dFOXO	1200
	NOTE
	The first column of the remaining sheets indicates that dyes B and O label respectively the fragments generated by DNase I and the standard 600 LIZ fragments in the electropherograms and in the outputs. To inspect electropherograms with Peak Scanner (Applied Biosystems), the minimum peak heights were set to only provide outputs for dyes B and O . The spurious peaks corresponding to other dyes (G,…

## Sheet: 129R1
Dye/Sample Peak	Sample File Name	Size	Height	Area in Point
B, 1	GM949_C07_129R1_030.fsa		11	54
B, 2	GM949_C07_129R1_030.fsa		8	26
B, 3	GM949_C07_129R1_030.fsa		9	72
B, 4	GM949_C07_129R1_030.fsa		11	48
B, 5	GM949_C07_129R1_030.fsa		10	22
B, 6	GM949_C07_129R1_030.fsa		9	57
B, 7	GM949_C07_129R1_030.fsa		12	24
B, 8	GM949_C07_129R1_030.fsa		12	63
B, 9	GM949_C07_129R1_030.fsa		9	35
B, 10	GM949_C07_129R1_030.fsa		9	57
B, 11	GM949_C07_129R1_030.fsa		9	60
B, 12	GM949_C07_129R1_030.fsa		10	48
B, 13	GM949_C07_129R1_030.fsa		12	66
B, 14	GM949_C07_129R1_030.fsa		9	39
B, 15	GM949_C07_129R1_030.fsa		7	27
B, 16	GM949_C07_129R1_030.fsa		8	49
B, 17	GM949_C07_129R1_030.fsa		7	30
B, 18	GM949_C07_129R1_030.fsa		9	30
B, 19	GM949_C07_129R1_030.fsa		4	14
B, 20	GM949_C07_129R1_030.fsa		9	37
B, 21	GM949_C07_129R1_030.fsa		9	69
B, 22	GM949_C07_129R1_030.fsa		6	25
B, 23	GM949_C07_129R1_030.fsa		7	62
B, 24	GM949_C07_129R1_030.fsa		17	153
B, 25	GM949_C07_129R1_030.fsa		8	40
B, 26	GM949_C07_129R1_030.fsa		8	34
B, 27	GM949_C07_129R1_030.fsa		9	88
B, 28	GM949_C07_129R1_030.fsa		6	40
B, 29	GM949_C07_129R1_030.fsa		7	39
B, 30	GM949_C07_129R1_030.fsa		8	34
B, 31	GM949_C07_129R1_030.fsa		10	47
B, 32	GM949_C07_129R1_030.fsa		8	31
B, 33	GM949_C07_129R1_030.fsa		12	56
B, 34	GM949_C07_129R1_030.fsa		7	72
B, 35	GM949_C07_129R1_030.fsa		11	33
B, 36	GM949_C07_129R1_030.fsa		11	40
B, 37	GM949_C07_129R1_030.fsa		6	32
B, 38	GM949_C07_129R1_030.fsa		13	49
B, 39	GM949_C07_129R1_030.fsa		6	31
B, 40	GM949_C07_129R1_030.fsa		8	46
B, 41	GM949_C07_129R1_030.fsa		8	42
B, 42	GM949_C07_129R1_030.fsa		8	38
B, 43	GM949_C07_129R1_030.fsa		9	35
B, 44	GM949_C07_129R1_030.fsa		10	37
B, 45	GM949_C07_129R1_030.fsa		11	56
B, 46	GM949_C07_129R1_030.fsa		11	43
B, 47	GM949_C07_129R1_030.fsa		10	54
B, 48	GM949_C07_129R1_030.fsa		10	38
B, 49	GM949_C07_129R1_030.fsa		7	23
B, 50	GM949_C07_129R1_030.fsa		7	31
B, 51	GM949_C07_129R1_030.fsa		6	31
B, 52	GM949_C07_129R1_030.fsa		9	41
B, 53	GM949_C07_129R1_030.fsa		11	36
B, 54	GM949_C07_129R1_030.fsa		7	20
B, 55	GM949_C07_129R1_030.fsa		10	62
B, 56	GM949_C07_129R1_030.fsa		16	109
B, 57	GM949_C07_129R1_030.fsa		13	86
B, 58	GM949_C07_129R1_030.fsa		13	123
B, 59	GM949_C07_129R1_030.fsa		7	37
B, 60	GM949_C07_129R1_030.fsa		11	114
B, 61	GM949_C07_129R1_030.fsa		16	112
B, 62	GM949_C07_129R1_030.fsa		7	57
B, 63	GM949_C07_129R1_030.fsa		10	50
B, 64	GM949_C07_129R1_030.fsa		12	72
B, 65	GM949_C07_129R1_030.fsa		83	796
B, 66	GM949_C07_129R1_030.fsa		45	445
B, 67	GM949_C07_129R1_030.fsa		72	417
B, 68	GM949_C07_129R1_030.fsa		87	487
B, 69	GM949_C07_129R1_030.fsa	1	36	216
B, 70	GM949_C07_129R1_030.fsa	2.7143	20	140
B, 71	GM949_C07_129R1_030.fsa	4.1429	14	61
B, 72	GM949_C07_129R1_030.fsa	5.7143	11	61
B, 73	GM949_C07_129R1_030.fsa	7.1429	10	43
B, 74	GM949_C07_129R1_030.fsa	9.8571	11	76
B, 75	GM949_C07_129R1_030.fsa	11.5714	6	24
B, 76	GM949_C07_129R1_030.fsa	12.4286	6	13
B, 77	GM949_C07_129R1_030.fsa	13.7143	36	143
B, 78	GM949_C07_129R1_030.fsa	17.2857	15	85
B, 79	GM949_C07_129R1_030.fsa	19	17	70
B, 80	GM949_C07_129R1_030.fsa	20.6509	149	783
B, 81	GM949_C07_129R1_030.fsa	22.2551	77	480
B, 82	GM949_C07_129R1_030.fsa	23.3588	68	366
B, 83	GM949_C07_129R1_030.fsa	27.6227	19	60
B, 84	GM949_C07_129R1_030.fsa	29.3794	2186	11311
B, 85	GM949_C07_129R1_030.fsa	31.0959	1359	7917
B, 86	GM949_C07_129R1_030.fsa	33.3243	453	2195
B, 87	GM949_C07_129R1_030.fsa	35.086	257	1210
B, 88	GM949_C07_129R1_030.fsa	36.1492	268	1363
B, 89	GM949_C07_129R1_030.fsa	37.7148	148	658
B, 90	GM949_C07_129R1_030.fsa	38.9935	47	177
B, 91	GM949_C07_129R1_030.fsa	40.7024	65	362
B, 92	GM949_C07_129R1_030.fsa	42.668	10	43
B, 93	GM949_C07_129R1_030.fsa	43.8077	37	187
B, 94	GM949_C07_129R1_030.fsa	44.9354	136	784
B, 95	GM949_C07_129R1_030.fsa	46.7156	107	562
B, 96	GM949_C07_129R1_030.fsa	48.5756	13	52
B, 97	GM949_C07_129R1_030.fsa	50.1907	31	207
B, 98	GM949_C07_129R1_030.fsa	51.6769	54	413
B, 99	GM949_C07_129R1_030.fsa	54.2816	371	1945
B, 100	GM949_C07_129R1_030.fsa	56.1196	102	443
B, 101	GM949_C07_129R1_030.fsa	57.3281	127	603
B, 102	GM949_C07_129R1_030.fsa	58.1265	60	235
B, 103	GM949_C07_129R1_030.fsa	59.1165	386	1741
B, 104	GM949_C07_129R1_030.fsa	60.7247	79	444
B, 105	GM949_C07_129R1_030.fsa	61.5512	43	175
B, 106	GM949_C07_129R1_030.fsa	63.302	130	633
B, 107	GM949_C07_129R1_030.fsa	64.4307	9	34
B, 108	GM949_C07_129R1_030.fsa	65.5562	25	113
B, 109	GM949_C07_129R1_030.fsa	66.7804	173	802
B, 110	GM949_C07_129R1_030.fsa	68.0008	52	242
B, 111	GM949_C07_129R1_030.fsa	69.0149	155	761
B, 112	GM949_C07_129R1_030.fsa	70.0264	53	273
B, 113	GM949_C07_129R1_030.fsa	71.8405	75	373
B, 114	GM949_C07_129R1_030.fsa	72.7445	19	95
B, 115	GM949_C07_129R1_030.fsa	73.8465	36	173
B, 116	GM949_C07_129R1_030.fsa	74.8456	50	303
B, 117	GM949_C07_129R1_030.fsa	77.0346	64	346
B, 118	GM949_C07_129R1_030.fsa	78.0256	175	794
B, 119	GM949_C07_129R1_030.fsa	79.2115	26	98
B, 120	GM949_C07_129R1_030.fsa	80.0981	90	488
B, 121	GM949_C07_129R1_030.fsa	81.1764	247	1196
B, 122	GM949_C07_129R1_030.fsa	82.0574	37	147
B, 123	GM949_C07_129R1_030.fsa	83.0348	11	38
B, 124	GM949_C07_129R1_030.fsa	84.0107	129	571
B, 125	GM949_C07_129R1_030.fsa	84.9852	51	217
B, 126	GM949_C07_129R1_030.fsa	86.2498	43	155
B, 127	GM949_C07_129R1_030.fsa	87.318	355	1720
B, 128	GM949_C07_129R1_030.fsa	88.5781	18	70
B, 129	GM949_C07_129R1_030.fsa	89.5457	46	192
B, 130	GM949_C07_129R1_030.fsa	90.5119	125	558
B, 131	GM949_C07_129R1_030.fsa	91.8621	16	85
B, 132	GM949_C07_129R1_030.fsa	92.7287	116	447
B, 133	GM949_C07_129R1_030.fsa	93.6901	61	340
B, 134	GM949_C07_129R1_030.fsa	95.2254	182	877
B, 135	GM949_C07_129R1_030.fsa	96.2789	75	316
B, 136	GM949_C07_129R1_030.fsa	98.5713	75	400
B, 137	GM949_C07_129R1_030.fsa	99.5241	263	1280
B, 138	GM949_C07_129R1_030.fsa	100.776	19	80
B, 139	GM949_C07_129R1_030.fsa	101.647	100	523
B, 140	GM949_C07_129R1_030.fsa	102.997	149	695
B, 141	GM949_C07_129R1_030.fsa	104.055	30	154
B, 142	GM949_C07_129R1_030.fsa	104.822	30	125
B, 143	GM949_C07_129R1_030.fsa	105.779	133	605
B, 144	GM949_C07_129R1_030.fsa	106.829	37	176
B, 145	GM949_C07_129R1_030.fsa	107.971	235	1113
B, 146	GM949_C07_129R1_030.fsa	109.203	40	154
B, 147	GM949_C07_129R1_030.fsa	110.338	204	1330
B, 148	GM949_C07_129R1_030.fsa	111.939	84	401
B, 149	GM949_C07_129R1_030.fsa	113.252	10	53
B, 150	GM949_C07_129R1_030.fsa	114.275	227	1089
B, 151	GM949_C07_129R1_030.fsa	115.464	27	110
B, 152	GM949_C07_129R1_030.fsa	116.649	173	1233
B, 153	GM949_C07_129R1_030.fsa	118.102	113	562
B, 154	GM949_C07_129R1_030.fsa	120.09	112	472
B, 155	GM949_C07_129R1_030.fsa	121.255	116	503
B, 156	GM949_C07_129R1_030.fsa	122.241	41	152
B, 157	GM949_C07_129R1_030.fsa	122.869	33	136
B, 158	GM949_C07_129R1_030.fsa	123.855	533	2578
B, 159	GM949_C07_129R1_030.fsa	124.752	37	221
B, 160	GM949_C07_129R1_030.fsa	126.007	26	134
B, 161	GM949_C07_129R1_030.fsa	127.8	76	397
B, 162	GM949_C07_129R1_030.fsa	129.415	57	299
B, 163	GM949_C07_129R1_030.fsa	130.76	107	495
B, 164	GM949_C07_129R1_030.fsa	132.105	83	396
B, 165	GM949_C07_129R1_030.fsa	133.361	142	736
B, 166	GM949_C07_129R1_030.fsa	134.079	55	256
B, 167	GM949_C07_129R1_030.fsa	135.155	133	649
B, 168	GM949_C07_129R1_030.fsa	136.321	11	45
B, 169	GM949_C07_129R1_030.fsa	137.308	246	1117
B, 170	GM949_C07_129R1_030.fsa	138.475	28	105
B, 171	GM949_C07_129R1_030.fsa	139.641	230	1702
B, 172	GM949_C07_129R1_030.fsa	141.103	71	308
B, 173	GM949_C07_129R1_030.fsa	142.298	35	175
B, 174	GM949_C07_129R1_030.fsa	143.493	320	1535
B, 175	GM949_C07_129R1_030.fsa	144.595	37	158
B, 176	GM949_C07_129R1_030.fsa	145.697	198	906
B, 177	GM949_C07_129R1_030.fsa	146.799	80	369
B, 178	GM949_C07_129R1_030.fsa	147.717	71	337
B, 179	GM949_C07_129R1_030.fsa	149.644	199	1020
B, 180	GM949_C07_129R1_030.fsa	150.653	95	402
B, 181	GM949_C07_129R1_030.fsa	151.57	32	121
B, 182	GM949_C07_129R1_030.fsa	153.496	567	2727
B, 183	GM949_C07_129R1_030.fsa	154.412	29	136
B, 184	GM949_C07_129R1_030.fsa	155.512	129	583
B, 185	GM949_C07_129R1_030.fsa	156.612	15	46
B, 186	GM949_C07_129R1_030.fsa	157.711	386	1763
B, 187	GM949_C07_129R1_030.fsa	158.81	76	332
B, 188	GM949_C07_129R1_030.fsa	159.725	37	159
B, 189	GM949_C07_129R1_030.fsa	160.627	26	102
B, 190	GM949_C07_129R1_030.fsa	161.433	77	389
B, 191	GM949_C07_129R1_030.fsa	162.596	188	900
B, 192	GM949_C07_129R1_030.fsa	163.668	33	144
B, 193	GM949_C07_129R1_030.fsa	164.472	33	167
B, 194	GM949_C07_129R1_030.fsa	165.543	93	430
B, 195	GM949_C07_129R1_030.fsa	166.346	11	32
B, 196	GM949_C07_129R1_030.fsa	167.415	170	800
B, 197	GM949_C07_129R1_030.fsa	168.483	34	139
B, 198	GM949_C07_129R1_030.fsa	169.64	150	864
B, 199	GM949_C07_129R1_030.fsa	170.351	83	327
B, 200	GM949_C07_129R1_030.fsa	171.328	107	517
B, 201	GM949_C07_129R1_030.fsa	172.393	13	46
B, 202	GM949_C07_129R1_030.fsa	173.28	111	542
B, 203	GM949_C07_129R1_030.fsa	174.432	122	604
B, 204	GM949_C07_129R1_030.fsa	175.406	30	108
B, 205	GM949_C07_129R1_030.fsa	176.202	19	64
B, 206	GM949_C07_129R1_030.fsa	177.087	118	558
B, 207	GM949_C07_129R1_030.fsa	178.235	20	93
B, 208	GM949_C07_129R1_030.fsa	179.118	186	901
B, 209	GM949_C07_129R1_030.fsa	180.268	14	63
B, 210	GM949_C07_129R1_030.fsa	181.428	228	1110
B, 211	GM949_C07_129R1_030.fsa	182.588	105	515
B, 212	GM949_C07_129R1_030.fsa	183.48	61	309
B, 213	GM949_C07_129R1_030.fsa	185.351	190	986
B, 214	GM949_C07_129R1_030.fsa	186.42	75	381
B, 215	GM949_C07_129R1_030.fsa	187.488	26	96
B, 216	GM949_C07_129R1_030.fsa	188.378	25	114
B, 217	GM949_C07_129R1_030.fsa	189.445	286	1968
B, 218	GM949_C07_129R1_030.fsa	191.4	9	25
B, 219	GM949_C07_129R1_030.fsa	192.2	11	78
B, 220	GM949_C07_129R1_030.fsa	193.886	475	2451
B, 221	GM949_C07_129R1_030.fsa	195.305	27	167
B, 222	GM949_C07_129R1_030.fsa	196.547	153	764
B, 223	GM949_C07_129R1_030.fsa	197.698	16	76
B, 224	GM949_C07_129R1_030.fsa	198.938	222	1138
B, 225	GM949_C07_129R1_030.fsa	200	98	509
B, 226	GM949_C07_129R1_030.fsa	200.88	61	318
B, 227	GM949_C07_129R1_030.fsa	202.022	17	76
B, 228	GM949_C07_129R1_030.fsa	202.9	210	1145
B, 229	GM949_C07_129R1_030.fsa	204.041	96	466
B, 230	GM949_C07_129R1_030.fsa	205.005	35	140
B, 231	GM949_C07_129R1_030.fsa	205.969	21	80
B, 232	GM949_C07_129R1_030.fsa	206.931	97	492
B, 233	GM949_C07_129R1_030.fsa	207.894	23	86
B, 234	GM949_C07_129R1_030.fsa	208.855	163	805
B, 235	GM949_C07_129R1_030.fsa	209.903	25	107
B, 236	GM949_C07_129R1_030.fsa	211.038	137	818
B, 237	GM949_C07_129R1_030.fsa	211.735	64	368
B, 238	GM949_C07_129R1_030.fsa	212.694	101	517
B, 239	GM949_C07_129R1_030.fsa	214.61	139	746
B, 240	GM949_C07_129R1_030.fsa	215.568	56	267
B, 241	GM949_C07_129R1_030.fsa	216.612	52	226
B, 242	GM949_C07_129R1_030.fsa	217.916	42	203
B, 243	GM949_C07_129R1_030.fsa	218.872	74	424
B, 244	GM949_C07_129R1_030.fsa	220.771	330	1754
B, 245	GM949_C07_129R1_030.fsa	221.885	12	56
B, 246	GM949_C07_129R1_030.fsa	222.913	170	916
B, 247	GM949_C07_129R1_030.fsa	224.027	92	454
B, 248	GM949_C07_129R1_030.fsa	224.885	49	243
B, 249	GM949_C07_129R1_030.fsa	226.685	179	1038
B, 250	GM949_C07_129R1_030.fsa	227.8	77	404
B, 251	GM949_C07_129R1_030.fsa	228.83	27	118
B, 252	GM949_C07_129R1_030.fsa	229.688	16	83
B, 253	GM949_C07_129R1_030.fsa	230.718	117	631
B, 254	GM949_C07_129R1_030.fsa	231.577	16	75
B, 255	GM949_C07_129R1_030.fsa	232.522	131	688
B, 256	GM949_C07_129R1_030.fsa	233.638	16	54
B, 257	GM949_C07_129R1_030.fsa	234.669	297	1589
B, 258	GM949_C07_129R1_030.fsa	235.7	64	336
B, 259	GM949_C07_129R1_030.fsa	236.646	33	153
B, 260	GM949_C07_129R1_030.fsa	237.506	24	103
B, 261	GM949_C07_129R1_030.fsa	238.366	52	278
B, 262	GM949_C07_129R1_030.fsa	239.484	130	683
B, 263	GM949_C07_129R1_030.fsa	240.441	28	140
B, 264	GM949_C07_129R1_030.fsa	241.498	27	76
B, 265	GM949_C07_129R1_030.fsa	242.553	76	386
B, 266	GM949_C07_129R1_030.fsa	244.31	57	296
B, 267	GM949_C07_129R1_030.fsa	245.451	65	318
B, 268	GM949_C07_129R1_030.fsa	246.502	18	55
B, 269	GM949_C07_129R1_030.fsa	247.203	14	74
B, 270	GM949_C07_129R1_030.fsa	248.428	415	3614
B, 271	GM949_C07_129R1_030.fsa	251.11	21	136
B, 272	GM949_C07_129R1_030.fsa	252.813	88	544
B, 273	GM949_C07_129R1_030.fsa	254.002	22	81
B, 274	GM949_C07_129R1_030.fsa	255.444	157	936
B, 275	GM949_C07_129R1_030.fsa	256.712	18	56
B, 276	GM949_C07_129R1_030.fsa	257.895	182	1060
B, 277	GM949_C07_129R1_030.fsa	258.906	51	272
B, 278	GM949_C07_129R1_030.fsa	259.916	39	197
B, 279	GM949_C07_129R1_030.fsa	261.195	27	173
B, 280	GM949_C07_129R1_030.fsa	262.048	215	1261
B, 281	GM949_C07_129R1_030.fsa	263.071	10	34
B, 282	GM949_C07_129R1_030.fsa	263.924	49	270
B, 283	GM949_C07_129R1_030.fsa	264.947	249	1499
B, 284	GM949_C07_129R1_030.fsa	265.884	6	18
B, 285	GM949_C07_129R1_030.fsa	267.162	34	210
B, 286	GM949_C07_129R1_030.fsa	268.013	77	437
B, 287	GM949_C07_129R1_030.fsa	269.971	40	194
B, 288	GM949_C07_129R1_030.fsa	270.993	26	121
B, 289	GM949_C07_129R1_030.fsa	271.928	31	184
B, 290	GM949_C07_129R1_030.fsa	272.864	170	1070
B, 291	GM949_C07_129R1_030.fsa	273.799	10	48
B, 292	GM949_C07_129R1_030.fsa	274.989	12	36
B, 293	GM949_C07_129R1_030.fsa	275.754	60	326
B, 294	GM949_C07_129R1_030.fsa	276.858	30	171
B, 295	GM949_C07_129R1_030.fsa	277.793	256	1705
B, 296	GM949_C07_129R1_030.fsa	278.727	18	77
B, 297	GM949_C07_129R1_030.fsa	279.661	38	183
B, 298	GM949_C07_129R1_030.fsa	280.42	8	37
B, 299	GM949_C07_129R1_030.fsa	281.512	91	549
B, 300	GM949_C07_129R1_030.fsa	282.519	12	40
B, 301	GM949_C07_129R1_030.fsa	283.442	17	90
B, 302	GM949_C07_129R1_030.fsa	284.113	40	231
B, 303	GM949_C07_129R1_030.fsa	285.454	61	344
B, 304	GM949_C07_129R1_030.fsa	286.376	16	73
B, 305	GM949_C07_129R1_030.fsa	287.298	11	23
B, 306	GM949_C07_129R1_030.fsa	288.219	213	1392
B, 307	GM949_C07_129R1_030.fsa	289.14	46	218
B, 308	GM949_C07_129R1_030.fsa	291.064	172	1089
B, 309	GM949_C07_129R1_030.fsa	291.984	19	95
B, 310	GM949_C07_129R1_030.fsa	292.904	8	28
B, 311	GM949_C07_129R1_030.fsa	293.99	91	592
B, 312	GM949_C07_129R1_030.fsa	295.995	5	16
B, 313	GM949_C07_129R1_030.fsa	296.997	10	50
B, 314	GM949_C07_129R1_030.fsa	297.831	16	111
B, 315	GM949_C07_129R1_030.fsa	298.832	13	63
B, 316	GM949_C07_129R1_030.fsa	299.75	13	57
B, 317	GM949_C07_129R1_030.fsa	300.499	33	204
B, 318	GM949_C07_129R1_030.fsa	301.665	22	138
B, 319	GM949_C07_129R1_030.fsa	302.665	11	35
B, 320	GM949_C07_129R1_030.fsa	303.583	69	437
B, 321	GM949_C07_129R1_030.fsa	304.753	76	505
B, 322	GM949_C07_129R1_030.fsa	306.51	22	130
B, 323	GM949_C07_129R1_030.fsa	307.6	386	2676
B, 324	GM949_C07_129R1_030.fsa	308.608	52	297
B, 325	GM949_C07_129R1_030.fsa	309.616	5	14
B, 326	GM949_C07_129R1_030.fsa	310.457	68	441
B, 327	GM949_C07_129R1_030.fsa	311.637	19	61
B, 328	GM949_C07_129R1_030.fsa	312.564	38	212
B, 329	GM949_C07_129R1_030.fsa	313.577	11	38
B, 330	GM949_C07_129R1_030.fsa	314.342	16	100
B, 331	GM949_C07_129R1_030.fsa	315.37	32	212
B, 332	GM949_C07_129R1_030.fsa	316.483	12	54
B, 333	GM949_C07_129R1_030.fsa	317.769	29	174
B, 334	GM949_C07_129R1_030.fsa	318.627	106	678
B, 335	GM949_C07_129R1_030.fsa	319.657	11	31
B, 336	GM949_C07_129R1_030.fsa	320.765	99	683
B, 337	GM949_C07_129R1_030.fsa	321.699	178	1362
B, 338	GM949_C07_129R1_030.fsa	323.819	78	484
B, 339	GM949_C07_129R1_030.fsa	324.836	144	1022
B, 340	GM949_C07_129R1_030.fsa	326.867	129	884
B, 341	GM949_C07_129R1_030.fsa	327.797	99	617
B, 342	GM949_C07_129R1_030.fsa	328.727	5	16
B, 343	GM949_C07_129R1_030.fsa	329.74	93	538
B, 344	GM949_C07_129R1_030.fsa	330.752	133	869
B, 345	GM949_C07_129R1_030.fsa	331.849	82	495
B, 346	GM949_C07_129R1_030.fsa	332.775	32	165
B, 347	GM949_C07_129R1_030.fsa	333.617	32	134
B, 348	GM949_C07_129R1_030.fsa	335.636	142	1012
B, 349	GM949_C07_129R1_030.fsa	336.56	55	318
B, 350	GM949_C07_129R1_030.fsa	338.323	127	902
B, 351	GM949_C07_129R1_030.fsa	339.413	6	17
B, 352	GM949_C07_129R1_030.fsa	341.346	144	938
B, 353	GM949_C07_129R1_030.fsa	343.364	160	1144
B, 354	GM949_C07_129R1_030.fsa	344.205	51	272
B, 355	GM949_C07_129R1_030.fsa	345.046	52	316
B, 356	GM949_C07_129R1_030.fsa	347.064	105	708
B, 357	GM949_C07_129R1_030.fsa	347.988	24	92
B, 358	GM949_C07_129R1_030.fsa	348.997	5	13
B, 359	GM949_C07_129R1_030.fsa	349.921	38	256
B, 360	GM949_C07_129R1_030.fsa	350.93	31	184
B, 361	GM949_C07_129R1_030.fsa	352.022	6	32
B, 362	GM949_C07_129R1_030.fsa	352.862	45	287
B, 363	GM949_C07_129R1_030.fsa	353.954	51	355
B, 364	GM949_C07_129R1_030.fsa	355.046	15	64
B, 365	GM949_C07_129R1_030.fsa	355.97	32	212
B, 366	GM949_C07_129R1_030.fsa	357.901	10	54
B, 367	GM949_C07_129R1_030.fsa	359.748	19	116
B, 368	GM949_C07_129R1_030.fsa	361.007	27	215
B, 369	GM949_C07_129R1_030.fsa	361.847	39	317
B, 370	GM949_C07_129R1_030.fsa	363.862	26	162
B, 371	GM949_C07_129R1_030.fsa	365.794	42	283
B, 372	GM949_C07_129R1_030.fsa	366.97	15	86
B, 373	GM949_C07_129R1_030.fsa	367.726	32	204
B, 374	GM949_C07_129R1_030.fsa	368.734	6	14
B, 375	GM949_C07_129R1_030.fsa	369.575	14	62
B, 376	GM949_C07_129R1_030.fsa	370.583	7	32
B, 377	GM949_C07_129R1_030.fsa	371.928	13	118
B, 378	GM949_C07_129R1_030.fsa	373.441	21	134
B, 379	GM949_C07_129R1_030.fsa	374.618	6	20
B, 380	GM949_C07_129R1_030.fsa	375.459	6	16
B, 381	GM949_C07_129R1_030.fsa	376.299	13	77
B, 382	GM949_C07_129R1_030.fsa	377.561	120	970
B, 383	GM949_C07_129R1_030.fsa	378.654	145	1814
B, 384	GM949_C07_129R1_030.fsa	380.338	7	9
B, 385	GM949_C07_129R1_030.fsa	381.098	7	27
B, 386	GM949_C07_129R1_030.fsa	382.365	13	80
B, 387	GM949_C07_129R1_030.fsa	383.462	41	368
B, 388	GM949_C07_129R1_030.fsa	384.476	44	359
B, 389	GM949_C07_129R1_030.fsa	385.404	43	389
B, 390	GM949_C07_129R1_030.fsa	387.346	8	21
B, 391	GM949_C07_129R1_030.fsa	388.443	26	150
B, 392	GM949_C07_129R1_030.fsa	389.372	53	487
B, 393	GM949_C07_129R1_030.fsa	391.228	127	1115
B, 394	GM949_C07_129R1_030.fsa	393.337	57	407
B, 395	GM949_C07_129R1_030.fsa	394.434	11	27
B, 396	GM949_C07_129R1_030.fsa	395.531	97	733
B, 397	GM949_C07_129R1_030.fsa	397.302	16	114
B, 398	GM949_C07_129R1_030.fsa	398.145	6	14
B, 399	GM949_C07_129R1_030.fsa	399.325	164	1314
B, 400	GM949_C07_129R1_030.fsa	402.001	200	1919
B, 401	GM949_C07_129R1_030.fsa	403.838	15	84
B, 402	GM949_C07_129R1_030.fsa	405.93	17	91
B, 403	GM949_C07_129R1_030.fsa	406.936	32	219
B, 404	GM949_C07_129R1_030.fsa	408.026	9	26
B, 405	GM949_C07_129R1_030.fsa	409.705	46	353
B, 406	GM949_C07_129R1_030.fsa	410.714	114	887
B, 407	GM949_C07_129R1_030.fsa	411.724	11	55
B, 408	GM949_C07_129R1_030.fsa	414.342	82	1083
B, 409	GM949_C07_129R1_030.fsa	416.74	134	1065
B, 410	GM949_C07_129R1_030.fsa	417.854	184	1481
B, 411	GM949_C07_129R1_030.fsa	419.227	14	139
B, 412	GM949_C07_129R1_030.fsa	421.524	12	56
B, 413	GM949_C07_129R1_030.fsa	422.625	71	732
B, 414	GM949_C07_129R1_030.fsa	424.912	12	46
B, 415	GM949_C07_129R1_030.fsa	425.759	13	62
B, 416	GM949_C07_129R1_030.fsa	426.775	16	83
B, 417	GM949_C07_129R1_030.fsa	428.639	51	342
B, 418	GM949_C07_129R1_030.fsa	429.656	77	619
B, 419	GM949_C07_129R1_030.fsa	430.588	27	211
B, 420	GM949_C07_129R1_030.fsa	431.521	9	27
B, 421	GM949_C07_129R1_030.fsa	432.453	23	165
B, 422	GM949_C07_129R1_030.fsa	433.724	24	115
B, 423	GM949_C07_129R1_030.fsa	434.403	3	7
B, 424	GM949_C07_129R1_030.fsa	435.759	123	954
B, 425	GM949_C07_129R1_030.fsa	437.71	23	125
B, 426	GM949_C07_129R1_030.fsa	438.388	46	345
B, 427	GM949_C07_129R1_030.fsa	439.661	27	150
B, 428	GM949_C07_129R1_030.fsa	441.209	75	576
B, 429	GM949_C07_129R1_030.fsa	442.418	4	9
B, 430	GM949_C07_129R1_030.fsa	445.356	226	3836
B, 431	GM949_C07_129R1_030.fsa	446.912	46	435
B, 432	GM949_C07_129R1_030.fsa	450.114	36	309
B, 433	GM949_C07_129R1_030.fsa	451.153	4	13
B, 434	GM949_C07_129R1_030.fsa	452.106	27	128
B, 435	GM949_C07_129R1_030.fsa	454.099	4112	33616
B, 436	GM949_C07_129R1_030.fsa	455.053	11244	114097
B, 437	GM949_C07_129R1_030.fsa	457.829	7	19
B, 438	GM949_C07_129R1_030.fsa	458.697	5	20
B, 439	GM949_C07_129R1_030.fsa	460.256	8	29
B, 440	GM949_C07_129R1_030.fsa	461.025	7	25
B, 441	GM949_C07_129R1_030.fsa	461.623	7	53
B, 442	GM949_C07_129R1_030.fsa	462.99	6	19
B, 443	GM949_C07_129R1_030.fsa	464.701	10	67
B, 444	GM949_C07_129R1_030.fsa	465.215	9	61
B, 445	GM949_C07_129R1_030.fsa	466.928	12	64
B, 446	GM949_C07_129R1_030.fsa	467.871	7	24
B, 447	GM949_C07_129R1_030.fsa	468.728	8	38
B, 448	GM949_C07_129R1_030.fsa	469.844	7	28
B, 449	GM949_C07_129R1_030.fsa	471.046	7	38
B, 450	GM949_C07_129R1_030.fsa	471.991	9	60
B, 451	GM949_C07_129R1_030.fsa	473.108	8	55
B, 452	GM949_C07_129R1_030.fsa	473.796	8	52
B, 453	GM949_C07_129R1_030.fsa	475.001	8	39
B, 454	GM949_C07_129R1_030.fsa	476.809	9	61
B, 455	GM949_C07_129R1_030.fsa	478.274	10	43
B, 456	GM949_C07_129R1_030.fsa	481.14	11	33
B, 457	GM949_C07_129R1_030.fsa	482.632	7	12
B, 458	GM949_C07_129R1_030.fsa	483.423	8	25
B, 459	GM949_C07_129R1_030.fsa	484.215	6	24
B, 460	GM949_C07_129R1_030.fsa	485.007	8	45
B, 461	GM949_C07_129R1_030.fsa	485.624	12	55
B, 462	GM949_C07_129R1_030.fsa	486.506	11	59
B, 463	GM949_C07_129R1_030.fsa	487.564	7	33
B, 464	GM949_C07_129R1_030.fsa	488.359	6	18
B, 465	GM949_C07_129R1_030.fsa	489.509	9	21
B, 466	GM949_C07_129R1_030.fsa	490.305	8	40
B, 467	GM949_C07_129R1_030.fsa	492.609	11	30
B, 468	GM949_C07_129R1_030.fsa	494.919	20	146
B, 469	GM949_C07_129R1_030.fsa	495.897	18	182
B, 470	GM949_C07_129R1_030.fsa	498.482	12	71
B, 471	GM949_C07_129R1_030.fsa	499.643	6	27
B, 472	GM949_C07_129R1_030.fsa	500.619	8	39
B, 473	GM949_C07_129R1_030.fsa	501.771	11	52
B, 474	GM949_C07_129R1_030.fsa	504.789	15	90
B, 475	GM949_C07_129R1_030.fsa	505.946	13	43
B, 476	GM949_C07_129R1_030.fsa	506.748	9	42
B, 477	GM949_C07_129R1_030.fsa	507.729	8	49
B, 478	GM949_C07_129R1_030.fsa	508.265	13	52
B, 479	GM949_C07_129R1_030.fsa	509.158	7	37
B, 480	GM949_C07_129R1_030.fsa	510.769	34	332
B, 481	GM949_C07_129R1_030.fsa	511.845	40	635
B, 482	GM949_C07_129R1_030.fsa	514.999	4	12
B, 483	GM949_C07_129R1_030.fsa	516.18	9	32
B, 484	GM949_C07_129R1_030.fsa	517.453	8	25
B, 485	GM949_C07_129R1_030.fsa	518.453	12	105
B, 486	GM949_C07_129R1_030.fsa	519.727	10	69
B, 487	GM949_C07_129R1_030.fsa	520.804	11	26
B, 488	GM949_C07_129R1_030.fsa	522.056	12	47
B, 489	GM949_C07_129R1_030.fsa	523.129	10	77
B, 490	GM949_C07_129R1_030.fsa	524.65	11	58
B, 491	GM949_C07_129R1_030.fsa	526.261	7	35
B, 492	GM949_C07_129R1_030.fsa	527.336	8	39
B, 493	GM949_C07_129R1_030.fsa	528.142	9	54
B, 494	GM949_C07_129R1_030.fsa	529.128	13	56
B, 495	GM949_C07_129R1_030.fsa	529.846	11	73
B, 496	GM949_C07_129R1_030.fsa	530.653	15	110
B, 497	GM949_C07_129R1_030.fsa	533.345	10	21
B, 498	GM949_C07_129R1_030.fsa	534.783	11	48
B, 499	GM949_C07_129R1_030.fsa	535.681	13	57
B, 500	GM949_C07_129R1_030.fsa	536.58	10	61
B, 501	GM949_C07_129R1_030.fsa	538.02	10	56
B, 502	GM949_C07_129R1_030.fsa	539.01	11	46
B, 503	GM949_C07_129R1_030.fsa	540	10	73
B, 504	GM949_C07_129R1_030.fsa	540.917	7	33
B, 505	GM949_C07_129R1_030.fsa	541.835	13	74
B, 506	GM949_C07_129R1_030.fsa	542.755	8	51
B, 507	GM949_C07_129R1_030.fsa	543.768	12	50
B, 508	GM949_C07_129R1_030.fsa	544.506	7	26
B, 509	GM949_C07_129R1_030.fsa	546.168	9	29
B, 510	GM949_C07_129R1_030.fsa	547.279	6	47
B, 511	GM949_C07_129R1_030.fsa	548.392	10	46
B, 512	GM949_C07_129R1_030.fsa	549.414	10	49
B, 513	GM949_C07_129R1_030.fsa	550.53	6	25
B, 514	GM949_C07_129R1_030.fsa	551.462	10	57
B, 515	GM949_C07_129R1_030.fsa	552.208	14	64
B, 516	GM949_C07_129R1_030.fsa	553.703	8	40
B, 517	GM949_C07_129R1_030.fsa	554.264	10	62
B, 518	GM949_C07_129R1_030.fsa	555.389	10	81
B, 519	GM949_C07_129R1_030.fsa	556.421	6	15
B, 520	GM949_C07_129R1_030.fsa	556.797	13	34
B, 521	GM949_C07_129R1_030.fsa	557.738	7	37
B, 522	GM949_C07_129R1_030.fsa	560.848	12	67
B, 523	GM949_C07_129R1_030.fsa	562.926	9	44
B, 524	GM949_C07_129R1_030.fsa	564.25	11	42
B, 525	GM949_C07_129R1_030.fsa	564.913	7	30
B, 526	GM949_C07_129R1_030.fsa	566.904	10	66
B, 527	GM949_C07_129R1_030.fsa	567.759	8	51
B, 528	GM949_C07_129R1_030.fsa	568.804	9	41
B, 529	GM949_C07_129R1_030.fsa	571.853	11	32
B, 530	GM949_C07_129R1_030.fsa	573.381	9	26
B, 531	GM949_C07_129R1_030.fsa	574.146	10	59
B, 532	GM949_C07_129R1_030.fsa	575.487	8	49
B, 533	GM949_C07_129R1_030.fsa	576.253	14	94
B, 534	GM949_C07_129R1_030.fsa	577.885	8	30
B, 535	GM949_C07_129R1_030.fsa	578.269	7	28
B, 536	GM949_C07_129R1_030.fsa	582.407	13	44
B, 537	GM949_C07_129R1_030.fsa	585.206	10	76
B, 538	GM949_C07_129R1_030.fsa	587.14	12	57
B, 539	GM949_C07_129R1_030.fsa	588.303	11	81
B, 540	GM949_C07_129R1_030.fsa	591.409	11	43
B, 541	GM949_C07_129R1_030.fsa	591.993	8	27
B, 542	GM949_C07_129R1_030.fsa	593.258	9	22
B, 543	GM949_C07_129R1_030.fsa	593.745	8	69
B, 544	GM949_C07_129R1_030.fsa	595.501	9	43
B, 545	GM949_C07_129R1_030.fsa	596.282	9	19
B, 546	GM949_C07_129R1_030.fsa	597.65	10	32
B, 547	GM949_C07_129R1_030.fsa	599.314	10	68
B, 548	GM949_C07_129R1_030.fsa	600.388	13	39
B, 549	GM949_C07_129R1_030.fsa	600.874	11	59
B, 550	GM949_C07_129R1_030.fsa	602.621	7	43
B, 551	GM949_C07_129R1_030.fsa	604.466	6	43
B, 552	GM949_C07_129R1_030.fsa	606.116	7	46
B, 553	GM949_C07_129R1_030.fsa	607.573	11	46
B, 554	GM949_C07_129R1_030.fsa	608.447	10	45
B, 555	GM949_C07_129R1_030.fsa	611.359	11	65
B, 556	GM949_C07_129R1_030.fsa	612.718	7	27
B, 557	GM949_C07_129R1_030.fsa	614.757	9	64
B, 558	GM949_C07_129R1_030.fsa	616.311	11	59
B, 559	GM949_C07_129R1_030.fsa	617.379	10	32
B, 560	GM949_C07_129R1_030.fsa	619.223	8	32
B, 561	GM949_C07_129R1_030.fsa	620.68	8	51
B, 562	GM949_C07_129R1_030.fsa	622.233	10	39
B, 563	GM949_C07_129R1_030.fsa	624.078	11	69
B, 564	GM949_C07_129R1_030.fsa	625.146	6	25
B, 565	GM949_C07_129R1_030.fsa	626.019	13	90
B, 566	GM949_C07_129R1_030.fsa	627.767	11	50
B, 567	GM949_C07_129R1_030.fsa	629.223	12	57
B, 568	GM949_C07_129R1_030.fsa	630.874	10	73
G, 1	GM949_C07_129R1_030.fsa	29.3794	72	300
G, 2	GM949_C07_129R1_030.fsa	454.359	102	323
G, 3	GM949_C07_129R1_030.fsa	455.313	248	2474
Y, 1	GM949_C07_129R1_030.fsa	29.524	68	312
Y, 2	GM949_C07_129R1_030.fsa	454.186	176	1080
Y, 3	GM949_C07_129R1_030.fsa	454.88	329	3041
R, 1	GM949_C07_129R1_030.fsa	454.446	69	298
O, 1	GM949_C07_129R1_030.fsa	20	312	3098
O, 2	GM949_C07_129R1_030.fsa	40	308	2145
O, 3	GM949_C07_129R1_030.fsa	60	521	2920
O, 4	GM949_C07_129R1_030.fsa	80	349	2021
O, 5	GM949_C07_129R1_030.fsa	100	578	2914
O, 6	GM949_C07_129R1_030.fsa	114	635	3223
O, 7	GM949_C07_129R1_030.fsa	120	498	2586
O, 8	GM949_C07_129R1_030.fsa	140	403	2100
O, 9	GM949_C07_129R1_030.fsa	160	446	2370
O, 10	GM949_C07_129R1_030.fsa	180	528	2762
O, 11	GM949_C07_129R1_030.fsa	200	427	2344
O, 12	GM949_C07_129R1_030.fsa	214	442	2437
O, 13	GM949_C07_129R1_030.fsa	220	364	2165
O, 14	GM949_C07_129R1_030.fsa	240	545	3331
O, 15	GM949_C07_129R1_030.fsa	250	260	1594
O, 16	GM949_C07_129R1_030.fsa	260	435	2741
O, 17	GM949_C07_129R1_030.fsa	280	468	2958
O, 18	GM949_C07_129R1_030.fsa	300	468	3103
O, 19	GM949_C07_129R1_030.fsa	314	294	2059
O, 20	GM949_C07_129R1_030.fsa	320	320	2294
O, 21	GM949_C07_129R1_030.fsa	340	391	2908
O, 22	GM949_C07_129R1_030.fsa	360	313	2456
O, 23	GM949_C07_129R1_030.fsa	380	217	1788
O, 24	GM949_C07_129R1_030.fsa	400	306	2464
O, 25	GM949_C07_129R1_030.fsa	414	279	2369
O, 26	GM949_C07_129R1_030.fsa	420	264	2303
O, 27	GM949_C07_129R1_030.fsa	440	305	2784
O, 28	GM949_C07_129R1_030.fsa	460	332	3139
O, 29	GM949_C07_129R1_030.fsa	480	323	3169
O, 30	GM949_C07_129R1_030.fsa	500	156	1552
O, 31	GM949_C07_129R1_030.fsa	514	169	1589
O, 32	GM949_C07_129R1_030.fsa	520	358	3544
O, 33	GM949_C07_129R1_030.fsa	540	285	2876
O, 34	GM949_C07_129R1_030.fsa	560	191	1963
O, 35	GM949_C07_129R1_030.fsa	580	294	3152
O, 36	GM949_C07_129R1_030.fsa	600	196	2025

## Sheet: 129R2
Dye/Sample Peak	Sample File Name	Size	Height	Area in Point
B, 1	GM949_C08_129R2_030.fsa		8	57
B, 2	GM949_C08_129R2_030.fsa		6	43
B, 3	GM949_C08_129R2_030.fsa		9	41
B, 4	GM949_C08_129R2_030.fsa		12	47
B, 5	GM949_C08_129R2_030.fsa		4	22
B, 6	GM949_C08_129R2_030.fsa		9	44
B, 7	GM949_C08_129R2_030.fsa		10	29
B, 8	GM949_C08_129R2_030.fsa		9	42
B, 9	GM949_C08_129R2_030.fsa		7	42
B, 10	GM949_C08_129R2_030.fsa		9	67
B, 11	GM949_C08_129R2_030.fsa		9	62
B, 12	GM949_C08_129R2_030.fsa		7	65
B, 13	GM949_C08_129R2_030.fsa		7	33
B, 14	GM949_C08_129R2_030.fsa		10	35
B, 15	GM949_C08_129R2_030.fsa		9	65
B, 16	GM949_C08_129R2_030.fsa		4	20
B, 17	GM949_C08_129R2_030.fsa		11	69
B, 18	GM949_C08_129R2_030.fsa		5	29
B, 19	GM949_C08_129R2_030.fsa		9	66
B, 20	GM949_C08_129R2_030.fsa		7	35
B, 21	GM949_C08_129R2_030.fsa		9	42
B, 22	GM949_C08_129R2_030.fsa		6	20
B, 23	GM949_C08_129R2_030.fsa		11	40
B, 24	GM949_C08_129R2_030.fsa		14	53
B, 25	GM949_C08_129R2_030.fsa		11	78
B, 26	GM949_C08_129R2_030.fsa		7	46
B, 27	GM949_C08_129R2_030.fsa		9	40
B, 28	GM949_C08_129R2_030.fsa		7	37
B, 29	GM949_C08_129R2_030.fsa		10	52
B, 30	GM949_C08_129R2_030.fsa		8	55
B, 31	GM949_C08_129R2_030.fsa		11	44
B, 32	GM949_C08_129R2_030.fsa		6	39
B, 33	GM949_C08_129R2_030.fsa		12	62
B, 34	GM949_C08_129R2_030.fsa		7	61
B, 35	GM949_C08_129R2_030.fsa		8	38
B, 36	GM949_C08_129R2_030.fsa		7	54
B, 37	GM949_C08_129R2_030.fsa		8	28
B, 38	GM949_C08_129R2_030.fsa		7	34
B, 39	GM949_C08_129R2_030.fsa		6	20
B, 40	GM949_C08_129R2_030.fsa		13	56
B, 41	GM949_C08_129R2_030.fsa		6	23
B, 42	GM949_C08_129R2_030.fsa		6	37
B, 43	GM949_C08_129R2_030.fsa		5	27
B, 44	GM949_C08_129R2_030.fsa		8	10
B, 45	GM949_C08_129R2_030.fsa		7	50
B, 46	GM949_C08_129R2_030.fsa		8	60
B, 47	GM949_C08_129R2_030.fsa		5	24
B, 48	GM949_C08_129R2_030.fsa		12	75
B, 49	GM949_C08_129R2_030.fsa		8	49
B, 50	GM949_C08_129R2_030.fsa		9	65
B, 51	GM949_C08_129R2_030.fsa		13	67
B, 52	GM949_C08_129R2_030.fsa		9	25
B, 53	GM949_C08_129R2_030.fsa		8	33
B, 54	GM949_C08_129R2_030.fsa		5	36
B, 55	GM949_C08_129R2_030.fsa		12	32
B, 56	GM949_C08_129R2_030.fsa		8	34
B, 57	GM949_C08_129R2_030.fsa		10	55
B, 58	GM949_C08_129R2_030.fsa		8	63
B, 59	GM949_C08_129R2_030.fsa		7	25
B, 60	GM949_C08_129R2_030.fsa		12	73
B, 61	GM949_C08_129R2_030.fsa		8	47
B, 62	GM949_C08_129R2_030.fsa		7	35
B, 63	GM949_C08_129R2_030.fsa		98	938
B, 64	GM949_C08_129R2_030.fsa		48	448
B, 65	GM949_C08_129R2_030.fsa		71	427
B, 66	GM949_C08_129R2_030.fsa		81	510
B, 67	GM949_C08_129R2_030.fsa		11	39
B, 68	GM949_C08_129R2_030.fsa	1.2676	31	233
B, 69	GM949_C08_129R2_030.fsa	3.3803	27	177
B, 70	GM949_C08_129R2_030.fsa	5.0704	16	73
B, 71	GM949_C08_129R2_030.fsa	6.338	13	70
B, 72	GM949_C08_129R2_030.fsa	7.7465	7	26
B, 73	GM949_C08_129R2_030.fsa	10.2817	11	45
B, 74	GM949_C08_129R2_030.fsa	12.2535	10	24
B, 75	GM949_C08_129R2_030.fsa	13.8028	28	136
B, 76	GM949_C08_129R2_030.fsa	15.6338	17	79
B, 77	GM949_C08_129R2_030.fsa	19.0141	12	45
B, 78	GM949_C08_129R2_030.fsa	20.7949	141	748
B, 79	GM949_C08_129R2_030.fsa	22.3626	78	443
B, 80	GM949_C08_129R2_030.fsa	23.7487	64	408
B, 81	GM949_C08_129R2_030.fsa	25.8597	11	44
B, 82	GM949_C08_129R2_030.fsa	27.6267	16	40
B, 83	GM949_C08_129R2_030.fsa	29.3558	2155	11102
B, 84	GM949_C08_129R2_030.fsa	30.9087	1370	7924
B, 85	GM949_C08_129R2_030.fsa	33.25	461	2112
B, 86	GM949_C08_129R2_030.fsa	34.8614	244	1152
B, 87	GM949_C08_129R2_030.fsa	36.0482	277	1300
B, 88	GM949_C08_129R2_030.fsa	37.6025	157	668
B, 89	GM949_C08_129R2_030.fsa	38.8739	51	145
B, 90	GM949_C08_129R2_030.fsa	40.4686	63	356
B, 91	GM949_C08_129R2_030.fsa	42.5541	11	25
B, 92	GM949_C08_129R2_030.fsa	43.8102	46	221
B, 93	GM949_C08_129R2_030.fsa	44.8277	138	832
B, 94	GM949_C08_129R2_030.fsa	46.5039	110	614
B, 95	GM949_C08_129R2_030.fsa	48.2654	11	49
B, 96	GM949_C08_129R2_030.fsa	50.1081	27	179
B, 97	GM949_C08_129R2_030.fsa	51.4977	55	404
B, 98	GM949_C08_129R2_030.fsa	54.2282	348	1923
B, 99	GM949_C08_129R2_030.fsa	56.1838	95	404
B, 100	GM949_C08_129R2_030.fsa	57.3013	123	577
B, 101	GM949_C08_129R2_030.fsa	58.007	60	212
B, 102	GM949_C08_129R2_030.fsa	59.1073	386	1712
B, 103	GM949_C08_129R2_030.fsa	60.7301	89	415
B, 104	GM949_C08_129R2_030.fsa	61.4587	43	168
B, 105	GM949_C08_129R2_030.fsa	63.2221	148	687
B, 106	GM949_C08_129R2_030.fsa	64.6679	12	36
B, 107	GM949_C08_129R2_030.fsa	65.697	26	96
B, 108	GM949_C08_129R2_030.fsa	66.8257	166	777
B, 109	GM949_C08_129R2_030.fsa	68.155	51	210
B, 110	GM949_C08_129R2_030.fsa	69.0725	155	694
B, 111	GM949_C08_129R2_030.fsa	70.0891	50	232
B, 112	GM949_C08_129R2_030.fsa	71.9117	74	344
B, 113	GM949_C08_129R2_030.fsa	72.8196	17	54
B, 114	GM949_C08_129R2_030.fsa	74.0265	31	144
B, 115	GM949_C08_129R2_030.fsa	74.9289	62	274
B, 116	GM949_C08_129R2_030.fsa	77.1254	75	369
B, 117	GM949_C08_129R2_030.fsa	78.02	171	780
B, 118	GM949_C08_129R2_030.fsa	79.3083	24	106
B, 119	GM949_C08_129R2_030.fsa	80.1955	102	534
B, 120	GM949_C08_129R2_030.fsa	81.1721	242	1232
B, 121	GM949_C08_129R2_030.fsa	82.2445	30	144
B, 122	GM949_C08_129R2_030.fsa	82.9259	11	37
B, 123	GM949_C08_129R2_030.fsa	84.0923	120	549
B, 124	GM949_C08_129R2_030.fsa	85.0625	52	225
B, 125	GM949_C08_129R2_030.fsa	86.2248	36	176
B, 126	GM949_C08_129R2_030.fsa	87.2882	353	1692
B, 127	GM949_C08_129R2_030.fsa	88.7354	20	69
B, 128	GM949_C08_129R2_030.fsa	89.5057	37	172
B, 129	GM949_C08_129R2_030.fsa	90.4673	123	551
B, 130	GM949_C08_129R2_030.fsa	91.6192	24	85
B, 131	GM949_C08_129R2_030.fsa	92.7689	108	457
B, 132	GM949_C08_129R2_030.fsa	93.7254	60	349
B, 133	GM949_C08_129R2_030.fsa	95.2525	197	890
B, 134	GM949_C08_129R2_030.fsa	96.3001	68	295
B, 135	GM949_C08_129R2_030.fsa	97.5359	22	69
B, 136	GM949_C08_129R2_030.fsa	98.4848	80	370
B, 137	GM949_C08_129R2_030.fsa	99.5269	261	1222
B, 138	GM949_C08_129R2_030.fsa	100.775	24	79
B, 139	GM949_C08_129R2_030.fsa	101.645	102	485
B, 140	GM949_C08_129R2_030.fsa	102.995	144	685
B, 141	GM949_C08_129R2_030.fsa	104.723	31	168
B, 142	GM949_C08_129R2_030.fsa	105.776	127	563
B, 143	GM949_C08_129R2_030.fsa	106.73	42	154
B, 144	GM949_C08_129R2_030.fsa	107.967	238	1066
B, 145	GM949_C08_129R2_030.fsa	109.105	50	186
B, 146	GM949_C08_129R2_030.fsa	110.335	203	1284
B, 147	GM949_C08_129R2_030.fsa	111.937	83	385
B, 148	GM949_C08_129R2_030.fsa	113.157	17	54
B, 149	GM949_C08_129R2_030.fsa	114.275	231	1065
B, 150	GM949_C08_129R2_030.fsa	115.463	33	125
B, 151	GM949_C08_129R2_030.fsa	116.648	173	1199
B, 152	GM949_C08_129R2_030.fsa	118.102	109	525
B, 153	GM949_C08_129R2_030.fsa	119.188	14	54
B, 154	GM949_C08_129R2_030.fsa	120.09	109	474
B, 155	GM949_C08_129R2_030.fsa	121.171	125	546
B, 156	GM949_C08_129R2_030.fsa	122.252	44	204
B, 157	GM949_C08_129R2_030.fsa	122.883	37	136
B, 158	GM949_C08_129R2_030.fsa	123.874	565	2605
B, 159	GM949_C08_129R2_030.fsa	124.865	35	216
B, 160	GM949_C08_129R2_030.fsa	125.946	29	109
B, 161	GM949_C08_129R2_030.fsa	127.838	78	389
B, 162	GM949_C08_129R2_030.fsa	129.37	61	282
B, 163	GM949_C08_129R2_030.fsa	130.811	102	500
B, 164	GM949_C08_129R2_030.fsa	132.162	80	372
B, 165	GM949_C08_129R2_030.fsa	133.424	147	800
B, 166	GM949_C08_129R2_030.fsa	134.234	61	266
B, 167	GM949_C08_129R2_030.fsa	135.135	134	635
B, 168	GM949_C08_129R2_030.fsa	136.397	18	55
B, 169	GM949_C08_129R2_030.fsa	137.387	233	1121
B, 170	GM949_C08_129R2_030.fsa	138.469	32	137
B, 171	GM949_C08_129R2_030.fsa	139.64	222	1681
B, 172	GM949_C08_129R2_030.fsa	141.19	72	343
B, 173	GM949_C08_129R2_030.fsa	142.379	27	142
B, 174	GM949_C08_129R2_030.fsa	143.568	325	1518
B, 175	GM949_C08_129R2_030.fsa	144.666	36	163
B, 176	GM949_C08_129R2_030.fsa	145.763	189	879
B, 177	GM949_C08_129R2_030.fsa	146.859	81	335
B, 178	GM949_C08_129R2_030.fsa	147.773	67	308
B, 179	GM949_C08_129R2_030.fsa	149.6	202	1002
B, 180	GM949_C08_129R2_030.fsa	150.696	85	450
B, 181	GM949_C08_129R2_030.fsa	151.609	28	151
B, 182	GM949_C08_129R2_030.fsa	152.43	15	64
B, 183	GM949_C08_129R2_030.fsa	153.526	562	2718
B, 184	GM949_C08_129R2_030.fsa	154.438	35	172
B, 185	GM949_C08_129R2_030.fsa	155.441	134	634
B, 186	GM949_C08_129R2_030.fsa	156.536	13	61
B, 187	GM949_C08_129R2_030.fsa	157.721	378	1766
B, 188	GM949_C08_129R2_030.fsa	158.815	82	348
B, 189	GM949_C08_129R2_030.fsa	159.727	47	201
B, 190	GM949_C08_129R2_030.fsa	160.629	36	121
B, 191	GM949_C08_129R2_030.fsa	161.438	73	329
B, 192	GM949_C08_129R2_030.fsa	162.515	186	913
B, 193	GM949_C08_129R2_030.fsa	163.502	37	169
B, 194	GM949_C08_129R2_030.fsa	164.577	31	129
B, 195	GM949_C08_129R2_030.fsa	165.563	93	419
B, 196	GM949_C08_129R2_030.fsa	166.548	15	61
B, 197	GM949_C08_129R2_030.fsa	167.442	169	818
B, 198	GM949_C08_129R2_030.fsa	168.515	35	169
B, 199	GM949_C08_129R2_030.fsa	169.677	146	739
B, 200	GM949_C08_129R2_030.fsa	170.391	72	382
B, 201	GM949_C08_129R2_030.fsa	171.373	104	504
B, 202	GM949_C08_129R2_030.fsa	172.443	11	28
B, 203	GM949_C08_129R2_030.fsa	173.334	119	512
B, 204	GM949_C08_129R2_030.fsa	174.402	119	558
B, 205	GM949_C08_129R2_030.fsa	175.47	32	91
B, 206	GM949_C08_129R2_030.fsa	176.093	21	90
B, 207	GM949_C08_129R2_030.fsa	177.159	115	513
B, 208	GM949_C08_129R2_030.fsa	178.225	14	54
B, 209	GM949_C08_129R2_030.fsa	179.202	178	835
B, 210	GM949_C08_129R2_030.fsa	180.447	12	40
B, 211	GM949_C08_129R2_030.fsa	181.43	218	1053
B, 212	GM949_C08_129R2_030.fsa	182.591	103	491
B, 213	GM949_C08_129R2_030.fsa	183.572	58	263
B, 214	GM949_C08_129R2_030.fsa	185.445	193	961
B, 215	GM949_C08_129R2_030.fsa	186.514	79	390
B, 216	GM949_C08_129R2_030.fsa	187.494	32	113
B, 217	GM949_C08_129R2_030.fsa	188.561	31	131
B, 218	GM949_C08_129R2_030.fsa	189.54	270	1900
B, 219	GM949_C08_129R2_030.fsa	191.495	8	26
B, 220	GM949_C08_129R2_030.fsa	192.56	8	63
B, 221	GM949_C08_129R2_030.fsa	193.98	472	2343
B, 222	GM949_C08_129R2_030.fsa	195.31	30	103
B, 223	GM949_C08_129R2_030.fsa	196.638	138	674
B, 224	GM949_C08_129R2_030.fsa	197.612	12	66
B, 225	GM949_C08_129R2_030.fsa	198.939	222	1115
B, 226	GM949_C08_129R2_030.fsa	200.088	96	512
B, 227	GM949_C08_129R2_030.fsa	201.055	64	281
B, 228	GM949_C08_129R2_030.fsa	202.988	229	1099
B, 229	GM949_C08_129R2_030.fsa	204.128	97	494
B, 230	GM949_C08_129R2_030.fsa	205.005	30	126
B, 231	GM949_C08_129R2_030.fsa	206.056	30	106
B, 232	GM949_C08_129R2_030.fsa	207.019	115	549
B, 233	GM949_C08_129R2_030.fsa	207.894	28	116
B, 234	GM949_C08_129R2_030.fsa	208.855	165	831
B, 235	GM949_C08_129R2_030.fsa	209.991	32	97
B, 236	GM949_C08_129R2_030.fsa	211.038	150	846
B, 237	GM949_C08_129R2_030.fsa	211.735	66	350
B, 238	GM949_C08_129R2_030.fsa	212.694	108	541
B, 239	GM949_C08_129R2_030.fsa	214.697	135	730
B, 240	GM949_C08_129R2_030.fsa	215.655	49	218
B, 241	GM949_C08_129R2_030.fsa	216.525	48	231
B, 242	GM949_C08_129R2_030.fsa	217.916	43	196
B, 243	GM949_C08_129R2_030.fsa	218.959	84	425
B, 244	GM949_C08_129R2_030.fsa	219.913	29	124
B, 245	GM949_C08_129R2_030.fsa	220.857	342	1749
B, 246	GM949_C08_129R2_030.fsa	221.799	9	45
B, 247	GM949_C08_129R2_030.fsa	222.999	183	919
B, 248	GM949_C08_129R2_030.fsa	224.027	89	487
B, 249	GM949_C08_129R2_030.fsa	224.885	49	266
B, 250	GM949_C08_129R2_030.fsa	226.771	209	1092
B, 251	GM949_C08_129R2_030.fsa	227.886	87	428
B, 252	GM949_C08_129R2_030.fsa	228.916	27	120
B, 253	GM949_C08_129R2_030.fsa	229.688	17	93
B, 254	GM949_C08_129R2_030.fsa	230.718	127	697
B, 255	GM949_C08_129R2_030.fsa	231.663	16	86
B, 256	GM949_C08_129R2_030.fsa	232.522	141	726
B, 257	GM949_C08_129R2_030.fsa	233.552	16	70
B, 258	GM949_C08_129R2_030.fsa	234.669	301	1483
B, 259	GM949_C08_129R2_030.fsa	235.786	61	296
B, 260	GM949_C08_129R2_030.fsa	236.732	36	142
B, 261	GM949_C08_129R2_030.fsa	237.592	18	57
B, 262	GM949_C08_129R2_030.fsa	238.366	51	232
B, 263	GM949_C08_129R2_030.fsa	239.57	136	662
B, 264	GM949_C08_129R2_030.fsa	240.529	31	128
B, 265	GM949_C08_129R2_030.fsa	241.586	26	102
B, 266	GM949_C08_129R2_030.fsa	242.465	77	401
B, 267	GM949_C08_129R2_030.fsa	243.344	11	38
B, 268	GM949_C08_129R2_030.fsa	244.398	69	317
B, 269	GM949_C08_129R2_030.fsa	245.451	65	349
B, 270	GM949_C08_129R2_030.fsa	246.327	14	61
B, 271	GM949_C08_129R2_030.fsa	247.29	15	37
B, 272	GM949_C08_129R2_030.fsa	248.428	435	2941
B, 273	GM949_C08_129R2_030.fsa	251.195	25	142
B, 274	GM949_C08_129R2_030.fsa	252.898	91	526
B, 275	GM949_C08_129R2_030.fsa	254.002	21	104
B, 276	GM949_C08_129R2_030.fsa	255.444	171	928
B, 277	GM949_C08_129R2_030.fsa	256.712	9	46
B, 278	GM949_C08_129R2_030.fsa	257.895	178	986
B, 279	GM949_C08_129R2_030.fsa	258.99	56	263
B, 280	GM949_C08_129R2_030.fsa	260	41	189
B, 281	GM949_C08_129R2_030.fsa	261.023	27	154
B, 282	GM949_C08_129R2_030.fsa	262.046	225	1243
B, 283	GM949_C08_129R2_030.fsa	264.091	58	309
B, 284	GM949_C08_129R2_030.fsa	264.943	256	1517
B, 285	GM949_C08_129R2_030.fsa	266.05	5	19
B, 286	GM949_C08_129R2_030.fsa	267.157	27	152
B, 287	GM949_C08_129R2_030.fsa	268.008	76	395
B, 288	GM949_C08_129R2_030.fsa	269.966	33	204
B, 289	GM949_C08_129R2_030.fsa	271.072	24	118
B, 290	GM949_C08_129R2_030.fsa	271.838	40	210
B, 291	GM949_C08_129R2_030.fsa	272.944	177	1064
B, 292	GM949_C08_129R2_030.fsa	273.88	17	59
B, 293	GM949_C08_129R2_030.fsa	274.9	9	36
B, 294	GM949_C08_129R2_030.fsa	275.75	56	301
B, 295	GM949_C08_129R2_030.fsa	276.941	35	151
B, 296	GM949_C08_129R2_030.fsa	277.791	277	1677
B, 297	GM949_C08_129R2_030.fsa	278.726	15	77
B, 298	GM949_C08_129R2_030.fsa	279.66	33	154
B, 299	GM949_C08_129R2_030.fsa	280.506	10	36
B, 300	GM949_C08_129R2_030.fsa	281.602	88	544
B, 301	GM949_C08_129R2_030.fsa	282.445	10	34
B, 302	GM949_C08_129R2_030.fsa	283.457	19	84
B, 303	GM949_C08_129R2_030.fsa	284.299	33	207
B, 304	GM949_C08_129R2_030.fsa	285.478	66	348
B, 305	GM949_C08_129R2_030.fsa	286.404	18	84
B, 306	GM949_C08_129R2_030.fsa	288.338	219	1279
B, 307	GM949_C08_129R2_030.fsa	289.179	31	159
B, 308	GM949_C08_129R2_030.fsa	290.019	8	26
B, 309	GM949_C08_129R2_030.fsa	291.112	181	1023
B, 310	GM949_C08_129R2_030.fsa	292.119	15	61
B, 311	GM949_C08_129R2_030.fsa	293.043	12	42
B, 312	GM949_C08_129R2_030.fsa	293.882	85	564
B, 313	GM949_C08_129R2_030.fsa	295.057	9	34
B, 314	GM949_C08_129R2_030.fsa	295.727	12	37
B, 315	GM949_C08_129R2_030.fsa	296.817	9	46
B, 316	GM949_C08_129R2_030.fsa	298.074	10	46
B, 317	GM949_C08_129R2_030.fsa	298.912	10	30
B, 318	GM949_C08_129R2_030.fsa	299.916	7	21
B, 319	GM949_C08_129R2_030.fsa	300.666	31	133
B, 320	GM949_C08_129R2_030.fsa	301.666	26	126
B, 321	GM949_C08_129R2_030.fsa	302.75	8	26
B, 322	GM949_C08_129R2_030.fsa	303.669	75	422
B, 323	GM949_C08_129R2_030.fsa	304.839	75	452
B, 324	GM949_C08_129R2_030.fsa	306.597	25	122
B, 325	GM949_C08_129R2_030.fsa	307.687	398	2569
B, 326	GM949_C08_129R2_030.fsa	308.611	42	293
B, 327	GM949_C08_129R2_030.fsa	309.535	7	22
B, 328	GM949_C08_129R2_030.fsa	310.544	69	469
B, 329	GM949_C08_129R2_030.fsa	311.638	18	73
B, 330	GM949_C08_129R2_030.fsa	312.565	37	238
B, 331	GM949_C08_129R2_030.fsa	314.428	24	161
B, 332	GM949_C08_129R2_030.fsa	315.542	37	244
B, 333	GM949_C08_129R2_030.fsa	316.656	10	53
B, 334	GM949_C08_129R2_030.fsa	317.856	25	140
B, 335	GM949_C08_129R2_030.fsa	318.713	101	651
B, 336	GM949_C08_129R2_030.fsa	319.914	9	30
B, 337	GM949_C08_129R2_030.fsa	320.93	108	688
B, 338	GM949_C08_129R2_030.fsa	321.775	183	1250
B, 339	GM949_C08_129R2_030.fsa	322.789	5	13
B, 340	GM949_C08_129R2_030.fsa	323.971	74	472
B, 341	GM949_C08_129R2_030.fsa	324.814	148	1035
B, 342	GM949_C08_129R2_030.fsa	326.921	133	894
B, 343	GM949_C08_129R2_030.fsa	327.762	93	647
B, 344	GM949_C08_129R2_030.fsa	329.781	94	567
B, 345	GM949_C08_129R2_030.fsa	330.705	132	952
B, 346	GM949_C08_129R2_030.fsa	331.964	77	555
B, 347	GM949_C08_129R2_030.fsa	332.719	33	192
B, 348	GM949_C08_129R2_030.fsa	333.642	38	150
B, 349	GM949_C08_129R2_030.fsa	334.648	9	16
B, 350	GM949_C08_129R2_030.fsa	335.653	143	1021
B, 351	GM949_C08_129R2_030.fsa	336.573	53	343
B, 352	GM949_C08_129R2_030.fsa	338.329	123	807
B, 353	GM949_C08_129R2_030.fsa	341.267	145	963
B, 354	GM949_C08_129R2_030.fsa	343.294	161	1153
B, 355	GM949_C08_129R2_030.fsa	344.139	53	298
B, 356	GM949_C08_129R2_030.fsa	345.152	53	343
B, 357	GM949_C08_129R2_030.fsa	345.996	3	9
B, 358	GM949_C08_129R2_030.fsa	347.009	101	707
B, 359	GM949_C08_129R2_030.fsa	347.938	15	73
B, 360	GM949_C08_129R2_030.fsa	350.047	37	270
B, 361	GM949_C08_129R2_030.fsa	351.06	31	188
B, 362	GM949_C08_129R2_030.fsa	351.819	10	35
B, 363	GM949_C08_129R2_030.fsa	353.085	40	269
B, 364	GM949_C08_129R2_030.fsa	353.928	43	370
B, 365	GM949_C08_129R2_030.fsa	354.941	14	76
B, 366	GM949_C08_129R2_030.fsa	356.037	44	240
B, 367	GM949_C08_129R2_030.fsa	358.145	6	24
B, 368	GM949_C08_129R2_030.fsa	358.904	11	43
B, 369	GM949_C08_129R2_030.fsa	359.916	16	146
B, 370	GM949_C08_129R2_030.fsa	360.836	29	213
B, 371	GM949_C08_129R2_030.fsa	362.007	44	333
B, 372	GM949_C08_129R2_030.fsa	363.01	7	19
B, 373	GM949_C08_129R2_030.fsa	364.013	31	155
B, 374	GM949_C08_129R2_030.fsa	365.602	36	289
B, 375	GM949_C08_129R2_030.fsa	367.694	31	202
B, 376	GM949_C08_129R2_030.fsa	368.614	9	25
B, 377	GM949_C08_129R2_030.fsa	369.618	13	79
B, 378	GM949_C08_129R2_030.fsa	370.622	9	30
B, 379	GM949_C08_129R2_030.fsa	371.208	11	80
B, 380	GM949_C08_129R2_030.fsa	371.878	15	104
B, 381	GM949_C08_129R2_030.fsa	373.301	25	209
B, 382	GM949_C08_129R2_030.fsa	374.473	9	31
B, 383	GM949_C08_129R2_030.fsa	375.477	8	38
B, 384	GM949_C08_129R2_030.fsa	376.482	23	113
B, 385	GM949_C08_129R2_030.fsa	377.571	115	1046
B, 386	GM949_C08_129R2_030.fsa	378.492	144	1858
B, 387	GM949_C08_129R2_030.fsa	382.204	12	48
B, 388	GM949_C08_129R2_030.fsa	383.475	37	338
B, 389	GM949_C08_129R2_030.fsa	384.661	40	422
B, 390	GM949_C08_129R2_030.fsa	385.339	41	327
B, 391	GM949_C08_129R2_030.fsa	386.356	8	16
B, 392	GM949_C08_129R2_030.fsa	388.39	17	88
B, 393	GM949_C08_129R2_030.fsa	389.238	52	476
B, 394	GM949_C08_129R2_030.fsa	391.187	120	1083
B, 395	GM949_C08_129R2_030.fsa	392.204	4	10
B, 396	GM949_C08_129R2_030.fsa	393.305	53	404
B, 397	GM949_C08_129R2_030.fsa	395.424	90	673
B, 398	GM949_C08_129R2_030.fsa	396.441	6	12
B, 399	GM949_C08_129R2_030.fsa	397.627	17	99
B, 400	GM949_C08_129R2_030.fsa	399.322	159	1291
B, 401	GM949_C08_129R2_030.fsa	402.077	202	1852
B, 402	GM949_C08_129R2_030.fsa	403.827	13	55
B, 403	GM949_C08_129R2_030.fsa	404.829	15	37
B, 404	GM949_C08_129R2_030.fsa	405.832	16	71
B, 405	GM949_C08_129R2_030.fsa	407.089	28	212
B, 406	GM949_C08_129R2_030.fsa	408.599	12	48
B, 407	GM949_C08_129R2_030.fsa	409.777	49	329
B, 408	GM949_C08_129R2_030.fsa	410.788	106	879
B, 409	GM949_C08_129R2_030.fsa	411.885	9	23
B, 410	GM949_C08_129R2_030.fsa	413.407	55	497
B, 411	GM949_C08_129R2_030.fsa	414.347	75	934
B, 412	GM949_C08_129R2_030.fsa	416.779	140	1080
B, 413	GM949_C08_129R2_030.fsa	417.91	173	1524
B, 414	GM949_C08_129R2_030.fsa	419.651	14	100
B, 415	GM949_C08_129R2_030.fsa	420.426	8	35
B, 416	GM949_C08_129R2_030.fsa	421.619	17	79
B, 417	GM949_C08_129R2_030.fsa	422.896	71	667
B, 418	GM949_C08_129R2_030.fsa	424.681	6	15
B, 419	GM949_C08_129R2_030.fsa	426.041	12	80
B, 420	GM949_C08_129R2_030.fsa	426.805	12	85
B, 421	GM949_C08_129R2_030.fsa	428.672	49	335
B, 422	GM949_C08_129R2_030.fsa	429.774	70	571
B, 423	GM949_C08_129R2_030.fsa	430.706	35	261
B, 424	GM949_C08_129R2_030.fsa	432.738	27	176
B, 425	GM949_C08_129R2_030.fsa	433.584	22	133
B, 426	GM949_C08_129R2_030.fsa	435.866	129	1031
B, 427	GM949_C08_129R2_030.fsa	438.567	39	401
B, 428	GM949_C08_129R2_030.fsa	439.831	29	209
B, 429	GM949_C08_129R2_030.fsa	441.46	75	637
B, 430	GM949_C08_129R2_030.fsa	442.577	6	9
B, 431	GM949_C08_129R2_030.fsa	445.414	150	3479
B, 432	GM949_C08_129R2_030.fsa	450.151	19	80
B, 433	GM949_C08_129R2_030.fsa	451.013	4	13
B, 434	GM949_C08_129R2_030.fsa	452.221	19	59
B, 435	GM949_C08_129R2_030.fsa	454.034	4074	31691
B, 436	GM949_C08_129R2_030.fsa	455.07	11321	117533
B, 437	GM949_C08_129R2_030.fsa	459.567	9	26
B, 438	GM949_C08_129R2_030.fsa	460.941	6	53
B, 439	GM949_C08_129R2_030.fsa	463.169	14	34
B, 440	GM949_C08_129R2_030.fsa	463.855	10	25
B, 441	GM949_C08_129R2_030.fsa	464.542	13	48
B, 442	GM949_C08_129R2_030.fsa	465.315	7	62
B, 443	GM949_C08_129R2_030.fsa	466.432	4	19
B, 444	GM949_C08_129R2_030.fsa	467.55	5	18
B, 445	GM949_C08_129R2_030.fsa	468.238	8	48
B, 446	GM949_C08_129R2_030.fsa	469.014	10	41
B, 447	GM949_C08_129R2_030.fsa	471.169	6	20
B, 448	GM949_C08_129R2_030.fsa	472.032	9	64
B, 449	GM949_C08_129R2_030.fsa	473.414	10	51
B, 450	GM949_C08_129R2_030.fsa	474.452	8	30
B, 451	GM949_C08_129R2_030.fsa	475.663	9	62
B, 452	GM949_C08_129R2_030.fsa	476.703	7	39
B, 453	GM949_C08_129R2_030.fsa	477.31	6	44
B, 454	GM949_C08_129R2_030.fsa	478.524	5	36
B, 455	GM949_C08_129R2_030.fsa	479.305	6	16
B, 456	GM949_C08_129R2_030.fsa	480.088	11	37
B, 457	GM949_C08_129R2_030.fsa	482.117	13	59
B, 458	GM949_C08_129R2_030.fsa	482.824	11	59
B, 459	GM949_C08_129R2_030.fsa	484.415	9	36
B, 460	GM949_C08_129R2_030.fsa	484.769	9	34
B, 461	GM949_C08_129R2_030.fsa	486.097	8	43
B, 462	GM949_C08_129R2_030.fsa	487.782	10	44
B, 463	GM949_C08_129R2_030.fsa	488.58	6	22
B, 464	GM949_C08_129R2_030.fsa	489.557	11	38
B, 465	GM949_C08_129R2_030.fsa	490.357	13	67
B, 466	GM949_C08_129R2_030.fsa	491.069	7	25
B, 467	GM949_C08_129R2_030.fsa	492.226	8	41
B, 468	GM949_C08_129R2_030.fsa	493.206	10	26
B, 469	GM949_C08_129R2_030.fsa	496.062	20	312
B, 470	GM949_C08_129R2_030.fsa	497.761	9	76
B, 471	GM949_C08_129R2_030.fsa	499.014	8	63
B, 472	GM949_C08_129R2_030.fsa	500.44	5	26
B, 473	GM949_C08_129R2_030.fsa	501.234	6	23
B, 474	GM949_C08_129R2_030.fsa	501.94	6	38
B, 475	GM949_C08_129R2_030.fsa	503.267	8	23
B, 476	GM949_C08_129R2_030.fsa	504.597	11	93
B, 477	GM949_C08_129R2_030.fsa	505.308	9	42
B, 478	GM949_C08_129R2_030.fsa	508.16	17	227
B, 479	GM949_C08_129R2_030.fsa	509.055	11	36
B, 480	GM949_C08_129R2_030.fsa	509.861	5	16
B, 481	GM949_C08_129R2_030.fsa	512.106	47	595
B, 482	GM949_C08_129R2_030.fsa	512.827	35	397
B, 483	GM949_C08_129R2_030.fsa	515.474	11	64
B, 484	GM949_C08_129R2_030.fsa	516.858	6	39
B, 485	GM949_C08_129R2_030.fsa	517.689	9	55
B, 486	GM949_C08_129R2_030.fsa	519.168	11	27
B, 487	GM949_C08_129R2_030.fsa	519.722	9	46
B, 488	GM949_C08_129R2_030.fsa	520.541	9	46
B, 489	GM949_C08_129R2_030.fsa	523.968	11	56
B, 490	GM949_C08_129R2_030.fsa	525.591	9	32
B, 491	GM949_C08_129R2_030.fsa	527.033	11	47
B, 492	GM949_C08_129R2_030.fsa	528.295	10	66
B, 493	GM949_C08_129R2_030.fsa	529.556	10	57
B, 494	GM949_C08_129R2_030.fsa	530.997	12	111
B, 495	GM949_C08_129R2_030.fsa	531.808	8	60
B, 496	GM949_C08_129R2_030.fsa	532.799	6	15
B, 497	GM949_C08_129R2_030.fsa	534.149	12	98
B, 498	GM949_C08_129R2_030.fsa	535.41	8	35
B, 499	GM949_C08_129R2_030.fsa	536.4	10	49
B, 500	GM949_C08_129R2_030.fsa	537.84	12	71
B, 501	GM949_C08_129R2_030.fsa	539.01	9	39
B, 502	GM949_C08_129R2_030.fsa	540	11	55
B, 503	GM949_C08_129R2_030.fsa	541.561	13	52
B, 504	GM949_C08_129R2_030.fsa	542.481	14	54
B, 505	GM949_C08_129R2_030.fsa	543.31	10	55
B, 506	GM949_C08_129R2_030.fsa	544.14	6	22
B, 507	GM949_C08_129R2_030.fsa	545.156	9	53
B, 508	GM949_C08_129R2_030.fsa	546.358	8	43
B, 509	GM949_C08_129R2_030.fsa	547.284	11	53
B, 510	GM949_C08_129R2_030.fsa	548.026	9	50
B, 511	GM949_C08_129R2_030.fsa	549.605	7	46
B, 512	GM949_C08_129R2_030.fsa	550.536	8	32
B, 513	GM949_C08_129R2_030.fsa	551.56	9	59
B, 514	GM949_C08_129R2_030.fsa	552.493	7	17
B, 515	GM949_C08_129R2_030.fsa	553.801	11	40
B, 516	GM949_C08_129R2_030.fsa	556.612	5	23
B, 517	GM949_C08_129R2_030.fsa	557.928	10	67
B, 518	GM949_C08_129R2_030.fsa	560	6	18
B, 519	GM949_C08_129R2_030.fsa	560.846	10	60
B, 520	GM949_C08_129R2_030.fsa	562.825	11	36
B, 521	GM949_C08_129R2_030.fsa	564.336	14	81
B, 522	GM949_C08_129R2_030.fsa	565.755	14	55
B, 523	GM949_C08_129R2_030.fsa	567.652	12	59
B, 524	GM949_C08_129R2_030.fsa	568.317	9	36
B, 525	GM949_C08_129R2_030.fsa	569.934	11	40
B, 526	GM949_C08_129R2_030.fsa	570.697	7	19
B, 527	GM949_C08_129R2_030.fsa	571.555	10	39
B, 528	GM949_C08_129R2_030.fsa	572.319	4	13
B, 529	GM949_C08_129R2_030.fsa	573.658	8	45
B, 530	GM949_C08_129R2_030.fsa	576.918	10	63
B, 531	GM949_C08_129R2_030.fsa	578.361	8	40
B, 532	GM949_C08_129R2_030.fsa	579.132	7	27
B, 533	GM949_C08_129R2_030.fsa	580.097	8	53
B, 534	GM949_C08_129R2_030.fsa	581.064	12	61
B, 535	GM949_C08_129R2_030.fsa	582.323	8	40
B, 536	GM949_C08_129R2_030.fsa	583.002	6	22
B, 537	GM949_C08_129R2_030.fsa	584.168	12	74
B, 538	GM949_C08_129R2_030.fsa	585.141	13	60
B, 539	GM949_C08_129R2_030.fsa	586.018	9	34
B, 540	GM949_C08_129R2_030.fsa	587.579	10	72
B, 541	GM949_C08_129R2_030.fsa	590.026	7	27
B, 542	GM949_C08_129R2_030.fsa	591.204	7	57
B, 543	GM949_C08_129R2_030.fsa	592.777	11	74
B, 544	GM949_C08_129R2_030.fsa	593.663	15	64
B, 545	GM949_C08_129R2_030.fsa	594.452	5	16
B, 546	GM949_C08_129R2_030.fsa	594.946	8	69
B, 547	GM949_C08_129R2_030.fsa	596.726	4	19
B, 548	GM949_C08_129R2_030.fsa	598.708	10	57
B, 549	GM949_C08_129R2_030.fsa	599.9	9	40
B, 550	GM949_C08_129R2_030.fsa	600.686	8	23
B, 551	GM949_C08_129R2_030.fsa	602.157	9	49
B, 552	GM949_C08_129R2_030.fsa	604.02	13	63
B, 553	GM949_C08_129R2_030.fsa	605.196	9	67
B, 554	GM949_C08_129R2_030.fsa	606.471	10	45
B, 555	GM949_C08_129R2_030.fsa	608.726	7	26
B, 556	GM949_C08_129R2_030.fsa	610.49	12	109
B, 557	GM949_C08_129R2_030.fsa	611.667	6	32
B, 558	GM949_C08_129R2_030.fsa	612.451	10	44
B, 559	GM949_C08_129R2_030.fsa	613.235	8	44
B, 560	GM949_C08_129R2_030.fsa	615.588	7	52
B, 561	GM949_C08_129R2_030.fsa	616.765	9	37
B, 562	GM949_C08_129R2_030.fsa	617.745	9	61
B, 563	GM949_C08_129R2_030.fsa	619.02	6	30
B, 564	GM949_C08_129R2_030.fsa	620.392	11	60
B, 565	GM949_C08_129R2_030.fsa	621.078	9	51
B, 566	GM949_C08_129R2_030.fsa	623.529	14	62
B, 567	GM949_C08_129R2_030.fsa	625.588	10	34
B, 568	GM949_C08_129R2_030.fsa	627.059	10	62
B, 569	GM949_C08_129R2_030.fsa	628.529	11	44
B, 570	GM949_C08_129R2_030.fsa	630	9	42
B, 571	GM949_C08_129R2_030.fsa	631.863	9	64
G, 1	GM949_C08_129R2_030.fsa	454.12	78	388
G, 2	GM949_C08_129R2_030.fsa	455.157	211	2148
Y, 1	GM949_C08_129R2_030.fsa	29.3558	104	430
Y, 2	GM949_C08_129R2_030.fsa	455.243	307	3282
R, 1	GM949_C08_129R2_030.fsa	454.379	55	114
O, 1	GM949_C08_129R2_030.fsa	20	299	3048
O, 2	GM949_C08_129R2_030.fsa	40	264	1953
O, 3	GM949_C08_129R2_030.fsa	60	536	2848
O, 4	GM949_C08_129R2_030.fsa	80	341	1857
O, 5	GM949_C08_129R2_030.fsa	100	539	2805
O, 6	GM949_C08_129R2_030.fsa	114	618	3130
O, 7	GM949_C08_129R2_030.fsa	120	476	2483
O, 8	GM949_C08_129R2_030.fsa	140	388	1959
O, 9	GM949_C08_129R2_030.fsa	160	421	2201
O, 10	GM949_C08_129R2_030.fsa	180	523	2662
O, 11	GM949_C08_129R2_030.fsa	200	419	2243
O, 12	GM949_C08_129R2_030.fsa	214	424	2267
O, 13	GM949_C08_129R2_030.fsa	220	346	1915
O, 14	GM949_C08_129R2_030.fsa	240	545	3080
O, 15	GM949_C08_129R2_030.fsa	250	260	1482
O, 16	GM949_C08_129R2_030.fsa	260	415	2454
O, 17	GM949_C08_129R2_030.fsa	280	452	2765
O, 18	GM949_C08_129R2_030.fsa	300	460	2956
O, 19	GM949_C08_129R2_030.fsa	314	281	1937
O, 20	GM949_C08_129R2_030.fsa	320	316	2287
O, 21	GM949_C08_129R2_030.fsa	340	374	2832
O, 22	GM949_C08_129R2_030.fsa	360	311	2380
O, 23	GM949_C08_129R2_030.fsa	380	211	1610
O, 24	GM949_C08_129R2_030.fsa	400	280	2320
O, 25	GM949_C08_129R2_030.fsa	414	255	2276
O, 26	GM949_C08_129R2_030.fsa	420	252	2175
O, 27	GM949_C08_129R2_030.fsa	440	300	2695
O, 28	GM949_C08_129R2_030.fsa	460	326	3069
O, 29	GM949_C08_129R2_030.fsa	480	304	3097
O, 30	GM949_C08_129R2_030.fsa	500	145	1432
O, 31	GM949_C08_129R2_030.fsa	514	156	1585
O, 32	GM949_C08_129R2_030.fsa	520	329	3483
O, 33	GM949_C08_129R2_030.fsa	540	270	2927
O, 34	GM949_C08_129R2_030.fsa	560	182	2062
O, 35	GM949_C08_129R2_030.fsa	580	274	2914
O, 36	GM949_C08_129R2_030.fsa	600	173	2017

## Sheet: 129R3
Dye/Sample Peak	Sample File Name	Size	Height	Area in Point
B, 1	GM949_C09_129R3_038.fsa		11	40
B, 2	GM949_C09_129R3_038.fsa		7	30
B, 3	GM949_C09_129R3_038.fsa		11	70
B, 4	GM949_C09_129R3_038.fsa		16	77
B, 5	GM949_C09_129R3_038.fsa		12	58
B, 6	GM949_C09_129R3_038.fsa		8	26
B, 7	GM949_C09_129R3_038.fsa		11	38
B, 8	GM949_C09_129R3_038.fsa		8	40
B, 9	GM949_C09_129R3_038.fsa		9	38
B, 10	GM949_C09_129R3_038.fsa		7	31
B, 11	GM949_C09_129R3_038.fsa		9	45
B, 12	GM949_C09_129R3_038.fsa		13	73
B, 13	GM949_C09_129R3_038.fsa		11	67
B, 14	GM949_C09_129R3_038.fsa		9	40
B, 15	GM949_C09_129R3_038.fsa		12	91
B, 16	GM949_C09_129R3_038.fsa		8	15
B, 17	GM949_C09_129R3_038.fsa		10	72
B, 18	GM949_C09_129R3_038.fsa		6	40
B, 19	GM949_C09_129R3_038.fsa		10	39
B, 20	GM949_C09_129R3_038.fsa		4	13
B, 21	GM949_C09_129R3_038.fsa		10	36
B, 22	GM949_C09_129R3_038.fsa		6	25
B, 23	GM949_C09_129R3_038.fsa		11	46
B, 24	GM949_C09_129R3_038.fsa		9	36
B, 25	GM949_C09_129R3_038.fsa		9	34
B, 26	GM949_C09_129R3_038.fsa		11	67
B, 27	GM949_C09_129R3_038.fsa		12	50
B, 28	GM949_C09_129R3_038.fsa		19	119
B, 29	GM949_C09_129R3_038.fsa		8	73
B, 30	GM949_C09_129R3_038.fsa		10	30
B, 31	GM949_C09_129R3_038.fsa		11	48
B, 32	GM949_C09_129R3_038.fsa		9	50
B, 33	GM949_C09_129R3_038.fsa		12	79
B, 34	GM949_C09_129R3_038.fsa		11	48
B, 35	GM949_C09_129R3_038.fsa		7	17
B, 36	GM949_C09_129R3_038.fsa		9	22
B, 37	GM949_C09_129R3_038.fsa		11	61
B, 38	GM949_C09_129R3_038.fsa		7	34
B, 39	GM949_C09_129R3_038.fsa		10	66
B, 40	GM949_C09_129R3_038.fsa		17	52
B, 41	GM949_C09_129R3_038.fsa		9	59
B, 42	GM949_C09_129R3_038.fsa		9	68
B, 43	GM949_C09_129R3_038.fsa		6	18
B, 44	GM949_C09_129R3_038.fsa		7	16
B, 45	GM949_C09_129R3_038.fsa		12	41
B, 46	GM949_C09_129R3_038.fsa		15	47
B, 47	GM949_C09_129R3_038.fsa		6	41
B, 48	GM949_C09_129R3_038.fsa		11	45
B, 49	GM949_C09_129R3_038.fsa		8	52
B, 50	GM949_C09_129R3_038.fsa		9	50
B, 51	GM949_C09_129R3_038.fsa		11	63
B, 52	GM949_C09_129R3_038.fsa		7	34
B, 53	GM949_C09_129R3_038.fsa		10	63
B, 54	GM949_C09_129R3_038.fsa		8	47
B, 55	GM949_C09_129R3_038.fsa		9	54
B, 56	GM949_C09_129R3_038.fsa		11	42
B, 57	GM949_C09_129R3_038.fsa		11	81
B, 58	GM949_C09_129R3_038.fsa		13	52
B, 59	GM949_C09_129R3_038.fsa		9	42
B, 60	GM949_C09_129R3_038.fsa		18	171
B, 61	GM949_C09_129R3_038.fsa		9	52
B, 62	GM949_C09_129R3_038.fsa		10	33
B, 63	GM949_C09_129R3_038.fsa		12	96
B, 64	GM949_C09_129R3_038.fsa		13	108
B, 65	GM949_C09_129R3_038.fsa		9	54
B, 66	GM949_C09_129R3_038.fsa		10	50
B, 67	GM949_C09_129R3_038.fsa		9	39
B, 68	GM949_C09_129R3_038.fsa		11	102
B, 69	GM949_C09_129R3_038.fsa		14	75
B, 70	GM949_C09_129R3_038.fsa		129	1100
B, 71	GM949_C09_129R3_038.fsa		58	611
B, 72	GM949_C09_129R3_038.fsa		86	541
B, 73	GM949_C09_129R3_038.fsa		106	653
B, 74	GM949_C09_129R3_038.fsa		16	48
B, 75	GM949_C09_129R3_038.fsa	1.1348	44	314
B, 76	GM949_C09_129R3_038.fsa	3.1206	31	179
B, 77	GM949_C09_129R3_038.fsa	4.6809	13	89
B, 78	GM949_C09_129R3_038.fsa	6.0993	16	85
B, 79	GM949_C09_129R3_038.fsa	7.6596	6	16
B, 80	GM949_C09_129R3_038.fsa	9.5036	11	75
B, 81	GM949_C09_129R3_038.fsa	12.766	7	33
B, 82	GM949_C09_129R3_038.fsa	13.9007	51	200
B, 83	GM949_C09_129R3_038.fsa	15.6028	17	108
B, 84	GM949_C09_129R3_038.fsa	16.1702	19	78
B, 85	GM949_C09_129R3_038.fsa	17.305	22	141
B, 86	GM949_C09_129R3_038.fsa	19.1489	26	77
B, 87	GM949_C09_129R3_038.fsa	20.6444	178	954
B, 88	GM949_C09_129R3_038.fsa	22.3904	91	617
B, 89	GM949_C09_129R3_038.fsa	23.6368	76	439
B, 90	GM949_C09_129R3_038.fsa	25.1677	5	19
B, 91	GM949_C09_129R3_038.fsa	27.5568	19	49
B, 92	GM949_C09_129R3_038.fsa	29.4452	2880	14641
B, 93	GM949_C09_129R3_038.fsa	31.148	1798	10359
B, 94	GM949_C09_129R3_038.fsa	33.3603	590	2778
B, 95	GM949_C09_129R3_038.fsa	34.9776	315	1514
B, 96	GM949_C09_129R3_038.fsa	36.1678	368	1775
B, 97	GM949_C09_129R3_038.fsa	37.7251	191	821
B, 98	GM949_C09_129R3_038.fsa	38.9978	63	225
B, 99	GM949_C09_129R3_038.fsa	40.7002	82	459
B, 100	GM949_C09_129R3_038.fsa	42.4316	7	23
B, 101	GM949_C09_129R3_038.fsa	43.9106	46	248
B, 102	GM949_C09_129R3_038.fsa	44.9232	175	1039
B, 103	GM949_C09_129R3_038.fsa	46.5907	140	773
B, 104	GM949_C09_129R3_038.fsa	48.5596	9	60
B, 105	GM949_C09_129R3_038.fsa	50.1744	34	234
B, 106	GM949_C09_129R3_038.fsa	51.4499	67	510
B, 107	GM949_C09_129R3_038.fsa	53.0243	6	21
B, 108	GM949_C09_129R3_038.fsa	54.2684	492	2483
B, 109	GM949_C09_129R3_038.fsa	56.1095	124	511
B, 110	GM949_C09_129R3_038.fsa	57.2202	165	750
B, 111	GM949_C09_129R3_038.fsa	58.0213	66	247
B, 112	GM949_C09_129R3_038.fsa	59.1138	489	2277
B, 113	GM949_C09_129R3_038.fsa	60.625	126	589
B, 114	GM949_C09_129R3_038.fsa	61.5607	53	216
B, 115	GM949_C09_129R3_038.fsa	63.2184	185	879
B, 116	GM949_C09_129R3_038.fsa	64.4569	19	75
B, 117	GM949_C09_129R3_038.fsa	65.8968	33	146
B, 118	GM949_C09_129R3_038.fsa	66.8195	223	1032
B, 119	GM949_C09_129R3_038.fsa	68.0463	60	282
B, 120	GM949_C09_129R3_038.fsa	69.0656	195	959
B, 121	GM949_C09_129R3_038.fsa	70.0822	68	308
B, 122	GM949_C09_129R3_038.fsa	71.9051	100	421
B, 123	GM949_C09_129R3_038.fsa	72.7125	14	57
B, 124	GM949_C09_129R3_038.fsa	73.9202	41	194
B, 125	GM949_C09_129R3_038.fsa	74.9237	75	363
B, 126	GM949_C09_129R3_038.fsa	77.0223	86	516
B, 127	GM949_C09_129R3_038.fsa	78.0175	217	1044
B, 128	GM949_C09_129R3_038.fsa	80.1955	119	598
B, 129	GM949_C09_129R3_038.fsa	81.1721	307	1541
B, 130	GM949_C09_129R3_038.fsa	82.147	41	165
B, 131	GM949_C09_129R3_038.fsa	83.0232	15	44
B, 132	GM949_C09_129R3_038.fsa	84.0923	159	705
B, 133	GM949_C09_129R3_038.fsa	85.0625	66	269
B, 134	GM949_C09_129R3_038.fsa	86.2248	50	228
B, 135	GM949_C09_129R3_038.fsa	87.2882	476	2281
B, 136	GM949_C09_129R3_038.fsa	88.5426	31	142
B, 137	GM949_C09_129R3_038.fsa	89.5057	62	334
B, 138	GM949_C09_129R3_038.fsa	90.4673	160	776
B, 139	GM949_C09_129R3_038.fsa	91.6192	36	142
B, 140	GM949_C09_129R3_038.fsa	92.6732	143	669
B, 141	GM949_C09_129R3_038.fsa	93.7254	86	532
B, 142	GM949_C09_129R3_038.fsa	95.2525	263	1299
B, 143	GM949_C09_129R3_038.fsa	96.3001	102	437
B, 144	GM949_C09_129R3_038.fsa	97.6309	26	98
B, 145	GM949_C09_129R3_038.fsa	98.4848	105	520
B, 146	GM949_C09_129R3_038.fsa	99.5269	342	1647
B, 147	GM949_C09_129R3_038.fsa	100.675	29	109
B, 148	GM949_C09_129R3_038.fsa	101.638	138	649
B, 149	GM949_C09_129R3_038.fsa	102.887	185	872
B, 150	GM949_C09_129R3_038.fsa	104.707	48	338
B, 151	GM949_C09_129R3_038.fsa	105.758	171	819
B, 152	GM949_C09_129R3_038.fsa	106.712	51	231
B, 153	GM949_C09_129R3_038.fsa	107.854	307	1453
B, 154	GM949_C09_129R3_038.fsa	109.089	54	202
B, 155	GM949_C09_129R3_038.fsa	110.226	254	1701
B, 156	GM949_C09_129R3_038.fsa	111.927	115	522
B, 157	GM949_C09_129R3_038.fsa	113.059	25	77
B, 158	GM949_C09_129R3_038.fsa	114.186	302	1422
B, 159	GM949_C09_129R3_038.fsa	115.393	33	127
B, 160	GM949_C09_129R3_038.fsa	116.596	212	1556
B, 161	GM949_C09_129R3_038.fsa	118.072	138	710
B, 162	GM949_C09_129R3_038.fsa	120.09	132	603
B, 163	GM949_C09_129R3_038.fsa	121.263	154	649
B, 164	GM949_C09_129R3_038.fsa	122.255	50	225
B, 165	GM949_C09_129R3_038.fsa	122.977	43	161
B, 166	GM949_C09_129R3_038.fsa	123.967	669	3432
B, 167	GM949_C09_129R3_038.fsa	124.957	50	253
B, 168	GM949_C09_129R3_038.fsa	126.037	31	139
B, 169	GM949_C09_129R3_038.fsa	127.834	100	560
B, 170	GM949_C09_129R3_038.fsa	129.36	73	399
B, 171	GM949_C09_129R3_038.fsa	130.885	129	655
B, 172	GM949_C09_129R3_038.fsa	132.228	101	491
B, 173	GM949_C09_129R3_038.fsa	133.392	188	1024
B, 174	GM949_C09_129R3_038.fsa	134.197	85	383
B, 175	GM949_C09_129R3_038.fsa	135.181	183	881
B, 176	GM949_C09_129R3_038.fsa	136.342	13	48
B, 177	GM949_C09_129R3_038.fsa	137.325	290	1415
B, 178	GM949_C09_129R3_038.fsa	138.484	34	126
B, 179	GM949_C09_129R3_038.fsa	139.643	290	2115
B, 180	GM949_C09_129R3_038.fsa	141.189	86	404
B, 181	GM949_C09_129R3_038.fsa	142.377	40	175
B, 182	GM949_C09_129R3_038.fsa	143.474	414	1939
B, 183	GM949_C09_129R3_038.fsa	144.662	36	174
B, 184	GM949_C09_129R3_038.fsa	145.758	244	1175
B, 185	GM949_C09_129R3_038.fsa	146.854	99	486
B, 186	GM949_C09_129R3_038.fsa	147.677	94	425
B, 187	GM949_C09_129R3_038.fsa	149.595	263	1379
B, 188	GM949_C09_129R3_038.fsa	150.69	113	570
B, 189	GM949_C09_129R3_038.fsa	151.512	40	200
B, 190	GM949_C09_129R3_038.fsa	152.425	14	75
B, 191	GM949_C09_129R3_038.fsa	153.429	718	3662
B, 192	GM949_C09_129R3_038.fsa	154.434	50	237
B, 193	GM949_C09_129R3_038.fsa	155.438	158	814
B, 194	GM949_C09_129R3_038.fsa	156.533	11	51
B, 195	GM949_C09_129R3_038.fsa	157.719	472	2313
B, 196	GM949_C09_129R3_038.fsa	158.814	94	463
B, 197	GM949_C09_129R3_038.fsa	159.726	59	254
B, 198	GM949_C09_129R3_038.fsa	161.348	93	494
B, 199	GM949_C09_129R3_038.fsa	162.515	231	1130
B, 200	GM949_C09_129R3_038.fsa	163.502	50	208
B, 201	GM949_C09_129R3_038.fsa	164.488	32	159
B, 202	GM949_C09_129R3_038.fsa	165.473	103	507
B, 203	GM949_C09_129R3_038.fsa	166.369	14	63
B, 204	GM949_C09_129R3_038.fsa	167.442	208	1032
B, 205	GM949_C09_129R3_038.fsa	168.694	54	235
B, 206	GM949_C09_129R3_038.fsa	169.677	178	1103
B, 207	GM949_C09_129R3_038.fsa	171.283	130	669
B, 208	GM949_C09_129R3_038.fsa	173.245	137	689
B, 209	GM949_C09_129R3_038.fsa	174.402	162	741
B, 210	GM949_C09_129R3_038.fsa	175.381	36	125
B, 211	GM949_C09_129R3_038.fsa	176.182	28	89
B, 212	GM949_C09_129R3_038.fsa	177.071	144	712
B, 213	GM949_C09_129R3_038.fsa	178.137	12	68
B, 214	GM949_C09_129R3_038.fsa	179.113	223	1148
B, 215	GM949_C09_129R3_038.fsa	180.447	12	42
B, 216	GM949_C09_129R3_038.fsa	181.43	272	1366
B, 217	GM949_C09_129R3_038.fsa	182.591	128	615
B, 218	GM949_C09_129R3_038.fsa	183.394	65	352
B, 219	GM949_C09_129R3_038.fsa	185.356	233	1204
B, 220	GM949_C09_129R3_038.fsa	186.514	104	461
B, 221	GM949_C09_129R3_038.fsa	187.494	30	151
B, 222	GM949_C09_129R3_038.fsa	188.383	23	112
B, 223	GM949_C09_129R3_038.fsa	189.54	363	2512
B, 224	GM949_C09_129R3_038.fsa	191.495	12	37
B, 225	GM949_C09_129R3_038.fsa	192.205	13	86
B, 226	GM949_C09_129R3_038.fsa	193.98	579	3046
B, 227	GM949_C09_129R3_038.fsa	195.31	30	167
B, 228	GM949_C09_129R3_038.fsa	196.55	166	879
B, 229	GM949_C09_129R3_038.fsa	197.789	12	61
B, 230	GM949_C09_129R3_038.fsa	198.939	267	1435
B, 231	GM949_C09_129R3_038.fsa	200	118	657
B, 232	GM949_C09_129R3_038.fsa	200.963	68	376
B, 233	GM949_C09_129R3_038.fsa	202.888	261	1421
B, 234	GM949_C09_129R3_038.fsa	203.938	113	566
B, 235	GM949_C09_129R3_038.fsa	204.989	36	168
B, 236	GM949_C09_129R3_038.fsa	205.951	22	94
B, 237	GM949_C09_129R3_038.fsa	207.001	126	676
B, 238	GM949_C09_129R3_038.fsa	207.789	23	103
B, 239	GM949_C09_129R3_038.fsa	208.839	189	1018
B, 240	GM949_C09_129R3_038.fsa	209.888	30	107
B, 241	GM949_C09_129R3_038.fsa	211.026	161	1000
B, 242	GM949_C09_129R3_038.fsa	211.726	84	431
B, 243	GM949_C09_129R3_038.fsa	212.688	111	613
B, 244	GM949_C09_129R3_038.fsa	214.619	170	902
B, 245	GM949_C09_129R3_038.fsa	215.59	61	280
B, 246	GM949_C09_129R3_038.fsa	216.562	57	276
B, 247	GM949_C09_129R3_038.fsa	217.973	44	233
B, 248	GM949_C09_129R3_038.fsa	218.943	104	516
B, 249	GM949_C09_129R3_038.fsa	220	25	122
B, 250	GM949_C09_129R3_038.fsa	220.861	401	2215
B, 251	GM949_C09_129R3_038.fsa	221.981	12	43
B, 252	GM949_C09_129R3_038.fsa	223.013	208	1161
B, 253	GM949_C09_129R3_038.fsa	224.046	105	608
B, 254	GM949_C09_129R3_038.fsa	224.992	63	282
B, 255	GM949_C09_129R3_038.fsa	226.797	238	1344
B, 256	GM949_C09_129R3_038.fsa	227.913	101	516
B, 257	GM949_C09_129R3_038.fsa	228.944	20	117
B, 258	GM949_C09_129R3_038.fsa	229.802	24	85
B, 259	GM949_C09_129R3_038.fsa	230.746	134	736
B, 260	GM949_C09_129R3_038.fsa	232.633	159	855
B, 261	GM949_C09_129R3_038.fsa	233.748	14	53
B, 262	GM949_C09_129R3_038.fsa	234.777	354	2032
B, 263	GM949_C09_129R3_038.fsa	235.805	77	404
B, 264	GM949_C09_129R3_038.fsa	236.661	38	195
B, 265	GM949_C09_129R3_038.fsa	237.689	26	114
B, 266	GM949_C09_129R3_038.fsa	238.46	52	291
B, 267	GM949_C09_129R3_038.fsa	239.572	141	822
B, 268	GM949_C09_129R3_038.fsa	240.53	39	162
B, 269	GM949_C09_129R3_038.fsa	241.588	31	129
B, 270	GM949_C09_129R3_038.fsa	242.557	100	540
B, 271	GM949_C09_129R3_038.fsa	243.437	9	35
B, 272	GM949_C09_129R3_038.fsa	244.403	85	442
B, 273	GM949_C09_129R3_038.fsa	245.456	76	464
B, 274	GM949_C09_129R3_038.fsa	246.332	13	63
B, 275	GM949_C09_129R3_038.fsa	248.43	517	4456
B, 276	GM949_C09_129R3_038.fsa	251.186	24	130
B, 277	GM949_C09_129R3_038.fsa	252.875	123	745
B, 278	GM949_C09_129R3_038.fsa	253.886	16	132
B, 279	GM949_C09_129R3_038.fsa	255.4	193	1218
B, 280	GM949_C09_129R3_038.fsa	256.658	16	83
B, 281	GM949_C09_129R3_038.fsa	257.83	215	1252
B, 282	GM949_C09_129R3_038.fsa	258.916	51	309
B, 283	GM949_C09_129R3_038.fsa	260	38	225
B, 284	GM949_C09_129R3_038.fsa	260.935	39	175
B, 285	GM949_C09_129R3_038.fsa	262.041	248	1554
B, 286	GM949_C09_129R3_038.fsa	263.061	13	41
B, 287	GM949_C09_129R3_038.fsa	263.912	66	334
B, 288	GM949_C09_129R3_038.fsa	264.847	307	1890
B, 289	GM949_C09_129R3_038.fsa	267.059	32	214
B, 290	GM949_C09_129R3_038.fsa	267.91	91	554
B, 291	GM949_C09_129R3_038.fsa	269.101	8	26
B, 292	GM949_C09_129R3_038.fsa	269.952	38	195
B, 293	GM949_C09_129R3_038.fsa	270.888	27	119
B, 294	GM949_C09_129R3_038.fsa	271.825	43	242
B, 295	GM949_C09_129R3_038.fsa	272.761	210	1301
B, 296	GM949_C09_129R3_038.fsa	273.953	11	41
B, 297	GM949_C09_129R3_038.fsa	275.656	58	322
B, 298	GM949_C09_129R3_038.fsa	276.763	35	142
B, 299	GM949_C09_129R3_038.fsa	277.7	337	2170
B, 300	GM949_C09_129R3_038.fsa	279.489	27	175
B, 301	GM949_C09_129R3_038.fsa	280.506	11	36
B, 302	GM949_C09_129R3_038.fsa	281.434	114	636
B, 303	GM949_C09_129R3_038.fsa	282.361	7	33
B, 304	GM949_C09_129R3_038.fsa	283.372	30	117
B, 305	GM949_C09_129R3_038.fsa	284.215	44	239
B, 306	GM949_C09_129R3_038.fsa	285.393	75	441
B, 307	GM949_C09_129R3_038.fsa	286.235	21	116
B, 308	GM949_C09_129R3_038.fsa	287.161	5	8
B, 309	GM949_C09_129R3_038.fsa	288.17	254	1654
B, 310	GM949_C09_129R3_038.fsa	289.179	46	215
B, 311	GM949_C09_129R3_038.fsa	289.935	6	23
B, 312	GM949_C09_129R3_038.fsa	291.028	205	1324
B, 313	GM949_C09_129R3_038.fsa	291.868	19	81
B, 314	GM949_C09_129R3_038.fsa	292.875	11	30
B, 315	GM949_C09_129R3_038.fsa	293.882	109	689
B, 316	GM949_C09_129R3_038.fsa	294.889	11	47
B, 317	GM949_C09_129R3_038.fsa	296.817	11	57
B, 318	GM949_C09_129R3_038.fsa	297.823	17	68
B, 319	GM949_C09_129R3_038.fsa	298.828	10	41
B, 320	GM949_C09_129R3_038.fsa	299.581	13	93
B, 321	GM949_C09_129R3_038.fsa	300.58	30	224
B, 322	GM949_C09_129R3_038.fsa	301.659	24	167
B, 323	GM949_C09_129R3_038.fsa	302.656	5	19
B, 324	GM949_C09_129R3_038.fsa	303.572	76	500
B, 325	GM949_C09_129R3_038.fsa	304.656	93	594
B, 326	GM949_C09_129R3_038.fsa	305.743	7	24
B, 327	GM949_C09_129R3_038.fsa	306.58	27	151
B, 328	GM949_C09_129R3_038.fsa	307.586	469	3256
B, 329	GM949_C09_129R3_038.fsa	308.594	57	331
B, 330	GM949_C09_129R3_038.fsa	309.435	3	12
B, 331	GM949_C09_129R3_038.fsa	310.446	85	546
B, 332	GM949_C09_129R3_038.fsa	311.375	16	88
B, 333	GM949_C09_129R3_038.fsa	312.559	48	316
B, 334	GM949_C09_129R3_038.fsa	313.576	7	30
B, 335	GM949_C09_129R3_038.fsa	314.608	34	220
B, 336	GM949_C09_129R3_038.fsa	315.39	50	329
B, 337	GM949_C09_129R3_038.fsa	316.519	12	47
B, 338	GM949_C09_129R3_038.fsa	317.65	29	175
B, 339	GM949_C09_129R3_038.fsa	318.694	117	792
B, 340	GM949_C09_129R3_038.fsa	319.826	7	17
B, 341	GM949_C09_129R3_038.fsa	320.936	129	839
B, 342	GM949_C09_129R3_038.fsa	321.871	218	1707
B, 343	GM949_C09_129R3_038.fsa	323.907	93	610
B, 344	GM949_C09_129R3_038.fsa	324.838	179	1302
B, 345	GM949_C09_129R3_038.fsa	325.769	4	14
B, 346	GM949_C09_129R3_038.fsa	326.951	144	1137
B, 347	GM949_C09_129R3_038.fsa	327.794	116	779
B, 348	GM949_C09_129R3_038.fsa	328.72	5	13
B, 349	GM949_C09_129R3_038.fsa	329.814	109	657
B, 350	GM949_C09_129R3_038.fsa	330.738	154	1111
B, 351	GM949_C09_129R3_038.fsa	331.829	98	609
B, 352	GM949_C09_129R3_038.fsa	332.834	47	169
B, 353	GM949_C09_129R3_038.fsa	333.671	33	124
B, 354	GM949_C09_129R3_038.fsa	335.675	179	1322
B, 355	GM949_C09_129R3_038.fsa	336.592	66	414
B, 356	GM949_C09_129R3_038.fsa	338.339	147	1124
B, 357	GM949_C09_129R3_038.fsa	339.419	4	16
B, 358	GM949_C09_129R3_038.fsa	340.252	6	15
B, 359	GM949_C09_129R3_038.fsa	341.346	173	1179
B, 360	GM949_C09_129R3_038.fsa	342.355	15	34
B, 361	GM949_C09_129R3_038.fsa	343.28	193	1458
B, 362	GM949_C09_129R3_038.fsa	344.121	55	361
B, 363	GM949_C09_129R3_038.fsa	345.13	68	431
B, 364	GM949_C09_129R3_038.fsa	346.98	123	884
B, 365	GM949_C09_129R3_038.fsa	348.745	9	32
B, 366	GM949_C09_129R3_038.fsa	349.921	39	258
B, 367	GM949_C09_129R3_038.fsa	350.846	37	189
B, 368	GM949_C09_129R3_038.fsa	351.686	3	14
B, 369	GM949_C09_129R3_038.fsa	352.862	51	305
B, 370	GM949_C09_129R3_038.fsa	353.954	62	395
B, 371	GM949_C09_129R3_038.fsa	354.794	14	63
B, 372	GM949_C09_129R3_038.fsa	355.97	42	240
B, 373	GM949_C09_129R3_038.fsa	356.81	6	23
B, 374	GM949_C09_129R3_038.fsa	358.153	8	49
B, 375	GM949_C09_129R3_038.fsa	358.909	12	50
B, 376	GM949_C09_129R3_038.fsa	359.832	26	186
B, 377	GM949_C09_129R3_038.fsa	361.001	34	278
B, 378	GM949_C09_129R3_038.fsa	361.836	44	373
B, 379	GM949_C09_129R3_038.fsa	363.923	31	175
B, 380	GM949_C09_129R3_038.fsa	365.677	50	318
B, 381	GM949_C09_129R3_038.fsa	366.764	17	116
B, 382	GM949_C09_129R3_038.fsa	367.684	44	266
B, 383	GM949_C09_129R3_038.fsa	368.687	10	30
B, 384	GM949_C09_129R3_038.fsa	370.444	10	44
B, 385	GM949_C09_129R3_038.fsa	371.198	12	42
B, 386	GM949_C09_129R3_038.fsa	372.37	16	97
B, 387	GM949_C09_129R3_038.fsa	373.291	30	224
B, 388	GM949_C09_129R3_038.fsa	375.302	10	32
B, 389	GM949_C09_129R3_038.fsa	376.308	20	107
B, 390	GM949_C09_129R3_038.fsa	377.566	147	1346
B, 391	GM949_C09_129R3_038.fsa	378.489	181	2348
B, 392	GM949_C09_129R3_038.fsa	381.277	9	23
B, 393	GM949_C09_129R3_038.fsa	382.128	9	43
B, 394	GM949_C09_129R3_038.fsa	383.32	38	327
B, 395	GM949_C09_129R3_038.fsa	384.341	50	462
B, 396	GM949_C09_129R3_038.fsa	385.107	46	454
B, 397	GM949_C09_129R3_038.fsa	387.15	9	41
B, 398	GM949_C09_129R3_038.fsa	389.278	61	576
B, 399	GM949_C09_129R3_038.fsa	391.235	147	1334
B, 400	GM949_C09_129R3_038.fsa	393.277	67	512
B, 401	GM949_C09_129R3_038.fsa	394.299	9	25
B, 402	GM949_C09_129R3_038.fsa	395.49	120	924
B, 403	GM949_C09_129R3_038.fsa	396.511	12	50
B, 404	GM949_C09_129R3_038.fsa	397.447	25	149
B, 405	GM949_C09_129R3_038.fsa	399.234	201	1628
B, 406	GM949_C09_129R3_038.fsa	400.831	11	62
B, 407	GM949_C09_129R3_038.fsa	402.079	264	2360
B, 408	GM949_C09_129R3_038.fsa	403.996	13	61
B, 409	GM949_C09_129R3_038.fsa	404.999	14	62
B, 410	GM949_C09_129R3_038.fsa	405.835	22	112
B, 411	GM949_C09_129R3_038.fsa	406.924	40	318
B, 412	GM949_C09_129R3_038.fsa	408.014	12	37
B, 413	GM949_C09_129R3_038.fsa	408.602	17	64
B, 414	GM949_C09_129R3_038.fsa	409.695	64	535
B, 415	GM949_C09_129R3_038.fsa	410.706	138	1177
B, 416	GM949_C09_129R3_038.fsa	411.802	10	49
B, 417	GM949_C09_129R3_038.fsa	413.323	79	711
B, 418	GM949_C09_129R3_038.fsa	414.26	103	1258
B, 419	GM949_C09_129R3_038.fsa	416.866	174	1357
B, 420	GM949_C09_129R3_038.fsa	417.91	218	1870
B, 421	GM949_C09_129R3_038.fsa	419.39	17	136
B, 422	GM949_C09_129R3_038.fsa	421.791	23	100
B, 423	GM949_C09_129R3_038.fsa	422.728	86	858
B, 424	GM949_C09_129R3_038.fsa	424.77	5	14
B, 425	GM949_C09_129R3_038.fsa	425.705	11	35
B, 426	GM949_C09_129R3_038.fsa	426.725	16	83
B, 427	GM949_C09_129R3_038.fsa	427.744	6	21
B, 428	GM949_C09_129R3_038.fsa	428.592	54	399
B, 429	GM949_C09_129R3_038.fsa	429.695	84	681
B, 430	GM949_C09_129R3_038.fsa	430.711	32	208
B, 431	GM949_C09_129R3_038.fsa	431.558	7	26
B, 432	GM949_C09_129R3_038.fsa	432.743	22	112
B, 433	GM949_C09_129R3_038.fsa	433.758	23	113
B, 434	GM949_C09_129R3_038.fsa	434.687	4	8
B, 435	GM949_C09_129R3_038.fsa	435.869	149	1202
B, 436	GM949_C09_129R3_038.fsa	437.725	31	134
B, 437	GM949_C09_129R3_038.fsa	438.484	57	490
B, 438	GM949_C09_129R3_038.fsa	439.747	35	220
B, 439	GM949_C09_129R3_038.fsa	441.282	98	745
B, 440	GM949_C09_129R3_038.fsa	444.449	262	3597
B, 441	GM949_C09_129R3_038.fsa	445.305	211	2111
B, 442	GM949_C09_129R3_038.fsa	448.305	13	33
B, 443	GM949_C09_129R3_038.fsa	449.249	8	32
B, 444	GM949_C09_129R3_038.fsa	450.193	8	38
B, 445	GM949_C09_129R3_038.fsa	452.168	16	45
B, 446	GM949_C09_129R3_038.fsa	454.06	5167	40272
B, 447	GM949_C09_129R3_038.fsa	455.005	14311	152592
B, 448	GM949_C09_129R3_038.fsa	458.104	10	47
B, 449	GM949_C09_129R3_038.fsa	459.397	10	86
B, 450	GM949_C09_129R3_038.fsa	460.256	15	85
B, 451	GM949_C09_129R3_038.fsa	461.71	12	57
B, 452	GM949_C09_129R3_038.fsa	462.995	2	7
B, 453	GM949_C09_129R3_038.fsa	464.366	11	56
B, 454	GM949_C09_129R3_038.fsa	465.74	14	115
B, 455	GM949_C09_129R3_038.fsa	467.287	9	54
B, 456	GM949_C09_129R3_038.fsa	468.147	9	28
B, 457	GM949_C09_129R3_038.fsa	469.525	10	80
B, 458	GM949_C09_129R3_038.fsa	471.423	6	46
B, 459	GM949_C09_129R3_038.fsa	472.459	9	72
B, 460	GM949_C09_129R3_038.fsa	474.101	11	39
B, 461	GM949_C09_129R3_038.fsa	475.4	12	45
B, 462	GM949_C09_129R3_038.fsa	476.006	9	41
B, 463	GM949_C09_129R3_038.fsa	477.828	11	68
B, 464	GM949_C09_129R3_038.fsa	478.87	11	66
B, 465	GM949_C09_129R3_038.fsa	479.391	11	47
B, 466	GM949_C09_129R3_038.fsa	481.764	12	61
B, 467	GM949_C09_129R3_038.fsa	482.294	12	38
B, 468	GM949_C09_129R3_038.fsa	483.442	11	82
B, 469	GM949_C09_129R3_038.fsa	484.061	10	73
B, 470	GM949_C09_129R3_038.fsa	485.389	10	63
B, 471	GM949_C09_129R3_038.fsa	486.363	10	95
B, 472	GM949_C09_129R3_038.fsa	487.693	8	33
B, 473	GM949_C09_129R3_038.fsa	488.314	9	49
B, 474	GM949_C09_129R3_038.fsa	489.557	9	44
B, 475	GM949_C09_129R3_038.fsa	490.357	15	70
B, 476	GM949_C09_129R3_038.fsa	491.603	12	86
B, 477	GM949_C09_129R3_038.fsa	493.206	12	54
B, 478	GM949_C09_129R3_038.fsa	495.079	19	168
B, 479	GM949_C09_129R3_038.fsa	495.794	24	250
B, 480	GM949_C09_129R3_038.fsa	498.119	7	24
B, 481	GM949_C09_129R3_038.fsa	502.559	10	28
B, 482	GM949_C09_129R3_038.fsa	503.888	10	45
B, 483	GM949_C09_129R3_038.fsa	505.308	8	34
B, 484	GM949_C09_129R3_038.fsa	508.428	74	1597
B, 485	GM949_C09_129R3_038.fsa	511.837	25	181
B, 486	GM949_C09_129R3_038.fsa	512.737	28	307
B, 487	GM949_C09_129R3_038.fsa	514.461	5	25
B, 488	GM949_C09_129R3_038.fsa	516.121	9	25
B, 489	GM949_C09_129R3_038.fsa	516.951	9	50
B, 490	GM949_C09_129R3_038.fsa	517.874	10	32
B, 491	GM949_C09_129R3_038.fsa	521.258	6	27
B, 492	GM949_C09_129R3_038.fsa	522.785	10	38
B, 493	GM949_C09_129R3_038.fsa	523.683	5	10
B, 494	GM949_C09_129R3_038.fsa	524.402	15	69
B, 495	GM949_C09_129R3_038.fsa	525.658	9	26
B, 496	GM949_C09_129R3_038.fsa	526.825	14	67
B, 497	GM949_C09_129R3_038.fsa	527.633	5	13
B, 498	GM949_C09_129R3_038.fsa	528.26	5	24
B, 499	GM949_C09_129R3_038.fsa	529.158	8	22
B, 500	GM949_C09_129R3_038.fsa	529.875	11	54
B, 501	GM949_C09_129R3_038.fsa	531.31	16	103
B, 502	GM949_C09_129R3_038.fsa	533.013	11	28
B, 503	GM949_C09_129R3_038.fsa	534.895	7	38
B, 504	GM949_C09_129R3_038.fsa	535.343	7	38
B, 505	GM949_C09_129R3_038.fsa	536.507	8	49
B, 506	GM949_C09_129R3_038.fsa	537.761	9	62
B, 507	GM949_C09_129R3_038.fsa	538.926	11	50
B, 508	GM949_C09_129R3_038.fsa	539.552	12	84
B, 509	GM949_C09_129R3_038.fsa	541.101	8	42
B, 510	GM949_C09_129R3_038.fsa	541.927	8	32
B, 511	GM949_C09_129R3_038.fsa	542.663	10	72
B, 512	GM949_C09_129R3_038.fsa	544.229	12	64
B, 513	GM949_C09_129R3_038.fsa	545.152	12	68
B, 514	GM949_C09_129R3_038.fsa	548.949	14	108
B, 515	GM949_C09_129R3_038.fsa	552.581	8	31
B, 516	GM949_C09_129R3_038.fsa	553.142	7	31
B, 517	GM949_C09_129R3_038.fsa	553.797	10	45
B, 518	GM949_C09_129R3_038.fsa	555.201	14	58
B, 519	GM949_C09_129R3_038.fsa	556.703	6	18
B, 520	GM949_C09_129R3_038.fsa	557.832	7	40
B, 521	GM949_C09_129R3_038.fsa	559.245	11	50
B, 522	GM949_C09_129R3_038.fsa	560.563	9	83
B, 523	GM949_C09_129R3_038.fsa	562.351	11	60
B, 524	GM949_C09_129R3_038.fsa	563.671	12	99
B, 525	GM949_C09_129R3_038.fsa	564.71	13	34
B, 526	GM949_C09_129R3_038.fsa	565.466	12	45
B, 527	GM949_C09_129R3_038.fsa	566.224	10	49
B, 528	GM949_C09_129R3_038.fsa	567.551	7	30
B, 529	GM949_C09_129R3_038.fsa	568.501	6	29
B, 530	GM949_C09_129R3_038.fsa	569.833	11	82
B, 531	GM949_C09_129R3_038.fsa	570.69	6	18
B, 532	GM949_C09_129R3_038.fsa	571.74	12	69
B, 533	GM949_C09_129R3_038.fsa	572.504	11	36
B, 534	GM949_C09_129R3_038.fsa	573.173	6	18
B, 535	GM949_C09_129R3_038.fsa	574.706	10	80
B, 536	GM949_C09_129R3_038.fsa	575.762	10	53
B, 537	GM949_C09_129R3_038.fsa	577.396	11	43
B, 538	GM949_C09_129R3_038.fsa	578.745	9	50
B, 539	GM949_C09_129R3_038.fsa	579.42	7	39
B, 540	GM949_C09_129R3_038.fsa	580.582	10	52
B, 541	GM949_C09_129R3_038.fsa	582.622	6	49
B, 542	GM949_C09_129R3_038.fsa	583.986	6	42
B, 543	GM949_C09_129R3_038.fsa	584.864	12	42
B, 544	GM949_C09_129R3_038.fsa	586.233	8	41
B, 545	GM949_C09_129R3_038.fsa	588.784	12	73
B, 546	GM949_C09_129R3_038.fsa	589.867	14	68
B, 547	GM949_C09_129R3_038.fsa	590.951	9	44
B, 548	GM949_C09_129R3_038.fsa	592.137	10	59
B, 549	GM949_C09_129R3_038.fsa	594.614	9	52
B, 550	GM949_C09_129R3_038.fsa	597.201	13	64
B, 551	GM949_C09_129R3_038.fsa	598.599	9	25
B, 552	GM949_C09_129R3_038.fsa	598.999	11	22
B, 553	GM949_C09_129R3_038.fsa	599.9	7	46
B, 554	GM949_C09_129R3_038.fsa	601.281	9	53
B, 555	GM949_C09_129R3_038.fsa	602.266	13	78
B, 556	GM949_C09_129R3_038.fsa	603.941	10	43
B, 557	GM949_C09_129R3_038.fsa	606.897	14	69
B, 558	GM949_C09_129R3_038.fsa	607.98	12	82
B, 559	GM949_C09_129R3_038.fsa	610.148	11	69
B, 560	GM949_C09_129R3_038.fsa	610.936	6	13
B, 561	GM949_C09_129R3_038.fsa	611.724	10	33
B, 562	GM949_C09_129R3_038.fsa	612.414	10	15
B, 563	GM949_C09_129R3_038.fsa	612.808	4	14
B, 564	GM949_C09_129R3_038.fsa	613.695	10	63
B, 565	GM949_C09_129R3_038.fsa	615.37	9	47
B, 566	GM949_C09_129R3_038.fsa	616.158	9	35
B, 567	GM949_C09_129R3_038.fsa	616.946	8	26
B, 568	GM949_C09_129R3_038.fsa	617.931	8	45
B, 569	GM949_C09_129R3_038.fsa	620.788	10	67
B, 570	GM949_C09_129R3_038.fsa	621.872	12	60
B, 571	GM949_C09_129R3_038.fsa	623.251	7	35
B, 572	GM949_C09_129R3_038.fsa	624.532	9	56
B, 573	GM949_C09_129R3_038.fsa	627.882	9	41
B, 574	GM949_C09_129R3_038.fsa	628.374	8	28
B, 575	GM949_C09_129R3_038.fsa	629.655	7	22
B, 576	GM949_C09_129R3_038.fsa	631.133	9	53
B, 577	GM949_C09_129R3_038.fsa	632.217	9	22
G, 1	GM949_C09_129R3_038.fsa	29.4452	83	388
G, 2	GM949_C09_129R3_038.fsa	31.4281	75	502
G, 3	GM949_C09_129R3_038.fsa	454.145	164	1032
G, 4	GM949_C09_129R3_038.fsa	455.264	488	5818
Y, 1	GM949_C09_129R3_038.fsa	29.4452	85	417
Y, 2	GM949_C09_129R3_038.fsa	454.747	361	2616
O, 1	GM949_C09_129R3_038.fsa	20	416	4126
O, 2	GM949_C09_129R3_038.fsa	40	387	2768
O, 3	GM949_C09_129R3_038.fsa	60	694	3799
O, 4	GM949_C09_129R3_038.fsa	80	459	2578
O, 5	GM949_C09_129R3_038.fsa	100	708	3791
O, 6	GM949_C09_129R3_038.fsa	114	784	4214
O, 7	GM949_C09_129R3_038.fsa	120	632	3370
O, 8	GM949_C09_129R3_038.fsa	140	512	2726
O, 9	GM949_C09_129R3_038.fsa	160	563	3042
O, 10	GM949_C09_129R3_038.fsa	180	668	3582
O, 11	GM949_C09_129R3_038.fsa	200	538	2972
O, 12	GM949_C09_129R3_038.fsa	214	528	3102
O, 13	GM949_C09_129R3_038.fsa	220	446	2742
O, 14	GM949_C09_129R3_038.fsa	240	658	4040
O, 15	GM949_C09_129R3_038.fsa	250	327	2072
O, 16	GM949_C09_129R3_038.fsa	260	528	3348
O, 17	GM949_C09_129R3_038.fsa	280	566	3841
O, 18	GM949_C09_129R3_038.fsa	300	566	4036
O, 19	GM949_C09_129R3_038.fsa	314	365	2564
O, 20	GM949_C09_129R3_038.fsa	320	390	2871
O, 21	GM949_C09_129R3_038.fsa	340	489	3787
O, 22	GM949_C09_129R3_038.fsa	360	386	3122
O, 23	GM949_C09_129R3_038.fsa	380	268	2358
O, 24	GM949_C09_129R3_038.fsa	400	369	3195
O, 25	GM949_C09_129R3_038.fsa	414	359	3093
O, 26	GM949_C09_129R3_038.fsa	420	333	2929
O, 27	GM949_C09_129R3_038.fsa	440	392	3701
O, 28	GM949_C09_129R3_038.fsa	460	418	4136
O, 29	GM949_C09_129R3_038.fsa	480	408	4049
O, 30	GM949_C09_129R3_038.fsa	500	197	2009
O, 31	GM949_C09_129R3_038.fsa	514	204	2095
O, 32	GM949_C09_129R3_038.fsa	520	435	4708
O, 33	GM949_C09_129R3_038.fsa	540	357	3908
O, 34	GM949_C09_129R3_038.fsa	560	238	2629
O, 35	GM949_C09_129R3_038.fsa	580	357	3989
O, 36	GM949_C09_129R3_038.fsa	600	244	2653

## Sheet: 129R4
Dye/Sample Peak	Sample File Name	Size	Height	Area in Point
B, 1	GM949_C10_129R4_038.fsa		13	48
B, 2	GM949_C10_129R4_038.fsa		11	31
B, 3	GM949_C10_129R4_038.fsa		12	65
B, 4	GM949_C10_129R4_038.fsa		11	66
B, 5	GM949_C10_129R4_038.fsa		7	29
B, 6	GM949_C10_129R4_038.fsa		10	73
B, 7	GM949_C10_129R4_038.fsa		10	52
B, 8	GM949_C10_129R4_038.fsa		12	66
B, 9	GM949_C10_129R4_038.fsa		11	76
B, 10	GM949_C10_129R4_038.fsa		12	52
B, 11	GM949_C10_129R4_038.fsa		10	69
B, 12	GM949_C10_129R4_038.fsa		7	32
B, 13	GM949_C10_129R4_038.fsa		8	56
B, 14	GM949_C10_129R4_038.fsa		5	33
B, 15	GM949_C10_129R4_038.fsa		9	73
B, 16	GM949_C10_129R4_038.fsa		13	58
B, 17	GM949_C10_129R4_038.fsa		9	33
B, 18	GM949_C10_129R4_038.fsa		10	41
B, 19	GM949_C10_129R4_038.fsa		11	80
B, 20	GM949_C10_129R4_038.fsa		10	48
B, 21	GM949_C10_129R4_038.fsa		3	8
B, 22	GM949_C10_129R4_038.fsa		13	92
B, 23	GM949_C10_129R4_038.fsa		12	55
B, 24	GM949_C10_129R4_038.fsa		10	32
B, 25	GM949_C10_129R4_038.fsa		6	39
B, 26	GM949_C10_129R4_038.fsa		7	35
B, 27	GM949_C10_129R4_038.fsa		8	50
B, 28	GM949_C10_129R4_038.fsa		5	17
B, 29	GM949_C10_129R4_038.fsa		10	40
B, 30	GM949_C10_129R4_038.fsa		11	84
B, 31	GM949_C10_129R4_038.fsa		9	58
B, 32	GM949_C10_129R4_038.fsa		14	56
B, 33	GM949_C10_129R4_038.fsa		10	55
B, 34	GM949_C10_129R4_038.fsa		7	16
B, 35	GM949_C10_129R4_038.fsa		9	76
B, 36	GM949_C10_129R4_038.fsa		7	27
B, 37	GM949_C10_129R4_038.fsa		6	33
B, 38	GM949_C10_129R4_038.fsa		7	36
B, 39	GM949_C10_129R4_038.fsa		7	41
B, 40	GM949_C10_129R4_038.fsa		8	35
B, 41	GM949_C10_129R4_038.fsa		8	33
B, 42	GM949_C10_129R4_038.fsa		12	60
B, 43	GM949_C10_129R4_038.fsa		14	59
B, 44	GM949_C10_129R4_038.fsa		11	39
B, 45	GM949_C10_129R4_038.fsa		6	31
B, 46	GM949_C10_129R4_038.fsa		7	40
B, 47	GM949_C10_129R4_038.fsa		8	73
B, 48	GM949_C10_129R4_038.fsa		15	76
B, 49	GM949_C10_129R4_038.fsa		7	36
B, 50	GM949_C10_129R4_038.fsa		8	69
B, 51	GM949_C10_129R4_038.fsa		11	64
B, 52	GM949_C10_129R4_038.fsa		11	52
B, 53	GM949_C10_129R4_038.fsa		14	169
B, 54	GM949_C10_129R4_038.fsa		13	54
B, 55	GM949_C10_129R4_038.fsa		13	45
B, 56	GM949_C10_129R4_038.fsa		11	47
B, 57	GM949_C10_129R4_038.fsa		11	64
B, 58	GM949_C10_129R4_038.fsa		10	59
B, 59	GM949_C10_129R4_038.fsa		9	83
B, 60	GM949_C10_129R4_038.fsa		7	17
B, 61	GM949_C10_129R4_038.fsa		15	74
B, 62	GM949_C10_129R4_038.fsa		9	57
B, 63	GM949_C10_129R4_038.fsa		10	71
B, 64	GM949_C10_129R4_038.fsa		5	27
B, 65	GM949_C10_129R4_038.fsa		107	1105
B, 66	GM949_C10_129R4_038.fsa		66	664
B, 67	GM949_C10_129R4_038.fsa		85	568
B, 68	GM949_C10_129R4_038.fsa		94	670
B, 69	GM949_C10_129R4_038.fsa		5	22
B, 70	GM949_C10_129R4_038.fsa		34	292
B, 71	GM949_C10_129R4_038.fsa		18	145
B, 72	GM949_C10_129R4_038.fsa		9	30
B, 73	GM949_C10_129R4_038.fsa	1.5	7	34
B, 74	GM949_C10_129R4_038.fsa	4.8333	10	67
B, 75	GM949_C10_129R4_038.fsa	6.5	5	34
B, 76	GM949_C10_129R4_038.fsa	10	7	31
B, 77	GM949_C10_129R4_038.fsa	17	8	14
B, 78	GM949_C10_129R4_038.fsa	18.5	90	194
B, 79	GM949_C10_129R4_038.fsa	20.5996	204	1251
B, 80	GM949_C10_129R4_038.fsa	26.6337	26	76
B, 81	GM949_C10_129R4_038.fsa	28.5665	2932	14145
B, 82	GM949_C10_129R4_038.fsa	30.2659	1752	9497
B, 83	GM949_C10_129R4_038.fsa	32.8774	546	2450
B, 84	GM949_C10_129R4_038.fsa	34.6001	290	1255
B, 85	GM949_C10_129R4_038.fsa	35.8178	327	1521
B, 86	GM949_C10_129R4_038.fsa	37.4457	183	741
B, 87	GM949_C10_129R4_038.fsa	38.7394	45	135
B, 88	GM949_C10_129R4_038.fsa	40.6258	76	435
B, 89	GM949_C10_129R4_038.fsa	42.5936	8	21
B, 90	GM949_C10_129R4_038.fsa	43.7975	49	219
B, 91	GM949_C10_129R4_038.fsa	44.7469	180	1011
B, 92	GM949_C10_129R4_038.fsa	46.4954	138	685
B, 93	GM949_C10_129R4_038.fsa	48.0918	15	77
B, 94	GM949_C10_129R4_038.fsa	49.766	38	184
B, 95	GM949_C10_129R4_038.fsa	51.0796	71	491
B, 96	GM949_C10_129R4_038.fsa	54.2701	201	2046
B, 97	GM949_C10_129R4_038.fsa	56.429	127	463
B, 98	GM949_C10_129R4_038.fsa	57.4369	152	854
B, 99	GM949_C10_129R4_038.fsa	59.2199	484	2090
B, 100	GM949_C10_129R4_038.fsa	60.6399	106	528
B, 101	GM949_C10_129R4_038.fsa	61.4913	51	201
B, 102	GM949_C10_129R4_038.fsa	63.1877	188	877
B, 103	GM949_C10_129R4_038.fsa	64.5598	20	83
B, 104	GM949_C10_129R4_038.fsa	65.7165	24	98
B, 105	GM949_C10_129R4_038.fsa	66.6599	207	963
B, 106	GM949_C10_129R4_038.fsa	68.0181	67	258
B, 107	GM949_C10_129R4_038.fsa	68.9551	194	940
B, 108	GM949_C10_129R4_038.fsa	69.8896	61	300
B, 109	GM949_C10_129R4_038.fsa	71.7507	85	431
B, 110	GM949_C10_129R4_038.fsa	72.7803	18	47
B, 111	GM949_C10_129R4_038.fsa	73.8066	38	179
B, 112	GM949_C10_129R4_038.fsa	74.7277	70	337
B, 113	GM949_C10_129R4_038.fsa	76.9685	84	539
B, 114	GM949_C10_129R4_038.fsa	77.9821	212	997
B, 115	GM949_C10_129R4_038.fsa	79.2951	33	128
B, 116	GM949_C10_129R4_038.fsa	80.0998	123	591
B, 117	GM949_C10_129R4_038.fsa	81.1957	319	1563
B, 118	GM949_C10_129R4_038.fsa	82.1896	44	191
B, 119	GM949_C10_129R4_038.fsa	82.8841	22	84
B, 120	GM949_C10_129R4_038.fsa	84.0721	156	704
B, 121	GM949_C10_129R4_038.fsa	85.0597	65	290
B, 122	GM949_C10_129R4_038.fsa	86.3404	53	220
B, 123	GM949_C10_129R4_038.fsa	87.323	478	2198
B, 124	GM949_C10_129R4_038.fsa	88.5973	27	108
B, 125	GM949_C10_129R4_038.fsa	89.575	67	305
B, 126	GM949_C10_129R4_038.fsa	90.5505	159	765
B, 127	GM949_C10_129R4_038.fsa	91.8156	32	121
B, 128	GM949_C10_129R4_038.fsa	92.7863	136	604
B, 129	GM949_C10_129R4_038.fsa	93.7549	77	509
B, 130	GM949_C10_129R4_038.fsa	95.3003	247	1186
B, 131	GM949_C10_129R4_038.fsa	96.3597	94	395
B, 132	GM949_C10_129R4_038.fsa	98.6623	96	454
B, 133	GM949_C10_129R4_038.fsa	99.6182	333	1558
B, 134	GM949_C10_129R4_038.fsa	100.87	32	126
B, 135	GM949_C10_129R4_038.fsa	101.738	129	626
B, 136	GM949_C10_129R4_038.fsa	102.99	185	819
B, 137	GM949_C10_129R4_038.fsa	104.716	46	251
B, 138	GM949_C10_129R4_038.fsa	105.768	176	728
B, 139	GM949_C10_129R4_038.fsa	106.722	49	222
B, 140	GM949_C10_129R4_038.fsa	107.959	290	1375
B, 141	GM949_C10_129R4_038.fsa	109.193	44	206
B, 142	GM949_C10_129R4_038.fsa	110.329	246	1588
B, 143	GM949_C10_129R4_038.fsa	111.933	106	480
B, 144	GM949_C10_129R4_038.fsa	113.156	16	85
B, 145	GM949_C10_129R4_038.fsa	114.279	308	1369
B, 146	GM949_C10_129R4_038.fsa	115.486	30	169
B, 147	GM949_C10_129R4_038.fsa	116.689	211	1531
B, 148	GM949_C10_129R4_038.fsa	118.164	135	668
B, 149	GM949_C10_129R4_038.fsa	120.18	130	637
B, 150	GM949_C10_129R4_038.fsa	121.262	155	651
B, 151	GM949_C10_129R4_038.fsa	122.343	45	221
B, 152	GM949_C10_129R4_038.fsa	122.974	43	208
B, 153	GM949_C10_129R4_038.fsa	123.874	663	3265
B, 154	GM949_C10_129R4_038.fsa	124.953	57	280
B, 155	GM949_C10_129R4_038.fsa	126.032	36	132
B, 156	GM949_C10_129R4_038.fsa	127.829	95	425
B, 157	GM949_C10_129R4_038.fsa	129.354	77	344
B, 158	GM949_C10_129R4_038.fsa	130.789	121	599
B, 159	GM949_C10_129R4_038.fsa	132.133	95	463
B, 160	GM949_C10_129R4_038.fsa	133.476	182	951
B, 161	GM949_C10_129R4_038.fsa	134.192	78	336
B, 162	GM949_C10_129R4_038.fsa	135.177	170	804
B, 163	GM949_C10_129R4_038.fsa	136.428	10	45
B, 164	GM949_C10_129R4_038.fsa	137.322	294	1372
B, 165	GM949_C10_129R4_038.fsa	138.393	32	147
B, 166	GM949_C10_129R4_038.fsa	139.643	288	2091
B, 167	GM949_C10_129R4_038.fsa	141.195	80	408
B, 168	GM949_C10_129R4_038.fsa	142.39	43	173
B, 169	GM949_C10_129R4_038.fsa	143.493	397	1879
B, 170	GM949_C10_129R4_038.fsa	144.595	42	177
B, 171	GM949_C10_129R4_038.fsa	145.789	245	1128
B, 172	GM949_C10_129R4_038.fsa	146.799	93	425
B, 173	GM949_C10_129R4_038.fsa	147.717	92	406
B, 174	GM949_C10_129R4_038.fsa	149.552	245	1240
B, 175	GM949_C10_129R4_038.fsa	150.653	105	489
B, 176	GM949_C10_129R4_038.fsa	151.57	32	156
B, 177	GM949_C10_129R4_038.fsa	152.304	15	38
B, 178	GM949_C10_129R4_038.fsa	153.496	699	3367
B, 179	GM949_C10_129R4_038.fsa	154.504	44	199
B, 180	GM949_C10_129R4_038.fsa	155.512	160	715
B, 181	GM949_C10_129R4_038.fsa	156.612	21	68
B, 182	GM949_C10_129R4_038.fsa	157.711	472	2185
B, 183	GM949_C10_129R4_038.fsa	158.81	103	424
B, 184	GM949_C10_129R4_038.fsa	159.725	52	214
B, 185	GM949_C10_129R4_038.fsa	160.717	40	140
B, 186	GM949_C10_129R4_038.fsa	161.433	90	348
B, 187	GM949_C10_129R4_038.fsa	162.596	244	1088
B, 188	GM949_C10_129R4_038.fsa	163.579	45	176
B, 189	GM949_C10_129R4_038.fsa	164.472	34	121
B, 190	GM949_C10_129R4_038.fsa	165.543	112	543
B, 191	GM949_C10_129R4_038.fsa	166.435	16	49
B, 192	GM949_C10_129R4_038.fsa	167.415	211	999
B, 193	GM949_C10_129R4_038.fsa	168.483	41	184
B, 194	GM949_C10_129R4_038.fsa	169.729	185	1023
B, 195	GM949_C10_129R4_038.fsa	170.44	88	405
B, 196	GM949_C10_129R4_038.fsa	171.328	131	635
B, 197	GM949_C10_129R4_038.fsa	173.28	140	643
B, 198	GM949_C10_129R4_038.fsa	174.343	148	689
B, 199	GM949_C10_129R4_038.fsa	175.406	30	109
B, 200	GM949_C10_129R4_038.fsa	176.114	21	87
B, 201	GM949_C10_129R4_038.fsa	177.087	143	643
B, 202	GM949_C10_129R4_038.fsa	178.058	13	50
B, 203	GM949_C10_129R4_038.fsa	179.118	220	1014
B, 204	GM949_C10_129R4_038.fsa	180.179	11	49
B, 205	GM949_C10_129R4_038.fsa	181.339	268	1311
B, 206	GM949_C10_129R4_038.fsa	182.499	123	634
B, 207	GM949_C10_129R4_038.fsa	183.48	71	334
B, 208	GM949_C10_129R4_038.fsa	185.351	250	1189
B, 209	GM949_C10_129R4_038.fsa	186.42	94	450
B, 210	GM949_C10_129R4_038.fsa	187.488	30	137
B, 211	GM949_C10_129R4_038.fsa	188.467	39	147
B, 212	GM949_C10_129R4_038.fsa	189.445	357	2328
B, 213	GM949_C10_129R4_038.fsa	191.134	4	16
B, 214	GM949_C10_129R4_038.fsa	192.111	10	49
B, 215	GM949_C10_129R4_038.fsa	193.886	613	2985
B, 216	GM949_C10_129R4_038.fsa	195.305	36	136
B, 217	GM949_C10_129R4_038.fsa	196.547	182	885
B, 218	GM949_C10_129R4_038.fsa	197.698	18	74
B, 219	GM949_C10_129R4_038.fsa	198.938	282	1362
B, 220	GM949_C10_129R4_038.fsa	200	129	591
B, 221	GM949_C10_129R4_038.fsa	200.963	73	347
B, 222	GM949_C10_129R4_038.fsa	201.926	24	113
B, 223	GM949_C10_129R4_038.fsa	202.888	276	1373
B, 224	GM949_C10_129R4_038.fsa	203.938	125	632
B, 225	GM949_C10_129R4_038.fsa	204.901	35	166
B, 226	GM949_C10_129R4_038.fsa	205.951	30	123
B, 227	GM949_C10_129R4_038.fsa	206.914	131	691
B, 228	GM949_C10_129R4_038.fsa	207.789	33	149
B, 229	GM949_C10_129R4_038.fsa	208.839	203	1020
B, 230	GM949_C10_129R4_038.fsa	209.801	39	163
B, 231	GM949_C10_129R4_038.fsa	210.938	184	1030
B, 232	GM949_C10_129R4_038.fsa	211.726	87	435
B, 233	GM949_C10_129R4_038.fsa	212.6	126	639
B, 234	GM949_C10_129R4_038.fsa	214.53	175	935
B, 235	GM949_C10_129R4_038.fsa	215.59	59	277
B, 236	GM949_C10_129R4_038.fsa	216.562	56	274
B, 237	GM949_C10_129R4_038.fsa	217.797	49	237
B, 238	GM949_C10_129R4_038.fsa	218.943	114	513
B, 239	GM949_C10_129R4_038.fsa	219.824	23	100
B, 240	GM949_C10_129R4_038.fsa	220.861	433	2167
B, 241	GM949_C10_129R4_038.fsa	221.894	13	59
B, 242	GM949_C10_129R4_038.fsa	223.013	217	1153
B, 243	GM949_C10_129R4_038.fsa	224.046	109	591
B, 244	GM949_C10_129R4_038.fsa	224.992	71	321
B, 245	GM949_C10_129R4_038.fsa	226.797	252	1351
B, 246	GM949_C10_129R4_038.fsa	227.913	100	533
B, 247	GM949_C10_129R4_038.fsa	228.858	36	156
B, 248	GM949_C10_129R4_038.fsa	229.716	26	101
B, 249	GM949_C10_129R4_038.fsa	230.832	145	782
B, 250	GM949_C10_129R4_038.fsa	231.604	22	105
B, 251	GM949_C10_129R4_038.fsa	232.633	166	861
B, 252	GM949_C10_129R4_038.fsa	233.662	15	51
B, 253	GM949_C10_129R4_038.fsa	234.691	374	1904
B, 254	GM949_C10_129R4_038.fsa	235.805	84	396
B, 255	GM949_C10_129R4_038.fsa	236.661	37	178
B, 256	GM949_C10_129R4_038.fsa	237.603	24	106
B, 257	GM949_C10_129R4_038.fsa	238.46	55	257
B, 258	GM949_C10_129R4_038.fsa	239.572	164	837
B, 259	GM949_C10_129R4_038.fsa	240.618	36	162
B, 260	GM949_C10_129R4_038.fsa	241.5	32	142
B, 261	GM949_C10_129R4_038.fsa	242.557	96	528
B, 262	GM949_C10_129R4_038.fsa	243.437	13	51
B, 263	GM949_C10_129R4_038.fsa	244.403	79	401
B, 264	GM949_C10_129R4_038.fsa	245.456	86	402
B, 265	GM949_C10_129R4_038.fsa	246.42	17	67
B, 266	GM949_C10_129R4_038.fsa	247.294	6	27
B, 267	GM949_C10_129R4_038.fsa	248.43	552	4260
B, 268	GM949_C10_129R4_038.fsa	251.185	19	91
B, 269	GM949_C10_129R4_038.fsa	251.945	2	4
B, 270	GM949_C10_129R4_038.fsa	252.874	131	704
B, 271	GM949_C10_129R4_038.fsa	254.053	18	119
B, 272	GM949_C10_129R4_038.fsa	255.398	194	1148
B, 273	GM949_C10_129R4_038.fsa	256.656	15	96
B, 274	GM949_C10_129R4_038.fsa	257.829	232	1320
B, 275	GM949_C10_129R4_038.fsa	258.915	70	383
B, 276	GM949_C10_129R4_038.fsa	259.833	47	305
B, 277	GM949_C10_129R4_038.fsa	260.939	36	176
B, 278	GM949_C10_129R4_038.fsa	261.963	282	1539
B, 279	GM949_C10_129R4_038.fsa	262.988	12	41
B, 280	GM949_C10_129R4_038.fsa	263.842	61	330
B, 281	GM949_C10_129R4_038.fsa	264.867	308	1854
B, 282	GM949_C10_129R4_038.fsa	267.002	38	197
B, 283	GM949_C10_129R4_038.fsa	267.942	93	540
B, 284	GM949_C10_129R4_038.fsa	269.138	13	50
B, 285	GM949_C10_129R4_038.fsa	269.993	41	203
B, 286	GM949_C10_129R4_038.fsa	270.933	26	111
B, 287	GM949_C10_129R4_038.fsa	271.873	48	247
B, 288	GM949_C10_129R4_038.fsa	272.814	221	1290
B, 289	GM949_C10_129R4_038.fsa	273.926	13	42
B, 290	GM949_C10_129R4_038.fsa	274.866	11	44
B, 291	GM949_C10_129R4_038.fsa	275.722	72	377
B, 292	GM949_C10_129R4_038.fsa	276.834	30	135
B, 293	GM949_C10_129R4_038.fsa	277.775	329	2048
B, 294	GM949_C10_129R4_038.fsa	278.631	15	82
B, 295	GM949_C10_129R4_038.fsa	279.658	38	202
B, 296	GM949_C10_129R4_038.fsa	280.507	10	32
B, 297	GM949_C10_129R4_038.fsa	281.52	101	616
B, 298	GM949_C10_129R4_038.fsa	282.448	14	40
B, 299	GM949_C10_129R4_038.fsa	283.375	26	127
B, 300	GM949_C10_129R4_038.fsa	284.218	50	207
B, 301	GM949_C10_129R4_038.fsa	285.482	75	428
B, 302	GM949_C10_129R4_038.fsa	286.324	20	92
B, 303	GM949_C10_129R4_038.fsa	287.334	10	21
B, 304	GM949_C10_129R4_038.fsa	288.259	266	1728
B, 305	GM949_C10_129R4_038.fsa	289.184	37	259
B, 306	GM949_C10_129R4_038.fsa	290.025	11	27
B, 307	GM949_C10_129R4_038.fsa	291.117	205	1266
B, 308	GM949_C10_129R4_038.fsa	292.125	21	109
B, 309	GM949_C10_129R4_038.fsa	292.796	10	38
B, 310	GM949_C10_129R4_038.fsa	293.971	107	634
B, 311	GM949_C10_129R4_038.fsa	294.977	11	23
B, 312	GM949_C10_129R4_038.fsa	295.815	11	34
B, 313	GM949_C10_129R4_038.fsa	296.988	13	75
B, 314	GM949_C10_129R4_038.fsa	297.741	9	32
B, 315	GM949_C10_129R4_038.fsa	298.745	8	22
B, 316	GM949_C10_129R4_038.fsa	299.666	11	61
B, 317	GM949_C10_129R4_038.fsa	300.58	27	193
B, 318	GM949_C10_129R4_038.fsa	301.575	30	145
B, 319	GM949_C10_129R4_038.fsa	302.739	11	40
B, 320	GM949_C10_129R4_038.fsa	303.655	88	524
B, 321	GM949_C10_129R4_038.fsa	304.823	85	581
B, 322	GM949_C10_129R4_038.fsa	305.826	9	42
B, 323	GM949_C10_129R4_038.fsa	306.496	32	185
B, 324	GM949_C10_129R4_038.fsa	307.67	470	3295
B, 325	GM949_C10_129R4_038.fsa	308.594	61	324
B, 326	GM949_C10_129R4_038.fsa	309.435	8	25
B, 327	GM949_C10_129R4_038.fsa	310.615	86	519
B, 328	GM949_C10_129R4_038.fsa	311.713	20	86
B, 329	GM949_C10_129R4_038.fsa	312.474	42	282
B, 330	GM949_C10_129R4_038.fsa	313.576	14	48
B, 331	GM949_C10_129R4_038.fsa	314.521	33	170
B, 332	GM949_C10_129R4_038.fsa	315.477	45	290
B, 333	GM949_C10_129R4_038.fsa	317.737	29	180
B, 334	GM949_C10_129R4_038.fsa	318.781	118	851
B, 335	GM949_C10_129R4_038.fsa	319.652	5	26
B, 336	GM949_C10_129R4_038.fsa	321.02	124	884
B, 337	GM949_C10_129R4_038.fsa	321.784	227	1608
B, 338	GM949_C10_129R4_038.fsa	323.988	98	648
B, 339	GM949_C10_129R4_038.fsa	324.919	178	1404
B, 340	GM949_C10_129R4_038.fsa	327.03	153	1121
B, 341	GM949_C10_129R4_038.fsa	327.789	113	829
B, 342	GM949_C10_129R4_038.fsa	328.884	7	16
B, 343	GM949_C10_129R4_038.fsa	329.809	113	664
B, 344	GM949_C10_129R4_038.fsa	330.817	147	1139
B, 345	GM949_C10_129R4_038.fsa	331.907	100	660
B, 346	GM949_C10_129R4_038.fsa	332.745	34	178
B, 347	GM949_C10_129R4_038.fsa	333.75	32	146
B, 348	GM949_C10_129R4_038.fsa	335.671	169	1262
B, 349	GM949_C10_129R4_038.fsa	336.589	64	395
B, 350	GM949_C10_129R4_038.fsa	338.338	155	1097
B, 351	GM949_C10_129R4_038.fsa	339.336	9	22
B, 352	GM949_C10_129R4_038.fsa	340.422	7	21
B, 353	GM949_C10_129R4_038.fsa	341.35	175	1178
B, 354	GM949_C10_129R4_038.fsa	342.363	15	65
B, 355	GM949_C10_129R4_038.fsa	343.291	197	1466
B, 356	GM949_C10_129R4_038.fsa	344.051	59	374
B, 357	GM949_C10_129R4_038.fsa	345.148	71	409
B, 358	GM949_C10_129R4_038.fsa	347.004	118	884
B, 359	GM949_C10_129R4_038.fsa	347.848	17	116
B, 360	GM949_C10_129R4_038.fsa	349.958	38	313
B, 361	GM949_C10_129R4_038.fsa	351.055	30	197
B, 362	GM949_C10_129R4_038.fsa	351.899	12	34
B, 363	GM949_C10_129R4_038.fsa	352.911	50	359
B, 364	GM949_C10_129R4_038.fsa	354.008	59	400
B, 365	GM949_C10_129R4_038.fsa	354.852	12	61
B, 366	GM949_C10_129R4_038.fsa	355.949	39	247
B, 367	GM949_C10_129R4_038.fsa	357.046	4	17
B, 368	GM949_C10_129R4_038.fsa	358.059	8	32
B, 369	GM949_C10_129R4_038.fsa	358.987	16	34
B, 370	GM949_C10_129R4_038.fsa	360.168	17	109
B, 371	GM949_C10_129R4_038.fsa	360.923	23	188
B, 372	GM949_C10_129R4_038.fsa	361.847	48	357
B, 373	GM949_C10_129R4_038.fsa	363.862	28	165
B, 374	GM949_C10_129R4_038.fsa	365.794	52	386
B, 375	GM949_C10_129R4_038.fsa	366.718	23	136
B, 376	GM949_C10_129R4_038.fsa	367.894	40	262
B, 377	GM949_C10_129R4_038.fsa	369.575	13	89
B, 378	GM949_C10_129R4_038.fsa	370.415	6	29
B, 379	GM949_C10_129R4_038.fsa	371.591	15	76
B, 380	GM949_C10_129R4_038.fsa	372.18	12	80
B, 381	GM949_C10_129R4_038.fsa	373.357	26	227
B, 382	GM949_C10_129R4_038.fsa	374.786	9	32
B, 383	GM949_C10_129R4_038.fsa	376.299	23	97
B, 384	GM949_C10_129R4_038.fsa	377.561	145	1203
B, 385	GM949_C10_129R4_038.fsa	378.654	172	2244
B, 386	GM949_C10_129R4_038.fsa	382.375	16	94
B, 387	GM949_C10_129R4_038.fsa	383.478	40	413
B, 388	GM949_C10_129R4_038.fsa	384.665	44	463
B, 389	GM949_C10_129R4_038.fsa	385.004	45	486
B, 390	GM949_C10_129R4_038.fsa	387.293	5	10
B, 391	GM949_C10_129R4_038.fsa	388.395	19	138
B, 392	GM949_C10_129R4_038.fsa	389.327	58	645
B, 393	GM949_C10_129R4_038.fsa	391.192	145	1279
B, 394	GM949_C10_129R4_038.fsa	393.395	67	501
B, 395	GM949_C10_129R4_038.fsa	395.512	114	869
B, 396	GM949_C10_129R4_038.fsa	397.46	13	132
B, 397	GM949_C10_129R4_038.fsa	399.323	190	1525
B, 398	GM949_C10_129R4_038.fsa	400.498	13	45
B, 399	GM949_C10_129R4_038.fsa	402.077	238	2238
B, 400	GM949_C10_129R4_038.fsa	403.827	12	51
B, 401	GM949_C10_129R4_038.fsa	404.829	9	43
B, 402	GM949_C10_129R4_038.fsa	405.916	18	76
B, 403	GM949_C10_129R4_038.fsa	407.005	36	279
B, 404	GM949_C10_129R4_038.fsa	408.683	8	35
B, 405	GM949_C10_129R4_038.fsa	409.777	60	430
B, 406	GM949_C10_129R4_038.fsa	410.788	131	1190
B, 407	GM949_C10_129R4_038.fsa	413.407	77	643
B, 408	GM949_C10_129R4_038.fsa	414.26	93	1223
B, 409	GM949_C10_129R4_038.fsa	416.866	161	1344
B, 410	GM949_C10_129R4_038.fsa	417.823	211	1873
B, 411	GM949_C10_129R4_038.fsa	419.738	20	148
B, 412	GM949_C10_129R4_038.fsa	421.532	16	78
B, 413	GM949_C10_129R4_038.fsa	422.978	86	870
B, 414	GM949_C10_129R4_038.fsa	425.612	10	48
B, 415	GM949_C10_129R4_038.fsa	426.885	18	117
B, 416	GM949_C10_129R4_038.fsa	428.582	58	439
B, 417	GM949_C10_129R4_038.fsa	429.684	74	682
B, 418	GM949_C10_129R4_038.fsa	430.446	34	254
B, 419	GM949_C10_129R4_038.fsa	431.632	17	43
B, 420	GM949_C10_129R4_038.fsa	432.648	26	155
B, 421	GM949_C10_129R4_038.fsa	433.664	21	149
B, 422	GM949_C10_129R4_038.fsa	434.51	5	7
B, 423	GM949_C10_129R4_038.fsa	435.862	146	1270
B, 424	GM949_C10_129R4_038.fsa	437.636	17	72
B, 425	GM949_C10_129R4_038.fsa	438.565	52	379
B, 426	GM949_C10_129R4_038.fsa	439.663	28	179
B, 427	GM949_C10_129R4_038.fsa	441.378	97	688
B, 428	GM949_C10_129R4_038.fsa	445.174	241	4905
B, 429	GM949_C10_129R4_038.fsa	446.989	36	307
B, 430	GM949_C10_129R4_038.fsa	448.459	6	18
B, 431	GM949_C10_129R4_038.fsa	449.324	13	46
B, 432	GM949_C10_129R4_038.fsa	450.276	15	60
B, 433	GM949_C10_129R4_038.fsa	452.096	6	25
B, 434	GM949_C10_129R4_038.fsa	454.004	4901	39426
B, 435	GM949_C10_129R4_038.fsa	454.958	13593	149005
B, 436	GM949_C10_129R4_038.fsa	456.956	4	7
B, 437	GM949_C10_129R4_038.fsa	459.043	8	29
B, 438	GM949_C10_129R4_038.fsa	460.086	7	15
B, 439	GM949_C10_129R4_038.fsa	461.121	6	33
B, 440	GM949_C10_129R4_038.fsa	463.192	9	34
B, 441	GM949_C10_129R4_038.fsa	464.66	13	40
B, 442	GM949_C10_129R4_038.fsa	467.944	4	18
B, 443	GM949_C10_129R4_038.fsa	468.637	7	59
B, 444	GM949_C10_129R4_038.fsa	470.541	7	28
B, 445	GM949_C10_129R4_038.fsa	471.147	8	37
B, 446	GM949_C10_129R4_038.fsa	472.1	8	76
B, 447	GM949_C10_129R4_038.fsa	472.967	5	24
B, 448	GM949_C10_129R4_038.fsa	473.661	8	18
B, 449	GM949_C10_129R4_038.fsa	474.441	8	48
B, 450	GM949_C10_129R4_038.fsa	475.743	7	53
B, 451	GM949_C10_129R4_038.fsa	477.914	8	36
B, 452	GM949_C10_129R4_038.fsa	479.044	9	57
B, 453	GM949_C10_129R4_038.fsa	480	8	34
B, 454	GM949_C10_129R4_038.fsa	481.218	12	72
B, 455	GM949_C10_129R4_038.fsa	481.915	9	45
B, 456	GM949_C10_129R4_038.fsa	482.961	9	52
B, 457	GM949_C10_129R4_038.fsa	483.922	9	37
B, 458	GM949_C10_129R4_038.fsa	484.446	10	74
B, 459	GM949_C10_129R4_038.fsa	486.723	9	61
B, 460	GM949_C10_129R4_038.fsa	488.392	14	90
B, 461	GM949_C10_129R4_038.fsa	491.917	9	44
B, 462	GM949_C10_129R4_038.fsa	493.066	10	25
B, 463	GM949_C10_129R4_038.fsa	493.42	14	22
B, 464	GM949_C10_129R4_038.fsa	495.015	18	201
B, 465	GM949_C10_129R4_038.fsa	495.814	24	272
B, 466	GM949_C10_129R4_038.fsa	498.216	11	55
B, 467	GM949_C10_129R4_038.fsa	499.197	8	27
B, 468	GM949_C10_129R4_038.fsa	500.271	6	37
B, 469	GM949_C10_129R4_038.fsa	502.17	11	42
B, 470	GM949_C10_129R4_038.fsa	503.257	7	23
B, 471	GM949_C10_129R4_038.fsa	504.163	6	27
B, 472	GM949_C10_129R4_038.fsa	504.979	4	13
B, 473	GM949_C10_129R4_038.fsa	507.705	74	1613
B, 474	GM949_C10_129R4_038.fsa	512.263	30	435
B, 475	GM949_C10_129R4_038.fsa	514.182	7	51
B, 476	GM949_C10_129R4_038.fsa	516.092	9	31
B, 477	GM949_C10_129R4_038.fsa	516.911	6	29
B, 478	GM949_C10_129R4_038.fsa	518.274	9	71
B, 479	GM949_C10_129R4_038.fsa	520	12	81
B, 480	GM949_C10_129R4_038.fsa	520.806	10	41
B, 481	GM949_C10_129R4_038.fsa	521.882	11	105
B, 482	GM949_C10_129R4_038.fsa	523.497	8	64
B, 483	GM949_C10_129R4_038.fsa	524.664	9	53
B, 484	GM949_C10_129R4_038.fsa	525.203	12	46
B, 485	GM949_C10_129R4_038.fsa	527.181	8	39
B, 486	GM949_C10_129R4_038.fsa	529.701	12	88
B, 487	GM949_C10_129R4_038.fsa	531.864	13	204
B, 488	GM949_C10_129R4_038.fsa	534.21	9	34
B, 489	GM949_C10_129R4_038.fsa	535.656	10	54
B, 490	GM949_C10_129R4_038.fsa	536.831	6	39
B, 491	GM949_C10_129R4_038.fsa	537.465	7	22
B, 492	GM949_C10_129R4_038.fsa	538.098	6	20
B, 493	GM949_C10_129R4_038.fsa	540	11	97
B, 494	GM949_C10_129R4_038.fsa	541.751	10	78
B, 495	GM949_C10_129R4_038.fsa	542.398	11	45
B, 496	GM949_C10_129R4_038.fsa	543.415	9	37
B, 497	GM949_C10_129R4_038.fsa	544.99	11	62
B, 498	GM949_C10_129R4_038.fsa	546.755	9	52
B, 499	GM949_C10_129R4_038.fsa	547.965	8	55
B, 500	GM949_C10_129R4_038.fsa	548.804	6	30
B, 501	GM949_C10_129R4_038.fsa	549.925	12	64
B, 502	GM949_C10_129R4_038.fsa	551.422	11	57
B, 503	GM949_C10_129R4_038.fsa	552.172	11	36
B, 504	GM949_C10_129R4_038.fsa	553.486	5	19
B, 505	GM949_C10_129R4_038.fsa	554.238	15	42
B, 506	GM949_C10_129R4_038.fsa	555.556	13	58
B, 507	GM949_C10_129R4_038.fsa	556.31	12	71
B, 508	GM949_C10_129R4_038.fsa	557.916	9	54
B, 509	GM949_C10_129R4_038.fsa	559.905	13	82
B, 510	GM949_C10_129R4_038.fsa	560.852	13	66
B, 511	GM949_C10_129R4_038.fsa	561.801	7	16
B, 512	GM949_C10_129R4_038.fsa	563.414	9	48
B, 513	GM949_C10_129R4_038.fsa	564.651	13	41
B, 514	GM949_C10_129R4_038.fsa	565.698	10	65
B, 515	GM949_C10_129R4_038.fsa	567.796	12	60
B, 516	GM949_C10_129R4_038.fsa	569.229	6	48
B, 517	GM949_C10_129R4_038.fsa	570.473	10	49
B, 518	GM949_C10_129R4_038.fsa	571.527	13	75
B, 519	GM949_C10_129R4_038.fsa	575.946	10	39
B, 520	GM949_C10_129R4_038.fsa	578.357	12	72
B, 521	GM949_C10_129R4_038.fsa	580.097	8	38
B, 522	GM949_C10_129R4_038.fsa	581.644	8	40
B, 523	GM949_C10_129R4_038.fsa	582.225	9	36
B, 524	GM949_C10_129R4_038.fsa	583.678	12	69
B, 525	GM949_C10_129R4_038.fsa	585.523	13	37
B, 526	GM949_C10_129R4_038.fsa	586.689	9	41
B, 527	GM949_C10_129R4_038.fsa	588.441	11	80
B, 528	GM949_C10_129R4_038.fsa	589.221	7	15
B, 529	GM949_C10_129R4_038.fsa	590.098	12	76
B, 530	GM949_C10_129R4_038.fsa	592.052	6	41
B, 531	GM949_C10_129R4_038.fsa	592.932	9	28
B, 532	GM949_C10_129R4_038.fsa	593.813	11	57
B, 533	GM949_C10_129R4_038.fsa	594.792	6	16
B, 534	GM949_C10_129R4_038.fsa	595.184	11	66
B, 535	GM949_C10_129R4_038.fsa	596.754	10	29
B, 536	GM949_C10_129R4_038.fsa	597.54	7	25
B, 537	GM949_C10_129R4_038.fsa	598.622	7	36
B, 538	GM949_C10_129R4_038.fsa	599.803	9	46
B, 539	GM949_C10_129R4_038.fsa	601.073	11	44
B, 540	GM949_C10_129R4_038.fsa	603.22	7	27
B, 541	GM949_C10_129R4_038.fsa	604.195	8	34
B, 542	GM949_C10_129R4_038.fsa	607.22	9	33
B, 543	GM949_C10_129R4_038.fsa	608.585	8	37
B, 544	GM949_C10_129R4_038.fsa	609.854	8	26
B, 545	GM949_C10_129R4_038.fsa	611.415	9	57
B, 546	GM949_C10_129R4_038.fsa	612.488	11	50
B, 547	GM949_C10_129R4_038.fsa	614.439	7	43
B, 548	GM949_C10_129R4_038.fsa	616	10	64
B, 549	GM949_C10_129R4_038.fsa	616.878	8	16
B, 550	GM949_C10_129R4_038.fsa	619.707	11	61
B, 551	GM949_C10_129R4_038.fsa	620.976	12	44
B, 552	GM949_C10_129R4_038.fsa	622.049	12	85
B, 553	GM949_C10_129R4_038.fsa	623.415	7	37
B, 554	GM949_C10_129R4_038.fsa	624.488	12	39
B, 555	GM949_C10_129R4_038.fsa	626.244	13	58
B, 556	GM949_C10_129R4_038.fsa	626.829	11	35
B, 557	GM949_C10_129R4_038.fsa	627.61	8	26
B, 558	GM949_C10_129R4_038.fsa	629.268	14	71
B, 559	GM949_C10_129R4_038.fsa	630.634	13	77
G, 1	GM949_C10_129R4_038.fsa	28.7388	78	449
G, 2	GM949_C10_129R4_038.fsa	30.2659	82	478
G, 3	GM949_C10_129R4_038.fsa	454.264	143	877
G, 4	GM949_C10_129R4_038.fsa	455.219	484	5675
Y, 1	GM949_C10_129R4_038.fsa	28.7388	101	518
Y, 2	GM949_C10_129R4_038.fsa	30.0984	52	354
Y, 3	GM949_C10_129R4_038.fsa	123.874	51	268
Y, 4	GM949_C10_129R4_038.fsa	454.958	312	2458
R, 1	GM949_C10_129R4_038.fsa	29.4229	52	143
O, 1	GM949_C10_129R4_038.fsa	20	475	4649
O, 2	GM949_C10_129R4_038.fsa	40	400	2897
O, 3	GM949_C10_129R4_038.fsa	60	776	4196
O, 4	GM949_C10_129R4_038.fsa	80	491	2748
O, 5	GM949_C10_129R4_038.fsa	100	770	4049
O, 6	GM949_C10_129R4_038.fsa	114	871	4445
O, 7	GM949_C10_129R4_038.fsa	120	666	3573
O, 8	GM949_C10_129R4_038.fsa	140	559	2893
O, 9	GM949_C10_129R4_038.fsa	160	597	3153
O, 10	GM949_C10_129R4_038.fsa	180	751	3870
O, 11	GM949_C10_129R4_038.fsa	200	615	3191
O, 12	GM949_C10_129R4_038.fsa	214	640	3326
O, 13	GM949_C10_129R4_038.fsa	220	509	2773
O, 14	GM949_C10_129R4_038.fsa	240	774	4487
O, 15	GM949_C10_129R4_038.fsa	250	357	2119
O, 16	GM949_C10_129R4_038.fsa	260	573	3522
O, 17	GM949_C10_129R4_038.fsa	280	622	4069
O, 18	GM949_C10_129R4_038.fsa	300	621	4270
O, 19	GM949_C10_129R4_038.fsa	314	399	2771
O, 20	GM949_C10_129R4_038.fsa	320	433	3185
O, 21	GM949_C10_129R4_038.fsa	340	530	4099
O, 22	GM949_C10_129R4_038.fsa	360	411	3461
O, 23	GM949_C10_129R4_038.fsa	380	290	2485
O, 24	GM949_C10_129R4_038.fsa	400	381	3466
O, 25	GM949_C10_129R4_038.fsa	414	368	3343
O, 26	GM949_C10_129R4_038.fsa	420	353	3289
O, 27	GM949_C10_129R4_038.fsa	440	404	4006
O, 28	GM949_C10_129R4_038.fsa	460	436	4561
O, 29	GM949_C10_129R4_038.fsa	480	414	4403
O, 30	GM949_C10_129R4_038.fsa	500	184	2116
O, 31	GM949_C10_129R4_038.fsa	514	207	2310
O, 32	GM949_C10_129R4_038.fsa	520	456	4979
O, 33	GM949_C10_129R4_038.fsa	540	365	4190
O, 34	GM949_C10_129R4_038.fsa	560	236	2794
O, 35	GM949_C10_129R4_038.fsa	580	364	4329
O, 36	GM949_C10_129R4_038.fsa	600	242	2961

## Sheet: 129R5
Status	Sample Name	Sample Type	Size Standard	Analysis Method	SQI	Offscale	Quality	UD1	UD2	UD3
Analyzed	128R1	Sample	GS600LIZ	NPP1	false	Check	Pass
Analyzed	128R2	Sample	GS600LIZ	NPP1	false	Check	Pass
Analyzed	128R3	Sample	GS600LIZ	NPP1	false	Check	Pass
Analyzed	128R4	Sample	GS600LIZ	NPP1	false	Check	Pass
Analyzed	128R5	Sample	GS600LIZ	NPP1	false	Check	Pass
Analyzed	129R1	Sample	GS600LIZ	NPP1	false	Pass	Pass
Analyzed	129R2	Sample	GS600LIZ	NPP1	false	Pass	Pass
Analyzed	129R3	Sample	GS600LIZ	NPP1	false	Pass	Pass
Analyzed	129R4	Sample	GS600LIZ	NPP1	false	Pass	Pass
Analyzed	129R5	Sample	GS600LIZ	NPP1	false	Pass	Pass
Analyzed	130R1	Sample	GS600LIZ	NPP1	false	Pass	Pass
Analyzed	130R2	Sample	GS600LIZ	NPP1	false	Pass	Pass
Analyzed	130R3	Sample	GS600LIZ	NPP1	false	Pass	Pass
Analyzed	130R4	Sample	GS600LIZ	NPP1	false	Pass	Pass
Analyzed	130R5	Sample	GS600LIZ	NPP1	false	Pass	Pass
Analyzed	131R1	Sample	GS600LIZ	NPP1	false	Pass	Pass
Analyzed	131R2	Sample	GS600LIZ	NPP1	false	Pass	Pass
Analyzed	131R3	Sample	GS600LIZ	NPP1	false	Pass	Pass
Analyzed	131R4	Sample	GS600LIZ	NPP1	false	Pass	Pass
Analyzed	131R5	Sample	GS600LIZ	NPP1	false	Pass	Pass
Analyzed	132R1	Sample	GS600LIZ	NPP1	false	Pass	Pass
Analyzed	132R2	Sample	GS600LIZ	NPP1	false	Pass	Pass
Analyzed	132R3	Sample	GS600LIZ	NPP1	false	Pass	Pass
Analyzed	132R4	Sample	GS600LIZ	NPP1	false	Pass	Pass
Analyzed	132R5	Sample	GS600LIZ	NPP1	false	Pass	Pass
Analyzed	278R1	Sample	GS600LIZ	NPP1	false	Check	Pass
Analyzed	278R2	Sample	GS600LIZ	NPP1	false	Check	Pass
Analyzed	278R3	Sample	GS600LIZ	NPP1	false	Check	Pass
Analyzed	278R4	Sample	GS600LIZ	NPP1	false	Check	Pass
Analyzed	278R5	Sample	GS600LIZ	NPP1	false	Check	Pass
Analyzed	279R1	Sample	GS600LIZ	NPP1	false	Pass	Pass
Analyzed	279R2	Sample	GS600LIZ	NPP1	false	Check	Pass
Analyzed	279R3	Sample	GS600LIZ	NPP1	false	Check	Pass
Analyzed	279R4	Sample	GS600LIZ	NPP1	false	Pass	Pass
Analyzed	279R5	Sample	GS600LIZ	NPP1	false	Pass	Pass
Analyzed	280R1	Sample	GS600LIZ	NPP1	false	Pass	Pass
Analyzed	280R2	Sample	GS600LIZ	NPP1	false	Pass	Pass
Analyzed	280R3	Sample	GS600LIZ	NPP1	false	Pass	Pass
Analyzed	280R4	Sample	GS600LIZ	NPP1	false	Pass	Pass
Analyzed	280R5	Sample	GS600LIZ	NPP1	false	Pass	Pass
Analyzed	281R1	Sample	GS600LIZ	NPP1	false	Pass	Pass
Analyzed	281R2	Sample	GS600LIZ	NPP1	false	Pass	Pass
Analyzed	281R3	Sample	GS600LIZ	NPP1	false	Pass	Pass
Analyzed	281R4	Sample	GS600LIZ	NPP1	false	Check	Pass
Analyzed	281R5	Sample	GS600LIZ	NPP1	false	Pass	Pass
Analyzed	282R1	Sample	GS600LIZ	NPP1	false	Pass	Pass
Analyzed	282R2	Sample	GS600LIZ	NPP1	false	Check	Pass
Analyzed	282R3	Sample	GS600LIZ	NPP1	false	Pass	Pass
Analyzed	282R4	Sample	GS600LIZ	NPP1	false	Pass	Pass
Analyzed	282R5	Sample	GS600LIZ	NPP1	false	Pass	Pass

## Sheet: 130R1
Dye/Sample Peak	Sample File Name	Size	Height	Area in Point
B, 1	GM949_C12_130R1_046.fsa		6	51
B, 2	GM949_C12_130R1_046.fsa		9	29
B, 3	GM949_C12_130R1_046.fsa		8	40
B, 4	GM949_C12_130R1_046.fsa		13	75
B, 5	GM949_C12_130R1_046.fsa		8	25
B, 6	GM949_C12_130R1_046.fsa		9	32
B, 7	GM949_C12_130R1_046.fsa		11	51
B, 8	GM949_C12_130R1_046.fsa		9	34
B, 9	GM949_C12_130R1_046.fsa		12	52
B, 10	GM949_C12_130R1_046.fsa		14	86
B, 11	GM949_C12_130R1_046.fsa		13	60
B, 12	GM949_C12_130R1_046.fsa		8	31
B, 13	GM949_C12_130R1_046.fsa		11	52
B, 14	GM949_C12_130R1_046.fsa		16	59
B, 15	GM949_C12_130R1_046.fsa		9	57
B, 16	GM949_C12_130R1_046.fsa		8	37
B, 17	GM949_C12_130R1_046.fsa		8	52
B, 18	GM949_C12_130R1_046.fsa		11	57
B, 19	GM949_C12_130R1_046.fsa		9	52
B, 20	GM949_C12_130R1_046.fsa		9	37
B, 21	GM949_C12_130R1_046.fsa		12	83
B, 22	GM949_C12_130R1_046.fsa		7	27
B, 23	GM949_C12_130R1_046.fsa		17	180
B, 24	GM949_C12_130R1_046.fsa		11	54
B, 25	GM949_C12_130R1_046.fsa		10	53
B, 26	GM949_C12_130R1_046.fsa		9	29
B, 27	GM949_C12_130R1_046.fsa		9	45
B, 28	GM949_C12_130R1_046.fsa		7	23
B, 29	GM949_C12_130R1_046.fsa		20	77
B, 30	GM949_C12_130R1_046.fsa		11	47
B, 31	GM949_C12_130R1_046.fsa		12	40
B, 32	GM949_C12_130R1_046.fsa		7	69
B, 33	GM949_C12_130R1_046.fsa		10	58
B, 34	GM949_C12_130R1_046.fsa		6	27
B, 35	GM949_C12_130R1_046.fsa		8	40
B, 36	GM949_C12_130R1_046.fsa		8	39
B, 37	GM949_C12_130R1_046.fsa		16	115
B, 38	GM949_C12_130R1_046.fsa		13	69
B, 39	GM949_C12_130R1_046.fsa		10	65
B, 40	GM949_C12_130R1_046.fsa		8	59
B, 41	GM949_C12_130R1_046.fsa		12	59
B, 42	GM949_C12_130R1_046.fsa		10	26
B, 43	GM949_C12_130R1_046.fsa		6	44
B, 44	GM949_C12_130R1_046.fsa		7	42
B, 45	GM949_C12_130R1_046.fsa		14	96
B, 46	GM949_C12_130R1_046.fsa		12	67
B, 47	GM949_C12_130R1_046.fsa		12	96
B, 48	GM949_C12_130R1_046.fsa		11	75
B, 49	GM949_C12_130R1_046.fsa		15	70
B, 50	GM949_C12_130R1_046.fsa		10	42
B, 51	GM949_C12_130R1_046.fsa		11	47
B, 52	GM949_C12_130R1_046.fsa		11	66
B, 53	GM949_C12_130R1_046.fsa		10	90
B, 54	GM949_C12_130R1_046.fsa		8	29
B, 55	GM949_C12_130R1_046.fsa		10	47
B, 56	GM949_C12_130R1_046.fsa		18	162
B, 57	GM949_C12_130R1_046.fsa		11	56
B, 58	GM949_C12_130R1_046.fsa		7	28
B, 59	GM949_C12_130R1_046.fsa		12	60
B, 60	GM949_C12_130R1_046.fsa		11	38
B, 61	GM949_C12_130R1_046.fsa		10	57
B, 62	GM949_C12_130R1_046.fsa		10	59
B, 63	GM949_C12_130R1_046.fsa		12	93
B, 64	GM949_C12_130R1_046.fsa		178	1522
B, 65	GM949_C12_130R1_046.fsa		113	1167
B, 66	GM949_C12_130R1_046.fsa		160	948
B, 67	GM949_C12_130R1_046.fsa		94	525
B, 68	GM949_C12_130R1_046.fsa		28	115
B, 69	GM949_C12_130R1_046.fsa		55	448
B, 70	GM949_C12_130R1_046.fsa	2.0144	36	270
B, 71	GM949_C12_130R1_046.fsa	3.741	26	162
B, 72	GM949_C12_130R1_046.fsa	4.3166	29	163
B, 73	GM949_C12_130R1_046.fsa	8.9209	35	446
B, 74	GM949_C12_130R1_046.fsa	10.9353	10	64
B, 75	GM949_C12_130R1_046.fsa	14.3885	7	27
B, 76	GM949_C12_130R1_046.fsa	18.4173	89	795
B, 77	GM949_C12_130R1_046.fsa	20.656	224	1029
B, 78	GM949_C12_130R1_046.fsa	22.4324	173	641
B, 79	GM949_C12_130R1_046.fsa	27.2299	4176	35374
B, 80	GM949_C12_130R1_046.fsa	29.301	1493	7968
B, 81	GM949_C12_130R1_046.fsa	31.4579	791	5604
B, 82	GM949_C12_130R1_046.fsa	33.2774	493	3864
B, 83	GM949_C12_130R1_046.fsa	36.2558	217	1093
B, 84	GM949_C12_130R1_046.fsa	37.3088	83	276
B, 85	GM949_C12_130R1_046.fsa	38.987	61	288
B, 86	GM949_C12_130R1_046.fsa	40.8248	77	438
B, 87	GM949_C12_130R1_046.fsa	43.8333	62	314
B, 88	GM949_C12_130R1_046.fsa	44.968	222	1323
B, 89	GM949_C12_130R1_046.fsa	46.6476	174	941
B, 90	GM949_C12_130R1_046.fsa	48.3011	13	60
B, 91	GM949_C12_130R1_046.fsa	50.252	41	252
B, 92	GM949_C12_130R1_046.fsa	51.5332	91	701
B, 93	GM949_C12_130R1_046.fsa	54.4643	569	3649
B, 94	GM949_C12_130R1_046.fsa	56.3074	168	715
B, 95	GM949_C12_130R1_046.fsa	57.4184	221	1052
B, 96	GM949_C12_130R1_046.fsa	58.2193	95	402
B, 97	GM949_C12_130R1_046.fsa	59.2122	519	2375
B, 98	GM949_C12_130R1_046.fsa	60.7273	93	440
B, 99	GM949_C12_130R1_046.fsa	61.6601	55	196
B, 100	GM949_C12_130R1_046.fsa	63.3123	154	693
B, 101	GM949_C12_130R1_046.fsa	64.5462	29	147
B, 102	GM949_C12_130R1_046.fsa	65.8781	26	100
B, 103	GM949_C12_130R1_046.fsa	66.8991	163	769
B, 104	GM949_C12_130R1_046.fsa	68.1203	53	234
B, 105	GM949_C12_130R1_046.fsa	69.1347	165	773
B, 106	GM949_C12_130R1_046.fsa	70.045	66	348
B, 107	GM949_C12_130R1_046.fsa	71.8585	68	294
B, 108	GM949_C12_130R1_046.fsa	72.8619	25	97
B, 109	GM949_C12_130R1_046.fsa	73.9622	37	189
B, 110	GM949_C12_130R1_046.fsa	74.9594	76	353
B, 111	GM949_C12_130R1_046.fsa	77.044	60	286
B, 112	GM949_C12_130R1_046.fsa	78.1309	171	826
B, 113	GM949_C12_130R1_046.fsa	79.4109	43	172
B, 114	GM949_C12_130R1_046.fsa	80.1947	123	587
B, 115	GM949_C12_130R1_046.fsa	81.2642	284	1354
B, 116	GM949_C12_130R1_046.fsa	82.1378	36	128
B, 117	GM949_C12_130R1_046.fsa	83.01	13	42
B, 118	GM949_C12_130R1_046.fsa	84.0744	138	662
B, 119	GM949_C12_130R1_046.fsa	85.0403	52	221
B, 120	GM949_C12_130R1_046.fsa	86.1973	42	206
B, 121	GM949_C12_130R1_046.fsa	87.3521	424	2061
B, 122	GM949_C12_130R1_046.fsa	88.6005	32	132
B, 123	GM949_C12_130R1_046.fsa	89.5589	73	392
B, 124	GM949_C12_130R1_046.fsa	90.5159	149	835
B, 125	GM949_C12_130R1_046.fsa	91.7575	27	121
B, 126	GM949_C12_130R1_046.fsa	92.7109	122	547
B, 127	GM949_C12_130R1_046.fsa	93.6627	72	314
B, 128	GM949_C12_130R1_046.fsa	95.2771	265	1354
B, 129	GM949_C12_130R1_046.fsa	96.3194	108	499
B, 130	GM949_C12_130R1_046.fsa	97.6433	38	169
B, 131	GM949_C12_130R1_046.fsa	98.4928	121	536
B, 132	GM949_C12_130R1_046.fsa	99.5294	379	1770
B, 133	GM949_C12_130R1_046.fsa	100.672	20	87
B, 134	GM949_C12_130R1_046.fsa	101.631	163	722
B, 135	GM949_C12_130R1_046.fsa	102.875	208	973
B, 136	GM949_C12_130R1_046.fsa	104.019	46	295
B, 137	GM949_C12_130R1_046.fsa	104.781	57	263
B, 138	GM949_C12_130R1_046.fsa	105.731	189	898
B, 139	GM949_C12_130R1_046.fsa	106.773	38	122
B, 140	GM949_C12_130R1_046.fsa	107.907	343	1597
B, 141	GM949_C12_130R1_046.fsa	109.133	63	245
B, 142	GM949_C12_130R1_046.fsa	110.261	295	1970
B, 143	GM949_C12_130R1_046.fsa	111.854	128	564
B, 144	GM949_C12_130R1_046.fsa	113.162	31	114
B, 145	GM949_C12_130R1_046.fsa	114.183	331	1557
B, 146	GM949_C12_130R1_046.fsa	115.463	57	216
B, 147	GM949_C12_130R1_046.fsa	116.557	260	1827
B, 148	GM949_C12_130R1_046.fsa	118.101	166	739
B, 149	GM949_C12_130R1_046.fsa	119.188	36	133
B, 150	GM949_C12_130R1_046.fsa	120.09	155	714
B, 151	GM949_C12_130R1_046.fsa	121.163	201	849
B, 152	GM949_C12_130R1_046.fsa	122.148	83	466
B, 153	GM949_C12_130R1_046.fsa	122.863	74	309
B, 154	GM949_C12_130R1_046.fsa	123.847	821	3823
B, 155	GM949_C12_130R1_046.fsa	124.741	73	306
B, 156	GM949_C12_130R1_046.fsa	125.903	51	192
B, 157	GM949_C12_130R1_046.fsa	127.69	116	619
B, 158	GM949_C12_130R1_046.fsa	129.298	50	244
B, 159	GM949_C12_130R1_046.fsa	130.726	157	736
B, 160	GM949_C12_130R1_046.fsa	132.065	130	633
B, 161	GM949_C12_130R1_046.fsa	133.404	221	1163
B, 162	GM949_C12_130R1_046.fsa	134.117	91	443
B, 163	GM949_C12_130R1_046.fsa	135.098	197	959
B, 164	GM949_C12_130R1_046.fsa	136.346	20	78
B, 165	GM949_C12_130R1_046.fsa	137.238	341	1657
B, 166	GM949_C12_130R1_046.fsa	138.396	68	294
B, 167	GM949_C12_130R1_046.fsa	139.555	371	2635
B, 168	GM949_C12_130R1_046.fsa	141.093	103	491
B, 169	GM949_C12_130R1_046.fsa	142.368	64	233
B, 170	GM949_C12_130R1_046.fsa	143.461	470	2149
B, 171	GM949_C12_130R1_046.fsa	144.553	50	219
B, 172	GM949_C12_130R1_046.fsa	145.736	275	1297
B, 173	GM949_C12_130R1_046.fsa	146.828	112	522
B, 174	GM949_C12_130R1_046.fsa	147.738	109	509
B, 175	GM949_C12_130R1_046.fsa	149.556	299	1501
B, 176	GM949_C12_130R1_046.fsa	150.647	104	524
B, 177	GM949_C12_130R1_046.fsa	151.465	29	125
B, 178	GM949_C12_130R1_046.fsa	152.465	17	60
B, 179	GM949_C12_130R1_046.fsa	153.464	775	3708
B, 180	GM949_C12_130R1_046.fsa	154.463	33	149
B, 181	GM949_C12_130R1_046.fsa	155.371	200	880
B, 182	GM949_C12_130R1_046.fsa	156.461	27	111
B, 183	GM949_C12_130R1_046.fsa	157.641	584	2649
B, 184	GM949_C12_130R1_046.fsa	158.73	112	479
B, 185	GM949_C12_130R1_046.fsa	159.637	66	284
B, 186	GM949_C12_130R1_046.fsa	161.336	116	576
B, 187	GM949_C12_130R1_046.fsa	162.493	290	1357
B, 188	GM949_C12_130R1_046.fsa	163.471	74	292
B, 189	GM949_C12_130R1_046.fsa	164.448	61	259
B, 190	GM949_C12_130R1_046.fsa	165.425	126	550
B, 191	GM949_C12_130R1_046.fsa	166.312	24	97
B, 192	GM949_C12_130R1_046.fsa	167.377	253	1177
B, 193	GM949_C12_130R1_046.fsa	168.529	63	277
B, 194	GM949_C12_130R1_046.fsa	169.591	238	1327
B, 195	GM949_C12_130R1_046.fsa	170.299	118	530
B, 196	GM949_C12_130R1_046.fsa	171.184	150	724
B, 197	GM949_C12_130R1_046.fsa	172.421	34	104
B, 198	GM949_C12_130R1_046.fsa	173.216	167	798
B, 199	GM949_C12_130R1_046.fsa	174.275	182	865
B, 200	GM949_C12_130R1_046.fsa	175.334	63	315
B, 201	GM949_C12_130R1_046.fsa	176.039	48	158
B, 202	GM949_C12_130R1_046.fsa	177.008	154	745
B, 203	GM949_C12_130R1_046.fsa	177.977	21	84
B, 204	GM949_C12_130R1_046.fsa	179.033	275	1310
B, 205	GM949_C12_130R1_046.fsa	180.267	37	142
B, 206	GM949_C12_130R1_046.fsa	181.334	336	1654
B, 207	GM949_C12_130R1_046.fsa	182.489	167	743
B, 208	GM949_C12_130R1_046.fsa	183.377	92	408
B, 209	GM949_C12_130R1_046.fsa	185.33	289	1410
B, 210	GM949_C12_130R1_046.fsa	186.394	123	562
B, 211	GM949_C12_130R1_046.fsa	187.458	58	236
B, 212	GM949_C12_130R1_046.fsa	188.344	52	189
B, 213	GM949_C12_130R1_046.fsa	189.406	412	2582
B, 214	GM949_C12_130R1_046.fsa	191.972	17	82
B, 215	GM949_C12_130R1_046.fsa	192.944	4	15
B, 216	GM949_C12_130R1_046.fsa	193.827	675	3313
B, 217	GM949_C12_130R1_046.fsa	195.328	27	147
B, 218	GM949_C12_130R1_046.fsa	196.475	207	1073
B, 219	GM949_C12_130R1_046.fsa	197.621	26	122
B, 220	GM949_C12_130R1_046.fsa	198.855	340	1685
B, 221	GM949_C12_130R1_046.fsa	200	137	693
B, 222	GM949_C12_130R1_046.fsa	200.873	97	449
B, 223	GM949_C12_130R1_046.fsa	202.006	46	206
B, 224	GM949_C12_130R1_046.fsa	202.878	331	1692
B, 225	GM949_C12_130R1_046.fsa	203.923	140	723
B, 226	GM949_C12_130R1_046.fsa	204.968	55	268
B, 227	GM949_C12_130R1_046.fsa	205.838	48	205
B, 228	GM949_C12_130R1_046.fsa	206.882	158	811
B, 229	GM949_C12_130R1_046.fsa	207.665	27	134
B, 230	GM949_C12_130R1_046.fsa	208.708	246	1274
B, 231	GM949_C12_130R1_046.fsa	209.837	48	208
B, 232	GM949_C12_130R1_046.fsa	210.878	241	1334
B, 233	GM949_C12_130R1_046.fsa	211.659	126	612
B, 234	GM949_C12_130R1_046.fsa	212.613	153	720
B, 235	GM949_C12_130R1_046.fsa	214.523	220	1172
B, 236	GM949_C12_130R1_046.fsa	215.481	73	373
B, 237	GM949_C12_130R1_046.fsa	216.438	89	442
B, 238	GM949_C12_130R1_046.fsa	217.742	67	293
B, 239	GM949_C12_130R1_046.fsa	218.785	118	605
B, 240	GM949_C12_130R1_046.fsa	219.74	39	199
B, 241	GM949_C12_130R1_046.fsa	220.77	518	2658
B, 242	GM949_C12_130R1_046.fsa	221.882	35	148
B, 243	GM949_C12_130R1_046.fsa	222.908	273	1402
B, 244	GM949_C12_130R1_046.fsa	223.935	129	697
B, 245	GM949_C12_130R1_046.fsa	224.79	72	401
B, 246	GM949_C12_130R1_046.fsa	225.901	36	161
B, 247	GM949_C12_130R1_046.fsa	226.671	294	1622
B, 248	GM949_C12_130R1_046.fsa	227.782	121	628
B, 249	GM949_C12_130R1_046.fsa	228.722	51	255
B, 250	GM949_C12_130R1_046.fsa	229.662	40	157
B, 251	GM949_C12_130R1_046.fsa	230.688	169	877
B, 252	GM949_C12_130R1_046.fsa	232.483	212	1095
B, 253	GM949_C12_130R1_046.fsa	233.508	18	66
B, 254	GM949_C12_130R1_046.fsa	234.619	453	2369
B, 255	GM949_C12_130R1_046.fsa	235.729	103	456
B, 256	GM949_C12_130R1_046.fsa	236.669	47	215
B, 257	GM949_C12_130R1_046.fsa	237.609	39	117
B, 258	GM949_C12_130R1_046.fsa	238.377	75	324
B, 259	GM949_C12_130R1_046.fsa	239.488	210	1077
B, 260	GM949_C12_130R1_046.fsa	240.437	55	265
B, 261	GM949_C12_130R1_046.fsa	241.485	51	212
B, 262	GM949_C12_130R1_046.fsa	242.445	115	607
B, 263	GM949_C12_130R1_046.fsa	243.404	34	159
B, 264	GM949_C12_130R1_046.fsa	244.275	102	537
B, 265	GM949_C12_130R1_046.fsa	245.405	92	416
B, 266	GM949_C12_130R1_046.fsa	246.274	28	107
B, 267	GM949_C12_130R1_046.fsa	247.315	23	89
B, 268	GM949_C12_130R1_046.fsa	248.269	630	5375
B, 269	GM949_C12_130R1_046.fsa	251.1	48	246
B, 270	GM949_C12_130R1_046.fsa	252.705	162	927
B, 271	GM949_C12_130R1_046.fsa	254.053	26	142
B, 272	GM949_C12_130R1_046.fsa	255.314	270	1549
B, 273	GM949_C12_130R1_046.fsa	256.572	23	102
B, 274	GM949_C12_130R1_046.fsa	257.745	297	1647
B, 275	GM949_C12_130R1_046.fsa	258.832	72	400
B, 276	GM949_C12_130R1_046.fsa	259.75	57	327
B, 277	GM949_C12_130R1_046.fsa	260.844	43	231
B, 278	GM949_C12_130R1_046.fsa	261.858	313	1839
B, 279	GM949_C12_130R1_046.fsa	262.955	27	113
B, 280	GM949_C12_130R1_046.fsa	263.8	78	417
B, 281	GM949_C12_130R1_046.fsa	264.728	358	2037
B, 282	GM949_C12_130R1_046.fsa	266.839	49	266
B, 283	GM949_C12_130R1_046.fsa	267.851	120	632
B, 284	GM949_C12_130R1_046.fsa	268.949	11	45
B, 285	GM949_C12_130R1_046.fsa	269.793	34	169
B, 286	GM949_C12_130R1_046.fsa	270.636	8	40
B, 287	GM949_C12_130R1_046.fsa	271.733	25	147
B, 288	GM949_C12_130R1_046.fsa	272.661	133	799
B, 289	GM949_C12_130R1_046.fsa	273.674	16	90
B, 290	GM949_C12_130R1_046.fsa	274.771	14	56
B, 291	GM949_C12_130R1_046.fsa	275.614	42	212
B, 292	GM949_C12_130R1_046.fsa	276.542	30	166
B, 293	GM949_C12_130R1_046.fsa	277.639	203	1226
B, 294	GM949_C12_130R1_046.fsa	279.41	38	247
B, 295	GM949_C12_130R1_046.fsa	280.252	12	67
B, 296	GM949_C12_130R1_046.fsa	281.343	52	277
B, 297	GM949_C12_130R1_046.fsa	282.098	14	59
B, 298	GM949_C12_130R1_046.fsa	283.189	15	76
B, 299	GM949_C12_130R1_046.fsa	284.111	45	273
B, 300	GM949_C12_130R1_046.fsa	285.285	93	592
B, 301	GM949_C12_130R1_046.fsa	286.207	16	78
B, 302	GM949_C12_130R1_046.fsa	287.128	11	38
B, 303	GM949_C12_130R1_046.fsa	288.05	160	984
B, 304	GM949_C12_130R1_046.fsa	289.054	34	163
B, 305	GM949_C12_130R1_046.fsa	289.808	9	29
B, 306	GM949_C12_130R1_046.fsa	290.895	128	765
B, 307	GM949_C12_130R1_046.fsa	291.815	39	188
B, 308	GM949_C12_130R1_046.fsa	293.738	56	343
B, 309	GM949_C12_130R1_046.fsa	294.741	13	52
B, 310	GM949_C12_130R1_046.fsa	295.66	15	60
B, 311	GM949_C12_130R1_046.fsa	296.745	24	144
B, 312	GM949_C12_130R1_046.fsa	297.58	25	112
B, 313	GM949_C12_130R1_046.fsa	298.498	20	105
B, 314	GM949_C12_130R1_046.fsa	299.583	21	106
B, 315	GM949_C12_130R1_046.fsa	300.413	43	247
B, 316	GM949_C12_130R1_046.fsa	301.405	42	254
B, 317	GM949_C12_130R1_046.fsa	302.647	18	68
B, 318	GM949_C12_130R1_046.fsa	303.393	104	705
B, 319	GM949_C12_130R1_046.fsa	304.639	121	777
B, 320	GM949_C12_130R1_046.fsa	306.552	33	216
B, 321	GM949_C12_130R1_046.fsa	307.469	549	3796
B, 322	GM949_C12_130R1_046.fsa	308.47	59	374
B, 323	GM949_C12_130R1_046.fsa	309.472	12	52
B, 324	GM949_C12_130R1_046.fsa	310.309	108	662
B, 325	GM949_C12_130R1_046.fsa	311.565	25	119
B, 326	GM949_C12_130R1_046.fsa	312.404	65	396
B, 327	GM949_C12_130R1_046.fsa	314.257	28	113
B, 328	GM949_C12_130R1_046.fsa	315.199	57	348
B, 329	GM949_C12_130R1_046.fsa	316.484	27	106
B, 330	GM949_C12_130R1_046.fsa	317.598	51	299
B, 331	GM949_C12_130R1_046.fsa	318.541	157	1055
B, 332	GM949_C12_130R1_046.fsa	319.571	18	65
B, 333	GM949_C12_130R1_046.fsa	320.675	181	1151
B, 334	GM949_C12_130R1_046.fsa	321.602	301	2317
B, 335	GM949_C12_130R1_046.fsa	322.781	15	56
B, 336	GM949_C12_130R1_046.fsa	323.707	140	933
B, 337	GM949_C12_130R1_046.fsa	324.632	255	1859
B, 338	GM949_C12_130R1_046.fsa	325.808	10	38
B, 339	GM949_C12_130R1_046.fsa	326.815	166	1042
B, 340	GM949_C12_130R1_046.fsa	327.654	142	846
B, 341	GM949_C12_130R1_046.fsa	328.743	53	232
B, 342	GM949_C12_130R1_046.fsa	329.581	270	1955
B, 343	GM949_C12_130R1_046.fsa	330.501	102	700
B, 344	GM949_C12_130R1_046.fsa	331.421	9	33
B, 345	GM949_C12_130R1_046.fsa	332.674	73	454
B, 346	GM949_C12_130R1_046.fsa	333.425	66	472
B, 347	GM949_C12_130R1_046.fsa	335.51	202	1511
B, 348	GM949_C12_130R1_046.fsa	336.426	61	386
B, 349	GM949_C12_130R1_046.fsa	338.173	139	941
B, 350	GM949_C12_130R1_046.fsa	340.253	10	29
B, 351	GM949_C12_130R1_046.fsa	341.179	179	1169
B, 352	GM949_C12_130R1_046.fsa	342.189	16	86
B, 353	GM949_C12_130R1_046.fsa	343.115	160	1184
B, 354	GM949_C12_130R1_046.fsa	344.04	41	210
B, 355	GM949_C12_130R1_046.fsa	344.882	29	163
B, 356	GM949_C12_130R1_046.fsa	345.807	3	4
B, 357	GM949_C12_130R1_046.fsa	346.816	63	434
B, 358	GM949_C12_130R1_046.fsa	347.825	12	50
B, 359	GM949_C12_130R1_046.fsa	348.918	6	26
B, 360	GM949_C12_130R1_046.fsa	349.674	12	77
B, 361	GM949_C12_130R1_046.fsa	352.699	28	156
B, 362	GM949_C12_130R1_046.fsa	353.79	42	264
B, 363	GM949_C12_130R1_046.fsa	354.798	12	49
B, 364	GM949_C12_130R1_046.fsa	355.973	9	48
B, 365	GM949_C12_130R1_046.fsa	356.812	10	47
B, 366	GM949_C12_130R1_046.fsa	357.819	17	63
B, 367	GM949_C12_130R1_046.fsa	358.826	30	164
B, 368	GM949_C12_130R1_046.fsa	359.748	37	258
B, 369	GM949_C12_130R1_046.fsa	360.746	19	89
B, 370	GM949_C12_130R1_046.fsa	361.741	20	149
B, 371	GM949_C12_130R1_046.fsa	363.731	25	195
B, 372	GM949_C12_130R1_046.fsa	364.644	11	42
B, 373	GM949_C12_130R1_046.fsa	365.556	67	475
B, 374	GM949_C12_130R1_046.fsa	366.634	21	110
B, 375	GM949_C12_130R1_046.fsa	367.63	28	213
B, 376	GM949_C12_130R1_046.fsa	369.455	16	106
B, 377	GM949_C12_130R1_046.fsa	370.368	16	86
B, 378	GM949_C12_130R1_046.fsa	371.447	19	204
B, 379	GM949_C12_130R1_046.fsa	373.439	19	114
B, 380	GM949_C12_130R1_046.fsa	375.432	93	679
B, 381	GM949_C12_130R1_046.fsa	376.262	213	1978
B, 382	GM949_C12_130R1_046.fsa	377.176	129	1318
B, 383	GM949_C12_130R1_046.fsa	379.252	17	77
B, 384	GM949_C12_130R1_046.fsa	382.446	59	757
B, 385	GM949_C12_130R1_046.fsa	383.037	59	616
B, 386	GM949_C12_130R1_046.fsa	385.146	28	129
B, 387	GM949_C12_130R1_046.fsa	388.099	37	269
B, 388	GM949_C12_130R1_046.fsa	389.027	65	635
B, 389	GM949_C12_130R1_046.fsa	389.871	18	87
B, 390	GM949_C12_130R1_046.fsa	391.053	154	1160
B, 391	GM949_C12_130R1_046.fsa	392.065	7	23
B, 392	GM949_C12_130R1_046.fsa	393.078	92	738
B, 393	GM949_C12_130R1_046.fsa	395.188	145	1325
B, 394	GM949_C12_130R1_046.fsa	396.37	8	30
B, 395	GM949_C12_130R1_046.fsa	397.045	22	158
B, 396	GM949_C12_130R1_046.fsa	399.156	264	2545
B, 397	GM949_C12_130R1_046.fsa	401.822	282	2279
B, 398	GM949_C12_130R1_046.fsa	403.813	20	84
B, 399	GM949_C12_130R1_046.fsa	404.561	11	52
B, 400	GM949_C12_130R1_046.fsa	405.559	20	120
B, 401	GM949_C12_130R1_046.fsa	406.891	49	415
B, 402	GM949_C12_130R1_046.fsa	407.641	19	80
B, 403	GM949_C12_130R1_046.fsa	409.561	52	352
B, 404	GM949_C12_130R1_046.fsa	410.564	177	1710
B, 405	GM949_C12_130R1_046.fsa	411.82	70	756
B, 406	GM949_C12_130R1_046.fsa	413.664	29	215
B, 407	GM949_C12_130R1_046.fsa	416.654	230	2074
B, 408	GM949_C12_130R1_046.fsa	417.596	303	3003
B, 409	GM949_C12_130R1_046.fsa	419.313	24	138
B, 410	GM949_C12_130R1_046.fsa	421.435	15	89
B, 411	GM949_C12_130R1_046.fsa	422.533	101	1060
B, 412	GM949_C12_130R1_046.fsa	424.475	18	86
B, 413	GM949_C12_130R1_046.fsa	425.404	12	46
B, 414	GM949_C12_130R1_046.fsa	426.67	21	103
B, 415	GM949_C12_130R1_046.fsa	428.273	65	475
B, 416	GM949_C12_130R1_046.fsa	429.539	91	800
B, 417	GM949_C12_130R1_046.fsa	430.299	33	181
B, 418	GM949_C12_130R1_046.fsa	431.48	42	250
B, 419	GM949_C12_130R1_046.fsa	432.492	65	445
B, 420	GM949_C12_130R1_046.fsa	433.421	85	598
B, 421	GM949_C12_130R1_046.fsa	434.517	12	54
B, 422	GM949_C12_130R1_046.fsa	435.614	234	1867
B, 423	GM949_C12_130R1_046.fsa	436.542	16	49
B, 424	GM949_C12_130R1_046.fsa	437.385	23	89
B, 425	GM949_C12_130R1_046.fsa	438.397	48	234
B, 426	GM949_C12_130R1_046.fsa	441.116	313	5302
B, 427	GM949_C12_130R1_046.fsa	443.092	69	353
B, 428	GM949_C12_130R1_046.fsa	444.124	87	444
B, 429	GM949_C12_130R1_046.fsa	445.07	104	563
B, 430	GM949_C12_130R1_046.fsa	446.017	23	56
B, 431	GM949_C12_130R1_046.fsa	446.877	233	1254
B, 432	GM949_C12_130R1_046.fsa	447.997	324	1658
B, 433	GM949_C12_130R1_046.fsa	449.031	285	1448
B, 434	GM949_C12_130R1_046.fsa	452.653	11548	134066
B, 435	GM949_C12_130R1_046.fsa	453.861	4289	39199
B, 436	GM949_C12_130R1_046.fsa	457.923	11	48
B, 437	GM949_C12_130R1_046.fsa	458.788	10	46
B, 438	GM949_C12_130R1_046.fsa	459.654	8	47
B, 439	GM949_C12_130R1_046.fsa	461.452	15	42
B, 440	GM949_C12_130R1_046.fsa	462.819	12	85
B, 441	GM949_C12_130R1_046.fsa	463.332	7	40
B, 442	GM949_C12_130R1_046.fsa	464.273	11	31
B, 443	GM949_C12_130R1_046.fsa	464.616	7	25
B, 444	GM949_C12_130R1_046.fsa	465.472	8	35
B, 445	GM949_C12_130R1_046.fsa	468.728	6	23
B, 446	GM949_C12_130R1_046.fsa	469.5	9	70
B, 447	GM949_C12_130R1_046.fsa	470.187	12	87
B, 448	GM949_C12_130R1_046.fsa	471.561	11	54
B, 449	GM949_C12_130R1_046.fsa	472.592	7	33
B, 450	GM949_C12_130R1_046.fsa	474.657	10	45
B, 451	GM949_C12_130R1_046.fsa	475.345	14	32
B, 452	GM949_C12_130R1_046.fsa	476.896	14	60
B, 453	GM949_C12_130R1_046.fsa	477.671	9	50
B, 454	GM949_C12_130R1_046.fsa	479.137	9	53
B, 455	GM949_C12_130R1_046.fsa	480.175	10	48
B, 456	GM949_C12_130R1_046.fsa	480.785	10	28
B, 457	GM949_C12_130R1_046.fsa	481.834	12	40
B, 458	GM949_C12_130R1_046.fsa	482.533	7	32
B, 459	GM949_C12_130R1_046.fsa	483.933	10	40
B, 460	GM949_C12_130R1_046.fsa	485.16	10	68
B, 461	GM949_C12_130R1_046.fsa	486.739	8	40
B, 462	GM949_C12_130R1_046.fsa	487.618	12	56
B, 463	GM949_C12_130R1_046.fsa	488.585	8	25
B, 464	GM949_C12_130R1_046.fsa	490.346	9	19
B, 465	GM949_C12_130R1_046.fsa	491.493	9	27
B, 466	GM949_C12_130R1_046.fsa	492.464	19	109
B, 467	GM949_C12_130R1_046.fsa	493.524	19	169
B, 468	GM949_C12_130R1_046.fsa	495.294	9	45
B, 469	GM949_C12_130R1_046.fsa	497.423	10	49
B, 470	GM949_C12_130R1_046.fsa	498.577	8	28
B, 471	GM949_C12_130R1_046.fsa	499.911	7	37
B, 472	GM949_C12_130R1_046.fsa	502.389	7	35
B, 473	GM949_C12_130R1_046.fsa	503.454	10	45
B, 474	GM949_C12_130R1_046.fsa	506.834	233	5364
B, 475	GM949_C12_130R1_046.fsa	509.871	4	6
B, 476	GM949_C12_130R1_046.fsa	510.677	6	18
B, 477	GM949_C12_130R1_046.fsa	511.305	15	45
B, 478	GM949_C12_130R1_046.fsa	512.831	14	97
B, 479	GM949_C12_130R1_046.fsa	513.55	11	69
B, 480	GM949_C12_130R1_046.fsa	514.636	12	62
B, 481	GM949_C12_130R1_046.fsa	515.544	8	20
B, 482	GM949_C12_130R1_046.fsa	516.272	9	53
B, 483	GM949_C12_130R1_046.fsa	518.999	10	59
B, 484	GM949_C12_130R1_046.fsa	519.909	8	42
B, 485	GM949_C12_130R1_046.fsa	521.249	10	60
B, 486	GM949_C12_130R1_046.fsa	522.498	6	23
B, 487	GM949_C12_130R1_046.fsa	523.836	11	38
B, 488	GM949_C12_130R1_046.fsa	524.818	7	37
B, 489	GM949_C12_130R1_046.fsa	526.692	7	41
B, 490	GM949_C12_130R1_046.fsa	527.942	9	44
B, 491	GM949_C12_130R1_046.fsa	528.388	13	54
B, 492	GM949_C12_130R1_046.fsa	529.638	11	48
B, 493	GM949_C12_130R1_046.fsa	530.53	5	18
B, 494	GM949_C12_130R1_046.fsa	531.245	11	43
B, 495	GM949_C12_130R1_046.fsa	532.138	10	38
B, 496	GM949_C12_130R1_046.fsa	532.673	11	47
B, 497	GM949_C12_130R1_046.fsa	533.745	7	41
B, 498	GM949_C12_130R1_046.fsa	534.46	16	94
B, 499	GM949_C12_130R1_046.fsa	536.157	13	103
B, 500	GM949_C12_130R1_046.fsa	537.319	9	40
B, 501	GM949_C12_130R1_046.fsa	538.302	6	21
B, 502	GM949_C12_130R1_046.fsa	539.553	13	85
B, 503	GM949_C12_130R1_046.fsa	540.544	13	94
B, 504	GM949_C12_130R1_046.fsa	541.453	12	45
B, 505	GM949_C12_130R1_046.fsa	542.545	8	44
B, 506	GM949_C12_130R1_046.fsa	544.186	8	19
B, 507	GM949_C12_130R1_046.fsa	545.466	10	66
B, 508	GM949_C12_130R1_046.fsa	547.023	11	53
B, 509	GM949_C12_130R1_046.fsa	548.86	13	72
B, 510	GM949_C12_130R1_046.fsa	551.349	7	35
B, 511	GM949_C12_130R1_046.fsa	552.089	10	56
B, 512	GM949_C12_130R1_046.fsa	553.941	8	44
B, 513	GM949_C12_130R1_046.fsa	556.172	10	50
B, 514	GM949_C12_130R1_046.fsa	558.13	10	54
B, 515	GM949_C12_130R1_046.fsa	559.345	12	46
B, 516	GM949_C12_130R1_046.fsa	560.282	9	41
B, 517	GM949_C12_130R1_046.fsa	561.317	15	65
B, 518	GM949_C12_130R1_046.fsa	562.26	9	98
B, 519	GM949_C12_130R1_046.fsa	564.148	12	70
B, 520	GM949_C12_130R1_046.fsa	565.567	9	43
B, 521	GM949_C12_130R1_046.fsa	566.42	12	37
B, 522	GM949_C12_130R1_046.fsa	567.463	13	45
B, 523	GM949_C12_130R1_046.fsa	568.603	8	34
B, 524	GM949_C12_130R1_046.fsa	569.459	10	48
B, 525	GM949_C12_130R1_046.fsa	570.412	11	74
B, 526	GM949_C12_130R1_046.fsa	571.27	15	62
B, 527	GM949_C12_130R1_046.fsa	572.798	12	57
B, 528	GM949_C12_130R1_046.fsa	573.85	9	41
B, 529	GM949_C12_130R1_046.fsa	576.246	12	39
B, 530	GM949_C12_130R1_046.fsa	577.015	8	13
B, 531	GM949_C12_130R1_046.fsa	577.495	9	25
B, 532	GM949_C12_130R1_046.fsa	579.421	10	48
B, 533	GM949_C12_130R1_046.fsa	582.6	13	40
B, 534	GM949_C12_130R1_046.fsa	585.302	8	51
B, 535	GM949_C12_130R1_046.fsa	586.076	11	62
B, 536	GM949_C12_130R1_046.fsa	587.14	8	62
B, 537	GM949_C12_130R1_046.fsa	587.915	9	58
B, 538	GM949_C12_130R1_046.fsa	589.952	11	84
B, 539	GM949_C12_130R1_046.fsa	591.604	12	87
B, 540	GM949_C12_130R1_046.fsa	593.161	9	49
B, 541	GM949_C12_130R1_046.fsa	594.33	7	34
B, 542	GM949_C12_130R1_046.fsa	595.403	13	51
B, 543	GM949_C12_130R1_046.fsa	596.087	8	38
B, 544	GM949_C12_130R1_046.fsa	597.161	9	31
B, 545	GM949_C12_130R1_046.fsa	598.824	8	49
B, 546	GM949_C12_130R1_046.fsa	599.608	10	67
B, 547	GM949_C12_130R1_046.fsa	601.359	11	80
B, 548	GM949_C12_130R1_046.fsa	604.854	14	91
B, 549	GM949_C12_130R1_046.fsa	605.922	10	43
B, 550	GM949_C12_130R1_046.fsa	608.252	9	49
B, 551	GM949_C12_130R1_046.fsa	609.612	9	43
B, 552	GM949_C12_130R1_046.fsa	610.582	14	61
B, 553	GM949_C12_130R1_046.fsa	611.456	8	48
B, 554	GM949_C12_130R1_046.fsa	613.786	13	57
B, 555	GM949_C12_130R1_046.fsa	614.369	10	45
B, 556	GM949_C12_130R1_046.fsa	615.922	10	55
B, 557	GM949_C12_130R1_046.fsa	616.602	11	62
B, 558	GM949_C12_130R1_046.fsa	618.835	11	93
B, 559	GM949_C12_130R1_046.fsa	619.709	12	62
B, 560	GM949_C12_130R1_046.fsa	621.845	13	49
B, 561	GM949_C12_130R1_046.fsa	622.816	10	41
B, 562	GM949_C12_130R1_046.fsa	623.495	7	42
B, 563	GM949_C12_130R1_046.fsa	624.175	7	34
B, 564	GM949_C12_130R1_046.fsa	625.146	11	58
G, 1	GM949_C12_130R1_046.fsa	27.3797	269	1794
G, 2	GM949_C12_130R1_046.fsa	29.4467	76	453
G, 3	GM949_C12_130R1_046.fsa	31.5995	51	314
G, 4	GM949_C12_130R1_046.fsa	123.936	52	323
G, 5	GM949_C12_130R1_046.fsa	153.464	68	358
G, 6	GM949_C12_130R1_046.fsa	451.962	369	2433
G, 7	GM949_C12_130R1_046.fsa	452.825	660	6670
G, 8	GM949_C12_130R1_046.fsa	453.948	308	2570
Y, 1	GM949_C12_130R1_046.fsa	27.0797	231	2029
Y, 2	GM949_C12_130R1_046.fsa	29.301	82	461
Y, 3	GM949_C12_130R1_046.fsa	31.3161	53	253
Y, 4	GM949_C12_130R1_046.fsa	99.4353	54	237
Y, 5	GM949_C12_130R1_046.fsa	114.183	51	273
Y, 6	GM949_C12_130R1_046.fsa	123.668	52	364
Y, 7	GM949_C12_130R1_046.fsa	153.282	54	328
Y, 8	GM949_C12_130R1_046.fsa	193.827	64	400
Y, 9	GM949_C12_130R1_046.fsa	198.767	53	312
Y, 10	GM949_C12_130R1_046.fsa	220.77	54	369
Y, 11	GM949_C12_130R1_046.fsa	248.269	56	515
Y, 12	GM949_C12_130R1_046.fsa	376.345	50	297
Y, 13	GM949_C12_130R1_046.fsa	418.025	51	300
Y, 14	GM949_C12_130R1_046.fsa	452.566	706	9739
Y, 15	GM949_C12_130R1_046.fsa	453.861	242	2019
O, 1	GM949_C12_130R1_046.fsa	20	612	6254
O, 2	GM949_C12_130R1_046.fsa	40	591	4283
O, 3	GM949_C12_130R1_046.fsa	60	1040	5877
O, 4	GM949_C12_130R1_046.fsa	80	671	3874
O, 5	GM949_C12_130R1_046.fsa	100	1046	5790
O, 6	GM949_C12_130R1_046.fsa	114	1180	6419
O, 7	GM949_C12_130R1_046.fsa	120	931	5172
O, 8	GM949_C12_130R1_046.fsa	140	778	4065
O, 9	GM949_C12_130R1_046.fsa	160	820	4489
O, 10	GM949_C12_130R1_046.fsa	180	1025	5552
O, 11	GM949_C12_130R1_046.fsa	200	840	4654
O, 12	GM949_C12_130R1_046.fsa	214	855	4806
O, 13	GM949_C12_130R1_046.fsa	220	702	4039
O, 14	GM949_C12_130R1_046.fsa	240	1042	6263
O, 15	GM949_C12_130R1_046.fsa	250	501	3233
O, 16	GM949_C12_130R1_046.fsa	260	806	5128
O, 17	GM949_C12_130R1_046.fsa	280	876	5931
O, 18	GM949_C12_130R1_046.fsa	300	876	6104
O, 19	GM949_C12_130R1_046.fsa	314	562	4086
O, 20	GM949_C12_130R1_046.fsa	320	628	4806
O, 21	GM949_C12_130R1_046.fsa	340	738	5948
O, 22	GM949_C12_130R1_046.fsa	360	599	4845
O, 23	GM949_C12_130R1_046.fsa	380	420	3687
O, 24	GM949_C12_130R1_046.fsa	400	562	4927
O, 25	GM949_C12_130R1_046.fsa	414	520	4827
O, 26	GM949_C12_130R1_046.fsa	420	499	4544
O, 27	GM949_C12_130R1_046.fsa	440	586	5561
O, 28	GM949_C12_130R1_046.fsa	460	639	6245
O, 29	GM949_C12_130R1_046.fsa	480	604	6227
O, 30	GM949_C12_130R1_046.fsa	500	278	2895
O, 31	GM949_C12_130R1_046.fsa	514	299	3345
O, 32	GM949_C12_130R1_046.fsa	520	659	7054
O, 33	GM949_C12_130R1_046.fsa	540	533	5882
O, 34	GM949_C12_130R1_046.fsa	560	344	3931
O, 35	GM949_C12_130R1_046.fsa	580	524	6040
O, 36	GM949_C12_130R1_046.fsa	600	364	4081

## Sheet: 130R2
Dye/Sample Peak	Sample File Name	Size	Height	Area in Point
B, 1	GM949_D01_130R2_005.fsa		9	38
B, 2	GM949_D01_130R2_005.fsa		14	78
B, 3	GM949_D01_130R2_005.fsa		9	56
B, 4	GM949_D01_130R2_005.fsa		8	47
B, 5	GM949_D01_130R2_005.fsa		13	68
B, 6	GM949_D01_130R2_005.fsa		8	41
B, 7	GM949_D01_130R2_005.fsa		17	129
B, 8	GM949_D01_130R2_005.fsa		15	70
B, 9	GM949_D01_130R2_005.fsa		12	40
B, 10	GM949_D01_130R2_005.fsa		12	98
B, 11	GM949_D01_130R2_005.fsa		14	70
B, 12	GM949_D01_130R2_005.fsa		12	68
B, 13	GM949_D01_130R2_005.fsa		10	87
B, 14	GM949_D01_130R2_005.fsa		9	56
B, 15	GM949_D01_130R2_005.fsa		11	59
B, 16	GM949_D01_130R2_005.fsa		14	75
B, 17	GM949_D01_130R2_005.fsa		9	40
B, 18	GM949_D01_130R2_005.fsa		9	25
B, 19	GM949_D01_130R2_005.fsa		10	73
B, 20	GM949_D01_130R2_005.fsa		11	38
B, 21	GM949_D01_130R2_005.fsa		8	32
B, 22	GM949_D01_130R2_005.fsa		9	34
B, 23	GM949_D01_130R2_005.fsa		8	21
B, 24	GM949_D01_130R2_005.fsa		7	53
B, 25	GM949_D01_130R2_005.fsa		7	31
B, 26	GM949_D01_130R2_005.fsa		19	99
B, 27	GM949_D01_130R2_005.fsa		9	21
B, 28	GM949_D01_130R2_005.fsa		7	49
B, 29	GM949_D01_130R2_005.fsa		20	186
B, 30	GM949_D01_130R2_005.fsa		9	68
B, 31	GM949_D01_130R2_005.fsa		6	30
B, 32	GM949_D01_130R2_005.fsa		6	22
B, 33	GM949_D01_130R2_005.fsa		11	51
B, 34	GM949_D01_130R2_005.fsa		13	42
B, 35	GM949_D01_130R2_005.fsa		11	48
B, 36	GM949_D01_130R2_005.fsa		9	43
B, 37	GM949_D01_130R2_005.fsa		9	26
B, 38	GM949_D01_130R2_005.fsa		8	99
B, 39	GM949_D01_130R2_005.fsa		16	52
B, 40	GM949_D01_130R2_005.fsa		11	47
B, 41	GM949_D01_130R2_005.fsa		8	64
B, 42	GM949_D01_130R2_005.fsa		15	108
B, 43	GM949_D01_130R2_005.fsa		10	45
B, 44	GM949_D01_130R2_005.fsa		10	49
B, 45	GM949_D01_130R2_005.fsa		20	116
B, 46	GM949_D01_130R2_005.fsa		11	63
B, 47	GM949_D01_130R2_005.fsa		11	54
B, 48	GM949_D01_130R2_005.fsa		12	68
B, 49	GM949_D01_130R2_005.fsa		15	110
B, 50	GM949_D01_130R2_005.fsa		14	78
B, 51	GM949_D01_130R2_005.fsa		13	82
B, 52	GM949_D01_130R2_005.fsa		12	88
B, 53	GM949_D01_130R2_005.fsa		10	58
B, 54	GM949_D01_130R2_005.fsa		16	120
B, 55	GM949_D01_130R2_005.fsa		24	197
B, 56	GM949_D01_130R2_005.fsa		9	47
B, 57	GM949_D01_130R2_005.fsa		12	60
B, 58	GM949_D01_130R2_005.fsa		8	23
B, 59	GM949_D01_130R2_005.fsa		9	80
B, 60	GM949_D01_130R2_005.fsa		12	44
B, 61	GM949_D01_130R2_005.fsa		11	53
B, 62	GM949_D01_130R2_005.fsa		9	76
B, 63	GM949_D01_130R2_005.fsa		11	62
B, 64	GM949_D01_130R2_005.fsa		13	73
B, 65	GM949_D01_130R2_005.fsa		7	30
B, 66	GM949_D01_130R2_005.fsa		7	28
B, 67	GM949_D01_130R2_005.fsa		256	2158
B, 68	GM949_D01_130R2_005.fsa		171	1719
B, 69	GM949_D01_130R2_005.fsa		222	1414
B, 70	GM949_D01_130R2_005.fsa		127	777
B, 71	GM949_D01_130R2_005.fsa		24	108
B, 72	GM949_D01_130R2_005.fsa	1.1268	86	646
B, 73	GM949_D01_130R2_005.fsa	3.2394	54	386
B, 74	GM949_D01_130R2_005.fsa	4.2254	35	253
B, 75	GM949_D01_130R2_005.fsa	5.493	33	268
B, 76	GM949_D01_130R2_005.fsa	9.5775	57	676
B, 77	GM949_D01_130R2_005.fsa	12.3944	16	98
B, 78	GM949_D01_130R2_005.fsa	13.9437	129	450
B, 79	GM949_D01_130R2_005.fsa	18.3099	132	1447
B, 80	GM949_D01_130R2_005.fsa	20.638	342	1774
B, 81	GM949_D01_130R2_005.fsa	22.3674	263	1106
B, 82	GM949_D01_130R2_005.fsa	27.3456	6164	51092
B, 83	GM949_D01_130R2_005.fsa	29.3674	2108	11797
B, 84	GM949_D01_130R2_005.fsa	31.4772	1167	8215
B, 85	GM949_D01_130R2_005.fsa	33.3958	729	5602
B, 86	GM949_D01_130R2_005.fsa	36.1861	287	1378
B, 87	GM949_D01_130R2_005.fsa	37.2225	114	383
B, 88	GM949_D01_130R2_005.fsa	39.1275	88	424
B, 89	GM949_D01_130R2_005.fsa	40.8166	103	672
B, 90	GM949_D01_130R2_005.fsa	42.4321	17	59
B, 91	GM949_D01_130R2_005.fsa	43.7984	93	451
B, 92	GM949_D01_130R2_005.fsa	45.0363	319	1840
B, 93	GM949_D01_130R2_005.fsa	46.7026	256	1440
B, 94	GM949_D01_130R2_005.fsa	48.3444	10	41
B, 95	GM949_D01_130R2_005.fsa	50.6034	53	346
B, 96	GM949_D01_130R2_005.fsa	52.0847	127	887
B, 97	GM949_D01_130R2_005.fsa	54.1675	994	5154
B, 98	GM949_D01_130R2_005.fsa	56.1114	215	881
B, 99	GM949_D01_130R2_005.fsa	57.3221	298	1356
B, 100	GM949_D01_130R2_005.fsa	58.1221	122	498
B, 101	GM949_D01_130R2_005.fsa	59.1143	702	3295
B, 102	GM949_D01_130R2_005.fsa	60.7227	136	608
B, 103	GM949_D01_130R2_005.fsa	61.5469	69	275
B, 104	GM949_D01_130R2_005.fsa	63.2921	211	991
B, 105	GM949_D01_130R2_005.fsa	64.723	39	164
B, 106	GM949_D01_130R2_005.fsa	65.8434	45	206
B, 107	GM949_D01_130R2_005.fsa	66.8589	230	1084
B, 108	GM949_D01_130R2_005.fsa	68.1747	70	316
B, 109	GM949_D01_130R2_005.fsa	69.0829	224	1080
B, 110	GM949_D01_130R2_005.fsa	70.0892	92	467
B, 111	GM949_D01_130R2_005.fsa	71.8936	99	423
B, 112	GM949_D01_130R2_005.fsa	72.8921	19	63
B, 113	GM949_D01_130R2_005.fsa	73.9873	51	259
B, 114	GM949_D01_130R2_005.fsa	74.8808	85	398
B, 115	GM949_D01_130R2_005.fsa	76.2664	45	186
B, 116	GM949_D01_130R2_005.fsa	77.0557	92	441
B, 117	GM949_D01_130R2_005.fsa	78.0398	254	1219
B, 118	GM949_D01_130R2_005.fsa	80.1944	173	915
B, 119	GM949_D01_130R2_005.fsa	81.1656	416	2026
B, 120	GM949_D01_130R2_005.fsa	82.0384	44	166
B, 121	GM949_D01_130R2_005.fsa	82.91	22	73
B, 122	GM949_D01_130R2_005.fsa	84.0702	212	1017
B, 123	GM949_D01_130R2_005.fsa	85.0354	87	348
B, 124	GM949_D01_130R2_005.fsa	86.2881	62	262
B, 125	GM949_D01_130R2_005.fsa	87.3461	615	2935
B, 126	GM949_D01_130R2_005.fsa	88.69	40	160
B, 127	GM949_D01_130R2_005.fsa	89.4567	100	448
B, 128	GM949_D01_130R2_005.fsa	90.4138	227	1135
B, 129	GM949_D01_130R2_005.fsa	91.5604	42	168
B, 130	GM949_D01_130R2_005.fsa	92.7049	183	759
B, 131	GM949_D01_130R2_005.fsa	93.6571	97	568
B, 132	GM949_D01_130R2_005.fsa	95.2725	414	1984
B, 133	GM949_D01_130R2_005.fsa	96.3156	162	736
B, 134	GM949_D01_130R2_005.fsa	97.5461	60	234
B, 135	GM949_D01_130R2_005.fsa	98.491	180	811
B, 136	GM949_D01_130R2_005.fsa	99.5288	556	2585
B, 137	GM949_D01_130R2_005.fsa	100.769	32	127
B, 138	GM949_D01_130R2_005.fsa	101.631	230	992
B, 139	GM949_D01_130R2_005.fsa	102.875	308	1389
B, 140	GM949_D01_130R2_005.fsa	104.019	75	350
B, 141	GM949_D01_130R2_005.fsa	104.781	82	379
B, 142	GM949_D01_130R2_005.fsa	105.731	269	1175
B, 143	GM949_D01_130R2_005.fsa	106.678	43	139
B, 144	GM949_D01_130R2_005.fsa	107.813	536	2369
B, 145	GM949_D01_130R2_005.fsa	109.038	82	340
B, 146	GM949_D01_130R2_005.fsa	110.261	453	2971
B, 147	GM949_D01_130R2_005.fsa	111.854	197	849
B, 148	GM949_D01_130R2_005.fsa	113.162	32	120
B, 149	GM949_D01_130R2_005.fsa	114.183	519	2342
B, 150	GM949_D01_130R2_005.fsa	115.372	76	309
B, 151	GM949_D01_130R2_005.fsa	116.557	401	2759
B, 152	GM949_D01_130R2_005.fsa	118.011	265	1174
B, 153	GM949_D01_130R2_005.fsa	119.188	43	129
B, 154	GM949_D01_130R2_005.fsa	120	229	1018
B, 155	GM949_D01_130R2_005.fsa	121.162	274	1163
B, 156	GM949_D01_130R2_005.fsa	122.145	126	531
B, 157	GM949_D01_130R2_005.fsa	122.771	102	420
B, 158	GM949_D01_130R2_005.fsa	123.754	1255	5638
B, 159	GM949_D01_130R2_005.fsa	124.737	109	473
B, 160	GM949_D01_130R2_005.fsa	125.809	70	264
B, 161	GM949_D01_130R2_005.fsa	126.702	10	21
B, 162	GM949_D01_130R2_005.fsa	127.595	172	815
B, 163	GM949_D01_130R2_005.fsa	129.203	63	321
B, 164	GM949_D01_130R2_005.fsa	130.631	238	1072
B, 165	GM949_D01_130R2_005.fsa	131.97	171	806
B, 166	GM949_D01_130R2_005.fsa	133.309	354	1752
B, 167	GM949_D01_130R2_005.fsa	134.023	149	650
B, 168	GM949_D01_130R2_005.fsa	135.005	299	1359
B, 169	GM949_D01_130R2_005.fsa	136.165	38	137
B, 170	GM949_D01_130R2_005.fsa	137.235	502	2295
B, 171	GM949_D01_130R2_005.fsa	138.305	86	379
B, 172	GM949_D01_130R2_005.fsa	139.465	535	3852
B, 173	GM949_D01_130R2_005.fsa	141.006	163	674
B, 174	GM949_D01_130R2_005.fsa	142.194	84	351
B, 175	GM949_D01_130R2_005.fsa	143.382	679	3081
B, 176	GM949_D01_130R2_005.fsa	144.479	86	334
B, 177	GM949_D01_130R2_005.fsa	145.667	426	1976
B, 178	GM949_D01_130R2_005.fsa	146.672	172	742
B, 179	GM949_D01_130R2_005.fsa	147.585	172	723
B, 180	GM949_D01_130R2_005.fsa	149.412	455	2357
B, 181	GM949_D01_130R2_005.fsa	150.599	172	752
B, 182	GM949_D01_130R2_005.fsa	151.421	59	232
B, 183	GM949_D01_130R2_005.fsa	152.243	22	83
B, 184	GM949_D01_130R2_005.fsa	153.338	1228	5654
B, 185	GM949_D01_130R2_005.fsa	154.251	44	199
B, 186	GM949_D01_130R2_005.fsa	155.346	290	1337
B, 187	GM949_D01_130R2_005.fsa	156.441	42	149
B, 188	GM949_D01_130R2_005.fsa	157.628	836	3810
B, 189	GM949_D01_130R2_005.fsa	158.723	188	843
B, 190	GM949_D01_130R2_005.fsa	159.544	101	400
B, 191	GM949_D01_130R2_005.fsa	160.537	76	327
B, 192	GM949_D01_130R2_005.fsa	161.254	166	847
B, 193	GM949_D01_130R2_005.fsa	162.417	453	1934
B, 194	GM949_D01_130R2_005.fsa	163.4	118	486
B, 195	GM949_D01_130R2_005.fsa	164.472	104	418
B, 196	GM949_D01_130R2_005.fsa	165.454	219	958
B, 197	GM949_D01_130R2_005.fsa	166.256	42	157
B, 198	GM949_D01_130R2_005.fsa	167.326	395	1809
B, 199	GM949_D01_130R2_005.fsa	168.394	84	351
B, 200	GM949_D01_130R2_005.fsa	169.551	350	1800
B, 201	GM949_D01_130R2_005.fsa	170.262	178	864
B, 202	GM949_D01_130R2_005.fsa	171.239	221	1042
B, 203	GM949_D01_130R2_005.fsa	172.393	45	159
B, 204	GM949_D01_130R2_005.fsa	173.191	282	1189
B, 205	GM949_D01_130R2_005.fsa	174.343	277	1167
B, 206	GM949_D01_130R2_005.fsa	175.317	107	381
B, 207	GM949_D01_130R2_005.fsa	176.025	64	232
B, 208	GM949_D01_130R2_005.fsa	176.998	257	1105
B, 209	GM949_D01_130R2_005.fsa	177.97	38	134
B, 210	GM949_D01_130R2_005.fsa	179.03	426	1902
B, 211	GM949_D01_130R2_005.fsa	180.178	45	186
B, 212	GM949_D01_130R2_005.fsa	181.335	506	2306
B, 213	GM949_D01_130R2_005.fsa	182.403	224	994
B, 214	GM949_D01_130R2_005.fsa	183.38	143	588
B, 215	GM949_D01_130R2_005.fsa	184.446	55	193
B, 216	GM949_D01_130R2_005.fsa	185.245	439	2078
B, 217	GM949_D01_130R2_005.fsa	186.399	198	835
B, 218	GM949_D01_130R2_005.fsa	187.374	83	336
B, 219	GM949_D01_130R2_005.fsa	188.349	71	280
B, 220	GM949_D01_130R2_005.fsa	189.323	638	3968
B, 221	GM949_D01_130R2_005.fsa	191.004	5	17
B, 222	GM949_D01_130R2_005.fsa	192.065	27	131
B, 223	GM949_D01_130R2_005.fsa	193.744	1033	4785
B, 224	GM949_D01_130R2_005.fsa	195.156	44	205
B, 225	GM949_D01_130R2_005.fsa	196.39	324	1499
B, 226	GM949_D01_130R2_005.fsa	197.624	42	179
B, 227	GM949_D01_130R2_005.fsa	198.768	522	2426
B, 228	GM949_D01_130R2_005.fsa	199.912	216	1034
B, 229	GM949_D01_130R2_005.fsa	200.785	142	625
B, 230	GM949_D01_130R2_005.fsa	201.919	57	254
B, 231	GM949_D01_130R2_005.fsa	202.791	506	2420
B, 232	GM949_D01_130R2_005.fsa	203.836	219	1011
B, 233	GM949_D01_130R2_005.fsa	204.794	81	369
B, 234	GM949_D01_130R2_005.fsa	205.838	73	328
B, 235	GM949_D01_130R2_005.fsa	206.795	249	1198
B, 236	GM949_D01_130R2_005.fsa	207.578	44	206
B, 237	GM949_D01_130R2_005.fsa	208.621	379	1774
B, 238	GM949_D01_130R2_005.fsa	209.75	64	246
B, 239	GM949_D01_130R2_005.fsa	210.792	365	1806
B, 240	GM949_D01_130R2_005.fsa	211.486	173	842
B, 241	GM949_D01_130R2_005.fsa	212.526	224	1007
B, 242	GM949_D01_130R2_005.fsa	214.348	335	1655
B, 243	GM949_D01_130R2_005.fsa	215.393	111	527
B, 244	GM949_D01_130R2_005.fsa	216.263	137	625
B, 245	GM949_D01_130R2_005.fsa	217.654	83	381
B, 246	GM949_D01_130R2_005.fsa	218.697	191	900
B, 247	GM949_D01_130R2_005.fsa	219.566	60	234
B, 248	GM949_D01_130R2_005.fsa	220.6	803	3941
B, 249	GM949_D01_130R2_005.fsa	221.713	45	240
B, 250	GM949_D01_130R2_005.fsa	222.742	453	2150
B, 251	GM949_D01_130R2_005.fsa	223.856	211	1072
B, 252	GM949_D01_130R2_005.fsa	224.713	124	577
B, 253	GM949_D01_130R2_005.fsa	225.742	68	274
B, 254	GM949_D01_130R2_005.fsa	226.6	480	2408
B, 255	GM949_D01_130R2_005.fsa	227.629	204	955
B, 256	GM949_D01_130R2_005.fsa	228.659	101	412
B, 257	GM949_D01_130R2_005.fsa	229.517	67	272
B, 258	GM949_D01_130R2_005.fsa	230.547	263	1324
B, 259	GM949_D01_130R2_005.fsa	231.405	32	143
B, 260	GM949_D01_130R2_005.fsa	232.35	353	1606
B, 261	GM949_D01_130R2_005.fsa	233.38	41	143
B, 262	GM949_D01_130R2_005.fsa	234.497	709	3523
B, 263	GM949_D01_130R2_005.fsa	235.614	155	753
B, 264	GM949_D01_130R2_005.fsa	236.56	83	354
B, 265	GM949_D01_130R2_005.fsa	237.42	59	250
B, 266	GM949_D01_130R2_005.fsa	238.28	129	581
B, 267	GM949_D01_130R2_005.fsa	239.312	324	1619
B, 268	GM949_D01_130R2_005.fsa	240.265	98	446
B, 269	GM949_D01_130R2_005.fsa	241.324	77	357
B, 270	GM949_D01_130R2_005.fsa	242.381	192	944
B, 271	GM949_D01_130R2_005.fsa	243.173	44	190
B, 272	GM949_D01_130R2_005.fsa	244.228	177	881
B, 273	GM949_D01_130R2_005.fsa	245.281	143	638
B, 274	GM949_D01_130R2_005.fsa	246.244	40	167
B, 275	GM949_D01_130R2_005.fsa	247.12	42	206
B, 276	GM949_D01_130R2_005.fsa	248.168	1017	8370
B, 277	GM949_D01_130R2_005.fsa	249.913	7	30
B, 278	GM949_D01_130R2_005.fsa	251.016	71	401
B, 279	GM949_D01_130R2_005.fsa	252.622	248	1298
B, 280	GM949_D01_130R2_005.fsa	253.802	31	163
B, 281	GM949_D01_130R2_005.fsa	255.148	415	2237
B, 282	GM949_D01_130R2_005.fsa	256.49	37	143
B, 283	GM949_D01_130R2_005.fsa	257.579	458	2398
B, 284	GM949_D01_130R2_005.fsa	258.749	104	535
B, 285	GM949_D01_130R2_005.fsa	259.667	86	433
B, 286	GM949_D01_130R2_005.fsa	260.766	79	341
B, 287	GM949_D01_130R2_005.fsa	261.787	516	2729
B, 288	GM949_D01_130R2_005.fsa	262.894	43	175
B, 289	GM949_D01_130R2_005.fsa	263.745	129	638
B, 290	GM949_D01_130R2_005.fsa	264.596	565	3049
B, 291	GM949_D01_130R2_005.fsa	265.787	16	42
B, 292	GM949_D01_130R2_005.fsa	266.808	78	453
B, 293	GM949_D01_130R2_005.fsa	267.745	190	1053
B, 294	GM949_D01_130R2_005.fsa	268.681	18	79
B, 295	GM949_D01_130R2_005.fsa	269.702	56	293
B, 296	GM949_D01_130R2_005.fsa	270.723	22	91
B, 297	GM949_D01_130R2_005.fsa	271.574	54	254
B, 298	GM949_D01_130R2_005.fsa	272.596	199	1116
B, 299	GM949_D01_130R2_005.fsa	273.702	25	124
B, 300	GM949_D01_130R2_005.fsa	274.638	20	102
B, 301	GM949_D01_130R2_005.fsa	275.489	68	323
B, 302	GM949_D01_130R2_005.fsa	276.596	40	184
B, 303	GM949_D01_130R2_005.fsa	277.532	316	1845
B, 304	GM949_D01_130R2_005.fsa	278.383	28	139
B, 305	GM949_D01_130R2_005.fsa	279.489	73	357
B, 306	GM949_D01_130R2_005.fsa	280.42	23	68
B, 307	GM949_D01_130R2_005.fsa	281.176	80	422
B, 308	GM949_D01_130R2_005.fsa	282.267	21	96
B, 309	GM949_D01_130R2_005.fsa	283.19	23	80
B, 310	GM949_D01_130R2_005.fsa	284.113	66	319
B, 311	GM949_D01_130R2_005.fsa	285.203	136	808
B, 312	GM949_D01_130R2_005.fsa	286.041	23	107
B, 313	GM949_D01_130R2_005.fsa	286.962	22	93
B, 314	GM949_D01_130R2_005.fsa	288.051	251	1442
B, 315	GM949_D01_130R2_005.fsa	288.972	64	308
B, 316	GM949_D01_130R2_005.fsa	289.809	22	73
B, 317	GM949_D01_130R2_005.fsa	290.813	211	1285
B, 318	GM949_D01_130R2_005.fsa	291.817	67	387
B, 319	GM949_D01_130R2_005.fsa	292.82	15	78
B, 320	GM949_D01_130R2_005.fsa	293.656	110	637
B, 321	GM949_D01_130R2_005.fsa	294.492	35	186
B, 322	GM949_D01_130R2_005.fsa	295.578	24	98
B, 323	GM949_D01_130R2_005.fsa	296.496	45	205
B, 324	GM949_D01_130R2_005.fsa	297.581	47	219
B, 325	GM949_D01_130R2_005.fsa	298.416	25	130
B, 326	GM949_D01_130R2_005.fsa	299.5	26	156
B, 327	GM949_D01_130R2_005.fsa	300.333	67	451
B, 328	GM949_D01_130R2_005.fsa	301.332	66	369
B, 329	GM949_D01_130R2_005.fsa	302.415	18	67
B, 330	GM949_D01_130R2_005.fsa	303.333	180	984
B, 331	GM949_D01_130R2_005.fsa	304.502	185	1054
B, 332	GM949_D01_130R2_005.fsa	305.338	16	39
B, 333	GM949_D01_130R2_005.fsa	306.343	59	317
B, 334	GM949_D01_130R2_005.fsa	307.349	859	5656
B, 335	GM949_D01_130R2_005.fsa	308.356	96	563
B, 336	GM949_D01_130R2_005.fsa	309.364	12	24
B, 337	GM949_D01_130R2_005.fsa	310.289	162	997
B, 338	GM949_D01_130R2_005.fsa	311.384	33	230
B, 339	GM949_D01_130R2_005.fsa	312.227	94	642
B, 340	GM949_D01_130R2_005.fsa	313.155	11	56
B, 341	GM949_D01_130R2_005.fsa	314.171	46	231
B, 342	GM949_D01_130R2_005.fsa	315.113	92	513
B, 343	GM949_D01_130R2_005.fsa	316.313	42	198
B, 344	GM949_D01_130R2_005.fsa	317.513	81	479
B, 345	GM949_D01_130R2_005.fsa	318.37	245	1602
B, 346	GM949_D01_130R2_005.fsa	319.485	23	70
B, 347	GM949_D01_130R2_005.fsa	320.592	268	1787
B, 348	GM949_D01_130R2_005.fsa	321.437	481	3358
B, 349	GM949_D01_130R2_005.fsa	323.633	221	1398
B, 350	GM949_D01_130R2_005.fsa	324.477	381	2629
B, 351	GM949_D01_130R2_005.fsa	325.573	16	53
B, 352	GM949_D01_130R2_005.fsa	326.668	256	1638
B, 353	GM949_D01_130R2_005.fsa	327.51	220	1269
B, 354	GM949_D01_130R2_005.fsa	329.529	423	3069
B, 355	GM949_D01_130R2_005.fsa	330.453	173	1123
B, 356	GM949_D01_130R2_005.fsa	331.461	13	43
B, 357	GM949_D01_130R2_005.fsa	332.468	122	689
B, 358	GM949_D01_130R2_005.fsa	333.307	93	609
B, 359	GM949_D01_130R2_005.fsa	335.318	315	2312
B, 360	GM949_D01_130R2_005.fsa	336.238	100	678
B, 361	GM949_D01_130R2_005.fsa	337.075	15	43
B, 362	GM949_D01_130R2_005.fsa	338.079	215	1415
B, 363	GM949_D01_130R2_005.fsa	340	16	51
B, 364	GM949_D01_130R2_005.fsa	341.014	275	1795
B, 365	GM949_D01_130R2_005.fsa	342.956	248	1876
B, 366	GM949_D01_130R2_005.fsa	343.885	61	319
B, 367	GM949_D01_130R2_005.fsa	344.814	48	218
B, 368	GM949_D01_130R2_005.fsa	345.574	7	22
B, 369	GM949_D01_130R2_005.fsa	346.756	96	710
B, 370	GM949_D01_130R2_005.fsa	347.684	19	115
B, 371	GM949_D01_130R2_005.fsa	348.697	6	24
B, 372	GM949_D01_130R2_005.fsa	349.71	31	165
B, 373	GM949_D01_130R2_005.fsa	350.469	16	106
B, 374	GM949_D01_130R2_005.fsa	351.651	12	50
B, 375	GM949_D01_130R2_005.fsa	352.663	48	272
B, 376	GM949_D01_130R2_005.fsa	353.675	74	507
B, 377	GM949_D01_130R2_005.fsa	354.688	20	122
B, 378	GM949_D01_130R2_005.fsa	355.784	25	139
B, 379	GM949_D01_130R2_005.fsa	356.712	11	53
B, 380	GM949_D01_130R2_005.fsa	357.724	11	68
B, 381	GM949_D01_130R2_005.fsa	358.567	43	290
B, 382	GM949_D01_130R2_005.fsa	359.663	61	412
B, 383	GM949_D01_130R2_005.fsa	360.585	26	122
B, 384	GM949_D01_130R2_005.fsa	361.503	35	179
B, 385	GM949_D01_130R2_005.fsa	362.757	8	43
B, 386	GM949_D01_130R2_005.fsa	363.592	44	244
B, 387	GM949_D01_130R2_005.fsa	364.511	15	66
B, 388	GM949_D01_130R2_005.fsa	365.598	82	599
B, 389	GM949_D01_130R2_005.fsa	366.518	18	60
B, 390	GM949_D01_130R2_005.fsa	367.354	35	199
B, 391	GM949_D01_130R2_005.fsa	368.442	15	39
B, 392	GM949_D01_130R2_005.fsa	369.362	29	145
B, 393	GM949_D01_130R2_005.fsa	370.282	27	184
B, 394	GM949_D01_130R2_005.fsa	371.203	40	326
B, 395	GM949_D01_130R2_005.fsa	372.124	26	132
B, 396	GM949_D01_130R2_005.fsa	373.128	28	128
B, 397	GM949_D01_130R2_005.fsa	374.301	23	83
B, 398	GM949_D01_130R2_005.fsa	375.306	140	956
B, 399	GM949_D01_130R2_005.fsa	376.144	320	2706
B, 400	GM949_D01_130R2_005.fsa	377.066	195	1985
B, 401	GM949_D01_130R2_005.fsa	379.161	19	59
B, 402	GM949_D01_130R2_005.fsa	379.916	10	23
B, 403	GM949_D01_130R2_005.fsa	382.128	96	1199
B, 404	GM949_D01_130R2_005.fsa	382.894	93	1103
B, 405	GM949_D01_130R2_005.fsa	384.852	29	170
B, 406	GM949_D01_130R2_005.fsa	385.788	18	49
B, 407	GM949_D01_130R2_005.fsa	386.98	4	11
B, 408	GM949_D01_130R2_005.fsa	388.001	66	427
B, 409	GM949_D01_130R2_005.fsa	388.937	110	1013
B, 410	GM949_D01_130R2_005.fsa	389.873	24	105
B, 411	GM949_D01_130R2_005.fsa	390.895	235	1739
B, 412	GM949_D01_130R2_005.fsa	393.022	157	1004
B, 413	GM949_D01_130R2_005.fsa	394.128	14	67
B, 414	GM949_D01_130R2_005.fsa	395.235	218	1669
B, 415	GM949_D01_130R2_005.fsa	396.341	19	58
B, 416	GM949_D01_130R2_005.fsa	397.192	39	183
B, 417	GM949_D01_130R2_005.fsa	397.958	7	17
B, 418	GM949_D01_130R2_005.fsa	398.979	389	3883
B, 419	GM949_D01_130R2_005.fsa	401.746	411	3242
B, 420	GM949_D01_130R2_005.fsa	403.579	31	201
B, 421	GM949_D01_130R2_005.fsa	404.664	12	46
B, 422	GM949_D01_130R2_005.fsa	405.417	28	256
B, 423	GM949_D01_130R2_005.fsa	406.673	72	704
B, 424	GM949_D01_130R2_005.fsa	407.679	34	200
B, 425	GM949_D01_130R2_005.fsa	408.602	9	22
B, 426	GM949_D01_130R2_005.fsa	409.443	79	508
B, 427	GM949_D01_130R2_005.fsa	410.453	254	2444
B, 428	GM949_D01_130R2_005.fsa	411.887	104	1142
B, 429	GM949_D01_130R2_005.fsa	413.492	39	283
B, 430	GM949_D01_130R2_005.fsa	414.434	17	43
B, 431	GM949_D01_130R2_005.fsa	416.518	350	3186
B, 432	GM949_D01_130R2_005.fsa	417.649	454	4497
B, 433	GM949_D01_130R2_005.fsa	419.477	33	194
B, 434	GM949_D01_130R2_005.fsa	420.17	6	13
B, 435	GM949_D01_130R2_005.fsa	421.447	26	156
B, 436	GM949_D01_130R2_005.fsa	422.553	160	1590
B, 437	GM949_D01_130R2_005.fsa	424.593	18	104
B, 438	GM949_D01_130R2_005.fsa	425.357	16	70
B, 439	GM949_D01_130R2_005.fsa	426.461	24	127
B, 440	GM949_D01_130R2_005.fsa	428.327	108	679
B, 441	GM949_D01_130R2_005.fsa	429.26	140	1154
B, 442	GM949_D01_130R2_005.fsa	430.277	45	252
B, 443	GM949_D01_130R2_005.fsa	431.293	57	325
B, 444	GM949_D01_130R2_005.fsa	432.31	88	516
B, 445	GM949_D01_130R2_005.fsa	433.325	125	838
B, 446	GM949_D01_130R2_005.fsa	435.524	330	2619
B, 447	GM949_D01_130R2_005.fsa	437.299	44	161
B, 448	GM949_D01_130R2_005.fsa	438.143	67	297
B, 449	GM949_D01_130R2_005.fsa	440.946	494	10118
B, 450	GM949_D01_130R2_005.fsa	442.839	161	1136
B, 451	GM949_D01_130R2_005.fsa	444.045	104	421
B, 452	GM949_D01_130R2_005.fsa	444.907	116	527
B, 453	GM949_D01_130R2_005.fsa	445.77	26	77
B, 454	GM949_D01_130R2_005.fsa	446.72	348	1864
B, 455	GM949_D01_130R2_005.fsa	447.843	419	2094
B, 456	GM949_D01_130R2_005.fsa	448.794	380	1920
B, 457	GM949_D01_130R2_005.fsa	452.432	17177	258165
B, 458	GM949_D01_130R2_005.fsa	453.647	6403	58791
B, 459	GM949_D01_130R2_005.fsa	456.341	4	10
B, 460	GM949_D01_130R2_005.fsa	457.124	10	38
B, 461	GM949_D01_130R2_005.fsa	458.082	13	69
B, 462	GM949_D01_130R2_005.fsa	458.779	13	40
B, 463	GM949_D01_130R2_005.fsa	459.302	10	43
B, 464	GM949_D01_130R2_005.fsa	460.434	11	36
B, 465	GM949_D01_130R2_005.fsa	461.302	12	28
B, 466	GM949_D01_130R2_005.fsa	461.736	12	34
B, 467	GM949_D01_130R2_005.fsa	462.692	12	58
B, 468	GM949_D01_130R2_005.fsa	464.083	10	28
B, 469	GM949_D01_130R2_005.fsa	466.086	8	37
B, 470	GM949_D01_130R2_005.fsa	467.393	10	49
B, 471	GM949_D01_130R2_005.fsa	468.091	11	59
B, 472	GM949_D01_130R2_005.fsa	468.701	15	57
B, 473	GM949_D01_130R2_005.fsa	469.923	12	138
B, 474	GM949_D01_130R2_005.fsa	471.147	7	39
B, 475	GM949_D01_130R2_005.fsa	473.421	11	56
B, 476	GM949_D01_130R2_005.fsa	474.384	13	54
B, 477	GM949_D01_130R2_005.fsa	474.822	15	70
B, 478	GM949_D01_130R2_005.fsa	476.488	9	22
B, 479	GM949_D01_130R2_005.fsa	478.155	10	51
B, 480	GM949_D01_130R2_005.fsa	479.121	10	75
B, 481	GM949_D01_130R2_005.fsa	480.088	10	99
B, 482	GM949_D01_130R2_005.fsa	481.234	12	63
B, 483	GM949_D01_130R2_005.fsa	481.851	10	62
B, 484	GM949_D01_130R2_005.fsa	482.646	9	48
B, 485	GM949_D01_130R2_005.fsa	483.352	8	27
B, 486	GM949_D01_130R2_005.fsa	485.298	14	77
B, 487	GM949_D01_130R2_005.fsa	486.538	11	54
B, 488	GM949_D01_130R2_005.fsa	487.424	12	98
B, 489	GM949_D01_130R2_005.fsa	489.11	9	96
B, 490	GM949_D01_130R2_005.fsa	490.621	7	22
B, 491	GM949_D01_130R2_005.fsa	492.491	24	193
B, 492	GM949_D01_130R2_005.fsa	493.471	32	311
B, 493	GM949_D01_130R2_005.fsa	494.452	14	85
B, 494	GM949_D01_130R2_005.fsa	496.775	8	51
B, 495	GM949_D01_130R2_005.fsa	498.207	12	32
B, 496	GM949_D01_130R2_005.fsa	499.283	5	15
B, 497	GM949_D01_130R2_005.fsa	500.8	7	39
B, 498	GM949_D01_130R2_005.fsa	504.556	109	2753
B, 499	GM949_D01_130R2_005.fsa	507.259	6	19
B, 500	GM949_D01_130R2_005.fsa	508.798	13	141
B, 501	GM949_D01_130R2_005.fsa	510.252	15	96
B, 502	GM949_D01_130R2_005.fsa	511.437	6	31
B, 503	GM949_D01_130R2_005.fsa	513.358	10	76
B, 504	GM949_D01_130R2_005.fsa	514.281	11	58
B, 505	GM949_D01_130R2_005.fsa	515.686	9	61
B, 506	GM949_D01_130R2_005.fsa	516.811	12	44
B, 507	GM949_D01_130R2_005.fsa	517.655	12	37
B, 508	GM949_D01_130R2_005.fsa	519.718	8	54
B, 509	GM949_D01_130R2_005.fsa	520.995	15	82
B, 510	GM949_D01_130R2_005.fsa	522.351	13	38
B, 511	GM949_D01_130R2_005.fsa	523.344	8	14
B, 512	GM949_D01_130R2_005.fsa	523.706	8	29
B, 513	GM949_D01_130R2_005.fsa	526.774	7	20
B, 514	GM949_D01_130R2_005.fsa	527.676	15	116
B, 515	GM949_D01_130R2_005.fsa	528.938	14	91
B, 516	GM949_D01_130R2_005.fsa	531.099	12	87
B, 517	GM949_D01_130R2_005.fsa	532.809	10	37
B, 518	GM949_D01_130R2_005.fsa	533.889	12	118
B, 519	GM949_D01_130R2_005.fsa	535.148	8	26
B, 520	GM949_D01_130R2_005.fsa	537.126	17	66
B, 521	GM949_D01_130R2_005.fsa	538.024	10	55
B, 522	GM949_D01_130R2_005.fsa	539.731	13	94
B, 523	GM949_D01_130R2_005.fsa	540.463	12	56
B, 524	GM949_D01_130R2_005.fsa	542.134	10	38
B, 525	GM949_D01_130R2_005.fsa	545.398	10	35
B, 526	GM949_D01_130R2_005.fsa	547.178	8	35
B, 527	GM949_D01_130R2_005.fsa	547.93	9	45
B, 528	GM949_D01_130R2_005.fsa	551.229	10	42
B, 529	GM949_D01_130R2_005.fsa	552.176	15	116
B, 530	GM949_D01_130R2_005.fsa	553.598	7	38
B, 531	GM949_D01_130R2_005.fsa	554.359	10	74
B, 532	GM949_D01_130R2_005.fsa	557.029	13	101
B, 533	GM949_D01_130R2_005.fsa	558.464	14	29
B, 534	GM949_D01_130R2_005.fsa	559.424	13	59
B, 535	GM949_D01_130R2_005.fsa	560.48	17	54
B, 536	GM949_D01_130R2_005.fsa	561.056	10	50
B, 537	GM949_D01_130R2_005.fsa	562.402	8	43
B, 538	GM949_D01_130R2_005.fsa	563.557	11	42
B, 539	GM949_D01_130R2_005.fsa	565.389	16	76
B, 540	GM949_D01_130R2_005.fsa	566.162	9	39
B, 541	GM949_D01_130R2_005.fsa	567.516	9	36
B, 542	GM949_D01_130R2_005.fsa	568.485	8	55
B, 543	GM949_D01_130R2_005.fsa	570.231	12	70
B, 544	GM949_D01_130R2_005.fsa	571.106	7	40
B, 545	GM949_D01_130R2_005.fsa	572.37	12	78
B, 546	GM949_D01_130R2_005.fsa	573.345	10	72
B, 547	GM949_D01_130R2_005.fsa	574.613	12	56
B, 548	GM949_D01_130R2_005.fsa	575.297	17	90
B, 549	GM949_D01_130R2_005.fsa	576.959	11	40
B, 550	GM949_D01_130R2_005.fsa	577.841	11	39
B, 551	GM949_D01_130R2_005.fsa	579.803	15	113
B, 552	GM949_D01_130R2_005.fsa	581.275	11	34
B, 553	GM949_D01_130R2_005.fsa	582.258	9	35
B, 554	GM949_D01_130R2_005.fsa	583.044	13	51
B, 555	GM949_D01_130R2_005.fsa	584.717	11	53
B, 556	GM949_D01_130R2_005.fsa	586.196	11	85
B, 557	GM949_D01_130R2_005.fsa	587.874	10	47
B, 558	GM949_D01_130R2_005.fsa	588.863	12	49
B, 559	GM949_D01_130R2_005.fsa	590.05	13	106
B, 560	GM949_D01_130R2_005.fsa	592.529	8	15
B, 561	GM949_D01_130R2_005.fsa	595.013	12	95
B, 562	GM949_D01_130R2_005.fsa	597.903	13	81
B, 563	GM949_D01_130R2_005.fsa	599.6	10	49
B, 564	GM949_D01_130R2_005.fsa	600.792	11	94
B, 565	GM949_D01_130R2_005.fsa	602.376	11	76
B, 566	GM949_D01_130R2_005.fsa	605.149	11	92
B, 567	GM949_D01_130R2_005.fsa	605.941	13	55
B, 568	GM949_D01_130R2_005.fsa	609.307	12	60
B, 569	GM949_D01_130R2_005.fsa	610.198	9	20
B, 570	GM949_D01_130R2_005.fsa	610.594	6	14
B, 571	GM949_D01_130R2_005.fsa	612.376	13	77
B, 572	GM949_D01_130R2_005.fsa	613.762	9	70
B, 573	GM949_D01_130R2_005.fsa	614.951	10	63
B, 574	GM949_D01_130R2_005.fsa	616.634	13	93
B, 575	GM949_D01_130R2_005.fsa	619.406	12	91
B, 576	GM949_D01_130R2_005.fsa	621.188	15	92
B, 577	GM949_D01_130R2_005.fsa	622.772	22	49
B, 578	GM949_D01_130R2_005.fsa	624.554	14	51
B, 579	GM949_D01_130R2_005.fsa	625.644	13	105
B, 580	GM949_D01_130R2_005.fsa	627.624	13	76
B, 581	GM949_D01_130R2_005.fsa	628.02	10	37
B, 582	GM949_D01_130R2_005.fsa	629.703	8	32
G, 1	GM949_D01_130R2_005.fsa	27.4918	98	660
G, 2	GM949_D01_130R2_005.fsa	29.5098	54	251
G, 3	GM949_D01_130R2_005.fsa	123.843	53	197
G, 4	GM949_D01_130R2_005.fsa	451.565	117	815
G, 5	GM949_D01_130R2_005.fsa	452.606	342	2722
G, 6	GM949_D01_130R2_005.fsa	453.734	169	1138
Y, 1	GM949_D01_130R2_005.fsa	28.6513	86	580
Y, 2	GM949_D01_130R2_005.fsa	32.8525	55	257
Y, 3	GM949_D01_130R2_005.fsa	108.096	50	198
Y, 4	GM949_D01_130R2_005.fsa	141.097	57	439
Y, 5	GM949_D01_130R2_005.fsa	141.92	51	267
Y, 6	GM949_D01_130R2_005.fsa	145.301	50	188
Y, 7	GM949_D01_130R2_005.fsa	156.715	51	301
Y, 8	GM949_D01_130R2_005.fsa	164.115	50	452
Y, 9	GM949_D01_130R2_005.fsa	187.817	59	332
Y, 10	GM949_D01_130R2_005.fsa	252.791	53	158
Y, 11	GM949_D01_130R2_005.fsa	325.236	54	202
Y, 12	GM949_D01_130R2_005.fsa	327.005	57	173
Y, 13	GM949_D01_130R2_005.fsa	447.929	60	343
Y, 14	GM949_D01_130R2_005.fsa	451.912	60	238
Y, 15	GM949_D01_130R2_005.fsa	453.387	127	336
R, 1	GM949_D01_130R2_005.fsa		58	252
R, 2	GM949_D01_130R2_005.fsa	200.611	50	269
R, 3	GM949_D01_130R2_005.fsa	314.257	52	218
R, 4	GM949_D01_130R2_005.fsa	450.179	74	278
R, 5	GM949_D01_130R2_005.fsa	451.132	89	390
O, 1	GM949_D01_130R2_005.fsa	20	934	9246
O, 2	GM949_D01_130R2_005.fsa	27.3456	57	470
O, 3	GM949_D01_130R2_005.fsa	40	868	6201
O, 4	GM949_D01_130R2_005.fsa	60	1581	8651
O, 5	GM949_D01_130R2_005.fsa	80	1027	5781
O, 6	GM949_D01_130R2_005.fsa	100	1679	8709
O, 7	GM949_D01_130R2_005.fsa	114	1904	9839
O, 8	GM949_D01_130R2_005.fsa	120	1484	7847
O, 9	GM949_D01_130R2_005.fsa	140	1221	6203
O, 10	GM949_D01_130R2_005.fsa	160	1334	6906
O, 11	GM949_D01_130R2_005.fsa	180	1676	8227
O, 12	GM949_D01_130R2_005.fsa	200	1376	6958
O, 13	GM949_D01_130R2_005.fsa	214	1424	7316
O, 14	GM949_D01_130R2_005.fsa	220	1124	6179
O, 15	GM949_D01_130R2_005.fsa	240	1750	9683
O, 16	GM949_D01_130R2_005.fsa	250	829	4688
O, 17	GM949_D01_130R2_005.fsa	260	1368	7939
O, 18	GM949_D01_130R2_005.fsa	280	1453	9199
O, 19	GM949_D01_130R2_005.fsa	300	1481	9780
O, 20	GM949_D01_130R2_005.fsa	314	918	6374
O, 21	GM949_D01_130R2_005.fsa	320	1018	7311
O, 22	GM949_D01_130R2_005.fsa	340	1258	9256
O, 23	GM949_D01_130R2_005.fsa	360	962	7615
O, 24	GM949_D01_130R2_005.fsa	380	677	5580
O, 25	GM949_D01_130R2_005.fsa	400	869	7769
O, 26	GM949_D01_130R2_005.fsa	414	822	7473
O, 27	GM949_D01_130R2_005.fsa	420	768	7009
O, 28	GM949_D01_130R2_005.fsa	440	913	8759
O, 29	GM949_D01_130R2_005.fsa	452.432	137	1905
O, 30	GM949_D01_130R2_005.fsa	453.734	60	494
O, 31	GM949_D01_130R2_005.fsa	460	1000	9747
O, 32	GM949_D01_130R2_005.fsa	480	932	9606
O, 33	GM949_D01_130R2_005.fsa	500	447	4577
O, 34	GM949_D01_130R2_005.fsa	514	487	5177
O, 35	GM949_D01_130R2_005.fsa	520	1038	11100
O, 36	GM949_D01_130R2_005.fsa	540	841	9197
O, 37	GM949_D01_130R2_005.fsa	560	548	6179
O, 38	GM949_D01_130R2_005.fsa	580	824	9567
O, 39	GM949_D01_130R2_005.fsa	600	548	6281

## Sheet: 130R3
Dye/Sample Peak	Sample File Name	Size	Height	Area in Point
B, 1	GM949_D02_130R3_005.fsa		13	54
B, 2	GM949_D02_130R3_005.fsa		15	57
B, 3	GM949_D02_130R3_005.fsa		11	81
B, 4	GM949_D02_130R3_005.fsa		10	38
B, 5	GM949_D02_130R3_005.fsa		9	41
B, 6	GM949_D02_130R3_005.fsa		7	26
B, 7	GM949_D02_130R3_005.fsa		12	83
B, 8	GM949_D02_130R3_005.fsa		7	43
B, 9	GM949_D02_130R3_005.fsa		12	78
B, 10	GM949_D02_130R3_005.fsa		11	32
B, 11	GM949_D02_130R3_005.fsa		13	63
B, 12	GM949_D02_130R3_005.fsa		10	32
B, 13	GM949_D02_130R3_005.fsa		11	29
B, 14	GM949_D02_130R3_005.fsa		13	47
B, 15	GM949_D02_130R3_005.fsa		11	46
B, 16	GM949_D02_130R3_005.fsa		9	41
B, 17	GM949_D02_130R3_005.fsa		9	59
B, 18	GM949_D02_130R3_005.fsa		9	34
B, 19	GM949_D02_130R3_005.fsa		10	49
B, 20	GM949_D02_130R3_005.fsa		12	112
B, 21	GM949_D02_130R3_005.fsa		6	21
B, 22	GM949_D02_130R3_005.fsa		13	47
B, 23	GM949_D02_130R3_005.fsa		8	32
B, 24	GM949_D02_130R3_005.fsa		11	43
B, 25	GM949_D02_130R3_005.fsa		9	40
B, 26	GM949_D02_130R3_005.fsa		14	37
B, 27	GM949_D02_130R3_005.fsa		9	56
B, 28	GM949_D02_130R3_005.fsa		12	63
B, 29	GM949_D02_130R3_005.fsa		20	238
B, 30	GM949_D02_130R3_005.fsa		10	55
B, 31	GM949_D02_130R3_005.fsa		6	21
B, 32	GM949_D02_130R3_005.fsa		10	41
B, 33	GM949_D02_130R3_005.fsa		11	67
B, 34	GM949_D02_130R3_005.fsa		11	47
B, 35	GM949_D02_130R3_005.fsa		14	94
B, 36	GM949_D02_130R3_005.fsa		13	95
B, 37	GM949_D02_130R3_005.fsa		14	114
B, 38	GM949_D02_130R3_005.fsa		13	53
B, 39	GM949_D02_130R3_005.fsa		15	71
B, 40	GM949_D02_130R3_005.fsa		14	96
B, 41	GM949_D02_130R3_005.fsa		17	96
B, 42	GM949_D02_130R3_005.fsa		10	51
B, 43	GM949_D02_130R3_005.fsa		12	67
B, 44	GM949_D02_130R3_005.fsa		11	45
B, 45	GM949_D02_130R3_005.fsa		12	53
B, 46	GM949_D02_130R3_005.fsa		8	70
B, 47	GM949_D02_130R3_005.fsa		16	112
B, 48	GM949_D02_130R3_005.fsa		9	44
B, 49	GM949_D02_130R3_005.fsa		15	62
B, 50	GM949_D02_130R3_005.fsa		9	37
B, 51	GM949_D02_130R3_005.fsa		10	65
B, 52	GM949_D02_130R3_005.fsa		13	23
B, 53	GM949_D02_130R3_005.fsa		11	43
B, 54	GM949_D02_130R3_005.fsa		12	56
B, 55	GM949_D02_130R3_005.fsa		9	44
B, 56	GM949_D02_130R3_005.fsa		9	48
B, 57	GM949_D02_130R3_005.fsa		10	49
B, 58	GM949_D02_130R3_005.fsa		16	81
B, 59	GM949_D02_130R3_005.fsa		24	247
B, 60	GM949_D02_130R3_005.fsa		12	60
B, 61	GM949_D02_130R3_005.fsa		13	74
B, 62	GM949_D02_130R3_005.fsa		18	97
B, 63	GM949_D02_130R3_005.fsa		13	94
B, 64	GM949_D02_130R3_005.fsa		17	169
B, 65	GM949_D02_130R3_005.fsa		16	90
B, 66	GM949_D02_130R3_005.fsa		8	30
B, 67	GM949_D02_130R3_005.fsa		14	83
B, 68	GM949_D02_130R3_005.fsa		20	76
B, 69	GM949_D02_130R3_005.fsa		16	64
B, 70	GM949_D02_130R3_005.fsa		255	2184
B, 71	GM949_D02_130R3_005.fsa		166	1649
B, 72	GM949_D02_130R3_005.fsa		232	1366
B, 73	GM949_D02_130R3_005.fsa		123	723
B, 74	GM949_D02_130R3_005.fsa		36	148
B, 75	GM949_D02_130R3_005.fsa	0.5674	83	644
B, 76	GM949_D02_130R3_005.fsa	2.5532	55	361
B, 77	GM949_D02_130R3_005.fsa	3.9716	33	222
B, 78	GM949_D02_130R3_005.fsa	5.2482	33	236
B, 79	GM949_D02_130R3_005.fsa	9.078	54	651
B, 80	GM949_D02_130R3_005.fsa	12.1986	23	134
B, 81	GM949_D02_130R3_005.fsa	14.3262	114	360
B, 82	GM949_D02_130R3_005.fsa	18.2979	136	1258
B, 83	GM949_D02_130R3_005.fsa	20.4827	311	1552
B, 84	GM949_D02_130R3_005.fsa	22.3855	246	1009
B, 85	GM949_D02_130R3_005.fsa	27.2515	6112	50747
B, 86	GM949_D02_130R3_005.fsa	29.2901	2102	11841
B, 87	GM949_D02_130R3_005.fsa	31.4168	1168	8196
B, 88	GM949_D02_130R3_005.fsa	33.3501	733	5770
B, 89	GM949_D02_130R3_005.fsa	36.1606	307	1483
B, 90	GM949_D02_130R3_005.fsa	37.2042	120	401
B, 91	GM949_D02_130R3_005.fsa	38.9956	102	474
B, 92	GM949_D02_130R3_005.fsa	40.8224	103	601
B, 93	GM949_D02_130R3_005.fsa	42.6791	16	43
B, 94	GM949_D02_130R3_005.fsa	43.8239	90	414
B, 95	GM949_D02_130R3_005.fsa	44.9567	315	1799
B, 96	GM949_D02_130R3_005.fsa	46.7454	239	1299
B, 97	GM949_D02_130R3_005.fsa	48.6145	15	63
B, 98	GM949_D02_130R3_005.fsa	50.5596	57	380
B, 99	GM949_D02_130R3_005.fsa	51.9434	118	904
B, 100	GM949_D02_130R3_005.fsa	54.2465	1010	5094
B, 101	GM949_D02_130R3_005.fsa	56.1976	207	870
B, 102	GM949_D02_130R3_005.fsa	57.3118	293	1462
B, 103	GM949_D02_130R3_005.fsa	58.1151	138	498
B, 104	GM949_D02_130R3_005.fsa	59.2102	727	3271
B, 105	GM949_D02_130R3_005.fsa	60.8269	118	543
B, 106	GM949_D02_130R3_005.fsa	61.5489	68	222
B, 107	GM949_D02_130R3_005.fsa	63.2959	196	948
B, 108	GM949_D02_130R3_005.fsa	64.6259	35	156
B, 109	GM949_D02_130R3_005.fsa	65.8491	49	186
B, 110	GM949_D02_130R3_005.fsa	66.9665	228	1040
B, 111	GM949_D02_130R3_005.fsa	68.1814	75	320
B, 112	GM949_D02_130R3_005.fsa	69.1905	224	1029
B, 113	GM949_D02_130R3_005.fsa	70.0962	99	448
B, 114	GM949_D02_130R3_005.fsa	70.8992	23	91
B, 115	GM949_D02_130R3_005.fsa	71.9003	97	453
B, 116	GM949_D02_130R3_005.fsa	72.8985	25	52
B, 117	GM949_D02_130R3_005.fsa	73.9931	54	249
B, 118	GM949_D02_130R3_005.fsa	74.9852	89	411
B, 119	GM949_D02_130R3_005.fsa	76.2705	54	219
B, 120	GM949_D02_130R3_005.fsa	77.0591	92	471
B, 121	GM949_D02_130R3_005.fsa	78.0423	260	1199
B, 122	GM949_D02_130R3_005.fsa	80.194	189	980
B, 123	GM949_D02_130R3_005.fsa	81.1634	407	2015
B, 124	GM949_D02_130R3_005.fsa	82.1315	48	208
B, 125	GM949_D02_130R3_005.fsa	82.905	24	83
B, 126	GM949_D02_130R3_005.fsa	84.0638	213	1002
B, 127	GM949_D02_130R3_005.fsa	85.028	76	336
B, 128	GM949_D02_130R3_005.fsa	86.2795	79	312
B, 129	GM949_D02_130R3_005.fsa	87.3368	610	2874
B, 130	GM949_D02_130R3_005.fsa	88.5844	36	175
B, 131	GM949_D02_130R3_005.fsa	89.5426	109	498
B, 132	GM949_D02_130R3_005.fsa	90.4995	236	1128
B, 133	GM949_D02_130R3_005.fsa	91.6462	43	197
B, 134	GM949_D02_130R3_005.fsa	92.6957	191	796
B, 135	GM949_D02_130R3_005.fsa	93.6484	92	440
B, 136	GM949_D02_130R3_005.fsa	95.2653	405	1968
B, 137	GM949_D02_130R3_005.fsa	96.3096	162	785
B, 138	GM949_D02_130R3_005.fsa	97.5418	47	192
B, 139	GM949_D02_130R3_005.fsa	98.4882	186	789
B, 140	GM949_D02_130R3_005.fsa	99.5279	552	2538
B, 141	GM949_D02_130R3_005.fsa	100.681	31	127
B, 142	GM949_D02_130R3_005.fsa	101.651	234	992
B, 143	GM949_D02_130R3_005.fsa	102.909	310	1419
B, 144	GM949_D02_130R3_005.fsa	104.16	75	359
B, 145	GM949_D02_130R3_005.fsa	104.737	82	313
B, 146	GM949_D02_130R3_005.fsa	105.79	267	1171
B, 147	GM949_D02_130R3_005.fsa	106.745	34	122
B, 148	GM949_D02_130R3_005.fsa	107.886	530	2321
B, 149	GM949_D02_130R3_005.fsa	109.119	93	377
B, 150	GM949_D02_130R3_005.fsa	110.346	434	2906
B, 151	GM949_D02_130R3_005.fsa	111.944	194	826
B, 152	GM949_D02_130R3_005.fsa	113.254	30	120
B, 153	GM949_D02_130R3_005.fsa	114.271	519	2288
B, 154	GM949_D02_130R3_005.fsa	115.353	69	316
B, 155	GM949_D02_130R3_005.fsa	116.611	401	2682
B, 156	GM949_D02_130R3_005.fsa	118.042	247	1148
B, 157	GM949_D02_130R3_005.fsa	119.201	49	163
B, 158	GM949_D02_130R3_005.fsa	120	231	1001
B, 159	GM949_D02_130R3_005.fsa	121.162	275	1136
B, 160	GM949_D02_130R3_005.fsa	122.145	133	604
B, 161	GM949_D02_130R3_005.fsa	122.86	85	332
B, 162	GM949_D02_130R3_005.fsa	123.755	1214	5496
B, 163	GM949_D02_130R3_005.fsa	124.739	107	397
B, 164	GM949_D02_130R3_005.fsa	125.813	72	295
B, 165	GM949_D02_130R3_005.fsa	126.709	3	9
B, 166	GM949_D02_130R3_005.fsa	127.605	163	801
B, 167	GM949_D02_130R3_005.fsa	129.218	65	324
B, 168	GM949_D02_130R3_005.fsa	130.653	231	1107
B, 169	GM949_D02_130R3_005.fsa	131.999	178	820
B, 170	GM949_D02_130R3_005.fsa	133.256	350	1757
B, 171	GM949_D02_130R3_005.fsa	133.974	143	649
B, 172	GM949_D02_130R3_005.fsa	135.053	286	1356
B, 173	GM949_D02_130R3_005.fsa	136.221	51	179
B, 174	GM949_D02_130R3_005.fsa	137.21	506	2418
B, 175	GM949_D02_130R3_005.fsa	138.47	94	419
B, 176	GM949_D02_130R3_005.fsa	139.55	527	3792
B, 177	GM949_D02_130R3_005.fsa	141.093	160	718
B, 178	GM949_D02_130R3_005.fsa	142.277	85	334
B, 179	GM949_D02_130R3_005.fsa	143.461	661	3039
B, 180	GM949_D02_130R3_005.fsa	144.553	94	342
B, 181	GM949_D02_130R3_005.fsa	145.645	423	1890
B, 182	GM949_D02_130R3_005.fsa	146.737	164	703
B, 183	GM949_D02_130R3_005.fsa	147.647	168	682
B, 184	GM949_D02_130R3_005.fsa	149.466	447	2257
B, 185	GM949_D02_130R3_005.fsa	150.556	170	752
B, 186	GM949_D02_130R3_005.fsa	151.465	61	269
B, 187	GM949_D02_130R3_005.fsa	152.374	33	133
B, 188	GM949_D02_130R3_005.fsa	153.373	1198	5509
B, 189	GM949_D02_130R3_005.fsa	154.282	51	184
B, 190	GM949_D02_130R3_005.fsa	155.281	280	1304
B, 191	GM949_D02_130R3_005.fsa	156.37	49	170
B, 192	GM949_D02_130R3_005.fsa	157.55	842	3711
B, 193	GM949_D02_130R3_005.fsa	158.639	174	739
B, 194	GM949_D02_130R3_005.fsa	159.546	91	366
B, 195	GM949_D02_130R3_005.fsa	160.447	74	312
B, 196	GM949_D02_130R3_005.fsa	161.252	166	760
B, 197	GM949_D02_130R3_005.fsa	162.414	431	1900
B, 198	GM949_D02_130R3_005.fsa	163.397	121	466
B, 199	GM949_D02_130R3_005.fsa	164.379	79	348
B, 200	GM949_D02_130R3_005.fsa	165.36	198	868
B, 201	GM949_D02_130R3_005.fsa	166.162	37	150
B, 202	GM949_D02_130R3_005.fsa	167.32	398	1742
B, 203	GM949_D02_130R3_005.fsa	168.477	83	329
B, 204	GM949_D02_130R3_005.fsa	169.545	370	1804
B, 205	GM949_D02_130R3_005.fsa	170.256	205	882
B, 206	GM949_D02_130R3_005.fsa	171.233	229	1081
B, 207	GM949_D02_130R3_005.fsa	172.299	42	154
B, 208	GM949_D02_130R3_005.fsa	173.186	255	1122
B, 209	GM949_D02_130R3_005.fsa	174.339	261	1134
B, 210	GM949_D02_130R3_005.fsa	175.225	91	367
B, 211	GM949_D02_130R3_005.fsa	176.022	52	173
B, 212	GM949_D02_130R3_005.fsa	176.995	253	1083
B, 213	GM949_D02_130R3_005.fsa	177.88	38	147
B, 214	GM949_D02_130R3_005.fsa	179.029	419	1890
B, 215	GM949_D02_130R3_005.fsa	180.178	41	174
B, 216	GM949_D02_130R3_005.fsa	181.335	480	2293
B, 217	GM949_D02_130R3_005.fsa	182.403	212	983
B, 218	GM949_D02_130R3_005.fsa	183.38	134	584
B, 219	GM949_D02_130R3_005.fsa	184.446	53	233
B, 220	GM949_D02_130R3_005.fsa	185.245	433	2087
B, 221	GM949_D02_130R3_005.fsa	186.399	201	849
B, 222	GM949_D02_130R3_005.fsa	187.374	85	307
B, 223	GM949_D02_130R3_005.fsa	188.26	73	292
B, 224	GM949_D02_130R3_005.fsa	189.323	614	3776
B, 225	GM949_D02_130R3_005.fsa	191.889	34	128
B, 226	GM949_D02_130R3_005.fsa	192.595	4	15
B, 227	GM949_D02_130R3_005.fsa	193.744	1027	4789
B, 228	GM949_D02_130R3_005.fsa	195.244	47	253
B, 229	GM949_D02_130R3_005.fsa	196.39	313	1533
B, 230	GM949_D02_130R3_005.fsa	198.768	503	2323
B, 231	GM949_D02_130R3_005.fsa	199.912	227	1022
B, 232	GM949_D02_130R3_005.fsa	200.781	134	615
B, 233	GM949_D02_130R3_005.fsa	201.911	59	259
B, 234	GM949_D02_130R3_005.fsa	202.692	484	2385
B, 235	GM949_D02_130R3_005.fsa	203.822	220	1036
B, 236	GM949_D02_130R3_005.fsa	204.778	80	389
B, 237	GM949_D02_130R3_005.fsa	205.821	66	255
B, 238	GM949_D02_130R3_005.fsa	206.777	240	1077
B, 239	GM949_D02_130R3_005.fsa	207.647	40	144
B, 240	GM949_D02_130R3_005.fsa	208.604	377	1751
B, 241	GM949_D02_130R3_005.fsa	209.648	72	277
B, 242	GM949_D02_130R3_005.fsa	210.779	358	1789
B, 243	GM949_D02_130R3_005.fsa	211.475	171	828
B, 244	GM949_D02_130R3_005.fsa	212.433	221	1054
B, 245	GM949_D02_130R3_005.fsa	214.353	323	1658
B, 246	GM949_D02_130R3_005.fsa	215.413	121	571
B, 247	GM949_D02_130R3_005.fsa	216.296	127	618
B, 248	GM949_D02_130R3_005.fsa	217.708	87	349
B, 249	GM949_D02_130R3_005.fsa	218.766	180	815
B, 250	GM949_D02_130R3_005.fsa	219.648	49	197
B, 251	GM949_D02_130R3_005.fsa	220.686	770	3706
B, 252	GM949_D02_130R3_005.fsa	221.801	43	194
B, 253	GM949_D02_130R3_005.fsa	222.83	415	1931
B, 254	GM949_D02_130R3_005.fsa	223.858	191	888
B, 255	GM949_D02_130R3_005.fsa	224.8	105	464
B, 256	GM949_D02_130R3_005.fsa	225.827	55	217
B, 257	GM949_D02_130R3_005.fsa	226.683	459	2324
B, 258	GM949_D02_130R3_005.fsa	227.71	187	925
B, 259	GM949_D02_130R3_005.fsa	228.65	99	399
B, 260	GM949_D02_130R3_005.fsa	229.591	68	271
B, 261	GM949_D02_130R3_005.fsa	230.616	256	1296
B, 262	GM949_D02_130R3_005.fsa	231.47	37	132
B, 263	GM949_D02_130R3_005.fsa	232.41	327	1557
B, 264	GM949_D02_130R3_005.fsa	233.434	31	146
B, 265	GM949_D02_130R3_005.fsa	234.544	674	3308
B, 266	GM949_D02_130R3_005.fsa	235.653	151	672
B, 267	GM949_D02_130R3_005.fsa	236.506	83	333
B, 268	GM949_D02_130R3_005.fsa	237.444	59	239
B, 269	GM949_D02_130R3_005.fsa	238.211	114	560
B, 270	GM949_D02_130R3_005.fsa	239.319	312	1534
B, 271	GM949_D02_130R3_005.fsa	240.265	101	466
B, 272	GM949_D02_130R3_005.fsa	241.235	87	384
B, 273	GM949_D02_130R3_005.fsa	242.292	194	909
B, 274	GM949_D02_130R3_005.fsa	243.347	43	226
B, 275	GM949_D02_130R3_005.fsa	244.138	172	840
B, 276	GM949_D02_130R3_005.fsa	245.279	144	674
B, 277	GM949_D02_130R3_005.fsa	246.243	36	171
B, 278	GM949_D02_130R3_005.fsa	247.118	32	147
B, 279	GM949_D02_130R3_005.fsa	248.167	968	7875
B, 280	GM949_D02_130R3_005.fsa	250.085	7	20
B, 281	GM949_D02_130R3_005.fsa	250.932	77	357
B, 282	GM949_D02_130R3_005.fsa	252.538	246	1341
B, 283	GM949_D02_130R3_005.fsa	253.886	40	199
B, 284	GM949_D02_130R3_005.fsa	255.148	427	2213
B, 285	GM949_D02_130R3_005.fsa	256.407	32	132
B, 286	GM949_D02_130R3_005.fsa	257.579	436	2298
B, 287	GM949_D02_130R3_005.fsa	258.666	104	552
B, 288	GM949_D02_130R3_005.fsa	259.583	90	423
B, 289	GM949_D02_130R3_005.fsa	260.765	76	343
B, 290	GM949_D02_130R3_005.fsa	261.786	497	2680
B, 291	GM949_D02_130R3_005.fsa	262.806	46	174
B, 292	GM949_D02_130R3_005.fsa	263.656	135	664
B, 293	GM949_D02_130R3_005.fsa	264.592	534	2957
B, 294	GM949_D02_130R3_005.fsa	265.613	20	53
B, 295	GM949_D02_130R3_005.fsa	266.719	85	522
B, 296	GM949_D02_130R3_005.fsa	267.74	187	1040
B, 297	GM949_D02_130R3_005.fsa	268.846	21	80
B, 298	GM949_D02_130R3_005.fsa	269.612	59	303
B, 299	GM949_D02_130R3_005.fsa	270.718	26	106
B, 300	GM949_D02_130R3_005.fsa	271.654	50	254
B, 301	GM949_D02_130R3_005.fsa	272.591	199	1119
B, 302	GM949_D02_130R3_005.fsa	273.612	30	98
B, 303	GM949_D02_130R3_005.fsa	274.549	9	44
B, 304	GM949_D02_130R3_005.fsa	275.571	65	328
B, 305	GM949_D02_130R3_005.fsa	276.593	39	192
B, 306	GM949_D02_130R3_005.fsa	277.53	307	1819
B, 307	GM949_D02_130R3_005.fsa	278.381	26	116
B, 308	GM949_D02_130R3_005.fsa	279.318	66	361
B, 309	GM949_D02_130R3_005.fsa	280.253	14	43
B, 310	GM949_D02_130R3_005.fsa	281.183	72	379
B, 311	GM949_D02_130R3_005.fsa	282.111	20	78
B, 312	GM949_D02_130R3_005.fsa	283.04	25	125
B, 313	GM949_D02_130R3_005.fsa	283.967	62	324
B, 314	GM949_D02_130R3_005.fsa	285.148	142	821
B, 315	GM949_D02_130R3_005.fsa	286.159	22	102
B, 316	GM949_D02_130R3_005.fsa	286.916	22	90
B, 317	GM949_D02_130R3_005.fsa	288.01	258	1468
B, 318	GM949_D02_130R3_005.fsa	288.935	60	268
B, 319	GM949_D02_130R3_005.fsa	289.776	22	62
B, 320	GM949_D02_130R3_005.fsa	290.868	200	1153
B, 321	GM949_D02_130R3_005.fsa	291.708	56	268
B, 322	GM949_D02_130R3_005.fsa	293.638	98	552
B, 323	GM949_D02_130R3_005.fsa	294.728	27	105
B, 324	GM949_D02_130R3_005.fsa	295.566	24	101
B, 325	GM949_D02_130R3_005.fsa	296.654	40	222
B, 326	GM949_D02_130R3_005.fsa	297.575	43	197
B, 327	GM949_D02_130R3_005.fsa	298.495	27	139
B, 328	GM949_D02_130R3_005.fsa	299.582	28	155
B, 329	GM949_D02_130R3_005.fsa	300.411	63	357
B, 330	GM949_D02_130R3_005.fsa	301.318	60	309
B, 331	GM949_D02_130R3_005.fsa	302.39	16	72
B, 332	GM949_D02_130R3_005.fsa	303.383	170	982
B, 333	GM949_D02_130R3_005.fsa	304.543	177	1047
B, 334	GM949_D02_130R3_005.fsa	305.29	12	48
B, 335	GM949_D02_130R3_005.fsa	306.287	59	288
B, 336	GM949_D02_130R3_005.fsa	307.37	834	5463
B, 337	GM949_D02_130R3_005.fsa	308.288	94	518
B, 338	GM949_D02_130R3_005.fsa	309.292	6	27
B, 339	GM949_D02_130R3_005.fsa	310.297	146	871
B, 340	GM949_D02_130R3_005.fsa	311.304	31	175
B, 341	GM949_D02_130R3_005.fsa	312.229	93	590
B, 342	GM949_D02_130R3_005.fsa	313.156	18	51
B, 343	GM949_D02_130R3_005.fsa	314.173	47	214
B, 344	GM949_D02_130R3_005.fsa	315.215	90	509
B, 345	GM949_D02_130R3_005.fsa	316.344	38	194
B, 346	GM949_D02_130R3_005.fsa	317.475	77	460
B, 347	GM949_D02_130R3_005.fsa	318.345	242	1569
B, 348	GM949_D02_130R3_005.fsa	319.564	18	69
B, 349	GM949_D02_130R3_005.fsa	320.595	280	1716
B, 350	GM949_D02_130R3_005.fsa	321.53	478	3296
B, 351	GM949_D02_130R3_005.fsa	322.463	15	35
B, 352	GM949_D02_130R3_005.fsa	323.734	231	1419
B, 353	GM949_D02_130R3_005.fsa	324.581	394	2703
B, 354	GM949_D02_130R3_005.fsa	325.764	21	50
B, 355	GM949_D02_130R3_005.fsa	326.693	249	1524
B, 356	GM949_D02_130R3_005.fsa	327.62	197	1188
B, 357	GM949_D02_130R3_005.fsa	328.631	78	402
B, 358	GM949_D02_130R3_005.fsa	329.556	425	2902
B, 359	GM949_D02_130R3_005.fsa	330.481	165	1056
B, 360	GM949_D02_130R3_005.fsa	331.488	21	76
B, 361	GM949_D02_130R3_005.fsa	332.578	123	695
B, 362	GM949_D02_130R3_005.fsa	333.415	106	621
B, 363	GM949_D02_130R3_005.fsa	334.419	17	57
B, 364	GM949_D02_130R3_005.fsa	335.421	321	2237
B, 365	GM949_D02_130R3_005.fsa	336.255	100	556
B, 366	GM949_D02_130R3_005.fsa	338.088	223	1322
B, 367	GM949_D02_130R3_005.fsa	340.084	15	62
B, 368	GM949_D02_130R3_005.fsa	341.097	267	1732
B, 369	GM949_D02_130R3_005.fsa	342.025	20	90
B, 370	GM949_D02_130R3_005.fsa	343.038	249	1724
B, 371	GM949_D02_130R3_005.fsa	343.882	57	312
B, 372	GM949_D02_130R3_005.fsa	344.81	46	247
B, 373	GM949_D02_130R3_005.fsa	346.751	104	672
B, 374	GM949_D02_130R3_005.fsa	347.764	21	139
B, 375	GM949_D02_130R3_005.fsa	348.692	12	40
B, 376	GM949_D02_130R3_005.fsa	349.62	33	204
B, 377	GM949_D02_130R3_005.fsa	350.633	22	135
B, 378	GM949_D02_130R3_005.fsa	351.814	15	80
B, 379	GM949_D02_130R3_005.fsa	352.658	42	289
B, 380	GM949_D02_130R3_005.fsa	353.671	76	536
B, 381	GM949_D02_130R3_005.fsa	354.768	13	81
B, 382	GM949_D02_130R3_005.fsa	355.696	27	140
B, 383	GM949_D02_130R3_005.fsa	357.721	20	88
B, 384	GM949_D02_130R3_005.fsa	358.65	55	323
B, 385	GM949_D02_130R3_005.fsa	359.578	59	402
B, 386	GM949_D02_130R3_005.fsa	360.755	19	106
B, 387	GM949_D02_130R3_005.fsa	361.595	41	231
B, 388	GM949_D02_130R3_005.fsa	362.603	7	18
B, 389	GM949_D02_130R3_005.fsa	363.778	40	241
B, 390	GM949_D02_130R3_005.fsa	365.542	93	602
B, 391	GM949_D02_130R3_005.fsa	366.634	16	87
B, 392	GM949_D02_130R3_005.fsa	367.474	42	246
B, 393	GM949_D02_130R3_005.fsa	369.406	23	123
B, 394	GM949_D02_130R3_005.fsa	370.331	32	190
B, 395	GM949_D02_130R3_005.fsa	371.171	30	238
B, 396	GM949_D02_130R3_005.fsa	372.18	22	142
B, 397	GM949_D02_130R3_005.fsa	373.441	36	200
B, 398	GM949_D02_130R3_005.fsa	375.374	142	975
B, 399	GM949_D02_130R3_005.fsa	376.299	317	2840
B, 400	GM949_D02_130R3_005.fsa	377.224	190	1685
B, 401	GM949_D02_130R3_005.fsa	378.065	44	228
B, 402	GM949_D02_130R3_005.fsa	379.243	18	81
B, 403	GM949_D02_130R3_005.fsa	380	9	32
B, 404	GM949_D02_130R3_005.fsa	382.205	100	1237
B, 405	GM949_D02_130R3_005.fsa	382.969	94	1030
B, 406	GM949_D02_130R3_005.fsa	384.919	32	205
B, 407	GM949_D02_130R3_005.fsa	385.937	11	53
B, 408	GM949_D02_130R3_005.fsa	388.056	50	357
B, 409	GM949_D02_130R3_005.fsa	388.819	108	1070
B, 410	GM949_D02_130R3_005.fsa	390.005	26	159
B, 411	GM949_D02_130R3_005.fsa	390.938	230	1673
B, 412	GM949_D02_130R3_005.fsa	392.039	13	39
B, 413	GM949_D02_130R3_005.fsa	393.056	132	928
B, 414	GM949_D02_130R3_005.fsa	394.157	14	45
B, 415	GM949_D02_130R3_005.fsa	395.258	217	1624
B, 416	GM949_D02_130R3_005.fsa	396.274	12	34
B, 417	GM949_D02_130R3_005.fsa	397.037	32	141
B, 418	GM949_D02_130R3_005.fsa	398.984	392	3741
B, 419	GM949_D02_130R3_005.fsa	401.744	420	3276
B, 420	GM949_D02_130R3_005.fsa	402.743	5	7
B, 421	GM949_D02_130R3_005.fsa	403.66	25	121
B, 422	GM949_D02_130R3_005.fsa	404.578	13	59
B, 423	GM949_D02_130R3_005.fsa	405.581	21	112
B, 424	GM949_D02_130R3_005.fsa	406.67	80	601
B, 425	GM949_D02_130R3_005.fsa	407.76	25	110
B, 426	GM949_D02_130R3_005.fsa	409.524	85	515
B, 427	GM949_D02_130R3_005.fsa	410.451	253	2380
B, 428	GM949_D02_130R3_005.fsa	411.885	113	1071
B, 429	GM949_D02_130R3_005.fsa	413.577	44	284
B, 430	GM949_D02_130R3_005.fsa	414.434	21	57
B, 431	GM949_D02_130R3_005.fsa	416.517	343	3071
B, 432	GM949_D02_130R3_005.fsa	417.561	451	4265
B, 433	GM949_D02_130R3_005.fsa	419.215	25	199
B, 434	GM949_D02_130R3_005.fsa	421.367	28	161
B, 435	GM949_D02_130R3_005.fsa	422.477	167	1730
B, 436	GM949_D02_130R3_005.fsa	424.354	21	161
B, 437	GM949_D02_130R3_005.fsa	426.486	26	117
B, 438	GM949_D02_130R3_005.fsa	428.36	109	661
B, 439	GM949_D02_130R3_005.fsa	429.382	140	1066
B, 440	GM949_D02_130R3_005.fsa	430.318	49	248
B, 441	GM949_D02_130R3_005.fsa	431.339	65	368
B, 442	GM949_D02_130R3_005.fsa	432.274	94	649
B, 443	GM949_D02_130R3_005.fsa	433.294	131	875
B, 444	GM949_D02_130R3_005.fsa	434.399	16	68
B, 445	GM949_D02_130R3_005.fsa	435.503	343	2459
B, 446	GM949_D02_130R3_005.fsa	436.522	12	25
B, 447	GM949_D02_130R3_005.fsa	437.286	24	93
B, 448	GM949_D02_130R3_005.fsa	438.304	99	487
B, 449	GM949_D02_130R3_005.fsa	441.034	526	10188
B, 450	GM949_D02_130R3_005.fsa	442.93	183	1222
B, 451	GM949_D02_130R3_005.fsa	444.138	103	447
B, 452	GM949_D02_130R3_005.fsa	445.002	138	605
B, 453	GM949_D02_130R3_005.fsa	445.865	26	80
B, 454	GM949_D02_130R3_005.fsa	446.729	341	1835
B, 455	GM949_D02_130R3_005.fsa	447.853	494	2536
B, 456	GM949_D02_130R3_005.fsa	448.891	436	2379
B, 457	GM949_D02_130R3_005.fsa	452.529	17160	259313
B, 458	GM949_D02_130R3_005.fsa	453.656	6256	53905
B, 459	GM949_D02_130R3_005.fsa	457.825	15	43
B, 460	GM949_D02_130R3_005.fsa	459.391	12	50
B, 461	GM949_D02_130R3_005.fsa	460.172	7	31
B, 462	GM949_D02_130R3_005.fsa	461.035	14	38
B, 463	GM949_D02_130R3_005.fsa	461.984	14	76
B, 464	GM949_D02_130R3_005.fsa	462.934	6	22
B, 465	GM949_D02_130R3_005.fsa	463.28	8	40
B, 466	GM949_D02_130R3_005.fsa	464.491	13	88
B, 467	GM949_D02_130R3_005.fsa	466.05	14	54
B, 468	GM949_D02_130R3_005.fsa	466.916	10	43
B, 469	GM949_D02_130R3_005.fsa	467.871	13	50
B, 470	GM949_D02_130R3_005.fsa	468.652	15	50
B, 471	GM949_D02_130R3_005.fsa	469.26	17	83
B, 472	GM949_D02_130R3_005.fsa	470.825	8	41
B, 473	GM949_D02_130R3_005.fsa	472.654	13	54
B, 474	GM949_D02_130R3_005.fsa	473.352	7	25
B, 475	GM949_D02_130R3_005.fsa	474.137	12	108
B, 476	GM949_D02_130R3_005.fsa	476.584	17	77
B, 477	GM949_D02_130R3_005.fsa	477.634	11	48
B, 478	GM949_D02_130R3_005.fsa	478.334	11	68
B, 479	GM949_D02_130R3_005.fsa	479.737	13	96
B, 480	GM949_D02_130R3_005.fsa	481.427	12	102
B, 481	GM949_D02_130R3_005.fsa	482.409	5	15
B, 482	GM949_D02_130R3_005.fsa	483.123	9	54
B, 483	GM949_D02_130R3_005.fsa	484.642	12	30
B, 484	GM949_D02_130R3_005.fsa	486.7	12	77
B, 485	GM949_D02_130R3_005.fsa	488.043	5	24
B, 486	GM949_D02_130R3_005.fsa	489.118	12	51
B, 487	GM949_D02_130R3_005.fsa	491.45	10	49
B, 488	GM949_D02_130R3_005.fsa	493.426	33	368
B, 489	GM949_D02_130R3_005.fsa	494.865	10	79
B, 490	GM949_D02_130R3_005.fsa	496.485	6	38
B, 491	GM949_D02_130R3_005.fsa	497.385	14	28
B, 492	GM949_D02_130R3_005.fsa	498.196	13	41
B, 493	GM949_D02_130R3_005.fsa	499.639	11	39
B, 494	GM949_D02_130R3_005.fsa	500.262	7	20
B, 495	GM949_D02_130R3_005.fsa	501.136	8	25
B, 496	GM949_D02_130R3_005.fsa	502.54	5	14
B, 497	GM949_D02_130R3_005.fsa	504.746	32	413
B, 498	GM949_D02_130R3_005.fsa	508.487	15	90
B, 499	GM949_D02_130R3_005.fsa	509.204	13	43
B, 500	GM949_D02_130R3_005.fsa	510.644	8	32
B, 501	GM949_D02_130R3_005.fsa	511.638	10	37
B, 502	GM949_D02_130R3_005.fsa	512.544	9	36
B, 503	GM949_D02_130R3_005.fsa	514	20	85
B, 504	GM949_D02_130R3_005.fsa	514.949	18	79
B, 505	GM949_D02_130R3_005.fsa	515.615	12	34
B, 506	GM949_D02_130R3_005.fsa	516.375	12	48
B, 507	GM949_D02_130R3_005.fsa	518.281	4	15
B, 508	GM949_D02_130R3_005.fsa	519.236	10	47
B, 509	GM949_D02_130R3_005.fsa	520.548	17	121
B, 510	GM949_D02_130R3_005.fsa	521.643	10	42
B, 511	GM949_D02_130R3_005.fsa	522.829	11	49
B, 512	GM949_D02_130R3_005.fsa	524.649	13	56
B, 513	GM949_D02_130R3_005.fsa	525.558	11	28
B, 514	GM949_D02_130R3_005.fsa	526.285	6	23
B, 515	GM949_D02_130R3_005.fsa	527.283	9	49
B, 516	GM949_D02_130R3_005.fsa	528.552	14	117
B, 517	GM949_D02_130R3_005.fsa	529.186	14	94
B, 518	GM949_D02_130R3_005.fsa	530.363	11	40
B, 519	GM949_D02_130R3_005.fsa	531.719	10	40
B, 520	GM949_D02_130R3_005.fsa	534.426	14	71
B, 521	GM949_D02_130R3_005.fsa	534.966	9	24
B, 522	GM949_D02_130R3_005.fsa	536.137	14	70
B, 523	GM949_D02_130R3_005.fsa	536.766	13	61
B, 524	GM949_D02_130R3_005.fsa	538.833	9	59
B, 525	GM949_D02_130R3_005.fsa	539.282	9	56
B, 526	GM949_D02_130R3_005.fsa	540	11	44
B, 527	GM949_D02_130R3_005.fsa	541.764	15	57
B, 528	GM949_D02_130R3_005.fsa	542.509	9	40
B, 529	GM949_D02_130R3_005.fsa	543.907	13	70
B, 530	GM949_D02_130R3_005.fsa	545.777	13	59
B, 531	GM949_D02_130R3_005.fsa	546.527	8	41
B, 532	GM949_D02_130R3_005.fsa	547.371	12	62
B, 533	GM949_D02_130R3_005.fsa	548.217	11	45
B, 534	GM949_D02_130R3_005.fsa	548.97	11	43
B, 535	GM949_D02_130R3_005.fsa	549.818	16	63
B, 536	GM949_D02_130R3_005.fsa	550.668	13	91
B, 537	GM949_D02_130R3_005.fsa	552.37	16	64
B, 538	GM949_D02_130R3_005.fsa	553.698	13	85
B, 539	GM949_D02_130R3_005.fsa	554.553	8	55
B, 540	GM949_D02_130R3_005.fsa	555.696	9	36
B, 541	GM949_D02_130R3_005.fsa	557.318	11	79
B, 542	GM949_D02_130R3_005.fsa	559.424	8	45
B, 543	GM949_D02_130R3_005.fsa	560.384	14	59
B, 544	GM949_D02_130R3_005.fsa	561.152	15	61
B, 545	GM949_D02_130R3_005.fsa	562.113	13	68
B, 546	GM949_D02_130R3_005.fsa	563.653	11	50
B, 547	GM949_D02_130R3_005.fsa	564.907	10	49
B, 548	GM949_D02_130R3_005.fsa	567.032	15	113
B, 549	GM949_D02_130R3_005.fsa	567.807	10	36
B, 550	GM949_D02_130R3_005.fsa	568.388	10	86
B, 551	GM949_D02_130R3_005.fsa	569.94	12	61
B, 552	GM949_D02_130R3_005.fsa	571.3	11	68
B, 553	GM949_D02_130R3_005.fsa	572.078	14	44
B, 554	GM949_D02_130R3_005.fsa	575.59	12	83
B, 555	GM949_D02_130R3_005.fsa	577.155	11	44
B, 556	GM949_D02_130R3_005.fsa	578.723	10	55
B, 557	GM949_D02_130R3_005.fsa	580.098	11	64
B, 558	GM949_D02_130R3_005.fsa	581.865	11	65
B, 559	GM949_D02_130R3_005.fsa	582.749	9	49
B, 560	GM949_D02_130R3_005.fsa	583.733	12	29
B, 561	GM949_D02_130R3_005.fsa	584.619	10	40
B, 562	GM949_D02_130R3_005.fsa	585.703	11	44
B, 563	GM949_D02_130R3_005.fsa	587.183	9	69
B, 564	GM949_D02_130R3_005.fsa	588.764	15	56
B, 565	GM949_D02_130R3_005.fsa	589.654	11	40
B, 566	GM949_D02_130R3_005.fsa	590.843	12	68
B, 567	GM949_D02_130R3_005.fsa	592.827	10	66
B, 568	GM949_D02_130R3_005.fsa	593.323	13	76
B, 569	GM949_D02_130R3_005.fsa	596.307	12	30
B, 570	GM949_D02_130R3_005.fsa	597.105	10	34
B, 571	GM949_D02_130R3_005.fsa	597.703	4	12
B, 572	GM949_D02_130R3_005.fsa	598.801	13	64
B, 573	GM949_D02_130R3_005.fsa	600.198	18	75
B, 574	GM949_D02_130R3_005.fsa	602.376	9	94
B, 575	GM949_D02_130R3_005.fsa	604.158	9	59
B, 576	GM949_D02_130R3_005.fsa	605.446	13	59
B, 577	GM949_D02_130R3_005.fsa	607.228	8	59
B, 578	GM949_D02_130R3_005.fsa	607.921	6	28
B, 579	GM949_D02_130R3_005.fsa	609.109	17	62
B, 580	GM949_D02_130R3_005.fsa	609.802	8	28
B, 581	GM949_D02_130R3_005.fsa	610.495	14	35
B, 582	GM949_D02_130R3_005.fsa	612.079	12	54
B, 583	GM949_D02_130R3_005.fsa	613.267	10	43
B, 584	GM949_D02_130R3_005.fsa	613.96	9	30
B, 585	GM949_D02_130R3_005.fsa	614.851	11	53
B, 586	GM949_D02_130R3_005.fsa	615.644	6	13
B, 587	GM949_D02_130R3_005.fsa	616.04	9	34
B, 588	GM949_D02_130R3_005.fsa	617.426	11	49
B, 589	GM949_D02_130R3_005.fsa	618.416	12	69
B, 590	GM949_D02_130R3_005.fsa	619.406	10	54
B, 591	GM949_D02_130R3_005.fsa	620.693	17	76
B, 592	GM949_D02_130R3_005.fsa	622.079	14	80
B, 593	GM949_D02_130R3_005.fsa	623.663	17	77
B, 594	GM949_D02_130R3_005.fsa	624.851	12	48
B, 595	GM949_D02_130R3_005.fsa	625.446	8	32
B, 596	GM949_D02_130R3_005.fsa	625.941	10	41
B, 597	GM949_D02_130R3_005.fsa	627.624	14	43
B, 598	GM949_D02_130R3_005.fsa	629.802	9	58
G, 1	GM949_D02_130R3_005.fsa	27.546	85	495
G, 2	GM949_D02_130R3_005.fsa	29.2901	56	222
G, 3	GM949_D02_130R3_005.fsa	450.796	57	156
G, 4	GM949_D02_130R3_005.fsa	452.789	307	3226
G, 5	GM949_D02_130R3_005.fsa	453.743	193	1591
Y, 1	GM949_D02_130R3_005.fsa		51	172
Y, 2	GM949_D02_130R3_005.fsa		50	248
Y, 3	GM949_D02_130R3_005.fsa		50	138
Y, 4	GM949_D02_130R3_005.fsa		54	136
Y, 5	GM949_D02_130R3_005.fsa	28.4229	63	412
Y, 6	GM949_D02_130R3_005.fsa	30.2898	70	500
Y, 7	GM949_D02_130R3_005.fsa	102.329	51	276
Y, 8	GM949_D02_130R3_005.fsa	184.713	53	233
Y, 9	GM949_D02_130R3_005.fsa	303.962	52	319
Y, 10	GM949_D02_130R3_005.fsa	325.257	50	230
Y, 11	GM949_D02_130R3_005.fsa	446.297	59	326
Y, 12	GM949_D02_130R3_005.fsa	451.749	66	238
Y, 13	GM949_D02_130R3_005.fsa	453.31	74	197
R, 1	GM949_D02_130R3_005.fsa	27.546	56	339
R, 2	GM949_D02_130R3_005.fsa	147.556	52	232
R, 3	GM949_D02_130R3_005.fsa	333.666	51	219
R, 4	GM949_D02_130R3_005.fsa	450.536	73	255
R, 5	GM949_D02_130R3_005.fsa	451.836	89	381
R, 6	GM949_D02_130R3_005.fsa	452.876	135	726
R, 7	GM949_D02_130R3_005.fsa	453.83	52	310
O, 1	GM949_D02_130R3_005.fsa	20	887	9150
O, 2	GM949_D02_130R3_005.fsa	40	866	6096
O, 3	GM949_D02_130R3_005.fsa	60	1554	8524
O, 4	GM949_D02_130R3_005.fsa	80	1052	5787
O, 5	GM949_D02_130R3_005.fsa	100	1654	8597
O, 6	GM949_D02_130R3_005.fsa	114	1863	9646
O, 7	GM949_D02_130R3_005.fsa	120	1468	7697
O, 8	GM949_D02_130R3_005.fsa	140	1203	6080
O, 9	GM949_D02_130R3_005.fsa	160	1322	6756
O, 10	GM949_D02_130R3_005.fsa	180	1635	8104
O, 11	GM949_D02_130R3_005.fsa	200	1381	6817
O, 12	GM949_D02_130R3_005.fsa	214	1396	7056
O, 13	GM949_D02_130R3_005.fsa	220	1118	6055
O, 14	GM949_D02_130R3_005.fsa	240	1707	9469
O, 15	GM949_D02_130R3_005.fsa	250	794	4536
O, 16	GM949_D02_130R3_005.fsa	260	1301	7553
O, 17	GM949_D02_130R3_005.fsa	280	1412	8835
O, 18	GM949_D02_130R3_005.fsa	300	1438	9299
O, 19	GM949_D02_130R3_005.fsa	314	921	6223
O, 20	GM949_D02_130R3_005.fsa	320	1018	7047
O, 21	GM949_D02_130R3_005.fsa	340	1219	8992
O, 22	GM949_D02_130R3_005.fsa	360	973	7509
O, 23	GM949_D02_130R3_005.fsa	380	682	5486
O, 24	GM949_D02_130R3_005.fsa	400	873	7452
O, 25	GM949_D02_130R3_005.fsa	414	838	7371
O, 26	GM949_D02_130R3_005.fsa	420	800	6880
O, 27	GM949_D02_130R3_005.fsa	440	925	8782
O, 28	GM949_D02_130R3_005.fsa	452.616	134	1700
O, 29	GM949_D02_130R3_005.fsa	460	1042	9640
O, 30	GM949_D02_130R3_005.fsa	480	973	9711
O, 31	GM949_D02_130R3_005.fsa	500	451	4599
O, 32	GM949_D02_130R3_005.fsa	514	478	4966
O, 33	GM949_D02_130R3_005.fsa	520	1055	11045
O, 34	GM949_D02_130R3_005.fsa	540	874	9139
O, 35	GM949_D02_130R3_005.fsa	560	547	6059
O, 36	GM949_D02_130R3_005.fsa	580	852	9412
O, 37	GM949_D02_130R3_005.fsa	600	549	6205

## Sheet: 130R4
Dye/Sample Peak	Sample File Name	Size	Height	Area in Point
B, 1	GM949_D03_130R4_013.fsa		11	61
B, 2	GM949_D03_130R4_013.fsa		12	49
B, 3	GM949_D03_130R4_013.fsa		12	63
B, 4	GM949_D03_130R4_013.fsa		9	20
B, 5	GM949_D03_130R4_013.fsa		10	54
B, 6	GM949_D03_130R4_013.fsa		11	80
B, 7	GM949_D03_130R4_013.fsa		14	65
B, 8	GM949_D03_130R4_013.fsa		6	20
B, 9	GM949_D03_130R4_013.fsa		13	63
B, 10	GM949_D03_130R4_013.fsa		7	53
B, 11	GM949_D03_130R4_013.fsa		11	52
B, 12	GM949_D03_130R4_013.fsa		10	38
B, 13	GM949_D03_130R4_013.fsa		9	58
B, 14	GM949_D03_130R4_013.fsa		11	51
B, 15	GM949_D03_130R4_013.fsa		15	59
B, 16	GM949_D03_130R4_013.fsa		14	49
B, 17	GM949_D03_130R4_013.fsa		10	38
B, 18	GM949_D03_130R4_013.fsa		9	77
B, 19	GM949_D03_130R4_013.fsa		11	43
B, 20	GM949_D03_130R4_013.fsa		7	86
B, 21	GM949_D03_130R4_013.fsa		10	44
B, 22	GM949_D03_130R4_013.fsa		9	40
B, 23	GM949_D03_130R4_013.fsa		7	57
B, 24	GM949_D03_130R4_013.fsa		14	88
B, 25	GM949_D03_130R4_013.fsa		19	89
B, 26	GM949_D03_130R4_013.fsa		12	70
B, 27	GM949_D03_130R4_013.fsa		7	36
B, 28	GM949_D03_130R4_013.fsa		11	48
B, 29	GM949_D03_130R4_013.fsa		12	72
B, 30	GM949_D03_130R4_013.fsa		8	35
B, 31	GM949_D03_130R4_013.fsa		9	34
B, 32	GM949_D03_130R4_013.fsa		9	52
B, 33	GM949_D03_130R4_013.fsa		8	65
B, 34	GM949_D03_130R4_013.fsa		8	47
B, 35	GM949_D03_130R4_013.fsa		10	52
B, 36	GM949_D03_130R4_013.fsa		12	85
B, 37	GM949_D03_130R4_013.fsa		12	38
B, 38	GM949_D03_130R4_013.fsa		8	18
B, 39	GM949_D03_130R4_013.fsa		11	43
B, 40	GM949_D03_130R4_013.fsa		13	35
B, 41	GM949_D03_130R4_013.fsa		10	80
B, 42	GM949_D03_130R4_013.fsa		10	48
B, 43	GM949_D03_130R4_013.fsa		8	35
B, 44	GM949_D03_130R4_013.fsa		7	29
B, 45	GM949_D03_130R4_013.fsa		11	48
B, 46	GM949_D03_130R4_013.fsa		10	55
B, 47	GM949_D03_130R4_013.fsa		4	16
B, 48	GM949_D03_130R4_013.fsa		6	32
B, 49	GM949_D03_130R4_013.fsa		9	45
B, 50	GM949_D03_130R4_013.fsa		7	34
B, 51	GM949_D03_130R4_013.fsa		9	54
B, 52	GM949_D03_130R4_013.fsa		6	30
B, 53	GM949_D03_130R4_013.fsa		9	48
B, 54	GM949_D03_130R4_013.fsa		10	50
B, 55	GM949_D03_130R4_013.fsa		15	82
B, 56	GM949_D03_130R4_013.fsa		13	56
B, 57	GM949_D03_130R4_013.fsa		9	48
B, 58	GM949_D03_130R4_013.fsa		9	55
B, 59	GM949_D03_130R4_013.fsa		12	42
B, 60	GM949_D03_130R4_013.fsa		14	103
B, 61	GM949_D03_130R4_013.fsa		12	62
B, 62	GM949_D03_130R4_013.fsa		11	52
B, 63	GM949_D03_130R4_013.fsa		9	54
B, 64	GM949_D03_130R4_013.fsa		12	80
B, 65	GM949_D03_130R4_013.fsa		8	36
B, 66	GM949_D03_130R4_013.fsa		175	1483
B, 67	GM949_D03_130R4_013.fsa		116	1119
B, 68	GM949_D03_130R4_013.fsa		154	926
B, 69	GM949_D03_130R4_013.fsa		89	541
B, 70	GM949_D03_130R4_013.fsa		18	72
B, 71	GM949_D03_130R4_013.fsa	0.8571	52	391
B, 72	GM949_D03_130R4_013.fsa	2.8571	32	207
B, 73	GM949_D03_130R4_013.fsa	5.5714	21	145
B, 74	GM949_D03_130R4_013.fsa	9.7143	33	439
B, 75	GM949_D03_130R4_013.fsa	12.2857	13	55
B, 76	GM949_D03_130R4_013.fsa	14.1429	98	268
B, 77	GM949_D03_130R4_013.fsa	18.2857	88	764
B, 78	GM949_D03_130R4_013.fsa	20.6509	218	1057
B, 79	GM949_D03_130R4_013.fsa	22.4137	180	676
B, 80	GM949_D03_130R4_013.fsa	27.3259	4146	32793
B, 81	GM949_D03_130R4_013.fsa	29.3794	1394	7536
B, 82	GM949_D03_130R4_013.fsa	31.5189	767	5416
B, 83	GM949_D03_130R4_013.fsa	33.3243	483	3677
B, 84	GM949_D03_130R4_013.fsa	36.281	204	1062
B, 85	GM949_D03_130R4_013.fsa	39.1201	64	298
B, 86	GM949_D03_130R4_013.fsa	40.9345	68	360
B, 87	GM949_D03_130R4_013.fsa	42.6653	12	38
B, 88	GM949_D03_130R4_013.fsa	43.804	63	269
B, 89	GM949_D03_130R4_013.fsa	44.931	224	1164
B, 90	GM949_D03_130R4_013.fsa	46.5999	177	948
B, 91	GM949_D03_130R4_013.fsa	47.9169	8	52
B, 92	GM949_D03_130R4_013.fsa	50.2914	49	264
B, 93	GM949_D03_130R4_013.fsa	51.5653	81	619
B, 94	GM949_D03_130R4_013.fsa	54.2765	618	3390
B, 95	GM949_D03_130R4_013.fsa	56.2169	138	577
B, 96	GM949_D03_130R4_013.fsa	57.3251	189	941
B, 97	GM949_D03_130R4_013.fsa	58.0247	84	353
B, 98	GM949_D03_130R4_013.fsa	59.1154	481	2182
B, 99	GM949_D03_130R4_013.fsa	60.625	79	345
B, 100	GM949_D03_130R4_013.fsa	61.4568	38	156
B, 101	GM949_D03_130R4_013.fsa	63.2184	128	634
B, 102	GM949_D03_130R4_013.fsa	64.4569	22	100
B, 103	GM949_D03_130R4_013.fsa	65.6914	33	112
B, 104	GM949_D03_130R4_013.fsa	66.7171	140	682
B, 105	GM949_D03_130R4_013.fsa	68.0463	47	183
B, 106	GM949_D03_130R4_013.fsa	69.0656	137	680
B, 107	GM949_D03_130R4_013.fsa	70.0822	65	291
B, 108	GM949_D03_130R4_013.fsa	70.8935	13	38
B, 109	GM949_D03_130R4_013.fsa	71.8041	65	305
B, 110	GM949_D03_130R4_013.fsa	72.8133	16	52
B, 111	GM949_D03_130R4_013.fsa	73.9202	33	153
B, 112	GM949_D03_130R4_013.fsa	74.9237	63	259
B, 113	GM949_D03_130R4_013.fsa	76.2243	36	130
B, 114	GM949_D03_130R4_013.fsa	77.0223	62	299
B, 115	GM949_D03_130R4_013.fsa	78.0175	160	767
B, 116	GM949_D03_130R4_013.fsa	80.1955	124	570
B, 117	GM949_D03_130R4_013.fsa	81.2696	261	1285
B, 118	GM949_D03_130R4_013.fsa	82.147	32	127
B, 119	GM949_D03_130R4_013.fsa	82.9259	16	57
B, 120	GM949_D03_130R4_013.fsa	84.0923	143	652
B, 121	GM949_D03_130R4_013.fsa	85.0625	52	199
B, 122	GM949_D03_130R4_013.fsa	86.3216	50	222
B, 123	GM949_D03_130R4_013.fsa	87.2882	414	1902
B, 124	GM949_D03_130R4_013.fsa	88.639	35	162
B, 125	GM949_D03_130R4_013.fsa	89.5057	72	363
B, 126	GM949_D03_130R4_013.fsa	90.4673	160	783
B, 127	GM949_D03_130R4_013.fsa	91.6192	30	126
B, 128	GM949_D03_130R4_013.fsa	92.6732	124	538
B, 129	GM949_D03_130R4_013.fsa	93.6298	71	343
B, 130	GM949_D03_130R4_013.fsa	95.2525	272	1317
B, 131	GM949_D03_130R4_013.fsa	96.3001	111	509
B, 132	GM949_D03_130R4_013.fsa	97.5359	38	151
B, 133	GM949_D03_130R4_013.fsa	98.4848	115	490
B, 134	GM949_D03_130R4_013.fsa	99.5269	356	1649
B, 135	GM949_D03_130R4_013.fsa	101.638	155	657
B, 136	GM949_D03_130R4_013.fsa	102.887	204	972
B, 137	GM949_D03_130R4_013.fsa	104.037	59	305
B, 138	GM949_D03_130R4_013.fsa	104.707	53	208
B, 139	GM949_D03_130R4_013.fsa	105.758	187	857
B, 140	GM949_D03_130R4_013.fsa	106.712	28	109
B, 141	GM949_D03_130R4_013.fsa	107.854	344	1527
B, 142	GM949_D03_130R4_013.fsa	109.089	58	233
B, 143	GM949_D03_130R4_013.fsa	110.321	289	1919
B, 144	GM949_D03_130R4_013.fsa	111.927	124	582
B, 145	GM949_D03_130R4_013.fsa	113.153	17	76
B, 146	GM949_D03_130R4_013.fsa	114.279	336	1499
B, 147	GM949_D03_130R4_013.fsa	115.393	53	249
B, 148	GM949_D03_130R4_013.fsa	116.596	249	1800
B, 149	GM949_D03_130R4_013.fsa	118.164	173	733
B, 150	GM949_D03_130R4_013.fsa	119.359	26	93
B, 151	GM949_D03_130R4_013.fsa	120.181	157	656
B, 152	GM949_D03_130R4_013.fsa	121.263	181	783
B, 153	GM949_D03_130R4_013.fsa	122.255	83	420
B, 154	GM949_D03_130R4_013.fsa	123.067	71	273
B, 155	GM949_D03_130R4_013.fsa	123.967	800	3658
B, 156	GM949_D03_130R4_013.fsa	124.957	70	271
B, 157	GM949_D03_130R4_013.fsa	125.947	50	214
B, 158	GM949_D03_130R4_013.fsa	126.846	6	14
B, 159	GM949_D03_130R4_013.fsa	127.834	116	533
B, 160	GM949_D03_130R4_013.fsa	129.45	43	194
B, 161	GM949_D03_130R4_013.fsa	130.885	149	711
B, 162	GM949_D03_130R4_013.fsa	132.228	107	483
B, 163	GM949_D03_130R4_013.fsa	133.482	232	1146
B, 164	GM949_D03_130R4_013.fsa	134.197	93	357
B, 165	GM949_D03_130R4_013.fsa	135.181	192	867
B, 166	GM949_D03_130R4_013.fsa	136.342	27	100
B, 167	GM949_D03_130R4_013.fsa	137.414	329	1508
B, 168	GM949_D03_130R4_013.fsa	138.484	68	249
B, 169	GM949_D03_130R4_013.fsa	139.643	345	2460
B, 170	GM949_D03_130R4_013.fsa	141.189	91	424
B, 171	GM949_D03_130R4_013.fsa	142.377	57	243
B, 172	GM949_D03_130R4_013.fsa	143.565	447	2046
B, 173	GM949_D03_130R4_013.fsa	144.662	53	223
B, 174	GM949_D03_130R4_013.fsa	145.758	284	1281
B, 175	GM949_D03_130R4_013.fsa	146.854	118	495
B, 176	GM949_D03_130R4_013.fsa	147.768	106	448
B, 177	GM949_D03_130R4_013.fsa	149.595	297	1450
B, 178	GM949_D03_130R4_013.fsa	150.69	118	512
B, 179	GM949_D03_130R4_013.fsa	151.512	44	153
B, 180	GM949_D03_130R4_013.fsa	152.517	19	98
B, 181	GM949_D03_130R4_013.fsa	153.521	800	3712
B, 182	GM949_D03_130R4_013.fsa	154.434	32	114
B, 183	GM949_D03_130R4_013.fsa	155.438	195	872
B, 184	GM949_D03_130R4_013.fsa	156.533	28	132
B, 185	GM949_D03_130R4_013.fsa	157.719	555	2464
B, 186	GM949_D03_130R4_013.fsa	158.814	125	501
B, 187	GM949_D03_130R4_013.fsa	159.726	69	257
B, 188	GM949_D03_130R4_013.fsa	161.348	108	546
B, 189	GM949_D03_130R4_013.fsa	162.605	294	1282
B, 190	GM949_D03_130R4_013.fsa	163.502	78	326
B, 191	GM949_D03_130R4_013.fsa	164.488	60	260
B, 192	GM949_D03_130R4_013.fsa	165.563	127	554
B, 193	GM949_D03_130R4_013.fsa	166.369	27	88
B, 194	GM949_D03_130R4_013.fsa	167.442	275	1213
B, 195	GM949_D03_130R4_013.fsa	168.605	60	251
B, 196	GM949_D03_130R4_013.fsa	169.677	235	1127
B, 197	GM949_D03_130R4_013.fsa	170.391	124	591
B, 198	GM949_D03_130R4_013.fsa	171.373	155	712
B, 199	GM949_D03_130R4_013.fsa	172.532	36	109
B, 200	GM949_D03_130R4_013.fsa	173.334	193	785
B, 201	GM949_D03_130R4_013.fsa	174.491	171	785
B, 202	GM949_D03_130R4_013.fsa	175.47	74	271
B, 203	GM949_D03_130R4_013.fsa	176.182	39	155
B, 204	GM949_D03_130R4_013.fsa	177.159	177	732
B, 205	GM949_D03_130R4_013.fsa	178.137	24	96
B, 206	GM949_D03_130R4_013.fsa	179.202	278	1281
B, 207	GM949_D03_130R4_013.fsa	180.358	35	125
B, 208	GM949_D03_130R4_013.fsa	181.522	332	1536
B, 209	GM949_D03_130R4_013.fsa	182.595	141	688
B, 210	GM949_D03_130R4_013.fsa	183.488	83	365
B, 211	GM949_D03_130R4_013.fsa	185.452	299	1342
B, 212	GM949_D03_130R4_013.fsa	186.611	134	568
B, 213	GM949_D03_130R4_013.fsa	187.502	47	219
B, 214	GM949_D03_130R4_013.fsa	188.481	53	215
B, 215	GM949_D03_130R4_013.fsa	189.549	397	2504
B, 216	GM949_D03_130R4_013.fsa	192.125	27	93
B, 217	GM949_D03_130R4_013.fsa	193.012	7	28
B, 218	GM949_D03_130R4_013.fsa	193.987	683	3188
B, 219	GM949_D03_130R4_013.fsa	195.405	35	145
B, 220	GM949_D03_130R4_013.fsa	196.555	207	1008
B, 221	GM949_D03_130R4_013.fsa	197.881	29	134
B, 222	GM949_D03_130R4_013.fsa	199.029	342	1611
B, 223	GM949_D03_130R4_013.fsa	200.087	144	667
B, 224	GM949_D03_130R4_013.fsa	201.043	97	433
B, 225	GM949_D03_130R4_013.fsa	202.955	320	1594
B, 226	GM949_D03_130R4_013.fsa	203.998	144	652
B, 227	GM949_D03_130R4_013.fsa	205.042	48	218
B, 228	GM949_D03_130R4_013.fsa	205.998	43	164
B, 229	GM949_D03_130R4_013.fsa	206.954	156	671
B, 230	GM949_D03_130R4_013.fsa	207.824	23	83
B, 231	GM949_D03_130R4_013.fsa	208.868	239	1134
B, 232	GM949_D03_130R4_013.fsa	209.824	47	168
B, 233	GM949_D03_130R4_013.fsa	210.955	226	1202
B, 234	GM949_D03_130R4_013.fsa	211.738	118	519
B, 235	GM949_D03_130R4_013.fsa	212.695	136	617
B, 236	GM949_D03_130R4_013.fsa	214.53	212	1101
B, 237	GM949_D03_130R4_013.fsa	215.589	85	419
B, 238	GM949_D03_130R4_013.fsa	216.56	82	430
B, 239	GM949_D03_130R4_013.fsa	217.884	61	270
B, 240	GM949_D03_130R4_013.fsa	218.942	118	578
B, 241	GM949_D03_130R4_013.fsa	219.912	40	166
B, 242	GM949_D03_130R4_013.fsa	220.861	515	2553
B, 243	GM949_D03_130R4_013.fsa	221.981	29	110
B, 244	GM949_D03_130R4_013.fsa	223.013	278	1334
B, 245	GM949_D03_130R4_013.fsa	224.131	141	676
B, 246	GM949_D03_130R4_013.fsa	224.905	75	363
B, 247	GM949_D03_130R4_013.fsa	226.882	314	1567
B, 248	GM949_D03_130R4_013.fsa	227.913	143	624
B, 249	GM949_D03_130R4_013.fsa	228.858	64	304
B, 250	GM949_D03_130R4_013.fsa	229.802	52	182
B, 251	GM949_D03_130R4_013.fsa	230.746	169	880
B, 252	GM949_D03_130R4_013.fsa	231.69	31	116
B, 253	GM949_D03_130R4_013.fsa	232.633	225	1084
B, 254	GM949_D03_130R4_013.fsa	233.662	30	90
B, 255	GM949_D03_130R4_013.fsa	234.777	444	2235
B, 256	GM949_D03_130R4_013.fsa	235.805	103	436
B, 257	GM949_D03_130R4_013.fsa	236.661	55	223
B, 258	GM949_D03_130R4_013.fsa	237.689	44	161
B, 259	GM949_D03_130R4_013.fsa	238.46	76	352
B, 260	GM949_D03_130R4_013.fsa	239.572	213	1008
B, 261	GM949_D03_130R4_013.fsa	240.529	73	303
B, 262	GM949_D03_130R4_013.fsa	241.498	51	241
B, 263	GM949_D03_130R4_013.fsa	242.553	127	641
B, 264	GM949_D03_130R4_013.fsa	243.432	41	161
B, 265	GM949_D03_130R4_013.fsa	244.398	126	612
B, 266	GM949_D03_130R4_013.fsa	245.539	106	455
B, 267	GM949_D03_130R4_013.fsa	246.502	37	136
B, 268	GM949_D03_130R4_013.fsa	247.465	27	110
B, 269	GM949_D03_130R4_013.fsa	248.428	691	4458
B, 270	GM949_D03_130R4_013.fsa	251.195	46	240
B, 271	GM949_D03_130R4_013.fsa	252.898	161	921
B, 272	GM949_D03_130R4_013.fsa	254.172	27	114
B, 273	GM949_D03_130R4_013.fsa	255.528	278	1492
B, 274	GM949_D03_130R4_013.fsa	256.797	22	121
B, 275	GM949_D03_130R4_013.fsa	257.895	302	1566
B, 276	GM949_D03_130R4_013.fsa	259.075	78	384
B, 277	GM949_D03_130R4_013.fsa	260	60	314
B, 278	GM949_D03_130R4_013.fsa	261.108	66	303
B, 279	GM949_D03_130R4_013.fsa	262.131	345	1850
B, 280	GM949_D03_130R4_013.fsa	263.068	29	137
B, 281	GM949_D03_130R4_013.fsa	264.006	99	515
B, 282	GM949_D03_130R4_013.fsa	264.943	370	2039
B, 283	GM949_D03_130R4_013.fsa	265.88	14	45
B, 284	GM949_D03_130R4_013.fsa	267.157	55	326
B, 285	GM949_D03_130R4_013.fsa	268.008	127	666
B, 286	GM949_D03_130R4_013.fsa	269.03	14	62
B, 287	GM949_D03_130R4_013.fsa	269.966	42	205
B, 288	GM949_D03_130R4_013.fsa	270.902	12	72
B, 289	GM949_D03_130R4_013.fsa	271.838	32	140
B, 290	GM949_D03_130R4_013.fsa	272.944	127	706
B, 291	GM949_D03_130R4_013.fsa	273.88	15	81
B, 292	GM949_D03_130R4_013.fsa	274.985	12	43
B, 293	GM949_D03_130R4_013.fsa	275.921	50	240
B, 294	GM949_D03_130R4_013.fsa	277.026	29	167
B, 295	GM949_D03_130R4_013.fsa	277.791	199	1151
B, 296	GM949_D03_130R4_013.fsa	278.726	18	67
B, 297	GM949_D03_130R4_013.fsa	279.66	47	263
B, 298	GM949_D03_130R4_013.fsa	280.676	17	68
B, 299	GM949_D03_130R4_013.fsa	281.521	49	283
B, 300	GM949_D03_130R4_013.fsa	282.365	15	71
B, 301	GM949_D03_130R4_013.fsa	283.293	19	100
B, 302	GM949_D03_130R4_013.fsa	284.305	49	286
B, 303	GM949_D03_130R4_013.fsa	285.485	99	560
B, 304	GM949_D03_130R4_013.fsa	286.579	20	101
B, 305	GM949_D03_130R4_013.fsa	287.253	20	94
B, 306	GM949_D03_130R4_013.fsa	288.347	173	1071
B, 307	GM949_D03_130R4_013.fsa	289.272	45	235
B, 308	GM949_D03_130R4_013.fsa	290.112	19	82
B, 309	GM949_D03_130R4_013.fsa	291.204	142	854
B, 310	GM949_D03_130R4_013.fsa	292.128	47	264
B, 311	GM949_D03_130R4_013.fsa	292.967	16	74
B, 312	GM949_D03_130R4_013.fsa	293.973	67	414
B, 313	GM949_D03_130R4_013.fsa	294.979	27	139
B, 314	GM949_D03_130R4_013.fsa	296.068	18	94
B, 315	GM949_D03_130R4_013.fsa	296.822	26	176
B, 316	GM949_D03_130R4_013.fsa	297.826	35	180
B, 317	GM949_D03_130R4_013.fsa	298.746	22	94
B, 318	GM949_D03_130R4_013.fsa	299.833	22	95
B, 319	GM949_D03_130R4_013.fsa	300.741	47	236
B, 320	GM949_D03_130R4_013.fsa	301.647	39	233
B, 321	GM949_D03_130R4_013.fsa	302.721	12	45
B, 322	GM949_D03_130R4_013.fsa	303.631	108	646
B, 323	GM949_D03_130R4_013.fsa	304.792	122	689
B, 324	GM949_D03_130R4_013.fsa	305.705	10	51
B, 325	GM949_D03_130R4_013.fsa	306.62	39	178
B, 326	GM949_D03_130R4_013.fsa	307.621	569	3561
B, 327	GM949_D03_130R4_013.fsa	308.539	60	354
B, 328	GM949_D03_130R4_013.fsa	310.549	103	635
B, 329	GM949_D03_130R4_013.fsa	311.641	32	158
B, 330	GM949_D03_130R4_013.fsa	312.65	69	424
B, 331	GM949_D03_130R4_013.fsa	313.578	12	54
B, 332	GM949_D03_130R4_013.fsa	314.434	29	168
B, 333	GM949_D03_130R4_013.fsa	315.562	58	334
B, 334	GM949_D03_130R4_013.fsa	316.692	31	136
B, 335	GM949_D03_130R4_013.fsa	317.823	53	321
B, 336	GM949_D03_130R4_013.fsa	318.693	170	1006
B, 337	GM949_D03_130R4_013.fsa	319.738	22	75
B, 338	GM949_D03_130R4_013.fsa	320.935	185	1203
B, 339	GM949_D03_130R4_013.fsa	321.784	328	2242
B, 340	GM949_D03_130R4_013.fsa	322.802	17	80
B, 341	GM949_D03_130R4_013.fsa	323.988	141	991
B, 342	GM949_D03_130R4_013.fsa	324.834	258	1776
B, 343	GM949_D03_130R4_013.fsa	325.849	18	76
B, 344	GM949_D03_130R4_013.fsa	326.946	174	1057
B, 345	GM949_D03_130R4_013.fsa	327.873	140	848
B, 346	GM949_D03_130R4_013.fsa	328.884	50	253
B, 347	GM949_D03_130R4_013.fsa	329.809	282	1860
B, 348	GM949_D03_130R4_013.fsa	330.733	119	722
B, 349	GM949_D03_130R4_013.fsa	331.907	16	45
B, 350	GM949_D03_130R4_013.fsa	332.829	78	479
B, 351	GM949_D03_130R4_013.fsa	333.75	69	447
B, 352	GM949_D03_130R4_013.fsa	335.671	213	1432
B, 353	GM949_D03_130R4_013.fsa	336.589	71	412
B, 354	GM949_D03_130R4_013.fsa	337.422	7	20
B, 355	GM949_D03_130R4_013.fsa	338.338	142	906
B, 356	GM949_D03_130R4_013.fsa	339.336	4	10
B, 357	GM949_D03_130R4_013.fsa	340.338	10	33
B, 358	GM949_D03_130R4_013.fsa	341.351	171	1158
B, 359	GM949_D03_130R4_013.fsa	342.45	27	105
B, 360	GM949_D03_130R4_013.fsa	343.294	172	1191
B, 361	GM949_D03_130R4_013.fsa	344.223	41	216
B, 362	GM949_D03_130R4_013.fsa	345.236	32	159
B, 363	GM949_D03_130R4_013.fsa	346.165	8	20
B, 364	GM949_D03_130R4_013.fsa	347.009	70	431
B, 365	GM949_D03_130R4_013.fsa	348.106	13	46
B, 366	GM949_D03_130R4_013.fsa	348.866	8	35
B, 367	GM949_D03_130R4_013.fsa	349.879	24	171
B, 368	GM949_D03_130R4_013.fsa	350.891	15	94
B, 369	GM949_D03_130R4_013.fsa	352.157	11	45
B, 370	GM949_D03_130R4_013.fsa	353.085	26	187
B, 371	GM949_D03_130R4_013.fsa	353.928	48	346
B, 372	GM949_D03_130R4_013.fsa	355.109	13	56
B, 373	GM949_D03_130R4_013.fsa	356.037	24	90
B, 374	GM949_D03_130R4_013.fsa	357.133	10	42
B, 375	GM949_D03_130R4_013.fsa	357.724	10	53
B, 376	GM949_D03_130R4_013.fsa	358.82	31	212
B, 377	GM949_D03_130R4_013.fsa	359.831	39	258
B, 378	GM949_D03_130R4_013.fsa	361.003	19	80
B, 379	GM949_D03_130R4_013.fsa	361.839	32	165
B, 380	GM949_D03_130R4_013.fsa	362.843	10	29
B, 381	GM949_D03_130R4_013.fsa	363.93	35	217
B, 382	GM949_D03_130R4_013.fsa	365.77	66	459
B, 383	GM949_D03_130R4_013.fsa	366.857	18	100
B, 384	GM949_D03_130R4_013.fsa	367.694	29	212
B, 385	GM949_D03_130R4_013.fsa	368.698	10	21
B, 386	GM949_D03_130R4_013.fsa	369.618	15	88
B, 387	GM949_D03_130R4_013.fsa	370.706	25	164
B, 388	GM949_D03_130R4_013.fsa	371.543	26	139
B, 389	GM949_D03_130R4_013.fsa	372.464	14	81
B, 390	GM949_D03_130R4_013.fsa	373.719	25	132
B, 391	GM949_D03_130R4_013.fsa	374.64	14	50
B, 392	GM949_D03_130R4_013.fsa	375.561	94	602
B, 393	GM949_D03_130R4_013.fsa	376.482	214	1912
B, 394	GM949_D03_130R4_013.fsa	377.32	123	1150
B, 395	GM949_D03_130R4_013.fsa	378.325	31	169
B, 396	GM949_D03_130R4_013.fsa	379.414	20	72
B, 397	GM949_D03_130R4_013.fsa	380.338	11	35
B, 398	GM949_D03_130R4_013.fsa	382.454	64	794
B, 399	GM949_D03_130R4_013.fsa	383.216	66	665
B, 400	GM949_D03_130R4_013.fsa	385.417	26	134
B, 401	GM949_D03_130R4_013.fsa	386.264	9	40
B, 402	GM949_D03_130R4_013.fsa	389.059	65	644
B, 403	GM949_D03_130R4_013.fsa	390.246	16	73
B, 404	GM949_D03_130R4_013.fsa	391.178	153	1155
B, 405	GM949_D03_130R4_013.fsa	393.213	92	678
B, 406	GM949_D03_130R4_013.fsa	394.485	13	40
B, 407	GM949_D03_130R4_013.fsa	395.502	151	1108
B, 408	GM949_D03_130R4_013.fsa	396.605	9	36
B, 409	GM949_D03_130R4_013.fsa	397.454	23	141
B, 410	GM949_D03_130R4_013.fsa	399.321	271	2541
B, 411	GM949_D03_130R4_013.fsa	402.1	293	2229
B, 412	GM949_D03_130R4_013.fsa	404.035	23	85
B, 413	GM949_D03_130R4_013.fsa	405.888	26	102
B, 414	GM949_D03_130R4_013.fsa	407.068	45	314
B, 415	GM949_D03_130R4_013.fsa	407.912	8	39
B, 416	GM949_D03_130R4_013.fsa	408.84	7	23
B, 417	GM949_D03_130R4_013.fsa	409.769	53	294
B, 418	GM949_D03_130R4_013.fsa	410.953	170	1564
B, 419	GM949_D03_130R4_013.fsa	412.137	83	667
B, 420	GM949_D03_130R4_013.fsa	414	26	144
B, 421	GM949_D03_130R4_013.fsa	416.913	232	1992
B, 422	GM949_D03_130R4_013.fsa	417.941	314	2744
B, 423	GM949_D03_130R4_013.fsa	419.571	17	106
B, 424	GM949_D03_130R4_013.fsa	420.593	8	35
B, 425	GM949_D03_130R4_013.fsa	421.78	25	120
B, 426	GM949_D03_130R4_013.fsa	422.882	104	999
B, 427	GM949_D03_130R4_013.fsa	424.492	11	62
B, 428	GM949_D03_130R4_013.fsa	425.848	9	38
B, 429	GM949_D03_130R4_013.fsa	426.865	21	86
B, 430	GM949_D03_130R4_013.fsa	428.644	72	494
B, 431	GM949_D03_130R4_013.fsa	429.746	96	800
B, 432	GM949_D03_130R4_013.fsa	430.509	30	165
B, 433	GM949_D03_130R4_013.fsa	431.695	47	264
B, 434	GM949_D03_130R4_013.fsa	432.797	67	463
B, 435	GM949_D03_130R4_013.fsa	433.644	91	648
B, 436	GM949_D03_130R4_013.fsa	434.661	11	46
B, 437	GM949_D03_130R4_013.fsa	435.848	233	1781
B, 438	GM949_D03_130R4_013.fsa	437.712	55	339
B, 439	GM949_D03_130R4_013.fsa	438.475	72	474
B, 440	GM949_D03_130R4_013.fsa	439.661	39	145
B, 441	GM949_D03_130R4_013.fsa	441.373	153	1013
B, 442	GM949_D03_130R4_013.fsa	444.464	259	2949
B, 443	GM949_D03_130R4_013.fsa	445.324	235	2409
B, 444	GM949_D03_130R4_013.fsa	447.131	253	1541
B, 445	GM949_D03_130R4_013.fsa	448.25	318	1609
B, 446	GM949_D03_130R4_013.fsa	449.284	327	1681
B, 447	GM949_D03_130R4_013.fsa	452.043	6080	54589
B, 448	GM949_D03_130R4_013.fsa	452.907	11875	125449
B, 449	GM949_D03_130R4_013.fsa	454.029	4230	39293
B, 450	GM949_D03_130R4_013.fsa	455.153	17	27
B, 451	GM949_D03_130R4_013.fsa	456.45	6	16
B, 452	GM949_D03_130R4_013.fsa	457.661	7	28
B, 453	GM949_D03_130R4_013.fsa	458.7	12	48
B, 454	GM949_D03_130R4_013.fsa	460.086	9	29
B, 455	GM949_D03_130R4_013.fsa	461.117	6	26
B, 456	GM949_D03_130R4_013.fsa	461.805	9	26
B, 457	GM949_D03_130R4_013.fsa	462.752	14	66
B, 458	GM949_D03_130R4_013.fsa	463.872	17	82
B, 459	GM949_D03_130R4_013.fsa	465.252	15	65
B, 460	GM949_D03_130R4_013.fsa	465.856	12	50
B, 461	GM949_D03_130R4_013.fsa	466.546	10	34
B, 462	GM949_D03_130R4_013.fsa	467.237	7	45
B, 463	GM949_D03_130R4_013.fsa	468.793	15	90
B, 464	GM949_D03_130R4_013.fsa	469.745	13	72
B, 465	GM949_D03_130R4_013.fsa	470.611	9	53
B, 466	GM949_D03_130R4_013.fsa	472.258	7	44
B, 467	GM949_D03_130R4_013.fsa	473.646	10	67
B, 468	GM949_D03_130R4_013.fsa	474.515	12	35
B, 469	GM949_D03_130R4_013.fsa	475.123	7	23
B, 470	GM949_D03_130R4_013.fsa	476.602	7	31
B, 471	GM949_D03_130R4_013.fsa	477.211	7	23
B, 472	GM949_D03_130R4_013.fsa	479.128	9	59
B, 473	GM949_D03_130R4_013.fsa	480.265	9	63
B, 474	GM949_D03_130R4_013.fsa	483.008	9	27
B, 475	GM949_D03_130R4_013.fsa	484.248	14	65
B, 476	GM949_D03_130R4_013.fsa	485.223	8	48
B, 477	GM949_D03_130R4_013.fsa	488.595	6	32
B, 478	GM949_D03_130R4_013.fsa	489.75	4	23
B, 479	GM949_D03_130R4_013.fsa	490.995	9	29
B, 480	GM949_D03_130R4_013.fsa	491.795	8	39
B, 481	GM949_D03_130R4_013.fsa	493.932	18	298
B, 482	GM949_D03_130R4_013.fsa	497.142	8	29
B, 483	GM949_D03_130R4_013.fsa	498.481	12	80
B, 484	GM949_D03_130R4_013.fsa	499.732	6	26
B, 485	GM949_D03_130R4_013.fsa	500.696	5	20
B, 486	GM949_D03_130R4_013.fsa	504.813	101	1261
B, 487	GM949_D03_130R4_013.fsa	505.783	80	1083
B, 488	GM949_D03_130R4_013.fsa	509.779	4	9
B, 489	GM949_D03_130R4_013.fsa	510.762	8	41
B, 490	GM949_D03_130R4_013.fsa	511.569	12	75
B, 491	GM949_D03_130R4_013.fsa	512.198	14	120
B, 492	GM949_D03_130R4_013.fsa	513.639	11	44
B, 493	GM949_D03_130R4_013.fsa	514.28	7	20
B, 494	GM949_D03_130R4_013.fsa	516.058	10	86
B, 495	GM949_D03_130R4_013.fsa	517.276	13	46
B, 496	GM949_D03_130R4_013.fsa	519.06	9	30
B, 497	GM949_D03_130R4_013.fsa	519.53	10	48
B, 498	GM949_D03_130R4_013.fsa	520.181	11	58
B, 499	GM949_D03_130R4_013.fsa	521.265	8	39
B, 500	GM949_D03_130R4_013.fsa	523.431	9	49
B, 501	GM949_D03_130R4_013.fsa	525.233	11	42
B, 502	GM949_D03_130R4_013.fsa	526.133	9	42
B, 503	GM949_D03_130R4_013.fsa	527.391	9	29
B, 504	GM949_D03_130R4_013.fsa	528.559	14	82
B, 505	GM949_D03_130R4_013.fsa	530.622	10	61
B, 506	GM949_D03_130R4_013.fsa	533.04	6	18
B, 507	GM949_D03_130R4_013.fsa	533.845	9	55
B, 508	GM949_D03_130R4_013.fsa	535.185	12	64
B, 509	GM949_D03_130R4_013.fsa	537.327	14	36
B, 510	GM949_D03_130R4_013.fsa	537.862	11	45
B, 511	GM949_D03_130R4_013.fsa	539.199	11	50
B, 512	GM949_D03_130R4_013.fsa	540.275	13	56
B, 513	GM949_D03_130R4_013.fsa	541.468	12	76
B, 514	GM949_D03_130R4_013.fsa	542.203	10	25
B, 515	GM949_D03_130R4_013.fsa	542.939	9	60
B, 516	GM949_D03_130R4_013.fsa	544.044	10	52
B, 517	GM949_D03_130R4_013.fsa	544.69	9	37
B, 518	GM949_D03_130R4_013.fsa	546.816	10	61
B, 519	GM949_D03_130R4_013.fsa	548.021	12	77
B, 520	GM949_D03_130R4_013.fsa	548.764	9	65
B, 521	GM949_D03_130R4_013.fsa	549.879	13	37
B, 522	GM949_D03_130R4_013.fsa	551.089	8	34
B, 523	GM949_D03_130R4_013.fsa	551.835	11	50
B, 524	GM949_D03_130R4_013.fsa	552.862	12	87
B, 525	GM949_D03_130R4_013.fsa	553.89	10	45
B, 526	GM949_D03_130R4_013.fsa	554.827	11	42
B, 527	GM949_D03_130R4_013.fsa	556.609	7	17
B, 528	GM949_D03_130R4_013.fsa	558.679	11	60
B, 529	GM949_D03_130R4_013.fsa	559.811	11	70
B, 530	GM949_D03_130R4_013.fsa	560.938	12	56
B, 531	GM949_D03_130R4_013.fsa	561.878	12	82
B, 532	GM949_D03_130R4_013.fsa	563.384	9	38
B, 533	GM949_D03_130R4_013.fsa	565.651	8	53
B, 534	GM949_D03_130R4_013.fsa	566.597	5	15
B, 535	GM949_D03_130R4_013.fsa	567.356	13	47
B, 536	GM949_D03_130R4_013.fsa	569.731	8	38
B, 537	GM949_D03_130R4_013.fsa	570.112	8	51
B, 538	GM949_D03_130R4_013.fsa	571.925	10	61
B, 539	GM949_D03_130R4_013.fsa	573.072	10	38
B, 540	GM949_D03_130R4_013.fsa	574.701	11	27
B, 541	GM949_D03_130R4_013.fsa	575.373	10	45
B, 542	GM949_D03_130R4_013.fsa	577.393	12	56
B, 543	GM949_D03_130R4_013.fsa	579.516	12	78
B, 544	GM949_D03_130R4_013.fsa	582.824	7	19
B, 545	GM949_D03_130R4_013.fsa	585.861	10	49
B, 546	GM949_D03_130R4_013.fsa	587.238	10	69
B, 547	GM949_D03_130R4_013.fsa	588.816	8	50
B, 548	GM949_D03_130R4_013.fsa	589.706	10	54
B, 549	GM949_D03_130R4_013.fsa	590.895	13	90
B, 550	GM949_D03_130R4_013.fsa	592.285	11	42
B, 551	GM949_D03_130R4_013.fsa	593.48	12	55
B, 552	GM949_D03_130R4_013.fsa	596.078	16	77
B, 553	GM949_D03_130R4_013.fsa	596.78	13	81
B, 554	GM949_D03_130R4_013.fsa	598.488	5	16
B, 555	GM949_D03_130R4_013.fsa	599.496	9	40
B, 556	GM949_D03_130R4_013.fsa	600.495	14	86
B, 557	GM949_D03_130R4_013.fsa	601.386	9	42
B, 558	GM949_D03_130R4_013.fsa	602.376	9	37
B, 559	GM949_D03_130R4_013.fsa	604.951	12	76
B, 560	GM949_D03_130R4_013.fsa	606.436	14	46
B, 561	GM949_D03_130R4_013.fsa	607.525	14	52
B, 562	GM949_D03_130R4_013.fsa	609.109	10	51
B, 563	GM949_D03_130R4_013.fsa	611.287	6	41
B, 564	GM949_D03_130R4_013.fsa	613.366	11	52
B, 565	GM949_D03_130R4_013.fsa	614.456	11	56
B, 566	GM949_D03_130R4_013.fsa	615.842	8	27
B, 567	GM949_D03_130R4_013.fsa	616.832	5	17
B, 568	GM949_D03_130R4_013.fsa	618.02	8	27
B, 569	GM949_D03_130R4_013.fsa	619.802	11	57
B, 570	GM949_D03_130R4_013.fsa	621.485	11	81
B, 571	GM949_D03_130R4_013.fsa	622.574	12	65
B, 572	GM949_D03_130R4_013.fsa	623.762	11	49
B, 573	GM949_D03_130R4_013.fsa	624.554	10	53
B, 574	GM949_D03_130R4_013.fsa	626.139	11	44
B, 575	GM949_D03_130R4_013.fsa	626.931	13	23
B, 576	GM949_D03_130R4_013.fsa	627.921	8	51
B, 577	GM949_D03_130R4_013.fsa	629.505	6	44
B, 578	GM949_D03_130R4_013.fsa	632.079	10	46
G, 1	GM949_D03_130R4_013.fsa	27.7706	52	385
G, 2	GM949_D03_130R4_013.fsa	452.475	71	297
G, 3	GM949_D03_130R4_013.fsa	453.166	159	814
G, 4	GM949_D03_130R4_013.fsa	454.202	79	646
Y, 1	GM949_D03_130R4_013.fsa	28.6524	54	430
Y, 2	GM949_D03_130R4_013.fsa	30.8126	52	231
Y, 3	GM949_D03_130R4_013.fsa	292.128	50	250
Y, 4	GM949_D03_130R4_013.fsa	452.389	101	430
R, 1	GM949_D03_130R4_013.fsa	447.733	54	256
O, 1	GM949_D03_130R4_013.fsa	20	587	5654
O, 2	GM949_D03_130R4_013.fsa	40	536	3843
O, 3	GM949_D03_130R4_013.fsa	60	970	5387
O, 4	GM949_D03_130R4_013.fsa	80	656	3621
O, 5	GM949_D03_130R4_013.fsa	100	1021	5371
O, 6	GM949_D03_130R4_013.fsa	114	1186	6096
O, 7	GM949_D03_130R4_013.fsa	120	905	4896
O, 8	GM949_D03_130R4_013.fsa	140	758	3748
O, 9	GM949_D03_130R4_013.fsa	160	843	4269
O, 10	GM949_D03_130R4_013.fsa	180	1063	5189
O, 11	GM949_D03_130R4_013.fsa	200	834	4299
O, 12	GM949_D03_130R4_013.fsa	214	872	4481
O, 13	GM949_D03_130R4_013.fsa	220	742	3913
O, 14	GM949_D03_130R4_013.fsa	240	1089	5966
O, 15	GM949_D03_130R4_013.fsa	250	527	3034
O, 16	GM949_D03_130R4_013.fsa	260	818	4821
O, 17	GM949_D03_130R4_013.fsa	280	906	5661
O, 18	GM949_D03_130R4_013.fsa	300	943	6063
O, 19	GM949_D03_130R4_013.fsa	314	583	3895
O, 20	GM949_D03_130R4_013.fsa	320	649	4378
O, 21	GM949_D03_130R4_013.fsa	340	767	5644
O, 22	GM949_D03_130R4_013.fsa	360	621	4798
O, 23	GM949_D03_130R4_013.fsa	380	426	3411
O, 24	GM949_D03_130R4_013.fsa	400	562	4756
O, 25	GM949_D03_130R4_013.fsa	414	520	4459
O, 26	GM949_D03_130R4_013.fsa	420	505	4272
O, 27	GM949_D03_130R4_013.fsa	440	588	5433
O, 28	GM949_D03_130R4_013.fsa	452.993	62	639
O, 29	GM949_D03_130R4_013.fsa	460	646	6057
O, 30	GM949_D03_130R4_013.fsa	480	607	6021
O, 31	GM949_D03_130R4_013.fsa	500	276	2882
O, 32	GM949_D03_130R4_013.fsa	514	317	3199
O, 33	GM949_D03_130R4_013.fsa	520	679	6982
O, 34	GM949_D03_130R4_013.fsa	540	544	5817
O, 35	GM949_D03_130R4_013.fsa	560	359	3831
O, 36	GM949_D03_130R4_013.fsa	580	528	5894
O, 37	GM949_D03_130R4_013.fsa	600	364	4125

[truncated: 31 more sheets: 130R5, 131R1, 131R2, 131R3, 131R4, 131R5, 132R1, 132R2, 132R3, 132R4, 132R5, 279R1, 279R2, 279R3, 279R4, 279R5, 280R1, 280R2, 280R3, 280R4 …]
