# Supplementary material for: Characterization of dFOXO binding sites upstream of the Insulin Receptor P2 promoter across the Drosophila phylogeny
Source: PLoS One. 2017 Dec 4;12(12):e0188357. doi: 10.1371/journal.pone.0188357 (PMC5714339; doi:10.1371/journal.pone.0188357)
Supplement: S1 Data — (ZIP) [file pone.0188357.s001.zip › Data_Sets/S1_Dataset.xlsx]

## Sheet: Index
	Fragment coordinates are -230/+72 relative to the P2 transcription start site
	Sheet	Species	Fragment	strand	protein	nM protein				Sheet	Species	Fragment	strand	protein	nM protein
	49R2	D. melanogaster	m10	Forward	BSA	600				179R1	D. melanogaster	m10	Reverse	BSA	600
	49R3	D. melanogaster	m10	Forward	BSA	600				179R2	D. melanogaster	m10	Reverse	BSA	600
	49R4	D. melanogaster	m10	Forward	BSA	600				179R3	D. melanogaster	m10	Reverse	BSA	600
	49R5	D. melanogaster	m10	Forward	BSA	600				179R4	D. melanogaster	m10	Reverse	BSA	600
	49R6	D. melanogaster	m10	Forward	BSA	600				179R5	D. melanogaster	m10	Reverse	BSA	600
	50R2	D. melanogaster	m10	Forward	dFOXO	600				180R1	D. melanogaster	m10	Reverse	dFOXO	600
	50R3	D. melanogaster	m10	Forward	dFOXO	600				180R2	D. melanogaster	m10	Reverse	dFOXO	600
	50R4	D. melanogaster	m10	Forward	dFOXO	600				180R3	D. melanogaster	m10	Reverse	dFOXO	600
	50R5	D. melanogaster	m10	Forward	dFOXO	600				180R4	D. melanogaster	m10	Reverse	dFOXO	600
	50R6	D. melanogaster	m10	Forward	dFOXO	600				180R5	D. melanogaster	m10	Reverse	dFOXO	600
	51R2	D. melanogaster	m10	Forward	BSA	1200
	51R3	D. melanogaster	m10	Forward	BSA	1200				181R2	D. melanogaster	m10	Reverse	BSA	1200
	51R4	D. melanogaster	m10	Forward	BSA	1200				181R3	D. melanogaster	m10	Reverse	BSA	1200
	51R5	D. melanogaster	m10	Forward	BSA	1200				181R4	D. melanogaster	m10	Reverse	BSA	1200
	51R6	D. melanogaster	m10	Forward	BSA	1200				181R5	D. melanogaster	m10	Reverse	BSA	1200
	52R2	D. melanogaster	m10	Forward	dFOXO	1200				182R1	D. melanogaster	m10	Reverse	dFOXO	1200
	52R3	D. melanogaster	m10	Forward	dFOXO	1200				182R2	D. melanogaster	m10	Reverse	dFOXO	1200
	52R4	D. melanogaster	m10	Forward	dFOXO	1200				182R3	D. melanogaster	m10	Reverse	dFOXO	1200
	52R5	D. melanogaster	m10	Forward	dFOXO	1200				182R4	D. melanogaster	m10	Reverse	dFOXO	1200
	52R6	D. melanogaster	m10	Forward	dFOXO	1200				182R5	D. melanogaster	m10	Reverse	dFOXO	1200
	NOTE
	The first column of the remaining sheets indicates that dyes B and O label respectively the fragments generated by DNase I and the standard 600 LIZ fragments in the electropherograms and in the outputs. To inspect electropherograms with Peak Scanner (Applied Biosystems), the minimum peak heights were set to only provide outputs for dyes B and O . The spurious peaks corresponding to other dyes (G,…

## Sheet: 49R2
Dye/Sample Peak	Sample File Name	Size	Height	Area in Point
B, 1	GM778_A06_49R2_024.fsa	55.775	1705	7800
B, 2	GM778_A06_49R2_024.fsa	56.999	2375	11457
B, 3	GM778_A06_49R2_024.fsa	57.8075	1000	4829
B, 4	GM778_A06_49R2_024.fsa	58.9093	3102	15304
B, 5	GM778_A06_49R2_024.fsa	60.5186	1399	6165
B, 6	GM778_A06_49R2_024.fsa	62.1731	604	2929
B, 7	GM778_A06_49R2_024.fsa	63.3064	70	365
B, 8	GM778_A06_49R2_024.fsa	64.8462	31	64
B, 9	GM778_A06_49R2_024.fsa	65.8692	6995	33534
B, 10	GM778_A06_49R2_024.fsa	67.0932	370	1512
B, 11	GM778_A06_49R2_024.fsa	68.11	2675	13657
B, 12	GM778_A06_49R2_024.fsa	69.63	1893	9193
B, 13	GM778_A06_49R2_024.fsa	71.1439	547	2553
B, 14	GM778_A06_49R2_024.fsa	72.1496	267	1198
B, 15	GM778_A06_49R2_024.fsa	73.4531	79	261
B, 16	GM778_A06_49R2_024.fsa	74.5524	2653	13684
B, 17	GM778_A06_49R2_024.fsa	75.2502	794	3507
B, 18	GM778_A06_49R2_024.fsa	76.4434	2543	11837
B, 19	GM778_A06_49R2_024.fsa	77.7317	398	1547
B, 20	GM778_A06_49R2_024.fsa	78.7197	989	4523
B, 21	GM778_A06_49R2_024.fsa	80.0984	161	660
B, 22	GM778_A06_49R2_024.fsa	81.0819	1128	5828
B, 23	GM778_A06_49R2_024.fsa	81.7695	411	2253
B, 24	GM778_A06_49R2_024.fsa	82.9468	5677	28072
B, 25	GM778_A06_49R2_024.fsa	84.22	509	2352
B, 26	GM778_A06_49R2_024.fsa	85.5888	53	213
B, 27	GM778_A06_49R2_024.fsa	86.4673	982	4409
B, 28	GM778_A06_49R2_024.fsa	87.6371	149	545
B, 29	GM778_A06_49R2_024.fsa	88.805	3264	15399
B, 30	GM778_A06_49R2_024.fsa	89.9711	190	691
B, 31	GM778_A06_49R2_024.fsa	90.8444	324	1283
B, 32	GM778_A06_49R2_024.fsa	91.7167	100	297
B, 33	GM778_A06_49R2_024.fsa	92.6847	1006	4461
B, 34	GM778_A06_49R2_024.fsa	93.6515	567	2369
B, 35	GM778_A06_49R2_024.fsa	94.9063	627	2692
B, 36	GM778_A06_49R2_024.fsa	96.159	154	557
B, 37	GM778_A06_49R2_024.fsa	97.025	341	1269
B, 38	GM778_A06_49R2_024.fsa	97.8899	139	381
B, 39	GM778_A06_49R2_024.fsa	98.8498	494	2120
B, 40	GM778_A06_49R2_024.fsa	99.521	1618	7609
B, 41	GM778_A06_49R2_024.fsa	100.681	3136	14234
B, 42	GM778_A06_49R2_024.fsa	101.556	159	501
B, 43	GM778_A06_49R2_024.fsa	102.429	543	2258
B, 44	GM778_A06_49R2_024.fsa	103.687	9459	44701
B, 45	GM778_A06_49R2_024.fsa	104.941	545	2295
B, 46	GM778_A06_49R2_024.fsa	106.288	2162	9889
B, 47	GM778_A06_49R2_024.fsa	107.247	545	2410
B, 48	GM778_A06_49R2_024.fsa	108.204	602	2802
B, 49	GM778_A06_49R2_024.fsa	108.969	1042	4885
B, 50	GM778_A06_49R2_024.fsa	110.113	2520	11779
B, 51	GM778_A06_49R2_024.fsa	111.349	220	946
B, 52	GM778_A06_49R2_024.fsa	112.487	529	2342
B, 53	GM778_A06_49R2_024.fsa	113.622	1581	7446
B, 54	GM778_A06_49R2_024.fsa	114.651	1614	7368
B, 55	GM778_A06_49R2_024.fsa	115.856	1106	5119
B, 56	GM778_A06_49R2_024.fsa	117.058	613	2698
B, 57	GM778_A06_49R2_024.fsa	118.256	609	2790
B, 58	GM778_A06_49R2_024.fsa	118.991	333	1594
B, 59	GM778_A06_49R2_024.fsa	119.817	2934	14171
B, 60	GM778_A06_49R2_024.fsa	121.63	3681	17692
B, 61	GM778_A06_49R2_024.fsa	122.717	1195	5541
B, 62	GM778_A06_49R2_024.fsa	123.622	166	741
B, 63	GM778_A06_49R2_024.fsa	124.709	339	1492
B, 64	GM778_A06_49R2_024.fsa	125.704	2779	13456
B, 65	GM778_A06_49R2_024.fsa	126.7	740	3750
B, 66	GM778_A06_49R2_024.fsa	127.515	570	2544
B, 67	GM778_A06_49R2_024.fsa	128.782	377	1564
B, 68	GM778_A06_49R2_024.fsa	129.687	307	1246
B, 69	GM778_A06_49R2_024.fsa	130.682	192	678
B, 70	GM778_A06_49R2_024.fsa	131.587	729	3194
B, 71	GM778_A06_49R2_024.fsa	132.311	230	985
B, 72	GM778_A06_49R2_024.fsa	133.125	1589	7540
B, 73	GM778_A06_49R2_024.fsa	134.392	350	1409
B, 74	GM778_A06_49R2_024.fsa	135.297	737	3100
B, 75	GM778_A06_49R2_024.fsa	136.382	1465	6703
B, 76	GM778_A06_49R2_024.fsa	137.196	1307	6052
B, 77	GM778_A06_49R2_024.fsa	138.372	3369	15761
B, 78	GM778_A06_49R2_024.fsa	139.186	280	1164
B, 79	GM778_A06_49R2_024.fsa	140.465	380	1700
B, 80	GM778_A06_49R2_024.fsa	141.582	280	1125
B, 81	GM778_A06_49R2_024.fsa	142.698	1782	8155
B, 82	GM778_A06_49R2_024.fsa	143.721	2649	12742
B, 83	GM778_A06_49R2_024.fsa	144.558	195	763
B, 84	GM778_A06_49R2_024.fsa	145.582	715	3114
B, 85	GM778_A06_49R2_024.fsa	146.605	1693	7591
B, 86	GM778_A06_49R2_024.fsa	147.721	1761	7811
B, 87	GM778_A06_49R2_024.fsa	148.93	217	981
B, 88	GM778_A06_49R2_024.fsa	150.047	4565	22052
B, 89	GM778_A06_49R2_024.fsa	151.163	1184	5628
B, 90	GM778_A06_49R2_024.fsa	152.279	232	854
B, 91	GM778_A06_49R2_024.fsa	153.395	631	2540
B, 92	GM778_A06_49R2_024.fsa	154.418	2918	13237
B, 93	GM778_A06_49R2_024.fsa	155.442	919	3847
B, 94	GM778_A06_49R2_024.fsa	156.558	3443	15744
B, 95	GM778_A06_49R2_024.fsa	157.674	342	1302
B, 96	GM778_A06_49R2_024.fsa	158.512	444	1643
B, 97	GM778_A06_49R2_024.fsa	159.628	2299	10403
B, 98	GM778_A06_49R2_024.fsa	160.546	1110	4826
B, 99	GM778_A06_49R2_024.fsa	161.456	94	289
B, 100	GM778_A06_49R2_024.fsa	162.547	1254	5685
B, 101	GM778_A06_49R2_024.fsa	163.546	858	3766
B, 102	GM778_A06_49R2_024.fsa	164.454	177	620
B, 103	GM778_A06_49R2_024.fsa	165.544	1646	7656
B, 104	GM778_A06_49R2_024.fsa	166.541	3563	16778
B, 105	GM778_A06_49R2_024.fsa	167.448	356	1329
B, 106	GM778_A06_49R2_024.fsa	168.354	234	873
B, 107	GM778_A06_49R2_024.fsa	169.441	5142	24598
B, 108	GM778_A06_49R2_024.fsa	170.255	262	1058
B, 109	GM778_A06_49R2_024.fsa	171.522	307	1300
B, 110	GM778_A06_49R2_024.fsa	172.606	199	796
B, 111	GM778_A06_49R2_024.fsa	173.69	493	2374
B, 112	GM778_A06_49R2_024.fsa	174.683	2260	11149
B, 113	GM778_A06_49R2_024.fsa	175.766	1425	6787
B, 114	GM778_A06_49R2_024.fsa	176.938	292	1342
B, 115	GM778_A06_49R2_024.fsa	177.749	5602	27598
B, 116	GM778_A06_49R2_024.fsa	178.83	1977	9341
B, 117	GM778_A06_49R2_024.fsa	180	107	436
B, 118	GM778_A06_49R2_024.fsa	181.096	4942	24082
B, 119	GM778_A06_49R2_024.fsa	182.099	1051	5092
B, 120	GM778_A06_49R2_024.fsa	183.285	218	936
B, 121	GM778_A06_49R2_024.fsa	184.288	5550	27690
B, 122	GM778_A06_49R2_024.fsa	185.381	703	3587
B, 123	GM778_A06_49R2_024.fsa	186.201	211	847
B, 124	GM778_A06_49R2_024.fsa	187.294	159	635
B, 125	GM778_A06_49R2_024.fsa	188.295	1419	6754
B, 126	GM778_A06_49R2_024.fsa	189.295	1109	5497
B, 127	GM778_A06_49R2_024.fsa	190.477	324	1419
B, 128	GM778_A06_49R2_024.fsa	191.658	439	2153
B, 129	GM778_A06_49R2_024.fsa	192.567	510	2532
B, 130	GM778_A06_49R2_024.fsa	193.565	976	5023
B, 131	GM778_A06_49R2_024.fsa	194.654	37	114
B, 132	GM778_A06_49R2_024.fsa	195.561	860	4129
B, 133	GM778_A06_49R2_024.fsa	196.468	577	2788
B, 134	GM778_A06_49R2_024.fsa	197.646	627	3285
B, 135	GM778_A06_49R2_024.fsa	198.28	623	3233
B, 136	GM778_A06_49R2_024.fsa	199.185	1061	5179
B, 137	GM778_A06_49R2_024.fsa	200.179	303	1395
B, 138	GM778_A06_49R2_024.fsa	201.43	217	948
B, 139	GM778_A06_49R2_024.fsa	202.591	976	4769
B, 140	GM778_A06_49R2_024.fsa	203.574	238	1097
B, 141	GM778_A06_49R2_024.fsa	204.466	477	2179
B, 142	GM778_A06_49R2_024.fsa	205.537	387	1799
B, 143	GM778_A06_49R2_024.fsa	206.429	1676	8230
B, 144	GM778_A06_49R2_024.fsa	207.41	203	886
B, 145	GM778_A06_49R2_024.fsa	208.391	824	4143
B, 146	GM778_A06_49R2_024.fsa	209.46	194	870
B, 147	GM778_A06_49R2_024.fsa	210.707	836	4280
B, 148	GM778_A06_49R2_024.fsa	211.597	518	2721
B, 149	GM778_A06_49R2_024.fsa	212.665	142	667
B, 150	GM778_A06_49R2_024.fsa	213.644	5284	28109
B, 151	GM778_A06_49R2_024.fsa	214.717	173	729
B, 152	GM778_A06_49R2_024.fsa	215.882	1322	7013
B, 153	GM778_A06_49R2_024.fsa	216.688	995	5328
B, 154	GM778_A06_49R2_024.fsa	217.852	16	36
B, 155	GM778_A06_49R2_024.fsa	218.748	2188	11790
B, 156	GM778_A06_49R2_024.fsa	219.642	604	3309
B, 157	GM778_A06_49R2_024.fsa	220.79	95	508
B, 158	GM778_A06_49R2_024.fsa	221.668	1697	9093
B, 159	GM778_A06_49R2_024.fsa	222.546	156	694
B, 160	GM778_A06_49R2_024.fsa	223.6	544	2771
B, 161	GM778_A06_49R2_024.fsa	224.655	1880	10368
B, 162	GM778_A06_49R2_024.fsa	225.446	1069	5867
B, 163	GM778_A06_49R2_024.fsa	226.589	340	1608
B, 164	GM778_A06_49R2_024.fsa	227.469	1171	6515
B, 165	GM778_A06_49R2_024.fsa	228.35	2152	11801
B, 166	GM778_A06_49R2_024.fsa	229.406	48	192
B, 167	GM778_A06_49R2_024.fsa	230.464	1581	8594
B, 168	GM778_A06_49R2_024.fsa	231.521	272	1293
B, 169	GM778_A06_49R2_024.fsa	232.579	636	3228
B, 170	GM778_A06_49R2_024.fsa	233.55	280	1442
B, 171	GM778_A06_49R2_024.fsa	234.432	319	1578
B, 172	GM778_A06_49R2_024.fsa	235.58	355	1677
B, 173	GM778_A06_49R2_024.fsa	236.728	741	3907
B, 174	GM778_A06_49R2_024.fsa	237.612	145	597
B, 175	GM778_A06_49R2_024.fsa	238.585	89	398
B, 176	GM778_A06_49R2_024.fsa	239.381	365	1818
B, 177	GM778_A06_49R2_024.fsa	240.366	289	1444
B, 178	GM778_A06_49R2_024.fsa	241.371	214	1000
B, 179	GM778_A06_49R2_024.fsa	242.283	56	204
B, 180	GM778_A06_49R2_024.fsa	243.195	255	1386
B, 181	GM778_A06_49R2_024.fsa	244.105	372	2021
B, 182	GM778_A06_49R2_024.fsa	245.287	63	249
B, 183	GM778_A06_49R2_024.fsa	246.286	436	2127
B, 184	GM778_A06_49R2_024.fsa	247.375	619	3288
B, 185	GM778_A06_49R2_024.fsa	248.462	528	2608
B, 186	GM778_A06_49R2_024.fsa	249.638	683	3460
B, 187	GM778_A06_49R2_024.fsa	250.614	688	3566
B, 188	GM778_A06_49R2_024.fsa	251.841	795	3784
B, 189	GM778_A06_49R2_024.fsa	252.802	967	4716
B, 190	GM778_A06_49R2_024.fsa	253.675	215	781
B, 191	GM778_A06_49R2_024.fsa	254.72	3483	19665
B, 192	GM778_A06_49R2_024.fsa	255.676	301	1169
B, 193	GM778_A06_49R2_024.fsa	256.804	81	379
B, 194	GM778_A06_49R2_024.fsa	257.843	462	2513
B, 195	GM778_A06_49R2_024.fsa	258.793	2217	13543
B, 196	GM778_A06_49R2_024.fsa	259.828	159	798
B, 197	GM778_A06_49R2_024.fsa	260.701	86	342
B, 198	GM778_A06_49R2_024.fsa	261.753	926	5459
B, 199	GM778_A06_49R2_024.fsa	262.718	4247	26508
B, 200	GM778_A06_49R2_024.fsa	263.857	68	259
B, 201	GM778_A06_49R2_024.fsa	264.734	258	1197
B, 202	GM778_A06_49R2_024.fsa	265.786	300	1579
B, 203	GM778_A06_49R2_024.fsa	266.751	1529	8994
B, 204	GM778_A06_49R2_024.fsa	267.804	106	435
B, 205	GM778_A06_49R2_024.fsa	268.768	67	316
B, 206	GM778_A06_49R2_024.fsa	269.821	142	802
B, 207	GM778_A06_49R2_024.fsa	270.786	1492	9369
B, 208	GM778_A06_49R2_024.fsa	271.839	417	2637
B, 209	GM778_A06_49R2_024.fsa	272.891	75	376
B, 210	GM778_A06_49R2_024.fsa	273.856	252	1460
B, 211	GM778_A06_49R2_024.fsa	274.997	281	1621
B, 212	GM778_A06_49R2_024.fsa	276.138	88	400
B, 213	GM778_A06_49R2_024.fsa	277.016	102	480
B, 214	GM778_A06_49R2_024.fsa	278.069	145	713
B, 215	GM778_A06_49R2_024.fsa	279.122	131	589
B, 216	GM778_A06_49R2_024.fsa	280.087	100	553
B, 217	GM778_A06_49R2_024.fsa	281.046	982	6343
B, 218	GM778_A06_49R2_024.fsa	282.091	655	4214
B, 219	GM778_A06_49R2_024.fsa	283.92	2158	13939
B, 220	GM778_A06_49R2_024.fsa	284.965	775	4702
B, 221	GM778_A06_49R2_024.fsa	285.835	57	204
B, 222	GM778_A06_49R2_024.fsa	286.966	2198	13987
B, 223	GM778_A06_49R2_024.fsa	288.01	703	4121
B, 224	GM778_A06_49R2_024.fsa	289.054	47	175
B, 225	GM778_A06_49R2_024.fsa	290.098	104	560
B, 226	GM778_A06_49R2_024.fsa	291.141	207	1221
B, 227	GM778_A06_49R2_024.fsa	292.184	1078	7786
B, 228	GM778_A06_49R2_024.fsa	293.14	991	6972
B, 229	GM778_A06_49R2_024.fsa	294.009	18	83
B, 230	GM778_A06_49R2_024.fsa	295.399	119	515
B, 231	GM778_A06_49R2_024.fsa	296.354	464	2603
B, 232	GM778_A06_49R2_024.fsa	297.396	103	438
B, 233	GM778_A06_49R2_024.fsa	298.178	108	487
B, 234	GM778_A06_49R2_024.fsa	299.132	388	2180
B, 235	GM778_A06_49R2_024.fsa	300.172	188	922
B, 236	GM778_A06_49R2_024.fsa	301.206	1372	8990
B, 237	GM778_A06_49R2_024.fsa	302.155	249	1373
B, 238	GM778_A06_49R2_024.fsa	303.365	520	2874
B, 239	GM778_A06_49R2_024.fsa	304.317	963	5806
B, 240	GM778_A06_49R2_024.fsa	305.444	418	2261
B, 241	GM778_A06_49R2_024.fsa	306.399	316	1939
B, 242	GM778_A06_49R2_024.fsa	307.181	807	5138
B, 243	GM778_A06_49R2_024.fsa	308.226	353	1844
B, 244	GM778_A06_49R2_024.fsa	309.098	91	314
B, 245	GM778_A06_49R2_024.fsa	310.232	1071	8133
B, 246	GM778_A06_49R2_024.fsa	311.895	259	1670
B, 247	GM778_A06_49R2_024.fsa	313.385	221	1416
B, 248	GM778_A06_49R2_024.fsa	314.716	619	4052
B, 249	GM778_A06_49R2_024.fsa	315.968	493	3293
B, 250	GM778_A06_49R2_024.fsa	317.222	27	62
B, 251	GM778_A06_49R2_024.fsa	318.207	434	2645
B, 252	GM778_A06_49R2_024.fsa	319.283	2004	14213
B, 253	GM778_A06_49R2_024.fsa	320.441	19	57
B, 254	GM778_A06_49R2_024.fsa	321.41	1618	11186
B, 255	GM778_A06_49R2_024.fsa	322.554	124	543
B, 256	GM778_A06_49R2_024.fsa	323.697	1458	10255
B, 257	GM778_A06_49R2_024.fsa	324.663	258	1632
B, 258	GM778_A06_49R2_024.fsa	325.629	60	212
B, 259	GM778_A06_49R2_024.fsa	326.768	13	42
B, 260	GM778_A06_49R2_024.fsa	327.819	615	3689
B, 261	GM778_A06_49R2_024.fsa	328.869	40	111
B, 262	GM778_A06_49R2_024.fsa	329.655	383	2004
B, 263	GM778_A06_49R2_024.fsa	330.703	1923	13725
B, 264	GM778_A06_49R2_024.fsa	331.488	115	538
B, 265	GM778_A06_49R2_024.fsa	332.36	473	2769
B, 266	GM778_A06_49R2_024.fsa	333.318	303	1519
B, 267	GM778_A06_49R2_024.fsa	335.405	78	451
B, 268	GM778_A06_49R2_024.fsa	336.534	83	405
B, 269	GM778_A06_49R2_024.fsa	337.488	145	849
B, 270	GM778_A06_49R2_024.fsa	338.442	691	5456
B, 271	GM778_A06_49R2_024.fsa	339.567	652	4874
B, 272	GM778_A06_49R2_024.fsa	341.574	1364	10736
B, 273	GM778_A06_49R2_024.fsa	342.71	1496	11460
B, 274	GM778_A06_49R2_024.fsa	344.545	490	3539
B, 275	GM778_A06_49R2_024.fsa	345.507	222	1372
B, 276	GM778_A06_49R2_024.fsa	346.642	142	732
B, 277	GM778_A06_49R2_024.fsa	347.778	169	964
B, 278	GM778_A06_49R2_024.fsa	348.826	1560	12126
B, 279	GM778_A06_49R2_024.fsa	349.874	479	3438
B, 280	GM778_A06_49R2_024.fsa	351.01	92	452
B, 281	GM778_A06_49R2_024.fsa	352.058	2410	19587
B, 282	GM778_A06_49R2_024.fsa	353.018	384	2786
B, 283	GM778_A06_49R2_024.fsa	355.2	2110	17060
B, 284	GM778_A06_49R2_024.fsa	356.161	140	842
B, 285	GM778_A06_49R2_024.fsa	357.121	13	59
B, 286	GM778_A06_49R2_024.fsa	358.168	628	4492
B, 287	GM778_A06_49R2_024.fsa	359.128	838	6316
B, 288	GM778_A06_49R2_024.fsa	360.26	89	435
B, 289	GM778_A06_49R2_024.fsa	361.215	258	1884
B, 290	GM778_A06_49R2_024.fsa	362.083	350	2422
B, 291	GM778_A06_49R2_024.fsa	363.212	23	103
B, 292	GM778_A06_49R2_024.fsa	364.08	283	1851
B, 293	GM778_A06_49R2_024.fsa	365.209	266	1465
B, 294	GM778_A06_49R2_024.fsa	366.251	207	1145
B, 295	GM778_A06_49R2_024.fsa	367.381	350	2507
B, 296	GM778_A06_49R2_024.fsa	368.163	513	3972
B, 297	GM778_A06_49R2_024.fsa	369.293	72	287
B, 298	GM778_A06_49R2_024.fsa	370.25	21	77
B, 299	GM778_A06_49R2_024.fsa	371.207	39	191
B, 300	GM778_A06_49R2_024.fsa	372.163	488	4004
B, 301	GM778_A06_49R2_024.fsa	373.295	855	7010
B, 302	GM778_A06_49R2_024.fsa	374.426	59	301
B, 303	GM778_A06_49R2_024.fsa	375.209	24	101
B, 304	GM778_A06_49R2_024.fsa	376.341	174	1322
B, 305	GM778_A06_49R2_024.fsa	377.299	116	804
B, 306	GM778_A06_49R2_024.fsa	379.216	1256	11065
O, 1	GM778_A06_49R2_024.fsa	20	7063	70678
O, 2	GM778_A06_49R2_024.fsa	40	6277	46227
O, 3	GM778_A06_49R2_024.fsa	60	11904	65613
O, 4	GM778_A06_49R2_024.fsa	80	7798	43197
O, 5	GM778_A06_49R2_024.fsa	100	12337	63571
O, 6	GM778_A06_49R2_024.fsa	114	13922	71192
O, 7	GM778_A06_49R2_024.fsa	120	10900	56972
O, 8	GM778_A06_49R2_024.fsa	140	8967	44543
O, 9	GM778_A06_49R2_024.fsa	160	9510	48506
O, 10	GM778_A06_49R2_024.fsa	180	11387	56816
O, 11	GM778_A06_49R2_024.fsa	200	8655	45378
O, 12	GM778_A06_49R2_024.fsa	214	8446	45725
O, 13	GM778_A06_49R2_024.fsa	220	6740	37534
O, 14	GM778_A06_49R2_024.fsa	240	9411	55765
O, 15	GM778_A06_49R2_024.fsa	250	4397	26344
O, 16	GM778_A06_49R2_024.fsa	260	6872	42267
O, 17	GM778_A06_49R2_024.fsa	280	7251	48113
O, 18	GM778_A06_49R2_024.fsa	300	7248	50486
O, 19	GM778_A06_49R2_024.fsa	314	4755	34098
O, 20	GM778_A06_49R2_024.fsa	320	5252	39113
O, 21	GM778_A06_49R2_024.fsa	340	6570	51406
O, 22	GM778_A06_49R2_024.fsa	360	5515	45166
O, 23	GM778_A06_49R2_024.fsa	380	3929	33839
O, 24	GM778_A06_49R2_024.fsa	400	5616	49242
O, 25	GM778_A06_49R2_024.fsa	414	5207	47960
O, 26	GM778_A06_49R2_024.fsa	420	4661	44106
O, 27	GM778_A06_49R2_024.fsa	440	5886	56970
O, 28	GM778_A06_49R2_024.fsa	460	6502	63678
O, 29	GM778_A06_49R2_024.fsa	480	6233	63007
O, 30	GM778_A06_49R2_024.fsa	500	2764	29007
O, 31	GM778_A06_49R2_024.fsa	514	2948	31793
O, 32	GM778_A06_49R2_024.fsa	520	6722	70884
O, 33	GM778_A06_49R2_024.fsa	540	5350	57912
O, 34	GM778_A06_49R2_024.fsa	560	3507	37999
O, 35	GM778_A06_49R2_024.fsa	580	5288	58160
O, 36	GM778_A06_49R2_024.fsa	600	3448	37924

## Sheet: 49R3
Dye/Sample Peak	Sample File Name	Size	Height	Area in Point
B, 1	GM778_A07_49R3_032.fsa	55.7719	1502	6892
B, 2	GM778_A07_49R3_032.fsa	56.9969	2054	10026
B, 3	GM778_A07_49R3_032.fsa	57.8059	863	4192
B, 4	GM778_A07_49R3_032.fsa	58.9085	2724	13063
B, 5	GM778_A07_49R3_032.fsa	60.5097	1216	5401
B, 6	GM778_A07_49R3_032.fsa	62.1354	538	2457
B, 7	GM778_A07_49R3_032.fsa	63.0465	49	247
B, 8	GM778_A07_49R3_032.fsa	64.5595	26	102
B, 9	GM778_A07_49R3_032.fsa	65.765	5885	29300
B, 10	GM778_A07_49R3_032.fsa	66.9662	344	1719
B, 11	GM778_A07_49R3_032.fsa	67.9639	2347	11993
B, 12	GM778_A07_49R3_032.fsa	69.455	1617	8283
B, 13	GM778_A07_49R3_032.fsa	71.0383	461	2167
B, 14	GM778_A07_49R3_032.fsa	72.024	229	1093
B, 15	GM778_A07_49R3_032.fsa	73.3993	48	151
B, 16	GM778_A07_49R3_032.fsa	74.5736	2081	11609
B, 17	GM778_A07_49R3_032.fsa	75.3542	624	3052
B, 18	GM778_A07_49R3_032.fsa	76.6188	2230	10554
B, 19	GM778_A07_49R3_032.fsa	77.7819	361	1416
B, 20	GM778_A07_49R3_032.fsa	78.7481	907	3977
B, 21	GM778_A07_49R3_032.fsa	80	151	749
B, 22	GM778_A07_49R3_032.fsa	80.9727	1010	5334
B, 23	GM778_A07_49R3_032.fsa	81.7501	336	1742
B, 24	GM778_A07_49R3_032.fsa	82.8178	5189	24949
B, 25	GM778_A07_49R3_032.fsa	84.0778	443	2129
B, 26	GM778_A07_49R3_032.fsa	85.3359	58	190
B, 27	GM778_A07_49R3_032.fsa	86.399	828	4039
B, 28	GM778_A07_49R3_032.fsa	87.4607	142	542
B, 29	GM778_A07_49R3_032.fsa	88.7136	2955	13879
B, 30	GM778_A07_49R3_032.fsa	89.8685	177	638
B, 31	GM778_A07_49R3_032.fsa	90.7336	288	1146
B, 32	GM778_A07_49R3_032.fsa	91.6938	92	291
B, 33	GM778_A07_49R3_032.fsa	92.5569	892	3967
B, 34	GM778_A07_49R3_032.fsa	93.515	510	2140
B, 35	GM778_A07_49R3_032.fsa	94.7587	550	2504
B, 36	GM778_A07_49R3_032.fsa	96.0006	103	369
B, 37	GM778_A07_49R3_032.fsa	96.9546	310	1208
B, 38	GM778_A07_49R3_032.fsa	97.8123	119	404
B, 39	GM778_A07_49R3_032.fsa	98.669	407	1820
B, 40	GM778_A07_49R3_032.fsa	99.4299	1443	6582
B, 41	GM778_A07_49R3_032.fsa	100.577	2789	12979
B, 42	GM778_A07_49R3_032.fsa	101.537	89	280
B, 43	GM778_A07_49R3_032.fsa	102.303	480	1940
B, 44	GM778_A07_49R3_032.fsa	103.545	8277	39725
B, 45	GM778_A07_49R3_032.fsa	104.879	466	1933
B, 46	GM778_A07_49R3_032.fsa	106.208	1850	8706
B, 47	GM778_A07_49R3_032.fsa	107.155	515	2219
B, 48	GM778_A07_49R3_032.fsa	108.099	534	2435
B, 49	GM778_A07_49R3_032.fsa	108.853	942	4536
B, 50	GM778_A07_49R3_032.fsa	109.982	2285	10646
B, 51	GM778_A07_49R3_032.fsa	111.201	181	762
B, 52	GM778_A07_49R3_032.fsa	112.416	461	2099
B, 53	GM778_A07_49R3_032.fsa	113.535	1426	6632
B, 54	GM778_A07_49R3_032.fsa	114.549	1429	6574
B, 55	GM778_A07_49R3_032.fsa	115.737	1008	4595
B, 56	GM778_A07_49R3_032.fsa	116.921	524	2319
B, 57	GM778_A07_49R3_032.fsa	118.101	612	2842
B, 58	GM778_A07_49R3_032.fsa	118.826	245	1155
B, 59	GM778_A07_49R3_032.fsa	119.729	2624	12671
B, 60	GM778_A07_49R3_032.fsa	121.52	3349	16011
B, 61	GM778_A07_49R3_032.fsa	122.592	1040	4986
B, 62	GM778_A07_49R3_032.fsa	123.486	157	655
B, 63	GM778_A07_49R3_032.fsa	124.558	313	1422
B, 64	GM778_A07_49R3_032.fsa	125.63	2522	12148
B, 65	GM778_A07_49R3_032.fsa	126.702	654	3438
B, 66	GM778_A07_49R3_032.fsa	127.417	505	2341
B, 67	GM778_A07_49R3_032.fsa	128.667	351	1482
B, 68	GM778_A07_49R3_032.fsa	129.649	286	1209
B, 69	GM778_A07_49R3_032.fsa	130.542	167	639
B, 70	GM778_A07_49R3_032.fsa	131.524	667	3051
B, 71	GM778_A07_49R3_032.fsa	132.327	228	1043
B, 72	GM778_A07_49R3_032.fsa	133.041	1462	6988
B, 73	GM778_A07_49R3_032.fsa	134.38	361	1604
B, 74	GM778_A07_49R3_032.fsa	135.183	705	3193
B, 75	GM778_A07_49R3_032.fsa	136.343	1349	6594
B, 76	GM778_A07_49R3_032.fsa	137.146	1223	5832
B, 77	GM778_A07_49R3_032.fsa	138.216	3062	15054
B, 78	GM778_A07_49R3_032.fsa	139.108	274	1292
B, 79	GM778_A07_49R3_032.fsa	140.365	326	1480
B, 80	GM778_A07_49R3_032.fsa	141.461	255	973
B, 81	GM778_A07_49R3_032.fsa	142.557	1569	7377
B, 82	GM778_A07_49R3_032.fsa	143.653	2473	11754
B, 83	GM778_A07_49R3_032.fsa	144.475	183	625
B, 84	GM778_A07_49R3_032.fsa	145.388	670	2915
B, 85	GM778_A07_49R3_032.fsa	146.575	1524	6961
B, 86	GM778_A07_49R3_032.fsa	147.671	1540	7283
B, 87	GM778_A07_49R3_032.fsa	148.858	198	807
B, 88	GM778_A07_49R3_032.fsa	149.954	4233	20443
B, 89	GM778_A07_49R3_032.fsa	151.05	1105	5361
B, 90	GM778_A07_49R3_032.fsa	152.237	218	909
B, 91	GM778_A07_49R3_032.fsa	153.242	588	2472
B, 92	GM778_A07_49R3_032.fsa	154.338	2681	12496
B, 93	GM778_A07_49R3_032.fsa	155.342	857	3618
B, 94	GM778_A07_49R3_032.fsa	156.438	3154	14840
B, 95	GM778_A07_49R3_032.fsa	157.534	353	1345
B, 96	GM778_A07_49R3_032.fsa	158.447	435	1654
B, 97	GM778_A07_49R3_032.fsa	159.452	2145	9780
B, 98	GM778_A07_49R3_032.fsa	160.449	1056	4666
B, 99	GM778_A07_49R3_032.fsa	161.346	88	256
B, 100	GM778_A07_49R3_032.fsa	162.423	1134	5216
B, 101	GM778_A07_49R3_032.fsa	163.409	765	3493
B, 102	GM778_A07_49R3_032.fsa	164.305	173	657
B, 103	GM778_A07_49R3_032.fsa	165.38	1526	7081
B, 104	GM778_A07_49R3_032.fsa	166.453	3364	15650
B, 105	GM778_A07_49R3_032.fsa	167.348	312	1204
B, 106	GM778_A07_49R3_032.fsa	168.242	213	756
B, 107	GM778_A07_49R3_032.fsa	169.314	4795	23336
B, 108	GM778_A07_49R3_032.fsa	170.118	222	915
B, 109	GM778_A07_49R3_032.fsa	171.456	245	1164
B, 110	GM778_A07_49R3_032.fsa	172.527	190	848
B, 111	GM778_A07_49R3_032.fsa	173.596	455	2116
B, 112	GM778_A07_49R3_032.fsa	174.665	2174	10508
B, 113	GM778_A07_49R3_032.fsa	175.733	1314	6621
B, 114	GM778_A07_49R3_032.fsa	176.89	276	1282
B, 115	GM778_A07_49R3_032.fsa	177.69	5373	26664
B, 116	GM778_A07_49R3_032.fsa	178.757	1851	9100
B, 117	GM778_A07_49R3_032.fsa	180	103	425
B, 118	GM778_A07_49R3_032.fsa	181.077	4630	23362
B, 119	GM778_A07_49R3_032.fsa	182.065	1015	5101
B, 120	GM778_A07_49R3_032.fsa	183.23	199	859
B, 121	GM778_A07_49R3_032.fsa	184.306	5318	26805
B, 122	GM778_A07_49R3_032.fsa	185.291	707	3399
B, 123	GM778_A07_49R3_032.fsa	186.186	184	822
B, 124	GM778_A07_49R3_032.fsa	187.17	140	680
B, 125	GM778_A07_49R3_032.fsa	188.243	1352	6971
B, 126	GM778_A07_49R3_032.fsa	189.315	1090	5437
B, 127	GM778_A07_49R3_032.fsa	190.387	308	1469
B, 128	GM778_A07_49R3_032.fsa	191.636	424	2130
B, 129	GM778_A07_49R3_032.fsa	192.528	488	2438
B, 130	GM778_A07_49R3_032.fsa	193.419	951	4868
B, 131	GM778_A07_49R3_032.fsa	194.488	33	129
B, 132	GM778_A07_49R3_032.fsa	195.556	811	4058
B, 133	GM778_A07_49R3_032.fsa	196.446	579	2760
B, 134	GM778_A07_49R3_032.fsa	197.602	583	3301
B, 135	GM778_A07_49R3_032.fsa	198.135	575	3023
B, 136	GM778_A07_49R3_032.fsa	199.112	1010	5050
B, 137	GM778_A07_49R3_032.fsa	200.088	303	1405
B, 138	GM778_A07_49R3_032.fsa	201.314	217	991
B, 139	GM778_A07_49R3_032.fsa	202.453	969	4885
B, 140	GM778_A07_49R3_032.fsa	203.503	234	1130
B, 141	GM778_A07_49R3_032.fsa	204.379	481	2314
B, 142	GM778_A07_49R3_032.fsa	205.429	386	1849
B, 143	GM778_A07_49R3_032.fsa	206.304	1567	8315
B, 144	GM778_A07_49R3_032.fsa	207.267	211	1048
B, 145	GM778_A07_49R3_032.fsa	208.229	819	4185
B, 146	GM778_A07_49R3_032.fsa	209.454	192	838
B, 147	GM778_A07_49R3_032.fsa	210.591	837	4283
B, 148	GM778_A07_49R3_032.fsa	211.465	518	2715
B, 149	GM778_A07_49R3_032.fsa	212.602	65	229
B, 150	GM778_A07_49R3_032.fsa	213.476	5083	27169
B, 151	GM778_A07_49R3_032.fsa	214.618	178	692
B, 152	GM778_A07_49R3_032.fsa	215.766	1271	6633
B, 153	GM778_A07_49R3_032.fsa	216.648	929	4670
B, 154	GM778_A07_49R3_032.fsa	217.795	28	54
B, 155	GM778_A07_49R3_032.fsa	218.677	2130	11909
B, 156	GM778_A07_49R3_032.fsa	219.559	573	3070
B, 157	GM778_A07_49R3_032.fsa	220.779	108	539
B, 158	GM778_A07_49R3_032.fsa	221.559	1662	9244
B, 159	GM778_A07_49R3_032.fsa	222.424	136	712
B, 160	GM778_A07_49R3_032.fsa	223.55	570	2770
B, 161	GM778_A07_49R3_032.fsa	224.589	1820	10650
B, 162	GM778_A07_49R3_032.fsa	225.368	1075	5802
B, 163	GM778_A07_49R3_032.fsa	226.494	293	1511
B, 164	GM778_A07_49R3_032.fsa	227.359	1160	6547
B, 165	GM778_A07_49R3_032.fsa	228.312	2154	11917
B, 166	GM778_A07_49R3_032.fsa	229.437	65	284
B, 167	GM778_A07_49R3_032.fsa	230.389	1611	8970
B, 168	GM778_A07_49R3_032.fsa	231.428	289	1441
B, 169	GM778_A07_49R3_032.fsa	232.554	634	3388
B, 170	GM778_A07_49R3_032.fsa	233.506	297	1573
B, 171	GM778_A07_49R3_032.fsa	234.372	307	1650
B, 172	GM778_A07_49R3_032.fsa	235.498	344	1734
B, 173	GM778_A07_49R3_032.fsa	236.71	718	3991
B, 174	GM778_A07_49R3_032.fsa	237.489	135	668
B, 175	GM778_A07_49R3_032.fsa	238.528	99	460
B, 176	GM778_A07_49R3_032.fsa	239.394	355	1987
B, 177	GM778_A07_49R3_032.fsa	240.267	289	1539
B, 178	GM778_A07_49R3_032.fsa	241.244	200	1054
B, 179	GM778_A07_49R3_032.fsa	242.044	65	234
B, 180	GM778_A07_49R3_032.fsa	243.108	269	1406
B, 181	GM778_A07_49R3_032.fsa	244.083	369	1987
B, 182	GM778_A07_49R3_032.fsa	245.145	65	283
B, 183	GM778_A07_49R3_032.fsa	246.206	424	2113
B, 184	GM778_A07_49R3_032.fsa	247.267	620	3322
B, 185	GM778_A07_49R3_032.fsa	248.326	484	2478
B, 186	GM778_A07_49R3_032.fsa	249.471	642	3225
B, 187	GM778_A07_49R3_032.fsa	250.516	667	3413
B, 188	GM778_A07_49R3_032.fsa	251.634	777	3873
B, 189	GM778_A07_49R3_032.fsa	252.664	981	4949
B, 190	GM778_A07_49R3_032.fsa	253.521	224	883
B, 191	GM778_A07_49R3_032.fsa	254.548	3528	20395
B, 192	GM778_A07_49R3_032.fsa	255.574	279	1206
B, 193	GM778_A07_49R3_032.fsa	256.683	83	326
B, 194	GM778_A07_49R3_032.fsa	257.705	440	2447
B, 195	GM778_A07_49R3_032.fsa	258.726	2249	13999
B, 196	GM778_A07_49R3_032.fsa	259.661	154	781
B, 197	GM778_A07_49R3_032.fsa	260.604	98	404
B, 198	GM778_A07_49R3_032.fsa	261.639	919	5743
B, 199	GM778_A07_49R3_032.fsa	262.673	4302	27814
B, 200	GM778_A07_49R3_032.fsa	263.794	80	266
B, 201	GM778_A07_49R3_032.fsa	264.656	260	1285
B, 202	GM778_A07_49R3_032.fsa	265.691	288	1603
B, 203	GM778_A07_49R3_032.fsa	266.726	1522	9519
B, 204	GM778_A07_49R3_032.fsa	267.674	102	440
B, 205	GM778_A07_49R3_032.fsa	268.709	67	297
B, 206	GM778_A07_49R3_032.fsa	269.743	149	763
B, 207	GM778_A07_49R3_032.fsa	270.778	1460	9736
B, 208	GM778_A07_49R3_032.fsa	271.726	410	2584
B, 209	GM778_A07_49R3_032.fsa	272.846	74	360
B, 210	GM778_A07_49R3_032.fsa	273.795	263	1530
B, 211	GM778_A07_49R3_032.fsa	274.915	289	1638
B, 212	GM778_A07_49R3_032.fsa	276.122	81	386
B, 213	GM778_A07_49R3_032.fsa	276.897	92	450
B, 214	GM778_A07_49R3_032.fsa	278.018	126	652
B, 215	GM778_A07_49R3_032.fsa	279.052	112	548
B, 216	GM778_A07_49R3_032.fsa	280	107	562
B, 217	GM778_A07_49R3_032.fsa	281.025	958	6550
B, 218	GM778_A07_49R3_032.fsa	282.05	674	4333
B, 219	GM778_A07_49R3_032.fsa	283.843	2149	14511
B, 220	GM778_A07_49R3_032.fsa	284.866	764	5000
B, 221	GM778_A07_49R3_032.fsa	285.804	52	186
B, 222	GM778_A07_49R3_032.fsa	286.912	2171	14619
B, 223	GM778_A07_49R3_032.fsa	287.935	701	4432
B, 224	GM778_A07_49R3_032.fsa	289.042	29	129
B, 225	GM778_A07_49R3_032.fsa	290.063	105	530
B, 226	GM778_A07_49R3_032.fsa	291.169	187	1158
B, 227	GM778_A07_49R3_032.fsa	292.105	1049	7891
B, 228	GM778_A07_49R3_032.fsa	293.04	978	7369
B, 229	GM778_A07_49R3_032.fsa	294.145	24	59
B, 230	GM778_A07_49R3_032.fsa	295.334	102	463
B, 231	GM778_A07_49R3_032.fsa	296.268	442	2658
B, 232	GM778_A07_49R3_032.fsa	297.371	84	348
B, 233	GM778_A07_49R3_032.fsa	298.05	92	393
B, 234	GM778_A07_49R3_032.fsa	299.067	368	2061
B, 235	GM778_A07_49R3_032.fsa	300.084	190	887
B, 236	GM778_A07_49R3_032.fsa	301.09	1330	9136
B, 237	GM778_A07_49R3_032.fsa	302.182	229	1353
B, 238	GM778_A07_49R3_032.fsa	303.276	524	3028
B, 239	GM778_A07_49R3_032.fsa	304.288	953	5980
B, 240	GM778_A07_49R3_032.fsa	305.387	380	2229
B, 241	GM778_A07_49R3_032.fsa	306.318	289	1759
B, 242	GM778_A07_49R3_032.fsa	307.081	771	5313
B, 243	GM778_A07_49R3_032.fsa	308.101	321	1769
B, 244	GM778_A07_49R3_032.fsa	309.037	63	193
B, 245	GM778_A07_49R3_032.fsa	310.145	1003	8232
B, 246	GM778_A07_49R3_032.fsa	311.769	253	1700
B, 247	GM778_A07_49R3_032.fsa	313.227	228	1513
B, 248	GM778_A07_49R3_032.fsa	314.529	589	4270
B, 249	GM778_A07_49R3_032.fsa	315.763	484	3466
B, 250	GM778_A07_49R3_032.fsa	317.086	21	64
B, 251	GM778_A07_49R3_032.fsa	318.057	367	2478
B, 252	GM778_A07_49R3_032.fsa	319.205	1959	14845
B, 253	GM778_A07_49R3_032.fsa	320.345	21	70
B, 254	GM778_A07_49R3_032.fsa	321.292	1582	11551
B, 255	GM778_A07_49R3_032.fsa	322.41	96	530
B, 256	GM778_A07_49R3_032.fsa	323.527	1404	10698
B, 257	GM778_A07_49R3_032.fsa	324.556	244	1477
B, 258	GM778_A07_49R3_032.fsa	325.413	43	153
B, 259	GM778_A07_49R3_032.fsa	327.635	556	3512
B, 260	GM778_A07_49R3_032.fsa	328.659	26	65
B, 261	GM778_A07_49R3_032.fsa	329.511	303	1716
B, 262	GM778_A07_49R3_032.fsa	330.532	1824	13828
B, 263	GM778_A07_49R3_032.fsa	332.231	412	2394
B, 264	GM778_A07_49R3_032.fsa	333.164	218	1110
B, 265	GM778_A07_49R3_032.fsa	335.111	67	393
B, 266	GM778_A07_49R3_032.fsa	336.21	66	367
B, 267	GM778_A07_49R3_032.fsa	337.391	118	697
B, 268	GM778_A07_49R3_032.fsa	338.318	624	5380
B, 269	GM778_A07_49R3_032.fsa	339.327	618	4988
B, 270	GM778_A07_49R3_032.fsa	341.453	1323	11463
B, 271	GM778_A07_49R3_032.fsa	342.479	1408	11814
B, 272	GM778_A07_49R3_032.fsa	344.359	455	3595
B, 273	GM778_A07_49R3_032.fsa	345.385	187	1175
B, 274	GM778_A07_49R3_032.fsa	346.41	107	590
B, 275	GM778_A07_49R3_032.fsa	347.521	141	860
B, 276	GM778_A07_49R3_032.fsa	348.632	1460	12468
B, 277	GM778_A07_49R3_032.fsa	349.744	425	3255
B, 278	GM778_A07_49R3_032.fsa	351.88	2281	20150
B, 279	GM778_A07_49R3_032.fsa	352.906	359	2513
B, 280	GM778_A07_49R3_032.fsa	355.043	2021	17778
B, 281	GM778_A07_49R3_032.fsa	355.983	127	728
B, 282	GM778_A07_49R3_032.fsa	357.949	549	4405
B, 283	GM778_A07_49R3_032.fsa	358.974	782	6352
B, 284	GM778_A07_49R3_032.fsa	360.085	84	370
B, 285	GM778_A07_49R3_032.fsa	361.104	220	1616
B, 286	GM778_A07_49R3_032.fsa	361.954	294	2337
B, 287	GM778_A07_49R3_032.fsa	363.993	251	1680
B, 288	GM778_A07_49R3_032.fsa	364.928	192	1283
B, 289	GM778_A07_49R3_032.fsa	366.118	174	1102
B, 290	GM778_A07_49R3_032.fsa	367.224	299	2311
B, 291	GM778_A07_49R3_032.fsa	368.075	428	3725
B, 292	GM778_A07_49R3_032.fsa	369.181	57	193
B, 293	GM778_A07_49R3_032.fsa	370.117	29	105
B, 294	GM778_A07_49R3_032.fsa	372.075	456	4153
B, 295	GM778_A07_49R3_032.fsa	373.097	761	7175
B, 296	GM778_A07_49R3_032.fsa	374.374	39	207
B, 297	GM778_A07_49R3_032.fsa	375.141	20	66
B, 298	GM778_A07_49R3_032.fsa	376.163	180	1410
B, 299	GM778_A07_49R3_032.fsa	377.016	102	832
B, 300	GM778_A07_49R3_032.fsa	379.062	1142	11098
O, 1	GM778_A07_49R3_032.fsa	20	6755	68821
O, 2	GM778_A07_49R3_032.fsa	40	5740	43498
O, 3	GM778_A07_49R3_032.fsa	60	11003	60566
O, 4	GM778_A07_49R3_032.fsa	80	7265	39477
O, 5	GM778_A07_49R3_032.fsa	100	11081	58450
O, 6	GM778_A07_49R3_032.fsa	114	12592	65138
O, 7	GM778_A07_49R3_032.fsa	120	9913	51933
O, 8	GM778_A07_49R3_032.fsa	140	8172	41724
O, 9	GM778_A07_49R3_032.fsa	160	8934	46559
O, 10	GM778_A07_49R3_032.fsa	180	11116	57278
O, 11	GM778_A07_49R3_032.fsa	200	8652	46439
O, 12	GM778_A07_49R3_032.fsa	214	8757	48349
O, 13	GM778_A07_49R3_032.fsa	220	6809	39723
O, 14	GM778_A07_49R3_032.fsa	240	9822	59180
O, 15	GM778_A07_49R3_032.fsa	250	4396	28106
O, 16	GM778_A07_49R3_032.fsa	260	7057	45740
O, 17	GM778_A07_49R3_032.fsa	280	7475	51627
O, 18	GM778_A07_49R3_032.fsa	300	7254	54398
O, 19	GM778_A07_49R3_032.fsa	314	4694	36775
O, 20	GM778_A07_49R3_032.fsa	320	5238	41978
O, 21	GM778_A07_49R3_032.fsa	340	6498	55918
O, 22	GM778_A07_49R3_032.fsa	360	5312	48313
O, 23	GM778_A07_49R3_032.fsa	380	3760	35328
O, 24	GM778_A07_49R3_032.fsa	400	5231	51096
O, 25	GM778_A07_49R3_032.fsa	414	4842	49417
O, 26	GM778_A07_49R3_032.fsa	420	4421	47103
O, 27	GM778_A07_49R3_032.fsa	440	5416	58311
O, 28	GM778_A07_49R3_032.fsa	460	5924	65818
O, 29	GM778_A07_49R3_032.fsa	480	5687	64468
O, 30	GM778_A07_49R3_032.fsa	500	2553	29780
O, 31	GM778_A07_49R3_032.fsa	514	2762	32463
O, 32	GM778_A07_49R3_032.fsa	520	6012	72295
O, 33	GM778_A07_49R3_032.fsa	540	4933	60427
O, 34	GM778_A07_49R3_032.fsa	560	3215	39980
O, 35	GM778_A07_49R3_032.fsa	580	4944	61104
O, 36	GM778_A07_49R3_032.fsa	600	3208	40438

## Sheet: 49R4
Dye/Sample Peak	Sample File Name	Size	Height	Area in Point
B, 1	GM778_A08_49R4_032.fsa	55.6855	1606	7141
B, 2	GM778_A08_49R4_032.fsa	56.9063	2154	10642
B, 3	GM778_A08_49R4_032.fsa	57.8133	880	4181
B, 4	GM778_A08_49R4_032.fsa	58.9119	2886	13818
B, 5	GM778_A08_49R4_032.fsa	60.521	1278	5729
B, 6	GM778_A08_49R4_032.fsa	62.1836	540	2571
B, 7	GM778_A08_49R4_032.fsa	63.2189	54	240
B, 8	GM778_A08_49R4_032.fsa	64.8696	35	85
B, 9	GM778_A08_49R4_032.fsa	65.8976	6365	30801
B, 10	GM778_A08_49R4_032.fsa	67.1275	324	1320
B, 11	GM778_A08_49R4_032.fsa	68.0473	2487	12337
B, 12	GM778_A08_49R4_032.fsa	69.5753	1715	8378
B, 13	GM778_A08_49R4_032.fsa	71.1983	486	2317
B, 14	GM778_A08_49R4_032.fsa	72.209	233	1030
B, 15	GM778_A08_49R4_032.fsa	73.519	83	334
B, 16	GM778_A08_49R4_032.fsa	74.6238	2371	12225
B, 17	GM778_A08_49R4_032.fsa	75.3251	760	3560
B, 18	GM778_A08_49R4_032.fsa	76.5243	2320	11010
B, 19	GM778_A08_49R4_032.fsa	77.8191	374	1569
B, 20	GM778_A08_49R4_032.fsa	78.812	944	4280
B, 21	GM778_A08_49R4_032.fsa	80.0981	166	614
B, 22	GM778_A08_49R4_032.fsa	81.1757	1016	5269
B, 23	GM778_A08_49R4_032.fsa	81.8606	365	1926
B, 24	GM778_A08_49R4_032.fsa	82.9354	5199	26004
B, 25	GM778_A08_49R4_032.fsa	84.2035	439	2103
B, 26	GM778_A08_49R4_032.fsa	85.5664	54	187
B, 27	GM778_A08_49R4_032.fsa	86.5383	896	4014
B, 28	GM778_A08_49R4_032.fsa	87.7027	140	505
B, 29	GM778_A08_49R4_032.fsa	88.8651	3032	14289
B, 30	GM778_A08_49R4_032.fsa	90.0255	169	584
B, 31	GM778_A08_49R4_032.fsa	90.8945	297	1186
B, 32	GM778_A08_49R4_032.fsa	91.7623	100	302
B, 33	GM778_A08_49R4_032.fsa	92.7254	918	4113
B, 34	GM778_A08_49R4_032.fsa	93.687	551	2298
B, 35	GM778_A08_49R4_032.fsa	94.9351	569	2419
B, 36	GM778_A08_49R4_032.fsa	96.181	141	482
B, 37	GM778_A08_49R4_032.fsa	97.0421	329	1250
B, 38	GM778_A08_49R4_032.fsa	97.9022	123	372
B, 39	GM778_A08_49R4_032.fsa	98.8565	439	1929
B, 40	GM778_A08_49R4_032.fsa	99.5238	1517	7038
B, 41	GM778_A08_49R4_032.fsa	100.681	2869	13188
B, 42	GM778_A08_49R4_032.fsa	101.555	112	371
B, 43	GM778_A08_49R4_032.fsa	102.427	556	2190
B, 44	GM778_A08_49R4_032.fsa	103.684	8680	41141
B, 45	GM778_A08_49R4_032.fsa	104.938	525	2139
B, 46	GM778_A08_49R4_032.fsa	106.284	1972	9194
B, 47	GM778_A08_49R4_032.fsa	107.148	509	2258
B, 48	GM778_A08_49R4_032.fsa	108.201	573	2487
B, 49	GM778_A08_49R4_032.fsa	108.87	951	4766
B, 50	GM778_A08_49R4_032.fsa	110.015	2391	11035
B, 51	GM778_A08_49R4_032.fsa	111.252	197	795
B, 52	GM778_A08_49R4_032.fsa	112.486	482	2209
B, 53	GM778_A08_49R4_032.fsa	113.527	1460	7002
B, 54	GM778_A08_49R4_032.fsa	114.651	1505	6985
B, 55	GM778_A08_49R4_032.fsa	115.764	1038	4902
B, 56	GM778_A08_49R4_032.fsa	117.058	589	2572
B, 57	GM778_A08_49R4_032.fsa	118.256	573	2669
B, 58	GM778_A08_49R4_032.fsa	118.991	280	1378
B, 59	GM778_A08_49R4_032.fsa	119.817	2773	13016
B, 60	GM778_A08_49R4_032.fsa	121.63	3491	16411
B, 61	GM778_A08_49R4_032.fsa	122.717	1090	4918
B, 62	GM778_A08_49R4_032.fsa	123.532	142	526
B, 63	GM778_A08_49R4_032.fsa	124.709	312	1465
B, 64	GM778_A08_49R4_032.fsa	125.704	2655	12363
B, 65	GM778_A08_49R4_032.fsa	126.7	673	3263
B, 66	GM778_A08_49R4_032.fsa	127.515	541	2477
B, 67	GM778_A08_49R4_032.fsa	128.782	346	1427
B, 68	GM778_A08_49R4_032.fsa	129.687	288	1145
B, 69	GM778_A08_49R4_032.fsa	130.592	165	616
B, 70	GM778_A08_49R4_032.fsa	131.587	693	3044
B, 71	GM778_A08_49R4_032.fsa	132.401	220	1025
B, 72	GM778_A08_49R4_032.fsa	133.125	1503	6960
B, 73	GM778_A08_49R4_032.fsa	134.392	349	1406
B, 74	GM778_A08_49R4_032.fsa	135.206	705	3009
B, 75	GM778_A08_49R4_032.fsa	136.382	1406	6321
B, 76	GM778_A08_49R4_032.fsa	137.196	1262	5641
B, 77	GM778_A08_49R4_032.fsa	138.372	3099	14885
B, 78	GM778_A08_49R4_032.fsa	139.186	289	1166
B, 79	GM778_A08_49R4_032.fsa	140.372	364	1557
B, 80	GM778_A08_49R4_032.fsa	141.582	262	1009
B, 81	GM778_A08_49R4_032.fsa	142.698	1615	7334
B, 82	GM778_A08_49R4_032.fsa	143.721	2548	11651
B, 83	GM778_A08_49R4_032.fsa	144.558	177	582
B, 84	GM778_A08_49R4_032.fsa	145.488	688	2790
B, 85	GM778_A08_49R4_032.fsa	146.605	1576	6915
B, 86	GM778_A08_49R4_032.fsa	147.721	1578	7030
B, 87	GM778_A08_49R4_032.fsa	148.93	220	955
B, 88	GM778_A08_49R4_032.fsa	150.047	4270	20542
B, 89	GM778_A08_49R4_032.fsa	151.07	1112	5278
B, 90	GM778_A08_49R4_032.fsa	152.279	215	849
B, 91	GM778_A08_49R4_032.fsa	153.395	603	2513
B, 92	GM778_A08_49R4_032.fsa	154.418	2744	12532
B, 93	GM778_A08_49R4_032.fsa	155.349	847	3674
B, 94	GM778_A08_49R4_032.fsa	156.558	3198	14633
B, 95	GM778_A08_49R4_032.fsa	157.581	354	1344
B, 96	GM778_A08_49R4_032.fsa	158.512	444	1738
B, 97	GM778_A08_49R4_032.fsa	159.535	2157	9941
B, 98	GM778_A08_49R4_032.fsa	160.546	1076	4742
B, 99	GM778_A08_49R4_032.fsa	161.456	81	256
B, 100	GM778_A08_49R4_032.fsa	162.456	1120	5108
B, 101	GM778_A08_49R4_032.fsa	163.546	782	3386
B, 102	GM778_A08_49R4_032.fsa	164.454	163	590
B, 103	GM778_A08_49R4_032.fsa	165.453	1507	7045
B, 104	GM778_A08_49R4_032.fsa	166.541	3357	15463
B, 105	GM778_A08_49R4_032.fsa	167.448	313	1270
B, 106	GM778_A08_49R4_032.fsa	168.263	227	889
B, 107	GM778_A08_49R4_032.fsa	169.441	4665	22738
B, 108	GM778_A08_49R4_032.fsa	170.255	250	1014
B, 109	GM778_A08_49R4_032.fsa	171.522	272	1208
B, 110	GM778_A08_49R4_032.fsa	172.606	173	731
B, 111	GM778_A08_49R4_032.fsa	173.69	436	2095
B, 112	GM778_A08_49R4_032.fsa	174.683	2077	10305
B, 113	GM778_A08_49R4_032.fsa	175.766	1309	6146
B, 114	GM778_A08_49R4_032.fsa	176.938	260	1232
B, 115	GM778_A08_49R4_032.fsa	177.749	5239	25446
B, 116	GM778_A08_49R4_032.fsa	178.83	1769	8386
B, 117	GM778_A08_49R4_032.fsa	180	105	413
B, 118	GM778_A08_49R4_032.fsa	181.096	4524	21847
B, 119	GM778_A08_49R4_032.fsa	182.099	961	4589
B, 120	GM778_A08_49R4_032.fsa	183.285	221	1052
B, 121	GM778_A08_49R4_032.fsa	184.288	5203	25647
B, 122	GM778_A08_49R4_032.fsa	185.29	665	3262
B, 123	GM778_A08_49R4_032.fsa	186.201	199	793
B, 124	GM778_A08_49R4_032.fsa	187.294	145	614
B, 125	GM778_A08_49R4_032.fsa	188.295	1327	6504
B, 126	GM778_A08_49R4_032.fsa	189.295	1032	5170
B, 127	GM778_A08_49R4_032.fsa	190.477	296	1324
B, 128	GM778_A08_49R4_032.fsa	191.658	398	1986
B, 129	GM778_A08_49R4_032.fsa	192.567	460	2283
B, 130	GM778_A08_49R4_032.fsa	193.474	910	4591
B, 131	GM778_A08_49R4_032.fsa	194.654	44	151
B, 132	GM778_A08_49R4_032.fsa	195.561	793	3760
B, 133	GM778_A08_49R4_032.fsa	196.468	545	2529
B, 134	GM778_A08_49R4_032.fsa	197.646	529	2970
B, 135	GM778_A08_49R4_032.fsa	198.189	540	2837
B, 136	GM778_A08_49R4_032.fsa	199.185	944	4754
B, 137	GM778_A08_49R4_032.fsa	200.179	278	1253
B, 138	GM778_A08_49R4_032.fsa	201.341	213	959
B, 139	GM778_A08_49R4_032.fsa	202.502	873	4363
B, 140	GM778_A08_49R4_032.fsa	203.484	224	898
B, 141	GM778_A08_49R4_032.fsa	204.377	436	1992
B, 142	GM778_A08_49R4_032.fsa	205.448	317	1517
B, 143	GM778_A08_49R4_032.fsa	206.429	1496	7525
B, 144	GM778_A08_49R4_032.fsa	207.41	169	745
B, 145	GM778_A08_49R4_032.fsa	208.302	741	3683
B, 146	GM778_A08_49R4_032.fsa	209.549	176	759
B, 147	GM778_A08_49R4_032.fsa	210.618	766	3892
B, 148	GM778_A08_49R4_032.fsa	211.597	454	2355
B, 149	GM778_A08_49R4_032.fsa	212.665	120	655
B, 150	GM778_A08_49R4_032.fsa	213.555	4799	25895
B, 151	GM778_A08_49R4_032.fsa	214.717	142	610
B, 152	GM778_A08_49R4_032.fsa	215.792	1217	6428
B, 153	GM778_A08_49R4_032.fsa	216.688	902	4750
B, 154	GM778_A08_49R4_032.fsa	217.852	15	66
B, 155	GM778_A08_49R4_032.fsa	218.747	1986	10937
B, 156	GM778_A08_49R4_032.fsa	219.642	529	2979
B, 157	GM778_A08_49R4_032.fsa	220.795	102	485
B, 158	GM778_A08_49R4_032.fsa	221.679	1517	8609
B, 159	GM778_A08_49R4_032.fsa	222.475	120	633
B, 160	GM778_A08_49R4_032.fsa	223.624	486	2550
B, 161	GM778_A08_49R4_032.fsa	224.597	1730	9633
B, 162	GM778_A08_49R4_032.fsa	225.481	984	5312
B, 163	GM778_A08_49R4_032.fsa	226.631	294	1448
B, 164	GM778_A08_49R4_032.fsa	227.427	1095	6121
B, 165	GM778_A08_49R4_032.fsa	228.4	1961	10894
B, 166	GM778_A08_49R4_032.fsa	229.551	53	204
B, 167	GM778_A08_49R4_032.fsa	230.435	1447	8122
B, 168	GM778_A08_49R4_032.fsa	231.498	265	1259
B, 169	GM778_A08_49R4_032.fsa	232.648	562	3024
B, 170	GM778_A08_49R4_032.fsa	233.622	271	1345
B, 171	GM778_A08_49R4_032.fsa	234.508	286	1417
B, 172	GM778_A08_49R4_032.fsa	235.659	310	1473
B, 173	GM778_A08_49R4_032.fsa	236.81	642	3417
B, 174	GM778_A08_49R4_032.fsa	237.696	107	451
B, 175	GM778_A08_49R4_032.fsa	238.582	85	353
B, 176	GM778_A08_49R4_032.fsa	239.468	333	1686
B, 177	GM778_A08_49R4_032.fsa	240.453	254	1335
B, 178	GM778_A08_49R4_032.fsa	241.358	192	877
B, 179	GM778_A08_49R4_032.fsa	242.353	39	125
B, 180	GM778_A08_49R4_032.fsa	243.256	246	1246
B, 181	GM778_A08_49R4_032.fsa	244.249	323	1754
B, 182	GM778_A08_49R4_032.fsa	245.33	67	231
B, 183	GM778_A08_49R4_032.fsa	246.32	377	1936
B, 184	GM778_A08_49R4_032.fsa	247.399	559	2938
B, 185	GM778_A08_49R4_032.fsa	248.476	449	2257
B, 186	GM778_A08_49R4_032.fsa	249.642	582	2914
B, 187	GM778_A08_49R4_032.fsa	250.613	588	3002
B, 188	GM778_A08_49R4_032.fsa	251.749	731	3567
B, 189	GM778_A08_49R4_032.fsa	252.796	908	4520
B, 190	GM778_A08_49R4_032.fsa	253.668	214	835
B, 191	GM778_A08_49R4_032.fsa	254.625	3163	18213
B, 192	GM778_A08_49R4_032.fsa	255.669	277	1081
B, 193	GM778_A08_49R4_032.fsa	256.711	74	308
B, 194	GM778_A08_49R4_032.fsa	257.751	403	2270
B, 195	GM778_A08_49R4_032.fsa	258.79	2020	12333
B, 196	GM778_A08_49R4_032.fsa	259.741	127	604
B, 197	GM778_A08_49R4_032.fsa	260.704	80	339
B, 198	GM778_A08_49R4_032.fsa	261.76	818	5282
B, 199	GM778_A08_49R4_032.fsa	262.729	3931	24857
B, 200	GM778_A08_49R4_032.fsa	263.873	66	191
B, 201	GM778_A08_49R4_032.fsa	264.754	245	1143
B, 202	GM778_A08_49R4_032.fsa	265.723	282	1399
B, 203	GM778_A08_49R4_032.fsa	266.779	1418	8485
B, 204	GM778_A08_49R4_032.fsa	267.748	81	332
B, 205	GM778_A08_49R4_032.fsa	268.717	72	275
B, 206	GM778_A08_49R4_032.fsa	269.774	130	763
B, 207	GM778_A08_49R4_032.fsa	270.832	1346	8712
B, 208	GM778_A08_49R4_032.fsa	271.801	374	2340
B, 209	GM778_A08_49R4_032.fsa	272.858	61	289
B, 210	GM778_A08_49R4_032.fsa	273.828	224	1289
B, 211	GM778_A08_49R4_032.fsa	275.062	257	1435
B, 212	GM778_A08_49R4_032.fsa	276.208	74	375
B, 213	GM778_A08_49R4_032.fsa	277.002	77	409
B, 214	GM778_A08_49R4_032.fsa	278.148	111	566
B, 215	GM778_A08_49R4_032.fsa	279.206	103	491
B, 216	GM778_A08_49R4_032.fsa	280.175	83	395
B, 217	GM778_A08_49R4_032.fsa	281.136	867	5888
B, 218	GM778_A08_49R4_032.fsa	282.096	607	3816
B, 219	GM778_A08_49R4_032.fsa	283.929	1939	13190
B, 220	GM778_A08_49R4_032.fsa	285.063	685	4200
B, 221	GM778_A08_49R4_032.fsa	285.934	47	168
B, 222	GM778_A08_49R4_032.fsa	286.98	1998	13171
B, 223	GM778_A08_49R4_032.fsa	288.112	623	3732
B, 224	GM778_A08_49R4_032.fsa	289.069	31	115
B, 225	GM778_A08_49R4_032.fsa	290.286	94	508
B, 226	GM778_A08_49R4_032.fsa	291.329	181	1200
B, 227	GM778_A08_49R4_032.fsa	292.285	986	7417
B, 228	GM778_A08_49R4_032.fsa	293.154	890	6365
B, 229	GM778_A08_49R4_032.fsa	294.195	15	53
B, 230	GM778_A08_49R4_032.fsa	295.409	99	413
B, 231	GM778_A08_49R4_032.fsa	296.536	404	2331
B, 232	GM778_A08_49R4_032.fsa	297.49	88	354
B, 233	GM778_A08_49R4_032.fsa	298.269	108	414
B, 234	GM778_A08_49R4_032.fsa	299.221	353	1959
B, 235	GM778_A08_49R4_032.fsa	300.171	184	931
B, 236	GM778_A08_49R4_032.fsa	301.198	1252	8398
B, 237	GM778_A08_49R4_032.fsa	302.312	222	1236
B, 238	GM778_A08_49R4_032.fsa	303.342	484	2669
B, 239	GM778_A08_49R4_032.fsa	304.46	882	5385
B, 240	GM778_A08_49R4_032.fsa	305.58	349	1974
B, 241	GM778_A08_49R4_032.fsa	306.356	266	1522
B, 242	GM778_A08_49R4_032.fsa	307.22	722	4651
B, 243	GM778_A08_49R4_032.fsa	308.258	303	1573
B, 244	GM778_A08_49R4_032.fsa	309.125	46	174
B, 245	GM778_A08_49R4_032.fsa	310.253	943	7330
B, 246	GM778_A08_49R4_032.fsa	311.906	230	1514
B, 247	GM778_A08_49R4_032.fsa	313.476	212	1375
B, 248	GM778_A08_49R4_032.fsa	314.715	550	3859
B, 249	GM778_A08_49R4_032.fsa	315.967	433	3112
B, 250	GM778_A08_49R4_032.fsa	317.131	29	66
B, 251	GM778_A08_49R4_032.fsa	318.116	352	2333
B, 252	GM778_A08_49R4_032.fsa	319.282	1826	13027
B, 253	GM778_A08_49R4_032.fsa	320.264	16	41
B, 254	GM778_A08_49R4_032.fsa	321.409	1457	10443
B, 255	GM778_A08_49R4_032.fsa	322.464	109	502
B, 256	GM778_A08_49R4_032.fsa	323.606	1322	9640
B, 257	GM778_A08_49R4_032.fsa	324.659	242	1484
B, 258	GM778_A08_49R4_032.fsa	325.624	51	197
B, 259	GM778_A08_49R4_032.fsa	327.814	541	3241
B, 260	GM778_A08_49R4_032.fsa	328.776	26	48
B, 261	GM778_A08_49R4_032.fsa	329.65	324	1797
B, 262	GM778_A08_49R4_032.fsa	330.61	1728	12936
B, 263	GM778_A08_49R4_032.fsa	332.355	405	2456
B, 264	GM778_A08_49R4_032.fsa	333.313	253	1316
B, 265	GM778_A08_49R4_032.fsa	334.097	11	30
B, 266	GM778_A08_49R4_032.fsa	335.315	74	359
B, 267	GM778_A08_49R4_032.fsa	336.357	61	361
B, 268	GM778_A08_49R4_032.fsa	337.486	122	630
B, 269	GM778_A08_49R4_032.fsa	338.44	610	4880
B, 270	GM778_A08_49R4_032.fsa	339.48	566	4409
B, 271	GM778_A08_49R4_032.fsa	341.58	1273	10229
B, 272	GM778_A08_49R4_032.fsa	342.722	1344	10692
B, 273	GM778_A08_49R4_032.fsa	344.478	454	3349
B, 274	GM778_A08_49R4_032.fsa	345.531	207	1270
B, 275	GM778_A08_49R4_032.fsa	346.671	118	601
B, 276	GM778_A08_49R4_032.fsa	347.637	127	768
B, 277	GM778_A08_49R4_032.fsa	348.865	1378	11032
B, 278	GM778_A08_49R4_032.fsa	349.918	403	2939
B, 279	GM778_A08_49R4_032.fsa	350.97	57	274
B, 280	GM778_A08_49R4_032.fsa	352.023	2142	17879
B, 281	GM778_A08_49R4_032.fsa	353.075	333	2278
B, 282	GM778_A08_49R4_032.fsa	355.179	1896	15909
B, 283	GM778_A08_49R4_032.fsa	356.231	128	744
B, 284	GM778_A08_49R4_032.fsa	358.16	537	4154
B, 285	GM778_A08_49R4_032.fsa	359.124	730	5588
B, 286	GM778_A08_49R4_032.fsa	360.348	76	345
B, 287	GM778_A08_49R4_032.fsa	361.304	214	1552
B, 288	GM778_A08_49R4_032.fsa	362.174	293	2101
B, 289	GM778_A08_49R4_032.fsa	364.174	265	1745
B, 290	GM778_A08_49R4_032.fsa	365.217	201	1282
B, 291	GM778_A08_49R4_032.fsa	366.261	183	1055
B, 292	GM778_A08_49R4_032.fsa	367.391	305	2383
B, 293	GM778_A08_49R4_032.fsa	368.261	438	3464
B, 294	GM778_A08_49R4_032.fsa	369.304	56	186
B, 295	GM778_A08_49R4_032.fsa	370.261	29	122
B, 296	GM778_A08_49R4_032.fsa	372.261	431	4003
B, 297	GM778_A08_49R4_032.fsa	373.304	728	6326
B, 298	GM778_A08_49R4_032.fsa	374.435	46	243
B, 299	GM778_A08_49R4_032.fsa	375.478	22	80
B, 300	GM778_A08_49R4_032.fsa	376.435	155	1233
B, 301	GM778_A08_49R4_032.fsa	377.391	99	687
B, 302	GM778_A08_49R4_032.fsa	379.217	1101	9993
O, 1	GM778_A08_49R4_032.fsa	20	7885	78396
O, 2	GM778_A08_49R4_032.fsa	40	7002	50935
O, 3	GM778_A08_49R4_032.fsa	60	13013	73333
O, 4	GM778_A08_49R4_032.fsa	80	8688	48504
O, 5	GM778_A08_49R4_032.fsa	100	13947	71186
O, 6	GM778_A08_49R4_032.fsa	114	15938	79712
O, 7	GM778_A08_49R4_032.fsa	120	12271	63912
O, 8	GM778_A08_49R4_032.fsa	140	10050	50006
O, 9	GM778_A08_49R4_032.fsa	160	10652	54712
O, 10	GM778_A08_49R4_032.fsa	180	12669	65605
O, 11	GM778_A08_49R4_032.fsa	200	9758	51457
O, 12	GM778_A08_49R4_032.fsa	214	9469	51525
O, 13	GM778_A08_49R4_032.fsa	220	7429	42415
O, 14	GM778_A08_49R4_032.fsa	240	10543	62565
O, 15	GM778_A08_49R4_032.fsa	250	4869	29901
O, 16	GM778_A08_49R4_032.fsa	260	7650	48504
O, 17	GM778_A08_49R4_032.fsa	280	8117	55009
O, 18	GM778_A08_49R4_032.fsa	300	7905	57450
O, 19	GM778_A08_49R4_032.fsa	314	5251	39103
O, 20	GM778_A08_49R4_032.fsa	320	5643	43504
O, 21	GM778_A08_49R4_032.fsa	340	7192	58334
O, 22	GM778_A08_49R4_032.fsa	360	5975	50897
O, 23	GM778_A08_49R4_032.fsa	380	4272	37636
O, 24	GM778_A08_49R4_032.fsa	400	5964	54458
O, 25	GM778_A08_49R4_032.fsa	414	5541	53065
O, 26	GM778_A08_49R4_032.fsa	420	5025	49817
O, 27	GM778_A08_49R4_032.fsa	440	6237	62315
O, 28	GM778_A08_49R4_032.fsa	460	6946	69966
O, 29	GM778_A08_49R4_032.fsa	480	6641	69387
O, 30	GM778_A08_49R4_032.fsa	500	2988	31697
O, 31	GM778_A08_49R4_032.fsa	514	3236	34447
O, 32	GM778_A08_49R4_032.fsa	520	7103	77274
O, 33	GM778_A08_49R4_032.fsa	540	5648	63624
O, 34	GM778_A08_49R4_032.fsa	560	3736	41703
O, 35	GM778_A08_49R4_032.fsa	580	5676	63724
O, 36	GM778_A08_49R4_032.fsa	600	3695	41524

## Sheet: 49R5
Dye/Sample Peak	Sample File Name	Size	Height	Area in Point
B, 1	GM778_A09_49R5_040.fsa	55.5555	1484	6688
B, 2	GM778_A09_49R5_040.fsa	56.8871	1953	9745
B, 3	GM778_A09_49R5_040.fsa	57.6987	834	4009
B, 4	GM778_A09_49R5_040.fsa	58.8052	2576	12894
B, 5	GM778_A09_49R5_040.fsa	60.4107	1175	5438
B, 6	GM778_A09_49R5_040.fsa	62.1503	489	2269
B, 7	GM778_A09_49R5_040.fsa	63.1691	41	150
B, 8	GM778_A09_49R5_040.fsa	64.5899	47	160
B, 9	GM778_A09_49R5_040.fsa	65.8027	5799	29201
B, 10	GM778_A09_49R5_040.fsa	67.0107	349	1700
B, 11	GM778_A09_49R5_040.fsa	68.0139	2315	11878
B, 12	GM778_A09_49R5_040.fsa	69.5127	1600	8690
B, 13	GM778_A09_49R5_040.fsa	71.1036	439	2082
B, 14	GM778_A09_49R5_040.fsa	72.1926	236	1108
B, 15	GM778_A09_49R5_040.fsa	73.4747	60	178
B, 16	GM778_A09_49R5_040.fsa	74.5555	2220	11565
B, 17	GM778_A09_49R5_040.fsa	75.2413	702	3306
B, 18	GM778_A09_49R5_040.fsa	76.4135	2234	10681
B, 19	GM778_A09_49R5_040.fsa	77.6783	327	1387
B, 20	GM778_A09_49R5_040.fsa	78.7446	863	4029
B, 21	GM778_A09_49R5_040.fsa	80	166	700
B, 22	GM778_A09_49R5_040.fsa	81.0607	952	4987
B, 23	GM778_A09_49R5_040.fsa	81.7349	327	1650
B, 24	GM778_A09_49R5_040.fsa	82.8893	5055	25107
B, 25	GM778_A09_49R5_040.fsa	84.138	438	2044
B, 26	GM778_A09_49R5_040.fsa	85.4805	53	189
B, 27	GM778_A09_49R5_040.fsa	86.4379	862	4044
B, 28	GM778_A09_49R5_040.fsa	87.5853	118	442
B, 29	GM778_A09_49R5_040.fsa	88.7309	2868	13829
B, 30	GM778_A09_49R5_040.fsa	89.9701	182	686
B, 31	GM778_A09_49R5_040.fsa	90.8268	298	1167
B, 32	GM778_A09_49R5_040.fsa	91.6825	92	310
B, 33	GM778_A09_49R5_040.fsa	92.5374	873	4039
B, 34	GM778_A09_49R5_040.fsa	93.5808	518	2176
B, 35	GM778_A09_49R5_040.fsa	94.8122	543	2440
B, 36	GM778_A09_49R5_040.fsa	96.0416	135	462
B, 37	GM778_A09_49R5_040.fsa	96.9859	321	1256
B, 38	GM778_A09_49R5_040.fsa	97.8348	123	427
B, 39	GM778_A09_49R5_040.fsa	98.6828	457	1859
B, 40	GM778_A09_49R5_040.fsa	99.4358	1468	7216
B, 41	GM778_A09_49R5_040.fsa	100.576	2837	13391
B, 42	GM778_A09_49R5_040.fsa	101.439	89	239
B, 43	GM778_A09_49R5_040.fsa	102.395	505	2115
B, 44	GM778_A09_49R5_040.fsa	103.54	8296	40402
B, 45	GM778_A09_49R5_040.fsa	104.873	481	1950
B, 46	GM778_A09_49R5_040.fsa	106.201	1872	8904
B, 47	GM778_A09_49R5_040.fsa	107.053	480	2138
B, 48	GM778_A09_49R5_040.fsa	108.093	516	2457
B, 49	GM778_A09_49R5_040.fsa	108.847	922	4407
B, 50	GM778_A09_49R5_040.fsa	109.976	2307	10792
B, 51	GM778_A09_49R5_040.fsa	111.196	171	679
B, 52	GM778_A09_49R5_040.fsa	112.413	457	2054
B, 53	GM778_A09_49R5_040.fsa	113.534	1407	6707
B, 54	GM778_A09_49R5_040.fsa	114.55	1399	6718
B, 55	GM778_A09_49R5_040.fsa	115.738	1043	4834
B, 56	GM778_A09_49R5_040.fsa	116.922	477	2157
B, 57	GM778_A09_49R5_040.fsa	118.193	537	2647
B, 58	GM778_A09_49R5_040.fsa	118.826	242	1209
B, 59	GM778_A09_49R5_040.fsa	119.73	2615	12607
B, 60	GM778_A09_49R5_040.fsa	121.603	3226	16135
B, 61	GM778_A09_49R5_040.fsa	122.671	1009	4958
B, 62	GM778_A09_49R5_040.fsa	123.472	138	567
B, 63	GM778_A09_49R5_040.fsa	124.629	304	1448
B, 64	GM778_A09_49R5_040.fsa	125.697	2462	12387
B, 65	GM778_A09_49R5_040.fsa	126.675	695	3453
B, 66	GM778_A09_49R5_040.fsa	127.475	493	2458
B, 67	GM778_A09_49R5_040.fsa	128.72	341	1520
B, 68	GM778_A09_49R5_040.fsa	129.609	283	1167
B, 69	GM778_A09_49R5_040.fsa	130.587	166	646
B, 70	GM778_A09_49R5_040.fsa	131.476	686	3078
B, 71	GM778_A09_49R5_040.fsa	132.275	219	1129
B, 72	GM778_A09_49R5_040.fsa	133.075	1469	6899
B, 73	GM778_A09_49R5_040.fsa	134.319	304	1313
B, 74	GM778_A09_49R5_040.fsa	135.207	652	2815
B, 75	GM778_A09_49R5_040.fsa	136.272	1327	6389
B, 76	GM778_A09_49R5_040.fsa	137.16	1195	5666
B, 77	GM778_A09_49R5_040.fsa	138.225	3099	15016
B, 78	GM778_A09_49R5_040.fsa	139.113	280	1228
B, 79	GM778_A09_49R5_040.fsa	140.365	356	1576
B, 80	GM778_A09_49R5_040.fsa	141.461	268	1057
B, 81	GM778_A09_49R5_040.fsa	142.557	1604	7535
B, 82	GM778_A09_49R5_040.fsa	143.653	2448	11726
B, 83	GM778_A09_49R5_040.fsa	144.475	168	648
B, 84	GM778_A09_49R5_040.fsa	145.48	655	2918
B, 85	GM778_A09_49R5_040.fsa	146.576	1540	6999
B, 86	GM778_A09_49R5_040.fsa	147.671	1543	7268
B, 87	GM778_A09_49R5_040.fsa	148.858	213	937
B, 88	GM778_A09_49R5_040.fsa	149.954	4295	21045
B, 89	GM778_A09_49R5_040.fsa	151.05	1129	5668
B, 90	GM778_A09_49R5_040.fsa	152.237	231	970
B, 91	GM778_A09_49R5_040.fsa	153.333	572	2444
B, 92	GM778_A09_49R5_040.fsa	154.338	2757	12540
B, 93	GM778_A09_49R5_040.fsa	155.342	855	3601
B, 94	GM778_A09_49R5_040.fsa	156.53	3141	14923
B, 95	GM778_A09_49R5_040.fsa	157.534	340	1296
B, 96	GM778_A09_49R5_040.fsa	158.447	426	1714
B, 97	GM778_A09_49R5_040.fsa	159.543	2145	10234
B, 98	GM778_A09_49R5_040.fsa	160.536	1082	4847
B, 99	GM778_A09_49R5_040.fsa	161.34	91	279
B, 100	GM778_A09_49R5_040.fsa	162.412	1173	5353
B, 101	GM778_A09_49R5_040.fsa	163.483	811	3649
B, 102	GM778_A09_49R5_040.fsa	164.375	175	645
B, 103	GM778_A09_49R5_040.fsa	165.445	1563	7162
B, 104	GM778_A09_49R5_040.fsa	166.514	3276	16056
B, 105	GM778_A09_49R5_040.fsa	167.404	336	1244
B, 106	GM778_A09_49R5_040.fsa	168.205	218	758
B, 107	GM778_A09_49R5_040.fsa	169.362	4901	23843
B, 108	GM778_A09_49R5_040.fsa	170.162	231	982
B, 109	GM778_A09_49R5_040.fsa	171.406	275	1264
B, 110	GM778_A09_49R5_040.fsa	172.471	195	895
B, 111	GM778_A09_49R5_040.fsa	173.625	456	2161
B, 112	GM778_A09_49R5_040.fsa	174.6	2148	10854
B, 113	GM778_A09_49R5_040.fsa	175.664	1335	6597
B, 114	GM778_A09_49R5_040.fsa	176.815	279	1439
B, 115	GM778_A09_49R5_040.fsa	177.7	5341	27257
B, 116	GM778_A09_49R5_040.fsa	178.762	1865	9239
B, 117	GM778_A09_49R5_040.fsa	179.912	111	543
B, 118	GM778_A09_49R5_040.fsa	180.987	4749	24116
B, 119	GM778_A09_49R5_040.fsa	182.062	1033	5197
B, 120	GM778_A09_49R5_040.fsa	183.138	216	1134
B, 121	GM778_A09_49R5_040.fsa	184.212	5403	28054
B, 122	GM778_A09_49R5_040.fsa	185.287	720	3788
B, 123	GM778_A09_49R5_040.fsa	186.181	208	967
B, 124	GM778_A09_49R5_040.fsa	187.165	144	741
B, 125	GM778_A09_49R5_040.fsa	188.238	1377	6991
B, 126	GM778_A09_49R5_040.fsa	189.22	1068	5549
B, 127	GM778_A09_49R5_040.fsa	190.47	320	1611
B, 128	GM778_A09_49R5_040.fsa	191.631	439	2111
B, 129	GM778_A09_49R5_040.fsa	192.523	511	2656
B, 130	GM778_A09_49R5_040.fsa	193.414	986	5160
B, 131	GM778_A09_49R5_040.fsa	194.573	34	134
B, 132	GM778_A09_49R5_040.fsa	195.552	854	4146
B, 133	GM778_A09_49R5_040.fsa	196.443	585	2932
B, 134	GM778_A09_49R5_040.fsa	197.599	601	3157
B, 135	GM778_A09_49R5_040.fsa	198.133	610	3639
B, 136	GM778_A09_49R5_040.fsa	199.111	1039	5380
B, 137	GM778_A09_49R5_040.fsa	200.088	298	1544
B, 138	GM778_A09_49R5_040.fsa	201.314	239	1032
B, 139	GM778_A09_49R5_040.fsa	202.453	978	4871
B, 140	GM778_A09_49R5_040.fsa	203.416	243	1097
B, 141	GM778_A09_49R5_040.fsa	204.379	497	2277
B, 142	GM778_A09_49R5_040.fsa	205.429	395	1897
B, 143	GM778_A09_49R5_040.fsa	206.392	1591	8628
B, 144	GM778_A09_49R5_040.fsa	207.267	210	1005
B, 145	GM778_A09_49R5_040.fsa	208.229	832	4246
B, 146	GM778_A09_49R5_040.fsa	209.454	197	910
B, 147	GM778_A09_49R5_040.fsa	210.591	840	4425
B, 148	GM778_A09_49R5_040.fsa	211.465	525	2779
B, 149	GM778_A09_49R5_040.fsa	212.602	124	625
B, 150	GM778_A09_49R5_040.fsa	213.563	5320	28728
B, 151	GM778_A09_49R5_040.fsa	214.707	157	686
B, 152	GM778_A09_49R5_040.fsa	215.767	1333	7243
B, 153	GM778_A09_49R5_040.fsa	216.649	1013	5318
B, 154	GM778_A09_49R5_040.fsa	217.708	16	66
B, 155	GM778_A09_49R5_040.fsa	218.678	2239	12524
B, 156	GM778_A09_49R5_040.fsa	219.559	576	3140
B, 157	GM778_A09_49R5_040.fsa	220.688	120	553
B, 158	GM778_A09_49R5_040.fsa	221.548	1677	9583
B, 159	GM778_A09_49R5_040.fsa	222.408	147	698
B, 160	GM778_A09_49R5_040.fsa	223.613	571	2932
B, 161	GM778_A09_49R5_040.fsa	224.56	1977	11184
B, 162	GM778_A09_49R5_040.fsa	225.42	1132	6116
B, 163	GM778_A09_49R5_040.fsa	226.54	334	1686
B, 164	GM778_A09_49R5_040.fsa	227.401	1194	6967
B, 165	GM778_A09_49R5_040.fsa	228.262	2198	12499
B, 166	GM778_A09_49R5_040.fsa	229.383	54	186
B, 167	GM778_A09_49R5_040.fsa	230.331	1647	9099
B, 168	GM778_A09_49R5_040.fsa	231.452	283	1362
B, 169	GM778_A09_49R5_040.fsa	232.487	642	3490
B, 170	GM778_A09_49R5_040.fsa	233.436	311	1556
B, 171	GM778_A09_49R5_040.fsa	234.385	327	1703
B, 172	GM778_A09_49R5_040.fsa	235.507	362	1757
B, 173	GM778_A09_49R5_040.fsa	236.63	756	3986
B, 174	GM778_A09_49R5_040.fsa	237.494	145	627
B, 175	GM778_A09_49R5_040.fsa	238.358	101	440
B, 176	GM778_A09_49R5_040.fsa	239.308	363	1981
B, 177	GM778_A09_49R5_040.fsa	240.27	291	1521
B, 178	GM778_A09_49R5_040.fsa	241.258	215	1073
B, 179	GM778_A09_49R5_040.fsa	242.155	62	223
B, 180	GM778_A09_49R5_040.fsa	243.14	289	1458
B, 181	GM778_A09_49R5_040.fsa	244.124	371	2070
B, 182	GM778_A09_49R5_040.fsa	245.196	77	270
B, 183	GM778_A09_49R5_040.fsa	246.177	456	2272
B, 184	GM778_A09_49R5_040.fsa	247.246	643	3460
B, 185	GM778_A09_49R5_040.fsa	248.402	516	2701
B, 186	GM778_A09_49R5_040.fsa	249.556	695	3616
B, 187	GM778_A09_49R5_040.fsa	250.599	725	3776
B, 188	GM778_A09_49R5_040.fsa	251.71	833	4175
B, 189	GM778_A09_49R5_040.fsa	252.732	1001	5234
B, 190	GM778_A09_49R5_040.fsa	253.583	240	946
B, 191	GM778_A09_49R5_040.fsa	254.602	3631	21120
B, 192	GM778_A09_49R5_040.fsa	255.619	297	1247
B, 193	GM778_A09_49R5_040.fsa	256.718	84	380
B, 194	GM778_A09_49R5_040.fsa	257.73	484	2720
B, 195	GM778_A09_49R5_040.fsa	258.74	2297	14266
B, 196	GM778_A09_49R5_040.fsa	259.664	141	750
B, 197	GM778_A09_49R5_040.fsa	260.602	112	422
B, 198	GM778_A09_49R5_040.fsa	261.634	976	5994
B, 199	GM778_A09_49R5_040.fsa	262.667	4451	28241
B, 200	GM778_A09_49R5_040.fsa	263.7	64	198
B, 201	GM778_A09_49R5_040.fsa	264.56	253	1228
B, 202	GM778_A09_49R5_040.fsa	265.68	305	1568
B, 203	GM778_A09_49R5_040.fsa	266.627	1577	9523
B, 204	GM778_A09_49R5_040.fsa	267.661	102	400
B, 205	GM778_A09_49R5_040.fsa	268.609	78	348
B, 206	GM778_A09_49R5_040.fsa	269.729	142	763
B, 207	GM778_A09_49R5_040.fsa	270.677	1510	9947
B, 208	GM778_A09_49R5_040.fsa	271.712	427	2553
B, 209	GM778_A09_49R5_040.fsa	272.833	69	310
B, 210	GM778_A09_49R5_040.fsa	273.782	245	1388
B, 211	GM778_A09_49R5_040.fsa	274.904	291	1666
B, 212	GM778_A09_49R5_040.fsa	275.94	95	478
B, 213	GM778_A09_49R5_040.fsa	276.976	94	507
B, 214	GM778_A09_49R5_040.fsa	278.013	127	652
B, 215	GM778_A09_49R5_040.fsa	278.963	123	592
B, 216	GM778_A09_49R5_040.fsa	280	91	457
B, 217	GM778_A09_49R5_040.fsa	281.025	995	6638
B, 218	GM778_A09_49R5_040.fsa	281.965	657	4167
B, 219	GM778_A09_49R5_040.fsa	283.843	2260	15051
B, 220	GM778_A09_49R5_040.fsa	284.866	798	4937
B, 221	GM778_A09_49R5_040.fsa	285.719	55	187
B, 222	GM778_A09_49R5_040.fsa	286.827	2250	15051
B, 223	GM778_A09_49R5_040.fsa	287.935	725	4478
B, 224	GM778_A09_49R5_040.fsa	289.042	37	140
B, 225	GM778_A09_49R5_040.fsa	289.978	105	575
B, 226	GM778_A09_49R5_040.fsa	291.084	202	1332
B, 227	GM778_A09_49R5_040.fsa	292.105	1088	8302
B, 228	GM778_A09_49R5_040.fsa	293.04	1063	7589
B, 229	GM778_A09_49R5_040.fsa	294.145	24	66
B, 230	GM778_A09_49R5_040.fsa	295.334	95	432
B, 231	GM778_A09_49R5_040.fsa	296.353	460	2678
B, 232	GM778_A09_49R5_040.fsa	297.286	94	433
B, 233	GM778_A09_49R5_040.fsa	298.05	115	498
B, 234	GM778_A09_49R5_040.fsa	299.067	396	2294
B, 235	GM778_A09_49R5_040.fsa	300.084	212	1080
B, 236	GM778_A09_49R5_040.fsa	301.09	1402	9535
B, 237	GM778_A09_49R5_040.fsa	302.098	255	1450
B, 238	GM778_A09_49R5_040.fsa	303.192	547	3158
B, 239	GM778_A09_49R5_040.fsa	304.288	1007	6266
B, 240	GM778_A09_49R5_040.fsa	305.387	432	2355
B, 241	GM778_A09_49R5_040.fsa	306.233	323	1903
B, 242	GM778_A09_49R5_040.fsa	307.081	804	5512
B, 243	GM778_A09_49R5_040.fsa	308.101	356	1850
B, 244	GM778_A09_49R5_040.fsa	308.952	56	182
B, 245	GM778_A09_49R5_040.fsa	310.145	1044	8521
B, 246	GM778_A09_49R5_040.fsa	311.684	257	1731
B, 247	GM778_A09_49R5_040.fsa	313.141	218	1501
B, 248	GM778_A09_49R5_040.fsa	314.44	612	4234
B, 249	GM778_A09_49R5_040.fsa	315.762	496	3465
B, 250	GM778_A09_49R5_040.fsa	316.997	31	89
B, 251	GM778_A09_49R5_040.fsa	317.968	394	2661
B, 252	GM778_A09_49R5_040.fsa	319.116	2061	15155
B, 253	GM778_A09_49R5_040.fsa	320.26	17	41
B, 254	GM778_A09_49R5_040.fsa	321.297	1657	11994
B, 255	GM778_A09_49R5_040.fsa	322.333	127	568
B, 256	GM778_A09_49R5_040.fsa	323.454	1499	10959
B, 257	GM778_A09_49R5_040.fsa	324.573	255	1526
B, 258	GM778_A09_49R5_040.fsa	325.519	62	209
B, 259	GM778_A09_49R5_040.fsa	327.665	600	3690
B, 260	GM778_A09_49R5_040.fsa	328.693	36	69
B, 261	GM778_A09_49R5_040.fsa	329.548	373	2021
B, 262	GM778_A09_49R5_040.fsa	330.574	1937	14672
B, 263	GM778_A09_49R5_040.fsa	331.428	111	428
B, 264	GM778_A09_49R5_040.fsa	332.281	463	2724
B, 265	GM778_A09_49R5_040.fsa	333.132	284	1433
B, 266	GM778_A09_49R5_040.fsa	334.068	13	29
B, 267	GM778_A09_49R5_040.fsa	335.173	73	446
B, 268	GM778_A09_49R5_040.fsa	336.192	68	335
B, 269	GM778_A09_49R5_040.fsa	337.294	137	784
B, 270	GM778_A09_49R5_040.fsa	338.31	660	5664
B, 271	GM778_A09_49R5_040.fsa	339.324	663	5049
B, 272	GM778_A09_49R5_040.fsa	341.454	1433	11597
B, 273	GM778_A09_49R5_040.fsa	342.567	1493	12121
B, 274	GM778_A09_49R5_040.fsa	344.277	491	3617
B, 275	GM778_A09_49R5_040.fsa	345.303	199	1292
B, 276	GM778_A09_49R5_040.fsa	346.415	119	671
B, 277	GM778_A09_49R5_040.fsa	347.526	166	1008
B, 278	GM778_A09_49R5_040.fsa	348.638	1549	13070
B, 279	GM778_A09_49R5_040.fsa	349.749	480	3561
B, 280	GM778_A09_49R5_040.fsa	351.885	2442	20921
B, 281	GM778_A09_49R5_040.fsa	352.911	393	2706
B, 282	GM778_A09_49R5_040.fsa	354.961	2092	18402
B, 283	GM778_A09_49R5_040.fsa	357.011	10	24
B, 284	GM778_A09_49R5_040.fsa	357.951	627	4787
B, 285	GM778_A09_49R5_040.fsa	358.975	814	6587
B, 286	GM778_A09_49R5_040.fsa	360.085	99	463
B, 287	GM778_A09_49R5_040.fsa	361.104	256	1845
B, 288	GM778_A09_49R5_040.fsa	361.954	328	2497
B, 289	GM778_A09_49R5_040.fsa	363.143	26	70
B, 290	GM778_A09_49R5_040.fsa	363.908	271	1872
B, 291	GM778_A09_49R5_040.fsa	365.098	236	1424
B, 292	GM778_A09_49R5_040.fsa	366.118	192	1089
B, 293	GM778_A09_49R5_040.fsa	367.224	338	2448
B, 294	GM778_A09_49R5_040.fsa	368.075	464	3795
B, 295	GM778_A09_49R5_040.fsa	369.181	61	299
B, 296	GM778_A09_49R5_040.fsa	370.032	27	85
B, 297	GM778_A09_49R5_040.fsa	371.99	472	4315
B, 298	GM778_A09_49R5_040.fsa	373.097	811	7138
B, 299	GM778_A09_49R5_040.fsa	374.204	41	213
B, 300	GM778_A09_49R5_040.fsa	374.971	28	84
B, 301	GM778_A09_49R5_040.fsa	376.078	177	1434
B, 302	GM778_A09_49R5_040.fsa	376.845	105	717
B, 303	GM778_A09_49R5_040.fsa	378.977	1231	11131
O, 1	GM778_A09_49R5_040.fsa	20	6436	66298
O, 2	GM778_A09_49R5_040.fsa	40	5163	41891
O, 3	GM778_A09_49R5_040.fsa	60	10263	58443
O, 4	GM778_A09_49R5_040.fsa	80	6805	38191
O, 5	GM778_A09_49R5_040.fsa	100	10673	55142
O, 6	GM778_A09_49R5_040.fsa	114	12026	62469
O, 7	GM778_A09_49R5_040.fsa	120	9436	50268
O, 8	GM778_A09_49R5_040.fsa	140	7918	40710
O, 9	GM778_A09_49R5_040.fsa	160	8595	44509
O, 10	GM778_A09_49R5_040.fsa	180	10578	55377
O, 11	GM778_A09_49R5_040.fsa	200	8318	45977
O, 12	GM778_A09_49R5_040.fsa	214	8406	46663
O, 13	GM778_A09_49R5_040.fsa	220	6736	38982
O, 14	GM778_A09_49R5_040.fsa	240	9428	56538
O, 15	GM778_A09_49R5_040.fsa	250	4424	27789
O, 16	GM778_A09_49R5_040.fsa	260	6814	44184
O, 17	GM778_A09_49R5_040.fsa	280	7347	50540
O, 18	GM778_A09_49R5_040.fsa	300	7277	52828
O, 19	GM778_A09_49R5_040.fsa	314	4706	35634
O, 20	GM778_A09_49R5_040.fsa	320	5144	39862
O, 21	GM778_A09_49R5_040.fsa	340	6476	53645
O, 22	GM778_A09_49R5_040.fsa	360	5248	45990
O, 23	GM778_A09_49R5_040.fsa	380	3722	33654
O, 24	GM778_A09_49R5_040.fsa	400	5212	48823
O, 25	GM778_A09_49R5_040.fsa	414	4804	47183
O, 26	GM778_A09_49R5_040.fsa	420	4367	44428
O, 27	GM778_A09_49R5_040.fsa	440	5324	55313
O, 28	GM778_A09_49R5_040.fsa	460	5862	61928
O, 29	GM778_A09_49R5_040.fsa	480	5644	60848
O, 30	GM778_A09_49R5_040.fsa	500	2530	28389
O, 31	GM778_A09_49R5_040.fsa	514	2695	30674
O, 32	GM778_A09_49R5_040.fsa	520	6095	69672
O, 33	GM778_A09_49R5_040.fsa	540	4958	57271
O, 34	GM778_A09_49R5_040.fsa	560	3209	37717
O, 35	GM778_A09_49R5_040.fsa	580	4920	58498
O, 36	GM778_A09_49R5_040.fsa	600	3202	38125

## Sheet: 49R6
Dye/Sample Peak	Sample File Name	Size	Height	Area in Point
B, 1	GM778_A10_49R6_040.fsa	55.6832	1619	7405
B, 2	GM778_A10_49R6_040.fsa	56.9046	2179	10973
B, 3	GM778_A10_49R6_040.fsa	57.812	914	4402
B, 4	GM778_A10_49R6_040.fsa	58.9113	2908	14244
B, 5	GM778_A10_49R6_040.fsa	60.519	1305	5969
B, 6	GM778_A10_49R6_040.fsa	62.175	559	2664
B, 7	GM778_A10_49R6_040.fsa	63.3091	56	210
B, 8	GM778_A10_49R6_040.fsa	64.7472	39	118
B, 9	GM778_A10_49R6_040.fsa	65.8732	6485	31451
B, 10	GM778_A10_49R6_040.fsa	67.0976	342	1516
B, 11	GM778_A10_49R6_040.fsa	68.1147	2515	12637
B, 12	GM778_A10_49R6_040.fsa	69.6349	1802	8631
B, 13	GM778_A10_49R6_040.fsa	71.1487	501	2346
B, 14	GM778_A10_49R6_040.fsa	72.1543	245	1112
B, 15	GM778_A10_49R6_040.fsa	73.5574	71	241
B, 16	GM778_A10_49R6_040.fsa	74.5562	2474	12651
B, 17	GM778_A10_49R6_040.fsa	75.3533	711	3375
B, 18	GM778_A10_49R6_040.fsa	76.4463	2291	11080
B, 19	GM778_A10_49R6_040.fsa	77.7337	353	1493
B, 20	GM778_A10_49R6_040.fsa	78.8194	930	4163
B, 21	GM778_A10_49R6_040.fsa	80.0974	145	602
B, 22	GM778_A10_49R6_040.fsa	81.0711	1043	5395
B, 23	GM778_A10_49R6_040.fsa	81.8492	353	1869
B, 24	GM778_A10_49R6_040.fsa	82.9177	5295	26383
B, 25	GM778_A10_49R6_040.fsa	84.1785	459	2173
B, 26	GM778_A10_49R6_040.fsa	85.4371	51	180
B, 27	GM778_A10_49R6_040.fsa	86.5005	897	4122
B, 28	GM778_A10_49R6_040.fsa	87.6589	144	488
B, 29	GM778_A10_49R6_040.fsa	88.8154	3108	14327
B, 30	GM778_A10_49R6_040.fsa	89.9702	186	609
B, 31	GM778_A10_49R6_040.fsa	90.8352	312	1193
B, 32	GM778_A10_49R6_040.fsa	91.6991	95	288
B, 33	GM778_A10_49R6_040.fsa	92.6579	923	4113
B, 34	GM778_A10_49R6_040.fsa	93.6154	507	2194
B, 35	GM778_A10_49R6_040.fsa	94.8584	586	2523
B, 36	GM778_A10_49R6_040.fsa	96.0994	127	456
B, 37	GM778_A10_49R6_040.fsa	96.9574	330	1231
B, 38	GM778_A10_49R6_040.fsa	97.9095	110	293
B, 39	GM778_A10_49R6_040.fsa	98.7654	465	1892
B, 40	GM778_A10_49R6_040.fsa	99.5254	1496	7146
B, 41	GM778_A10_49R6_040.fsa	100.583	2994	13611
B, 42	GM778_A10_49R6_040.fsa	101.553	104	316
B, 43	GM778_A10_49R6_040.fsa	102.425	536	2117
B, 44	GM778_A10_49R6_040.fsa	103.585	8871	42045
B, 45	GM778_A10_49R6_040.fsa	104.934	509	2051
B, 46	GM778_A10_49R6_040.fsa	106.185	2024	9379
B, 47	GM778_A10_49R6_040.fsa	107.144	534	2497
B, 48	GM778_A10_49R6_040.fsa	108.102	580	2651
B, 49	GM778_A10_49R6_040.fsa	108.867	1016	4827
B, 50	GM778_A10_49R6_040.fsa	110.012	2405	11295
B, 51	GM778_A10_49R6_040.fsa	111.25	187	697
B, 52	GM778_A10_49R6_040.fsa	112.484	486	2196
B, 53	GM778_A10_49R6_040.fsa	113.527	1494	7016
B, 54	GM778_A10_49R6_040.fsa	114.651	1470	6863
B, 55	GM778_A10_49R6_040.fsa	115.764	1052	4946
B, 56	GM778_A10_49R6_040.fsa	116.967	575	2717
B, 57	GM778_A10_49R6_040.fsa	118.257	552	2695
B, 58	GM778_A10_49R6_040.fsa	118.992	278	1440
B, 59	GM778_A10_49R6_040.fsa	119.817	2796	13387
B, 60	GM778_A10_49R6_040.fsa	121.626	3466	16780
B, 61	GM778_A10_49R6_040.fsa	122.709	1097	5110
B, 62	GM778_A10_49R6_040.fsa	123.611	164	550
B, 63	GM778_A10_49R6_040.fsa	124.694	312	1471
B, 64	GM778_A10_49R6_040.fsa	125.776	2570	12835
B, 65	GM778_A10_49R6_040.fsa	126.768	699	3505
B, 66	GM778_A10_49R6_040.fsa	127.489	515	2445
B, 67	GM778_A10_49R6_040.fsa	128.751	344	1435
B, 68	GM778_A10_49R6_040.fsa	129.652	270	1184
B, 69	GM778_A10_49R6_040.fsa	130.643	168	596
B, 70	GM778_A10_49R6_040.fsa	131.544	688	3081
B, 71	GM778_A10_49R6_040.fsa	132.354	222	925
B, 72	GM778_A10_49R6_040.fsa	133.164	1492	7183
B, 73	GM778_A10_49R6_040.fsa	134.424	378	1543
B, 74	GM778_A10_49R6_040.fsa	135.234	728	3299
B, 75	GM778_A10_49R6_040.fsa	136.404	1416	6882
B, 76	GM778_A10_49R6_040.fsa	137.213	1266	6028
B, 77	GM778_A10_49R6_040.fsa	138.292	3235	15405
B, 78	GM778_A10_49R6_040.fsa	139.191	291	1287
B, 79	GM778_A10_49R6_040.fsa	140.37	344	1538
B, 80	GM778_A10_49R6_040.fsa	141.48	261	980
B, 81	GM778_A10_49R6_040.fsa	142.683	1644	7512
B, 82	GM778_A10_49R6_040.fsa	143.701	2521	11891
B, 83	GM778_A10_49R6_040.fsa	144.533	164	571
B, 84	GM778_A10_49R6_040.fsa	145.459	667	2877
B, 85	GM778_A10_49R6_040.fsa	146.569	1584	7030
B, 86	GM778_A10_49R6_040.fsa	147.68	1618	7137
B, 87	GM778_A10_49R6_040.fsa	148.883	201	1008
B, 88	GM778_A10_49R6_040.fsa	149.994	4403	20983
B, 89	GM778_A10_49R6_040.fsa	151.106	1117	5531
B, 90	GM778_A10_49R6_040.fsa	152.31	196	789
B, 91	GM778_A10_49R6_040.fsa	153.328	623	2543
B, 92	GM778_A10_49R6_040.fsa	154.347	2792	12795
B, 93	GM778_A10_49R6_040.fsa	155.366	882	3695
B, 94	GM778_A10_49R6_040.fsa	156.478	3219	14997
B, 95	GM778_A10_49R6_040.fsa	157.59	362	1370
B, 96	GM778_A10_49R6_040.fsa	158.424	430	1684
B, 97	GM778_A10_49R6_040.fsa	159.536	2185	9854
B, 98	GM778_A10_49R6_040.fsa	160.546	1060	4695
B, 99	GM778_A10_49R6_040.fsa	161.456	102	318
B, 100	GM778_A10_49R6_040.fsa	162.456	1179	5412
B, 101	GM778_A10_49R6_040.fsa	163.455	810	3585
B, 102	GM778_A10_49R6_040.fsa	164.363	170	627
B, 103	GM778_A10_49R6_040.fsa	165.453	1563	7120
B, 104	GM778_A10_49R6_040.fsa	166.541	3351	15599
B, 105	GM778_A10_49R6_040.fsa	167.448	296	1088
B, 106	GM778_A10_49R6_040.fsa	168.263	219	749
B, 107	GM778_A10_49R6_040.fsa	169.35	4834	23212
B, 108	GM778_A10_49R6_040.fsa	170.255	215	838
B, 109	GM778_A10_49R6_040.fsa	171.521	278	1256
B, 110	GM778_A10_49R6_040.fsa	172.606	191	784
B, 111	GM778_A10_49R6_040.fsa	173.6	463	2243
B, 112	GM778_A10_49R6_040.fsa	174.683	2194	10737
B, 113	GM778_A10_49R6_040.fsa	175.766	1319	6429
B, 114	GM778_A10_49R6_040.fsa	176.938	281	1298
B, 115	GM778_A10_49R6_040.fsa	177.749	5358	26066
B, 116	GM778_A10_49R6_040.fsa	178.83	1809	8617
B, 117	GM778_A10_49R6_040.fsa	180	93	346
B, 118	GM778_A10_49R6_040.fsa	181.092	4705	22817
B, 119	GM778_A10_49R6_040.fsa	182.093	976	4659
B, 120	GM778_A10_49R6_040.fsa	183.275	214	975
B, 121	GM778_A10_49R6_040.fsa	184.274	5243	26060
B, 122	GM778_A10_49R6_040.fsa	185.364	699	3288
B, 123	GM778_A10_49R6_040.fsa	186.271	178	725
B, 124	GM778_A10_49R6_040.fsa	187.268	136	564
B, 125	GM778_A10_49R6_040.fsa	188.265	1302	6663
B, 126	GM778_A10_49R6_040.fsa	189.352	1058	5256
B, 127	GM778_A10_49R6_040.fsa	190.438	310	1375
B, 128	GM778_A10_49R6_040.fsa	191.704	433	2139
B, 129	GM778_A10_49R6_040.fsa	192.518	483	2530
B, 130	GM778_A10_49R6_040.fsa	193.511	932	4653
B, 131	GM778_A10_49R6_040.fsa	194.595	38	138
B, 132	GM778_A10_49R6_040.fsa	195.587	814	4039
B, 133	GM778_A10_49R6_040.fsa	196.488	574	2727
B, 134	GM778_A10_49R6_040.fsa	197.57	572	2947
B, 135	GM778_A10_49R6_040.fsa	198.2	584	3303
B, 136	GM778_A10_49R6_040.fsa	199.19	969	4994
B, 137	GM778_A10_49R6_040.fsa	200.176	299	1374
B, 138	GM778_A10_49R6_040.fsa	201.324	221	970
B, 139	GM778_A10_49R6_040.fsa	202.472	929	4510
B, 140	GM778_A10_49R6_040.fsa	203.444	229	940
B, 141	GM778_A10_49R6_040.fsa	204.417	455	2018
B, 142	GM778_A10_49R6_040.fsa	205.478	337	1592
B, 143	GM778_A10_49R6_040.fsa	206.364	1587	7742
B, 144	GM778_A10_49R6_040.fsa	207.338	188	806
B, 145	GM778_A10_49R6_040.fsa	208.225	791	3920
B, 146	GM778_A10_49R6_040.fsa	209.467	191	818
B, 147	GM778_A10_49R6_040.fsa	210.532	780	3952
B, 148	GM778_A10_49R6_040.fsa	211.421	482	2478
B, 149	GM778_A10_49R6_040.fsa	212.665	147	742
B, 150	GM778_A10_49R6_040.fsa	213.555	5033	26664
B, 151	GM778_A10_49R6_040.fsa	214.637	158	662
B, 152	GM778_A10_49R6_040.fsa	215.819	1225	6416
B, 153	GM778_A10_49R6_040.fsa	216.728	935	4935
B, 154	GM778_A10_49R6_040.fsa	218.727	2099	11347
B, 155	GM778_A10_49R6_040.fsa	219.636	561	2849
B, 156	GM778_A10_49R6_040.fsa	220.793	93	478
B, 157	GM778_A10_49R6_040.fsa	221.674	1630	8799
B, 158	GM778_A10_49R6_040.fsa	222.555	139	650
B, 159	GM778_A10_49R6_040.fsa	223.699	503	2483
B, 160	GM778_A10_49R6_040.fsa	224.667	1815	9914
B, 161	GM778_A10_49R6_040.fsa	225.546	1012	5368
B, 162	GM778_A10_49R6_040.fsa	226.601	292	1430
B, 163	GM778_A10_49R6_040.fsa	227.479	1117	5981
B, 164	GM778_A10_49R6_040.fsa	228.445	2041	11237
B, 165	GM778_A10_49R6_040.fsa	229.586	61	249
B, 166	GM778_A10_49R6_040.fsa	230.463	1588	8351
B, 167	GM778_A10_49R6_040.fsa	231.515	272	1321
B, 168	GM778_A10_49R6_040.fsa	232.654	605	3108
B, 169	GM778_A10_49R6_040.fsa	233.617	281	1380
B, 170	GM778_A10_49R6_040.fsa	234.493	320	1587
B, 171	GM778_A10_49R6_040.fsa	235.63	355	1583
B, 172	GM778_A10_49R6_040.fsa	236.767	703	3657
B, 173	GM778_A10_49R6_040.fsa	237.641	136	569
B, 174	GM778_A10_49R6_040.fsa	238.515	88	428
B, 175	GM778_A10_49R6_040.fsa	239.389	359	1836
B, 176	GM778_A10_49R6_040.fsa	240.362	274	1420
B, 177	GM778_A10_49R6_040.fsa	241.266	209	1020
B, 178	GM778_A10_49R6_040.fsa	242.17	61	252
B, 179	GM778_A10_49R6_040.fsa	243.163	263	1325
B, 180	GM778_A10_49R6_040.fsa	244.155	344	1868
B, 181	GM778_A10_49R6_040.fsa	245.236	64	222
B, 182	GM778_A10_49R6_040.fsa	246.316	405	1985
B, 183	GM778_A10_49R6_040.fsa	247.396	599	3076
B, 184	GM778_A10_49R6_040.fsa	248.384	482	2355
B, 185	GM778_A10_49R6_040.fsa	249.551	674	3297
B, 186	GM778_A10_49R6_040.fsa	250.613	668	3393
B, 187	GM778_A10_49R6_040.fsa	251.75	776	3654
B, 188	GM778_A10_49R6_040.fsa	252.798	970	4708
B, 189	GM778_A10_49R6_040.fsa	253.582	244	946
B, 190	GM778_A10_49R6_040.fsa	254.627	3428	19040
B, 191	GM778_A10_49R6_040.fsa	255.584	308	1238
B, 192	GM778_A10_49R6_040.fsa	256.712	96	430
B, 193	GM778_A10_49R6_040.fsa	257.752	453	2645
B, 194	GM778_A10_49R6_040.fsa	258.791	2176	13021
B, 195	GM778_A10_49R6_040.fsa	259.741	157	767
B, 196	GM778_A10_49R6_040.fsa	260.702	114	426
B, 197	GM778_A10_49R6_040.fsa	261.667	886	5593
B, 198	GM778_A10_49R6_040.fsa	262.72	4123	25561
B, 199	GM778_A10_49R6_040.fsa	263.773	62	253
B, 200	GM778_A10_49R6_040.fsa	264.738	268	1229
B, 201	GM778_A10_49R6_040.fsa	265.791	304	1580
B, 202	GM778_A10_49R6_040.fsa	266.756	1482	8721
B, 203	GM778_A10_49R6_040.fsa	267.721	93	379
B, 204	GM778_A10_49R6_040.fsa	268.686	75	339
B, 205	GM778_A10_49R6_040.fsa	269.826	159	886
B, 206	GM778_A10_49R6_040.fsa	270.791	1445	9041
B, 207	GM778_A10_49R6_040.fsa	271.844	409	2523
B, 208	GM778_A10_49R6_040.fsa	272.984	76	345
B, 209	GM778_A10_49R6_040.fsa	273.861	251	1437
B, 210	GM778_A10_49R6_040.fsa	275.001	268	1562
B, 211	GM778_A10_49R6_040.fsa	276.141	91	430
B, 212	GM778_A10_49R6_040.fsa	277.018	93	441
B, 213	GM778_A10_49R6_040.fsa	278.071	128	606
B, 214	GM778_A10_49R6_040.fsa	279.035	120	516
B, 215	GM778_A10_49R6_040.fsa	280.087	97	524
B, 216	GM778_A10_49R6_040.fsa	281.13	957	6115
B, 217	GM778_A10_49R6_040.fsa	282.085	657	4145
B, 218	GM778_A10_49R6_040.fsa	283.908	2106	13564
B, 219	GM778_A10_49R6_040.fsa	284.949	745	4362
B, 220	GM778_A10_49R6_040.fsa	285.817	50	170
B, 221	GM778_A10_49R6_040.fsa	286.944	2136	13619
B, 222	GM778_A10_49R6_040.fsa	287.984	680	3886
B, 223	GM778_A10_49R6_040.fsa	289.023	29	127
B, 224	GM778_A10_49R6_040.fsa	290.149	108	586
B, 225	GM778_A10_49R6_040.fsa	291.101	191	1239
B, 226	GM778_A10_49R6_040.fsa	292.226	1073	7622
B, 227	GM778_A10_49R6_040.fsa	293.091	969	6597
B, 228	GM778_A10_49R6_040.fsa	294.215	24	98
B, 229	GM778_A10_49R6_040.fsa	295.425	114	520
B, 230	GM778_A10_49R6_040.fsa	296.375	437	2477
B, 231	GM778_A10_49R6_040.fsa	297.325	96	390
B, 232	GM778_A10_49R6_040.fsa	298.188	105	431
B, 233	GM778_A10_49R6_040.fsa	299.137	390	2075
B, 234	GM778_A10_49R6_040.fsa	300.17	180	870
B, 235	GM778_A10_49R6_040.fsa	301.106	1313	8536
B, 236	GM778_A10_49R6_040.fsa	302.129	228	1252
B, 237	GM778_A10_49R6_040.fsa	303.326	510	2765
B, 238	GM778_A10_49R6_040.fsa	304.269	955	5556
B, 239	GM778_A10_49R6_040.fsa	305.473	402	2155
B, 240	GM778_A10_49R6_040.fsa	306.248	296	1785
B, 241	GM778_A10_49R6_040.fsa	307.112	791	4760
B, 242	GM778_A10_49R6_040.fsa	308.15	346	1755
B, 243	GM778_A10_49R6_040.fsa	309.105	76	275
B, 244	GM778_A10_49R6_040.fsa	310.149	1018	7522
B, 245	GM778_A10_49R6_040.fsa	311.807	257	1613
B, 246	GM778_A10_49R6_040.fsa	313.473	209	1343
B, 247	GM778_A10_49R6_040.fsa	314.635	591	3896
B, 248	GM778_A10_49R6_040.fsa	315.907	473	3140
B, 249	GM778_A10_49R6_040.fsa	317.179	23	75
B, 250	GM778_A10_49R6_040.fsa	318.179	401	2432
B, 251	GM778_A10_49R6_040.fsa	319.363	1917	13702
B, 252	GM778_A10_49R6_040.fsa	320.44	21	56
B, 253	GM778_A10_49R6_040.fsa	321.407	1557	10686
B, 254	GM778_A10_49R6_040.fsa	322.548	114	500
B, 255	GM778_A10_49R6_040.fsa	323.687	1416	9898
B, 256	GM778_A10_49R6_040.fsa	324.736	255	1445
B, 257	GM778_A10_49R6_040.fsa	325.609	69	244
B, 258	GM778_A10_49R6_040.fsa	326.828	10	27
B, 259	GM778_A10_49R6_040.fsa	327.872	584	3489
B, 260	GM778_A10_49R6_040.fsa	328.827	59	103
B, 261	GM778_A10_49R6_040.fsa	329.694	359	2011
B, 262	GM778_A10_49R6_040.fsa	330.646	1836	13081
B, 263	GM778_A10_49R6_040.fsa	331.51	118	523
B, 264	GM778_A10_49R6_040.fsa	332.459	461	2649
B, 265	GM778_A10_49R6_040.fsa	333.321	288	1412
B, 266	GM778_A10_49R6_040.fsa	335.298	78	444
B, 267	GM778_A10_49R6_040.fsa	336.413	85	428
B, 268	GM778_A10_49R6_040.fsa	337.44	154	980
B, 269	GM778_A10_49R6_040.fsa	338.38	657	5354
B, 270	GM778_A10_49R6_040.fsa	339.489	651	4806
B, 271	GM778_A10_49R6_040.fsa	341.57	1325	10388
B, 272	GM778_A10_49R6_040.fsa	342.618	1440	11119
B, 273	GM778_A10_49R6_040.fsa	344.45	482	3445
B, 274	GM778_A10_49R6_040.fsa	345.411	205	1221
B, 275	GM778_A10_49R6_040.fsa	346.546	132	720
B, 276	GM778_A10_49R6_040.fsa	347.593	163	965
B, 277	GM778_A10_49R6_040.fsa	348.728	1460	11476
B, 278	GM778_A10_49R6_040.fsa	349.776	458	3325
B, 279	GM778_A10_49R6_040.fsa	351.96	2292	18698
B, 280	GM778_A10_49R6_040.fsa	353.008	365	2443
B, 281	GM778_A10_49R6_040.fsa	355.105	2027	16407
B, 282	GM778_A10_49R6_040.fsa	355.979	135	863
B, 283	GM778_A10_49R6_040.fsa	358.077	615	4385
B, 284	GM778_A10_49R6_040.fsa	359.038	787	5870
B, 285	GM778_A10_49R6_040.fsa	360.174	95	430
B, 286	GM778_A10_49R6_040.fsa	361.216	247	1650
B, 287	GM778_A10_49R6_040.fsa	362.172	301	2280
B, 288	GM778_A10_49R6_040.fsa	364.083	285	1853
B, 289	GM778_A10_49R6_040.fsa	365.126	244	1413
B, 290	GM778_A10_49R6_040.fsa	366.256	212	1269
B, 291	GM778_A10_49R6_040.fsa	367.386	361	2644
B, 292	GM778_A10_49R6_040.fsa	368.169	485	3707
B, 293	GM778_A10_49R6_040.fsa	369.212	91	407
B, 294	GM778_A10_49R6_040.fsa	370.255	36	144
B, 295	GM778_A10_49R6_040.fsa	372.169	471	4070
B, 296	GM778_A10_49R6_040.fsa	373.3	799	6609
B, 297	GM778_A10_49R6_040.fsa	374.256	49	277
B, 298	GM778_A10_49R6_040.fsa	375.213	20	98
B, 299	GM778_A10_49R6_040.fsa	376.344	178	1258
B, 300	GM778_A10_49R6_040.fsa	377.128	117	763
B, 301	GM778_A10_49R6_040.fsa	379.217	1159	10440
O, 1	GM778_A10_49R6_040.fsa	20	6981	71273
O, 2	GM778_A10_49R6_040.fsa	40	6315	46331
O, 3	GM778_A10_49R6_040.fsa	60	11896	66473
O, 4	GM778_A10_49R6_040.fsa	80	7929	44363
O, 5	GM778_A10_49R6_040.fsa	100	12371	64586
O, 6	GM778_A10_49R6_040.fsa	114	14272	72481
O, 7	GM778_A10_49R6_040.fsa	120	10941	58057
O, 8	GM778_A10_49R6_040.fsa	140	8927	46130
O, 9	GM778_A10_49R6_040.fsa	160	9455	49517
O, 10	GM778_A10_49R6_040.fsa	180	11739	59067
O, 11	GM778_A10_49R6_040.fsa	200	8974	46669
O, 12	GM778_A10_49R6_040.fsa	214	8759	47584
O, 13	GM778_A10_49R6_040.fsa	220	7022	39368
O, 14	GM778_A10_49R6_040.fsa	240	9954	57471
O, 15	GM778_A10_49R6_040.fsa	250	4515	27288
O, 16	GM778_A10_49R6_040.fsa	260	7273	44865
O, 17	GM778_A10_49R6_040.fsa	280	7703	49890
O, 18	GM778_A10_49R6_040.fsa	300	7613	52313
O, 19	GM778_A10_49R6_040.fsa	314	4943	35341
O, 20	GM778_A10_49R6_040.fsa	320	5426	39946
O, 21	GM778_A10_49R6_040.fsa	340	6782	52465
O, 22	GM778_A10_49R6_040.fsa	360	5709	45875
O, 23	GM778_A10_49R6_040.fsa	380	4009	33926
O, 24	GM778_A10_49R6_040.fsa	400	5701	50154
O, 25	GM778_A10_49R6_040.fsa	414	5263	47900
O, 26	GM778_A10_49R6_040.fsa	420	4748	45404
O, 27	GM778_A10_49R6_040.fsa	440	5894	56285
O, 28	GM778_A10_49R6_040.fsa	460	6517	63284
O, 29	GM778_A10_49R6_040.fsa	480	6288	62227
O, 30	GM778_A10_49R6_040.fsa	500	2847	28813
O, 31	GM778_A10_49R6_040.fsa	514	3042	31005
O, 32	GM778_A10_49R6_040.fsa	520	6755	69474
O, 33	GM778_A10_49R6_040.fsa	540	5408	57816
O, 34	GM778_A10_49R6_040.fsa	560	3504	37721
O, 35	GM778_A10_49R6_040.fsa	580	5397	58225
O, 36	GM778_A10_49R6_040.fsa	600	3536	38197

## Sheet: 50R2
Dye/Sample Peak	Sample File Name	Size	Height	Area in Point
B, 1	GM778_A11_50R2_048.fsa	55.5874	711	3219
B, 2	GM778_A11_50R2_048.fsa	56.8072	990	4912
B, 3	GM778_A11_50R2_048.fsa	57.7139	400	1916
B, 4	GM778_A11_50R2_048.fsa	58.8128	1301	6466
B, 5	GM778_A11_50R2_048.fsa	60.5087	557	2587
B, 6	GM778_A11_50R2_048.fsa	62.1307	270	1258
B, 7	GM778_A11_50R2_048.fsa	63.2409	59	283
B, 8	GM778_A11_50R2_048.fsa	64.7484	24	89
B, 9	GM778_A11_50R2_048.fsa	65.8493	2901	14279
B, 10	GM778_A11_50R2_048.fsa	67.0457	186	749
B, 11	GM778_A11_50R2_048.fsa	68.0391	1146	5735
B, 12	GM778_A11_50R2_048.fsa	69.6219	799	3995
B, 13	GM778_A11_50R2_048.fsa	71.0984	264	1302
B, 14	GM778_A11_50R2_048.fsa	72.0787	158	746
B, 15	GM778_A11_50R2_048.fsa	73.4459	114	445
B, 16	GM778_A11_50R2_048.fsa	74.5158	1171	6188
B, 17	GM778_A11_50R2_048.fsa	75.2915	365	1790
B, 18	GM778_A11_50R2_048.fsa	76.4514	1149	5517
B, 19	GM778_A11_50R2_048.fsa	77.703	194	876
B, 20	GM778_A11_50R2_048.fsa	78.758	481	2238
B, 21	GM778_A11_50R2_048.fsa	80.0952	128	582
B, 22	GM778_A11_50R2_048.fsa	81.0467	548	2824
B, 23	GM778_A11_50R2_048.fsa	81.8069	190	910
B, 24	GM778_A11_50R2_048.fsa	82.8509	2491	12665
B, 25	GM778_A11_50R2_048.fsa	84.1774	277	1235
B, 26	GM778_A11_50R2_048.fsa	85.407	112	471
B, 27	GM778_A11_50R2_048.fsa	86.4458	435	2000
B, 28	GM778_A11_50R2_048.fsa	87.5773	119	489
B, 29	GM778_A11_50R2_048.fsa	88.801	1541	7565
B, 30	GM778_A11_50R2_048.fsa	89.9288	152	668
B, 31	GM778_A11_50R2_048.fsa	90.7735	147	557
B, 32	GM778_A11_50R2_048.fsa	91.7109	63	197
B, 33	GM778_A11_50R2_048.fsa	92.5534	459	2035
B, 34	GM778_A11_50R2_048.fsa	93.5819	296	1256
B, 35	GM778_A11_50R2_048.fsa	94.7955	327	1487
B, 36	GM778_A11_50R2_048.fsa	96.1002	106	408
B, 37	GM778_A11_50R2_048.fsa	96.9376	198	762
B, 38	GM778_A11_50R2_048.fsa	97.7741	103	333
B, 39	GM778_A11_50R2_048.fsa	98.7024	252	1033
B, 40	GM778_A11_50R2_048.fsa	99.4442	715	3586
B, 41	GM778_A11_50R2_048.fsa	100.569	1376	6556
B, 42	GM778_A11_50R2_048.fsa	101.514	53	163
B, 43	GM778_A11_50R2_048.fsa	102.27	297	1270
B, 44	GM778_A11_50R2_048.fsa	103.494	4158	20761
B, 45	GM778_A11_50R2_048.fsa	104.809	326	1370
B, 46	GM778_A11_50R2_048.fsa	106.121	1054	5008
B, 47	GM778_A11_50R2_048.fsa	107.055	251	1114
B, 48	GM778_A11_50R2_048.fsa	108.08	262	1208
B, 49	GM778_A11_50R2_048.fsa	108.824	445	2088
B, 50	GM778_A11_50R2_048.fsa	109.938	1067	4922
B, 51	GM778_A11_50R2_048.fsa	111.235	99	443
B, 52	GM778_A11_50R2_048.fsa	112.343	213	967
B, 53	GM778_A11_50R2_048.fsa	113.448	593	2762
B, 54	GM778_A11_50R2_048.fsa	114.541	715	3320
B, 55	GM778_A11_50R2_048.fsa	115.712	537	2567
B, 56	GM778_A11_50R2_048.fsa	116.878	329	1546
B, 57	GM778_A11_50R2_048.fsa	118.041	334	1603
B, 58	GM778_A11_50R2_048.fsa	118.844	285	1326
B, 59	GM778_A11_50R2_048.fsa	119.644	1280	6220
B, 60	GM778_A11_50R2_048.fsa	121.499	1593	7807
B, 61	GM778_A11_50R2_048.fsa	122.557	565	2575
B, 62	GM778_A11_50R2_048.fsa	123.438	83	310
B, 63	GM778_A11_50R2_048.fsa	124.584	185	881
B, 64	GM778_A11_50R2_048.fsa	125.642	1274	6368
B, 65	GM778_A11_50R2_048.fsa	126.611	397	1952
B, 66	GM778_A11_50R2_048.fsa	127.404	317	1542
B, 67	GM778_A11_50R2_048.fsa	128.638	223	1030
B, 68	GM778_A11_50R2_048.fsa	129.607	162	728
B, 69	GM778_A11_50R2_048.fsa	130.488	139	566
B, 70	GM778_A11_50R2_048.fsa	131.457	432	2024
B, 71	GM778_A11_50R2_048.fsa	132.25	168	879
B, 72	GM778_A11_50R2_048.fsa	133.043	909	4469
B, 73	GM778_A11_50R2_048.fsa	134.364	197	846
B, 74	GM778_A11_50R2_048.fsa	135.156	487	2169
B, 75	GM778_A11_50R2_048.fsa	136.302	840	4225
B, 76	GM778_A11_50R2_048.fsa	137.094	727	3541
B, 77	GM778_A11_50R2_048.fsa	138.239	1808	8749
B, 78	GM778_A11_50R2_048.fsa	139.031	194	957
B, 79	GM778_A11_50R2_048.fsa	140.36	230	1090
B, 80	GM778_A11_50R2_048.fsa	141.441	159	627
B, 81	GM778_A11_50R2_048.fsa	142.523	989	4884
B, 82	GM778_A11_50R2_048.fsa	143.694	1549	7711
B, 83	GM778_A11_50R2_048.fsa	144.505	127	599
B, 84	GM778_A11_50R2_048.fsa	145.405	465	2092
B, 85	GM778_A11_50R2_048.fsa	146.487	515	2305
B, 86	GM778_A11_50R2_048.fsa	147.658	331	1492
B, 87	GM778_A11_50R2_048.fsa	148.829	72	306
B, 88	GM778_A11_50R2_048.fsa	149.91	804	4022
B, 89	GM778_A11_50R2_048.fsa	150.991	277	1360
B, 90	GM778_A11_50R2_048.fsa	152.162	88	400
B, 91	GM778_A11_50R2_048.fsa	153.243	144	593
B, 92	GM778_A11_50R2_048.fsa	154.234	437	2021
B, 93	GM778_A11_50R2_048.fsa	155.315	583	2567
B, 94	GM778_A11_50R2_048.fsa	156.396	775	3767
B, 95	GM778_A11_50R2_048.fsa	157.477	126	474
B, 96	GM778_A11_50R2_048.fsa	158.378	69	252
B, 97	GM778_A11_50R2_048.fsa	159.459	347	1502
B, 98	GM778_A11_50R2_048.fsa	160.443	232	1014
B, 99	GM778_A11_50R2_048.fsa	161.328	118	520
B, 100	GM778_A11_50R2_048.fsa	162.391	317	1488
B, 101	GM778_A11_50R2_048.fsa	163.452	312	1405
B, 102	GM778_A11_50R2_048.fsa	164.248	94	380
B, 103	GM778_A11_50R2_048.fsa	165.397	728	3271
B, 104	GM778_A11_50R2_048.fsa	166.456	1701	8197
B, 105	GM778_A11_50R2_048.fsa	167.427	170	688
B, 106	GM778_A11_50R2_048.fsa	168.221	161	622
B, 107	GM778_A11_50R2_048.fsa	169.279	2441	12301
B, 108	GM778_A11_50R2_048.fsa	170.16	161	671
B, 109	GM778_A11_50R2_048.fsa	171.393	218	995
B, 110	GM778_A11_50R2_048.fsa	172.537	74	314
B, 111	GM778_A11_50R2_048.fsa	173.593	258	1308
B, 112	GM778_A11_50R2_048.fsa	174.648	1328	6768
B, 113	GM778_A11_50R2_048.fsa	175.702	851	4437
B, 114	GM778_A11_50R2_048.fsa	176.843	143	623
B, 115	GM778_A11_50R2_048.fsa	177.721	2786	14665
B, 116	GM778_A11_50R2_048.fsa	178.773	724	3547
B, 117	GM778_A11_50R2_048.fsa	179.912	62	275
B, 118	GM778_A11_50R2_048.fsa	180.974	1470	7405
B, 119	GM778_A11_50R2_048.fsa	182.037	282	1376
B, 120	GM778_A11_50R2_048.fsa	183.187	98	408
B, 121	GM778_A11_50R2_048.fsa	184.248	1559	7928
B, 122	GM778_A11_50R2_048.fsa	185.308	182	981
B, 123	GM778_A11_50R2_048.fsa	186.192	156	761
B, 124	GM778_A11_50R2_048.fsa	187.163	94	455
B, 125	GM778_A11_50R2_048.fsa	188.221	423	2123
B, 126	GM778_A11_50R2_048.fsa	189.191	346	1772
B, 127	GM778_A11_50R2_048.fsa	190.425	189	928
B, 128	GM778_A11_50R2_048.fsa	191.57	375	1805
B, 129	GM778_A11_50R2_048.fsa	192.537	487	2415
B, 130	GM778_A11_50R2_048.fsa	193.417	545	2576
B, 131	GM778_A11_50R2_048.fsa	194.56	328	1532
B, 132	GM778_A11_50R2_048.fsa	195.526	624	3089
B, 133	GM778_A11_50R2_048.fsa	196.404	466	2246
B, 134	GM778_A11_50R2_048.fsa	197.545	666	3828
B, 135	GM778_A11_50R2_048.fsa	198.071	630	3529
B, 136	GM778_A11_50R2_048.fsa	199.036	749	3901
B, 137	GM778_A11_50R2_048.fsa	200.086	279	1398
B, 138	GM778_A11_50R2_048.fsa	201.292	232	1104
B, 139	GM778_A11_50R2_048.fsa	202.413	814	4073
B, 140	GM778_A11_50R2_048.fsa	203.362	144	628
B, 141	GM778_A11_50R2_048.fsa	204.311	362	1700
B, 142	GM778_A11_50R2_048.fsa	205.347	334	1591
B, 143	GM778_A11_50R2_048.fsa	206.297	1184	6214
B, 144	GM778_A11_50R2_048.fsa	207.248	135	573
B, 145	GM778_A11_50R2_048.fsa	208.199	588	2877
B, 146	GM778_A11_50R2_048.fsa	209.41	171	806
B, 147	GM778_A11_50R2_048.fsa	210.535	612	3270
B, 148	GM778_A11_50R2_048.fsa	211.4	379	1991
B, 149	GM778_A11_50R2_048.fsa	212.526	80	363
B, 150	GM778_A11_50R2_048.fsa	213.48	3592	19387
B, 151	GM778_A11_50R2_048.fsa	214.618	152	678
B, 152	GM778_A11_50R2_048.fsa	215.677	938	4993
B, 153	GM778_A11_50R2_048.fsa	216.648	702	3768
B, 154	GM778_A11_50R2_048.fsa	217.795	70	323
B, 155	GM778_A11_50R2_048.fsa	218.677	1419	8114
B, 156	GM778_A11_50R2_048.fsa	219.559	383	2193
B, 157	GM778_A11_50R2_048.fsa	220.686	107	496
B, 158	GM778_A11_50R2_048.fsa	221.63	929	5325
B, 159	GM778_A11_50R2_048.fsa	222.487	106	526
B, 160	GM778_A11_50R2_048.fsa	223.601	341	1767
B, 161	GM778_A11_50R2_048.fsa	224.543	1159	6493
B, 162	GM778_A11_50R2_048.fsa	225.399	649	3779
B, 163	GM778_A11_50R2_048.fsa	226.597	238	1163
B, 164	GM778_A11_50R2_048.fsa	227.367	784	4425
B, 165	GM778_A11_50R2_048.fsa	228.308	1355	7881
B, 166	GM778_A11_50R2_048.fsa	229.505	54	213
B, 167	GM778_A11_50R2_048.fsa	230.36	886	4989
B, 168	GM778_A11_50R2_048.fsa	231.47	157	726
B, 169	GM778_A11_50R2_048.fsa	232.581	302	1551
B, 170	GM778_A11_50R2_048.fsa	233.52	114	558
B, 171	GM778_A11_50R2_048.fsa	234.373	111	554
B, 172	GM778_A11_50R2_048.fsa	235.482	125	642
B, 173	GM778_A11_50R2_048.fsa	236.676	261	1268
B, 174	GM778_A11_50R2_048.fsa	237.444	46	189
B, 175	GM778_A11_50R2_048.fsa	238.466	158	673
B, 176	GM778_A11_50R2_048.fsa	239.319	181	903
B, 177	GM778_A11_50R2_048.fsa	240.265	110	483
B, 178	GM778_A11_50R2_048.fsa	241.235	226	1183
B, 179	GM778_A11_50R2_048.fsa	242.028	35	142
B, 180	GM778_A11_50R2_048.fsa	243.172	96	502
B, 181	GM778_A11_50R2_048.fsa	244.138	140	692
B, 182	GM778_A11_50R2_048.fsa	245.279	110	490
B, 183	GM778_A11_50R2_048.fsa	246.155	141	710
B, 184	GM778_A11_50R2_048.fsa	247.293	289	1551
B, 185	GM778_A11_50R2_048.fsa	248.342	225	1166
B, 186	GM778_A11_50R2_048.fsa	249.477	402	2049
B, 187	GM778_A11_50R2_048.fsa	250.593	706	3818
B, 188	GM778_A11_50R2_048.fsa	251.693	612	3276
B, 189	GM778_A11_50R2_048.fsa	252.706	311	1507
B, 190	GM778_A11_50R2_048.fsa	253.549	96	338
B, 191	GM778_A11_50R2_048.fsa	254.56	1028	5668
B, 192	GM778_A11_50R2_048.fsa	255.568	89	338
B, 193	GM778_A11_50R2_048.fsa	256.574	59	266
B, 194	GM778_A11_50R2_048.fsa	257.663	110	547
B, 195	GM778_A11_50R2_048.fsa	258.749	573	3384
B, 196	GM778_A11_50R2_048.fsa	259.667	144	748
B, 197	GM778_A11_50R2_048.fsa	260.595	42	173
B, 198	GM778_A11_50R2_048.fsa	261.615	353	2049
B, 199	GM778_A11_50R2_048.fsa	262.636	1372	8704
B, 200	GM778_A11_50R2_048.fsa	263.827	65	292
B, 201	GM778_A11_50R2_048.fsa	264.677	184	988
B, 202	GM778_A11_50R2_048.fsa	265.698	131	646
B, 203	GM778_A11_50R2_048.fsa	266.719	425	2514
B, 204	GM778_A11_50R2_048.fsa	267.74	119	605
B, 205	GM778_A11_50R2_048.fsa	268.676	49	205
B, 206	GM778_A11_50R2_048.fsa	269.697	105	550
B, 207	GM778_A11_50R2_048.fsa	270.718	991	6518
B, 208	GM778_A11_50R2_048.fsa	271.74	414	2492
B, 209	GM778_A11_50R2_048.fsa	272.761	100	528
B, 210	GM778_A11_50R2_048.fsa	273.697	233	1458
B, 211	GM778_A11_50R2_048.fsa	274.889	271	1544
B, 212	GM778_A11_50R2_048.fsa	275.997	150	902
B, 213	GM778_A11_50R2_048.fsa	276.933	159	849
B, 214	GM778_A11_50R2_048.fsa	277.955	149	753
B, 215	GM778_A11_50R2_048.fsa	278.892	84	385
B, 216	GM778_A11_50R2_048.fsa	280	104	499
B, 217	GM778_A11_50R2_048.fsa	281.01	722	4634
B, 218	GM778_A11_50R2_048.fsa	281.937	562	3704
B, 219	GM778_A11_50R2_048.fsa	283.788	1683	11361
B, 220	GM778_A11_50R2_048.fsa	284.882	601	3632
B, 221	GM778_A11_50R2_048.fsa	285.723	113	415
B, 222	GM778_A11_50R2_048.fsa	286.816	1547	9745
B, 223	GM778_A11_50R2_048.fsa	287.909	506	2950
B, 224	GM778_A11_50R2_048.fsa	289.002	60	318
B, 225	GM778_A11_50R2_048.fsa	290.011	83	415
B, 226	GM778_A11_50R2_048.fsa	291.103	141	925
B, 227	GM778_A11_50R2_048.fsa	292.111	840	6297
B, 228	GM778_A11_50R2_048.fsa	292.951	763	5333
B, 229	GM778_A11_50R2_048.fsa	294.043	67	331
B, 230	GM778_A11_50R2_048.fsa	295.218	147	723
B, 231	GM778_A11_50R2_048.fsa	296.309	349	1991
B, 232	GM778_A11_50R2_048.fsa	297.232	105	509
B, 233	GM778_A11_50R2_048.fsa	297.987	144	776
B, 234	GM778_A11_50R2_048.fsa	298.994	265	1512
B, 235	GM778_A11_50R2_048.fsa	300	90	384
B, 236	GM778_A11_50R2_048.fsa	301.001	885	6006
B, 237	GM778_A11_50R2_048.fsa	302.088	222	1284
B, 238	GM778_A11_50R2_048.fsa	303.177	431	2533
B, 239	GM778_A11_50R2_048.fsa	304.267	719	4559
B, 240	GM778_A11_50R2_048.fsa	305.36	365	2176
B, 241	GM778_A11_50R2_048.fsa	306.201	324	2125
B, 242	GM778_A11_50R2_048.fsa	307.044	534	3441
B, 243	GM778_A11_50R2_048.fsa	308.057	274	1513
B, 244	GM778_A11_50R2_048.fsa	308.987	57	178
B, 245	GM778_A11_50R2_048.fsa	310.173	804	6094
B, 246	GM778_A11_50R2_048.fsa	311.786	226	1570
B, 247	GM778_A11_50R2_048.fsa	313.147	143	953
B, 248	GM778_A11_50R2_048.fsa	314.435	354	2666
B, 249	GM778_A11_50R2_048.fsa	315.738	301	2041
B, 250	GM778_A11_50R2_048.fsa	316.956	36	148
B, 251	GM778_A11_50R2_048.fsa	317.999	249	1496
B, 252	GM778_A11_50R2_048.fsa	319.13	1174	8534
B, 253	GM778_A11_50R2_048.fsa	320.255	31	111
B, 254	GM778_A11_50R2_048.fsa	321.274	968	6923
B, 255	GM778_A11_50R2_048.fsa	322.376	84	372
B, 256	GM778_A11_50R2_048.fsa	323.477	880	6309
B, 257	GM778_A11_50R2_048.fsa	324.493	190	1177
B, 258	GM778_A11_50R2_048.fsa	325.507	38	151
B, 259	GM778_A11_50R2_048.fsa	326.604	37	150
B, 260	GM778_A11_50R2_048.fsa	327.615	325	1701
B, 261	GM778_A11_50R2_048.fsa	328.71	153	730
B, 262	GM778_A11_50R2_048.fsa	329.467	282	1601
B, 263	GM778_A11_50R2_048.fsa	330.56	1369	10000
B, 264	GM778_A11_50R2_048.fsa	331.315	99	380
B, 265	GM778_A11_50R2_048.fsa	332.238	309	1626
B, 266	GM778_A11_50R2_048.fsa	333.075	176	772
B, 267	GM778_A11_50R2_048.fsa	333.996	19	41
B, 268	GM778_A11_50R2_048.fsa	335.083	63	388
B, 269	GM778_A11_50R2_048.fsa	336.252	69	355
B, 270	GM778_A11_50R2_048.fsa	337.253	111	754
B, 271	GM778_A11_50R2_048.fsa	338.253	471	3684
B, 272	GM778_A11_50R2_048.fsa	339.252	472	3627
B, 273	GM778_A11_50R2_048.fsa	340.339	13	42
B, 274	GM778_A11_50R2_048.fsa	341.355	971	7670
B, 275	GM778_A11_50R2_048.fsa	342.455	935	7564
B, 276	GM778_A11_50R2_048.fsa	344.234	389	2710
B, 277	GM778_A11_50R2_048.fsa	345.25	157	972
B, 278	GM778_A11_50R2_048.fsa	346.351	109	620
B, 279	GM778_A11_50R2_048.fsa	347.453	190	1387
B, 280	GM778_A11_50R2_048.fsa	348.639	916	7548
B, 281	GM778_A11_50R2_048.fsa	349.656	91	497
B, 282	GM778_A11_50R2_048.fsa	350.757	48	290
B, 283	GM778_A11_50R2_048.fsa	351.775	481	4137
B, 284	GM778_A11_50R2_048.fsa	352.792	104	728
B, 285	GM778_A11_50R2_048.fsa	353.894	22	51
B, 286	GM778_A11_50R2_048.fsa	354.996	380	2971
B, 287	GM778_A11_50R2_048.fsa	356.014	29	92
B, 288	GM778_A11_50R2_048.fsa	356.862	29	121
B, 289	GM778_A11_50R2_048.fsa	357.879	132	942
B, 290	GM778_A11_50R2_048.fsa	358.897	239	1864
B, 291	GM778_A11_50R2_048.fsa	360	64	385
B, 292	GM778_A11_50R2_048.fsa	361.096	74	436
B, 293	GM778_A11_50R2_048.fsa	361.855	115	743
B, 294	GM778_A11_50R2_048.fsa	363.878	114	593
B, 295	GM778_A11_50R2_048.fsa	364.975	104	577
B, 296	GM778_A11_50R2_048.fsa	366.072	243	1459
B, 297	GM778_A11_50R2_048.fsa	367.168	386	3065
B, 298	GM778_A11_50R2_048.fsa	368.012	553	4458
B, 299	GM778_A11_50R2_048.fsa	369.109	98	450
B, 300	GM778_A11_50R2_048.fsa	370.037	96	439
B, 301	GM778_A11_50R2_048.fsa	371.134	41	176
B, 302	GM778_A11_50R2_048.fsa	371.978	435	3391
B, 303	GM778_A11_50R2_048.fsa	373.075	773	6522
B, 304	GM778_A11_50R2_048.fsa	374.173	99	496
B, 305	GM778_A11_50R2_048.fsa	375.017	30	100
B, 306	GM778_A11_50R2_048.fsa	376.199	216	1716
B, 307	GM778_A11_50R2_048.fsa	376.875	141	827
B, 308	GM778_A11_50R2_048.fsa	378.986	1060	10464
B, 309	GM778_A11_50R2_048.fsa	380	1238	11297
O, 1	GM778_A11_50R2_048.fsa	20	5478	58425
O, 2	GM778_A11_50R2_048.fsa	40	4464	36862
O, 3	GM778_A11_50R2_048.fsa	60	8919	51939
O, 4	GM778_A11_50R2_048.fsa	80	5959	33908
O, 5	GM778_A11_50R2_048.fsa	100	9167	49150
O, 6	GM778_A11_50R2_048.fsa	114	10475	55732
O, 7	GM778_A11_50R2_048.fsa	120	8330	44816
O, 8	GM778_A11_50R2_048.fsa	140	7063	36452
O, 9	GM778_A11_50R2_048.fsa	160	7575	40817
O, 10	GM778_A11_50R2_048.fsa	180	9462	50570
O, 11	GM778_A11_50R2_048.fsa	200	7614	41287
O, 12	GM778_A11_50R2_048.fsa	214	7403	42407
O, 13	GM778_A11_50R2_048.fsa	220	6001	34983
O, 14	GM778_A11_50R2_048.fsa	240	8528	51518
O, 15	GM778_A11_50R2_048.fsa	250	3993	25352
O, 16	GM778_A11_50R2_048.fsa	260	6216	40556
O, 17	GM778_A11_50R2_048.fsa	280	6693	46040
O, 18	GM778_A11_50R2_048.fsa	300	6631	48615
O, 19	GM778_A11_50R2_048.fsa	314	4280	32669
O, 20	GM778_A11_50R2_048.fsa	320	4717	37179
O, 21	GM778_A11_50R2_048.fsa	340	5924	49022
O, 22	GM778_A11_50R2_048.fsa	360	4866	42439
O, 23	GM778_A11_50R2_048.fsa	380	3479	31153
O, 24	GM778_A11_50R2_048.fsa	400	4756	44922
O, 25	GM778_A11_50R2_048.fsa	414	4281	41146
O, 26	GM778_A11_50R2_048.fsa	420	4019	40940
O, 27	GM778_A11_50R2_048.fsa	440	4782	50204
O, 28	GM778_A11_50R2_048.fsa	460	5217	56289
O, 29	GM778_A11_50R2_048.fsa	480	5047	55916
O, 30	GM778_A11_50R2_048.fsa	500	2237	25398
O, 31	GM778_A11_50R2_048.fsa	514	2399	27391
O, 32	GM778_A11_50R2_048.fsa	520	5454	62309
O, 33	GM778_A11_50R2_048.fsa	540	4394	51831
O, 34	GM778_A11_50R2_048.fsa	560	2832	34051
O, 35	GM778_A11_50R2_048.fsa	580	4346	52043
O, 36	GM778_A11_50R2_048.fsa	600	2810	34585

## Sheet: 50R3
Dye/Sample Peak	Sample File Name	Size	Height	Area in Point
B, 1	GM778_A12_50R3_048.fsa	55.6185	873	3936
B, 2	GM778_A12_50R3_048.fsa	56.9302	1266	6259
B, 3	GM778_A12_50R3_048.fsa	57.7302	504	2370
B, 4	GM778_A12_50R3_048.fsa	58.9199	1681	8044
B, 5	GM778_A12_50R3_048.fsa	60.5137	766	3258
B, 6	GM778_A12_50R3_048.fsa	62.255	364	1704
B, 7	GM778_A12_50R3_048.fsa	63.3772	84	366
B, 8	GM778_A12_50R3_048.fsa	64.6991	39	126
B, 9	GM778_A12_50R3_048.fsa	65.915	3727	17937
B, 10	GM778_A12_50R3_048.fsa	67.1268	229	869
B, 11	GM778_A12_50R3_048.fsa	68.1336	1469	7192
B, 12	GM778_A12_50R3_048.fsa	69.6385	1027	4843
B, 13	GM778_A12_50R3_048.fsa	71.1372	375	1660
B, 14	GM778_A12_50R3_048.fsa	72.2323	198	913
B, 15	GM778_A12_50R3_048.fsa	73.5222	138	564
B, 16	GM778_A12_50R3_048.fsa	74.61	1476	7418
B, 17	GM778_A12_50R3_048.fsa	75.3005	480	2338
B, 18	GM778_A12_50R3_048.fsa	76.4812	1396	6690
B, 19	GM778_A12_50R3_048.fsa	77.7559	264	1115
B, 20	GM778_A12_50R3_048.fsa	78.8309	591	2777
B, 21	GM778_A12_50R3_048.fsa	80.1932	164	742
B, 22	GM778_A12_50R3_048.fsa	81.1585	632	3396
B, 23	GM778_A12_50R3_048.fsa	81.8333	245	1323
B, 24	GM778_A12_50R3_048.fsa	82.9887	3089	15355
B, 25	GM778_A12_50R3_048.fsa	84.2383	332	1606
B, 26	GM778_A12_50R3_048.fsa	85.4856	164	655
B, 27	GM778_A12_50R3_048.fsa	86.4435	530	2463
B, 28	GM778_A12_50R3_048.fsa	87.6868	129	502
B, 29	GM778_A12_50R3_048.fsa	88.8326	1923	8952
B, 30	GM778_A12_50R3_048.fsa	89.9765	197	801
B, 31	GM778_A12_50R3_048.fsa	90.9282	174	647
B, 32	GM778_A12_50R3_048.fsa	91.6887	70	209
B, 33	GM778_A12_50R3_048.fsa	92.6382	558	2399
B, 34	GM778_A12_50R3_048.fsa	93.6811	357	1541
B, 35	GM778_A12_50R3_048.fsa	94.8171	395	1762
B, 36	GM778_A12_50R3_048.fsa	96.14	149	528
B, 37	GM778_A12_50R3_048.fsa	96.9891	224	887
B, 38	GM778_A12_50R3_048.fsa	97.8373	119	397
B, 39	GM778_A12_50R3_048.fsa	98.7784	288	1200
B, 40	GM778_A12_50R3_048.fsa	99.5304	894	4149
B, 41	GM778_A12_50R3_048.fsa	100.576	1732	7939
B, 42	GM778_A12_50R3_048.fsa	101.534	75	187
B, 43	GM778_A12_50R3_048.fsa	102.395	401	1558
B, 44	GM778_A12_50R3_048.fsa	103.635	5251	24992
B, 45	GM778_A12_50R3_048.fsa	104.873	414	1757
B, 46	GM778_A12_50R3_048.fsa	106.201	1322	5990
B, 47	GM778_A12_50R3_048.fsa	107.148	345	1435
B, 48	GM778_A12_50R3_048.fsa	108.093	325	1494
B, 49	GM778_A12_50R3_048.fsa	108.847	580	2646
B, 50	GM778_A12_50R3_048.fsa	109.976	1326	6008
B, 51	GM778_A12_50R3_048.fsa	111.196	131	540
B, 52	GM778_A12_50R3_048.fsa	112.413	288	1236
B, 53	GM778_A12_50R3_048.fsa	113.534	742	3435
B, 54	GM778_A12_50R3_048.fsa	114.549	822	3917
B, 55	GM778_A12_50R3_048.fsa	115.737	673	3078
B, 56	GM778_A12_50R3_048.fsa	116.921	429	2005
B, 57	GM778_A12_50R3_048.fsa	118.191	415	1895
B, 58	GM778_A12_50R3_048.fsa	118.916	351	1686
B, 59	GM778_A12_50R3_048.fsa	119.729	1586	7576
B, 60	GM778_A12_50R3_048.fsa	120.807	123	514
B, 61	GM778_A12_50R3_048.fsa	121.614	1897	9157
B, 62	GM778_A12_50R3_048.fsa	122.6	679	3117
B, 63	GM778_A12_50R3_048.fsa	123.496	104	372
B, 64	GM778_A12_50R3_048.fsa	124.662	242	1145
B, 65	GM778_A12_50R3_048.fsa	125.648	1627	7830
B, 66	GM778_A12_50R3_048.fsa	126.724	477	2373
B, 67	GM778_A12_50R3_048.fsa	127.442	411	1953
B, 68	GM778_A12_50R3_048.fsa	128.787	270	1217
B, 69	GM778_A12_50R3_048.fsa	129.594	199	866
B, 70	GM778_A12_50R3_048.fsa	130.581	172	678
B, 71	GM778_A12_50R3_048.fsa	131.567	518	2382
B, 72	GM778_A12_50R3_048.fsa	132.374	233	1131
B, 73	GM778_A12_50R3_048.fsa	133.092	1070	5291
B, 74	GM778_A12_50R3_048.fsa	134.437	233	935
B, 75	GM778_A12_50R3_048.fsa	135.245	571	2546
B, 76	GM778_A12_50R3_048.fsa	136.321	1030	4942
B, 77	GM778_A12_50R3_048.fsa	137.219	908	4257
B, 78	GM778_A12_50R3_048.fsa	138.295	2184	10373
B, 79	GM778_A12_50R3_048.fsa	139.192	239	1032
B, 80	GM778_A12_50R3_048.fsa	140.367	271	1277
B, 81	GM778_A12_50R3_048.fsa	141.56	192	754
B, 82	GM778_A12_50R3_048.fsa	142.661	1222	5729
B, 83	GM778_A12_50R3_048.fsa	143.762	1885	8970
B, 84	GM778_A12_50R3_048.fsa	144.587	144	611
B, 85	GM778_A12_50R3_048.fsa	145.505	543	2321
B, 86	GM778_A12_50R3_048.fsa	146.606	598	2639
B, 87	GM778_A12_50R3_048.fsa	147.707	395	1663
B, 88	GM778_A12_50R3_048.fsa	148.899	94	430
B, 89	GM778_A12_50R3_048.fsa	150	954	4762
B, 90	GM778_A12_50R3_048.fsa	151.101	321	1585
B, 91	GM778_A12_50R3_048.fsa	152.293	111	486
B, 92	GM778_A12_50R3_048.fsa	153.303	178	715
B, 93	GM778_A12_50R3_048.fsa	154.404	566	2467
B, 94	GM778_A12_50R3_048.fsa	155.413	689	2992
B, 95	GM778_A12_50R3_048.fsa	156.514	921	4320
B, 96	GM778_A12_50R3_048.fsa	157.615	149	554
B, 97	GM778_A12_50R3_048.fsa	158.532	82	310
B, 98	GM778_A12_50R3_048.fsa	159.541	389	1808
B, 99	GM778_A12_50R3_048.fsa	160.542	270	1226
B, 100	GM778_A12_50R3_048.fsa	161.444	141	596
B, 101	GM778_A12_50R3_048.fsa	162.526	379	1678
B, 102	GM778_A12_50R3_048.fsa	163.518	357	1546
B, 103	GM778_A12_50R3_048.fsa	164.418	101	386
B, 104	GM778_A12_50R3_048.fsa	165.498	910	4002
B, 105	GM778_A12_50R3_048.fsa	166.577	1975	9298
B, 106	GM778_A12_50R3_048.fsa	167.476	205	790
B, 107	GM778_A12_50R3_048.fsa	168.284	207	805
B, 108	GM778_A12_50R3_048.fsa	169.451	2899	14050
B, 109	GM778_A12_50R3_048.fsa	170.258	204	855
B, 110	GM778_A12_50R3_048.fsa	171.513	266	1173
B, 111	GM778_A12_50R3_048.fsa	172.677	89	374
B, 112	GM778_A12_50R3_048.fsa	173.662	306	1450
B, 113	GM778_A12_50R3_048.fsa	174.735	1524	7729
B, 114	GM778_A12_50R3_048.fsa	175.807	996	4766
B, 115	GM778_A12_50R3_048.fsa	176.968	168	799
B, 116	GM778_A12_50R3_048.fsa	177.771	3278	16647
B, 117	GM778_A12_50R3_048.fsa	178.841	839	4106
B, 118	GM778_A12_50R3_048.fsa	180	85	368
B, 119	GM778_A12_50R3_048.fsa	181.077	1688	8545
B, 120	GM778_A12_50R3_048.fsa	182.153	363	1705
B, 121	GM778_A12_50R3_048.fsa	183.318	117	533
B, 122	GM778_A12_50R3_048.fsa	184.303	1758	9020
B, 123	GM778_A12_50R3_048.fsa	185.288	199	974
B, 124	GM778_A12_50R3_048.fsa	186.272	168	745
B, 125	GM778_A12_50R3_048.fsa	187.256	91	362
B, 126	GM778_A12_50R3_048.fsa	188.329	459	2373
B, 127	GM778_A12_50R3_048.fsa	189.312	414	2043
B, 128	GM778_A12_50R3_048.fsa	190.472	212	945
B, 129	GM778_A12_50R3_048.fsa	191.722	455	2175
B, 130	GM778_A12_50R3_048.fsa	192.524	569	2802
B, 131	GM778_A12_50R3_048.fsa	193.505	610	2934
B, 132	GM778_A12_50R3_048.fsa	194.574	403	1834
B, 133	GM778_A12_50R3_048.fsa	195.554	723	3381
B, 134	GM778_A12_50R3_048.fsa	196.444	540	2531
B, 135	GM778_A12_50R3_048.fsa	197.6	710	4068
B, 136	GM778_A12_50R3_048.fsa	198.223	699	3732
B, 137	GM778_A12_50R3_048.fsa	199.112	853	4149
B, 138	GM778_A12_50R3_048.fsa	200.088	315	1482
B, 139	GM778_A12_50R3_048.fsa	201.317	249	1126
B, 140	GM778_A12_50R3_048.fsa	202.459	907	4432
B, 141	GM778_A12_50R3_048.fsa	203.426	159	605
B, 142	GM778_A12_50R3_048.fsa	204.393	377	1747
B, 143	GM778_A12_50R3_048.fsa	205.449	350	1664
B, 144	GM778_A12_50R3_048.fsa	206.329	1342	6746
B, 145	GM778_A12_50R3_048.fsa	207.298	159	591
B, 146	GM778_A12_50R3_048.fsa	208.266	638	3004
B, 147	GM778_A12_50R3_048.fsa	209.412	199	984
B, 148	GM778_A12_50R3_048.fsa	210.558	673	3527
B, 149	GM778_A12_50R3_048.fsa	211.44	434	2202
B, 150	GM778_A12_50R3_048.fsa	212.587	102	478
B, 151	GM778_A12_50R3_048.fsa	213.558	3955	21369
B, 152	GM778_A12_50R3_048.fsa	214.627	160	613
B, 153	GM778_A12_50R3_048.fsa	215.792	1032	5150
B, 154	GM778_A12_50R3_048.fsa	216.688	740	3895
B, 155	GM778_A12_50R3_048.fsa	217.852	58	223
B, 156	GM778_A12_50R3_048.fsa	218.747	1561	8468
B, 157	GM778_A12_50R3_048.fsa	219.642	385	2066
B, 158	GM778_A12_50R3_048.fsa	220.697	93	446
B, 159	GM778_A12_50R3_048.fsa	221.656	1032	5447
B, 160	GM778_A12_50R3_048.fsa	222.44	85	336
B, 161	GM778_A12_50R3_048.fsa	223.66	366	1906
B, 162	GM778_A12_50R3_048.fsa	224.618	1288	7219
B, 163	GM778_A12_50R3_048.fsa	225.489	728	3918
B, 164	GM778_A12_50R3_048.fsa	226.533	274	1368
B, 165	GM778_A12_50R3_048.fsa	227.403	859	4893
B, 166	GM778_A12_50R3_048.fsa	228.36	1576	8469
B, 167	GM778_A12_50R3_048.fsa	229.491	73	285
B, 168	GM778_A12_50R3_048.fsa	230.447	1032	5444
B, 169	GM778_A12_50R3_048.fsa	231.49	183	843
B, 170	GM778_A12_50R3_048.fsa	232.62	333	1713
B, 171	GM778_A12_50R3_048.fsa	233.489	118	551
B, 172	GM778_A12_50R3_048.fsa	234.445	124	569
B, 173	GM778_A12_50R3_048.fsa	235.573	149	754
B, 174	GM778_A12_50R3_048.fsa	236.702	279	1385
B, 175	GM778_A12_50R3_048.fsa	237.57	52	174
B, 176	GM778_A12_50R3_048.fsa	238.438	175	790
B, 177	GM778_A12_50R3_048.fsa	239.393	216	1017
B, 178	GM778_A12_50R3_048.fsa	240.359	134	560
B, 179	GM778_A12_50R3_048.fsa	241.255	272	1336
B, 180	GM778_A12_50R3_048.fsa	242.061	34	137
B, 181	GM778_A12_50R3_048.fsa	243.134	107	558
B, 182	GM778_A12_50R3_048.fsa	244.118	159	749
B, 183	GM778_A12_50R3_048.fsa	245.189	125	562
B, 184	GM778_A12_50R3_048.fsa	246.26	145	700
B, 185	GM778_A12_50R3_048.fsa	247.33	323	1593
B, 186	GM778_A12_50R3_048.fsa	248.31	242	1200
B, 187	GM778_A12_50R3_048.fsa	249.555	472	2208
B, 188	GM778_A12_50R3_048.fsa	250.608	794	4197
B, 189	GM778_A12_50R3_048.fsa	251.735	685	3586
B, 190	GM778_A12_50R3_048.fsa	252.774	336	1565
B, 191	GM778_A12_50R3_048.fsa	253.638	96	363
B, 192	GM778_A12_50R3_048.fsa	254.587	1151	6229
B, 193	GM778_A12_50R3_048.fsa	255.622	101	397
B, 194	GM778_A12_50R3_048.fsa	256.654	57	264
B, 195	GM778_A12_50R3_048.fsa	257.771	129	603
B, 196	GM778_A12_50R3_048.fsa	258.801	650	3753
B, 197	GM778_A12_50R3_048.fsa	259.743	152	783
B, 198	GM778_A12_50R3_048.fsa	260.609	39	182
B, 199	GM778_A12_50R3_048.fsa	261.74	408	2373
B, 200	GM778_A12_50R3_048.fsa	262.697	1508	9372
B, 201	GM778_A12_50R3_048.fsa	263.914	84	385
B, 202	GM778_A12_50R3_048.fsa	264.697	227	1190
B, 203	GM778_A12_50R3_048.fsa	265.654	144	736
B, 204	GM778_A12_50R3_048.fsa	266.784	484	2751
B, 205	GM778_A12_50R3_048.fsa	267.828	138	655
B, 206	GM778_A12_50R3_048.fsa	268.697	56	222
B, 207	GM778_A12_50R3_048.fsa	269.828	117	568
B, 208	GM778_A12_50R3_048.fsa	270.784	1126	6916
B, 209	GM778_A12_50R3_048.fsa	271.828	455	2680
B, 210	GM778_A12_50R3_048.fsa	272.958	106	525
B, 211	GM778_A12_50R3_048.fsa	273.827	276	1507
B, 212	GM778_A12_50R3_048.fsa	274.958	292	1689
B, 213	GM778_A12_50R3_048.fsa	276.088	186	1027
B, 214	GM778_A12_50R3_048.fsa	276.957	174	957
B, 215	GM778_A12_50R3_048.fsa	278.087	174	889
B, 216	GM778_A12_50R3_048.fsa	279.044	106	472
B, 217	GM778_A12_50R3_048.fsa	280.173	117	573
B, 218	GM778_A12_50R3_048.fsa	281.121	819	5069
B, 219	GM778_A12_50R3_048.fsa	282.155	624	3904
B, 220	GM778_A12_50R3_048.fsa	283.878	1948	12580
B, 221	GM778_A12_50R3_048.fsa	284.997	696	4034
B, 222	GM778_A12_50R3_048.fsa	285.857	139	608
B, 223	GM778_A12_50R3_048.fsa	286.975	1745	10790
B, 224	GM778_A12_50R3_048.fsa	288.006	612	3430
B, 225	GM778_A12_50R3_048.fsa	289.209	80	341
B, 226	GM778_A12_50R3_048.fsa	290.067	77	397
B, 227	GM778_A12_50R3_048.fsa	291.269	177	1039
B, 228	GM778_A12_50R3_048.fsa	292.212	964	6747
B, 229	GM778_A12_50R3_048.fsa	293.155	853	5914
B, 230	GM778_A12_50R3_048.fsa	294.354	73	383
B, 231	GM778_A12_50R3_048.fsa	295.382	165	806
B, 232	GM778_A12_50R3_048.fsa	296.409	383	2133
B, 233	GM778_A12_50R3_048.fsa	297.35	123	597
B, 234	GM778_A12_50R3_048.fsa	298.205	158	792
B, 235	GM778_A12_50R3_048.fsa	299.231	299	1613
B, 236	GM778_A12_50R3_048.fsa	300.168	108	507
B, 237	GM778_A12_50R3_048.fsa	301.178	1026	6483
B, 238	GM778_A12_50R3_048.fsa	302.19	270	1415
B, 239	GM778_A12_50R3_048.fsa	303.29	496	2652
B, 240	GM778_A12_50R3_048.fsa	304.307	833	4772
B, 241	GM778_A12_50R3_048.fsa	305.496	386	2140
B, 242	GM778_A12_50R3_048.fsa	306.348	354	2111
B, 243	GM778_A12_50R3_048.fsa	307.116	602	3609
B, 244	GM778_A12_50R3_048.fsa	308.142	322	1587
B, 245	GM778_A12_50R3_048.fsa	309.084	75	265
B, 246	GM778_A12_50R3_048.fsa	310.2	933	6657
B, 247	GM778_A12_50R3_048.fsa	311.751	248	1652
B, 248	GM778_A12_50R3_048.fsa	313.393	183	1120
B, 249	GM778_A12_50R3_048.fsa	314.626	439	2903
B, 250	GM778_A12_50R3_048.fsa	315.878	359	2342
B, 251	GM778_A12_50R3_048.fsa	317.131	48	164
B, 252	GM778_A12_50R3_048.fsa	318.116	271	1613
B, 253	GM778_A12_50R3_048.fsa	319.282	1322	9036
B, 254	GM778_A12_50R3_048.fsa	320.348	36	113
B, 255	GM778_A12_50R3_048.fsa	321.392	1092	7400
B, 256	GM778_A12_50R3_048.fsa	322.521	97	458
B, 257	GM778_A12_50R3_048.fsa	323.648	1033	7076
B, 258	GM778_A12_50R3_048.fsa	324.686	232	1290
B, 259	GM778_A12_50R3_048.fsa	325.551	59	221
B, 260	GM778_A12_50R3_048.fsa	326.759	53	220
B, 261	GM778_A12_50R3_048.fsa	327.793	397	2134
B, 262	GM778_A12_50R3_048.fsa	328.74	221	881
B, 263	GM778_A12_50R3_048.fsa	329.599	375	1844
B, 264	GM778_A12_50R3_048.fsa	330.629	1584	10640
B, 265	GM778_A12_50R3_048.fsa	331.486	145	601
B, 266	GM778_A12_50R3_048.fsa	332.342	392	1986
B, 267	GM778_A12_50R3_048.fsa	333.282	217	947
B, 268	GM778_A12_50R3_048.fsa	334.136	16	27
B, 269	GM778_A12_50R3_048.fsa	335.245	77	427
B, 270	GM778_A12_50R3_048.fsa	336.351	80	434
B, 271	GM778_A12_50R3_048.fsa	337.541	134	916
B, 272	GM778_A12_50R3_048.fsa	338.305	547	4117
B, 273	GM778_A12_50R3_048.fsa	339.407	545	3861
B, 274	GM778_A12_50R3_048.fsa	341.47	1105	8169
B, 275	GM778_A12_50R3_048.fsa	342.595	1058	7634
B, 276	GM778_A12_50R3_048.fsa	344.412	407	2701
B, 277	GM778_A12_50R3_048.fsa	345.364	158	861
B, 278	GM778_A12_50R3_048.fsa	346.489	131	664
B, 279	GM778_A12_50R3_048.fsa	347.614	252	1539
B, 280	GM778_A12_50R3_048.fsa	348.739	1084	8088
B, 281	GM778_A12_50R3_048.fsa	349.778	99	560
B, 282	GM778_A12_50R3_048.fsa	350.904	53	275
B, 283	GM778_A12_50R3_048.fsa	351.943	562	4348
B, 284	GM778_A12_50R3_048.fsa	352.982	104	724
B, 285	GM778_A12_50R3_048.fsa	354.108	21	79
B, 286	GM778_A12_50R3_048.fsa	355.148	430	3165
B, 287	GM778_A12_50R3_048.fsa	356.101	35	104
B, 288	GM778_A12_50R3_048.fsa	356.967	44	199
B, 289	GM778_A12_50R3_048.fsa	358.093	160	1050
B, 290	GM778_A12_50R3_048.fsa	359.047	289	2081
B, 291	GM778_A12_50R3_048.fsa	360.172	85	507
B, 292	GM778_A12_50R3_048.fsa	361.292	80	518
B, 293	GM778_A12_50R3_048.fsa	362.067	125	795
B, 294	GM778_A12_50R3_048.fsa	363.359	27	111
B, 295	GM778_A12_50R3_048.fsa	364.048	156	822
B, 296	GM778_A12_50R3_048.fsa	365.168	137	674
B, 297	GM778_A12_50R3_048.fsa	366.202	330	1953
B, 298	GM778_A12_50R3_048.fsa	367.322	496	3708
B, 299	GM778_A12_50R3_048.fsa	368.098	672	4998
B, 300	GM778_A12_50R3_048.fsa	369.219	143	682
B, 301	GM778_A12_50R3_048.fsa	370.253	140	686
B, 302	GM778_A12_50R3_048.fsa	371.115	60	283
B, 303	GM778_A12_50R3_048.fsa	372.15	524	4030
B, 304	GM778_A12_50R3_048.fsa	373.185	908	7072
B, 305	GM778_A12_50R3_048.fsa	374.306	124	626
B, 306	GM778_A12_50R3_048.fsa	375.168	61	248
B, 307	GM778_A12_50R3_048.fsa	376.29	273	1966
B, 308	GM778_A12_50R3_048.fsa	377.152	152	922
B, 309	GM778_A12_50R3_048.fsa	379.137	1243	11329
O, 1	GM778_A12_50R3_048.fsa	20	5708	59553
O, 2	GM778_A12_50R3_048.fsa	40	5136	38550
O, 3	GM778_A12_50R3_048.fsa	60	9708	55103
O, 4	GM778_A12_50R3_048.fsa	80	6494	36849
O, 5	GM778_A12_50R3_048.fsa	100	10368	53253
O, 6	GM778_A12_50R3_048.fsa	114	11655	61930
O, 7	GM778_A12_50R3_048.fsa	120	9233	48994
O, 8	GM778_A12_50R3_048.fsa	140	7706	39123
O, 9	GM778_A12_50R3_048.fsa	160	8095	42279
O, 10	GM778_A12_50R3_048.fsa	180	9709	50709
O, 11	GM778_A12_50R3_048.fsa	200	7631	40692
O, 12	GM778_A12_50R3_048.fsa	214	7502	41057
O, 13	GM778_A12_50R3_048.fsa	220	6048	34141
O, 14	GM778_A12_50R3_048.fsa	240	8620	50887
O, 15	GM778_A12_50R3_048.fsa	250	3970	24463
O, 16	GM778_A12_50R3_048.fsa	260	6372	39452
O, 17	GM778_A12_50R3_048.fsa	280	6812	45240
O, 18	GM778_A12_50R3_048.fsa	300	6903	47349
O, 19	GM778_A12_50R3_048.fsa	314	4408	31432
O, 20	GM778_A12_50R3_048.fsa	320	4888	36119
O, 21	GM778_A12_50R3_048.fsa	340	6121	47043
O, 22	GM778_A12_50R3_048.fsa	360	5149	41141
O, 23	GM778_A12_50R3_048.fsa	380	3588	29904
O, 24	GM778_A12_50R3_048.fsa	400	5075	43256
O, 25	GM778_A12_50R3_048.fsa	414	4668	40472
O, 26	GM778_A12_50R3_048.fsa	420	4336	39970
O, 27	GM778_A12_50R3_048.fsa	440	5234	48858
O, 28	GM778_A12_50R3_048.fsa	460	5773	55260
O, 29	GM778_A12_50R3_048.fsa	480	5481	53679
O, 30	GM778_A12_50R3_048.fsa	500	2543	24985
O, 31	GM778_A12_50R3_048.fsa	514	2639	27309
O, 32	GM778_A12_50R3_048.fsa	520	5849	60815
O, 33	GM778_A12_50R3_048.fsa	540	4757	50635
O, 34	GM778_A12_50R3_048.fsa	560	3155	33241
O, 35	GM778_A12_50R3_048.fsa	580	4765	50614
O, 36	GM778_A12_50R3_048.fsa	600	3011	33254

## Sheet: 50R4
Dye/Sample Peak	Sample File Name	Size	Height	Area in Point
B, 1	GM778_B01_50R4_007.fsa	55.6274	764	3493
B, 2	GM778_B01_50R4_007.fsa	56.8645	1111	5174
B, 3	GM778_B01_50R4_007.fsa	57.682	466	2256
B, 4	GM778_B01_50R4_007.fsa	58.8972	1453	6875
B, 5	GM778_B01_50R4_007.fsa	60.514	632	2773
B, 6	GM778_B01_50R4_007.fsa	62.2552	277	1336
B, 7	GM778_B01_50R4_007.fsa	63.3764	55	192
B, 8	GM778_B01_50R4_007.fsa	64.6962	47	155
B, 9	GM778_B01_50R4_007.fsa	65.9094	3111	15329
B, 10	GM778_B01_50R4_007.fsa	67.1177	203	917
B, 11	GM778_B01_50R4_007.fsa	68.1209	1250	6446
B, 12	GM778_B01_50R4_007.fsa	69.6194	898	4379
B, 13	GM778_B01_50R4_007.fsa	71.1105	282	1317
B, 14	GM778_B01_50R4_007.fsa	72.1993	165	794
B, 15	GM778_B01_50R4_007.fsa	73.4809	108	438
B, 16	GM778_B01_50R4_007.fsa	74.561	1242	6146
B, 17	GM778_B01_50R4_007.fsa	75.2464	401	2065
B, 18	GM778_B01_50R4_007.fsa	76.4176	1205	5682
B, 19	GM778_B01_50R4_007.fsa	77.7782	236	1011
B, 20	GM778_B01_50R4_007.fsa	78.7462	531	2367
B, 21	GM778_B01_50R4_007.fsa	80.0965	157	675
B, 22	GM778_B01_50R4_007.fsa	81.0607	563	2797
B, 23	GM778_B01_50R4_007.fsa	81.7349	204	1039
B, 24	GM778_B01_50R4_007.fsa	82.8893	2721	13107
B, 25	GM778_B01_50R4_007.fsa	84.138	311	1427
B, 26	GM778_B01_50R4_007.fsa	85.4805	139	685
B, 27	GM778_B01_50R4_007.fsa	86.4379	470	2276
B, 28	GM778_B01_50R4_007.fsa	87.5853	148	602
B, 29	GM778_B01_50R4_007.fsa	88.8263	1618	7782
B, 30	GM778_B01_50R4_007.fsa	89.9701	187	795
B, 31	GM778_B01_50R4_007.fsa	90.8268	166	607
B, 32	GM778_B01_50R4_007.fsa	91.6825	65	211
B, 33	GM778_B01_50R4_007.fsa	92.5374	465	2116
B, 34	GM778_B01_50R4_007.fsa	93.5808	322	1389
B, 35	GM778_B01_50R4_007.fsa	94.8122	352	1551
B, 36	GM778_B01_50R4_007.fsa	96.0416	141	481
B, 37	GM778_B01_50R4_007.fsa	96.9859	204	765
B, 38	GM778_B01_50R4_007.fsa	97.8348	101	336
B, 39	GM778_B01_50R4_007.fsa	98.6828	271	1188
B, 40	GM778_B01_50R4_007.fsa	99.4358	803	3630
B, 41	GM778_B01_50R4_007.fsa	100.576	1503	6865
B, 42	GM778_B01_50R4_007.fsa	101.534	66	191
B, 43	GM778_B01_50R4_007.fsa	102.299	331	1358
B, 44	GM778_B01_50R4_007.fsa	103.54	4546	21450
B, 45	GM778_B01_50R4_007.fsa	104.873	368	1541
B, 46	GM778_B01_50R4_007.fsa	106.201	1102	5285
B, 47	GM778_B01_50R4_007.fsa	107.148	294	1315
B, 48	GM778_B01_50R4_007.fsa	108.093	308	1402
B, 49	GM778_B01_50R4_007.fsa	108.847	490	2307
B, 50	GM778_B01_50R4_007.fsa	109.976	1155	5282
B, 51	GM778_B01_50R4_007.fsa	111.103	110	428
B, 52	GM778_B01_50R4_007.fsa	112.32	252	1074
B, 53	GM778_B01_50R4_007.fsa	113.534	641	2977
B, 54	GM778_B01_50R4_007.fsa	114.549	763	3459
B, 55	GM778_B01_50R4_007.fsa	115.737	594	2677
B, 56	GM778_B01_50R4_007.fsa	116.921	365	1652
B, 57	GM778_B01_50R4_007.fsa	118.101	360	1717
B, 58	GM778_B01_50R4_007.fsa	118.826	297	1435
B, 59	GM778_B01_50R4_007.fsa	119.729	1375	6414
B, 60	GM778_B01_50R4_007.fsa	120.805	102	461
B, 61	GM778_B01_50R4_007.fsa	121.52	1682	8063
B, 62	GM778_B01_50R4_007.fsa	122.592	621	2892
B, 63	GM778_B01_50R4_007.fsa	123.486	95	348
B, 64	GM778_B01_50R4_007.fsa	124.558	224	1055
B, 65	GM778_B01_50R4_007.fsa	125.63	1425	6974
B, 66	GM778_B01_50R4_007.fsa	126.702	439	2385
B, 67	GM778_B01_50R4_007.fsa	127.417	368	1789
B, 68	GM778_B01_50R4_007.fsa	128.756	232	994
B, 69	GM778_B01_50R4_007.fsa	129.649	173	689
B, 70	GM778_B01_50R4_007.fsa	130.542	146	573
B, 71	GM778_B01_50R4_007.fsa	131.524	437	2044
B, 72	GM778_B01_50R4_007.fsa	132.327	192	868
B, 73	GM778_B01_50R4_007.fsa	133.041	951	4559
B, 74	GM778_B01_50R4_007.fsa	134.38	213	880
B, 75	GM778_B01_50R4_007.fsa	135.183	510	2249
B, 76	GM778_B01_50R4_007.fsa	136.343	913	4260
B, 77	GM778_B01_50R4_007.fsa	137.146	792	3686
B, 78	GM778_B01_50R4_007.fsa	138.305	1910	9050
B, 79	GM778_B01_50R4_007.fsa	139.108	226	1055
B, 80	GM778_B01_50R4_007.fsa	140.365	246	1040
B, 81	GM778_B01_50R4_007.fsa	141.553	164	667
B, 82	GM778_B01_50R4_007.fsa	142.649	1070	4936
B, 83	GM778_B01_50R4_007.fsa	143.744	1612	7908
B, 84	GM778_B01_50R4_007.fsa	144.475	148	611
B, 85	GM778_B01_50R4_007.fsa	145.48	471	2124
B, 86	GM778_B01_50R4_007.fsa	146.575	552	2379
B, 87	GM778_B01_50R4_007.fsa	147.671	343	1542
B, 88	GM778_B01_50R4_007.fsa	148.858	73	287
B, 89	GM778_B01_50R4_007.fsa	149.954	821	3982
B, 90	GM778_B01_50R4_007.fsa	151.05	286	1467
B, 91	GM778_B01_50R4_007.fsa	152.237	101	438
B, 92	GM778_B01_50R4_007.fsa	153.242	153	575
B, 93	GM778_B01_50R4_007.fsa	154.338	478	2099
B, 94	GM778_B01_50R4_007.fsa	155.342	612	2667
B, 95	GM778_B01_50R4_007.fsa	156.438	810	3712
B, 96	GM778_B01_50R4_007.fsa	157.534	149	563
B, 97	GM778_B01_50R4_007.fsa	158.447	81	290
B, 98	GM778_B01_50R4_007.fsa	159.543	334	1532
B, 99	GM778_B01_50R4_007.fsa	160.539	238	1025
B, 100	GM778_B01_50R4_007.fsa	161.348	122	493
B, 101	GM778_B01_50R4_007.fsa	162.425	353	1577
B, 102	GM778_B01_50R4_007.fsa	163.502	327	1495
B, 103	GM778_B01_50R4_007.fsa	164.398	92	391
B, 104	GM778_B01_50R4_007.fsa	165.473	800	3653
B, 105	GM778_B01_50R4_007.fsa	166.548	1775	8505
B, 106	GM778_B01_50R4_007.fsa	167.353	201	831
B, 107	GM778_B01_50R4_007.fsa	168.247	185	787
B, 108	GM778_B01_50R4_007.fsa	169.409	2611	12726
B, 109	GM778_B01_50R4_007.fsa	170.213	187	883
B, 110	GM778_B01_50R4_007.fsa	171.462	219	1017
B, 111	GM778_B01_50R4_007.fsa	172.532	91	367
B, 112	GM778_B01_50R4_007.fsa	173.601	249	1071
B, 113	GM778_B01_50R4_007.fsa	174.669	1395	6769
B, 114	GM778_B01_50R4_007.fsa	175.737	874	4103
B, 115	GM778_B01_50R4_007.fsa	176.893	151	681
B, 116	GM778_B01_50R4_007.fsa	177.781	2960	14708
B, 117	GM778_B01_50R4_007.fsa	178.847	739	3710
B, 118	GM778_B01_50R4_007.fsa	180	63	290
B, 119	GM778_B01_50R4_007.fsa	181.072	1573	7650
B, 120	GM778_B01_50R4_007.fsa	182.144	328	1635
B, 121	GM778_B01_50R4_007.fsa	183.215	86	369
B, 122	GM778_B01_50R4_007.fsa	184.286	1635	7966
B, 123	GM778_B01_50R4_007.fsa	185.356	184	877
B, 124	GM778_B01_50R4_007.fsa	186.247	174	819
B, 125	GM778_B01_50R4_007.fsa	187.315	91	364
B, 126	GM778_B01_50R4_007.fsa	188.294	435	2067
B, 127	GM778_B01_50R4_007.fsa	189.273	362	1709
B, 128	GM778_B01_50R4_007.fsa	190.429	194	916
B, 129	GM778_B01_50R4_007.fsa	191.672	423	1914
B, 130	GM778_B01_50R4_007.fsa	192.56	518	2518
B, 131	GM778_B01_50R4_007.fsa	193.447	588	2726
B, 132	GM778_B01_50R4_007.fsa	194.6	354	1655
B, 133	GM778_B01_50R4_007.fsa	195.487	672	3241
B, 134	GM778_B01_50R4_007.fsa	196.461	496	2318
B, 135	GM778_B01_50R4_007.fsa	197.612	670	3556
B, 136	GM778_B01_50R4_007.fsa	198.143	676	3790
B, 137	GM778_B01_50R4_007.fsa	199.116	770	3916
B, 138	GM778_B01_50R4_007.fsa	200.088	326	1546
B, 139	GM778_B01_50R4_007.fsa	201.313	236	1119
B, 140	GM778_B01_50R4_007.fsa	202.451	847	4126
B, 141	GM778_B01_50R4_007.fsa	203.413	162	696
B, 142	GM778_B01_50R4_007.fsa	204.288	361	1712
B, 143	GM778_B01_50R4_007.fsa	205.426	328	1593
B, 144	GM778_B01_50R4_007.fsa	206.301	1229	6289
B, 145	GM778_B01_50R4_007.fsa	207.264	136	583
B, 146	GM778_B01_50R4_007.fsa	208.226	590	2855
B, 147	GM778_B01_50R4_007.fsa	209.363	209	1000
B, 148	GM778_B01_50R4_007.fsa	210.588	621	3329
B, 149	GM778_B01_50R4_007.fsa	211.463	411	2006
B, 150	GM778_B01_50R4_007.fsa	212.6	75	328
B, 151	GM778_B01_50R4_007.fsa	213.475	3756	19582
B, 152	GM778_B01_50R4_007.fsa	214.618	150	597
B, 153	GM778_B01_50R4_007.fsa	215.766	975	5267
B, 154	GM778_B01_50R4_007.fsa	216.648	721	3684
B, 155	GM778_B01_50R4_007.fsa	217.707	54	244
B, 156	GM778_B01_50R4_007.fsa	218.677	1499	8178
B, 157	GM778_B01_50R4_007.fsa	219.559	409	2138
B, 158	GM778_B01_50R4_007.fsa	220.606	107	505
B, 159	GM778_B01_50R4_007.fsa	221.559	976	5282
B, 160	GM778_B01_50R4_007.fsa	222.424	91	420
B, 161	GM778_B01_50R4_007.fsa	223.55	363	1776
B, 162	GM778_B01_50R4_007.fsa	224.502	1175	6398
B, 163	GM778_B01_50R4_007.fsa	225.455	673	3703
B, 164	GM778_B01_50R4_007.fsa	226.58	253	1267
B, 165	GM778_B01_50R4_007.fsa	227.359	829	4505
B, 166	GM778_B01_50R4_007.fsa	228.312	1449	7998
B, 167	GM778_B01_50R4_007.fsa	229.437	69	255
B, 168	GM778_B01_50R4_007.fsa	230.389	940	5074
B, 169	GM778_B01_50R4_007.fsa	231.428	179	788
B, 170	GM778_B01_50R4_007.fsa	232.554	311	1595
B, 171	GM778_B01_50R4_007.fsa	233.506	137	628
B, 172	GM778_B01_50R4_007.fsa	234.372	122	582
B, 173	GM778_B01_50R4_007.fsa	235.584	147	728
B, 174	GM778_B01_50R4_007.fsa	236.71	264	1339
B, 175	GM778_B01_50R4_007.fsa	237.489	55	212
B, 176	GM778_B01_50R4_007.fsa	238.441	163	724
B, 177	GM778_B01_50R4_007.fsa	239.307	195	945
B, 178	GM778_B01_50R4_007.fsa	240.267	119	514
B, 179	GM778_B01_50R4_007.fsa	241.244	255	1354
B, 180	GM778_B01_50R4_007.fsa	242.132	48	199
B, 181	GM778_B01_50R4_007.fsa	243.197	91	457
B, 182	GM778_B01_50R4_007.fsa	244.172	133	684
B, 183	GM778_B01_50R4_007.fsa	245.145	105	521
B, 184	GM778_B01_50R4_007.fsa	246.206	151	693
B, 185	GM778_B01_50R4_007.fsa	247.267	324	1605
B, 186	GM778_B01_50R4_007.fsa	248.326	240	1240
B, 187	GM778_B01_50R4_007.fsa	249.471	444	2201
B, 188	GM778_B01_50R4_007.fsa	250.517	719	3879
B, 189	GM778_B01_50R4_007.fsa	251.721	623	3327
B, 190	GM778_B01_50R4_007.fsa	252.665	320	1561
B, 191	GM778_B01_50R4_007.fsa	253.523	82	338
B, 192	GM778_B01_50R4_007.fsa	254.55	1047	6034
B, 193	GM778_B01_50R4_007.fsa	255.575	99	456
B, 194	GM778_B01_50R4_007.fsa	256.77	66	311
B, 195	GM778_B01_50R4_007.fsa	257.707	110	490
B, 196	GM778_B01_50R4_007.fsa	258.727	590	3384
B, 197	GM778_B01_50R4_007.fsa	259.746	137	717
B, 198	GM778_B01_50R4_007.fsa	260.601	34	138
B, 199	GM778_B01_50R4_007.fsa	261.632	349	2074
B, 200	GM778_B01_50R4_007.fsa	262.663	1420	8540
B, 201	GM778_B01_50R4_007.fsa	263.865	55	198
B, 202	GM778_B01_50R4_007.fsa	264.638	185	987
B, 203	GM778_B01_50R4_007.fsa	265.668	115	497
B, 204	GM778_B01_50R4_007.fsa	266.698	429	2363
B, 205	GM778_B01_50R4_007.fsa	267.729	100	467
B, 206	GM778_B01_50R4_007.fsa	268.673	54	200
B, 207	GM778_B01_50R4_007.fsa	269.789	112	577
B, 208	GM778_B01_50R4_007.fsa	270.733	1033	6473
B, 209	GM778_B01_50R4_007.fsa	271.677	398	2535
B, 210	GM778_B01_50R4_007.fsa	272.879	79	451
B, 211	GM778_B01_50R4_007.fsa	273.737	260	1440
B, 212	GM778_B01_50R4_007.fsa	274.938	269	1585
B, 213	GM778_B01_50R4_007.fsa	276.054	155	886
B, 214	GM778_B01_50R4_007.fsa	276.826	146	821
B, 215	GM778_B01_50R4_007.fsa	277.941	151	827
B, 216	GM778_B01_50R4_007.fsa	279.056	86	414
B, 217	GM778_B01_50R4_007.fsa	279.914	107	542
B, 218	GM778_B01_50R4_007.fsa	281.024	744	4684
B, 219	GM778_B01_50R4_007.fsa	281.963	556	3517
B, 220	GM778_B01_50R4_007.fsa	283.754	1763	11686
B, 221	GM778_B01_50R4_007.fsa	284.862	624	3790
B, 222	GM778_B01_50R4_007.fsa	285.714	122	521
B, 223	GM778_B01_50R4_007.fsa	286.822	1568	10236
B, 224	GM778_B01_50R4_007.fsa	287.929	560	3301
B, 225	GM778_B01_50R4_007.fsa	289.036	61	273
B, 226	GM778_B01_50R4_007.fsa	290.058	75	405
B, 227	GM778_B01_50R4_007.fsa	291.079	149	846
B, 228	GM778_B01_50R4_007.fsa	292.1	867	6201
B, 229	GM778_B01_50R4_007.fsa	293.035	776	5418
B, 230	GM778_B01_50R4_007.fsa	293.97	56	299
B, 231	GM778_B01_50R4_007.fsa	295.33	161	740
B, 232	GM778_B01_50R4_007.fsa	296.264	360	2022
B, 233	GM778_B01_50R4_007.fsa	297.369	95	478
B, 234	GM778_B01_50R4_007.fsa	298.048	133	678
B, 235	GM778_B01_50R4_007.fsa	299.067	268	1492
B, 236	GM778_B01_50R4_007.fsa	300.084	88	404
B, 237	GM778_B01_50R4_007.fsa	301.09	913	6039
B, 238	GM778_B01_50R4_007.fsa	302.098	225	1295
B, 239	GM778_B01_50R4_007.fsa	303.192	430	2404
B, 240	GM778_B01_50R4_007.fsa	304.204	729	4437
B, 241	GM778_B01_50R4_007.fsa	305.302	352	1993
B, 242	GM778_B01_50R4_007.fsa	306.233	312	2088
B, 243	GM778_B01_50R4_007.fsa	306.996	522	3270
B, 244	GM778_B01_50R4_007.fsa	308.101	280	1417
B, 245	GM778_B01_50R4_007.fsa	308.952	61	198
B, 246	GM778_B01_50R4_007.fsa	310.145	849	6513
B, 247	GM778_B01_50R4_007.fsa	311.769	239	1743
B, 248	GM778_B01_50R4_007.fsa	313.227	155	939
B, 249	GM778_B01_50R4_007.fsa	314.44	391	2577
B, 250	GM778_B01_50R4_007.fsa	315.762	311	2045
B, 251	GM778_B01_50R4_007.fsa	316.909	35	113
B, 252	GM778_B01_50R4_007.fsa	317.968	234	1424
B, 253	GM778_B01_50R4_007.fsa	319.116	1189	8428
B, 254	GM778_B01_50R4_007.fsa	320.26	31	76
B, 255	GM778_B01_50R4_007.fsa	321.211	973	7005
B, 256	GM778_B01_50R4_007.fsa	322.333	83	397
B, 257	GM778_B01_50R4_007.fsa	323.454	893	6461
B, 258	GM778_B01_50R4_007.fsa	324.573	204	1245
B, 259	GM778_B01_50R4_007.fsa	325.519	51	205
B, 260	GM778_B01_50R4_007.fsa	326.55	52	185
B, 261	GM778_B01_50R4_007.fsa	327.665	345	1843
B, 262	GM778_B01_50R4_007.fsa	328.779	141	681
B, 263	GM778_B01_50R4_007.fsa	329.463	282	1495
B, 264	GM778_B01_50R4_007.fsa	330.574	1376	9703
B, 265	GM778_B01_50R4_007.fsa	331.428	96	394
B, 266	GM778_B01_50R4_007.fsa	332.281	325	1642
B, 267	GM778_B01_50R4_007.fsa	333.132	191	772
B, 268	GM778_B01_50R4_007.fsa	335.173	70	382
B, 269	GM778_B01_50R4_007.fsa	336.361	66	329
B, 270	GM778_B01_50R4_007.fsa	337.463	108	712
B, 271	GM778_B01_50R4_007.fsa	338.31	485	3888
B, 272	GM778_B01_50R4_007.fsa	339.324	477	3619
B, 273	GM778_B01_50R4_007.fsa	341.454	982	7496
B, 274	GM778_B01_50R4_007.fsa	342.567	928	7312
B, 275	GM778_B01_50R4_007.fsa	344.277	370	2583
B, 276	GM778_B01_50R4_007.fsa	345.389	156	878
B, 277	GM778_B01_50R4_007.fsa	346.415	105	546
B, 278	GM778_B01_50R4_007.fsa	347.526	197	1346
B, 279	GM778_B01_50R4_007.fsa	348.723	944	7467
B, 280	GM778_B01_50R4_007.fsa	349.749	76	415
B, 281	GM778_B01_50R4_007.fsa	350.774	42	187
B, 282	GM778_B01_50R4_007.fsa	351.885	495	4095
B, 283	GM778_B01_50R4_007.fsa	352.911	97	618
B, 284	GM778_B01_50R4_007.fsa	354.022	19	47
B, 285	GM778_B01_50R4_007.fsa	355.047	401	3107
B, 286	GM778_B01_50R4_007.fsa	355.986	29	106
B, 287	GM778_B01_50R4_007.fsa	357.011	37	143
B, 288	GM778_B01_50R4_007.fsa	357.951	131	910
B, 289	GM778_B01_50R4_007.fsa	358.975	245	1810
B, 290	GM778_B01_50R4_007.fsa	360.085	71	401
B, 291	GM778_B01_50R4_007.fsa	361.104	73	406
B, 292	GM778_B01_50R4_007.fsa	361.954	108	711
B, 293	GM778_B01_50R4_007.fsa	363.058	14	36
B, 294	GM778_B01_50R4_007.fsa	363.993	123	677
B, 295	GM778_B01_50R4_007.fsa	365.098	116	550
B, 296	GM778_B01_50R4_007.fsa	366.118	244	1490
B, 297	GM778_B01_50R4_007.fsa	367.224	409	3195
B, 298	GM778_B01_50R4_007.fsa	368.075	581	4476
B, 299	GM778_B01_50R4_007.fsa	369.181	92	462
B, 300	GM778_B01_50R4_007.fsa	370.117	107	499
B, 301	GM778_B01_50R4_007.fsa	371.138	35	148
B, 302	GM778_B01_50R4_007.fsa	372.075	441	3437
B, 303	GM778_B01_50R4_007.fsa	373.097	773	6486
B, 304	GM778_B01_50R4_007.fsa	374.119	93	483
B, 305	GM778_B01_50R4_007.fsa	375.056	38	105
B, 306	GM778_B01_50R4_007.fsa	376.163	240	1744
B, 307	GM778_B01_50R4_007.fsa	376.931	121	774
B, 308	GM778_B01_50R4_007.fsa	378.977	1069	10382
O, 1	GM778_B01_50R4_007.fsa	20	5356	55295
O, 2	GM778_B01_50R4_007.fsa	40	4223	34890
O, 3	GM778_B01_50R4_007.fsa	60	8677	49029
O, 4	GM778_B01_50R4_007.fsa	80	5674	31661
O, 5	GM778_B01_50R4_007.fsa	100	8890	46322
O, 6	GM778_B01_50R4_007.fsa	114	10064	52037
O, 7	GM778_B01_50R4_007.fsa	120	7926	41860
O, 8	GM778_B01_50R4_007.fsa	140	6618	33242
O, 9	GM778_B01_50R4_007.fsa	160	7123	37317
O, 10	GM778_B01_50R4_007.fsa	180	8687	45602
O, 11	GM778_B01_50R4_007.fsa	200	7008	37571
O, 12	GM778_B01_50R4_007.fsa	214	6931	38507
O, 13	GM778_B01_50R4_007.fsa	220	5533	32008
O, 14	GM778_B01_50R4_007.fsa	240	8096	47978
O, 15	GM778_B01_50R4_007.fsa	250	3712	23094
O, 16	GM778_B01_50R4_007.fsa	260	5709	37037
O, 17	GM778_B01_50R4_007.fsa	280	6025	42018
O, 18	GM778_B01_50R4_007.fsa	300	6002	44045
O, 19	GM778_B01_50R4_007.fsa	314	3907	29368
O, 20	GM778_B01_50R4_007.fsa	320	4225	33536
O, 21	GM778_B01_50R4_007.fsa	340	5349	44439
O, 22	GM778_B01_50R4_007.fsa	360	4432	38281
O, 23	GM778_B01_50R4_007.fsa	380	3139	28569
O, 24	GM778_B01_50R4_007.fsa	400	4434	40869
O, 25	GM778_B01_50R4_007.fsa	414	3916	38422
O, 26	GM778_B01_50R4_007.fsa	420	3629	36525
O, 27	GM778_B01_50R4_007.fsa	440	4432	46679
O, 28	GM778_B01_50R4_007.fsa	460	4871	52158
O, 29	GM778_B01_50R4_007.fsa	480	4645	51173
O, 30	GM778_B01_50R4_007.fsa	500	2114	23845
O, 31	GM778_B01_50R4_007.fsa	514	2259	25731
O, 32	GM778_B01_50R4_007.fsa	520	5108	58048
O, 33	GM778_B01_50R4_007.fsa	540	4055	48100
O, 34	GM778_B01_50R4_007.fsa	560	2668	31591
O, 35	GM778_B01_50R4_007.fsa	580	4036	49091
O, 36	GM778_B01_50R4_007.fsa	600	2652	32086

## Sheet: 50R5
Dye/Sample Peak	Sample File Name	Size	Height	Area in Point
B, 1	GM778_B02_50R5_007.fsa	55.6809	882	3932
B, 2	GM778_B02_50R5_007.fsa	56.9029	1203	5908
B, 3	GM778_B02_50R5_007.fsa	57.8108	527	2369
B, 4	GM778_B02_50R5_007.fsa	58.9107	1644	7971
B, 5	GM778_B02_50R5_007.fsa	60.5159	730	3171
B, 6	GM778_B02_50R5_007.fsa	62.2646	373	1808
B, 7	GM778_B02_50R5_007.fsa	63.2895	89	414
B, 8	GM778_B02_50R5_007.fsa	64.7196	67	240
B, 9	GM778_B02_50R5_007.fsa	65.8394	3667	17605
B, 10	GM778_B02_50R5_007.fsa	67.0572	244	919
B, 11	GM778_B02_50R5_007.fsa	68.069	1483	7209
B, 12	GM778_B02_50R5_007.fsa	69.5816	1064	5006
B, 13	GM778_B02_50R5_007.fsa	71.088	341	1573
B, 14	GM778_B02_50R5_007.fsa	72.0889	198	926
B, 15	GM778_B02_50R5_007.fsa	73.4856	147	598
B, 16	GM778_B02_50R5_007.fsa	74.4801	1430	7378
B, 17	GM778_B02_50R5_007.fsa	75.2737	487	2270
B, 18	GM778_B02_50R5_007.fsa	76.461	1393	6517
B, 19	GM778_B02_50R5_007.fsa	77.7429	266	1134
B, 20	GM778_B02_50R5_007.fsa	78.7259	584	2761
B, 21	GM778_B02_50R5_007.fsa	80.0978	153	661
B, 22	GM778_B02_50R5_007.fsa	81.0751	641	3315
B, 23	GM778_B02_50R5_007.fsa	81.7586	248	1216
B, 24	GM778_B02_50R5_007.fsa	82.9289	3040	14888
B, 25	GM778_B02_50R5_007.fsa	84.1949	332	1627
B, 26	GM778_B02_50R5_007.fsa	85.4589	129	555
B, 27	GM778_B02_50R5_007.fsa	86.4298	538	2384
B, 28	GM778_B02_50R5_007.fsa	87.5935	138	572
B, 29	GM778_B02_50R5_007.fsa	88.7555	1854	8691
B, 30	GM778_B02_50R5_007.fsa	90.0126	198	782
B, 31	GM778_B02_50R5_007.fsa	90.8817	175	644
B, 32	GM778_B02_50R5_007.fsa	91.7499	75	270
B, 33	GM778_B02_50R5_007.fsa	92.6171	560	2425
B, 34	GM778_B02_50R5_007.fsa	93.6759	363	1462
B, 35	GM778_B02_50R5_007.fsa	94.8294	422	1859
B, 36	GM778_B02_50R5_007.fsa	96.0771	130	465
B, 37	GM778_B02_50R5_007.fsa	97.0356	226	882
B, 38	GM778_B02_50R5_007.fsa	97.8974	122	410
B, 39	GM778_B02_50R5_007.fsa	98.7582	280	1191
B, 40	GM778_B02_50R5_007.fsa	99.5226	882	4117
B, 41	GM778_B02_50R5_007.fsa	100.587	1643	7610
B, 42	GM778_B02_50R5_007.fsa	101.562	81	252
B, 43	GM778_B02_50R5_007.fsa	102.438	368	1476
B, 44	GM778_B02_50R5_007.fsa	103.698	5107	24072
B, 45	GM778_B02_50R5_007.fsa	104.955	387	1589
B, 46	GM778_B02_50R5_007.fsa	106.302	1293	6056
B, 47	GM778_B02_50R5_007.fsa	107.262	327	1482
B, 48	GM778_B02_50R5_007.fsa	108.219	345	1546
B, 49	GM778_B02_50R5_007.fsa	108.983	558	2541
B, 50	GM778_B02_50R5_007.fsa	110.125	1276	5872
B, 51	GM778_B02_50R5_007.fsa	111.263	125	551
B, 52	GM778_B02_50R5_007.fsa	112.493	296	1234
B, 53	GM778_B02_50R5_007.fsa	113.624	732	3229
B, 54	GM778_B02_50R5_007.fsa	114.641	851	3742
B, 55	GM778_B02_50R5_007.fsa	115.829	671	2930
B, 56	GM778_B02_50R5_007.fsa	117.013	448	1932
B, 57	GM778_B02_50R5_007.fsa	118.193	416	1858
B, 58	GM778_B02_50R5_007.fsa	118.917	330	1545
B, 59	GM778_B02_50R5_007.fsa	119.82	1515	7085
B, 60	GM778_B02_50R5_007.fsa	120.811	107	416
B, 61	GM778_B02_50R5_007.fsa	121.623	1882	8921
B, 62	GM778_B02_50R5_007.fsa	122.706	662	3030
B, 63	GM778_B02_50R5_007.fsa	123.518	103	333
B, 64	GM778_B02_50R5_007.fsa	124.601	253	1095
B, 65	GM778_B02_50R5_007.fsa	125.685	1611	7470
B, 66	GM778_B02_50R5_007.fsa	126.679	474	2393
B, 67	GM778_B02_50R5_007.fsa	127.493	398	1941
B, 68	GM778_B02_50R5_007.fsa	128.759	266	1120
B, 69	GM778_B02_50R5_007.fsa	129.663	198	771
B, 70	GM778_B02_50R5_007.fsa	130.659	157	636
B, 71	GM778_B02_50R5_007.fsa	131.564	485	2215
B, 72	GM778_B02_50R5_007.fsa	132.379	205	916
B, 73	GM778_B02_50R5_007.fsa	133.104	1088	5060
B, 74	GM778_B02_50R5_007.fsa	134.373	214	811
B, 75	GM778_B02_50R5_007.fsa	135.189	549	2351
B, 76	GM778_B02_50R5_007.fsa	136.368	1015	4539
B, 77	GM778_B02_50R5_007.fsa	137.185	861	3918
B, 78	GM778_B02_50R5_007.fsa	138.365	2086	9631
B, 79	GM778_B02_50R5_007.fsa	139.182	234	1053
B, 80	GM778_B02_50R5_007.fsa	140.464	291	1377
B, 81	GM778_B02_50R5_007.fsa	141.576	177	704
B, 82	GM778_B02_50R5_007.fsa	142.688	1205	5357
B, 83	GM778_B02_50R5_007.fsa	143.8	1816	8413
B, 84	GM778_B02_50R5_007.fsa	144.541	138	548
B, 85	GM778_B02_50R5_007.fsa	145.56	522	2221
B, 86	GM778_B02_50R5_007.fsa	146.672	575	2531
B, 87	GM778_B02_50R5_007.fsa	147.69	357	1535
B, 88	GM778_B02_50R5_007.fsa	148.987	87	341
B, 89	GM778_B02_50R5_007.fsa	150.006	921	4378
B, 90	GM778_B02_50R5_007.fsa	151.117	304	1436
B, 91	GM778_B02_50R5_007.fsa	152.32	101	443
B, 92	GM778_B02_50R5_007.fsa	153.338	173	657
B, 93	GM778_B02_50R5_007.fsa	154.356	539	2389
B, 94	GM778_B02_50R5_007.fsa	155.374	643	2892
B, 95	GM778_B02_50R5_007.fsa	156.577	911	4177
B, 96	GM778_B02_50R5_007.fsa	157.595	162	615
B, 97	GM778_B02_50R5_007.fsa	158.52	85	319
B, 98	GM778_B02_50R5_007.fsa	159.537	369	1637
B, 99	GM778_B02_50R5_007.fsa	160.544	260	1109
B, 100	GM778_B02_50R5_007.fsa	161.449	137	555
B, 101	GM778_B02_50R5_007.fsa	162.535	376	1675
B, 102	GM778_B02_50R5_007.fsa	163.53	356	1519
B, 103	GM778_B02_50R5_007.fsa	164.434	124	403
B, 104	GM778_B02_50R5_007.fsa	165.519	873	3817
B, 105	GM778_B02_50R5_007.fsa	166.512	1960	8964
B, 106	GM778_B02_50R5_007.fsa	167.414	202	748
B, 107	GM778_B02_50R5_007.fsa	168.316	205	736
B, 108	GM778_B02_50R5_007.fsa	169.398	2854	13431
B, 109	GM778_B02_50R5_007.fsa	170.299	206	872
B, 110	GM778_B02_50R5_007.fsa	171.47	239	1147
B, 111	GM778_B02_50R5_007.fsa	172.549	83	366
B, 112	GM778_B02_50R5_007.fsa	173.629	290	1299
B, 113	GM778_B02_50R5_007.fsa	174.707	1528	7200
B, 114	GM778_B02_50R5_007.fsa	175.695	935	4606
B, 115	GM778_B02_50R5_007.fsa	176.952	144	652
B, 116	GM778_B02_50R5_007.fsa	177.759	3194	15425
B, 117	GM778_B02_50R5_007.fsa	178.835	804	3761
B, 118	GM778_B02_50R5_007.fsa	180	80	339
B, 119	GM778_B02_50R5_007.fsa	181.089	1622	7930
B, 120	GM778_B02_50R5_007.fsa	182.087	338	1659
B, 121	GM778_B02_50R5_007.fsa	183.267	109	502
B, 122	GM778_B02_50R5_007.fsa	184.264	1733	8397
B, 123	GM778_B02_50R5_007.fsa	185.352	193	862
B, 124	GM778_B02_50R5_007.fsa	186.258	168	722
B, 125	GM778_B02_50R5_007.fsa	187.255	92	388
B, 126	GM778_B02_50R5_007.fsa	188.251	449	2109
B, 127	GM778_B02_50R5_007.fsa	189.247	390	1921
B, 128	GM778_B02_50R5_007.fsa	190.423	206	899
B, 129	GM778_B02_50R5_007.fsa	191.69	449	2129
B, 130	GM778_B02_50R5_007.fsa	192.504	563	2797
B, 131	GM778_B02_50R5_007.fsa	193.498	591	2871
B, 132	GM778_B02_50R5_007.fsa	194.583	402	1808
B, 133	GM778_B02_50R5_007.fsa	195.486	690	3375
B, 134	GM778_B02_50R5_007.fsa	196.48	524	2489
B, 135	GM778_B02_50R5_007.fsa	197.563	693	3654
B, 136	GM778_B02_50R5_007.fsa	198.195	708	3864
B, 137	GM778_B02_50R5_007.fsa	199.098	791	3966
B, 138	GM778_B02_50R5_007.fsa	200.089	315	1466
B, 139	GM778_B02_50R5_007.fsa	201.339	252	1131
B, 140	GM778_B02_50R5_007.fsa	202.5	855	4146
B, 141	GM778_B02_50R5_007.fsa	203.482	143	604
B, 142	GM778_B02_50R5_007.fsa	204.374	368	1659
B, 143	GM778_B02_50R5_007.fsa	205.445	323	1477
B, 144	GM778_B02_50R5_007.fsa	206.426	1236	6240
B, 145	GM778_B02_50R5_007.fsa	207.318	134	529
B, 146	GM778_B02_50R5_007.fsa	208.298	601	2916
B, 147	GM778_B02_50R5_007.fsa	209.457	198	961
B, 148	GM778_B02_50R5_007.fsa	210.615	646	3391
B, 149	GM778_B02_50R5_007.fsa	211.595	396	2057
B, 150	GM778_B02_50R5_007.fsa	212.664	89	305
B, 151	GM778_B02_50R5_007.fsa	213.644	3822	19829
B, 152	GM778_B02_50R5_007.fsa	214.718	157	696
B, 153	GM778_B02_50R5_007.fsa	215.883	987	5070
B, 154	GM778_B02_50R5_007.fsa	216.779	735	3906
B, 155	GM778_B02_50R5_007.fsa	217.853	83	388
B, 156	GM778_B02_50R5_007.fsa	218.748	1562	8496
B, 157	GM778_B02_50R5_007.fsa	219.642	417	2197
B, 158	GM778_B02_50R5_007.fsa	220.789	105	525
B, 159	GM778_B02_50R5_007.fsa	221.665	1011	5595
B, 160	GM778_B02_50R5_007.fsa	222.542	111	561
B, 161	GM778_B02_50R5_007.fsa	223.682	372	1854
B, 162	GM778_B02_50R5_007.fsa	224.646	1274	6783
B, 163	GM778_B02_50R5_007.fsa	225.523	722	3816
B, 164	GM778_B02_50R5_007.fsa	226.575	263	1332
B, 165	GM778_B02_50R5_007.fsa	227.452	846	4538
B, 166	GM778_B02_50R5_007.fsa	228.417	1497	8324
B, 167	GM778_B02_50R5_007.fsa	229.469	51	210
B, 168	GM778_B02_50R5_007.fsa	230.434	945	5206
B, 169	GM778_B02_50R5_007.fsa	231.487	179	883
B, 170	GM778_B02_50R5_007.fsa	232.627	303	1421
B, 171	GM778_B02_50R5_007.fsa	233.504	123	551
B, 172	GM778_B02_50R5_007.fsa	234.557	116	548
B, 173	GM778_B02_50R5_007.fsa	235.611	148	728
B, 174	GM778_B02_50R5_007.fsa	236.751	272	1338
B, 175	GM778_B02_50R5_007.fsa	237.629	64	233
B, 176	GM778_B02_50R5_007.fsa	238.507	179	769
B, 177	GM778_B02_50R5_007.fsa	239.385	203	986
B, 178	GM778_B02_50R5_007.fsa	240.362	135	564
B, 179	GM778_B02_50R5_007.fsa	241.357	249	1286
B, 180	GM778_B02_50R5_007.fsa	242.26	40	166
B, 181	GM778_B02_50R5_007.fsa	243.163	96	445
B, 182	GM778_B02_50R5_007.fsa	244.155	131	669
B, 183	GM778_B02_50R5_007.fsa	245.326	111	520
B, 184	GM778_B02_50R5_007.fsa	246.316	149	689
B, 185	GM778_B02_50R5_007.fsa	247.396	292	1433
B, 186	GM778_B02_50R5_007.fsa	248.384	237	1125
B, 187	GM778_B02_50R5_007.fsa	249.551	445	2197
B, 188	GM778_B02_50R5_007.fsa	250.613	784	3981
B, 189	GM778_B02_50R5_007.fsa	251.751	636	3288
B, 190	GM778_B02_50R5_007.fsa	252.799	345	1561
B, 191	GM778_B02_50R5_007.fsa	253.584	90	349
B, 192	GM778_B02_50R5_007.fsa	254.629	1054	5948
B, 193	GM778_B02_50R5_007.fsa	255.672	111	462
B, 194	GM778_B02_50R5_007.fsa	256.8	54	248
B, 195	GM778_B02_50R5_007.fsa	257.84	120	663
B, 196	GM778_B02_50R5_007.fsa	258.878	611	3613
B, 197	GM778_B02_50R5_007.fsa	259.827	146	799
B, 198	GM778_B02_50R5_007.fsa	260.612	36	152
B, 199	GM778_B02_50R5_007.fsa	261.748	370	2129
B, 200	GM778_B02_50R5_007.fsa	262.796	1421	8706
B, 201	GM778_B02_50R5_007.fsa	263.932	74	291
B, 202	GM778_B02_50R5_007.fsa	264.719	195	1053
B, 203	GM778_B02_50R5_007.fsa	265.767	147	784
B, 204	GM778_B02_50R5_007.fsa	266.815	435	2626
B, 205	GM778_B02_50R5_007.fsa	267.776	122	605
B, 206	GM778_B02_50R5_007.fsa	268.737	46	198
B, 207	GM778_B02_50R5_007.fsa	269.785	100	489
B, 208	GM778_B02_50R5_007.fsa	270.833	1049	6458
B, 209	GM778_B02_50R5_007.fsa	271.881	409	2429
B, 210	GM778_B02_50R5_007.fsa	273.016	96	474
B, 211	GM778_B02_50R5_007.fsa	273.802	258	1502
B, 212	GM778_B02_50R5_007.fsa	275.024	279	1572
B, 213	GM778_B02_50R5_007.fsa	276.159	172	869
B, 214	GM778_B02_50R5_007.fsa	277.032	153	861
B, 215	GM778_B02_50R5_007.fsa	278.08	153	789
B, 216	GM778_B02_50R5_007.fsa	279.127	89	401
B, 217	GM778_B02_50R5_007.fsa	280.087	109	520
B, 218	GM778_B02_50R5_007.fsa	281.128	756	4654
B, 219	GM778_B02_50R5_007.fsa	282.083	607	3581
B, 220	GM778_B02_50R5_007.fsa	283.905	1771	11688
B, 221	GM778_B02_50R5_007.fsa	284.945	635	3882
B, 222	GM778_B02_50R5_007.fsa	285.899	136	632
B, 223	GM778_B02_50R5_007.fsa	286.939	1649	10103
B, 224	GM778_B02_50R5_007.fsa	287.978	562	3229
B, 225	GM778_B02_50R5_007.fsa	289.104	67	253
B, 226	GM778_B02_50R5_007.fsa	290.144	85	445
B, 227	GM778_B02_50R5_007.fsa	291.182	141	806
B, 228	GM778_B02_50R5_007.fsa	292.221	878	6093
B, 229	GM778_B02_50R5_007.fsa	293.086	760	5137
B, 230	GM778_B02_50R5_007.fsa	294.21	70	285
B, 231	GM778_B02_50R5_007.fsa	295.421	150	688
B, 232	GM778_B02_50R5_007.fsa	296.372	346	1960
B, 233	GM778_B02_50R5_007.fsa	297.322	100	461
B, 234	GM778_B02_50R5_007.fsa	298.1	136	700
B, 235	GM778_B02_50R5_007.fsa	299.137	268	1425
B, 236	GM778_B02_50R5_007.fsa	300.171	90	335
B, 237	GM778_B02_50R5_007.fsa	301.197	888	5642
B, 238	GM778_B02_50R5_007.fsa	302.224	230	1139
B, 239	GM778_B02_50R5_007.fsa	303.339	430	2346
B, 240	GM778_B02_50R5_007.fsa	304.371	759	4461
B, 241	GM778_B02_50R5_007.fsa	305.49	368	2021
B, 242	GM778_B02_50R5_007.fsa	306.353	315	2054
B, 243	GM778_B02_50R5_007.fsa	307.13	537	3159
B, 244	GM778_B02_50R5_007.fsa	308.255	280	1464
B, 245	GM778_B02_50R5_007.fsa	309.035	57	193
B, 246	GM778_B02_50R5_007.fsa	310.251	826	6095
B, 247	GM778_B02_50R5_007.fsa	311.904	245	1671
B, 248	GM778_B02_50R5_007.fsa	313.388	165	941
B, 249	GM778_B02_50R5_007.fsa	314.626	384	2551
B, 250	GM778_B02_50R5_007.fsa	315.968	313	2012
B, 251	GM778_B02_50R5_007.fsa	317.131	53	178
B, 252	GM778_B02_50R5_007.fsa	318.117	265	1537
B, 253	GM778_B02_50R5_007.fsa	319.282	1203	8334
B, 254	GM778_B02_50R5_007.fsa	320.352	41	114
B, 255	GM778_B02_50R5_007.fsa	321.406	1008	6852
B, 256	GM778_B02_50R5_007.fsa	322.547	83	379
B, 257	GM778_B02_50R5_007.fsa	323.686	929	6342
B, 258	GM778_B02_50R5_007.fsa	324.649	214	1333
B, 259	GM778_B02_50R5_007.fsa	325.524	63	248
B, 260	GM778_B02_50R5_007.fsa	326.746	45	209
B, 261	GM778_B02_50R5_007.fsa	327.793	364	1967
B, 262	GM778_B02_50R5_007.fsa	328.752	173	734
B, 263	GM778_B02_50R5_007.fsa	329.622	301	1575
B, 264	GM778_B02_50R5_007.fsa	330.665	1433	9592
B, 265	GM778_B02_50R5_007.fsa	331.534	114	462
B, 266	GM778_B02_50R5_007.fsa	332.401	341	1783
B, 267	GM778_B02_50R5_007.fsa	333.355	200	901
B, 268	GM778_B02_50R5_007.fsa	335.172	69	385
B, 269	GM778_B02_50R5_007.fsa	336.468	82	429
B, 270	GM778_B02_50R5_007.fsa	337.503	119	767
B, 271	GM778_B02_50R5_007.fsa	338.365	499	3860
B, 272	GM778_B02_50R5_007.fsa	339.484	504	3678
B, 273	GM778_B02_50R5_007.fsa	341.567	1003	7480
B, 274	GM778_B02_50R5_007.fsa	342.698	936	7126
B, 275	GM778_B02_50R5_007.fsa	344.438	378	2525
B, 276	GM778_B02_50R5_007.fsa	345.483	179	949
B, 277	GM778_B02_50R5_007.fsa	346.613	117	582
B, 278	GM778_B02_50R5_007.fsa	347.744	219	1329
B, 279	GM778_B02_50R5_007.fsa	348.875	948	7203
B, 280	GM778_B02_50R5_007.fsa	349.832	90	464
B, 281	GM778_B02_50R5_007.fsa	351.049	37	174
B, 282	GM778_B02_50R5_007.fsa	352.005	511	3838
B, 283	GM778_B02_50R5_007.fsa	352.962	99	614
B, 284	GM778_B02_50R5_007.fsa	355.134	401	2848
B, 285	GM778_B02_50R5_007.fsa	356.264	29	154
B, 286	GM778_B02_50R5_007.fsa	357.046	39	187
B, 287	GM778_B02_50R5_007.fsa	358.089	143	940
B, 288	GM778_B02_50R5_007.fsa	359.131	256	1822
B, 289	GM778_B02_50R5_007.fsa	360.259	68	356
B, 290	GM778_B02_50R5_007.fsa	361.21	64	411
B, 291	GM778_B02_50R5_007.fsa	362.16	108	732
B, 292	GM778_B02_50R5_007.fsa	364.062	120	712
B, 293	GM778_B02_50R5_007.fsa	365.273	105	579
B, 294	GM778_B02_50R5_007.fsa	366.224	285	1744
B, 295	GM778_B02_50R5_007.fsa	367.263	402	3179
B, 296	GM778_B02_50R5_007.fsa	368.128	582	4758
B, 297	GM778_B02_50R5_007.fsa	369.253	120	544
B, 298	GM778_B02_50R5_007.fsa	370.205	121	583
B, 299	GM778_B02_50R5_007.fsa	371.245	37	159
B, 300	GM778_B02_50R5_007.fsa	372.111	470	3482
B, 301	GM778_B02_50R5_007.fsa	373.237	810	6363
B, 302	GM778_B02_50R5_007.fsa	374.277	99	523
B, 303	GM778_B02_50R5_007.fsa	375.23	44	159
B, 304	GM778_B02_50R5_007.fsa	376.27	249	1765
B, 305	GM778_B02_50R5_007.fsa	377.137	139	917
B, 306	GM778_B02_50R5_007.fsa	379.132	1097	10226
O, 1	GM778_B02_50R5_007.fsa	20	5407	54566
O, 2	GM778_B02_50R5_007.fsa	40	4882	35797
O, 3	GM778_B02_50R5_007.fsa	60	9428	52513
O, 4	GM778_B02_50R5_007.fsa	80	6195	34520
O, 5	GM778_B02_50R5_007.fsa	100	10022	51407
O, 6	GM778_B02_50R5_007.fsa	114	11110	57538
O, 7	GM778_B02_50R5_007.fsa	120	8816	45889
O, 8	GM778_B02_50R5_007.fsa	140	7203	35829
O, 9	GM778_B02_50R5_007.fsa	160	7665	39790
O, 10	GM778_B02_50R5_007.fsa	180	9107	47157
O, 11	GM778_B02_50R5_007.fsa	200	7259	37894
O, 12	GM778_B02_50R5_007.fsa	214	7016	38867
O, 13	GM778_B02_50R5_007.fsa	220	5630	32043
O, 14	GM778_B02_50R5_007.fsa	240	8074	47716
O, 15	GM778_B02_50R5_007.fsa	250	3665	22627
O, 16	GM778_B02_50R5_007.fsa	260	5750	36559
O, 17	GM778_B02_50R5_007.fsa	280	6204	41373
O, 18	GM778_B02_50R5_007.fsa	300	6157	43151
O, 19	GM778_B02_50R5_007.fsa	314	3973	28796
O, 20	GM778_B02_50R5_007.fsa	320	4301	32243
O, 21	GM778_B02_50R5_007.fsa	340	5499	43011
O, 22	GM778_B02_50R5_007.fsa	360	4498	37141
O, 23	GM778_B02_50R5_007.fsa	380	3228	27769
O, 24	GM778_B02_50R5_007.fsa	400	4548	40191
O, 25	GM778_B02_50R5_007.fsa	414	4173	37893
O, 26	GM778_B02_50R5_007.fsa	420	3795	36108
O, 27	GM778_B02_50R5_007.fsa	440	4763	45773
O, 28	GM778_B02_50R5_007.fsa	460	5185	51323
O, 29	GM778_B02_50R5_007.fsa	480	4980	50458
O, 30	GM778_B02_50R5_007.fsa	500	2210	23360
O, 31	GM778_B02_50R5_007.fsa	514	2412	25343
O, 32	GM778_B02_50R5_007.fsa	520	5346	56913
O, 33	GM778_B02_50R5_007.fsa	540	4310	46980
O, 34	GM778_B02_50R5_007.fsa	560	2761	30790
O, 35	GM778_B02_50R5_007.fsa	580	4303	47304
O, 36	GM778_B02_50R5_007.fsa	600	2734	30759

[truncated: 30 more sheets: 50R6, 51R2, 51R3, 51R4, 51R5, 51R6, 52R2, 52R3, 52R4, 52R5, 52R6, 179R1, 179R2, 179R3, 179R4, 179R5, 180R1, 180R2, 180R3, 180R4 …]
