# Supplementary material for: Characterization of dFOXO binding sites upstream of the Insulin Receptor P2 promoter across the Drosophila phylogeny
Source: PLoS One. 2017 Dec 4;12(12):e0188357. doi: 10.1371/journal.pone.0188357 (PMC5714339; doi:10.1371/journal.pone.0188357)
Supplement: S1 Data — (ZIP) [file pone.0188357.s001.zip › Data_Sets/S20_Dataset.xlsx]

## Sheet: Index
	Fragment coordinates are -1485/-1102 relative to the P2 transcription start site
	Sheet	Species	Fragment	strand	protein	nM protein				Sheet	Species	Fragment	strand	protein	nM protein
	169R1	D. pseudoobscura	p5	Forward	BSA	600				284R1	D. pseudoobscura	p5	Reverse	BSA	600
	169R2	D. pseudoobscura	p5	Forward	BSA	600				284R2	D. pseudoobscura	p5	Reverse	BSA	600
	169R3	D. pseudoobscura	p5	Forward	BSA	600				284R3	D. pseudoobscura	p5	Reverse	BSA	600
	169R4	D. pseudoobscura	p5	Forward	BSA	600				284R4	D. pseudoobscura	p5	Reverse	BSA	600
	169R5	D. pseudoobscura	p5	Forward	BSA	600				284R5	D. pseudoobscura	p5	Reverse	BSA	600
	170R1	D. pseudoobscura	p5	Forward	dFOXO	600				285R1	D. pseudoobscura	p5	Reverse	dFOXO	600
	170R2	D. pseudoobscura	p5	Forward	dFOXO	600				285R2	D. pseudoobscura	p5	Reverse	dFOXO	600
	170R3	D. pseudoobscura	p5	Forward	dFOXO	600				285R3	D. pseudoobscura	p5	Reverse	dFOXO	600
	170R4	D. pseudoobscura	p5	Forward	dFOXO	600				285R4	D. pseudoobscura	p5	Reverse	dFOXO	600
	170R5	D. pseudoobscura	p5	Forward	dFOXO	600				285R5	D. pseudoobscura	p5	Reverse	dFOXO	600
	171R1	D. pseudoobscura	p5	Forward	BSA	1200				286R1	D. pseudoobscura	p5	Reverse	BSA	1200
	171R2	D. pseudoobscura	p5	Forward	BSA	1200				286R2	D. pseudoobscura	p5	Reverse	BSA	1200
	171R3	D. pseudoobscura	p5	Forward	BSA	1200				286R3	D. pseudoobscura	p5	Reverse	BSA	1200
	171R4	D. pseudoobscura	p5	Forward	BSA	1200				286R4	D. pseudoobscura	p5	Reverse	BSA	1200
	171R5	D. pseudoobscura	p5	Forward	BSA	1200				286R5	D. pseudoobscura	p5	Reverse	BSA	1200
	172R1	D. pseudoobscura	p5	Forward	dFOXO	1200				287R1	D. pseudoobscura	p5	Reverse	dFOXO	1200
	172R2	D. pseudoobscura	p5	Forward	dFOXO	1200				287R2	D. pseudoobscura	p5	Reverse	dFOXO	1200
	172R3	D. pseudoobscura	p5	Forward	dFOXO	1200				287R3	D. pseudoobscura	p5	Reverse	dFOXO	1200
	172R4	D. pseudoobscura	p5	Forward	dFOXO	1200				287R4	D. pseudoobscura	p5	Reverse	dFOXO	1200
	172R5	D. pseudoobscura	p5	Forward	dFOXO	1200				287R5	D. pseudoobscura	p5	Reverse	dFOXO	1200
	NOTE
	The first column of the remaining sheets indicates that dyes B and O label respectively the fragments generated by DNase I and the standard 600 LIZ fragments in the electropherograms and in the outputs. To inspect electropherograms with Peak Scanner (Applied Biosystems), the minimum peak heights were set to only provide outputs for dyes B and O . The spurious peaks corresponding to other dyes (G,…

## Sheet: 169R1
Dye/Sample Peak	Sample File Name	Size	Height	Area in Point
B, 1	GM967_C07_169R1_059.fsa		12	47
B, 2	GM967_C07_169R1_059.fsa		15	84
B, 3	GM967_C07_169R1_059.fsa		7	43
B, 4	GM967_C07_169R1_059.fsa		11	56
B, 5	GM967_C07_169R1_059.fsa		13	61
B, 6	GM967_C07_169R1_059.fsa		9	54
B, 7	GM967_C07_169R1_059.fsa		9	62
B, 8	GM967_C07_169R1_059.fsa		12	57
B, 9	GM967_C07_169R1_059.fsa		8	74
B, 10	GM967_C07_169R1_059.fsa		11	60
B, 11	GM967_C07_169R1_059.fsa		6	34
B, 12	GM967_C07_169R1_059.fsa		9	58
B, 13	GM967_C07_169R1_059.fsa		9	52
B, 14	GM967_C07_169R1_059.fsa		11	62
B, 15	GM967_C07_169R1_059.fsa		11	73
B, 16	GM967_C07_169R1_059.fsa		9	37
B, 17	GM967_C07_169R1_059.fsa		5	28
B, 18	GM967_C07_169R1_059.fsa		13	74
B, 19	GM967_C07_169R1_059.fsa		11	68
B, 20	GM967_C07_169R1_059.fsa		16	69
B, 21	GM967_C07_169R1_059.fsa		9	34
B, 22	GM967_C07_169R1_059.fsa		8	25
B, 23	GM967_C07_169R1_059.fsa		9	72
B, 24	GM967_C07_169R1_059.fsa		4	16
B, 25	GM967_C07_169R1_059.fsa		7	22
B, 26	GM967_C07_169R1_059.fsa		5	13
B, 27	GM967_C07_169R1_059.fsa		21	102
B, 28	GM967_C07_169R1_059.fsa		14	75
B, 29	GM967_C07_169R1_059.fsa		9	49
B, 30	GM967_C07_169R1_059.fsa		15	79
B, 31	GM967_C07_169R1_059.fsa		16	101
B, 32	GM967_C07_169R1_059.fsa		9	47
B, 33	GM967_C07_169R1_059.fsa		11	59
B, 34	GM967_C07_169R1_059.fsa		11	75
B, 35	GM967_C07_169R1_059.fsa		7	23
B, 36	GM967_C07_169R1_059.fsa		14	53
B, 37	GM967_C07_169R1_059.fsa		13	61
B, 38	GM967_C07_169R1_059.fsa		13	43
B, 39	GM967_C07_169R1_059.fsa		16	68
B, 40	GM967_C07_169R1_059.fsa		11	88
B, 41	GM967_C07_169R1_059.fsa		12	64
B, 42	GM967_C07_169R1_059.fsa		11	62
B, 43	GM967_C07_169R1_059.fsa		11	72
B, 44	GM967_C07_169R1_059.fsa		9	58
B, 45	GM967_C07_169R1_059.fsa		12	78
B, 46	GM967_C07_169R1_059.fsa		11	64
B, 47	GM967_C07_169R1_059.fsa		6	37
B, 48	GM967_C07_169R1_059.fsa		8	46
B, 49	GM967_C07_169R1_059.fsa		12	63
B, 50	GM967_C07_169R1_059.fsa		10	39
B, 51	GM967_C07_169R1_059.fsa		13	67
B, 52	GM967_C07_169R1_059.fsa		11	55
B, 53	GM967_C07_169R1_059.fsa		14	87
B, 54	GM967_C07_169R1_059.fsa		13	50
B, 55	GM967_C07_169R1_059.fsa		16	102
B, 56	GM967_C07_169R1_059.fsa		13	69
B, 57	GM967_C07_169R1_059.fsa		12	57
B, 58	GM967_C07_169R1_059.fsa		13	61
B, 59	GM967_C07_169R1_059.fsa		14	63
B, 60	GM967_C07_169R1_059.fsa		13	33
B, 61	GM967_C07_169R1_059.fsa		9	58
B, 62	GM967_C07_169R1_059.fsa		6	17
B, 63	GM967_C07_169R1_059.fsa		8	40
B, 64	GM967_C07_169R1_059.fsa		16	127
B, 65	GM967_C07_169R1_059.fsa		51	332
B, 66	GM967_C07_169R1_059.fsa		14	101
B, 67	GM967_C07_169R1_059.fsa		12	29
B, 68	GM967_C07_169R1_059.fsa		17	58
B, 69	GM967_C07_169R1_059.fsa		14	69
B, 70	GM967_C07_169R1_059.fsa		8	39
B, 71	GM967_C07_169R1_059.fsa		19	152
B, 72	GM967_C07_169R1_059.fsa		12	85
B, 73	GM967_C07_169R1_059.fsa		16	76
B, 74	GM967_C07_169R1_059.fsa		30	155
B, 75	GM967_C07_169R1_059.fsa		7	22
B, 76	GM967_C07_169R1_059.fsa		6	21
B, 77	GM967_C07_169R1_059.fsa		477	3655
B, 78	GM967_C07_169R1_059.fsa		262	2646
B, 79	GM967_C07_169R1_059.fsa		390	2241
B, 80	GM967_C07_169R1_059.fsa		264	1435
B, 81	GM967_C07_169R1_059.fsa	0.4196	17	83
B, 82	GM967_C07_169R1_059.fsa	2.2378	111	882
B, 83	GM967_C07_169R1_059.fsa	4.3357	94	613
B, 84	GM967_C07_169R1_059.fsa	5.8741	26	151
B, 85	GM967_C07_169R1_059.fsa	7.6923	23	152
B, 86	GM967_C07_169R1_059.fsa	9.2308	7	17
B, 87	GM967_C07_169R1_059.fsa	10.9091	62	246
B, 88	GM967_C07_169R1_059.fsa	12.3077	24	90
B, 89	GM967_C07_169R1_059.fsa	13.5664	111	517
B, 90	GM967_C07_169R1_059.fsa	15.2448	35	243
B, 91	GM967_C07_169R1_059.fsa	17.2028	48	399
B, 92	GM967_C07_169R1_059.fsa	19.021	78	299
B, 93	GM967_C07_169R1_059.fsa	20.6317	776	4024
B, 94	GM967_C07_169R1_059.fsa	22.3448	421	2395
B, 95	GM967_C07_169R1_059.fsa	23.5692	366	2108
B, 96	GM967_C07_169R1_059.fsa	27.2825	212	841
B, 97	GM967_C07_169R1_059.fsa	29.1487	9675	51397
B, 98	GM967_C07_169R1_059.fsa	30.9725	4390	27980
B, 99	GM967_C07_169R1_059.fsa	33.2961	1638	7990
B, 100	GM967_C07_169R1_059.fsa	34.8958	599	2751
B, 101	GM967_C07_169R1_059.fsa	36.0743	1045	5578
B, 102	GM967_C07_169R1_059.fsa	37.618	431	1961
B, 103	GM967_C07_169R1_059.fsa	39.0062	505	2066
B, 104	GM967_C07_169R1_059.fsa	40.7004	302	1858
B, 105	GM967_C07_169R1_059.fsa	42.6615	9	23
B, 106	GM967_C07_169R1_059.fsa	43.9123	174	1036
B, 107	GM967_C07_169R1_059.fsa	45.1493	684	3988
B, 108	GM967_C07_169R1_059.fsa	47.0345	420	2521
B, 109	GM967_C07_169R1_059.fsa	48.2376	14	45
B, 110	GM967_C07_169R1_059.fsa	49.1045	3	12
B, 111	GM967_C07_169R1_059.fsa	51.8765	571	2738
B, 112	GM967_C07_169R1_059.fsa	53.5489	1643	10751
B, 113	GM967_C07_169R1_059.fsa	56.0117	629	2930
B, 114	GM967_C07_169R1_059.fsa	57.2231	751	4050
B, 115	GM967_C07_169R1_059.fsa	58.0235	231	981
B, 116	GM967_C07_169R1_059.fsa	59.2136	538	2475
B, 117	GM967_C07_169R1_059.fsa	60.8178	720	3450
B, 118	GM967_C07_169R1_059.fsa	62.4477	764	4124
B, 119	GM967_C07_169R1_059.fsa	65.0807	495	2628
B, 120	GM967_C07_169R1_059.fsa	66.4905	455	2102
B, 121	GM967_C07_169R1_059.fsa	67.7947	66	351
B, 122	GM967_C07_169R1_059.fsa	69.2936	102	413
B, 123	GM967_C07_169R1_059.fsa	70.4882	288	1331
B, 124	GM967_C07_169R1_059.fsa	71.4806	111	696
B, 125	GM967_C07_169R1_059.fsa	73.0628	934	4638
B, 126	GM967_C07_169R1_059.fsa	74.2449	387	1804
B, 127	GM967_C07_169R1_059.fsa	75.521	93	440
B, 128	GM967_C07_169R1_059.fsa	76.8902	71	279
B, 129	GM967_C07_169R1_059.fsa	78.0596	304	1336
B, 130	GM967_C07_169R1_059.fsa	79.0311	83	350
B, 131	GM967_C07_169R1_059.fsa	80.1939	296	1350
B, 132	GM967_C07_169R1_059.fsa	81.0659	1092	5471
B, 133	GM967_C07_169R1_059.fsa	83.2899	781	3933
B, 134	GM967_C07_169R1_059.fsa	84.1583	73	322
B, 135	GM967_C07_169R1_059.fsa	85.411	19	45
B, 136	GM967_C07_169R1_059.fsa	86.4693	652	2909
B, 137	GM967_C07_169R1_059.fsa	87.4302	637	3224
B, 138	GM967_C07_169R1_059.fsa	88.7733	1543	7473
B, 139	GM967_C07_169R1_059.fsa	89.9227	329	1435
B, 140	GM967_C07_169R1_059.fsa	90.7835	41	135
B, 141	GM967_C07_169R1_059.fsa	92.0253	2477	11784
B, 142	GM967_C07_169R1_059.fsa	93.265	1390	6620
B, 143	GM967_C07_169R1_059.fsa	94.5978	188	838
B, 144	GM967_C07_169R1_059.fsa	95.4534	426	2053
B, 145	GM967_C07_169R1_059.fsa	96.3079	476	2250
B, 146	GM967_C07_169R1_059.fsa	97.6354	84	341
B, 147	GM967_C07_169R1_059.fsa	98.6767	33	125
B, 148	GM967_C07_169R1_059.fsa	99.7166	62	261
B, 149	GM967_C07_169R1_059.fsa	100.672	155	665
B, 150	GM967_C07_169R1_059.fsa	101.823	208	923
B, 151	GM967_C07_169R1_059.fsa	102.875	282	1446
B, 152	GM967_C07_169R1_059.fsa	103.638	106	395
B, 153	GM967_C07_169R1_059.fsa	104.4	138	560
B, 154	GM967_C07_169R1_059.fsa	105.446	267	1125
B, 155	GM967_C07_169R1_059.fsa	106.489	90	363
B, 156	GM967_C07_169R1_059.fsa	107.529	189	827
B, 157	GM967_C07_169R1_059.fsa	108.379	129	561
B, 158	GM967_C07_169R1_059.fsa	109.227	397	1961
B, 159	GM967_C07_169R1_059.fsa	110.355	74	283
B, 160	GM967_C07_169R1_059.fsa	111.386	269	1217
B, 161	GM967_C07_169R1_059.fsa	112.602	387	1623
B, 162	GM967_C07_169R1_059.fsa	113.441	1055	5315
B, 163	GM967_C07_169R1_059.fsa	114.275	576	2644
B, 164	GM967_C07_169R1_059.fsa	115.464	550	2415
B, 165	GM967_C07_169R1_059.fsa	116.376	176	660
B, 166	GM967_C07_169R1_059.fsa	117.467	233	1022
B, 167	GM967_C07_169R1_059.fsa	118.464	132	602
B, 168	GM967_C07_169R1_059.fsa	119.639	95	362
B, 169	GM967_C07_169R1_059.fsa	120.714	608	2621
B, 170	GM967_C07_169R1_059.fsa	121.695	252	1005
B, 171	GM967_C07_169R1_059.fsa	122.677	376	1633
B, 172	GM967_C07_169R1_059.fsa	123.479	265	1096
B, 173	GM967_C07_169R1_059.fsa	124.281	1524	7684
B, 174	GM967_C07_169R1_059.fsa	125.083	591	2660
B, 175	GM967_C07_169R1_059.fsa	126.329	644	2865
B, 176	GM967_C07_169R1_059.fsa	127.219	43	119
B, 177	GM967_C07_169R1_059.fsa	128.287	225	982
B, 178	GM967_C07_169R1_059.fsa	129.443	245	1061
B, 179	GM967_C07_169R1_059.fsa	130.51	390	1573
B, 180	GM967_C07_169R1_059.fsa	131.309	676	3038
B, 181	GM967_C07_169R1_059.fsa	132.464	1118	4874
B, 182	GM967_C07_169R1_059.fsa	133.263	81	272
B, 183	GM967_C07_169R1_059.fsa	134.15	1815	8415
B, 184	GM967_C07_169R1_059.fsa	135.304	738	3253
B, 185	GM967_C07_169R1_059.fsa	136.19	281	1189
B, 186	GM967_C07_169R1_059.fsa	137.343	2294	11001
B, 187	GM967_C07_169R1_059.fsa	138.229	305	1305
B, 188	GM967_C07_169R1_059.fsa	139.292	418	1877
B, 189	GM967_C07_169R1_059.fsa	140.091	251	1057
B, 190	GM967_C07_169R1_059.fsa	141.268	533	2412
B, 191	GM967_C07_169R1_059.fsa	142.174	123	490
B, 192	GM967_C07_169R1_059.fsa	143.352	1806	8692
B, 193	GM967_C07_169R1_059.fsa	144.438	464	2004
B, 194	GM967_C07_169R1_059.fsa	145.525	237	951
B, 195	GM967_C07_169R1_059.fsa	146.43	215	888
B, 196	GM967_C07_169R1_059.fsa	147.517	1047	4944
B, 197	GM967_C07_169R1_059.fsa	148.422	270	1177
B, 198	GM967_C07_169R1_059.fsa	149.689	443	2003
B, 199	GM967_C07_169R1_059.fsa	150.865	222	1010
B, 200	GM967_C07_169R1_059.fsa	151.861	78	283
B, 201	GM967_C07_169R1_059.fsa	152.765	577	2716
B, 202	GM967_C07_169R1_059.fsa	153.579	85	305
B, 203	GM967_C07_169R1_059.fsa	154.665	1210	5671
B, 204	GM967_C07_169R1_059.fsa	156.293	1067	4960
B, 205	GM967_C07_169R1_059.fsa	157.468	428	2088
B, 206	GM967_C07_169R1_059.fsa	158.463	484	2337
B, 207	GM967_C07_169R1_059.fsa	159.638	2387	11761
B, 208	GM967_C07_169R1_059.fsa	160.624	376	1677
B, 209	GM967_C07_169R1_059.fsa	161.692	301	1331
B, 210	GM967_C07_169R1_059.fsa	162.493	165	694
B, 211	GM967_C07_169R1_059.fsa	163.737	586	2723
B, 212	GM967_C07_169R1_059.fsa	164.626	527	2380
B, 213	GM967_C07_169R1_059.fsa	165.78	338	1538
B, 214	GM967_C07_169R1_059.fsa	166.667	570	2547
B, 215	GM967_C07_169R1_059.fsa	167.82	2701	12976
B, 216	GM967_C07_169R1_059.fsa	168.706	329	1380
B, 217	GM967_C07_169R1_059.fsa	169.591	175	671
B, 218	GM967_C07_169R1_059.fsa	170.476	514	2259
B, 219	GM967_C07_169R1_059.fsa	171.626	350	1611
B, 220	GM967_C07_169R1_059.fsa	172.598	228	1065
B, 221	GM967_C07_169R1_059.fsa	173.922	170	742
B, 222	GM967_C07_169R1_059.fsa	174.805	309	1397
B, 223	GM967_C07_169R1_059.fsa	175.951	401	1769
B, 224	GM967_C07_169R1_059.fsa	176.832	785	3513
B, 225	GM967_C07_169R1_059.fsa	177.977	735	3535
B, 226	GM967_C07_169R1_059.fsa	178.857	174	652
B, 227	GM967_C07_169R1_059.fsa	179.912	2031	9845
B, 228	GM967_C07_169R1_059.fsa	181.062	171	633
B, 229	GM967_C07_169R1_059.fsa	182.124	1180	5717
B, 230	GM967_C07_169R1_059.fsa	183.274	276	1181
B, 231	GM967_C07_169R1_059.fsa	184.157	1204	5944
B, 232	GM967_C07_169R1_059.fsa	185.041	197	730
B, 233	GM967_C07_169R1_059.fsa	186.189	2041	10217
B, 234	GM967_C07_169R1_059.fsa	186.983	66	216
B, 235	GM967_C07_169R1_059.fsa	188.041	392	1757
B, 236	GM967_C07_169R1_059.fsa	188.923	51	210
B, 237	GM967_C07_169R1_059.fsa	190.157	552	2692
B, 238	GM967_C07_169R1_059.fsa	191.214	89	353
B, 239	GM967_C07_169R1_059.fsa	192.094	113	482
B, 240	GM967_C07_169R1_059.fsa	193.238	1922	9846
B, 241	GM967_C07_169R1_059.fsa	194.118	1518	7681
B, 242	GM967_C07_169R1_059.fsa	195.172	811	3886
B, 243	GM967_C07_169R1_059.fsa	196.227	190	808
B, 244	GM967_C07_169R1_059.fsa	197.193	60	238
B, 245	GM967_C07_169R1_059.fsa	198.158	993	4895
B, 246	GM967_C07_169R1_059.fsa	199.386	115	512
B, 247	GM967_C07_169R1_059.fsa	200.436	178	776
B, 248	GM967_C07_169R1_059.fsa	201.395	220	982
B, 249	GM967_C07_169R1_059.fsa	202.353	317	1500
B, 250	GM967_C07_169R1_059.fsa	203.485	86	291
B, 251	GM967_C07_169R1_059.fsa	204.269	936	4587
B, 252	GM967_C07_169R1_059.fsa	205.4	371	1718
B, 253	GM967_C07_169R1_059.fsa	206.27	348	1544
B, 254	GM967_C07_169R1_059.fsa	207.314	1554	7830
B, 255	GM967_C07_169R1_059.fsa	208.27	441	1982
B, 256	GM967_C07_169R1_059.fsa	209.139	407	1773
B, 257	GM967_C07_169R1_059.fsa	210.181	238	1008
B, 258	GM967_C07_169R1_059.fsa	211.137	30	118
B, 259	GM967_C07_169R1_059.fsa	212.265	284	1405
B, 260	GM967_C07_169R1_059.fsa	213.306	703	3779
B, 261	GM967_C07_169R1_059.fsa	214.436	138	644
B, 262	GM967_C07_169R1_059.fsa	215.481	505	2631
B, 263	GM967_C07_169R1_059.fsa	216.525	429	2222
B, 264	GM967_C07_169R1_059.fsa	217.742	549	2909
B, 265	GM967_C07_169R1_059.fsa	218.785	54	195
B, 266	GM967_C07_169R1_059.fsa	219.826	622	3370
B, 267	GM967_C07_169R1_059.fsa	220.856	77	326
B, 268	GM967_C07_169R1_059.fsa	222.053	253	1181
B, 269	GM967_C07_169R1_059.fsa	222.994	168	751
B, 270	GM967_C07_169R1_059.fsa	223.935	280	1362
B, 271	GM967_C07_169R1_059.fsa	224.875	176	793
B, 272	GM967_C07_169R1_059.fsa	225.901	486	2460
B, 273	GM967_C07_169R1_059.fsa	226.927	193	903
B, 274	GM967_C07_169R1_059.fsa	228.038	703	3750
B, 275	GM967_C07_169R1_059.fsa	229.064	843	4483
B, 276	GM967_C07_169R1_059.fsa	231.115	2372	13996
B, 277	GM967_C07_169R1_059.fsa	232.141	1133	6274
B, 278	GM967_C07_169R1_059.fsa	233.166	102	413
B, 279	GM967_C07_169R1_059.fsa	234.106	220	1038
B, 280	GM967_C07_169R1_059.fsa	235.046	550	3111
B, 281	GM967_C07_169R1_059.fsa	235.986	69	251
B, 282	GM967_C07_169R1_059.fsa	236.669	29	110
B, 283	GM967_C07_169R1_059.fsa	237.779	238	1305
B, 284	GM967_C07_169R1_059.fsa	238.804	212	1193
B, 285	GM967_C07_169R1_059.fsa	239.744	29	125
B, 286	GM967_C07_169R1_059.fsa	240.872	127	655
B, 287	GM967_C07_169R1_059.fsa	241.919	52	240
B, 288	GM967_C07_169R1_059.fsa	242.964	347	1901
B, 289	GM967_C07_169R1_059.fsa	244.095	138	725
B, 290	GM967_C07_169R1_059.fsa	245.226	289	1499
B, 291	GM967_C07_169R1_059.fsa	246.269	142	620
B, 292	GM967_C07_169R1_059.fsa	247.225	401	2140
B, 293	GM967_C07_169R1_059.fsa	248.179	782	4495
B, 294	GM967_C07_169R1_059.fsa	249.22	136	605
B, 295	GM967_C07_169R1_059.fsa	250.256	901	5010
B, 296	GM967_C07_169R1_059.fsa	251.108	54	210
B, 297	GM967_C07_169R1_059.fsa	252.13	252	1374
B, 298	GM967_C07_169R1_059.fsa	253.065	96	428
B, 299	GM967_C07_169R1_059.fsa	254.083	169	779
B, 300	GM967_C07_169R1_059.fsa	255.186	504	2896
B, 301	GM967_C07_169R1_059.fsa	256.117	181	924
B, 302	GM967_C07_169R1_059.fsa	257.132	452	2492
B, 303	GM967_C07_169R1_059.fsa	258.145	211	1139
B, 304	GM967_C07_169R1_059.fsa	259.158	1213	7399
B, 305	GM967_C07_169R1_059.fsa	261.02	350	1876
B, 306	GM967_C07_169R1_059.fsa	262.04	224	1119
B, 307	GM967_C07_169R1_059.fsa	263.059	426	2426
B, 308	GM967_C07_169R1_059.fsa	264.078	263	1412
B, 309	GM967_C07_169R1_059.fsa	264.927	64	233
B, 310	GM967_C07_169R1_059.fsa	266.03	231	1314
B, 311	GM967_C07_169R1_059.fsa	266.963	80	383
B, 312	GM967_C07_169R1_059.fsa	268.066	202	1092
B, 313	GM967_C07_169R1_059.fsa	269.083	443	2614
B, 314	GM967_C07_169R1_059.fsa	270.101	173	927
B, 315	GM967_C07_169R1_059.fsa	270.863	20	86
B, 316	GM967_C07_169R1_059.fsa	272.049	306	1861
B, 317	GM967_C07_169R1_059.fsa	273.065	63	266
B, 318	GM967_C07_169R1_059.fsa	274.081	216	1210
B, 319	GM967_C07_169R1_059.fsa	275.096	433	2825
B, 320	GM967_C07_169R1_059.fsa	276.112	166	961
B, 321	GM967_C07_169R1_059.fsa	277.126	26	86
B, 322	GM967_C07_169R1_059.fsa	278.056	327	2015
B, 323	GM967_C07_169R1_059.fsa	278.986	62	297
B, 324	GM967_C07_169R1_059.fsa	280.084	183	1087
B, 325	GM967_C07_169R1_059.fsa	281.091	419	2661
B, 326	GM967_C07_169R1_059.fsa	282.097	154	916
B, 327	GM967_C07_169R1_059.fsa	283.019	21	53
B, 328	GM967_C07_169R1_059.fsa	284.025	282	1653
B, 329	GM967_C07_169R1_059.fsa	284.947	41	183
B, 330	GM967_C07_169R1_059.fsa	286.036	205	1230
B, 331	GM967_C07_169R1_059.fsa	287.041	498	3292
B, 332	GM967_C07_169R1_059.fsa	288.046	166	939
B, 333	GM967_C07_169R1_059.fsa	288.967	18	70
B, 334	GM967_C07_169R1_059.fsa	289.971	437	2869
B, 335	GM967_C07_169R1_059.fsa	290.892	34	179
B, 336	GM967_C07_169R1_059.fsa	291.812	28	139
B, 337	GM967_C07_169R1_059.fsa	292.899	80	482
B, 338	GM967_C07_169R1_059.fsa	293.902	198	1296
B, 339	GM967_C07_169R1_059.fsa	294.822	75	405
B, 340	GM967_C07_169R1_059.fsa	295.908	101	617
B, 341	GM967_C07_169R1_059.fsa	296.744	230	1489
B, 342	GM967_C07_169R1_059.fsa	297.996	156	1004
B, 343	GM967_C07_169R1_059.fsa	298.915	133	831
B, 344	GM967_C07_169R1_059.fsa	300.745	408	2619
B, 345	GM967_C07_169R1_059.fsa	301.823	63	296
B, 346	GM967_C07_169R1_059.fsa	302.82	541	3445
B, 347	GM967_C07_169R1_059.fsa	303.82	78	389
B, 348	GM967_C07_169R1_059.fsa	304.82	161	854
B, 349	GM967_C07_169R1_059.fsa	305.907	149	874
B, 350	GM967_C07_169R1_059.fsa	306.996	145	838
B, 351	GM967_C07_169R1_059.fsa	308.087	408	2641
B, 352	GM967_C07_169R1_059.fsa	309.096	105	560
B, 353	GM967_C07_169R1_059.fsa	310.022	30	143
B, 354	GM967_C07_169R1_059.fsa	310.95	55	290
B, 355	GM967_C07_169R1_059.fsa	312.05	33	138
B, 356	GM967_C07_169R1_059.fsa	313.066	372	2541
B, 357	GM967_C07_169R1_059.fsa	314.087	172	1013
B, 358	GM967_C07_169R1_059.fsa	315.216	119	640
B, 359	GM967_C07_169R1_059.fsa	316.346	224	1308
B, 360	GM967_C07_169R1_059.fsa	317.39	194	1079
B, 361	GM967_C07_169R1_059.fsa	318.433	90	483
B, 362	GM967_C07_169R1_059.fsa	319.478	263	1613
B, 363	GM967_C07_169R1_059.fsa	320.424	116	668
B, 364	GM967_C07_169R1_059.fsa	321.356	148	773
B, 365	GM967_C07_169R1_059.fsa	322.287	83	377
B, 366	GM967_C07_169R1_059.fsa	323.302	75	345
B, 367	GM967_C07_169R1_059.fsa	325.242	795	6067
B, 368	GM967_C07_169R1_059.fsa	326.252	252	1823
B, 369	GM967_C07_169R1_059.fsa	327.512	14	45
B, 370	GM967_C07_169R1_059.fsa	328.519	202	1337
B, 371	GM967_C07_169R1_059.fsa	329.608	38	167
B, 372	GM967_C07_169R1_059.fsa	330.696	384	3084
B, 373	GM967_C07_169R1_059.fsa	331.615	332	2454
B, 374	GM967_C07_169R1_059.fsa	333.366	916	7207
B, 375	GM967_C07_169R1_059.fsa	334.365	351	2500
B, 376	GM967_C07_169R1_059.fsa	335.28	20	69
B, 377	GM967_C07_169R1_059.fsa	337.105	556	4385
B, 378	GM967_C07_169R1_059.fsa	338.182	52	276
B, 379	GM967_C07_169R1_059.fsa	339.009	23	148
B, 380	GM967_C07_169R1_059.fsa	340.084	60	350
B, 381	GM967_C07_169R1_059.fsa	341.262	338	2640
B, 382	GM967_C07_169R1_059.fsa	343.112	85	545
B, 383	GM967_C07_169R1_059.fsa	344.289	115	755
B, 384	GM967_C07_169R1_059.fsa	345.298	75	506
B, 385	GM967_C07_169R1_059.fsa	346.307	15	51
B, 386	GM967_C07_169R1_059.fsa	347.484	384	2938
B, 387	GM967_C07_169R1_059.fsa	348.493	81	515
B, 388	GM967_C07_169R1_059.fsa	349.417	175	1394
B, 389	GM967_C07_169R1_059.fsa	350.257	17	58
B, 390	GM967_C07_169R1_059.fsa	351.434	132	834
B, 391	GM967_C07_169R1_059.fsa	353.45	149	1041
B, 392	GM967_C07_169R1_059.fsa	354.458	45	230
B, 393	GM967_C07_169R1_059.fsa	355.466	244	1963
B, 394	GM967_C07_169R1_059.fsa	356.558	23	86
B, 395	GM967_C07_169R1_059.fsa	357.481	89	562
B, 396	GM967_C07_169R1_059.fsa	359.412	143	1024
B, 397	GM967_C07_169R1_059.fsa	360.416	23	121
B, 398	GM967_C07_169R1_059.fsa	361.415	99	695
B, 399	GM967_C07_169R1_059.fsa	362.331	41	236
B, 400	GM967_C07_169R1_059.fsa	363.33	29	109
B, 401	GM967_C07_169R1_059.fsa	364.247	27	106
B, 402	GM967_C07_169R1_059.fsa	365.246	150	1246
B, 403	GM967_C07_169R1_059.fsa	366.245	95	618
B, 404	GM967_C07_169R1_059.fsa	368.411	593	4833
B, 405	GM967_C07_169R1_059.fsa	370.328	558	4744
B, 406	GM967_C07_169R1_059.fsa	373.079	578	5032
B, 407	GM967_C07_169R1_059.fsa	374.079	107	718
B, 408	GM967_C07_169R1_059.fsa	375.997	999	8327
B, 409	GM967_C07_169R1_059.fsa	377.915	205	1571
B, 410	GM967_C07_169R1_059.fsa	378.832	26	133
B, 411	GM967_C07_169R1_059.fsa	379.833	119	809
B, 412	GM967_C07_169R1_059.fsa	380.927	44	259
B, 413	GM967_C07_169R1_059.fsa	382.108	83	466
B, 414	GM967_C07_169R1_059.fsa	383.119	44	252
B, 415	GM967_C07_169R1_059.fsa	384.047	83	562
B, 416	GM967_C07_169R1_059.fsa	386.155	663	5891
B, 417	GM967_C07_169R1_059.fsa	388.18	1246	10885
B, 418	GM967_C07_169R1_059.fsa	390.121	157	1244
B, 419	GM967_C07_169R1_059.fsa	392.062	103	717
B, 420	GM967_C07_169R1_059.fsa	394.172	44	207
B, 421	GM967_C07_169R1_059.fsa	395.185	30	163
B, 422	GM967_C07_169R1_059.fsa	396.199	221	1705
B, 423	GM967_C07_169R1_059.fsa	397.297	67	434
B, 424	GM967_C07_169R1_059.fsa	398.226	92	728
B, 425	GM967_C07_169R1_059.fsa	400	295	2662
B, 426	GM967_C07_169R1_059.fsa	400.921	161	1197
B, 427	GM967_C07_169R1_059.fsa	403.015	557	5096
B, 428	GM967_C07_169R1_059.fsa	405.109	725	6291
B, 429	GM967_C07_169R1_059.fsa	407.959	313	2750
B, 430	GM967_C07_169R1_059.fsa	409.049	98	620
B, 431	GM967_C07_169R1_059.fsa	409.972	305	3135
B, 432	GM967_C07_169R1_059.fsa	412.909	130	1092
B, 433	GM967_C07_169R1_059.fsa	413.832	28	77
B, 434	GM967_C07_169R1_059.fsa	414.844	15	60
B, 435	GM967_C07_169R1_059.fsa	415.773	113	758
B, 436	GM967_C07_169R1_059.fsa	417.801	105	711
B, 437	GM967_C07_169R1_059.fsa	418.731	310	2899
B, 438	GM967_C07_169R1_059.fsa	420.757	153	1102
B, 439	GM967_C07_169R1_059.fsa	421.682	440	4506
B, 440	GM967_C07_169R1_059.fsa	423.534	4	8
B, 441	GM967_C07_169R1_059.fsa	424.628	195	1601
B, 442	GM967_C07_169R1_059.fsa	425.555	88	671
B, 443	GM967_C07_169R1_059.fsa	427.577	695	6407
B, 444	GM967_C07_169R1_059.fsa	429.686	74	511
B, 445	GM967_C07_169R1_059.fsa	430.614	225	1914
B, 446	GM967_C07_169R1_059.fsa	432.641	116	909
B, 447	GM967_C07_169R1_059.fsa	433.486	90	665
B, 448	GM967_C07_169R1_059.fsa	435.345	311	2982
B, 449	GM967_C07_169R1_059.fsa	439.407	443	4845
B, 450	GM967_C07_169R1_059.fsa	441.452	146	1363
B, 451	GM967_C07_169R1_059.fsa	442.478	257	2360
B, 452	GM967_C07_169R1_059.fsa	443.846	20	103
B, 453	GM967_C07_169R1_059.fsa	445.301	219	1942
B, 454	GM967_C07_169R1_059.fsa	447.186	127	887
B, 455	GM967_C07_169R1_059.fsa	449.33	303	2894
B, 456	GM967_C07_169R1_059.fsa	450.446	69	330
B, 457	GM967_C07_169R1_059.fsa	451.476	71	498
B, 458	GM967_C07_169R1_059.fsa	452.593	280	2364
B, 459	GM967_C07_169R1_059.fsa	453.539	8	24
B, 460	GM967_C07_169R1_059.fsa	455.604	99	1148
B, 461	GM967_C07_169R1_059.fsa	456.465	80	557
B, 462	GM967_C07_169R1_059.fsa	458.361	734	7443
B, 463	GM967_C07_169R1_059.fsa	459.396	1003	10400
B, 464	GM967_C07_169R1_059.fsa	461.283	48	323
B, 465	GM967_C07_169R1_059.fsa	462.138	7	25
B, 466	GM967_C07_169R1_059.fsa	464.281	350	4623
B, 467	GM967_C07_169R1_059.fsa	467.287	116	963
B, 468	GM967_C07_169R1_059.fsa	468.319	46	324
B, 469	GM967_C07_169R1_059.fsa	470.128	335	3412
B, 470	GM967_C07_169R1_059.fsa	471.163	311	3194
B, 471	GM967_C07_169R1_059.fsa	472.2	102	726
B, 472	GM967_C07_169R1_059.fsa	473.236	17	41
B, 473	GM967_C07_169R1_059.fsa	474.274	126	1020
B, 474	GM967_C07_169R1_059.fsa	475.14	156	1295
B, 475	GM967_C07_169R1_059.fsa	477.394	334	2143
B, 476	GM967_C07_169R1_059.fsa	480.089	627	13617
B, 477	GM967_C07_169R1_059.fsa	482.833	282	1870
B, 478	GM967_C07_169R1_059.fsa	484.96	129	822
B, 479	GM967_C07_169R1_059.fsa	486.202	516	5199
B, 480	GM967_C07_169R1_059.fsa	486.912	528	5366
B, 481	GM967_C07_169R1_059.fsa	488.776	120	1106
B, 482	GM967_C07_169R1_059.fsa	489.754	125	1024
B, 483	GM967_C07_169R1_059.fsa	495.361	31442	354822
B, 484	GM967_C07_169R1_059.fsa	496.163	31442	465524
B, 485	GM967_C07_169R1_059.fsa	499.018	2	4
B, 486	GM967_C07_169R1_059.fsa	500.174	46	316
B, 487	GM967_C07_169R1_059.fsa	501.478	30	193
B, 488	GM967_C07_169R1_059.fsa	502.872	7	30
B, 489	GM967_C07_169R1_059.fsa	504.796	29	215
B, 490	GM967_C07_169R1_059.fsa	505.849	26	220
B, 491	GM967_C07_169R1_059.fsa	507.257	5	14
B, 492	GM967_C07_169R1_059.fsa	509.022	12	83
B, 493	GM967_C07_169R1_059.fsa	510.084	14	93
B, 494	GM967_C07_169R1_059.fsa	510.794	17	70
B, 495	GM967_C07_169R1_059.fsa	511.771	10	62
B, 496	GM967_C07_169R1_059.fsa	512.929	5	12
B, 497	GM967_C07_169R1_059.fsa	513.732	5	17
B, 498	GM967_C07_169R1_059.fsa	515.197	13	66
B, 499	GM967_C07_169R1_059.fsa	516.58	16	85
B, 500	GM967_C07_169R1_059.fsa	517.411	9	43
B, 501	GM967_C07_169R1_059.fsa	518.982	15	74
B, 502	GM967_C07_169R1_059.fsa	519.63	12	71
B, 503	GM967_C07_169R1_059.fsa	520.806	17	124
B, 504	GM967_C07_169R1_059.fsa	522.327	12	53
B, 505	GM967_C07_169R1_059.fsa	523.043	7	29
B, 506	GM967_C07_169R1_059.fsa	523.847	11	59
B, 507	GM967_C07_169R1_059.fsa	524.563	10	56
B, 508	GM967_C07_169R1_059.fsa	525.278	9	32
B, 509	GM967_C07_169R1_059.fsa	526.082	11	37
B, 510	GM967_C07_169R1_059.fsa	527.155	4	16
B, 511	GM967_C07_169R1_059.fsa	527.959	10	52
B, 512	GM967_C07_169R1_059.fsa	529.209	12	68
B, 513	GM967_C07_169R1_059.fsa	530.37	15	71
B, 514	GM967_C07_169R1_059.fsa	531.53	10	32
B, 515	GM967_C07_169R1_059.fsa	532.065	6	21
B, 516	GM967_C07_169R1_059.fsa	532.69	9	56
B, 517	GM967_C07_169R1_059.fsa	535.098	10	78
B, 518	GM967_C07_169R1_059.fsa	536.881	8	41
B, 519	GM967_C07_169R1_059.fsa	538.04	11	39
B, 520	GM967_C07_169R1_059.fsa	539.287	11	61
B, 521	GM967_C07_169R1_059.fsa	539.822	7	43
B, 522	GM967_C07_169R1_059.fsa	540.916	14	62
B, 523	GM967_C07_169R1_059.fsa	541.742	12	85
B, 524	GM967_C07_169R1_059.fsa	543.396	16	65
B, 525	GM967_C07_169R1_059.fsa	544.225	9	29
B, 526	GM967_C07_169R1_059.fsa	545.702	10	101
B, 527	GM967_C07_169R1_059.fsa	547.182	14	60
B, 528	GM967_C07_169R1_059.fsa	548.294	13	40
B, 529	GM967_C07_169R1_059.fsa	549.687	11	73
B, 530	GM967_C07_169R1_059.fsa	551.55	7	29
B, 531	GM967_C07_169R1_059.fsa	553.418	11	54
B, 532	GM967_C07_169R1_059.fsa	554.541	17	58
B, 533	GM967_C07_169R1_059.fsa	555.479	10	44
B, 534	GM967_C07_169R1_059.fsa	558.395	8	33
B, 535	GM967_C07_169R1_059.fsa	559.433	13	98
B, 536	GM967_C07_169R1_059.fsa	561.317	17	117
B, 537	GM967_C07_169R1_059.fsa	562.259	11	64
B, 538	GM967_C07_169R1_059.fsa	565.85	13	53
B, 539	GM967_C07_169R1_059.fsa	566.893	7	20
B, 540	GM967_C07_169R1_059.fsa	569.553	10	31
B, 541	GM967_C07_169R1_059.fsa	570.22	12	45
B, 542	GM967_C07_169R1_059.fsa	571.173	8	45
B, 543	GM967_C07_169R1_059.fsa	572.223	5	22
B, 544	GM967_C07_169R1_059.fsa	572.892	7	24
B, 545	GM967_C07_169R1_059.fsa	574.903	16	83
B, 546	GM967_C07_169R1_059.fsa	576.63	8	29
B, 547	GM967_C07_169R1_059.fsa	577.207	8	17
B, 548	GM967_C07_169R1_059.fsa	578.361	8	41
B, 549	GM967_C07_169R1_059.fsa	579.518	10	58
B, 550	GM967_C07_169R1_059.fsa	580.774	13	128
B, 551	GM967_C07_169R1_059.fsa	582.42	11	88
B, 552	GM967_C07_169R1_059.fsa	583.197	13	56
B, 553	GM967_C07_169R1_059.fsa	585.725	8	28
B, 554	GM967_C07_169R1_059.fsa	586.896	8	24
B, 555	GM967_C07_169R1_059.fsa	587.775	11	31
B, 556	GM967_C07_169R1_059.fsa	589.046	14	53
B, 557	GM967_C07_169R1_059.fsa	589.83	11	63
B, 558	GM967_C07_169R1_059.fsa	591.007	7	35
B, 559	GM967_C07_169R1_059.fsa	593.663	15	101
B, 560	GM967_C07_169R1_059.fsa	595.835	11	88
B, 561	GM967_C07_169R1_059.fsa	598.014	13	74
B, 562	GM967_C07_169R1_059.fsa	599.602	15	100
B, 563	GM967_C07_169R1_059.fsa	601.274	18	86
B, 564	GM967_C07_169R1_059.fsa	602.353	17	116
B, 565	GM967_C07_169R1_059.fsa	604.51	8	49
B, 566	GM967_C07_169R1_059.fsa	605.49	7	15
B, 567	GM967_C07_169R1_059.fsa	605.98	11	54
B, 568	GM967_C07_169R1_059.fsa	607.745	10	25
B, 569	GM967_C07_169R1_059.fsa	608.823	16	84
B, 570	GM967_C07_169R1_059.fsa	610	16	55
B, 571	GM967_C07_169R1_059.fsa	611.863	9	46
B, 572	GM967_C07_169R1_059.fsa	612.745	10	30
B, 573	GM967_C07_169R1_059.fsa	613.922	10	32
B, 574	GM967_C07_169R1_059.fsa	614.608	10	36
B, 575	GM967_C07_169R1_059.fsa	615.98	10	30
B, 576	GM967_C07_169R1_059.fsa	619.216	7	40
B, 577	GM967_C07_169R1_059.fsa	620.196	12	63
B, 578	GM967_C07_169R1_059.fsa	621.373	12	51
B, 579	GM967_C07_169R1_059.fsa	622.647	9	32
B, 580	GM967_C07_169R1_059.fsa	623.235	9	28
B, 581	GM967_C07_169R1_059.fsa	623.628	13	24
B, 582	GM967_C07_169R1_059.fsa	624.706	9	26
B, 583	GM967_C07_169R1_059.fsa	625.49	14	77
B, 584	GM967_C07_169R1_059.fsa	627.157	12	24
B, 585	GM967_C07_169R1_059.fsa	628.628	10	43
G, 1	GM967_C07_169R1_059.fsa	29.2904	272	1338
G, 2	GM967_C07_169R1_059.fsa	30.9725	145	993
G, 3	GM967_C07_169R1_059.fsa	33.4307	55	283
G, 4	GM967_C07_169R1_059.fsa	53.6526	73	474
G, 5	GM967_C07_169R1_059.fsa	83.3864	62	180
G, 6	GM967_C07_169R1_059.fsa	88.8692	82	350
G, 7	GM967_C07_169R1_059.fsa	92.2161	88	357
G, 8	GM967_C07_169R1_059.fsa	134.239	81	413
G, 9	GM967_C07_169R1_059.fsa	137.343	84	466
G, 10	GM967_C07_169R1_059.fsa	143.442	64	420
G, 11	GM967_C07_169R1_059.fsa	154.665	54	368
G, 12	GM967_C07_169R1_059.fsa	159.638	66	415
G, 13	GM967_C07_169R1_059.fsa	167.82	99	494
G, 14	GM967_C07_169R1_059.fsa	180	74	373
G, 15	GM967_C07_169R1_059.fsa	182.124	50	187
G, 16	GM967_C07_169R1_059.fsa	186.365	57	319
G, 17	GM967_C07_169R1_059.fsa	193.326	58	220
G, 18	GM967_C07_169R1_059.fsa	194.118	72	324
G, 19	GM967_C07_169R1_059.fsa	204.356	51	339
G, 20	GM967_C07_169R1_059.fsa	207.401	73	307
G, 21	GM967_C07_169R1_059.fsa	228.124	54	301
G, 22	GM967_C07_169R1_059.fsa	231.115	116	509
G, 23	GM967_C07_169R1_059.fsa	232.141	54	360
G, 24	GM967_C07_169R1_059.fsa	235.046	51	253
G, 25	GM967_C07_169R1_059.fsa	259.158	53	377
G, 26	GM967_C07_169R1_059.fsa	376.163	57	405
G, 27	GM967_C07_169R1_059.fsa	388.18	63	357
G, 28	GM967_C07_169R1_059.fsa	405.277	51	437
G, 29	GM967_C07_169R1_059.fsa	494.024	72	251
G, 30	GM967_C07_169R1_059.fsa	495.628	2618	11668
G, 31	GM967_C07_169R1_059.fsa	496.609	6016	35211
Y, 1	GM967_C07_169R1_059.fsa		56	161
Y, 2	GM967_C07_169R1_059.fsa	26.8456	70	426
Y, 3	GM967_C07_169R1_059.fsa	30.4158	111	467
Y, 4	GM967_C07_169R1_059.fsa	33.0263	57	300
Y, 5	GM967_C07_169R1_059.fsa	34.3662	79	293
Y, 6	GM967_C07_169R1_059.fsa	56.3158	52	197
Y, 7	GM967_C07_169R1_059.fsa	62.5493	57	365
Y, 8	GM967_C07_169R1_059.fsa	69.8914	55	358
Y, 9	GM967_C07_169R1_059.fsa	80.8722	52	369
Y, 10	GM967_C07_169R1_059.fsa	83.869	69	312
Y, 11	GM967_C07_169R1_059.fsa	86.1809	53	293
Y, 12	GM967_C07_169R1_059.fsa	88.5816	63	342
Y, 13	GM967_C07_169R1_059.fsa	90.6879	68	586
Y, 14	GM967_C07_169R1_059.fsa	91.8344	56	395
Y, 15	GM967_C07_169R1_059.fsa	104.115	54	159
Y, 16	GM967_C07_169R1_059.fsa	129.532	51	226
Y, 17	GM967_C07_169R1_059.fsa	131.576	57	319
Y, 18	GM967_C07_169R1_059.fsa	133.884	55	267
Y, 19	GM967_C07_169R1_059.fsa	135.747	62	425
Y, 20	GM967_C07_169R1_059.fsa	146.973	53	287
Y, 21	GM967_C07_169R1_059.fsa	153.579	54	305
Y, 22	GM967_C07_169R1_059.fsa	156.112	82	505
Y, 23	GM967_C07_169R1_059.fsa	158.011	73	524
Y, 24	GM967_C07_169R1_059.fsa	159.277	56	329
Y, 25	GM967_C07_169R1_059.fsa	161.514	58	475
Y, 26	GM967_C07_169R1_059.fsa	162.582	50	311
Y, 27	GM967_C07_169R1_059.fsa	166.401	54	365
Y, 28	GM967_C07_169R1_059.fsa	167.554	64	262
Y, 29	GM967_C07_169R1_059.fsa	174.628	63	285
Y, 30	GM967_C07_169R1_059.fsa	178.153	52	180
Y, 31	GM967_C07_169R1_059.fsa	186.983	58	171
Y, 32	GM967_C07_169R1_059.fsa	192.446	52	293
Y, 33	GM967_C07_169R1_059.fsa	193.502	54	167
Y, 34	GM967_C07_169R1_059.fsa	198.421	57	181
Y, 35	GM967_C07_169R1_059.fsa	209.139	76	439
Y, 36	GM967_C07_169R1_059.fsa	211.918	61	247
Y, 37	GM967_C07_169R1_059.fsa	219.566	54	213
Y, 38	GM967_C07_169R1_059.fsa	224.875	56	566
Y, 39	GM967_C07_169R1_059.fsa	230.004	69	623
Y, 40	GM967_C07_169R1_059.fsa	232.91	50	341
Y, 41	GM967_C07_169R1_059.fsa	233.935	62	374
Y, 42	GM967_C07_169R1_059.fsa	258.736	55	402
Y, 43	GM967_C07_169R1_059.fsa	260.17	52	526
Y, 44	GM967_C07_169R1_059.fsa	262.125	74	330
Y, 45	GM967_C07_169R1_059.fsa	263.144	53	313
Y, 46	GM967_C07_169R1_059.fsa	298.247	62	319
Y, 47	GM967_C07_169R1_059.fsa	302.571	56	252
Y, 48	GM967_C07_169R1_059.fsa	316.086	58	334
Y, 49	GM967_C07_169R1_059.fsa	322.795	53	281
Y, 50	GM967_C07_169R1_059.fsa	327.764	52	230
Y, 51	GM967_C07_169R1_059.fsa	336.11	57	389
Y, 52	GM967_C07_169R1_059.fsa	348.913	50	192
Y, 53	GM967_C07_169R1_059.fsa	358.741	51	288
Y, 54	GM967_C07_169R1_059.fsa	359.832	50	196
Y, 55	GM967_C07_169R1_059.fsa	364.996	53	225
Y, 56	GM967_C07_169R1_059.fsa	371.161	53	353
Y, 57	GM967_C07_169R1_059.fsa	376.914	53	301
Y, 58	GM967_C07_169R1_059.fsa	387.927	51	382
Y, 59	GM967_C07_169R1_059.fsa	407.288	67	263
Y, 60	GM967_C07_169R1_059.fsa	408.378	53	370
Y, 61	GM967_C07_169R1_059.fsa	409.72	54	273
Y, 62	GM967_C07_169R1_059.fsa	428.505	54	270
Y, 63	GM967_C07_169R1_059.fsa	453.711	62	396
Y, 64	GM967_C07_169R1_059.fsa	458.62	50	194
Y, 65	GM967_C07_169R1_059.fsa	462.481	56	310
Y, 66	GM967_C07_169R1_059.fsa	476.526	52	395
Y, 67	GM967_C07_169R1_059.fsa	480.531	57	213
Y, 68	GM967_C07_169R1_059.fsa	484.871	58	346
Y, 69	GM967_C07_169R1_059.fsa	486.468	57	245
Y, 70	GM967_C07_169R1_059.fsa	488.776	57	248
Y, 71	GM967_C07_169R1_059.fsa	492.511	64	332
Y, 72	GM967_C07_169R1_059.fsa	493.579	178	1651
Y, 73	GM967_C07_169R1_059.fsa	494.38	176	1010
Y, 74	GM967_C07_169R1_059.fsa	495.628	7635	35115
Y, 75	GM967_C07_169R1_059.fsa	496.787	8701	63584
Y, 76	GM967_C07_169R1_059.fsa	499.732	51	299
Y, 77	GM967_C07_169R1_059.fsa	509.376	55	263
Y, 78	GM967_C07_169R1_059.fsa	512.572	63	228
Y, 79	GM967_C07_169R1_059.fsa	598.014	50	165
Y, 80	GM967_C07_169R1_059.fsa	626.471	51	159
R, 1	GM967_C07_169R1_059.fsa		55	346
R, 2	GM967_C07_169R1_059.fsa		64	288
R, 3	GM967_C07_169R1_059.fsa		50	254
R, 4	GM967_C07_169R1_059.fsa		60	122
R, 5	GM967_C07_169R1_059.fsa		53	248
R, 6	GM967_C07_169R1_059.fsa	29.2904	122	590
R, 7	GM967_C07_169R1_059.fsa	30.9725	54	394
R, 8	GM967_C07_169R1_059.fsa	33.565	68	248
R, 9	GM967_C07_169R1_059.fsa	37.618	53	302
R, 10	GM967_C07_169R1_059.fsa	53.3412	56	191
R, 11	GM967_C07_169R1_059.fsa	59.1149	55	331
R, 12	GM967_C07_169R1_059.fsa	67.6945	50	190
R, 13	GM967_C07_169R1_059.fsa	70.9848	62	357
R, 14	GM967_C07_169R1_059.fsa	89.444	55	269
R, 15	GM967_C07_169R1_059.fsa	106.489	52	223
R, 16	GM967_C07_169R1_059.fsa	137.166	54	219
R, 17	GM967_C07_169R1_059.fsa	154.484	51	313
R, 18	GM967_C07_169R1_059.fsa	158.463	60	386
R, 19	GM967_C07_169R1_059.fsa	163.026	64	627
R, 20	GM967_C07_169R1_059.fsa	189.981	50	276
R, 21	GM967_C07_169R1_059.fsa	194.118	60	321
R, 22	GM967_C07_169R1_059.fsa	195.26	55	265
R, 23	GM967_C07_169R1_059.fsa	196.227	60	396
R, 24	GM967_C07_169R1_059.fsa	198.509	59	253
R, 25	GM967_C07_169R1_059.fsa	199.649	50	294
R, 26	GM967_C07_169R1_059.fsa	203.311	54	198
R, 27	GM967_C07_169R1_059.fsa	207.053	63	420
R, 28	GM967_C07_169R1_059.fsa	212.265	70	300
R, 29	GM967_C07_169R1_059.fsa	217.655	57	293
R, 30	GM967_C07_169R1_059.fsa	221.711	56	250
R, 31	GM967_C07_169R1_059.fsa	230.945	88	377
R, 32	GM967_C07_169R1_059.fsa	250.426	61	326
R, 33	GM967_C07_169R1_059.fsa	259.158	62	319
R, 34	GM967_C07_169R1_059.fsa	277.549	50	377
R, 35	GM967_C07_169R1_059.fsa	355.046	51	201
R, 36	GM967_C07_169R1_059.fsa	365.413	53	310
R, 37	GM967_C07_169R1_059.fsa	370.411	51	334
R, 38	GM967_C07_169R1_059.fsa	372.412	51	303
R, 39	GM967_C07_169R1_059.fsa	398.986	53	225
R, 40	GM967_C07_169R1_059.fsa	432.725	64	98
R, 41	GM967_C07_169R1_059.fsa	477.22	51	299
R, 42	GM967_C07_169R1_059.fsa	481.239	50	550
R, 43	GM967_C07_169R1_059.fsa	494.024	85	394
R, 44	GM967_C07_169R1_059.fsa	495.985	3653	15779
R, 45	GM967_C07_169R1_059.fsa	501.478	59	206
R, 46	GM967_C07_169R1_059.fsa	517.503	55	247
R, 47	GM967_C07_169R1_059.fsa	613.529	55	260
R, 48	GM967_C07_169R1_059.fsa	629.02	52	230
O, 1	GM967_C07_169R1_059.fsa	20	2678	26974
O, 2	GM967_C07_169R1_059.fsa	29.0066	50	281
O, 3	GM967_C07_169R1_059.fsa	40	2499	17751
O, 4	GM967_C07_169R1_059.fsa	58.4216	51	441
O, 5	GM967_C07_169R1_059.fsa	60	4559	25499
O, 6	GM967_C07_169R1_059.fsa	80	3056	17479
O, 7	GM967_C07_169R1_059.fsa	100	5117	26771
O, 8	GM967_C07_169R1_059.fsa	112.975	62	620
O, 9	GM967_C07_169R1_059.fsa	114	5921	30171
O, 10	GM967_C07_169R1_059.fsa	115.281	61	444
O, 11	GM967_C07_169R1_059.fsa	119.097	50	571
O, 12	GM967_C07_169R1_059.fsa	120	4518	24552
O, 13	GM967_C07_169R1_059.fsa	139.026	52	355
O, 14	GM967_C07_169R1_059.fsa	140	3925	19557
O, 15	GM967_C07_169R1_059.fsa	160	4183	22236
O, 16	GM967_C07_169R1_059.fsa	178.857	64	509
O, 17	GM967_C07_169R1_059.fsa	180	5146	26323
O, 18	GM967_C07_169R1_059.fsa	198.772	51	384
O, 19	GM967_C07_169R1_059.fsa	200	3980	21365
O, 20	GM967_C07_169R1_059.fsa	201.046	53	350
O, 21	GM967_C07_169R1_059.fsa	212.959	50	345
O, 22	GM967_C07_169R1_059.fsa	214	3750	20881
O, 23	GM967_C07_169R1_059.fsa	214.958	51	344
O, 24	GM967_C07_169R1_059.fsa	220	3117	17789
O, 25	GM967_C07_169R1_059.fsa	239.061	61	530
O, 26	GM967_C07_169R1_059.fsa	240	4448	26072
O, 27	GM967_C07_169R1_059.fsa	240.96	54	341
O, 28	GM967_C07_169R1_059.fsa	250	2018	12982
O, 29	GM967_C07_169R1_059.fsa	260	3138	19985
O, 30	GM967_C07_169R1_059.fsa	280	3289	22115
O, 31	GM967_C07_169R1_059.fsa	300	3189	23132
O, 32	GM967_C07_169R1_059.fsa	314	2037	15322
O, 33	GM967_C07_169R1_059.fsa	320	2256	17584
O, 34	GM967_C07_169R1_059.fsa	340	2885	22807
O, 35	GM967_C07_169R1_059.fsa	360	2335	19711
O, 36	GM967_C07_169R1_059.fsa	380	1684	15004
O, 37	GM967_C07_169R1_059.fsa	400	2363	21550
O, 38	GM967_C07_169R1_059.fsa	414	2260	21490
O, 39	GM967_C07_169R1_059.fsa	420	2163	20548
O, 40	GM967_C07_169R1_059.fsa	440	2600	25472
O, 41	GM967_C07_169R1_059.fsa	460	2871	29581
O, 42	GM967_C07_169R1_059.fsa	480	2892	29452
O, 43	GM967_C07_169R1_059.fsa	496.341	194	2520
O, 44	GM967_C07_169R1_059.fsa	500	1057	13270
O, 45	GM967_C07_169R1_059.fsa	514	1372	15234
O, 46	GM967_C07_169R1_059.fsa	520	3043	34417
O, 47	GM967_C07_169R1_059.fsa	540	2537	28438
O, 48	GM967_C07_169R1_059.fsa	560	1611	18791
O, 49	GM967_C07_169R1_059.fsa	580	2552	29300
O, 50	GM967_C07_169R1_059.fsa	600	1696	19525

## Sheet: 169R2
Dye/Sample Peak	Sample File Name	Size	Height	Area in Point
B, 1	GM967_C08_169R2_060.fsa		14	96
B, 2	GM967_C08_169R2_060.fsa		9	43
B, 3	GM967_C08_169R2_060.fsa		6	28
B, 4	GM967_C08_169R2_060.fsa		17	63
B, 5	GM967_C08_169R2_060.fsa		12	69
B, 6	GM967_C08_169R2_060.fsa		10	45
B, 7	GM967_C08_169R2_060.fsa		9	43
B, 8	GM967_C08_169R2_060.fsa		7	37
B, 9	GM967_C08_169R2_060.fsa		8	34
B, 10	GM967_C08_169R2_060.fsa		6	26
B, 11	GM967_C08_169R2_060.fsa		9	30
B, 12	GM967_C08_169R2_060.fsa		12	87
B, 13	GM967_C08_169R2_060.fsa		16	100
B, 14	GM967_C08_169R2_060.fsa		8	45
B, 15	GM967_C08_169R2_060.fsa		11	41
B, 16	GM967_C08_169R2_060.fsa		12	61
B, 17	GM967_C08_169R2_060.fsa		5	19
B, 18	GM967_C08_169R2_060.fsa		21	163
B, 19	GM967_C08_169R2_060.fsa		9	40
B, 20	GM967_C08_169R2_060.fsa		15	56
B, 21	GM967_C08_169R2_060.fsa		14	65
B, 22	GM967_C08_169R2_060.fsa		8	25
B, 23	GM967_C08_169R2_060.fsa		10	71
B, 24	GM967_C08_169R2_060.fsa		10	52
B, 25	GM967_C08_169R2_060.fsa		9	48
B, 26	GM967_C08_169R2_060.fsa		7	42
B, 27	GM967_C08_169R2_060.fsa		8	51
B, 28	GM967_C08_169R2_060.fsa		11	77
B, 29	GM967_C08_169R2_060.fsa		13	60
B, 30	GM967_C08_169R2_060.fsa		10	55
B, 31	GM967_C08_169R2_060.fsa		10	69
B, 32	GM967_C08_169R2_060.fsa		10	76
B, 33	GM967_C08_169R2_060.fsa		11	85
B, 34	GM967_C08_169R2_060.fsa		11	65
B, 35	GM967_C08_169R2_060.fsa		9	37
B, 36	GM967_C08_169R2_060.fsa		10	76
B, 37	GM967_C08_169R2_060.fsa		11	63
B, 38	GM967_C08_169R2_060.fsa		14	89
B, 39	GM967_C08_169R2_060.fsa		12	34
B, 40	GM967_C08_169R2_060.fsa		11	48
B, 41	GM967_C08_169R2_060.fsa		10	94
B, 42	GM967_C08_169R2_060.fsa		12	98
B, 43	GM967_C08_169R2_060.fsa		14	69
B, 44	GM967_C08_169R2_060.fsa		18	117
B, 45	GM967_C08_169R2_060.fsa		10	40
B, 46	GM967_C08_169R2_060.fsa		11	36
B, 47	GM967_C08_169R2_060.fsa		8	19
B, 48	GM967_C08_169R2_060.fsa		14	74
B, 49	GM967_C08_169R2_060.fsa		14	59
B, 50	GM967_C08_169R2_060.fsa		11	31
B, 51	GM967_C08_169R2_060.fsa		56	384
B, 52	GM967_C08_169R2_060.fsa		11	98
B, 53	GM967_C08_169R2_060.fsa		12	48
B, 54	GM967_C08_169R2_060.fsa		13	49
B, 55	GM967_C08_169R2_060.fsa		19	194
B, 56	GM967_C08_169R2_060.fsa		20	97
B, 57	GM967_C08_169R2_060.fsa		15	97
B, 58	GM967_C08_169R2_060.fsa		26	161
B, 59	GM967_C08_169R2_060.fsa		12	50
B, 60	GM967_C08_169R2_060.fsa		537	4003
B, 61	GM967_C08_169R2_060.fsa		302	2929
B, 62	GM967_C08_169R2_060.fsa		448	2650
B, 63	GM967_C08_169R2_060.fsa		319	1811
B, 64	GM967_C08_169R2_060.fsa	0.1418	25	100
B, 65	GM967_C08_169R2_060.fsa	1.7021	127	980
B, 66	GM967_C08_169R2_060.fsa	3.9716	103	644
B, 67	GM967_C08_169R2_060.fsa	5.5319	30	148
B, 68	GM967_C08_169R2_060.fsa	7.0922	27	167
B, 69	GM967_C08_169R2_060.fsa	8.6525	12	40
B, 70	GM967_C08_169R2_060.fsa	10.7801	80	292
B, 71	GM967_C08_169R2_060.fsa	12.0567	20	72
B, 72	GM967_C08_169R2_060.fsa	13.4752	112	540
B, 73	GM967_C08_169R2_060.fsa	15.0355	46	299
B, 74	GM967_C08_169R2_060.fsa	17.1631	52	411
B, 75	GM967_C08_169R2_060.fsa	18.8653	79	290
B, 76	GM967_C08_169R2_060.fsa	20.4827	878	4424
B, 77	GM967_C08_169R2_060.fsa	22.2286	477	2826
B, 78	GM967_C08_169R2_060.fsa	23.3206	423	2396
B, 79	GM967_C08_169R2_060.fsa	27.2515	104	269
B, 80	GM967_C08_169R2_060.fsa	29.1462	11430	59575
B, 81	GM967_C08_169R2_060.fsa	30.8554	5250	32977
B, 82	GM967_C08_169R2_060.fsa	33.2136	1913	9722
B, 83	GM967_C08_169R2_060.fsa	34.9689	710	3113
B, 84	GM967_C08_169R2_060.fsa	36.0291	1226	6474
B, 85	GM967_C08_169R2_060.fsa	37.5917	469	2167
B, 86	GM967_C08_169R2_060.fsa	38.9956	562	2254
B, 87	GM967_C08_169R2_060.fsa	40.706	361	2067
B, 88	GM967_C08_169R2_060.fsa	42.6818	12	42
B, 89	GM967_C08_169R2_060.fsa	43.9414	191	1045
B, 90	GM967_C08_169R2_060.fsa	45.0738	720	4263
B, 91	GM967_C08_169R2_060.fsa	46.8616	510	3025
B, 92	GM967_C08_169R2_060.fsa	48.0738	48	208
B, 93	GM967_C08_169R2_060.fsa	49.7054	4	14
B, 94	GM967_C08_169R2_060.fsa	51.2065	100	492
B, 95	GM967_C08_169R2_060.fsa	52.1606	572	2150
B, 96	GM967_C08_169R2_060.fsa	53.7325	1881	11490
B, 97	GM967_C08_169R2_060.fsa	55.9978	648	3003
B, 98	GM967_C08_169R2_060.fsa	57.2139	780	4395
B, 99	GM967_C08_169R2_060.fsa	58.1172	259	986
B, 100	GM967_C08_169R2_060.fsa	59.2112	581	2638
B, 101	GM967_C08_169R2_060.fsa	60.822	776	3677
B, 102	GM967_C08_169R2_060.fsa	62.4602	801	4144
B, 103	GM967_C08_169R2_060.fsa	63.2766	106	421
B, 104	GM967_C08_169R2_060.fsa	65.0051	531	2736
B, 105	GM967_C08_169R2_060.fsa	66.4223	487	2273
B, 106	GM967_C08_169R2_060.fsa	67.8339	68	355
B, 107	GM967_C08_169R2_060.fsa	69.2399	118	535
B, 108	GM967_C08_169R2_060.fsa	70.4407	310	1455
B, 109	GM967_C08_169R2_060.fsa	71.5378	115	678
B, 110	GM967_C08_169R2_060.fsa	73.0285	1018	4999
B, 111	GM967_C08_169R2_060.fsa	74.2165	417	2033
B, 112	GM967_C08_169R2_060.fsa	75.6959	89	411
B, 113	GM967_C08_169R2_060.fsa	76.973	86	287
B, 114	GM967_C08_169R2_060.fsa	78.0501	305	1399
B, 115	GM967_C08_169R2_060.fsa	79.1239	97	405
B, 116	GM967_C08_169R2_060.fsa	80.0976	311	1447
B, 117	GM967_C08_169R2_060.fsa	81.0725	1177	5857
B, 118	GM967_C08_169R2_060.fsa	82.3379	96	380
B, 119	GM967_C08_169R2_060.fsa	83.3096	824	4253
B, 120	GM967_C08_169R2_060.fsa	84.183	94	478
B, 121	GM967_C08_169R2_060.fsa	85.4427	41	118
B, 122	GM967_C08_169R2_060.fsa	86.41	708	3084
B, 123	GM967_C08_169R2_060.fsa	87.376	673	3415
B, 124	GM967_C08_169R2_060.fsa	88.8224	1638	7852
B, 125	GM967_C08_169R2_060.fsa	89.9773	375	1570
B, 126	GM967_C08_169R2_060.fsa	90.8422	52	136
B, 127	GM967_C08_169R2_060.fsa	92.0896	2642	12584
B, 128	GM967_C08_169R2_060.fsa	93.239	1507	7181
B, 129	GM967_C08_169R2_060.fsa	94.5775	166	669
B, 130	GM967_C08_169R2_060.fsa	95.4366	395	1749
B, 131	GM967_C08_169R2_060.fsa	96.2945	473	2107
B, 132	GM967_C08_169R2_060.fsa	97.7221	87	384
B, 133	GM967_C08_169R2_060.fsa	98.6722	44	128
B, 134	GM967_C08_169R2_060.fsa	99.7157	60	242
B, 135	GM967_C08_169R2_060.fsa	100.673	167	728
B, 136	GM967_C08_169R2_060.fsa	101.825	229	954
B, 137	GM967_C08_169R2_060.fsa	102.877	287	1680
B, 138	GM967_C08_169R2_060.fsa	104.403	165	701
B, 139	GM967_C08_169R2_060.fsa	105.449	285	1220
B, 140	GM967_C08_169R2_060.fsa	106.398	77	303
B, 141	GM967_C08_169R2_060.fsa	107.438	192	811
B, 142	GM967_C08_169R2_060.fsa	108.382	140	589
B, 143	GM967_C08_169R2_060.fsa	109.23	419	1922
B, 144	GM967_C08_169R2_060.fsa	110.263	98	378
B, 145	GM967_C08_169R2_060.fsa	111.294	293	1341
B, 146	GM967_C08_169R2_060.fsa	112.51	380	1760
B, 147	GM967_C08_169R2_060.fsa	113.442	1147	6054
B, 148	GM967_C08_169R2_060.fsa	114.275	656	3076
B, 149	GM967_C08_169R2_060.fsa	115.372	590	2810
B, 150	GM967_C08_169R2_060.fsa	116.284	210	897
B, 151	GM967_C08_169R2_060.fsa	117.375	248	1032
B, 152	GM967_C08_169R2_060.fsa	118.463	146	662
B, 153	GM967_C08_169R2_060.fsa	119.549	103	360
B, 154	GM967_C08_169R2_060.fsa	120.63	679	2798
B, 155	GM967_C08_169R2_060.fsa	121.619	270	1147
B, 156	GM967_C08_169R2_060.fsa	122.608	377	1636
B, 157	GM967_C08_169R2_060.fsa	123.416	281	1183
B, 158	GM967_C08_169R2_060.fsa	124.225	1642	8240
B, 159	GM967_C08_169R2_060.fsa	125.034	675	2875
B, 160	GM967_C08_169R2_060.fsa	126.201	699	3245
B, 161	GM967_C08_169R2_060.fsa	127.189	57	274
B, 162	GM967_C08_169R2_060.fsa	128.266	239	1007
B, 163	GM967_C08_169R2_060.fsa	129.342	266	1164
B, 164	GM967_C08_169R2_060.fsa	130.508	410	1684
B, 165	GM967_C08_169R2_060.fsa	131.315	787	3355
B, 166	GM967_C08_169R2_060.fsa	132.48	1191	5462
B, 167	GM967_C08_169R2_060.fsa	133.287	105	362
B, 168	GM967_C08_169R2_060.fsa	134.093	2065	9300
B, 169	GM967_C08_169R2_060.fsa	135.257	804	3619
B, 170	GM967_C08_169R2_060.fsa	136.153	349	1395
B, 171	GM967_C08_169R2_060.fsa	137.316	2580	11966
B, 172	GM967_C08_169R2_060.fsa	138.211	396	1690
B, 173	GM967_C08_169R2_060.fsa	139.285	472	2105
B, 174	GM967_C08_169R2_060.fsa	140.091	273	1117
B, 175	GM967_C08_169R2_060.fsa	141.27	567	2633
B, 176	GM967_C08_169R2_060.fsa	142.176	138	567
B, 177	GM967_C08_169R2_060.fsa	143.355	2101	9400
B, 178	GM967_C08_169R2_060.fsa	144.442	502	2219
B, 179	GM967_C08_169R2_060.fsa	145.529	267	1032
B, 180	GM967_C08_169R2_060.fsa	146.435	239	944
B, 181	GM967_C08_169R2_060.fsa	147.522	1119	5257
B, 182	GM967_C08_169R2_060.fsa	148.427	310	1290
B, 183	GM967_C08_169R2_060.fsa	149.694	492	2209
B, 184	GM967_C08_169R2_060.fsa	150.871	239	1031
B, 185	GM967_C08_169R2_060.fsa	151.775	83	288
B, 186	GM967_C08_169R2_060.fsa	152.861	622	2874
B, 187	GM967_C08_169R2_060.fsa	153.675	84	314
B, 188	GM967_C08_169R2_060.fsa	154.669	1286	6148
B, 189	GM967_C08_169R2_060.fsa	155.392	103	428
B, 190	GM967_C08_169R2_060.fsa	156.296	1148	5172
B, 191	GM967_C08_169R2_060.fsa	157.471	449	1950
B, 192	GM967_C08_169R2_060.fsa	158.465	523	2224
B, 193	GM967_C08_169R2_060.fsa	159.639	2624	12458
B, 194	GM967_C08_169R2_060.fsa	160.537	411	1875
B, 195	GM967_C08_169R2_060.fsa	161.61	328	1439
B, 196	GM967_C08_169R2_060.fsa	162.504	165	644
B, 197	GM967_C08_169R2_060.fsa	163.665	595	2755
B, 198	GM967_C08_169R2_060.fsa	164.557	553	2510
B, 199	GM967_C08_169R2_060.fsa	165.716	361	1436
B, 200	GM967_C08_169R2_060.fsa	166.696	557	2446
B, 201	GM967_C08_169R2_060.fsa	167.765	2869	13949
B, 202	GM967_C08_169R2_060.fsa	168.655	375	1623
B, 203	GM967_C08_169R2_060.fsa	169.545	202	763
B, 204	GM967_C08_169R2_060.fsa	170.522	555	2367
B, 205	GM967_C08_169R2_060.fsa	171.677	381	1689
B, 206	GM967_C08_169R2_060.fsa	172.653	257	1103
B, 207	GM967_C08_169R2_060.fsa	173.895	184	794
B, 208	GM967_C08_169R2_060.fsa	174.87	335	1532
B, 209	GM967_C08_169R2_060.fsa	175.933	423	1850
B, 210	GM967_C08_169R2_060.fsa	176.818	834	3812
B, 211	GM967_C08_169R2_060.fsa	177.968	814	3753
B, 212	GM967_C08_169R2_060.fsa	178.852	170	716
B, 213	GM967_C08_169R2_060.fsa	180	2217	10548
B, 214	GM967_C08_169R2_060.fsa	181.063	190	802
B, 215	GM967_C08_169R2_060.fsa	182.126	1307	6061
B, 216	GM967_C08_169R2_060.fsa	183.276	283	1159
B, 217	GM967_C08_169R2_060.fsa	184.249	1284	6172
B, 218	GM967_C08_169R2_060.fsa	185.133	195	788
B, 219	GM967_C08_169R2_060.fsa	186.193	2197	10751
B, 220	GM967_C08_169R2_060.fsa	186.988	89	314
B, 221	GM967_C08_169R2_060.fsa	188.047	426	1900
B, 222	GM967_C08_169R2_060.fsa	188.929	56	201
B, 223	GM967_C08_169R2_060.fsa	190.162	611	2915
B, 224	GM967_C08_169R2_060.fsa	191.219	87	369
B, 225	GM967_C08_169R2_060.fsa	192.1	98	316
B, 226	GM967_C08_169R2_060.fsa	193.243	2064	10175
B, 227	GM967_C08_169R2_060.fsa	194.122	1667	8833
B, 228	GM967_C08_169R2_060.fsa	195.176	909	4408
B, 229	GM967_C08_169R2_060.fsa	196.142	193	831
B, 230	GM967_C08_169R2_060.fsa	197.02	53	206
B, 231	GM967_C08_169R2_060.fsa	198.16	1124	5457
B, 232	GM967_C08_169R2_060.fsa	199.299	135	594
B, 233	GM967_C08_169R2_060.fsa	200.347	176	790
B, 234	GM967_C08_169R2_060.fsa	201.388	207	923
B, 235	GM967_C08_169R2_060.fsa	202.343	327	1550
B, 236	GM967_C08_169R2_060.fsa	203.385	62	236
B, 237	GM967_C08_169R2_060.fsa	204.254	990	4629
B, 238	GM967_C08_169R2_060.fsa	205.296	355	1485
B, 239	GM967_C08_169R2_060.fsa	206.166	337	1393
B, 240	GM967_C08_169R2_060.fsa	207.296	1635	8037
B, 241	GM967_C08_169R2_060.fsa	208.166	472	2019
B, 242	GM967_C08_169R2_060.fsa	209.123	374	1654
B, 243	GM967_C08_169R2_060.fsa	210.08	262	1206
B, 244	GM967_C08_169R2_060.fsa	211.038	40	132
B, 245	GM967_C08_169R2_060.fsa	212.17	295	1373
B, 246	GM967_C08_169R2_060.fsa	213.303	762	3822
B, 247	GM967_C08_169R2_060.fsa	214.353	138	617
B, 248	GM967_C08_169R2_060.fsa	215.413	559	2740
B, 249	GM967_C08_169R2_060.fsa	216.561	477	2319
B, 250	GM967_C08_169R2_060.fsa	217.708	588	2919
B, 251	GM967_C08_169R2_060.fsa	218.854	44	171
B, 252	GM967_C08_169R2_060.fsa	219.824	689	3667
B, 253	GM967_C08_169R2_060.fsa	220.944	74	323
B, 254	GM967_C08_169R2_060.fsa	222.058	267	1266
B, 255	GM967_C08_169R2_060.fsa	223.001	179	749
B, 256	GM967_C08_169R2_060.fsa	224.029	294	1361
B, 257	GM967_C08_169R2_060.fsa	224.971	159	738
B, 258	GM967_C08_169R2_060.fsa	225.913	486	2548
B, 259	GM967_C08_169R2_060.fsa	226.94	184	892
B, 260	GM967_C08_169R2_060.fsa	228.052	747	3952
B, 261	GM967_C08_169R2_060.fsa	229.163	848	4691
B, 262	GM967_C08_169R2_060.fsa	231.129	2534	14593
B, 263	GM967_C08_169R2_060.fsa	232.154	1220	6787
B, 264	GM967_C08_169R2_060.fsa	233.178	101	424
B, 265	GM967_C08_169R2_060.fsa	234.032	204	958
B, 266	GM967_C08_169R2_060.fsa	235.056	582	3048
B, 267	GM967_C08_169R2_060.fsa	235.994	51	187
B, 268	GM967_C08_169R2_060.fsa	236.932	27	105
B, 269	GM967_C08_169R2_060.fsa	237.785	234	1360
B, 270	GM967_C08_169R2_060.fsa	238.807	220	1236
B, 271	GM967_C08_169R2_060.fsa	239.83	31	107
B, 272	GM967_C08_169R2_060.fsa	240.882	125	691
B, 273	GM967_C08_169R2_060.fsa	241.94	58	257
B, 274	GM967_C08_169R2_060.fsa	242.996	363	1935
B, 275	GM967_C08_169R2_060.fsa	244.05	152	720
B, 276	GM967_C08_169R2_060.fsa	245.191	313	1559
B, 277	GM967_C08_169R2_060.fsa	246.33	148	637
B, 278	GM967_C08_169R2_060.fsa	247.293	419	2224
B, 279	GM967_C08_169R2_060.fsa	248.255	859	4783
B, 280	GM967_C08_169R2_060.fsa	249.302	151	690
B, 281	GM967_C08_169R2_060.fsa	250.254	944	5508
B, 282	GM967_C08_169R2_060.fsa	251.101	86	318
B, 283	GM967_C08_169R2_060.fsa	252.115	254	1307
B, 284	GM967_C08_169R2_060.fsa	253.044	85	301
B, 285	GM967_C08_169R2_060.fsa	254.139	183	785
B, 286	GM967_C08_169R2_060.fsa	255.148	532	2903
B, 287	GM967_C08_169R2_060.fsa	256.155	196	919
B, 288	GM967_C08_169R2_060.fsa	257.077	484	2612
B, 289	GM967_C08_169R2_060.fsa	258.164	226	1192
B, 290	GM967_C08_169R2_060.fsa	259.083	1255	7714
B, 291	GM967_C08_169R2_060.fsa	259.917	24	83
B, 292	GM967_C08_169R2_060.fsa	261.02	372	2153
B, 293	GM967_C08_169R2_060.fsa	261.956	210	1140
B, 294	GM967_C08_169R2_060.fsa	263.061	465	2727
B, 295	GM967_C08_169R2_060.fsa	264.082	267	1514
B, 296	GM967_C08_169R2_060.fsa	264.932	62	226
B, 297	GM967_C08_169R2_060.fsa	265.953	257	1591
B, 298	GM967_C08_169R2_060.fsa	266.974	61	350
B, 299	GM967_C08_169R2_060.fsa	268.08	166	1020
B, 300	GM967_C08_169R2_060.fsa	269.186	370	3076
B, 301	GM967_C08_169R2_060.fsa	270.122	163	1294
B, 302	GM967_C08_169R2_060.fsa	272.08	242	1614
B, 303	GM967_C08_169R2_060.fsa	272.931	49	252
B, 304	GM967_C08_169R2_060.fsa	274.123	146	885
B, 305	GM967_C08_169R2_060.fsa	275.145	375	2621
B, 306	GM967_C08_169R2_060.fsa	276.082	142	981
B, 307	GM967_C08_169R2_060.fsa	277.019	18	57
B, 308	GM967_C08_169R2_060.fsa	278.041	300	2012
B, 309	GM967_C08_169R2_060.fsa	279.063	53	239
B, 310	GM967_C08_169R2_060.fsa	280.084	183	1114
B, 311	GM967_C08_169R2_060.fsa	281.096	427	2856
B, 312	GM967_C08_169R2_060.fsa	282.108	161	930
B, 313	GM967_C08_169R2_060.fsa	282.951	25	80
B, 314	GM967_C08_169R2_060.fsa	283.962	298	1916
B, 315	GM967_C08_169R2_060.fsa	284.973	52	221
B, 316	GM967_C08_169R2_060.fsa	285.983	218	1293
B, 317	GM967_C08_169R2_060.fsa	287.077	529	3628
B, 318	GM967_C08_169R2_060.fsa	288.086	180	1161
B, 319	GM967_C08_169R2_060.fsa	288.927	23	79
B, 320	GM967_C08_169R2_060.fsa	289.935	477	3095
B, 321	GM967_C08_169R2_060.fsa	291.028	46	211
B, 322	GM967_C08_169R2_060.fsa	291.868	35	170
B, 323	GM967_C08_169R2_060.fsa	293.043	61	315
B, 324	GM967_C08_169R2_060.fsa	293.882	188	1149
B, 325	GM967_C08_169R2_060.fsa	294.805	57	330
B, 326	GM967_C08_169R2_060.fsa	295.979	98	517
B, 327	GM967_C08_169R2_060.fsa	296.901	232	1473
B, 328	GM967_C08_169R2_060.fsa	297.99	170	1075
B, 329	GM967_C08_169R2_060.fsa	298.912	152	878
B, 330	GM967_C08_169R2_060.fsa	300.749	414	2623
B, 331	GM967_C08_169R2_060.fsa	301.833	59	289
B, 332	GM967_C08_169R2_060.fsa	302.917	580	3840
B, 333	GM967_C08_169R2_060.fsa	303.92	87	416
B, 334	GM967_C08_169R2_060.fsa	304.839	162	915
B, 335	GM967_C08_169R2_060.fsa	305.927	159	847
B, 336	GM967_C08_169R2_060.fsa	307.016	161	870
B, 337	GM967_C08_169R2_060.fsa	308.107	445	2900
B, 338	GM967_C08_169R2_060.fsa	309.115	122	658
B, 339	GM967_C08_169R2_060.fsa	310.123	35	154
B, 340	GM967_C08_169R2_060.fsa	311.133	61	286
B, 341	GM967_C08_169R2_060.fsa	312.144	28	98
B, 342	GM967_C08_169R2_060.fsa	313.072	398	2717
B, 343	GM967_C08_169R2_060.fsa	314	176	1090
B, 344	GM967_C08_169R2_060.fsa	315.285	141	666
B, 345	GM967_C08_169R2_060.fsa	316.313	248	1448
B, 346	GM967_C08_169R2_060.fsa	317.341	211	1249
B, 347	GM967_C08_169R2_060.fsa	318.37	104	509
B, 348	GM967_C08_169R2_060.fsa	319.399	286	1782
B, 349	GM967_C08_169R2_060.fsa	320.423	160	904
B, 350	GM967_C08_169R2_060.fsa	321.354	156	995
B, 351	GM967_C08_169R2_060.fsa	322.284	88	418
B, 352	GM967_C08_169R2_060.fsa	323.298	64	304
B, 353	GM967_C08_169R2_060.fsa	325.155	891	7156
B, 354	GM967_C08_169R2_060.fsa	326.251	298	2158
B, 355	GM967_C08_169R2_060.fsa	327.431	33	111
B, 356	GM967_C08_169R2_060.fsa	328.356	220	1484
B, 357	GM967_C08_169R2_060.fsa	329.534	41	203
B, 358	GM967_C08_169R2_060.fsa	330.71	409	3170
B, 359	GM967_C08_169R2_060.fsa	331.55	362	2632
B, 360	GM967_C08_169R2_060.fsa	333.311	949	7769
B, 361	GM967_C08_169R2_060.fsa	334.317	374	2717
B, 362	GM967_C08_169R2_060.fsa	335.322	31	155
B, 363	GM967_C08_169R2_060.fsa	337.078	614	4889
B, 364	GM967_C08_169R2_060.fsa	338.164	61	384
B, 365	GM967_C08_169R2_060.fsa	339.249	21	95
B, 366	GM967_C08_169R2_060.fsa	340	53	316
B, 367	GM967_C08_169R2_060.fsa	341.263	374	2900
B, 368	GM967_C08_169R2_060.fsa	343.115	90	575
B, 369	GM967_C08_169R2_060.fsa	344.293	120	773
B, 370	GM967_C08_169R2_060.fsa	345.386	79	469
B, 371	GM967_C08_169R2_060.fsa	346.396	19	69
B, 372	GM967_C08_169R2_060.fsa	347.405	421	3196
B, 373	GM967_C08_169R2_060.fsa	348.498	93	613
B, 374	GM967_C08_169R2_060.fsa	349.506	195	1384
B, 375	GM967_C08_169R2_060.fsa	351.439	145	932
B, 376	GM967_C08_169R2_060.fsa	352.279	10	28
B, 377	GM967_C08_169R2_060.fsa	353.455	171	1205
B, 378	GM967_C08_169R2_060.fsa	354.462	42	235
B, 379	GM967_C08_169R2_060.fsa	355.469	258	2031
B, 380	GM967_C08_169R2_060.fsa	356.477	20	75
B, 381	GM967_C08_169R2_060.fsa	357.484	108	688
B, 382	GM967_C08_169R2_060.fsa	358.406	26	113
B, 383	GM967_C08_169R2_060.fsa	359.413	152	1062
B, 384	GM967_C08_169R2_060.fsa	360.5	24	98
B, 385	GM967_C08_169R2_060.fsa	361.415	103	637
B, 386	GM967_C08_169R2_060.fsa	362.331	42	229
B, 387	GM967_C08_169R2_060.fsa	363.33	28	149
B, 388	GM967_C08_169R2_060.fsa	364.247	24	144
B, 389	GM967_C08_169R2_060.fsa	365.329	163	1312
B, 390	GM967_C08_169R2_060.fsa	366.245	92	633
B, 391	GM967_C08_169R2_060.fsa	368.411	643	5202
B, 392	GM967_C08_169R2_060.fsa	370.245	622	5252
B, 393	GM967_C08_169R2_060.fsa	371.245	51	217
B, 394	GM967_C08_169R2_060.fsa	373.079	604	5326
B, 395	GM967_C08_169R2_060.fsa	374.079	111	660
B, 396	GM967_C08_169R2_060.fsa	375.997	1053	8888
B, 397	GM967_C08_169R2_060.fsa	377.915	224	1695
B, 398	GM967_C08_169R2_060.fsa	378.999	36	171
B, 399	GM967_C08_169R2_060.fsa	379.917	125	873
B, 400	GM967_C08_169R2_060.fsa	381.096	50	302
B, 401	GM967_C08_169R2_060.fsa	382.023	68	458
B, 402	GM967_C08_169R2_060.fsa	383.035	44	248
B, 403	GM967_C08_169R2_060.fsa	384.131	75	459
B, 404	GM967_C08_169R2_060.fsa	386.071	686	6205
B, 405	GM967_C08_169R2_060.fsa	388.18	1343	12108
B, 406	GM967_C08_169R2_060.fsa	390.121	196	1600
B, 407	GM967_C08_169R2_060.fsa	391.049	3	9
B, 408	GM967_C08_169R2_060.fsa	391.977	104	708
B, 409	GM967_C08_169R2_060.fsa	392.99	8	33
B, 410	GM967_C08_169R2_060.fsa	394.003	37	194
B, 411	GM967_C08_169R2_060.fsa	395.017	30	128
B, 412	GM967_C08_169R2_060.fsa	396.03	222	1866
B, 413	GM967_C08_169R2_060.fsa	397.128	76	543
B, 414	GM967_C08_169R2_060.fsa	398.141	94	677
B, 415	GM967_C08_169R2_060.fsa	400	338	3123
B, 416	GM967_C08_169R2_060.fsa	400.917	171	1240
B, 417	GM967_C08_169R2_060.fsa	402.919	585	5288
B, 418	GM967_C08_169R2_060.fsa	405.009	761	6946
B, 419	GM967_C08_169R2_060.fsa	408.026	313	2615
B, 420	GM967_C08_169R2_060.fsa	409.957	332	3202
B, 421	GM967_C08_169R2_060.fsa	410.883	61	358
B, 422	GM967_C08_169R2_060.fsa	412.819	142	1104
B, 423	GM967_C08_169R2_060.fsa	413.747	19	74
B, 424	GM967_C08_169R2_060.fsa	414.856	30	139
B, 425	GM967_C08_169R2_060.fsa	415.799	108	827
B, 426	GM967_C08_169R2_060.fsa	418.799	330	3085
B, 427	GM967_C08_169R2_060.fsa	421.767	472	5741
B, 428	GM967_C08_169R2_060.fsa	424.542	223	1970
B, 429	GM967_C08_169R2_060.fsa	425.467	96	705
B, 430	GM967_C08_169R2_060.fsa	427.653	716	6827
B, 431	GM967_C08_169R2_060.fsa	429.586	64	442
B, 432	GM967_C08_169R2_060.fsa	430.678	199	1845
B, 433	GM967_C08_169R2_060.fsa	432.695	121	979
B, 434	GM967_C08_169R2_060.fsa	433.535	107	780
B, 435	GM967_C08_169R2_060.fsa	435.382	329	3203
B, 436	GM967_C08_169R2_060.fsa	436.39	103	593
B, 437	GM967_C08_169R2_060.fsa	439.329	434	4866
B, 438	GM967_C08_169R2_060.fsa	441.374	156	1371
B, 439	GM967_C08_169R2_060.fsa	442.491	252	2278
B, 440	GM967_C08_169R2_060.fsa	443.522	13	69
B, 441	GM967_C08_169R2_060.fsa	445.329	217	1850
B, 442	GM967_C08_169R2_060.fsa	447.308	135	932
B, 443	GM967_C08_169R2_060.fsa	449.376	312	2890
B, 444	GM967_C08_169R2_060.fsa	450.41	64	368
B, 445	GM967_C08_169R2_060.fsa	451.531	68	471
B, 446	GM967_C08_169R2_060.fsa	452.653	284	2456
B, 447	GM967_C08_169R2_060.fsa	453.689	7	17
B, 448	GM967_C08_169R2_060.fsa	454.38	7	14
B, 449	GM967_C08_169R2_060.fsa	455.848	104	970
B, 450	GM967_C08_169R2_060.fsa	456.453	70	487
B, 451	GM967_C08_169R2_060.fsa	458.442	753	7691
B, 452	GM967_C08_169R2_060.fsa	459.567	1006	11220
B, 453	GM967_C08_169R2_060.fsa	461.356	62	530
B, 454	GM967_C08_169R2_060.fsa	464.414	353	4710
B, 455	GM967_C08_169R2_060.fsa	467.394	119	887
B, 456	GM967_C08_169R2_060.fsa	468.248	45	258
B, 457	GM967_C08_169R2_060.fsa	470.127	371	3561
B, 458	GM967_C08_169R2_060.fsa	471.153	326	3532
B, 459	GM967_C08_169R2_060.fsa	472.094	116	785
B, 460	GM967_C08_169R2_060.fsa	473.122	12	33
B, 461	GM967_C08_169R2_060.fsa	474.237	119	949
B, 462	GM967_C08_169R2_060.fsa	475.181	147	1195
B, 463	GM967_C08_169R2_060.fsa	477.33	494	4501
B, 464	GM967_C08_169R2_060.fsa	478.966	1266	12710
B, 465	GM967_C08_169R2_060.fsa	479.827	1266	11386
B, 466	GM967_C08_169R2_060.fsa	481.244	42	224
B, 467	GM967_C08_169R2_060.fsa	482.934	440	4011
B, 468	GM967_C08_169R2_060.fsa	485.071	135	936
B, 469	GM967_C08_169R2_060.fsa	486.229	529	5433
B, 470	GM967_C08_169R2_060.fsa	487.031	561	5470
B, 471	GM967_C08_169R2_060.fsa	488.904	86	743
B, 472	GM967_C08_169R2_060.fsa	489.708	72	495
B, 473	GM967_C08_169R2_060.fsa	490.958	27	89
B, 474	GM967_C08_169R2_060.fsa	491.851	12	39
B, 475	GM967_C08_169R2_060.fsa	495.429	31442	383966
B, 476	GM967_C08_169R2_060.fsa	501.997	11	35
B, 477	GM967_C08_169R2_060.fsa	503.215	16	37
B, 478	GM967_C08_169R2_060.fsa	504.958	4	9
B, 479	GM967_C08_169R2_060.fsa	506.705	25	139
B, 480	GM967_C08_169R2_060.fsa	508.544	4	16
B, 481	GM967_C08_169R2_060.fsa	509.948	10	38
B, 482	GM967_C08_169R2_060.fsa	511.971	11	61
B, 483	GM967_C08_169R2_060.fsa	513.117	9	30
B, 484	GM967_C08_169R2_060.fsa	514.453	12	53
B, 485	GM967_C08_169R2_060.fsa	515.632	11	61
B, 486	GM967_C08_169R2_060.fsa	518.086	7	29
B, 487	GM967_C08_169R2_060.fsa	519.544	13	70
B, 488	GM967_C08_169R2_060.fsa	520.623	18	115
B, 489	GM967_C08_169R2_060.fsa	522.76	11	44
B, 490	GM967_C08_169R2_060.fsa	524.185	11	40
B, 491	GM967_C08_169R2_060.fsa	525.611	8	30
B, 492	GM967_C08_169R2_060.fsa	526.771	9	33
B, 493	GM967_C08_169R2_060.fsa	527.484	7	24
B, 494	GM967_C08_169R2_060.fsa	529.179	8	47
B, 495	GM967_C08_169R2_060.fsa	530.251	9	26
B, 496	GM967_C08_169R2_060.fsa	530.965	11	37
B, 497	GM967_C08_169R2_060.fsa	532.037	10	62
B, 498	GM967_C08_169R2_060.fsa	533.02	16	59
B, 499	GM967_C08_169R2_060.fsa	535.434	12	116
B, 500	GM967_C08_169R2_060.fsa	536.06	11	52
B, 501	GM967_C08_169R2_060.fsa	536.955	10	28
B, 502	GM967_C08_169R2_060.fsa	539.91	17	229
B, 503	GM967_C08_169R2_060.fsa	541.652	10	42
B, 504	GM967_C08_169R2_060.fsa	544.137	10	43
B, 505	GM967_C08_169R2_060.fsa	544.783	7	18
B, 506	GM967_C08_169R2_060.fsa	545.707	9	82
B, 507	GM967_C08_169R2_060.fsa	546.909	10	77
B, 508	GM967_C08_169R2_060.fsa	548.578	13	52
B, 509	GM967_C08_169R2_060.fsa	550.344	9	59
B, 510	GM967_C08_169R2_060.fsa	550.996	15	55
B, 511	GM967_C08_169R2_060.fsa	554.452	14	37
B, 512	GM967_C08_169R2_060.fsa	555.952	11	108
B, 513	GM967_C08_169R2_060.fsa	558.491	11	46
B, 514	GM967_C08_169R2_060.fsa	559.622	14	94
B, 515	GM967_C08_169R2_060.fsa	561.873	12	104
B, 516	GM967_C08_169R2_060.fsa	563.469	8	57
B, 517	GM967_C08_169R2_060.fsa	566.388	14	71
B, 518	GM967_C08_169R2_060.fsa	569.602	12	89
B, 519	GM967_C08_169R2_060.fsa	570.835	10	41
B, 520	GM967_C08_169R2_060.fsa	571.785	7	20
B, 521	GM967_C08_169R2_060.fsa	572.831	14	44
B, 522	GM967_C08_169R2_060.fsa	574.831	13	52
B, 523	GM967_C08_169R2_060.fsa	576.837	13	80
B, 524	GM967_C08_169R2_060.fsa	579.04	15	135
B, 525	GM967_C08_169R2_060.fsa	581.255	26	116
B, 526	GM967_C08_169R2_060.fsa	582.222	13	79
B, 527	GM967_C08_169R2_060.fsa	583.19	13	41
B, 528	GM967_C08_169R2_060.fsa	584.646	19	99
B, 529	GM967_C08_169R2_060.fsa	585.424	10	45
B, 530	GM967_C08_169R2_060.fsa	586.592	10	38
B, 531	GM967_C08_169R2_060.fsa	587.373	11	33
B, 532	GM967_C08_169R2_060.fsa	589.622	13	74
B, 533	GM967_C08_169R2_060.fsa	590.505	11	55
B, 534	GM967_C08_169R2_060.fsa	592.865	9	39
B, 535	GM967_C08_169R2_060.fsa	594.147	10	55
B, 536	GM967_C08_169R2_060.fsa	595.629	13	125
B, 537	GM967_C08_169R2_060.fsa	598.308	10	20
B, 538	GM967_C08_169R2_060.fsa	599.303	14	75
B, 539	GM967_C08_169R2_060.fsa	600.49	15	101
B, 540	GM967_C08_169R2_060.fsa	601.274	8	28
B, 541	GM967_C08_169R2_060.fsa	602.157	14	93
B, 542	GM967_C08_169R2_060.fsa	603.235	14	83
B, 543	GM967_C08_169R2_060.fsa	604.51	10	58
B, 544	GM967_C08_169R2_060.fsa	606.078	13	60
B, 545	GM967_C08_169R2_060.fsa	608.529	13	104
B, 546	GM967_C08_169R2_060.fsa	610.294	14	32
B, 547	GM967_C08_169R2_060.fsa	611.274	11	86
B, 548	GM967_C08_169R2_060.fsa	612.451	11	30
B, 549	GM967_C08_169R2_060.fsa	613.529	11	64
B, 550	GM967_C08_169R2_060.fsa	616.177	13	90
B, 551	GM967_C08_169R2_060.fsa	617.549	14	94
B, 552	GM967_C08_169R2_060.fsa	620.784	9	30
B, 553	GM967_C08_169R2_060.fsa	621.765	10	58
B, 554	GM967_C08_169R2_060.fsa	622.647	19	76
B, 555	GM967_C08_169R2_060.fsa	623.628	13	49
B, 556	GM967_C08_169R2_060.fsa	624.314	9	27
B, 557	GM967_C08_169R2_060.fsa	626.569	10	41
B, 558	GM967_C08_169R2_060.fsa	627.843	15	96
B, 559	GM967_C08_169R2_060.fsa	630.392	8	66
B, 560	GM967_C08_169R2_060.fsa	631.373	12	45
G, 1	GM967_C08_169R2_060.fsa	29.2901	382	1835
G, 2	GM967_C08_169R2_060.fsa	30.9961	175	1120
G, 3	GM967_C08_169R2_060.fsa	33.2136	66	348
G, 4	GM967_C08_169R2_060.fsa	53.6285	58	442
G, 5	GM967_C08_169R2_060.fsa	73.1276	54	188
G, 6	GM967_C08_169R2_060.fsa	81.1699	57	327
G, 7	GM967_C08_169R2_060.fsa	88.8224	86	387
G, 8	GM967_C08_169R2_060.fsa	92.0896	84	399
G, 9	GM967_C08_169R2_060.fsa	93.3347	55	312
G, 10	GM967_C08_169R2_060.fsa	124.315	70	243
G, 11	GM967_C08_169R2_060.fsa	134.272	70	416
G, 12	GM967_C08_169R2_060.fsa	137.406	99	486
G, 13	GM967_C08_169R2_060.fsa	143.445	78	380
G, 14	GM967_C08_169R2_060.fsa	147.522	64	313
G, 15	GM967_C08_169R2_060.fsa	156.387	55	270
G, 16	GM967_C08_169R2_060.fsa	159.729	104	457
G, 17	GM967_C08_169R2_060.fsa	167.943	99	411
G, 18	GM967_C08_169R2_060.fsa	180.089	90	417
G, 19	GM967_C08_169R2_060.fsa	182.215	53	269
G, 20	GM967_C08_169R2_060.fsa	184.338	65	373
G, 21	GM967_C08_169R2_060.fsa	186.193	100	528
G, 22	GM967_C08_169R2_060.fsa	193.243	71	312
G, 23	GM967_C08_169R2_060.fsa	194.21	80	393
G, 24	GM967_C08_169R2_060.fsa	204.254	67	370
G, 25	GM967_C08_169R2_060.fsa	207.47	98	404
G, 26	GM967_C08_169R2_060.fsa	225.998	51	210
G, 27	GM967_C08_169R2_060.fsa	231.214	90	506
G, 28	GM967_C08_169R2_060.fsa	248.342	63	256
G, 29	GM967_C08_169R2_060.fsa	250.254	58	396
G, 30	GM967_C08_169R2_060.fsa	259.166	60	456
G, 31	GM967_C08_169R2_060.fsa	287.077	50	244
G, 32	GM967_C08_169R2_060.fsa	333.311	62	289
G, 33	GM967_C08_169R2_060.fsa	376.247	53	373
G, 34	GM967_C08_169R2_060.fsa	386.155	64	376
G, 35	GM967_C08_169R2_060.fsa	388.264	92	659
G, 36	GM967_C08_169R2_060.fsa	459.481	77	610
G, 37	GM967_C08_169R2_060.fsa	478.879	76	462
G, 38	GM967_C08_169R2_060.fsa	480.089	63	519
G, 39	GM967_C08_169R2_060.fsa	495.698	3509	14186
G, 40	GM967_C08_169R2_060.fsa	496.593	7926	45984
Y, 1	GM967_C08_169R2_060.fsa		60	141
Y, 2	GM967_C08_169R2_060.fsa		54	189
Y, 3	GM967_C08_169R2_060.fsa		51	181
Y, 4	GM967_C08_169R2_060.fsa		52	205
Y, 5	GM967_C08_169R2_060.fsa	19.0071	56	306
Y, 6	GM967_C08_169R2_060.fsa	30.1478	136	680
Y, 7	GM967_C08_169R2_060.fsa	32.2513	74	461
Y, 8	GM967_C08_169R2_060.fsa	37.0745	54	309
Y, 9	GM967_C08_169R2_060.fsa	46.5286	58	327
Y, 10	GM967_C08_169R2_060.fsa	48.1834	51	403
Y, 11	GM967_C08_169R2_060.fsa	60.3085	50	385
Y, 12	GM967_C08_169R2_060.fsa	68.2362	54	304
Y, 13	GM967_C08_169R2_060.fsa	72.7308	54	193
Y, 14	GM967_C08_169R2_060.fsa	82.9211	64	147
Y, 15	GM967_C08_169R2_060.fsa	83.892	53	209
Y, 16	GM967_C08_169R2_060.fsa	85.3458	50	483
Y, 17	GM967_C08_169R2_060.fsa	87.4725	56	291
Y, 18	GM967_C08_169R2_060.fsa	88.5334	52	204
Y, 19	GM967_C08_169R2_060.fsa	89.6888	62	414
Y, 20	GM967_C08_169R2_060.fsa	90.8422	51	443
Y, 21	GM967_C08_169R2_060.fsa	113.907	54	285
Y, 22	GM967_C08_169R2_060.fsa	114.732	58	190
Y, 23	GM967_C08_169R2_060.fsa	119.82	50	490
Y, 24	GM967_C08_169R2_060.fsa	132.391	55	265
Y, 25	GM967_C08_169R2_060.fsa	133.735	50	254
Y, 26	GM967_C08_169R2_060.fsa	135.615	53	395
Y, 27	GM967_C08_169R2_060.fsa	140.091	61	420
Y, 28	GM967_C08_169R2_060.fsa	141.27	60	340
Y, 29	GM967_C08_169R2_060.fsa	146.797	67	517
Y, 30	GM967_C08_169R2_060.fsa	153.132	51	473
Y, 31	GM967_C08_169R2_060.fsa	156.206	65	558
Y, 32	GM967_C08_169R2_060.fsa	156.929	55	268
Y, 33	GM967_C08_169R2_060.fsa	183.719	57	218
Y, 34	GM967_C08_169R2_060.fsa	204.775	52	225
Y, 35	GM967_C08_169R2_060.fsa	205.731	74	397
Y, 36	GM967_C08_169R2_060.fsa	226.768	56	430
Y, 37	GM967_C08_169R2_060.fsa	227.795	62	330
Y, 38	GM967_C08_169R2_060.fsa	245.893	57	297
Y, 39	GM967_C08_169R2_060.fsa	246.681	51	202
Y, 40	GM967_C08_169R2_060.fsa	249.913	59	403
Y, 41	GM967_C08_169R2_060.fsa	251.862	60	497
Y, 42	GM967_C08_169R2_060.fsa	254.139	60	402
Y, 43	GM967_C08_169R2_060.fsa	256.071	58	395
Y, 44	GM967_C08_169R2_060.fsa	257.161	60	340
Y, 45	GM967_C08_169R2_060.fsa	260	66	551
Y, 46	GM967_C08_169R2_060.fsa	264.337	58	303
Y, 47	GM967_C08_169R2_060.fsa	273.442	55	275
Y, 48	GM967_C08_169R2_060.fsa	279.063	53	227
Y, 49	GM967_C08_169R2_060.fsa	300.749	62	212
Y, 50	GM967_C08_169R2_060.fsa	311.133	52	268
Y, 51	GM967_C08_169R2_060.fsa	314.257	59	470
Y, 52	GM967_C08_169R2_060.fsa	317.77	62	223
Y, 53	GM967_C08_169R2_060.fsa	320.254	50	333
Y, 54	GM967_C08_169R2_060.fsa	322.791	52	298
Y, 55	GM967_C08_169R2_060.fsa	331.969	58	267
Y, 56	GM967_C08_169R2_060.fsa	350.599	50	138
Y, 57	GM967_C08_169R2_060.fsa	371.578	53	499
Y, 58	GM967_C08_169R2_060.fsa	372.995	63	245
Y, 59	GM967_C08_169R2_060.fsa	407.019	50	235
Y, 60	GM967_C08_169R2_060.fsa	416.313	54	239
Y, 61	GM967_C08_169R2_060.fsa	417.77	54	470
Y, 62	GM967_C08_169R2_060.fsa	419.657	51	317
Y, 63	GM967_C08_169R2_060.fsa	421.346	51	301
Y, 64	GM967_C08_169R2_060.fsa	423.281	56	256
Y, 65	GM967_C08_169R2_060.fsa	425.467	54	354
Y, 66	GM967_C08_169R2_060.fsa	426.98	56	186
Y, 67	GM967_C08_169R2_060.fsa	439.916	62	353
Y, 68	GM967_C08_169R2_060.fsa	452.394	52	251
Y, 69	GM967_C08_169R2_060.fsa	458.702	55	189
Y, 70	GM967_C08_169R2_060.fsa	460.085	51	224
Y, 71	GM967_C08_169R2_060.fsa	464.924	52	278
Y, 72	GM967_C08_169R2_060.fsa	479.483	62	215
Y, 73	GM967_C08_169R2_060.fsa	485.516	56	338
Y, 74	GM967_C08_169R2_060.fsa	490.422	50	210
Y, 75	GM967_C08_169R2_060.fsa	492.388	55	243
Y, 76	GM967_C08_169R2_060.fsa	495.698	8521	42041
Y, 77	GM967_C08_169R2_060.fsa	496.414	8546	62180
Y, 78	GM967_C08_169R2_060.fsa	501.215	57	264
Y, 79	GM967_C08_169R2_060.fsa	503.563	53	178
Y, 80	GM967_C08_169R2_060.fsa	512.5	53	187
Y, 81	GM967_C08_169R2_060.fsa	585.813	50	407
Y, 82	GM967_C08_169R2_060.fsa	588.448	53	223
Y, 83	GM967_C08_169R2_060.fsa	595.629	52	180
R, 1	GM967_C08_169R2_060.fsa	1.9858	51	315
R, 2	GM967_C08_169R2_060.fsa	11.4894	59	211
R, 3	GM967_C08_169R2_060.fsa	34.1638	50	197
R, 4	GM967_C08_169R2_060.fsa	61.1297	53	410
R, 5	GM967_C08_169R2_060.fsa	82.0461	50	381
R, 6	GM967_C08_169R2_060.fsa	83.0183	64	293
R, 7	GM967_C08_169R2_060.fsa	133.824	64	332
R, 8	GM967_C08_169R2_060.fsa	137.674	67	362
R, 9	GM967_C08_169R2_060.fsa	139.374	60	487
R, 10	GM967_C08_169R2_060.fsa	143.626	52	211
R, 11	GM967_C08_169R2_060.fsa	150.147	51	273
R, 12	GM967_C08_169R2_060.fsa	156.567	73	345
R, 13	GM967_C08_169R2_060.fsa	159.368	69	404
R, 14	GM967_C08_169R2_060.fsa	160.805	51	207
R, 15	GM967_C08_169R2_060.fsa	183.011	51	460
R, 16	GM967_C08_169R2_060.fsa	201.128	50	170
R, 17	GM967_C08_169R2_060.fsa	236.847	64	206
R, 18	GM967_C08_169R2_060.fsa	258.999	53	478
R, 19	GM967_C08_169R2_060.fsa	263.486	53	381
R, 20	GM967_C08_169R2_060.fsa	336.576	52	217
R, 21	GM967_C08_169R2_060.fsa	376.08	50	235
R, 22	GM967_C08_169R2_060.fsa	376.914	52	231
R, 23	GM967_C08_169R2_060.fsa	386.914	52	227
R, 24	GM967_C08_169R2_060.fsa	420.925	50	244
R, 25	GM967_C08_169R2_060.fsa	424.626	64	337
R, 26	GM967_C08_169R2_060.fsa	436.81	51	232
R, 27	GM967_C08_169R2_060.fsa	440.601	50	171
R, 28	GM967_C08_169R2_060.fsa	441.46	55	309
R, 29	GM967_C08_169R2_060.fsa	458.356	58	293
R, 30	GM967_C08_169R2_060.fsa	489.886	55	303
R, 31	GM967_C08_169R2_060.fsa	496.145	3211	13917
R, 32	GM967_C08_169R2_060.fsa	497.579	113	417
R, 33	GM967_C08_169R2_060.fsa	498.744	84	617
R, 34	GM967_C08_169R2_060.fsa	503.911	59	219
R, 35	GM967_C08_169R2_060.fsa	522.493	54	296
R, 36	GM967_C08_169R2_060.fsa	525.433	54	140
R, 37	GM967_C08_169R2_060.fsa	594.937	53	231
R, 38	GM967_C08_169R2_060.fsa	624.706	51	158
O, 1	GM967_C08_169R2_060.fsa	20	2650	26160
O, 2	GM967_C08_169R2_060.fsa	40	2443	17366
O, 3	GM967_C08_169R2_060.fsa	60	4467	25425
O, 4	GM967_C08_169R2_060.fsa	80	3063	17545
O, 5	GM967_C08_169R2_060.fsa	100	4910	25968
O, 6	GM967_C08_169R2_060.fsa	114	5703	29756
O, 7	GM967_C08_169R2_060.fsa	120	4467	23997
O, 8	GM967_C08_169R2_060.fsa	140	3745	19524
O, 9	GM967_C08_169R2_060.fsa	160	4059	21512
O, 10	GM967_C08_169R2_060.fsa	180	5082	26197
O, 11	GM967_C08_169R2_060.fsa	180.975	124	788
O, 12	GM967_C08_169R2_060.fsa	200	3861	20898
O, 13	GM967_C08_169R2_060.fsa	214	3782	21169
O, 14	GM967_C08_169R2_060.fsa	220	3064	17556
O, 15	GM967_C08_169R2_060.fsa	220.858	80	497
O, 16	GM967_C08_169R2_060.fsa	240	4397	25885
O, 17	GM967_C08_169R2_060.fsa	240.882	107	703
O, 18	GM967_C08_169R2_060.fsa	250	2023	12522
O, 19	GM967_C08_169R2_060.fsa	250.847	78	511
O, 20	GM967_C08_169R2_060.fsa	260	3004	19908
O, 21	GM967_C08_169R2_060.fsa	280	3178	22387
O, 22	GM967_C08_169R2_060.fsa	300	3238	22834
O, 23	GM967_C08_169R2_060.fsa	314	2104	15261
O, 24	GM967_C08_169R2_060.fsa	320	2296	17486
O, 25	GM967_C08_169R2_060.fsa	340	2834	22539
O, 26	GM967_C08_169R2_060.fsa	360	2339	19696
O, 27	GM967_C08_169R2_060.fsa	380	1691	15126
O, 28	GM967_C08_169R2_060.fsa	400	2408	21971
O, 29	GM967_C08_169R2_060.fsa	414	2239	21475
O, 30	GM967_C08_169R2_060.fsa	420	2055	20513
O, 31	GM967_C08_169R2_060.fsa	440	2559	25528
O, 32	GM967_C08_169R2_060.fsa	460	2822	29519
O, 33	GM967_C08_169R2_060.fsa	480	2738	29803
O, 34	GM967_C08_169R2_060.fsa	495.608	104	589
O, 35	GM967_C08_169R2_060.fsa	496.593	242	948
O, 36	GM967_C08_169R2_060.fsa	500	997	13013
O, 37	GM967_C08_169R2_060.fsa	514	1296	14534
O, 38	GM967_C08_169R2_060.fsa	520	2824	32203
O, 39	GM967_C08_169R2_060.fsa	540	2351	27396
O, 40	GM967_C08_169R2_060.fsa	560	1559	18059
O, 41	GM967_C08_169R2_060.fsa	580	2358	27598
O, 42	GM967_C08_169R2_060.fsa	600	1510	18240

## Sheet: 169R3
Dye/Sample Peak	Sample File Name	Size	Height	Area in Point
B, 1	GM967_C09_169R3_075.fsa		14	120
B, 2	GM967_C09_169R3_075.fsa		13	74
B, 3	GM967_C09_169R3_075.fsa		13	40
B, 4	GM967_C09_169R3_075.fsa		10	80
B, 5	GM967_C09_169R3_075.fsa		16	54
B, 6	GM967_C09_169R3_075.fsa		10	60
B, 7	GM967_C09_169R3_075.fsa		16	119
B, 8	GM967_C09_169R3_075.fsa		9	50
B, 9	GM967_C09_169R3_075.fsa		11	35
B, 10	GM967_C09_169R3_075.fsa		9	73
B, 11	GM967_C09_169R3_075.fsa		11	26
B, 12	GM967_C09_169R3_075.fsa		9	62
B, 13	GM967_C09_169R3_075.fsa		11	65
B, 14	GM967_C09_169R3_075.fsa		10	31
B, 15	GM967_C09_169R3_075.fsa		11	90
B, 16	GM967_C09_169R3_075.fsa		11	59
B, 17	GM967_C09_169R3_075.fsa		14	86
B, 18	GM967_C09_169R3_075.fsa		13	72
B, 19	GM967_C09_169R3_075.fsa		14	85
B, 20	GM967_C09_169R3_075.fsa		11	79
B, 21	GM967_C09_169R3_075.fsa		20	120
B, 22	GM967_C09_169R3_075.fsa		18	108
B, 23	GM967_C09_169R3_075.fsa		11	66
B, 24	GM967_C09_169R3_075.fsa		7	34
B, 25	GM967_C09_169R3_075.fsa		7	42
B, 26	GM967_C09_169R3_075.fsa		9	62
B, 27	GM967_C09_169R3_075.fsa		9	35
B, 28	GM967_C09_169R3_075.fsa		10	37
B, 29	GM967_C09_169R3_075.fsa		15	49
B, 30	GM967_C09_169R3_075.fsa		11	38
B, 31	GM967_C09_169R3_075.fsa		13	56
B, 32	GM967_C09_169R3_075.fsa		11	40
B, 33	GM967_C09_169R3_075.fsa		14	69
B, 34	GM967_C09_169R3_075.fsa		11	36
B, 35	GM967_C09_169R3_075.fsa		7	41
B, 36	GM967_C09_169R3_075.fsa		10	26
B, 37	GM967_C09_169R3_075.fsa		10	37
B, 38	GM967_C09_169R3_075.fsa		8	44
B, 39	GM967_C09_169R3_075.fsa		10	38
B, 40	GM967_C09_169R3_075.fsa		12	48
B, 41	GM967_C09_169R3_075.fsa		13	62
B, 42	GM967_C09_169R3_075.fsa		10	88
B, 43	GM967_C09_169R3_075.fsa		9	71
B, 44	GM967_C09_169R3_075.fsa		7	44
B, 45	GM967_C09_169R3_075.fsa		9	61
B, 46	GM967_C09_169R3_075.fsa		9	36
B, 47	GM967_C09_169R3_075.fsa		9	48
B, 48	GM967_C09_169R3_075.fsa		11	57
B, 49	GM967_C09_169R3_075.fsa		9	58
B, 50	GM967_C09_169R3_075.fsa		17	83
B, 51	GM967_C09_169R3_075.fsa		10	35
B, 52	GM967_C09_169R3_075.fsa		12	51
B, 53	GM967_C09_169R3_075.fsa		8	35
B, 54	GM967_C09_169R3_075.fsa		11	70
B, 55	GM967_C09_169R3_075.fsa		10	61
B, 56	GM967_C09_169R3_075.fsa		4	15
B, 57	GM967_C09_169R3_075.fsa		9	28
B, 58	GM967_C09_169R3_075.fsa		10	18
B, 59	GM967_C09_169R3_075.fsa		12	75
B, 60	GM967_C09_169R3_075.fsa		10	54
B, 61	GM967_C09_169R3_075.fsa		63	480
B, 62	GM967_C09_169R3_075.fsa		16	52
B, 63	GM967_C09_169R3_075.fsa		14	120
B, 64	GM967_C09_169R3_075.fsa		6	15
B, 65	GM967_C09_169R3_075.fsa		18	92
B, 66	GM967_C09_169R3_075.fsa		28	198
B, 67	GM967_C09_169R3_075.fsa		26	223
B, 68	GM967_C09_169R3_075.fsa		46	239
B, 69	GM967_C09_169R3_075.fsa		13	59
B, 70	GM967_C09_169R3_075.fsa		671	5139
B, 71	GM967_C09_169R3_075.fsa		384	3754
B, 72	GM967_C09_169R3_075.fsa		570	3386
B, 73	GM967_C09_169R3_075.fsa		389	2264
B, 74	GM967_C09_169R3_075.fsa	0.1409	24	95
B, 75	GM967_C09_169R3_075.fsa	1.9718	174	1311
B, 76	GM967_C09_169R3_075.fsa	4.0845	135	887
B, 77	GM967_C09_169R3_075.fsa	5.9155	34	198
B, 78	GM967_C09_169R3_075.fsa	7.3239	40	242
B, 79	GM967_C09_169R3_075.fsa	8.8732	9	32
B, 80	GM967_C09_169R3_075.fsa	10.8451	90	407
B, 81	GM967_C09_169R3_075.fsa	12.2535	37	132
B, 82	GM967_C09_169R3_075.fsa	13.5211	146	685
B, 83	GM967_C09_169R3_075.fsa	15.2113	45	277
B, 84	GM967_C09_169R3_075.fsa	17.1831	67	582
B, 85	GM967_C09_169R3_075.fsa	18.8732	76	278
B, 86	GM967_C09_169R3_075.fsa	20.638	1089	5538
B, 87	GM967_C09_169R3_075.fsa	22.3674	583	3318
B, 88	GM967_C09_169R3_075.fsa	23.4493	519	2993
B, 89	GM967_C09_169R3_075.fsa	27.3456	145	457
B, 90	GM967_C09_169R3_075.fsa	29.2247	14926	80100
B, 91	GM967_C09_169R3_075.fsa	30.9201	6968	42821
B, 92	GM967_C09_169R3_075.fsa	33.2603	2545	12713
B, 93	GM967_C09_169R3_075.fsa	34.8702	922	4320
B, 94	GM967_C09_169R3_075.fsa	36.0555	1668	8675
B, 95	GM967_C09_169R3_075.fsa	37.6074	648	2928
B, 96	GM967_C09_169R3_075.fsa	39.002	738	3041
B, 97	GM967_C09_169R3_075.fsa	40.5839	461	2713
B, 98	GM967_C09_169R3_075.fsa	41.7426	20	79
B, 99	GM967_C09_169R3_075.fsa	43.9115	249	1453
B, 100	GM967_C09_169R3_075.fsa	45.0363	951	5712
B, 101	GM967_C09_169R3_075.fsa	46.9229	650	3908
B, 102	GM967_C09_169R3_075.fsa	48.1269	55	258
B, 103	GM967_C09_169R3_075.fsa	50.1766	7	25
B, 104	GM967_C09_169R3_075.fsa	52.0847	772	2981
B, 105	GM967_C09_169R3_075.fsa	53.6504	2458	15205
B, 106	GM967_C09_169R3_075.fsa	55.9083	843	4099
B, 107	GM967_C09_169R3_075.fsa	57.2217	1033	5811
B, 108	GM967_C09_169R3_075.fsa	58.0224	337	1315
B, 109	GM967_C09_169R3_075.fsa	59.1143	751	3454
B, 110	GM967_C09_169R3_075.fsa	60.7227	1006	4859
B, 111	GM967_C09_169R3_075.fsa	62.3692	1083	5721
B, 112	GM967_C09_169R3_075.fsa	63.2921	133	536
B, 113	GM967_C09_169R3_075.fsa	65.0289	705	3615
B, 114	GM967_C09_169R3_075.fsa	66.453	643	2995
B, 115	GM967_C09_169R3_075.fsa	67.8715	99	507
B, 116	GM967_C09_169R3_075.fsa	69.2844	145	661
B, 117	GM967_C09_169R3_075.fsa	70.491	417	1957
B, 118	GM967_C09_169R3_075.fsa	71.5935	143	883
B, 119	GM967_C09_169R3_075.fsa	73.0915	1321	6553
B, 120	GM967_C09_169R3_075.fsa	74.2854	562	2602
B, 121	GM967_C09_169R3_075.fsa	75.6732	124	591
B, 122	GM967_C09_169R3_075.fsa	77.0557	96	366
B, 123	GM967_C09_169R3_075.fsa	78.1381	427	1836
B, 124	GM967_C09_169R3_075.fsa	79.2172	121	463
B, 125	GM967_C09_169R3_075.fsa	80.1944	422	1856
B, 126	GM967_C09_169R3_075.fsa	81.1656	1554	7687
B, 127	GM967_C09_169R3_075.fsa	82.4259	100	417
B, 128	GM967_C09_169R3_075.fsa	83.2969	1100	5480
B, 129	GM967_C09_169R3_075.fsa	84.2634	113	460
B, 130	GM967_C09_169R3_075.fsa	85.4211	37	115
B, 131	GM967_C09_169R3_075.fsa	86.4806	944	4275
B, 132	GM967_C09_169R3_075.fsa	87.4421	932	4755
B, 133	GM967_C09_169R3_075.fsa	88.8818	2175	10739
B, 134	GM967_C09_169R3_075.fsa	90.0311	484	2062
B, 135	GM967_C09_169R3_075.fsa	90.7962	60	196
B, 136	GM967_C09_169R3_075.fsa	92.1329	3451	16903
B, 137	GM967_C09_169R3_075.fsa	93.2764	2032	9566
B, 138	GM967_C09_169R3_075.fsa	94.6078	265	1129
B, 139	GM967_C09_169R3_075.fsa	95.5571	579	2810
B, 140	GM967_C09_169R3_075.fsa	96.3156	691	3266
B, 141	GM967_C09_169R3_075.fsa	97.8297	99	435
B, 142	GM967_C09_169R3_075.fsa	98.7742	56	194
B, 143	GM967_C09_169R3_075.fsa	99.7173	88	276
B, 144	GM967_C09_169R3_075.fsa	100.769	242	1044
B, 145	GM967_C09_169R3_075.fsa	101.823	307	1305
B, 146	GM967_C09_169R3_075.fsa	102.875	384	1952
B, 147	GM967_C09_169R3_075.fsa	103.638	152	570
B, 148	GM967_C09_169R3_075.fsa	104.4	182	856
B, 149	GM967_C09_169R3_075.fsa	105.446	377	1568
B, 150	GM967_C09_169R3_075.fsa	106.489	124	465
B, 151	GM967_C09_169R3_075.fsa	107.529	275	1170
B, 152	GM967_C09_169R3_075.fsa	108.379	179	722
B, 153	GM967_C09_169R3_075.fsa	109.227	559	2581
B, 154	GM967_C09_169R3_075.fsa	110.355	135	531
B, 155	GM967_C09_169R3_075.fsa	111.386	395	1776
B, 156	GM967_C09_169R3_075.fsa	112.602	524	2316
B, 157	GM967_C09_169R3_075.fsa	113.441	1509	7861
B, 158	GM967_C09_169R3_075.fsa	114.275	842	3889
B, 159	GM967_C09_169R3_075.fsa	115.463	759	3651
B, 160	GM967_C09_169R3_075.fsa	116.375	265	1073
B, 161	GM967_C09_169R3_075.fsa	117.466	333	1377
B, 162	GM967_C09_169R3_075.fsa	118.464	204	825
B, 163	GM967_C09_169R3_075.fsa	119.639	129	470
B, 164	GM967_C09_169R3_075.fsa	120.717	828	3676
B, 165	GM967_C09_169R3_075.fsa	121.702	346	1352
B, 166	GM967_C09_169R3_075.fsa	122.597	495	2125
B, 167	GM967_C09_169R3_075.fsa	123.493	336	1461
B, 168	GM967_C09_169R3_075.fsa	124.298	2187	10466
B, 169	GM967_C09_169R3_075.fsa	125.103	850	3797
B, 170	GM967_C09_169R3_075.fsa	126.265	930	4172
B, 171	GM967_C09_169R3_075.fsa	127.159	51	184
B, 172	GM967_C09_169R3_075.fsa	128.232	327	1497
B, 173	GM967_C09_169R3_075.fsa	129.393	365	1660
B, 174	GM967_C09_169R3_075.fsa	130.554	559	2329
B, 175	GM967_C09_169R3_075.fsa	131.357	1013	4398
B, 176	GM967_C09_169R3_075.fsa	132.427	1547	7015
B, 177	GM967_C09_169R3_075.fsa	134.122	2669	12262
B, 178	GM967_C09_169R3_075.fsa	135.281	1049	4567
B, 179	GM967_C09_169R3_075.fsa	136.172	438	1665
B, 180	GM967_C09_169R3_075.fsa	137.33	3367	15664
B, 181	GM967_C09_169R3_075.fsa	138.22	470	1925
B, 182	GM967_C09_169R3_075.fsa	139.288	614	2794
B, 183	GM967_C09_169R3_075.fsa	140.091	344	1544
B, 184	GM967_C09_169R3_075.fsa	141.268	762	3348
B, 185	GM967_C09_169R3_075.fsa	142.174	178	687
B, 186	GM967_C09_169R3_075.fsa	143.352	2656	12535
B, 187	GM967_C09_169R3_075.fsa	144.438	660	2983
B, 188	GM967_C09_169R3_075.fsa	145.525	344	1327
B, 189	GM967_C09_169R3_075.fsa	146.43	319	1280
B, 190	GM967_C09_169R3_075.fsa	147.517	1487	7145
B, 191	GM967_C09_169R3_075.fsa	148.422	381	1728
B, 192	GM967_C09_169R3_075.fsa	149.689	616	2824
B, 193	GM967_C09_169R3_075.fsa	150.865	316	1306
B, 194	GM967_C09_169R3_075.fsa	151.77	101	373
B, 195	GM967_C09_169R3_075.fsa	152.856	804	3771
B, 196	GM967_C09_169R3_075.fsa	153.579	102	360
B, 197	GM967_C09_169R3_075.fsa	154.665	1693	8138
B, 198	GM967_C09_169R3_075.fsa	155.388	127	504
B, 199	GM967_C09_169R3_075.fsa	156.293	1475	7105
B, 200	GM967_C09_169R3_075.fsa	157.469	621	2749
B, 201	GM967_C09_169R3_075.fsa	158.463	680	3034
B, 202	GM967_C09_169R3_075.fsa	159.638	3415	16892
B, 203	GM967_C09_169R3_075.fsa	160.626	531	2408
B, 204	GM967_C09_169R3_075.fsa	161.699	416	1804
B, 205	GM967_C09_169R3_075.fsa	162.504	225	920
B, 206	GM967_C09_169R3_075.fsa	163.754	797	3866
B, 207	GM967_C09_169R3_075.fsa	164.557	715	3453
B, 208	GM967_C09_169R3_075.fsa	165.716	449	1839
B, 209	GM967_C09_169R3_075.fsa	166.696	781	3413
B, 210	GM967_C09_169R3_075.fsa	167.854	3752	18617
B, 211	GM967_C09_169R3_075.fsa	168.744	468	1985
B, 212	GM967_C09_169R3_075.fsa	169.545	237	911
B, 213	GM967_C09_169R3_075.fsa	170.522	756	3218
B, 214	GM967_C09_169R3_075.fsa	171.677	504	2274
B, 215	GM967_C09_169R3_075.fsa	172.653	334	1534
B, 216	GM967_C09_169R3_075.fsa	173.895	247	1018
B, 217	GM967_C09_169R3_075.fsa	174.87	423	1896
B, 218	GM967_C09_169R3_075.fsa	175.933	558	2482
B, 219	GM967_C09_169R3_075.fsa	176.818	1077	5190
B, 220	GM967_C09_169R3_075.fsa	177.968	1041	4818
B, 221	GM967_C09_169R3_075.fsa	178.852	225	846
B, 222	GM967_C09_169R3_075.fsa	180	2958	13847
B, 223	GM967_C09_169R3_075.fsa	181.063	247	1009
B, 224	GM967_C09_169R3_075.fsa	182.126	1730	8073
B, 225	GM967_C09_169R3_075.fsa	183.276	395	1715
B, 226	GM967_C09_169R3_075.fsa	184.249	1755	8376
B, 227	GM967_C09_169R3_075.fsa	185.045	244	992
B, 228	GM967_C09_169R3_075.fsa	186.193	3022	14534
B, 229	GM967_C09_169R3_075.fsa	186.988	98	362
B, 230	GM967_C09_169R3_075.fsa	188.047	541	2488
B, 231	GM967_C09_169R3_075.fsa	188.929	80	243
B, 232	GM967_C09_169R3_075.fsa	190.251	816	3993
B, 233	GM967_C09_169R3_075.fsa	191.219	109	445
B, 234	GM967_C09_169R3_075.fsa	192.1	128	473
B, 235	GM967_C09_169R3_075.fsa	193.243	2681	13999
B, 236	GM967_C09_169R3_075.fsa	194.122	2207	11267
B, 237	GM967_C09_169R3_075.fsa	195.264	1164	5670
B, 238	GM967_C09_169R3_075.fsa	196.23	244	1077
B, 239	GM967_C09_169R3_075.fsa	197.108	86	335
B, 240	GM967_C09_169R3_075.fsa	198.16	1430	7150
B, 241	GM967_C09_169R3_075.fsa	199.299	170	785
B, 242	GM967_C09_169R3_075.fsa	200.436	250	1112
B, 243	GM967_C09_169R3_075.fsa	201.395	313	1522
B, 244	GM967_C09_169R3_075.fsa	202.353	468	2241
B, 245	GM967_C09_169R3_075.fsa	203.485	113	429
B, 246	GM967_C09_169R3_075.fsa	204.269	1379	6608
B, 247	GM967_C09_169R3_075.fsa	205.4	498	2257
B, 248	GM967_C09_169R3_075.fsa	206.183	475	2159
B, 249	GM967_C09_169R3_075.fsa	207.314	2239	11328
B, 250	GM967_C09_169R3_075.fsa	208.183	645	2982
B, 251	GM967_C09_169R3_075.fsa	209.139	549	2492
B, 252	GM967_C09_169R3_075.fsa	210.181	352	1645
B, 253	GM967_C09_169R3_075.fsa	211.137	25	74
B, 254	GM967_C09_169R3_075.fsa	212.265	403	1904
B, 255	GM967_C09_169R3_075.fsa	213.306	1057	5249
B, 256	GM967_C09_169R3_075.fsa	214.435	182	765
B, 257	GM967_C09_169R3_075.fsa	215.393	710	3622
B, 258	GM967_C09_169R3_075.fsa	216.524	644	3143
B, 259	GM967_C09_169R3_075.fsa	217.741	791	3987
B, 260	GM967_C09_169R3_075.fsa	218.784	67	312
B, 261	GM967_C09_169R3_075.fsa	219.826	919	4939
B, 262	GM967_C09_169R3_075.fsa	220.859	103	444
B, 263	GM967_C09_169R3_075.fsa	221.976	385	1781
B, 264	GM967_C09_169R3_075.fsa	223.006	250	1141
B, 265	GM967_C09_169R3_075.fsa	223.951	421	1970
B, 266	GM967_C09_169R3_075.fsa	224.895	241	1107
B, 267	GM967_C09_169R3_075.fsa	225.926	716	3558
B, 268	GM967_C09_169R3_075.fsa	226.956	263	1267
B, 269	GM967_C09_169R3_075.fsa	228.072	1058	5539
B, 270	GM967_C09_169R3_075.fsa	229.102	1168	6295
B, 271	GM967_C09_169R3_075.fsa	231.076	3538	20257
B, 272	GM967_C09_169R3_075.fsa	232.106	1669	9294
B, 273	GM967_C09_169R3_075.fsa	233.222	148	630
B, 274	GM967_C09_169R3_075.fsa	234.08	334	1696
B, 275	GM967_C09_169R3_075.fsa	235.024	841	4641
B, 276	GM967_C09_169R3_075.fsa	235.968	99	479
B, 277	GM967_C09_169R3_075.fsa	236.74	28	87
B, 278	GM967_C09_169R3_075.fsa	237.855	336	1912
B, 279	GM967_C09_169R3_075.fsa	238.713	325	1834
B, 280	GM967_C09_169R3_075.fsa	239.828	44	178
B, 281	GM967_C09_169R3_075.fsa	240.873	182	879
B, 282	GM967_C09_169R3_075.fsa	242.007	89	384
B, 283	GM967_C09_169R3_075.fsa	242.965	484	2670
B, 284	GM967_C09_169R3_075.fsa	244.01	196	1008
B, 285	GM967_C09_169R3_075.fsa	245.228	422	2097
B, 286	GM967_C09_169R3_075.fsa	246.271	191	795
B, 287	GM967_C09_169R3_075.fsa	247.226	563	3094
B, 288	GM967_C09_169R3_075.fsa	248.18	1130	6246
B, 289	GM967_C09_169R3_075.fsa	249.307	194	840
B, 290	GM967_C09_169R3_075.fsa	250.256	1280	7218
B, 291	GM967_C09_169R3_075.fsa	251.107	90	356
B, 292	GM967_C09_169R3_075.fsa	252.043	348	1807
B, 293	GM967_C09_169R3_075.fsa	253.063	124	549
B, 294	GM967_C09_169R3_075.fsa	254.167	227	1114
B, 295	GM967_C09_169R3_075.fsa	255.184	739	4143
B, 296	GM967_C09_169R3_075.fsa	256.115	265	1281
B, 297	GM967_C09_169R3_075.fsa	257.13	626	3441
B, 298	GM967_C09_169R3_075.fsa	258.229	299	1609
B, 299	GM967_C09_169R3_075.fsa	259.157	1719	10368
B, 300	GM967_C09_169R3_075.fsa	260	25	104
B, 301	GM967_C09_169R3_075.fsa	261.023	489	2600
B, 302	GM967_C09_169R3_075.fsa	262.046	285	1501
B, 303	GM967_C09_169R3_075.fsa	263.154	633	3536
B, 304	GM967_C09_169R3_075.fsa	264.091	350	1845
B, 305	GM967_C09_169R3_075.fsa	264.943	83	317
B, 306	GM967_C09_169R3_075.fsa	265.965	324	1800
B, 307	GM967_C09_169R3_075.fsa	267.072	87	396
B, 308	GM967_C09_169R3_075.fsa	268.008	277	1562
B, 309	GM967_C09_169R3_075.fsa	269.115	622	3832
B, 310	GM967_C09_169R3_075.fsa	270.136	253	1514
B, 311	GM967_C09_169R3_075.fsa	270.987	34	109
B, 312	GM967_C09_169R3_075.fsa	272.008	432	2524
B, 313	GM967_C09_169R3_075.fsa	272.944	65	303
B, 314	GM967_C09_169R3_075.fsa	274.135	273	1544
B, 315	GM967_C09_169R3_075.fsa	275.155	613	3869
B, 316	GM967_C09_169R3_075.fsa	276.091	229	1316
B, 317	GM967_C09_169R3_075.fsa	277.026	33	134
B, 318	GM967_C09_169R3_075.fsa	278.046	461	2765
B, 319	GM967_C09_169R3_075.fsa	279.065	64	327
B, 320	GM967_C09_169R3_075.fsa	280.084	263	1505
B, 321	GM967_C09_169R3_075.fsa	281.096	596	3763
B, 322	GM967_C09_169R3_075.fsa	282.024	211	1264
B, 323	GM967_C09_169R3_075.fsa	283.035	13	47
B, 324	GM967_C09_169R3_075.fsa	284.046	405	2481
B, 325	GM967_C09_169R3_075.fsa	285.057	57	260
B, 326	GM967_C09_169R3_075.fsa	286.067	280	1710
B, 327	GM967_C09_169R3_075.fsa	287.077	710	4826
B, 328	GM967_C09_169R3_075.fsa	288.002	241	1473
B, 329	GM967_C09_169R3_075.fsa	289.011	18	73
B, 330	GM967_C09_169R3_075.fsa	290.019	613	4182
B, 331	GM967_C09_169R3_075.fsa	290.944	62	330
B, 332	GM967_C09_169R3_075.fsa	291.868	56	273
B, 333	GM967_C09_169R3_075.fsa	292.959	87	431
B, 334	GM967_C09_169R3_075.fsa	293.882	269	1683
B, 335	GM967_C09_169R3_075.fsa	294.973	75	440
B, 336	GM967_C09_169R3_075.fsa	295.979	134	756
B, 337	GM967_C09_169R3_075.fsa	296.817	302	1941
B, 338	GM967_C09_169R3_075.fsa	298.074	222	1359
B, 339	GM967_C09_169R3_075.fsa	298.912	170	1066
B, 340	GM967_C09_169R3_075.fsa	299.916	6	13
B, 341	GM967_C09_169R3_075.fsa	300.833	544	3438
B, 342	GM967_C09_169R3_075.fsa	301.916	72	316
B, 343	GM967_C09_169R3_075.fsa	302.917	719	4742
B, 344	GM967_C09_169R3_075.fsa	303.92	101	489
B, 345	GM967_C09_169R3_075.fsa	304.839	204	1131
B, 346	GM967_C09_169R3_075.fsa	305.927	197	1101
B, 347	GM967_C09_169R3_075.fsa	307.016	199	1084
B, 348	GM967_C09_169R3_075.fsa	308.107	559	3605
B, 349	GM967_C09_169R3_075.fsa	309.115	125	675
B, 350	GM967_C09_169R3_075.fsa	310.123	49	193
B, 351	GM967_C09_169R3_075.fsa	310.965	66	373
B, 352	GM967_C09_169R3_075.fsa	312.06	44	159
B, 353	GM967_C09_169R3_075.fsa	313.072	534	3570
B, 354	GM967_C09_169R3_075.fsa	314.086	240	1407
B, 355	GM967_C09_169R3_075.fsa	315.285	163	802
B, 356	GM967_C09_169R3_075.fsa	316.313	335	1846
B, 357	GM967_C09_169R3_075.fsa	317.341	275	1495
B, 358	GM967_C09_169R3_075.fsa	318.37	134	606
B, 359	GM967_C09_169R3_075.fsa	319.399	391	2193
B, 360	GM967_C09_169R3_075.fsa	320.423	163	922
B, 361	GM967_C09_169R3_075.fsa	321.184	184	1043
B, 362	GM967_C09_169R3_075.fsa	322.198	104	491
B, 363	GM967_C09_169R3_075.fsa	323.211	84	406
B, 364	GM967_C09_169R3_075.fsa	325.151	1141	8996
B, 365	GM967_C09_169R3_075.fsa	326.163	371	2806
B, 366	GM967_C09_169R3_075.fsa	327.257	22	92
B, 367	GM967_C09_169R3_075.fsa	328.351	273	1805
B, 368	GM967_C09_169R3_075.fsa	329.529	58	249
B, 369	GM967_C09_169R3_075.fsa	330.621	556	4128
B, 370	GM967_C09_169R3_075.fsa	331.545	475	3700
B, 371	GM967_C09_169R3_075.fsa	333.307	1294	10246
B, 372	GM967_C09_169R3_075.fsa	334.229	470	3469
B, 373	GM967_C09_169R3_075.fsa	335.15	24	82
B, 374	GM967_C09_169R3_075.fsa	337.075	805	6522
B, 375	GM967_C09_169R3_075.fsa	337.995	93	562
B, 376	GM967_C09_169R3_075.fsa	339.165	20	65
B, 377	GM967_C09_169R3_075.fsa	340.084	60	381
B, 378	GM967_C09_169R3_075.fsa	341.267	476	3709
B, 379	GM967_C09_169R3_075.fsa	343.125	119	727
B, 380	GM967_C09_169R3_075.fsa	344.307	142	888
B, 381	GM967_C09_169R3_075.fsa	345.405	87	528
B, 382	GM967_C09_169R3_075.fsa	346.418	10	27
B, 383	GM967_C09_169R3_075.fsa	347.431	522	4098
B, 384	GM967_C09_169R3_075.fsa	348.444	113	695
B, 385	GM967_C09_169R3_075.fsa	349.457	252	1780
B, 386	GM967_C09_169R3_075.fsa	351.397	184	1160
B, 387	GM967_C09_169R3_075.fsa	353.422	197	1421
B, 388	GM967_C09_169R3_075.fsa	355.447	317	2391
B, 389	GM967_C09_169R3_075.fsa	356.543	27	113
B, 390	GM967_C09_169R3_075.fsa	357.555	122	689
B, 391	GM967_C09_169R3_075.fsa	358.483	35	183
B, 392	GM967_C09_169R3_075.fsa	359.41	209	1414
B, 393	GM967_C09_169R3_075.fsa	360.418	31	119
B, 394	GM967_C09_169R3_075.fsa	361.421	143	957
B, 395	GM967_C09_169R3_075.fsa	362.341	73	397
B, 396	GM967_C09_169R3_075.fsa	363.428	26	101
B, 397	GM967_C09_169R3_075.fsa	364.264	30	155
B, 398	GM967_C09_169R3_075.fsa	365.268	216	1843
B, 399	GM967_C09_169R3_075.fsa	366.188	107	822
B, 400	GM967_C09_169R3_075.fsa	368.363	845	6896
B, 401	GM967_C09_169R3_075.fsa	370.288	795	6752
B, 402	GM967_C09_169R3_075.fsa	373.133	772	6902
B, 403	GM967_C09_169R3_075.fsa	375.98	1392	11630
B, 404	GM967_C09_169R3_075.fsa	377.906	287	2269
B, 405	GM967_C09_169R3_075.fsa	378.995	43	216
B, 406	GM967_C09_169R3_075.fsa	380	161	1182
B, 407	GM967_C09_169R3_075.fsa	381.019	72	424
B, 408	GM967_C09_169R3_075.fsa	382.122	107	731
B, 409	GM967_C09_169R3_075.fsa	383.055	68	425
B, 410	GM967_C09_169R3_075.fsa	384.159	112	725
B, 411	GM967_C09_169R3_075.fsa	386.194	920	8059
B, 412	GM967_C09_169R3_075.fsa	388.229	1754	15592
B, 413	GM967_C09_169R3_075.fsa	390.094	227	1798
B, 414	GM967_C09_169R3_075.fsa	392.042	128	870
B, 415	GM967_C09_169R3_075.fsa	392.974	8	23
B, 416	GM967_C09_169R3_075.fsa	394.16	44	229
B, 417	GM967_C09_169R3_075.fsa	395.176	41	153
B, 418	GM967_C09_169R3_075.fsa	396.192	292	2286
B, 419	GM967_C09_169R3_075.fsa	397.123	71	472
B, 420	GM967_C09_169R3_075.fsa	398.139	120	805
B, 421	GM967_C09_169R3_075.fsa	400.082	415	3711
B, 422	GM967_C09_169R3_075.fsa	400.907	207	1475
B, 423	GM967_C09_169R3_075.fsa	403.056	781	6823
B, 424	GM967_C09_169R3_075.fsa	405.046	1012	8963
B, 425	GM967_C09_169R3_075.fsa	407.96	441	3837
B, 426	GM967_C09_169R3_075.fsa	408.963	136	918
B, 427	GM967_C09_169R3_075.fsa	409.967	443	4323
B, 428	GM967_C09_169R3_075.fsa	410.805	105	644
B, 429	GM967_C09_169R3_075.fsa	412.737	183	1465
B, 430	GM967_C09_169R3_075.fsa	413.663	25	125
B, 431	GM967_C09_169R3_075.fsa	414.781	23	96
B, 432	GM967_C09_169R3_075.fsa	415.736	147	999
B, 433	GM967_C09_169R3_075.fsa	416.952	52	290
B, 434	GM967_C09_169R3_075.fsa	417.735	129	970
B, 435	GM967_C09_169R3_075.fsa	418.78	435	3775
B, 436	GM967_C09_169R3_075.fsa	420.849	201	1493
B, 437	GM967_C09_169R3_075.fsa	421.782	626	6341
B, 438	GM967_C09_169R3_075.fsa	424.664	275	2313
B, 439	GM967_C09_169R3_075.fsa	425.595	113	772
B, 440	GM967_C09_169R3_075.fsa	427.624	973	8871
B, 441	GM967_C09_169R3_075.fsa	430.664	280	2490
B, 442	GM967_C09_169R3_075.fsa	432.687	181	1361
B, 443	GM967_C09_169R3_075.fsa	433.697	131	1035
B, 444	GM967_C09_169R3_075.fsa	435.465	443	4167
B, 445	GM967_C09_169R3_075.fsa	436.389	138	943
B, 446	GM967_C09_169R3_075.fsa	437.482	5	10
B, 447	GM967_C09_169R3_075.fsa	439.413	597	6338
B, 448	GM967_C09_169R3_075.fsa	441.371	214	1764
B, 449	GM967_C09_169R3_075.fsa	442.486	343	3120
B, 450	GM967_C09_169R3_075.fsa	443.602	22	119
B, 451	GM967_C09_169R3_075.fsa	445.234	273	2453
B, 452	GM967_C09_169R3_075.fsa	447.212	172	1146
B, 453	GM967_C09_169R3_075.fsa	449.365	423	4258
B, 454	GM967_C09_169R3_075.fsa	451.434	112	769
B, 455	GM967_C09_169R3_075.fsa	452.643	404	3434
B, 456	GM967_C09_169R3_075.fsa	455.582	155	1366
B, 457	GM967_C09_169R3_075.fsa	456.534	104	749
B, 458	GM967_C09_169R3_075.fsa	458.439	1016	10074
B, 459	GM967_C09_169R3_075.fsa	459.479	1410	15194
B, 460	GM967_C09_169R3_075.fsa	461.287	80	716
B, 461	GM967_C09_169R3_075.fsa	462.403	6	23
B, 462	GM967_C09_169R3_075.fsa	464.295	486	6293
B, 463	GM967_C09_169R3_075.fsa	467.313	164	1369
B, 464	GM967_C09_169R3_075.fsa	468.35	59	403
B, 465	GM967_C09_169R3_075.fsa	470.167	478	4717
B, 466	GM967_C09_169R3_075.fsa	471.12	437	4857
B, 467	GM967_C09_169R3_075.fsa	472.16	154	1062
B, 468	GM967_C09_169R3_075.fsa	474.158	163	1460
B, 469	GM967_C09_169R3_075.fsa	475.115	209	1835
B, 470	GM967_C09_169R3_075.fsa	477.467	470	3584
B, 471	GM967_C09_169R3_075.fsa	480.09	709	9447
B, 472	GM967_C09_169R3_075.fsa	482.956	441	3129
B, 473	GM967_C09_169R3_075.fsa	484.031	7	14
B, 474	GM967_C09_169R3_075.fsa	485.017	164	974
B, 475	GM967_C09_169R3_075.fsa	486.182	723	7120
B, 476	GM967_C09_169R3_075.fsa	486.989	772	7327
B, 477	GM967_C09_169R3_075.fsa	488.782	101	786
B, 478	GM967_C09_169R3_075.fsa	489.858	80	403
B, 479	GM967_C09_169R3_075.fsa	490.934	58	215
B, 480	GM967_C09_169R3_075.fsa	492.011	29	112
B, 481	GM967_C09_169R3_075.fsa	495.42	31702	334740
B, 482	GM967_C09_169R3_075.fsa	496.947	31702	331867
B, 483	GM967_C09_169R3_075.fsa	502.249	109	1179
B, 484	GM967_C09_169R3_075.fsa	503.551	96	979
B, 485	GM967_C09_169R3_075.fsa	504.857	20	86
B, 486	GM967_C09_169R3_075.fsa	506.69	45	378
B, 487	GM967_C09_169R3_075.fsa	507.74	54	441
B, 488	GM967_C09_169R3_075.fsa	510.728	29	208
B, 489	GM967_C09_169R3_075.fsa	511.963	20	189
B, 490	GM967_C09_169R3_075.fsa	512.936	29	221
B, 491	GM967_C09_169R3_075.fsa	514	20	130
B, 492	GM967_C09_169R3_075.fsa	516.577	8	27
B, 493	GM967_C09_169R3_075.fsa	518.147	14	64
B, 494	GM967_C09_169R3_075.fsa	518.61	16	63
B, 495	GM967_C09_169R3_075.fsa	519.722	13	41
B, 496	GM967_C09_169R3_075.fsa	520.541	13	121
B, 497	GM967_C09_169R3_075.fsa	522.613	8	25
B, 498	GM967_C09_169R3_075.fsa	524.055	14	80
B, 499	GM967_C09_169R3_075.fsa	525.406	11	82
B, 500	GM967_C09_169R3_075.fsa	526.217	13	58
B, 501	GM967_C09_169R3_075.fsa	526.938	7	35
B, 502	GM967_C09_169R3_075.fsa	527.839	13	64
B, 503	GM967_C09_169R3_075.fsa	528.559	19	58
B, 504	GM967_C09_169R3_075.fsa	529.64	12	50
B, 505	GM967_C09_169R3_075.fsa	530.631	12	42
B, 506	GM967_C09_169R3_075.fsa	531.442	9	39
B, 507	GM967_C09_169R3_075.fsa	532.613	10	67
B, 508	GM967_C09_169R3_075.fsa	533.514	15	55
B, 509	GM967_C09_169R3_075.fsa	536.126	9	66
B, 510	GM967_C09_169R3_075.fsa	538.108	11	75
B, 511	GM967_C09_169R3_075.fsa	538.919	12	58
B, 512	GM967_C09_169R3_075.fsa	539.91	16	61
B, 513	GM967_C09_169R3_075.fsa	540.645	13	73
B, 514	GM967_C09_169R3_075.fsa	541.844	10	46
B, 515	GM967_C09_169R3_075.fsa	543.415	9	71
B, 516	GM967_C09_169R3_075.fsa	544.712	7	22
B, 517	GM967_C09_169R3_075.fsa	546.569	12	94
B, 518	GM967_C09_169R3_075.fsa	548.618	10	77
B, 519	GM967_C09_169R3_075.fsa	550.579	17	128
B, 520	GM967_C09_169R3_075.fsa	552.734	12	54
B, 521	GM967_C09_169R3_075.fsa	554.332	9	33
B, 522	GM967_C09_169R3_075.fsa	555.273	11	95
B, 523	GM967_C09_169R3_075.fsa	557.16	17	61
B, 524	GM967_C09_169R3_075.fsa	558.105	9	31
B, 525	GM967_C09_169R3_075.fsa	559.336	14	112
B, 526	GM967_C09_169R3_075.fsa	560.473	10	34
B, 527	GM967_C09_169R3_075.fsa	562.178	12	43
B, 528	GM967_C09_169R3_075.fsa	563.791	10	58
B, 529	GM967_C09_169R3_075.fsa	565.217	10	81
B, 530	GM967_C09_169R3_075.fsa	566.169	12	89
B, 531	GM967_C09_169R3_075.fsa	567.694	13	62
B, 532	GM967_C09_169R3_075.fsa	568.458	14	77
B, 533	GM967_C09_169R3_075.fsa	569.127	9	50
B, 534	GM967_C09_169R3_075.fsa	570.084	16	75
B, 535	GM967_C09_169R3_075.fsa	572.096	11	52
B, 536	GM967_C09_169R3_075.fsa	573.921	9	58
B, 537	GM967_C09_169R3_075.fsa	575.075	11	78
B, 538	GM967_C09_169R3_075.fsa	576.424	11	49
B, 539	GM967_C09_169R3_075.fsa	577.389	12	58
B, 540	GM967_C09_169R3_075.fsa	578.452	10	46
B, 541	GM967_C09_169R3_075.fsa	579.226	14	88
B, 542	GM967_C09_169R3_075.fsa	580.485	12	93
B, 543	GM967_C09_169R3_075.fsa	581.648	16	121
B, 544	GM967_C09_169R3_075.fsa	584.37	13	77
B, 545	GM967_C09_169R3_075.fsa	585.345	11	37
B, 546	GM967_C09_169R3_075.fsa	586.809	11	58
B, 547	GM967_C09_169R3_075.fsa	587.688	11	68
B, 548	GM967_C09_169R3_075.fsa	588.568	12	84
B, 549	GM967_C09_169R3_075.fsa	589.94	13	60
B, 550	GM967_C09_169R3_075.fsa	591.412	15	34
B, 551	GM967_C09_169R3_075.fsa	592.198	15	50
B, 552	GM967_C09_169R3_075.fsa	592.985	11	46
B, 553	GM967_C09_169R3_075.fsa	593.969	10	70
B, 554	GM967_C09_169R3_075.fsa	594.955	9	54
B, 555	GM967_C09_169R3_075.fsa	597.226	5	19
B, 556	GM967_C09_169R3_075.fsa	597.721	12	23
B, 557	GM967_C09_169R3_075.fsa	598.612	12	39
B, 558	GM967_C09_169R3_075.fsa	599.901	13	89
B, 559	GM967_C09_169R3_075.fsa	600.686	14	70
B, 560	GM967_C09_169R3_075.fsa	601.667	16	103
B, 561	GM967_C09_169R3_075.fsa	602.941	17	51
B, 562	GM967_C09_169R3_075.fsa	605	13	59
B, 563	GM967_C09_169R3_075.fsa	606.177	12	73
B, 564	GM967_C09_169R3_075.fsa	607.255	12	118
B, 565	GM967_C09_169R3_075.fsa	609.804	12	99
B, 566	GM967_C09_169R3_075.fsa	610.882	11	26
B, 567	GM967_C09_169R3_075.fsa	611.667	11	71
B, 568	GM967_C09_169R3_075.fsa	613.726	10	83
B, 569	GM967_C09_169R3_075.fsa	614.706	10	42
B, 570	GM967_C09_169R3_075.fsa	615.392	11	60
B, 571	GM967_C09_169R3_075.fsa	616.961	11	39
B, 572	GM967_C09_169R3_075.fsa	617.843	13	60
B, 573	GM967_C09_169R3_075.fsa	619.51	11	64
B, 574	GM967_C09_169R3_075.fsa	620.49	10	57
B, 575	GM967_C09_169R3_075.fsa	622.451	17	89
B, 576	GM967_C09_169R3_075.fsa	623.529	11	57
B, 577	GM967_C09_169R3_075.fsa	624.412	13	77
B, 578	GM967_C09_169R3_075.fsa	625.686	15	67
B, 579	GM967_C09_169R3_075.fsa	627.255	12	24
B, 580	GM967_C09_169R3_075.fsa	627.647	11	21
B, 581	GM967_C09_169R3_075.fsa	628.823	13	41
B, 582	GM967_C09_169R3_075.fsa	629.412	12	80
B, 583	GM967_C09_169R3_075.fsa	630.882	14	97
G, 1	GM967_C09_169R3_075.fsa	29.5098	189	965
G, 2	GM967_C09_169R3_075.fsa	31.1992	135	760
G, 3	GM967_C09_169R3_075.fsa	33.3958	69	221
G, 4	GM967_C09_169R3_075.fsa	53.754	52	269
G, 5	GM967_C09_169R3_075.fsa	88.8818	73	412
G, 6	GM967_C09_169R3_075.fsa	92.2283	76	433
G, 7	GM967_C09_169R3_075.fsa	93.2764	51	273
G, 8	GM967_C09_169R3_075.fsa	132.606	65	304
G, 9	GM967_C09_169R3_075.fsa	134.478	63	372
G, 10	GM967_C09_169R3_075.fsa	135.37	52	297
G, 11	GM967_C09_169R3_075.fsa	159.819	75	348
G, 12	GM967_C09_169R3_075.fsa	168.032	68	335
G, 13	GM967_C09_169R3_075.fsa	178.056	53	216
G, 14	GM967_C09_169R3_075.fsa	180.089	65	448
G, 15	GM967_C09_169R3_075.fsa	182.126	62	348
G, 16	GM967_C09_169R3_075.fsa	184.161	50	298
G, 17	GM967_C09_169R3_075.fsa	186.282	53	385
G, 18	GM967_C09_169R3_075.fsa	207.488	55	300
G, 19	GM967_C09_169R3_075.fsa	231.162	87	382
G, 20	GM967_C09_169R3_075.fsa	259.073	55	223
G, 21	GM967_C09_169R3_075.fsa	333.39	50	261
G, 22	GM967_C09_169R3_075.fsa	386.109	50	314
G, 23	GM967_C09_169R3_075.fsa	459.566	54	366
G, 24	GM967_C09_169R3_075.fsa	495.69	10591	52278
G, 25	GM967_C09_169R3_075.fsa	496.677	11854	96866
Y, 1	GM967_C09_169R3_075.fsa		51	207
Y, 2	GM967_C09_169R3_075.fsa		53	258
Y, 3	GM967_C09_169R3_075.fsa		51	182
Y, 4	GM967_C09_169R3_075.fsa		50	350
Y, 5	GM967_C09_169R3_075.fsa		55	367
Y, 6	GM967_C09_169R3_075.fsa		58	253
Y, 7	GM967_C09_169R3_075.fsa	16.9014	60	295
Y, 8	GM967_C09_169R3_075.fsa	20.638	60	176
Y, 9	GM967_C09_169R3_075.fsa	28.795	132	728
Y, 10	GM967_C09_169R3_075.fsa	30.6401	65	258
Y, 11	GM967_C09_169R3_075.fsa	31.6158	67	195
Y, 12	GM967_C09_169R3_075.fsa	34.8702	68	655
Y, 13	GM967_C09_169R3_075.fsa	38.7504	52	303
Y, 14	GM967_C09_169R3_075.fsa	42.8894	52	542
Y, 15	GM967_C09_169R3_075.fsa	46.5922	51	272
Y, 16	GM967_C09_169R3_075.fsa	54.2707	55	187
Y, 17	GM967_C09_169R3_075.fsa	57.0206	62	394
Y, 18	GM967_C09_169R3_075.fsa	65.2327	50	118
Y, 19	GM967_C09_169R3_075.fsa	70.9926	50	205
Y, 20	GM967_C09_169R3_075.fsa	74.2854	55	293
Y, 21	GM967_C09_169R3_075.fsa	91.8467	72	324
Y, 22	GM967_C09_169R3_075.fsa	98.3022	69	350
Y, 23	GM967_C09_169R3_075.fsa	131.357	59	231
Y, 24	GM967_C09_169R3_075.fsa	134.033	74	249
Y, 25	GM967_C09_169R3_075.fsa	137.419	58	454
Y, 26	GM967_C09_169R3_075.fsa	138.042	54	411
Y, 27	GM967_C09_169R3_075.fsa	139.288	51	297
Y, 28	GM967_C09_169R3_075.fsa	141.631	53	200
Y, 29	GM967_C09_169R3_075.fsa	145.525	58	248
Y, 30	GM967_C09_169R3_075.fsa	146.43	68	431
Y, 31	GM967_C09_169R3_075.fsa	160.268	57	141
Y, 32	GM967_C09_169R3_075.fsa	166.429	55	196
Y, 33	GM967_C09_169R3_075.fsa	167.676	87	330
Y, 34	GM967_C09_169R3_075.fsa	180.443	50	370
Y, 35	GM967_C09_169R3_075.fsa	183.896	53	268
Y, 36	GM967_C09_169R3_075.fsa	185.928	71	475
Y, 37	GM967_C09_169R3_075.fsa	191.923	52	312
Y, 38	GM967_C09_169R3_075.fsa	194.21	54	248
Y, 39	GM967_C09_169R3_075.fsa	196.493	53	296
Y, 40	GM967_C09_169R3_075.fsa	208.183	60	217
Y, 41	GM967_C09_169R3_075.fsa	225.754	52	329
Y, 42	GM967_C09_169R3_075.fsa	228.072	52	201
Y, 43	GM967_C09_169R3_075.fsa	230.819	66	274
Y, 44	GM967_C09_169R3_075.fsa	250.426	62	262
Y, 45	GM967_C09_169R3_075.fsa	255.353	60	204
Y, 46	GM967_C09_169R3_075.fsa	257.13	69	433
Y, 47	GM967_C09_169R3_075.fsa	258.988	70	260
Y, 48	GM967_C09_169R3_075.fsa	260.682	53	255
Y, 49	GM967_C09_169R3_075.fsa	261.364	53	210
Y, 50	GM967_C09_169R3_075.fsa	295.057	62	197
Y, 51	GM967_C09_169R3_075.fsa	302.75	51	376
Y, 52	GM967_C09_169R3_075.fsa	303.335	50	205
Y, 53	GM967_C09_169R3_075.fsa	315.37	50	478
Y, 54	GM967_C09_169R3_075.fsa	326.752	56	286
Y, 55	GM967_C09_169R3_075.fsa	331.713	50	179
Y, 56	GM967_C09_169R3_075.fsa	332.468	55	348
Y, 57	GM967_C09_169R3_075.fsa	362.257	52	285
Y, 58	GM967_C09_169R3_075.fsa	373.217	62	162
Y, 59	GM967_C09_169R3_075.fsa	396.361	54	304
Y, 60	GM967_C09_169R3_075.fsa	402.642	71	294
Y, 61	GM967_C09_169R3_075.fsa	406.71	52	234
Y, 62	GM967_C09_169R3_075.fsa	410.721	52	191
Y, 63	GM967_C09_169R3_075.fsa	439.245	56	210
Y, 64	GM967_C09_169R3_075.fsa	448.073	51	272
Y, 65	GM967_C09_169R3_075.fsa	449.537	53	365
Y, 66	GM967_C09_169R3_075.fsa	450.658	59	447
Y, 67	GM967_C09_169R3_075.fsa	462.403	60	241
Y, 68	GM967_C09_169R3_075.fsa	471.206	59	216
Y, 69	GM967_C09_169R3_075.fsa	473.55	50	189
Y, 70	GM967_C09_169R3_075.fsa	474.854	55	277
Y, 71	GM967_C09_169R3_075.fsa	481.791	55	269
Y, 72	GM967_C09_169R3_075.fsa	482.956	57	356
Y, 73	GM967_C09_169R3_075.fsa	493.625	64	179
Y, 74	GM967_C09_169R3_075.fsa	495.959	9929	99855
Y, 75	GM967_C09_169R3_075.fsa	497.036	8895	39319
Y, 76	GM967_C09_169R3_075.fsa	498.204	171	1666
Y, 77	GM967_C09_169R3_075.fsa	501.383	50	252
Y, 78	GM967_C09_169R3_075.fsa	524.055	55	259
Y, 79	GM967_C09_169R3_075.fsa	526.217	50	149
Y, 80	GM967_C09_169R3_075.fsa	548.524	53	250
Y, 81	GM967_C09_169R3_075.fsa	594.265	51	229
Y, 82	GM967_C09_169R3_075.fsa	624.51	50	376
R, 1	GM967_C09_169R3_075.fsa		51	207
R, 2	GM967_C09_169R3_075.fsa		54	252
R, 3	GM967_C09_169R3_075.fsa		55	550
R, 4	GM967_C09_169R3_075.fsa		63	351
R, 5	GM967_C09_169R3_075.fsa		62	289
R, 6	GM967_C09_169R3_075.fsa	31.0598	68	589
R, 7	GM967_C09_169R3_075.fsa	43.2311	52	213
R, 8	GM967_C09_169R3_075.fsa	60.6196	50	260
R, 9	GM967_C09_169R3_075.fsa	72.2934	50	230
R, 10	GM967_C09_169R3_075.fsa	89.2651	54	379
R, 11	GM967_C09_169R3_075.fsa	96.1261	51	179
R, 12	GM967_C09_169R3_075.fsa	112.695	56	185
R, 13	GM967_C09_169R3_075.fsa	113.441	54	229
R, 14	GM967_C09_169R3_075.fsa	115.92	55	321
R, 15	GM967_C09_169R3_075.fsa	121.254	51	380
R, 16	GM967_C09_169R3_075.fsa	135.37	50	260
R, 17	GM967_C09_169R3_075.fsa	140.906	51	392
R, 18	GM967_C09_169R3_075.fsa	143.804	50	251
R, 19	GM967_C09_169R3_075.fsa	144.438	57	208
R, 20	GM967_C09_169R3_075.fsa	147.698	62	288
R, 21	GM967_C09_169R3_075.fsa	155.027	59	358
R, 22	GM967_C09_169R3_075.fsa	159.096	63	728
R, 23	GM967_C09_169R3_075.fsa	163.397	51	202
R, 24	GM967_C09_169R3_075.fsa	172.032	52	310
R, 25	GM967_C09_169R3_075.fsa	174.781	50	213
R, 26	GM967_C09_169R3_075.fsa	179.735	69	459
R, 27	GM967_C09_169R3_075.fsa	181.24	51	274
R, 28	GM967_C09_169R3_075.fsa	184.161	58	363
R, 29	GM967_C09_169R3_075.fsa	196.318	51	214
R, 30	GM967_C09_169R3_075.fsa	206.444	66	267
R, 31	GM967_C09_169R3_075.fsa	213.74	50	163
R, 32	GM967_C09_169R3_075.fsa	226.183	53	391
R, 33	GM967_C09_169R3_075.fsa	227.471	54	388
R, 34	GM967_C09_169R3_075.fsa	228.158	54	312
R, 35	GM967_C09_169R3_075.fsa	230.99	65	323
R, 36	GM967_C09_169R3_075.fsa	232.02	66	207
R, 37	GM967_C09_169R3_075.fsa	239.485	63	457
R, 38	GM967_C09_169R3_075.fsa	259.073	70	347
R, 39	GM967_C09_169R3_075.fsa	281.349	73	322
R, 40	GM967_C09_169R3_075.fsa	286.656	53	218
R, 41	GM967_C09_169R3_075.fsa	291.616	52	272
R, 42	GM967_C09_169R3_075.fsa	296.985	61	136
R, 43	GM967_C09_169R3_075.fsa	301.082	62	593
R, 44	GM967_C09_169R3_075.fsa	306.765	52	180
R, 45	GM967_C09_169R3_075.fsa	312.312	52	373
R, 46	GM967_C09_169R3_075.fsa	313.831	50	561
R, 47	GM967_C09_169R3_075.fsa	316.741	54	346
R, 48	GM967_C09_169R3_075.fsa	317.684	50	495
R, 49	GM967_C09_169R3_075.fsa	325.404	53	238
R, 50	GM967_C09_169R3_075.fsa	330.369	58	232
R, 51	GM967_C09_169R3_075.fsa	388.059	53	245
R, 52	GM967_C09_169R3_075.fsa	398.477	52	337
R, 53	GM967_C09_169R3_075.fsa	399.492	58	252
R, 54	GM967_C09_169R3_075.fsa	404.88	59	271
R, 55	GM967_C09_169R3_075.fsa	426.356	53	365
R, 56	GM967_C09_169R3_075.fsa	429.651	60	238
R, 57	GM967_C09_169R3_075.fsa	435.212	56	422
R, 58	GM967_C09_169R3_075.fsa	439.497	53	230
R, 59	GM967_C09_169R3_075.fsa	442.915	55	285
R, 60	GM967_C09_169R3_075.fsa	449.709	57	224
R, 61	GM967_C09_169R3_075.fsa	453.679	51	344
R, 62	GM967_C09_169R3_075.fsa	464.295	57	230
R, 63	GM967_C09_169R3_075.fsa	477.293	52	165
R, 64	GM967_C09_169R3_075.fsa	478.864	60	439
R, 65	GM967_C09_169R3_075.fsa	483.135	61	260
R, 66	GM967_C09_169R3_075.fsa	484.3	60	319
R, 67	GM967_C09_169R3_075.fsa	485.286	53	328
R, 68	GM967_C09_169R3_075.fsa	492.639	50	238
R, 69	GM967_C09_169R3_075.fsa	494.613	53	304
R, 70	GM967_C09_169R3_075.fsa	495.69	1435	4786
R, 71	GM967_C09_169R3_075.fsa	496.677	3949	15381
R, 72	GM967_C09_169R3_075.fsa	497.575	113	464
R, 73	GM967_C09_169R3_075.fsa	500.95	60	480
R, 74	GM967_C09_169R3_075.fsa	507.74	52	101
R, 75	GM967_C09_169R3_075.fsa	509.232	51	213
R, 76	GM967_C09_169R3_075.fsa	517.038	54	164
R, 77	GM967_C09_169R3_075.fsa	521.172	51	304
R, 78	GM967_C09_169R3_075.fsa	522.433	56	322
R, 79	GM967_C09_169R3_075.fsa	523.244	54	351
R, 80	GM967_C09_169R3_075.fsa	577.389	51	400
R, 81	GM967_C09_169R3_075.fsa	597.82	54	324
O, 1	GM967_C09_169R3_075.fsa	20	3325	32280
O, 2	GM967_C09_169R3_075.fsa	40	2987	21548
O, 3	GM967_C09_169R3_075.fsa	60	5688	32034
O, 4	GM967_C09_169R3_075.fsa	80	3843	21652
O, 5	GM967_C09_169R3_075.fsa	100	6242	32796
O, 6	GM967_C09_169R3_075.fsa	101.44	67	689
O, 7	GM967_C09_169R3_075.fsa	114	7366	37352
O, 8	GM967_C09_169R3_075.fsa	115.189	76	753
O, 9	GM967_C09_169R3_075.fsa	120	5732	30413
O, 10	GM967_C09_169R3_075.fsa	121.165	77	572
O, 11	GM967_C09_169R3_075.fsa	140	4733	24549
O, 12	GM967_C09_169R3_075.fsa	141.178	58	491
O, 13	GM967_C09_169R3_075.fsa	158.915	61	196
O, 14	GM967_C09_169R3_075.fsa	160	5146	27071
O, 15	GM967_C09_169R3_075.fsa	161.163	79	590
O, 16	GM967_C09_169R3_075.fsa	180	6367	32662
O, 17	GM967_C09_169R3_075.fsa	181.063	77	675
O, 18	GM967_C09_169R3_075.fsa	200	5026	26535
O, 19	GM967_C09_169R3_075.fsa	201.046	66	599
O, 20	GM967_C09_169R3_075.fsa	214	4862	26920
O, 21	GM967_C09_169R3_075.fsa	215.132	56	569
O, 22	GM967_C09_169R3_075.fsa	220	3874	22229
O, 23	GM967_C09_169R3_075.fsa	220.945	61	472
O, 24	GM967_C09_169R3_075.fsa	240	5481	32643
O, 25	GM967_C09_169R3_075.fsa	240.96	85	653
O, 26	GM967_C09_169R3_075.fsa	250	2565	16048
O, 27	GM967_C09_169R3_075.fsa	250.937	70	416
O, 28	GM967_C09_169R3_075.fsa	260	3997	25418
O, 29	GM967_C09_169R3_075.fsa	280	4119	27952
O, 30	GM967_C09_169R3_075.fsa	300	4104	29406
O, 31	GM967_C09_169R3_075.fsa	314	2615	19286
O, 32	GM967_C09_169R3_075.fsa	320	2850	21871
O, 33	GM967_C09_169R3_075.fsa	340	3533	28573
O, 34	GM967_C09_169R3_075.fsa	360	3032	25303
O, 35	GM967_C09_169R3_075.fsa	380	2170	19223
O, 36	GM967_C09_169R3_075.fsa	400	3076	28063
O, 37	GM967_C09_169R3_075.fsa	414	2823	26910
O, 38	GM967_C09_169R3_075.fsa	420	2694	25654
O, 39	GM967_C09_169R3_075.fsa	440	3225	31945
O, 40	GM967_C09_169R3_075.fsa	460	3632	37073
O, 41	GM967_C09_169R3_075.fsa	480	3730	37764
O, 42	GM967_C09_169R3_075.fsa	495.69	573	1753
O, 43	GM967_C09_169R3_075.fsa	496.677	918	5095
O, 44	GM967_C09_169R3_075.fsa	500	1333	17662
O, 45	GM967_C09_169R3_075.fsa	514	1717	18900
O, 46	GM967_C09_169R3_075.fsa	520	3789	43257
O, 47	GM967_C09_169R3_075.fsa	540	3224	36131
O, 48	GM967_C09_169R3_075.fsa	560	2098	24108
O, 49	GM967_C09_169R3_075.fsa	580	3225	36659
O, 50	GM967_C09_169R3_075.fsa	600	2121	24428

## Sheet: 169R4
Dye/Sample Peak	Sample File Name	Size	Height	Area in Point
B, 1	GM967_C10_169R4_076.fsa		13	102
B, 2	GM967_C10_169R4_076.fsa		18	88
B, 3	GM967_C10_169R4_076.fsa		13	106
B, 4	GM967_C10_169R4_076.fsa		15	75
B, 5	GM967_C10_169R4_076.fsa		5	25
B, 6	GM967_C10_169R4_076.fsa		12	105
B, 7	GM967_C10_169R4_076.fsa		11	56
B, 8	GM967_C10_169R4_076.fsa		13	86
B, 9	GM967_C10_169R4_076.fsa		14	58
B, 10	GM967_C10_169R4_076.fsa		11	57
B, 11	GM967_C10_169R4_076.fsa		9	72
B, 12	GM967_C10_169R4_076.fsa		11	80
B, 13	GM967_C10_169R4_076.fsa		8	28
B, 14	GM967_C10_169R4_076.fsa		10	29
B, 15	GM967_C10_169R4_076.fsa		6	25
B, 16	GM967_C10_169R4_076.fsa		13	67
B, 17	GM967_C10_169R4_076.fsa		8	48
B, 18	GM967_C10_169R4_076.fsa		12	46
B, 19	GM967_C10_169R4_076.fsa		8	51
B, 20	GM967_C10_169R4_076.fsa		13	102
B, 21	GM967_C10_169R4_076.fsa		22	130
B, 22	GM967_C10_169R4_076.fsa		15	138
B, 23	GM967_C10_169R4_076.fsa		10	35
B, 24	GM967_C10_169R4_076.fsa		7	41
B, 25	GM967_C10_169R4_076.fsa		10	34
B, 26	GM967_C10_169R4_076.fsa		7	65
B, 27	GM967_C10_169R4_076.fsa		12	88
B, 28	GM967_C10_169R4_076.fsa		10	47
B, 29	GM967_C10_169R4_076.fsa		7	41
B, 30	GM967_C10_169R4_076.fsa		12	59
B, 31	GM967_C10_169R4_076.fsa		17	80
B, 32	GM967_C10_169R4_076.fsa		11	51
B, 33	GM967_C10_169R4_076.fsa		8	48
B, 34	GM967_C10_169R4_076.fsa		8	69
B, 35	GM967_C10_169R4_076.fsa		10	66
B, 36	GM967_C10_169R4_076.fsa		10	54
B, 37	GM967_C10_169R4_076.fsa		9	33
B, 38	GM967_C10_169R4_076.fsa		14	74
B, 39	GM967_C10_169R4_076.fsa		11	42
B, 40	GM967_C10_169R4_076.fsa		13	51
B, 41	GM967_C10_169R4_076.fsa		11	70
B, 42	GM967_C10_169R4_076.fsa		10	39
B, 43	GM967_C10_169R4_076.fsa		14	99
B, 44	GM967_C10_169R4_076.fsa		17	212
B, 45	GM967_C10_169R4_076.fsa		12	73
B, 46	GM967_C10_169R4_076.fsa		13	89
B, 47	GM967_C10_169R4_076.fsa		10	60
B, 48	GM967_C10_169R4_076.fsa		15	64
B, 49	GM967_C10_169R4_076.fsa		8	27
B, 50	GM967_C10_169R4_076.fsa		8	24
B, 51	GM967_C10_169R4_076.fsa		81	514
B, 52	GM967_C10_169R4_076.fsa		19	146
B, 53	GM967_C10_169R4_076.fsa		10	44
B, 54	GM967_C10_169R4_076.fsa		8	32
B, 55	GM967_C10_169R4_076.fsa		30	177
B, 56	GM967_C10_169R4_076.fsa		20	82
B, 57	GM967_C10_169R4_076.fsa		18	88
B, 58	GM967_C10_169R4_076.fsa		37	194
B, 59	GM967_C10_169R4_076.fsa		13	71
B, 60	GM967_C10_169R4_076.fsa		692	5305
B, 61	GM967_C10_169R4_076.fsa		409	3973
B, 62	GM967_C10_169R4_076.fsa		590	3536
B, 63	GM967_C10_169R4_076.fsa		423	2417
B, 64	GM967_C10_169R4_076.fsa	0.2817	26	108
B, 65	GM967_C10_169R4_076.fsa	1.831	178	1366
B, 66	GM967_C10_169R4_076.fsa	4.0845	142	956
B, 67	GM967_C10_169R4_076.fsa	5.7747	41	239
B, 68	GM967_C10_169R4_076.fsa	7.1831	43	291
B, 69	GM967_C10_169R4_076.fsa	9.1549	7	43
B, 70	GM967_C10_169R4_076.fsa	10.9859	100	396
B, 71	GM967_C10_169R4_076.fsa	12.1127	33	106
B, 72	GM967_C10_169R4_076.fsa	13.5211	149	722
B, 73	GM967_C10_169R4_076.fsa	14.9296	51	391
B, 74	GM967_C10_169R4_076.fsa	17.1831	75	483
B, 75	GM967_C10_169R4_076.fsa	18.8732	99	371
B, 76	GM967_C10_169R4_076.fsa	20.4789	1157	5904
B, 77	GM967_C10_169R4_076.fsa	22.2117	640	3644
B, 78	GM967_C10_169R4_076.fsa	23.4493	547	3109
B, 79	GM967_C10_169R4_076.fsa	25.8693	10	46
B, 80	GM967_C10_169R4_076.fsa	27.3456	132	436
B, 81	GM967_C10_169R4_076.fsa	29.2247	15635	83884
B, 82	GM967_C10_169R4_076.fsa	30.9201	7357	44767
B, 83	GM967_C10_169R4_076.fsa	33.2603	2680	13368
B, 84	GM967_C10_169R4_076.fsa	34.8702	1000	4680
B, 85	GM967_C10_169R4_076.fsa	36.0555	1778	9388
B, 86	GM967_C10_169R4_076.fsa	37.6074	699	3150
B, 87	GM967_C10_169R4_076.fsa	38.8763	762	3142
B, 88	GM967_C10_169R4_076.fsa	40.5839	510	2987
B, 89	GM967_C10_169R4_076.fsa	42.661	29	67
B, 90	GM967_C10_169R4_076.fsa	43.9115	273	1578
B, 91	GM967_C10_169R4_076.fsa	45.0363	1013	6090
B, 92	GM967_C10_169R4_076.fsa	46.8128	697	4194
B, 93	GM967_C10_169R4_076.fsa	48.1269	67	390
B, 94	GM967_C10_169R4_076.fsa	50.0697	8	30
B, 95	GM967_C10_169R4_076.fsa	52.0847	809	3027
B, 96	GM967_C10_169R4_076.fsa	53.6504	2544	16088
B, 97	GM967_C10_169R4_076.fsa	55.9083	873	4234
B, 98	GM967_C10_169R4_076.fsa	57.2217	1084	6095
B, 99	GM967_C10_169R4_076.fsa	58.0224	352	1418
B, 100	GM967_C10_169R4_076.fsa	59.1143	805	3598
B, 101	GM967_C10_169R4_076.fsa	60.7227	1087	5080
B, 102	GM967_C10_169R4_076.fsa	62.3692	1113	5784
B, 103	GM967_C10_169R4_076.fsa	63.2921	145	501
B, 104	GM967_C10_169R4_076.fsa	64.1105	120	489
B, 105	GM967_C10_169R4_076.fsa	65.0289	767	3702
B, 106	GM967_C10_169R4_076.fsa	66.453	662	2996
B, 107	GM967_C10_169R4_076.fsa	67.8715	104	508
B, 108	GM967_C10_169R4_076.fsa	69.2844	147	641
B, 109	GM967_C10_169R4_076.fsa	70.491	427	2034
B, 110	GM967_C10_169R4_076.fsa	71.5935	144	927
B, 111	GM967_C10_169R4_076.fsa	73.0915	1392	6877
B, 112	GM967_C10_169R4_076.fsa	74.2854	578	2734
B, 113	GM967_C10_169R4_076.fsa	75.6732	133	613
B, 114	GM967_C10_169R4_076.fsa	76.9571	103	383
B, 115	GM967_C10_169R4_076.fsa	78.1381	456	1968
B, 116	GM967_C10_169R4_076.fsa	79.2172	125	542
B, 117	GM967_C10_169R4_076.fsa	80.2922	425	2039
B, 118	GM967_C10_169R4_076.fsa	81.1677	1660	8170
B, 119	GM967_C10_169R4_076.fsa	82.4301	131	520
B, 120	GM967_C10_169R4_076.fsa	83.3992	1162	5867
B, 121	GM967_C10_169R4_076.fsa	84.2699	125	602
B, 122	GM967_C10_169R4_076.fsa	85.5254	49	138
B, 123	GM967_C10_169R4_076.fsa	86.4892	992	4479
B, 124	GM967_C10_169R4_076.fsa	87.4513	969	5030
B, 125	GM967_C10_169R4_076.fsa	88.8915	2307	11353
B, 126	GM967_C10_169R4_076.fsa	90.041	534	2270
B, 127	GM967_C10_169R4_076.fsa	90.9016	68	215
B, 128	GM967_C10_169R4_076.fsa	92.1423	3713	17547
B, 129	GM967_C10_169R4_076.fsa	93.2852	2077	9987
B, 130	GM967_C10_169R4_076.fsa	94.6156	268	1207
B, 131	GM967_C10_169R4_076.fsa	95.564	611	2848
B, 132	GM967_C10_169R4_076.fsa	96.4162	711	3439
B, 133	GM967_C10_169R4_076.fsa	97.8336	110	543
B, 134	GM967_C10_169R4_076.fsa	98.6823	54	250
B, 135	GM967_C10_169R4_076.fsa	99.7179	102	345
B, 136	GM967_C10_169R4_076.fsa	100.763	277	1194
B, 137	GM967_C10_169R4_076.fsa	101.904	313	1352
B, 138	GM967_C10_169R4_076.fsa	102.853	396	1976
B, 139	GM967_C10_169R4_076.fsa	103.706	136	553
B, 140	GM967_C10_169R4_076.fsa	104.368	214	930
B, 141	GM967_C10_169R4_076.fsa	105.406	392	1682
B, 142	GM967_C10_169R4_076.fsa	106.537	123	463
B, 143	GM967_C10_169R4_076.fsa	107.476	276	1192
B, 144	GM967_C10_169R4_076.fsa	108.414	184	744
B, 145	GM967_C10_169R4_076.fsa	109.256	593	2740
B, 146	GM967_C10_169R4_076.fsa	110.377	120	533
B, 147	GM967_C10_169R4_076.fsa	111.308	410	1870
B, 148	GM967_C10_169R4_076.fsa	112.61	540	2487
B, 149	GM967_C10_169R4_076.fsa	113.444	1564	8212
B, 150	GM967_C10_169R4_076.fsa	114.275	893	4071
B, 151	GM967_C10_169R4_076.fsa	115.462	807	3885
B, 152	GM967_C10_169R4_076.fsa	116.374	272	1207
B, 153	GM967_C10_169R4_076.fsa	117.374	346	1447
B, 154	GM967_C10_169R4_076.fsa	118.372	218	974
B, 155	GM967_C10_169R4_076.fsa	119.548	123	529
B, 156	GM967_C10_169R4_076.fsa	120.627	910	3860
B, 157	GM967_C10_169R4_076.fsa	121.702	376	1452
B, 158	GM967_C10_169R4_076.fsa	122.597	534	2277
B, 159	GM967_C10_169R4_076.fsa	123.403	371	1460
B, 160	GM967_C10_169R4_076.fsa	124.208	2203	11144
B, 161	GM967_C10_169R4_076.fsa	125.103	885	3921
B, 162	GM967_C10_169R4_076.fsa	126.265	1022	4382
B, 163	GM967_C10_169R4_076.fsa	127.159	62	199
B, 164	GM967_C10_169R4_076.fsa	128.232	355	1583
B, 165	GM967_C10_169R4_076.fsa	129.393	413	1790
B, 166	GM967_C10_169R4_076.fsa	130.464	579	2466
B, 167	GM967_C10_169R4_076.fsa	131.357	1104	4747
B, 168	GM967_C10_169R4_076.fsa	132.427	1669	7453
B, 169	GM967_C10_169R4_076.fsa	134.122	2853	12947
B, 170	GM967_C10_169R4_076.fsa	135.281	1122	4785
B, 171	GM967_C10_169R4_076.fsa	136.172	457	1818
B, 172	GM967_C10_169R4_076.fsa	137.33	3616	16423
B, 173	GM967_C10_169R4_076.fsa	138.22	506	2166
B, 174	GM967_C10_169R4_076.fsa	139.288	669	3019
B, 175	GM967_C10_169R4_076.fsa	140.091	391	1633
B, 176	GM967_C10_169R4_076.fsa	141.27	805	3505
B, 177	GM967_C10_169R4_076.fsa	142.176	185	711
B, 178	GM967_C10_169R4_076.fsa	143.355	2871	13084
B, 179	GM967_C10_169R4_076.fsa	144.442	689	3068
B, 180	GM967_C10_169R4_076.fsa	145.529	359	1369
B, 181	GM967_C10_169R4_076.fsa	146.435	334	1322
B, 182	GM967_C10_169R4_076.fsa	147.522	1557	7372
B, 183	GM967_C10_169R4_076.fsa	148.427	417	1840
B, 184	GM967_C10_169R4_076.fsa	149.694	655	3000
B, 185	GM967_C10_169R4_076.fsa	150.871	320	1369
B, 186	GM967_C10_169R4_076.fsa	151.866	118	387
B, 187	GM967_C10_169R4_076.fsa	152.861	883	3887
B, 188	GM967_C10_169R4_076.fsa	153.675	99	341
B, 189	GM967_C10_169R4_076.fsa	154.669	1821	8498
B, 190	GM967_C10_169R4_076.fsa	155.483	113	437
B, 191	GM967_C10_169R4_076.fsa	156.296	1536	7213
B, 192	GM967_C10_169R4_076.fsa	157.561	634	2798
B, 193	GM967_C10_169R4_076.fsa	158.465	688	3040
B, 194	GM967_C10_169R4_076.fsa	159.729	3625	17301
B, 195	GM967_C10_169R4_076.fsa	160.624	566	2434
B, 196	GM967_C10_169R4_076.fsa	161.692	461	1944
B, 197	GM967_C10_169R4_076.fsa	162.582	245	997
B, 198	GM967_C10_169R4_076.fsa	163.737	863	4064
B, 199	GM967_C10_169R4_076.fsa	164.626	783	3482
B, 200	GM967_C10_169R4_076.fsa	165.78	463	1798
B, 201	GM967_C10_169R4_076.fsa	166.667	808	3327
B, 202	GM967_C10_169R4_076.fsa	167.82	4117	18876
B, 203	GM967_C10_169R4_076.fsa	168.706	473	1903
B, 204	GM967_C10_169R4_076.fsa	169.591	245	863
B, 205	GM967_C10_169R4_076.fsa	170.476	775	3159
B, 206	GM967_C10_169R4_076.fsa	171.714	530	2445
B, 207	GM967_C10_169R4_076.fsa	172.598	367	1666
B, 208	GM967_C10_169R4_076.fsa	173.922	254	955
B, 209	GM967_C10_169R4_076.fsa	174.805	428	1913
B, 210	GM967_C10_169R4_076.fsa	175.951	601	2671
B, 211	GM967_C10_169R4_076.fsa	176.832	1181	5496
B, 212	GM967_C10_169R4_076.fsa	177.977	1135	5136
B, 213	GM967_C10_169R4_076.fsa	178.857	237	927
B, 214	GM967_C10_169R4_076.fsa	180	3111	14542
B, 215	GM967_C10_169R4_076.fsa	181.064	259	990
B, 216	GM967_C10_169R4_076.fsa	182.127	1816	8462
B, 217	GM967_C10_169R4_076.fsa	183.278	424	1801
B, 218	GM967_C10_169R4_076.fsa	184.252	1854	8656
B, 219	GM967_C10_169R4_076.fsa	185.136	241	1033
B, 220	GM967_C10_169R4_076.fsa	186.196	3213	15348
B, 221	GM967_C10_169R4_076.fsa	187.079	124	393
B, 222	GM967_C10_169R4_076.fsa	188.05	574	2617
B, 223	GM967_C10_169R4_076.fsa	188.932	99	358
B, 224	GM967_C10_169R4_076.fsa	190.254	883	4217
B, 225	GM967_C10_169R4_076.fsa	191.223	113	459
B, 226	GM967_C10_169R4_076.fsa	192.103	133	525
B, 227	GM967_C10_169R4_076.fsa	193.246	2831	14310
B, 228	GM967_C10_169R4_076.fsa	194.125	2381	11686
B, 229	GM967_C10_169R4_076.fsa	195.267	1239	5995
B, 230	GM967_C10_169R4_076.fsa	196.232	270	1141
B, 231	GM967_C10_169R4_076.fsa	197.109	86	300
B, 232	GM967_C10_169R4_076.fsa	198.249	1496	7525
B, 233	GM967_C10_169R4_076.fsa	199.387	181	799
B, 234	GM967_C10_169R4_076.fsa	200.433	257	1172
B, 235	GM967_C10_169R4_076.fsa	201.385	349	1574
B, 236	GM967_C10_169R4_076.fsa	202.337	476	2309
B, 237	GM967_C10_169R4_076.fsa	203.462	127	438
B, 238	GM967_C10_169R4_076.fsa	204.327	1420	6770
B, 239	GM967_C10_169R4_076.fsa	205.364	537	2226
B, 240	GM967_C10_169R4_076.fsa	206.229	514	2128
B, 241	GM967_C10_169R4_076.fsa	207.352	2329	11657
B, 242	GM967_C10_169R4_076.fsa	208.216	653	2943
B, 243	GM967_C10_169R4_076.fsa	209.08	554	2429
B, 244	GM967_C10_169R4_076.fsa	210.203	385	1743
B, 245	GM967_C10_169R4_076.fsa	211.066	21	70
B, 246	GM967_C10_169R4_076.fsa	212.188	448	2130
B, 247	GM967_C10_169R4_076.fsa	213.31	1111	5646
B, 248	GM967_C10_169R4_076.fsa	214.348	205	929
B, 249	GM967_C10_169R4_076.fsa	215.392	790	3978
B, 250	GM967_C10_169R4_076.fsa	216.523	697	3484
B, 251	GM967_C10_169R4_076.fsa	217.654	836	4292
B, 252	GM967_C10_169R4_076.fsa	218.784	85	364
B, 253	GM967_C10_169R4_076.fsa	219.739	971	5152
B, 254	GM967_C10_169R4_076.fsa	220.768	109	556
B, 255	GM967_C10_169R4_076.fsa	221.962	393	1867
B, 256	GM967_C10_169R4_076.fsa	222.987	266	1155
B, 257	GM967_C10_169R4_076.fsa	223.925	453	2095
B, 258	GM967_C10_169R4_076.fsa	224.864	255	1158
B, 259	GM967_C10_169R4_076.fsa	225.889	747	3780
B, 260	GM967_C10_169R4_076.fsa	226.914	294	1349
B, 261	GM967_C10_169R4_076.fsa	228.024	1139	5914
B, 262	GM967_C10_169R4_076.fsa	229.05	1261	6602
B, 263	GM967_C10_169R4_076.fsa	231.015	3691	20718
B, 264	GM967_C10_169R4_076.fsa	232.041	1779	9720
B, 265	GM967_C10_169R4_076.fsa	233.153	172	756
B, 266	GM967_C10_169R4_076.fsa	234.008	356	1876
B, 267	GM967_C10_169R4_076.fsa	234.949	895	4909
B, 268	GM967_C10_169R4_076.fsa	235.891	124	596
B, 269	GM967_C10_169R4_076.fsa	236.746	26	101
B, 270	GM967_C10_169R4_076.fsa	237.774	342	1871
B, 271	GM967_C10_169R4_076.fsa	238.715	307	1725
B, 272	GM967_C10_169R4_076.fsa	239.743	38	182
B, 273	GM967_C10_169R4_076.fsa	240.794	188	982
B, 274	GM967_C10_169R4_076.fsa	241.94	88	402
B, 275	GM967_C10_169R4_076.fsa	242.996	528	2866
B, 276	GM967_C10_169R4_076.fsa	244.05	216	1098
B, 277	GM967_C10_169R4_076.fsa	245.191	463	2316
B, 278	GM967_C10_169R4_076.fsa	246.33	211	963
B, 279	GM967_C10_169R4_076.fsa	247.293	628	3339
B, 280	GM967_C10_169R4_076.fsa	248.255	1211	6762
B, 281	GM967_C10_169R4_076.fsa	249.302	211	998
B, 282	GM967_C10_169R4_076.fsa	250.339	1336	7801
B, 283	GM967_C10_169R4_076.fsa	251.186	100	440
B, 284	GM967_C10_169R4_076.fsa	252.117	358	1848
B, 285	GM967_C10_169R4_076.fsa	253.045	122	499
B, 286	GM967_C10_169R4_076.fsa	254.141	256	1200
B, 287	GM967_C10_169R4_076.fsa	255.234	799	4434
B, 288	GM967_C10_169R4_076.fsa	256.157	278	1353
B, 289	GM967_C10_169R4_076.fsa	257.078	639	3589
B, 290	GM967_C10_169R4_076.fsa	258.249	315	1721
B, 291	GM967_C10_169R4_076.fsa	259.167	1812	10761
B, 292	GM967_C10_169R4_076.fsa	260	23	64
B, 293	GM967_C10_169R4_076.fsa	261.017	515	2648
B, 294	GM967_C10_169R4_076.fsa	262.034	318	1594
B, 295	GM967_C10_169R4_076.fsa	263.137	668	3621
B, 296	GM967_C10_169R4_076.fsa	264.069	387	1911
B, 297	GM967_C10_169R4_076.fsa	265.001	94	358
B, 298	GM967_C10_169R4_076.fsa	266.018	380	2006
B, 299	GM967_C10_169R4_076.fsa	266.951	117	523
B, 300	GM967_C10_169R4_076.fsa	268.053	311	1689
B, 301	GM967_C10_169R4_076.fsa	269.07	665	4148
B, 302	GM967_C10_169R4_076.fsa	270.086	282	1590
B, 303	GM967_C10_169R4_076.fsa	271.019	37	139
B, 304	GM967_C10_169R4_076.fsa	272.036	456	2750
B, 305	GM967_C10_169R4_076.fsa	273.052	83	391
B, 306	GM967_C10_169R4_076.fsa	274.069	305	1751
B, 307	GM967_C10_169R4_076.fsa	275.086	652	4035
B, 308	GM967_C10_169R4_076.fsa	276.103	247	1386
B, 309	GM967_C10_169R4_076.fsa	277.035	46	147
B, 310	GM967_C10_169R4_076.fsa	278.051	482	2976
B, 311	GM967_C10_169R4_076.fsa	278.983	68	352
B, 312	GM967_C10_169R4_076.fsa	280.084	289	1616
B, 313	GM967_C10_169R4_076.fsa	281.091	623	4052
B, 314	GM967_C10_169R4_076.fsa	282.013	233	1390
B, 315	GM967_C10_169R4_076.fsa	283.019	18	70
B, 316	GM967_C10_169R4_076.fsa	284.025	416	2606
B, 317	GM967_C10_169R4_076.fsa	284.947	69	354
B, 318	GM967_C10_169R4_076.fsa	286.036	310	1843
B, 319	GM967_C10_169R4_076.fsa	287.041	762	5024
B, 320	GM967_C10_169R4_076.fsa	288.046	251	1495
B, 321	GM967_C10_169R4_076.fsa	288.883	23	98
B, 322	GM967_C10_169R4_076.fsa	289.971	676	4328
B, 323	GM967_C10_169R4_076.fsa	290.975	54	278
B, 324	GM967_C10_169R4_076.fsa	291.979	66	307
B, 325	GM967_C10_169R4_076.fsa	292.899	109	577
B, 326	GM967_C10_169R4_076.fsa	293.902	290	1937
B, 327	GM967_C10_169R4_076.fsa	294.905	96	510
B, 328	GM967_C10_169R4_076.fsa	296.075	144	880
B, 329	GM967_C10_169R4_076.fsa	296.827	329	2218
B, 330	GM967_C10_169R4_076.fsa	297.996	246	1490
B, 331	GM967_C10_169R4_076.fsa	298.915	198	1237
B, 332	GM967_C10_169R4_076.fsa	299.833	7	19
B, 333	GM967_C10_169R4_076.fsa	300.832	575	3668
B, 334	GM967_C10_169R4_076.fsa	301.831	86	384
B, 335	GM967_C10_169R4_076.fsa	302.915	754	4997
B, 336	GM967_C10_169R4_076.fsa	303.917	121	573
B, 337	GM967_C10_169R4_076.fsa	304.836	226	1202
B, 338	GM967_C10_169R4_076.fsa	305.924	228	1255
B, 339	GM967_C10_169R4_076.fsa	307.013	206	1182
B, 340	GM967_C10_169R4_076.fsa	308.104	594	3683
B, 341	GM967_C10_169R4_076.fsa	309.196	146	707
B, 342	GM967_C10_169R4_076.fsa	310.205	54	222
B, 343	GM967_C10_169R4_076.fsa	311.047	86	444
B, 344	GM967_C10_169R4_076.fsa	312.058	41	134
B, 345	GM967_C10_169R4_076.fsa	313.155	567	3768
B, 346	GM967_C10_169R4_076.fsa	314.086	230	1424
B, 347	GM967_C10_169R4_076.fsa	315.285	188	954
B, 348	GM967_C10_169R4_076.fsa	316.313	345	2022
B, 349	GM967_C10_169R4_076.fsa	317.428	316	1753
B, 350	GM967_C10_169R4_076.fsa	318.371	155	761
B, 351	GM967_C10_169R4_076.fsa	319.4	410	2456
B, 352	GM967_C10_169R4_076.fsa	320.422	198	1039
B, 353	GM967_C10_169R4_076.fsa	321.349	229	1284
B, 354	GM967_C10_169R4_076.fsa	322.276	120	587
B, 355	GM967_C10_169R4_076.fsa	323.286	101	496
B, 356	GM967_C10_169R4_076.fsa	325.22	1204	9316
B, 357	GM967_C10_169R4_076.fsa	326.312	396	2716
B, 358	GM967_C10_169R4_076.fsa	327.402	34	152
B, 359	GM967_C10_169R4_076.fsa	328.492	314	2048
B, 360	GM967_C10_169R4_076.fsa	329.581	87	440
B, 361	GM967_C10_169R4_076.fsa	330.668	586	4398
B, 362	GM967_C10_169R4_076.fsa	331.588	509	3890
B, 363	GM967_C10_169R4_076.fsa	333.342	1364	10734
B, 364	GM967_C10_169R4_076.fsa	334.343	521	3807
B, 365	GM967_C10_169R4_076.fsa	335.26	41	175
B, 366	GM967_C10_169R4_076.fsa	337.091	867	6836
B, 367	GM967_C10_169R4_076.fsa	338.173	99	623
B, 368	GM967_C10_169R4_076.fsa	339.004	14	64
B, 369	GM967_C10_169R4_076.fsa	340.084	73	397
B, 370	GM967_C10_169R4_076.fsa	341.263	520	3942
B, 371	GM967_C10_169R4_076.fsa	343.115	113	700
B, 372	GM967_C10_169R4_076.fsa	344.377	145	926
B, 373	GM967_C10_169R4_076.fsa	345.47	101	605
B, 374	GM967_C10_169R4_076.fsa	346.396	18	75
B, 375	GM967_C10_169R4_076.fsa	347.489	577	4359
B, 376	GM967_C10_169R4_076.fsa	348.413	123	748
B, 377	GM967_C10_169R4_076.fsa	349.422	269	1927
B, 378	GM967_C10_169R4_076.fsa	350.515	12	48
B, 379	GM967_C10_169R4_076.fsa	351.439	202	1301
B, 380	GM967_C10_169R4_076.fsa	352.279	10	41
B, 381	GM967_C10_169R4_076.fsa	353.538	215	1505
B, 382	GM967_C10_169R4_076.fsa	355.385	340	2607
B, 383	GM967_C10_169R4_076.fsa	356.477	35	150
B, 384	GM967_C10_169R4_076.fsa	357.483	132	741
B, 385	GM967_C10_169R4_076.fsa	359.497	213	1478
B, 386	GM967_C10_169R4_076.fsa	360.414	30	125
B, 387	GM967_C10_169R4_076.fsa	361.409	143	987
B, 388	GM967_C10_169R4_076.fsa	362.404	80	384
B, 389	GM967_C10_169R4_076.fsa	363.399	39	163
B, 390	GM967_C10_169R4_076.fsa	364.312	49	276
B, 391	GM967_C10_169R4_076.fsa	365.39	256	2046
B, 392	GM967_C10_169R4_076.fsa	366.303	134	942
B, 393	GM967_C10_169R4_076.fsa	368.46	885	6974
B, 394	GM967_C10_169R4_076.fsa	370.285	854	6823
B, 395	GM967_C10_169R4_076.fsa	372.028	12	32
B, 396	GM967_C10_169R4_076.fsa	373.107	847	7187
B, 397	GM967_C10_169R4_076.fsa	374.187	134	833
B, 398	GM967_C10_169R4_076.fsa	376.013	1491	12264
B, 399	GM967_C10_169R4_076.fsa	377.923	315	2281
B, 400	GM967_C10_169R4_076.fsa	379.917	158	1169
B, 401	GM967_C10_169R4_076.fsa	381.098	73	394
B, 402	GM967_C10_169R4_076.fsa	382.112	129	797
B, 403	GM967_C10_169R4_076.fsa	383.041	87	521
B, 404	GM967_C10_169R4_076.fsa	384.139	108	758
B, 405	GM967_C10_169R4_076.fsa	386.25	1000	8740
B, 406	GM967_C10_169R4_076.fsa	388.276	1840	15937
B, 407	GM967_C10_169R4_076.fsa	390.133	266	2099
B, 408	GM967_C10_169R4_076.fsa	392.158	147	984
B, 409	GM967_C10_169R4_076.fsa	393.086	10	15
B, 410	GM967_C10_169R4_076.fsa	394.267	40	213
B, 411	GM967_C10_169R4_076.fsa	395.194	60	283
B, 412	GM967_C10_169R4_076.fsa	396.291	315	2480
B, 413	GM967_C10_169R4_076.fsa	397.302	106	739
B, 414	GM967_C10_169R4_076.fsa	398.23	146	996
B, 415	GM967_C10_169R4_076.fsa	400.164	445	3967
B, 416	GM967_C10_169R4_076.fsa	400.987	233	1692
B, 417	GM967_C10_169R4_076.fsa	403.046	800	6874
B, 418	GM967_C10_169R4_076.fsa	405.11	1042	8995
B, 419	GM967_C10_169R4_076.fsa	408.007	480	3906
B, 420	GM967_C10_169R4_076.fsa	409.003	139	941
B, 421	GM967_C10_169R4_076.fsa	410	458	4537
B, 422	GM967_C10_169R4_076.fsa	410.998	99	526
B, 423	GM967_C10_169R4_076.fsa	411.748	5	17
B, 424	GM967_C10_169R4_076.fsa	412.831	200	1606
B, 425	GM967_C10_169R4_076.fsa	413.833	42	183
B, 426	GM967_C10_169R4_076.fsa	414.77	33	166
B, 427	GM967_C10_169R4_076.fsa	415.796	163	1170
B, 428	GM967_C10_169R4_076.fsa	416.824	58	286
B, 429	GM967_C10_169R4_076.fsa	417.853	141	1164
B, 430	GM967_C10_169R4_076.fsa	418.712	455	4124
B, 431	GM967_C10_169R4_076.fsa	420.843	228	1650
B, 432	GM967_C10_169R4_076.fsa	421.77	684	6599
B, 433	GM967_C10_169R4_076.fsa	424.634	296	2450
B, 434	GM967_C10_169R4_076.fsa	425.728	112	858
B, 435	GM967_C10_169R4_076.fsa	427.663	1038	9419
B, 436	GM967_C10_169R4_076.fsa	430.605	303	2927
B, 437	GM967_C10_169R4_076.fsa	432.621	175	1358
B, 438	GM967_C10_169R4_076.fsa	433.628	130	1014
B, 439	GM967_C10_169R4_076.fsa	435.474	476	4369
B, 440	GM967_C10_169R4_076.fsa	436.396	126	861
B, 441	GM967_C10_169R4_076.fsa	438.408	151	987
B, 442	GM967_C10_169R4_076.fsa	439.414	626	6164
B, 443	GM967_C10_169R4_076.fsa	441.361	239	1976
B, 444	GM967_C10_169R4_076.fsa	442.552	369	3218
B, 445	GM967_C10_169R4_076.fsa	443.489	22	96
B, 446	GM967_C10_169R4_076.fsa	445.279	311	2578
B, 447	GM967_C10_169R4_076.fsa	447.24	187	1300
B, 448	GM967_C10_169R4_076.fsa	449.375	441	4068
B, 449	GM967_C10_169R4_076.fsa	450.315	97	538
B, 450	GM967_C10_169R4_076.fsa	451.598	131	787
B, 451	GM967_C10_169R4_076.fsa	452.625	419	3481
B, 452	GM967_C10_169R4_076.fsa	453.567	9	33
B, 453	GM967_C10_169R4_076.fsa	455.623	163	1441
B, 454	GM967_C10_169R4_076.fsa	456.566	117	933
B, 455	GM967_C10_169R4_076.fsa	458.368	1124	10874
B, 456	GM967_C10_169R4_076.fsa	459.399	1471	15347
B, 457	GM967_C10_169R4_076.fsa	461.277	85	571
B, 458	GM967_C10_169R4_076.fsa	464.348	520	6758
B, 459	GM967_C10_169R4_076.fsa	466.314	7	17
B, 460	GM967_C10_169R4_076.fsa	467.256	174	1429
B, 461	GM967_C10_169R4_076.fsa	468.455	62	410
B, 462	GM967_C10_169R4_076.fsa	469.999	472	4581
B, 463	GM967_C10_169R4_076.fsa	471.202	445	4502
B, 464	GM967_C10_169R4_076.fsa	472.233	164	1289
B, 465	GM967_C10_169R4_076.fsa	473.18	22	77
B, 466	GM967_C10_169R4_076.fsa	474.299	171	1420
B, 467	GM967_C10_169R4_076.fsa	475.161	217	1667
B, 468	GM967_C10_169R4_076.fsa	477.319	681	5326
B, 469	GM967_C10_169R4_076.fsa	480.176	246	1993
B, 470	GM967_C10_169R4_076.fsa	481.322	328	3642
B, 471	GM967_C10_169R4_076.fsa	482.91	909	11514
B, 472	GM967_C10_169R4_076.fsa	484.94	162	955
B, 473	GM967_C10_169R4_076.fsa	486.088	555	5148
B, 474	GM967_C10_169R4_076.fsa	486.972	540	4398
B, 475	GM967_C10_169R4_076.fsa	488.652	78	689
B, 476	GM967_C10_169R4_076.fsa	489.713	57	300
B, 477	GM967_C10_169R4_076.fsa	490.775	27	65
B, 478	GM967_C10_169R4_076.fsa	492.103	21	61
B, 479	GM967_C10_169R4_076.fsa	495.294	31760	333283
B, 480	GM967_C10_169R4_076.fsa	496.803	31760	343735
B, 481	GM967_C10_169R4_076.fsa	499.378	5	10
B, 482	GM967_C10_169R4_076.fsa	500.689	171	1686
B, 483	GM967_C10_169R4_076.fsa	501.812	166	1781
B, 484	GM967_C10_169R4_076.fsa	503.11	15	47
B, 485	GM967_C10_169R4_076.fsa	505.109	71	675
B, 486	GM967_C10_169R4_076.fsa	505.981	90	781
B, 487	GM967_C10_169R4_076.fsa	509.047	30	254
B, 488	GM967_C10_169R4_076.fsa	510.456	30	220
B, 489	GM967_C10_169R4_076.fsa	511.251	29	194
B, 490	GM967_C10_169R4_076.fsa	512.224	16	89
B, 491	GM967_C10_169R4_076.fsa	515.381	12	50
B, 492	GM967_C10_169R4_076.fsa	516.21	17	79
B, 493	GM967_C10_169R4_076.fsa	517.41	10	34
B, 494	GM967_C10_169R4_076.fsa	518.797	11	44
B, 495	GM967_C10_169R4_076.fsa	521.162	13	103
B, 496	GM967_C10_169R4_076.fsa	522.501	13	47
B, 497	GM967_C10_169R4_076.fsa	524.464	16	93
B, 498	GM967_C10_169R4_076.fsa	524.999	12	99
B, 499	GM967_C10_169R4_076.fsa	527.314	11	79
B, 500	GM967_C10_169R4_076.fsa	528.026	16	88
B, 501	GM967_C10_169R4_076.fsa	531.138	10	60
B, 502	GM967_C10_169R4_076.fsa	532.115	7	28
B, 503	GM967_C10_169R4_076.fsa	532.913	20	82
B, 504	GM967_C10_169R4_076.fsa	534.333	10	87
B, 505	GM967_C10_169R4_076.fsa	536.106	9	51
B, 506	GM967_C10_169R4_076.fsa	537.168	14	73
B, 507	GM967_C10_169R4_076.fsa	539.558	19	136
B, 508	GM967_C10_169R4_076.fsa	540.454	11	65
B, 509	GM967_C10_169R4_076.fsa	541.453	17	98
B, 510	GM967_C10_169R4_076.fsa	543.091	12	24
B, 511	GM967_C10_169R4_076.fsa	544.004	13	76
B, 512	GM967_C10_169R4_076.fsa	544.917	5	18
B, 513	GM967_C10_169R4_076.fsa	546.565	11	70
B, 514	GM967_C10_169R4_076.fsa	548.493	8	23
B, 515	GM967_C10_169R4_076.fsa	549.321	9	56
B, 516	GM967_C10_169R4_076.fsa	550.427	9	40
B, 517	GM967_C10_169R4_076.fsa	551.165	13	67
B, 518	GM967_C10_169R4_076.fsa	554.499	14	107
B, 519	GM967_C10_169R4_076.fsa	555.8	8	27
B, 520	GM967_C10_169R4_076.fsa	556.544	12	49
B, 521	GM967_C10_169R4_076.fsa	557.943	9	20
B, 522	GM967_C10_169R4_076.fsa	558.69	13	67
B, 523	GM967_C10_169R4_076.fsa	559.532	11	58
B, 524	GM967_C10_169R4_076.fsa	560.374	11	50
B, 525	GM967_C10_169R4_076.fsa	562.906	14	68
B, 526	GM967_C10_169R4_076.fsa	564.504	10	63
B, 527	GM967_C10_169R4_076.fsa	565.258	13	44
B, 528	GM967_C10_169R4_076.fsa	566.955	11	55
B, 529	GM967_C10_169R4_076.fsa	568.278	11	66
B, 530	GM967_C10_169R4_076.fsa	569.225	7	40
B, 531	GM967_C10_169R4_076.fsa	571.785	8	48
B, 532	GM967_C10_169R4_076.fsa	573.212	10	39
B, 533	GM967_C10_169R4_076.fsa	573.879	8	28
B, 534	GM967_C10_169R4_076.fsa	575.404	14	69
B, 535	GM967_C10_169R4_076.fsa	576.168	10	36
B, 536	GM967_C10_169R4_076.fsa	577.22	8	32
B, 537	GM967_C10_169R4_076.fsa	578.178	8	28
B, 538	GM967_C10_169R4_076.fsa	578.944	13	106
B, 539	GM967_C10_169R4_076.fsa	581.44	15	162
B, 540	GM967_C10_169R4_076.fsa	583.461	11	34
B, 541	GM967_C10_169R4_076.fsa	585.293	10	47
B, 542	GM967_C10_169R4_076.fsa	587.614	14	81
B, 543	GM967_C10_169R4_076.fsa	589.067	10	94
B, 544	GM967_C10_169R4_076.fsa	590.232	9	38
B, 545	GM967_C10_169R4_076.fsa	591.301	9	30
B, 546	GM967_C10_169R4_076.fsa	592.079	9	29
B, 547	GM967_C10_169R4_076.fsa	593.638	13	51
B, 548	GM967_C10_169R4_076.fsa	595.102	14	75
B, 549	GM967_C10_169R4_076.fsa	597.155	15	67
B, 550	GM967_C10_169R4_076.fsa	598.233	11	42
B, 551	GM967_C10_169R4_076.fsa	599.902	17	87
B, 552	GM967_C10_169R4_076.fsa	600.777	16	80
B, 553	GM967_C10_169R4_076.fsa	601.65	11	34
B, 554	GM967_C10_169R4_076.fsa	602.524	14	62
B, 555	GM967_C10_169R4_076.fsa	604.175	8	39
B, 556	GM967_C10_169R4_076.fsa	604.952	11	45
B, 557	GM967_C10_169R4_076.fsa	607.379	12	95
B, 558	GM967_C10_169R4_076.fsa	608.35	11	93
B, 559	GM967_C10_169R4_076.fsa	609.32	12	39
B, 560	GM967_C10_169R4_076.fsa	610.485	7	44
B, 561	GM967_C10_169R4_076.fsa	611.456	9	37
B, 562	GM967_C10_169R4_076.fsa	613.592	11	43
B, 563	GM967_C10_169R4_076.fsa	615.437	9	42
B, 564	GM967_C10_169R4_076.fsa	617.864	14	105
B, 565	GM967_C10_169R4_076.fsa	619.223	11	64
B, 566	GM967_C10_169R4_076.fsa	621.359	11	48
B, 567	GM967_C10_169R4_076.fsa	622.136	17	78
B, 568	GM967_C10_169R4_076.fsa	624.466	11	48
B, 569	GM967_C10_169R4_076.fsa	625.825	11	61
B, 570	GM967_C10_169R4_076.fsa	626.505	12	50
B, 571	GM967_C10_169R4_076.fsa	627.379	11	39
B, 572	GM967_C10_169R4_076.fsa	628.35	16	59
G, 1	GM967_C10_169R4_076.fsa	29.3674	179	853
G, 2	GM967_C10_169R4_076.fsa	31.1992	85	458
G, 3	GM967_C10_169R4_076.fsa	35.9248	50	216
G, 4	GM967_C10_169R4_076.fsa	56.0099	53	279
G, 5	GM967_C10_169R4_076.fsa	60.8258	50	296
G, 6	GM967_C10_169R4_076.fsa	63.1897	55	543
G, 7	GM967_C10_169R4_076.fsa	83.3992	50	139
G, 8	GM967_C10_169R4_076.fsa	92.2376	62	447
G, 9	GM967_C10_169R4_076.fsa	93.3803	51	289
G, 10	GM967_C10_169R4_076.fsa	124.477	57	251
G, 11	GM967_C10_169R4_076.fsa	125.192	51	160
G, 12	GM967_C10_169R4_076.fsa	132.695	56	458
G, 13	GM967_C10_169R4_076.fsa	134.389	58	415
G, 14	GM967_C10_169R4_076.fsa	135.37	54	396
G, 15	GM967_C10_169R4_076.fsa	137.686	54	255
G, 16	GM967_C10_169R4_076.fsa	143.536	55	326
G, 17	GM967_C10_169R4_076.fsa	159.91	67	286
G, 18	GM967_C10_169R4_076.fsa	167.908	61	404
G, 19	GM967_C10_169R4_076.fsa	180.177	64	315
G, 20	GM967_C10_169R4_076.fsa	186.285	74	212
G, 21	GM967_C10_169R4_076.fsa	193.422	64	292
G, 22	GM967_C10_169R4_076.fsa	231.272	73	373
G, 23	GM967_C10_169R4_076.fsa	259.167	60	424
G, 24	GM967_C10_169R4_076.fsa	388.107	50	437
G, 25	GM967_C10_169R4_076.fsa	459.828	60	550
G, 26	GM967_C10_169R4_076.fsa	495.56	10850	55163
G, 27	GM967_C10_169R4_076.fsa	496.536	11357	92042
Y, 1	GM967_C10_169R4_076.fsa		57	282
Y, 2	GM967_C10_169R4_076.fsa		50	251
Y, 3	GM967_C10_169R4_076.fsa		51	158
Y, 4	GM967_C10_169R4_076.fsa		53	231
Y, 5	GM967_C10_169R4_076.fsa		52	239
Y, 6	GM967_C10_169R4_076.fsa	22.678	58	357
Y, 7	GM967_C10_169R4_076.fsa	26.1668	68	454
Y, 8	GM967_C10_169R4_076.fsa	29.0817	179	928
Y, 9	GM967_C10_169R4_076.fsa	30.9201	156	756
Y, 10	GM967_C10_169R4_076.fsa	33.3958	70	317
Y, 11	GM967_C10_169R4_076.fsa	37.6074	71	299
Y, 12	GM967_C10_169R4_076.fsa	52.1897	53	453
Y, 13	GM967_C10_169R4_076.fsa	53.4429	87	811
Y, 14	GM967_C10_169R4_076.fsa	59.1143	65	409
Y, 15	GM967_C10_169R4_076.fsa	60.7227	56	266
Y, 16	GM967_C10_169R4_076.fsa	61.9583	59	184
Y, 17	GM967_C10_169R4_076.fsa	83.496	64	510
Y, 18	GM967_C10_169R4_076.fsa	86.3929	53	236
Y, 19	GM967_C10_169R4_076.fsa	87.4513	53	152
Y, 20	GM967_C10_169R4_076.fsa	92.3329	79	313
Y, 21	GM967_C10_169R4_076.fsa	92.9997	55	511
Y, 22	GM967_C10_169R4_076.fsa	105.501	61	268
Y, 23	GM967_C10_169R4_076.fsa	112.424	52	198
Y, 24	GM967_C10_169R4_076.fsa	115.28	52	300
Y, 25	GM967_C10_169R4_076.fsa	125.729	50	345
Y, 26	GM967_C10_169R4_076.fsa	134.122	50	237
Y, 27	GM967_C10_169R4_076.fsa	137.151	90	521
Y, 28	GM967_C10_169R4_076.fsa	144.714	54	215
Y, 29	GM967_C10_169R4_076.fsa	145.529	59	210
Y, 30	GM967_C10_169R4_076.fsa	146.526	56	259
Y, 31	GM967_C10_169R4_076.fsa	147.793	51	243
Y, 32	GM967_C10_169R4_076.fsa	149.332	50	343
Y, 33	GM967_C10_169R4_076.fsa	152.861	57	364
Y, 34	GM967_C10_169R4_076.fsa	154.669	53	481
Y, 35	GM967_C10_169R4_076.fsa	159.729	68	490
Y, 36	GM967_C10_169R4_076.fsa	161.425	50	298
Y, 37	GM967_C10_169R4_076.fsa	167.731	72	369
Y, 38	GM967_C10_169R4_076.fsa	178.065	51	470
Y, 39	GM967_C10_169R4_076.fsa	179.824	64	343
Y, 40	GM967_C10_169R4_076.fsa	180.444	54	224
Y, 41	GM967_C10_169R4_076.fsa	184.163	53	293
Y, 42	GM967_C10_169R4_076.fsa	185.931	105	597
Y, 43	GM967_C10_169R4_076.fsa	188.05	55	201
Y, 44	GM967_C10_169R4_076.fsa	189.02	51	266
Y, 45	GM967_C10_169R4_076.fsa	193.07	75	368
Y, 46	GM967_C10_169R4_076.fsa	195.793	51	409
Y, 47	GM967_C10_169R4_076.fsa	201.385	52	259
Y, 48	GM967_C10_169R4_076.fsa	207.352	68	405
Y, 49	GM967_C10_169R4_076.fsa	213.224	61	341
Y, 50	GM967_C10_169R4_076.fsa	224.864	54	118
Y, 51	GM967_C10_169R4_076.fsa	225.718	52	419
Y, 52	GM967_C10_169R4_076.fsa	226.999	53	207
Y, 53	GM967_C10_169R4_076.fsa	231.87	57	310
Y, 54	GM967_C10_169R4_076.fsa	237.688	50	196
Y, 55	GM967_C10_169R4_076.fsa	239.914	54	216
Y, 56	GM967_C10_169R4_076.fsa	244.314	50	327
Y, 57	GM967_C10_169R4_076.fsa	247.381	54	296
Y, 58	GM967_C10_169R4_076.fsa	248.167	65	177
Y, 59	GM967_C10_169R4_076.fsa	254.309	60	204
Y, 60	GM967_C10_169R4_076.fsa	267.629	51	131
Y, 61	GM967_C10_169R4_076.fsa	268.561	52	162
Y, 62	GM967_C10_169R4_076.fsa	279.153	56	133
Y, 63	GM967_C10_169R4_076.fsa	285.952	50	278
Y, 64	GM967_C10_169R4_076.fsa	289.888	65	343
Y, 65	GM967_C10_169R4_076.fsa	300.749	59	314
Y, 66	GM967_C10_169R4_076.fsa	304.335	64	373
Y, 67	GM967_C10_169R4_076.fsa	310.963	54	192
Y, 68	GM967_C10_169R4_076.fsa	314.514	50	495
Y, 69	GM967_C10_169R4_076.fsa	325.136	51	304
Y, 70	GM967_C10_169R4_076.fsa	335.426	50	270
Y, 71	GM967_C10_169R4_076.fsa	354.462	52	325
Y, 72	GM967_C10_169R4_076.fsa	361.658	54	186
Y, 73	GM967_C10_169R4_076.fsa	367.381	50	258
Y, 74	GM967_C10_169R4_076.fsa	386.419	50	415
Y, 75	GM967_C10_169R4_076.fsa	404.614	52	253
Y, 76	GM967_C10_169R4_076.fsa	415.54	62	379
Y, 77	GM967_C10_169R4_076.fsa	418.282	58	329
Y, 78	GM967_C10_169R4_076.fsa	421.854	62	483
Y, 79	GM967_C10_169R4_076.fsa	427.243	53	349
Y, 80	GM967_C10_169R4_076.fsa	438.492	52	173
Y, 81	GM967_C10_169R4_076.fsa	441.361	76	324
Y, 82	GM967_C10_169R4_076.fsa	442.808	58	120
Y, 83	GM967_C10_169R4_076.fsa	449.974	52	199
Y, 84	GM967_C10_169R4_076.fsa	458.025	58	250
Y, 85	GM967_C10_169R4_076.fsa	459.055	66	338
Y, 86	GM967_C10_169R4_076.fsa	460.17	53	290
Y, 87	GM967_C10_169R4_076.fsa	477.578	78	555
Y, 88	GM967_C10_169R4_076.fsa	478.875	56	409
Y, 89	GM967_C10_169R4_076.fsa	484.234	52	189
Y, 90	GM967_C10_169R4_076.fsa	486.353	93	371
Y, 91	GM967_C10_169R4_076.fsa	493.698	72	225
Y, 92	GM967_C10_169R4_076.fsa	495.915	10125	101123
Y, 93	GM967_C10_169R4_076.fsa	496.98	10501	42704
Y, 94	GM967_C10_169R4_076.fsa	498.578	56	343
Y, 95	GM967_C10_169R4_076.fsa	500.431	62	344
Y, 96	GM967_C10_169R4_076.fsa	539.823	54	317
Y, 97	GM967_C10_169R4_076.fsa	580	51	227
Y, 98	GM967_C10_169R4_076.fsa	622.233	50	238
R, 1	GM967_C10_169R4_076.fsa		52	389
R, 2	GM967_C10_169R4_076.fsa		51	284
R, 3	GM967_C10_169R4_076.fsa		60	297
R, 4	GM967_C10_169R4_076.fsa		50	161
R, 5	GM967_C10_169R4_076.fsa		50	321
R, 6	GM967_C10_169R4_076.fsa	29.3674	103	497
R, 7	GM967_C10_169R4_076.fsa	31.4772	60	282
R, 8	GM967_C10_169R4_076.fsa	39.002	56	276
R, 9	GM967_C10_169R4_076.fsa	57.5226	57	408
R, 10	GM967_C10_169R4_076.fsa	59.4103	50	209
R, 11	GM967_C10_169R4_076.fsa	64.723	62	144
R, 12	GM967_C10_169R4_076.fsa	81.0705	73	509
R, 13	GM967_C10_169R4_076.fsa	82.3331	57	509
R, 14	GM967_C10_169R4_076.fsa	84.2699	61	264
R, 15	GM967_C10_169R4_076.fsa	89.2749	51	210
R, 16	GM967_C10_169R4_076.fsa	92.047	68	376
R, 17	GM967_C10_169R4_076.fsa	116.192	53	375
R, 18	GM967_C10_169R4_076.fsa	116.92	54	303
R, 19	GM967_C10_169R4_076.fsa	118.009	50	431
R, 20	GM967_C10_169R4_076.fsa	118.644	53	421
R, 21	GM967_C10_169R4_076.fsa	128.946	53	200
R, 22	GM967_C10_169R4_076.fsa	138.22	72	596
R, 23	GM967_C10_169R4_076.fsa	147.522	72	200
R, 24	GM967_C10_169R4_076.fsa	148.789	52	122
R, 25	GM967_C10_169R4_076.fsa	152.228	55	291
R, 26	GM967_C10_169R4_076.fsa	177.273	52	349
R, 27	GM967_C10_169R4_076.fsa	186.285	61	252
R, 28	GM967_C10_169R4_076.fsa	190.959	51	184
R, 29	GM967_C10_169R4_076.fsa	208.216	64	339
R, 30	GM967_C10_169R4_076.fsa	220.597	57	221
R, 31	GM967_C10_169R4_076.fsa	237.859	56	254
R, 32	GM967_C10_169R4_076.fsa	242.732	68	461
R, 33	GM967_C10_169R4_076.fsa	251.863	52	262
R, 34	GM967_C10_169R4_076.fsa	259.167	75	277
R, 35	GM967_C10_169R4_076.fsa	261.187	56	317
R, 36	GM967_C10_169R4_076.fsa	302.498	53	274
R, 37	GM967_C10_169R4_076.fsa	307.852	73	361
R, 38	GM967_C10_169R4_076.fsa	344.882	53	191
R, 39	GM967_C10_169R4_076.fsa	361.327	57	384
R, 40	GM967_C10_169R4_076.fsa	378.92	60	362
R, 41	GM967_C10_169R4_076.fsa	382.281	53	199
R, 42	GM967_C10_169R4_076.fsa	401.974	55	249
R, 43	GM967_C10_169R4_076.fsa	416.396	57	436
R, 44	GM967_C10_169R4_076.fsa	418.368	58	295
R, 45	GM967_C10_169R4_076.fsa	421.265	51	217
R, 46	GM967_C10_169R4_076.fsa	441.786	51	253
R, 47	GM967_C10_169R4_076.fsa	458.454	56	295
R, 48	GM967_C10_169R4_076.fsa	465.715	57	273
R, 49	GM967_C10_169R4_076.fsa	478.183	62	498
R, 50	GM967_C10_169R4_076.fsa	482.998	60	365
R, 51	GM967_C10_169R4_076.fsa	485.735	53	150
R, 52	GM967_C10_169R4_076.fsa	486.972	60	293
R, 53	GM967_C10_169R4_076.fsa	487.767	53	220
R, 54	GM967_C10_169R4_076.fsa	494.762	103	491
R, 55	GM967_C10_169R4_076.fsa	495.56	1483	3417
R, 56	GM967_C10_169R4_076.fsa	496.536	4936	21981
R, 57	GM967_C10_169R4_076.fsa	497.424	113	497
R, 58	GM967_C10_169R4_076.fsa	529.894	61	283
R, 59	GM967_C10_169R4_076.fsa	534.067	55	141
R, 60	GM967_C10_169R4_076.fsa	547.391	52	342
R, 61	GM967_C10_169R4_076.fsa	548.769	55	158
R, 62	GM967_C10_169R4_076.fsa	556.079	57	388
R, 63	GM967_C10_169R4_076.fsa	620.097	56	199
O, 1	GM967_C10_169R4_076.fsa	20	3529	34312
O, 2	GM967_C10_169R4_076.fsa	30.077	61	284
O, 3	GM967_C10_169R4_076.fsa	40	3246	22785
O, 4	GM967_C10_169R4_076.fsa	60	6146	33555
O, 5	GM967_C10_169R4_076.fsa	60.9289	63	373
O, 6	GM967_C10_169R4_076.fsa	80	4016	23008
O, 7	GM967_C10_169R4_076.fsa	100	6529	34392
O, 8	GM967_C10_169R4_076.fsa	101.429	82	771
O, 9	GM967_C10_169R4_076.fsa	114	7628	39632
O, 10	GM967_C10_169R4_076.fsa	115.189	96	852
O, 11	GM967_C10_169R4_076.fsa	120	6177	32116
O, 12	GM967_C10_169R4_076.fsa	121.254	81	675
O, 13	GM967_C10_169R4_076.fsa	140	5107	25791
O, 14	GM967_C10_169R4_076.fsa	141.36	58	554
O, 15	GM967_C10_169R4_076.fsa	160	5588	28494
O, 16	GM967_C10_169R4_076.fsa	161.158	75	670
O, 17	GM967_C10_169R4_076.fsa	180	6772	34246
O, 18	GM967_C10_169R4_076.fsa	181.153	100	846
O, 19	GM967_C10_169R4_076.fsa	200	5332	27841
O, 20	GM967_C10_169R4_076.fsa	201.298	56	471
O, 21	GM967_C10_169R4_076.fsa	214	5248	28073
O, 22	GM967_C10_169R4_076.fsa	214.957	84	654
O, 23	GM967_C10_169R4_076.fsa	220	4110	23373
O, 24	GM967_C10_169R4_076.fsa	220.768	54	493
O, 25	GM967_C10_169R4_076.fsa	240	5918	33748
O, 26	GM967_C10_169R4_076.fsa	240.97	81	673
O, 27	GM967_C10_169R4_076.fsa	250	2737	16685
O, 28	GM967_C10_169R4_076.fsa	260	4162	26127
O, 29	GM967_C10_169R4_076.fsa	280	4376	29416
O, 30	GM967_C10_169R4_076.fsa	300	4332	29967
O, 31	GM967_C10_169R4_076.fsa	314	2750	20143
O, 32	GM967_C10_169R4_076.fsa	320	3052	23356
O, 33	GM967_C10_169R4_076.fsa	321.012	54	303
O, 34	GM967_C10_169R4_076.fsa	340	3833	30215
O, 35	GM967_C10_169R4_076.fsa	360	3129	25928
O, 36	GM967_C10_169R4_076.fsa	380	2360	19800
O, 37	GM967_C10_169R4_076.fsa	400	3173	28564
O, 38	GM967_C10_169R4_076.fsa	401.151	69	452
O, 39	GM967_C10_169R4_076.fsa	414	3063	28322
O, 40	GM967_C10_169R4_076.fsa	415.197	58	356
O, 41	GM967_C10_169R4_076.fsa	420	2878	27051
O, 42	GM967_C10_169R4_076.fsa	440	3508	33839
O, 43	GM967_C10_169R4_076.fsa	441.361	52	230
O, 44	GM967_C10_169R4_076.fsa	444.767	52	514
O, 45	GM967_C10_169R4_076.fsa	460	3927	39346
O, 46	GM967_C10_169R4_076.fsa	480	3990	38709
O, 47	GM967_C10_169R4_076.fsa	495.56	725	2246
O, 48	GM967_C10_169R4_076.fsa	496.536	1005	5630
O, 49	GM967_C10_169R4_076.fsa	500	1353	18368
O, 50	GM967_C10_169R4_076.fsa	514	1811	20256
O, 51	GM967_C10_169R4_076.fsa	520	4081	45500
O, 52	GM967_C10_169R4_076.fsa	540	3307	38244
O, 53	GM967_C10_169R4_076.fsa	560	2152	24899
O, 54	GM967_C10_169R4_076.fsa	580	3337	38603
O, 55	GM967_C10_169R4_076.fsa	600	2236	25410

## Sheet: 169R5
Dye/Sample Peak	Sample File Name	Size	Height	Area in Point
B, 1	GM967_C11_169R5_091.fsa		12	66
B, 2	GM967_C11_169R5_091.fsa		13	109
B, 3	GM967_C11_169R5_091.fsa		12	71
B, 4	GM967_C11_169R5_091.fsa		12	65
B, 5	GM967_C11_169R5_091.fsa		11	72
B, 6	GM967_C11_169R5_091.fsa		17	95
B, 7	GM967_C11_169R5_091.fsa		11	56
B, 8	GM967_C11_169R5_091.fsa		12	74
B, 9	GM967_C11_169R5_091.fsa		14	107
B, 10	GM967_C11_169R5_091.fsa		16	74
B, 11	GM967_C11_169R5_091.fsa		14	44
B, 12	GM967_C11_169R5_091.fsa		14	58
B, 13	GM967_C11_169R5_091.fsa		10	49
B, 14	GM967_C11_169R5_091.fsa		8	60
B, 15	GM967_C11_169R5_091.fsa		13	67
B, 16	GM967_C11_169R5_091.fsa		13	43
B, 17	GM967_C11_169R5_091.fsa		5	21
B, 18	GM967_C11_169R5_091.fsa		9	69
B, 19	GM967_C11_169R5_091.fsa		14	78
B, 20	GM967_C11_169R5_091.fsa		10	70
B, 21	GM967_C11_169R5_091.fsa		10	62
B, 22	GM967_C11_169R5_091.fsa		14	82
B, 23	GM967_C11_169R5_091.fsa		39	168
B, 24	GM967_C11_169R5_091.fsa		17	95
B, 25	GM967_C11_169R5_091.fsa		13	47
B, 26	GM967_C11_169R5_091.fsa		9	20
B, 27	GM967_C11_169R5_091.fsa		14	55
B, 28	GM967_C11_169R5_091.fsa		11	67
B, 29	GM967_C11_169R5_091.fsa		8	44
B, 30	GM967_C11_169R5_091.fsa		11	40
B, 31	GM967_C11_169R5_091.fsa		5	22
B, 32	GM967_C11_169R5_091.fsa		15	60
B, 33	GM967_C11_169R5_091.fsa		11	63
B, 34	GM967_C11_169R5_091.fsa		12	73
B, 35	GM967_C11_169R5_091.fsa		6	30
B, 36	GM967_C11_169R5_091.fsa		11	54
B, 37	GM967_C11_169R5_091.fsa		9	36
B, 38	GM967_C11_169R5_091.fsa		7	30
B, 39	GM967_C11_169R5_091.fsa		12	74
B, 40	GM967_C11_169R5_091.fsa		8	47
B, 41	GM967_C11_169R5_091.fsa		14	72
B, 42	GM967_C11_169R5_091.fsa		12	77
B, 43	GM967_C11_169R5_091.fsa		10	50
B, 44	GM967_C11_169R5_091.fsa		10	50
B, 45	GM967_C11_169R5_091.fsa		9	25
B, 46	GM967_C11_169R5_091.fsa		7	18
B, 47	GM967_C11_169R5_091.fsa		13	41
B, 48	GM967_C11_169R5_091.fsa		9	39
B, 49	GM967_C11_169R5_091.fsa		7	26
B, 50	GM967_C11_169R5_091.fsa		9	46
B, 51	GM967_C11_169R5_091.fsa		8	30
B, 52	GM967_C11_169R5_091.fsa		13	125
B, 53	GM967_C11_169R5_091.fsa		15	137
B, 54	GM967_C11_169R5_091.fsa		11	53
B, 55	GM967_C11_169R5_091.fsa		14	49
B, 56	GM967_C11_169R5_091.fsa		10	38
B, 57	GM967_C11_169R5_091.fsa		13	86
B, 58	GM967_C11_169R5_091.fsa		104	722
B, 59	GM967_C11_169R5_091.fsa		20	103
B, 60	GM967_C11_169R5_091.fsa		15	88
B, 61	GM967_C11_169R5_091.fsa		22	104
B, 62	GM967_C11_169R5_091.fsa		13	62
B, 63	GM967_C11_169R5_091.fsa		27	235
B, 64	GM967_C11_169R5_091.fsa		28	171
B, 65	GM967_C11_169R5_091.fsa		30	151
B, 66	GM967_C11_169R5_091.fsa		50	240
B, 67	GM967_C11_169R5_091.fsa		9	58
B, 68	GM967_C11_169R5_091.fsa		966	7360
B, 69	GM967_C11_169R5_091.fsa		550	5625
B, 70	GM967_C11_169R5_091.fsa		813	4933
B, 71	GM967_C11_169R5_091.fsa		551	3400
B, 72	GM967_C11_169R5_091.fsa	0.4167	43	189
B, 73	GM967_C11_169R5_091.fsa	1.9444	240	1817
B, 74	GM967_C11_169R5_091.fsa	4.1667	190	1193
B, 75	GM967_C11_169R5_091.fsa	5.8333	47	281
B, 76	GM967_C11_169R5_091.fsa	7.3611	53	273
B, 77	GM967_C11_169R5_091.fsa	8.75	18	69
B, 78	GM967_C11_169R5_091.fsa	11.25	131	524
B, 79	GM967_C11_169R5_091.fsa	12.3611	50	148
B, 80	GM967_C11_169R5_091.fsa	13.6111	212	1016
B, 81	GM967_C11_169R5_091.fsa	15.4167	71	575
B, 82	GM967_C11_169R5_091.fsa	17.2222	108	915
B, 83	GM967_C11_169R5_091.fsa	19.0278	131	512
B, 84	GM967_C11_169R5_091.fsa	20.7846	1487	7580
B, 85	GM967_C11_169R5_091.fsa	22.332	775	4421
B, 86	GM967_C11_169R5_091.fsa	23.5495	739	4402
B, 87	GM967_C11_169R5_091.fsa	24.898	85	564
B, 88	GM967_C11_169R5_091.fsa	27.3856	250	697
B, 89	GM967_C11_169R5_091.fsa	29.378	20324	112006
B, 90	GM967_C11_169R5_091.fsa	31.0468	9757	60486
B, 91	GM967_C11_169R5_091.fsa	33.3518	3454	17938
B, 92	GM967_C11_169R5_091.fsa	35.0692	1277	5916
B, 93	GM967_C11_169R5_091.fsa	36.1073	2278	12183
B, 94	GM967_C11_169R5_091.fsa	37.6382	903	4145
B, 95	GM967_C11_169R5_091.fsa	39.0147	1075	4457
B, 96	GM967_C11_169R5_091.fsa	40.6929	662	3900
B, 97	GM967_C11_169R5_091.fsa	41.8383	23	109
B, 98	GM967_C11_169R5_091.fsa	43.8709	348	2051
B, 99	GM967_C11_169R5_091.fsa	45.095	1303	7838
B, 100	GM967_C11_169R5_091.fsa	46.961	897	5373
B, 101	GM967_C11_169R5_091.fsa	48.152	81	474
B, 102	GM967_C11_169R5_091.fsa	49.8622	7	22
B, 103	GM967_C11_169R5_091.fsa	52.068	1066	4178
B, 104	GM967_C11_169R5_091.fsa	53.7201	3276	21130
B, 105	GM967_C11_169R5_091.fsa	56.0534	1215	5928
B, 106	GM967_C11_169R5_091.fsa	57.2519	1443	8037
B, 107	GM967_C11_169R5_091.fsa	58.0439	435	1923
B, 108	GM967_C11_169R5_091.fsa	59.1239	1002	4623
B, 109	GM967_C11_169R5_091.fsa	60.8143	1379	6631
B, 110	GM967_C11_169R5_091.fsa	62.4373	1489	7830
B, 111	GM967_C11_169R5_091.fsa	63.347	201	782
B, 112	GM967_C11_169R5_091.fsa	65.0587	991	5143
B, 113	GM967_C11_169R5_091.fsa	66.4622	864	3972
B, 114	GM967_C11_169R5_091.fsa	67.86	139	696
B, 115	GM967_C11_169R5_091.fsa	69.2522	229	1032
B, 116	GM967_C11_169R5_091.fsa	70.5399	561	2698
B, 117	GM967_C11_169R5_091.fsa	71.6259	185	1200
B, 118	GM967_C11_169R5_091.fsa	73.1012	1809	9064
B, 119	GM967_C11_169R5_091.fsa	74.2769	749	3599
B, 120	GM967_C11_169R5_091.fsa	75.6436	210	1010
B, 121	GM967_C11_169R5_091.fsa	77.0049	151	577
B, 122	GM967_C11_169R5_091.fsa	78.1674	560	2555
B, 123	GM967_C11_169R5_091.fsa	79.1331	152	629
B, 124	GM967_C11_169R5_091.fsa	80.1916	560	2634
B, 125	GM967_C11_169R5_091.fsa	81.1487	2082	10485
B, 126	GM967_C11_169R5_091.fsa	82.3907	145	581
B, 127	GM967_C11_169R5_091.fsa	83.3446	1532	7913
B, 128	GM967_C11_169R5_091.fsa	84.2018	168	734
B, 129	GM967_C11_169R5_091.fsa	85.4381	38	87
B, 130	GM967_C11_169R5_091.fsa	86.4823	1273	5876
B, 131	GM967_C11_169R5_091.fsa	87.4302	1236	6223
B, 132	GM967_C11_169R5_091.fsa	88.8494	2977	14554
B, 133	GM967_C11_169R5_091.fsa	89.9825	669	2834
B, 134	GM967_C11_169R5_091.fsa	90.8311	83	240
B, 135	GM967_C11_169R5_091.fsa	92.0548	4684	23144
B, 136	GM967_C11_169R5_091.fsa	93.2763	2656	12699
B, 137	GM967_C11_169R5_091.fsa	94.5891	390	2029
B, 138	GM967_C11_169R5_091.fsa	95.5252	767	3955
B, 139	GM967_C11_169R5_091.fsa	96.2732	927	4653
B, 140	GM967_C11_169R5_091.fsa	97.6732	134	621
B, 141	GM967_C11_169R5_091.fsa	98.698	75	326
B, 142	GM967_C11_169R5_091.fsa	99.7212	89	380
B, 143	GM967_C11_169R5_091.fsa	100.664	316	1386
B, 144	GM967_C11_169R5_091.fsa	101.894	365	1643
B, 145	GM967_C11_169R5_091.fsa	102.838	515	2514
B, 146	GM967_C11_169R5_091.fsa	103.591	174	684
B, 147	GM967_C11_169R5_091.fsa	104.343	257	1072
B, 148	GM967_C11_169R5_091.fsa	105.469	484	2155
B, 149	GM967_C11_169R5_091.fsa	106.404	157	562
B, 150	GM967_C11_169R5_091.fsa	107.525	336	1519
B, 151	GM967_C11_169R5_091.fsa	108.363	244	1033
B, 152	GM967_C11_169R5_091.fsa	109.199	754	3502
B, 153	GM967_C11_169R5_091.fsa	110.312	156	647
B, 154	GM967_C11_169R5_091.fsa	111.329	519	2227
B, 155	GM967_C11_169R5_091.fsa	112.621	661	3183
B, 156	GM967_C11_169R5_091.fsa	113.449	2035	10267
B, 157	GM967_C11_169R5_091.fsa	114.271	1132	5180
B, 158	GM967_C11_169R5_091.fsa	115.442	1049	4882
B, 159	GM967_C11_169R5_091.fsa	116.34	375	1628
B, 160	GM967_C11_169R5_091.fsa	117.415	437	1948
B, 161	GM967_C11_169R5_091.fsa	118.398	302	1298
B, 162	GM967_C11_169R5_091.fsa	119.556	173	686
B, 163	GM967_C11_169R5_091.fsa	120.618	1142	5063
B, 164	GM967_C11_169R5_091.fsa	121.679	481	1917
B, 165	GM967_C11_169R5_091.fsa	122.562	693	2961
B, 166	GM967_C11_169R5_091.fsa	123.445	505	2117
B, 167	GM967_C11_169R5_091.fsa	124.239	2851	14196
B, 168	GM967_C11_169R5_091.fsa	125.033	1090	4992
B, 169	GM967_C11_169R5_091.fsa	126.268	1243	5813
B, 170	GM967_C11_169R5_091.fsa	127.15	126	477
B, 171	GM967_C11_169R5_091.fsa	128.208	437	1980
B, 172	GM967_C11_169R5_091.fsa	129.354	499	2283
B, 173	GM967_C11_169R5_091.fsa	130.499	761	3170
B, 174	GM967_C11_169R5_091.fsa	131.292	1360	6300
B, 175	GM967_C11_169R5_091.fsa	132.437	2135	9805
B, 176	GM967_C11_169R5_091.fsa	134.109	3568	17165
B, 177	GM967_C11_169R5_091.fsa	135.253	1450	6513
B, 178	GM967_C11_169R5_091.fsa	136.132	592	2475
B, 179	GM967_C11_169R5_091.fsa	137.276	4384	21509
B, 180	GM967_C11_169R5_091.fsa	138.243	638	2868
B, 181	GM967_C11_169R5_091.fsa	139.297	783	3601
B, 182	GM967_C11_169R5_091.fsa	140.089	494	2209
B, 183	GM967_C11_169R5_091.fsa	141.253	989	4594
B, 184	GM967_C11_169R5_091.fsa	142.237	244	974
B, 185	GM967_C11_169R5_091.fsa	143.31	3507	16586
B, 186	GM967_C11_169R5_091.fsa	144.472	896	3983
B, 187	GM967_C11_169R5_091.fsa	145.544	443	1809
B, 188	GM967_C11_169R5_091.fsa	146.438	469	2077
B, 189	GM967_C11_169R5_091.fsa	147.51	1947	9508
B, 190	GM967_C11_169R5_091.fsa	148.404	530	2303
B, 191	GM967_C11_169R5_091.fsa	149.654	793	3840
B, 192	GM967_C11_169R5_091.fsa	150.904	436	1823
B, 193	GM967_C11_169R5_091.fsa	151.796	155	541
B, 194	GM967_C11_169R5_091.fsa	152.778	1043	4918
B, 195	GM967_C11_169R5_091.fsa	153.581	120	445
B, 196	GM967_C11_169R5_091.fsa	154.651	2268	10990
B, 197	GM967_C11_169R5_091.fsa	155.454	167	546
B, 198	GM967_C11_169R5_091.fsa	156.346	1913	9300
B, 199	GM967_C11_169R5_091.fsa	157.505	794	3746
B, 200	GM967_C11_169R5_091.fsa	158.485	888	4229
B, 201	GM967_C11_169R5_091.fsa	159.644	4625	22697
B, 202	GM967_C11_169R5_091.fsa	160.615	705	3249
B, 203	GM967_C11_169R5_091.fsa	161.669	595	2663
B, 204	GM967_C11_169R5_091.fsa	162.548	330	1638
B, 205	GM967_C11_169R5_091.fsa	163.688	1105	5320
B, 206	GM967_C11_169R5_091.fsa	164.565	942	4526
B, 207	GM967_C11_169R5_091.fsa	165.792	589	2387
B, 208	GM967_C11_169R5_091.fsa	166.667	1014	4405
B, 209	GM967_C11_169R5_091.fsa	167.804	5100	24464
B, 210	GM967_C11_169R5_091.fsa	168.766	571	2444
B, 211	GM967_C11_169R5_091.fsa	169.64	312	1140
B, 212	GM967_C11_169R5_091.fsa	170.426	948	4265
B, 213	GM967_C11_169R5_091.fsa	171.648	621	2675
B, 214	GM967_C11_169R5_091.fsa	172.607	409	1712
B, 215	GM967_C11_169R5_091.fsa	173.915	331	1461
B, 216	GM967_C11_169R5_091.fsa	174.785	564	2605
B, 217	GM967_C11_169R5_091.fsa	175.917	718	3298
B, 218	GM967_C11_169R5_091.fsa	176.873	1427	6731
B, 219	GM967_C11_169R5_091.fsa	177.916	1365	6338
B, 220	GM967_C11_169R5_091.fsa	178.872	267	1057
B, 221	GM967_C11_169R5_091.fsa	179.913	3765	18592
B, 222	GM967_C11_169R5_091.fsa	181.05	312	1216
B, 223	GM967_C11_169R5_091.fsa	182.099	2262	10895
B, 224	GM967_C11_169R5_091.fsa	183.235	565	2443
B, 225	GM967_C11_169R5_091.fsa	184.195	2284	11128
B, 226	GM967_C11_169R5_091.fsa	185.068	323	1277
B, 227	GM967_C11_169R5_091.fsa	186.202	3910	19252
B, 228	GM967_C11_169R5_091.fsa	187.073	105	357
B, 229	GM967_C11_169R5_091.fsa	188.031	726	3224
B, 230	GM967_C11_169R5_091.fsa	188.902	92	305
B, 231	GM967_C11_169R5_091.fsa	190.206	1088	5424
B, 232	GM967_C11_169R5_091.fsa	191.249	134	556
B, 233	GM967_C11_169R5_091.fsa	192.118	174	681
B, 234	GM967_C11_169R5_091.fsa	193.246	3540	18559
B, 235	GM967_C11_169R5_091.fsa	194.114	2970	14991
B, 236	GM967_C11_169R5_091.fsa	195.241	1551	7431
B, 237	GM967_C11_169R5_091.fsa	196.281	312	1412
B, 238	GM967_C11_169R5_091.fsa	197.146	95	381
B, 239	GM967_C11_169R5_091.fsa	198.185	1896	9580
B, 240	GM967_C11_169R5_091.fsa	199.309	194	868
B, 241	GM967_C11_169R5_091.fsa	200.428	326	1470
B, 242	GM967_C11_169R5_091.fsa	201.369	418	2059
B, 243	GM967_C11_169R5_091.fsa	202.395	586	2933
B, 244	GM967_C11_169R5_091.fsa	203.421	181	706
B, 245	GM967_C11_169R5_091.fsa	204.275	1795	8901
B, 246	GM967_C11_169R5_091.fsa	205.386	665	2970
B, 247	GM967_C11_169R5_091.fsa	206.24	638	2795
B, 248	GM967_C11_169R5_091.fsa	207.35	2942	15100
B, 249	GM967_C11_169R5_091.fsa	208.203	854	3830
B, 250	GM967_C11_169R5_091.fsa	209.142	710	3249
B, 251	GM967_C11_169R5_091.fsa	210.165	482	2250
B, 252	GM967_C11_169R5_091.fsa	211.103	65	223
B, 253	GM967_C11_169R5_091.fsa	212.211	547	2667
B, 254	GM967_C11_169R5_091.fsa	213.319	1396	7082
B, 255	GM967_C11_169R5_091.fsa	214.429	240	1020
B, 256	GM967_C11_169R5_091.fsa	215.373	958	4840
B, 257	GM967_C11_169R5_091.fsa	216.487	844	4261
B, 258	GM967_C11_169R5_091.fsa	217.687	1048	5369
B, 259	GM967_C11_169R5_091.fsa	218.801	96	452
B, 260	GM967_C11_169R5_091.fsa	219.743	1238	6868
B, 261	GM967_C11_169R5_091.fsa	220.845	148	719
B, 262	GM967_C11_169R5_091.fsa	221.944	478	2269
B, 263	GM967_C11_169R5_091.fsa	222.958	329	1400
B, 264	GM967_C11_169R5_091.fsa	223.972	563	2664
B, 265	GM967_C11_169R5_091.fsa	224.901	317	1435
B, 266	GM967_C11_169R5_091.fsa	225.915	976	4899
B, 267	GM967_C11_169R5_091.fsa	226.928	363	1676
B, 268	GM967_C11_169R5_091.fsa	228.025	1399	7759
B, 269	GM967_C11_169R5_091.fsa	229.123	1647	8861
B, 270	GM967_C11_169R5_091.fsa	230.22	238	1139
B, 271	GM967_C11_169R5_091.fsa	231.064	4719	26735
B, 272	GM967_C11_169R5_091.fsa	232.076	2189	12605
B, 273	GM967_C11_169R5_091.fsa	233.172	193	805
B, 274	GM967_C11_169R5_091.fsa	234.1	417	2106
B, 275	GM967_C11_169R5_091.fsa	235.028	1152	6241
B, 276	GM967_C11_169R5_091.fsa	235.871	136	610
B, 277	GM967_C11_169R5_091.fsa	236.798	33	108
B, 278	GM967_C11_169R5_091.fsa	237.809	445	2557
B, 279	GM967_C11_169R5_091.fsa	238.821	441	2609
B, 280	GM967_C11_169R5_091.fsa	239.832	65	320
B, 281	GM967_C11_169R5_091.fsa	240.858	238	1277
B, 282	GM967_C11_169R5_091.fsa	241.972	108	483
B, 283	GM967_C11_169R5_091.fsa	243	663	3584
B, 284	GM967_C11_169R5_091.fsa	244.027	260	1296
B, 285	GM967_C11_169R5_091.fsa	245.224	568	2907
B, 286	GM967_C11_169R5_091.fsa	246.249	289	1338
B, 287	GM967_C11_169R5_091.fsa	247.273	835	4557
B, 288	GM967_C11_169R5_091.fsa	248.211	1574	9050
B, 289	GM967_C11_169R5_091.fsa	249.319	276	1351
B, 290	GM967_C11_169R5_091.fsa	250.252	1759	10323
B, 291	GM967_C11_169R5_091.fsa	251.173	126	564
B, 292	GM967_C11_169R5_091.fsa	252.094	473	2566
B, 293	GM967_C11_169R5_091.fsa	253.097	152	702
B, 294	GM967_C11_169R5_091.fsa	254.099	326	1660
B, 295	GM967_C11_169R5_091.fsa	255.183	1007	5811
B, 296	GM967_C11_169R5_091.fsa	256.099	371	1923
B, 297	GM967_C11_169R5_091.fsa	257.096	879	4903
B, 298	GM967_C11_169R5_091.fsa	258.176	425	2353
B, 299	GM967_C11_169R5_091.fsa	259.171	2402	14628
B, 300	GM967_C11_169R5_091.fsa	260	34	103
B, 301	GM967_C11_169R5_091.fsa	261.003	681	3651
B, 302	GM967_C11_169R5_091.fsa	262.089	420	2098
B, 303	GM967_C11_169R5_091.fsa	263.091	872	5072
B, 304	GM967_C11_169R5_091.fsa	264.093	490	2572
B, 305	GM967_C11_169R5_091.fsa	265.012	115	454
B, 306	GM967_C11_169R5_091.fsa	266.013	496	2762
B, 307	GM967_C11_169R5_091.fsa	267.014	129	623
B, 308	GM967_C11_169R5_091.fsa	268.098	389	2193
B, 309	GM967_C11_169R5_091.fsa	269.099	866	5477
B, 310	GM967_C11_169R5_091.fsa	270.099	345	1991
B, 311	GM967_C11_169R5_091.fsa	271.015	39	130
B, 312	GM967_C11_169R5_091.fsa	272.015	602	3693
B, 313	GM967_C11_169R5_091.fsa	273.014	110	500
B, 314	GM967_C11_169R5_091.fsa	274.096	383	2338
B, 315	GM967_C11_169R5_091.fsa	275.095	867	5621
B, 316	GM967_C11_169R5_091.fsa	276.093	330	1930
B, 317	GM967_C11_169R5_091.fsa	277.008	35	136
B, 318	GM967_C11_169R5_091.fsa	278.006	623	3853
B, 319	GM967_C11_169R5_091.fsa	279.003	97	460
B, 320	GM967_C11_169R5_091.fsa	280.083	359	2045
B, 321	GM967_C11_169R5_091.fsa	281.156	807	5311
B, 322	GM967_C11_169R5_091.fsa	282.063	284	1757
B, 323	GM967_C11_169R5_091.fsa	282.97	25	97
B, 324	GM967_C11_169R5_091.fsa	284.042	553	3525
B, 325	GM967_C11_169R5_091.fsa	285.032	80	396
B, 326	GM967_C11_169R5_091.fsa	286.021	400	2404
B, 327	GM967_C11_169R5_091.fsa	287.092	976	6660
B, 328	GM967_C11_169R5_091.fsa	287.998	324	2027
B, 329	GM967_C11_169R5_091.fsa	288.986	18	60
B, 330	GM967_C11_169R5_091.fsa	289.974	864	5837
B, 331	GM967_C11_169R5_091.fsa	290.879	78	411
B, 332	GM967_C11_169R5_091.fsa	291.948	72	362
B, 333	GM967_C11_169R5_091.fsa	292.935	139	793
B, 334	GM967_C11_169R5_091.fsa	293.84	417	2802
B, 335	GM967_C11_169R5_091.fsa	294.826	145	824
B, 336	GM967_C11_169R5_091.fsa	295.976	181	1148
B, 337	GM967_C11_169R5_091.fsa	296.798	458	3101
B, 338	GM967_C11_169R5_091.fsa	298.03	321	2207
B, 339	GM967_C11_169R5_091.fsa	298.933	265	1723
B, 340	GM967_C11_169R5_091.fsa	299.836	8	14
B, 341	GM967_C11_169R5_091.fsa	300.817	786	5034
B, 342	GM967_C11_169R5_091.fsa	301.879	120	495
B, 343	GM967_C11_169R5_091.fsa	302.861	1052	6839
B, 344	GM967_C11_169R5_091.fsa	303.845	153	741
B, 345	GM967_C11_169R5_091.fsa	304.83	282	1621
B, 346	GM967_C11_169R5_091.fsa	305.816	304	1797
B, 347	GM967_C11_169R5_091.fsa	306.968	290	1637
B, 348	GM967_C11_169R5_091.fsa	308.039	812	5277
B, 349	GM967_C11_169R5_091.fsa	309.112	187	1073
B, 350	GM967_C11_169R5_091.fsa	310.104	66	289
B, 351	GM967_C11_169R5_091.fsa	311.096	113	540
B, 352	GM967_C11_169R5_091.fsa	312.008	63	269
B, 353	GM967_C11_169R5_091.fsa	313.086	771	5272
B, 354	GM967_C11_169R5_091.fsa	314	323	2072
B, 355	GM967_C11_169R5_091.fsa	315.266	237	1315
B, 356	GM967_C11_169R5_091.fsa	316.28	488	2831
B, 357	GM967_C11_169R5_091.fsa	317.294	386	2374
B, 358	GM967_C11_169R5_091.fsa	318.393	208	993
B, 359	GM967_C11_169R5_091.fsa	319.408	560	3353
B, 360	GM967_C11_169R5_091.fsa	320.417	262	1433
B, 361	GM967_C11_169R5_091.fsa	321.251	288	1712
B, 362	GM967_C11_169R5_091.fsa	322.334	140	719
B, 363	GM967_C11_169R5_091.fsa	323.249	132	611
B, 364	GM967_C11_169R5_091.fsa	325.161	1632	12548
B, 365	GM967_C11_169R5_091.fsa	326.24	547	3840
B, 366	GM967_C11_169R5_091.fsa	327.483	38	173
B, 367	GM967_C11_169R5_091.fsa	328.394	409	2745
B, 368	GM967_C11_169R5_091.fsa	329.552	93	493
B, 369	GM967_C11_169R5_091.fsa	330.709	806	6415
B, 370	GM967_C11_169R5_091.fsa	331.617	694	5378
B, 371	GM967_C11_169R5_091.fsa	333.349	1811	14814
B, 372	GM967_C11_169R5_091.fsa	334.337	704	5399
B, 373	GM967_C11_169R5_091.fsa	335.324	51	238
B, 374	GM967_C11_169R5_091.fsa	337.131	1156	9021
B, 375	GM967_C11_169R5_091.fsa	338.198	122	783
B, 376	GM967_C11_169R5_091.fsa	339.263	19	72
B, 377	GM967_C11_169R5_091.fsa	340.082	89	513
B, 378	GM967_C11_169R5_091.fsa	341.237	697	5288
B, 379	GM967_C11_169R5_091.fsa	343.133	157	999
B, 380	GM967_C11_169R5_091.fsa	344.287	213	1441
B, 381	GM967_C11_169R5_091.fsa	345.44	150	937
B, 382	GM967_C11_169R5_091.fsa	346.346	29	113
B, 383	GM967_C11_169R5_091.fsa	347.499	763	5983
B, 384	GM967_C11_169R5_091.fsa	348.487	166	1136
B, 385	GM967_C11_169R5_091.fsa	349.475	379	2742
B, 386	GM967_C11_169R5_091.fsa	350.381	23	96
B, 387	GM967_C11_169R5_091.fsa	351.45	252	1761
B, 388	GM967_C11_169R5_091.fsa	353.425	311	2250
B, 389	GM967_C11_169R5_091.fsa	354.494	76	438
B, 390	GM967_C11_169R5_091.fsa	355.398	472	3744
B, 391	GM967_C11_169R5_091.fsa	356.467	44	172
B, 392	GM967_C11_169R5_091.fsa	357.453	192	1114
B, 393	GM967_C11_169R5_091.fsa	358.521	53	220
B, 394	GM967_C11_169R5_091.fsa	359.425	304	2163
B, 395	GM967_C11_169R5_091.fsa	360.491	48	250
B, 396	GM967_C11_169R5_091.fsa	361.392	181	1258
B, 397	GM967_C11_169R5_091.fsa	362.211	86	472
B, 398	GM967_C11_169R5_091.fsa	363.358	47	220
B, 399	GM967_C11_169R5_091.fsa	364.423	47	262
B, 400	GM967_C11_169R5_091.fsa	365.406	321	2739
B, 401	GM967_C11_169R5_091.fsa	366.225	154	1111
B, 402	GM967_C11_169R5_091.fsa	368.438	1150	9360
B, 403	GM967_C11_169R5_091.fsa	370.241	1133	9397
B, 404	GM967_C11_169R5_091.fsa	373.11	1104	9748
B, 405	GM967_C11_169R5_091.fsa	374.012	193	1292
B, 406	GM967_C11_169R5_091.fsa	376.062	1955	16655
B, 407	GM967_C11_169R5_091.fsa	377.949	394	2905
B, 408	GM967_C11_169R5_091.fsa	379.015	44	217
B, 409	GM967_C11_169R5_091.fsa	380	213	1531
B, 410	GM967_C11_169R5_091.fsa	381.075	100	510
B, 411	GM967_C11_169R5_091.fsa	382.15	144	916
B, 412	GM967_C11_169R5_091.fsa	383.142	85	476
B, 413	GM967_C11_169R5_091.fsa	384.052	130	753
B, 414	GM967_C11_169R5_091.fsa	386.201	1320	11667
B, 415	GM967_C11_169R5_091.fsa	388.268	2427	21998
B, 416	GM967_C11_169R5_091.fsa	390.169	345	2939
B, 417	GM967_C11_169R5_091.fsa	391.987	208	1573
B, 418	GM967_C11_169R5_091.fsa	394.135	66	385
B, 419	GM967_C11_169R5_091.fsa	395.209	58	357
B, 420	GM967_C11_169R5_091.fsa	396.118	417	3450
B, 421	GM967_C11_169R5_091.fsa	397.109	132	954
B, 422	GM967_C11_169R5_091.fsa	398.183	185	1373
B, 423	GM967_C11_169R5_091.fsa	400.081	583	5464
B, 424	GM967_C11_169R5_091.fsa	400.974	291	2323
B, 425	GM967_C11_169R5_091.fsa	403.008	1054	9370
B, 426	GM967_C11_169R5_091.fsa	405.046	1369	12204
B, 427	GM967_C11_169R5_091.fsa	407.91	584	4823
B, 428	GM967_C11_169R5_091.fsa	408.976	166	1113
B, 429	GM967_C11_169R5_091.fsa	409.962	575	5632
B, 430	GM967_C11_169R5_091.fsa	410.866	115	629
B, 431	GM967_C11_169R5_091.fsa	412.762	250	1993
B, 432	GM967_C11_169R5_091.fsa	413.752	40	175
B, 433	GM967_C11_169R5_091.fsa	414.844	35	160
B, 434	GM967_C11_169R5_091.fsa	415.688	194	1410
B, 435	GM967_C11_169R5_091.fsa	417.8	174	1669
B, 436	GM967_C11_169R5_091.fsa	418.815	608	5511
B, 437	GM967_C11_169R5_091.fsa	420.83	272	2062
B, 438	GM967_C11_169R5_091.fsa	421.743	858	8455
B, 439	GM967_C11_169R5_091.fsa	424.644	374	3383
B, 440	GM967_C11_169R5_091.fsa	425.555	157	1111
B, 441	GM967_C11_169R5_091.fsa	427.624	1332	12404
B, 442	GM967_C11_169R5_091.fsa	430.683	408	3753
B, 443	GM967_C11_169R5_091.fsa	432.748	224	1858
B, 444	GM967_C11_169R5_091.fsa	433.573	181	1464
B, 445	GM967_C11_169R5_091.fsa	435.387	614	5850
B, 446	GM967_C11_169R5_091.fsa	436.377	174	1097
B, 447	GM967_C11_169R5_091.fsa	439.424	816	8717
B, 448	GM967_C11_169R5_091.fsa	441.338	274	2435
B, 449	GM967_C11_169R5_091.fsa	442.51	466	4150
B, 450	GM967_C11_169R5_091.fsa	443.598	10	48
B, 451	GM967_C11_169R5_091.fsa	445.19	378	3517
B, 452	GM967_C11_169R5_091.fsa	447.287	231	1627
B, 453	GM967_C11_169R5_091.fsa	449.386	571	5456
B, 454	GM967_C11_169R5_091.fsa	450.31	122	829
B, 455	GM967_C11_169R5_091.fsa	451.571	148	1023
B, 456	GM967_C11_169R5_091.fsa	452.581	534	4496
B, 457	GM967_C11_169R5_091.fsa	453.507	16	47
B, 458	GM967_C11_169R5_091.fsa	454.433	8	14
B, 459	GM967_C11_169R5_091.fsa	455.613	202	1881
B, 460	GM967_C11_169R5_091.fsa	456.455	132	890
B, 461	GM967_C11_169R5_091.fsa	458.396	1355	13105
B, 462	GM967_C11_169R5_091.fsa	459.409	1825	20069
B, 463	GM967_C11_169R5_091.fsa	461.254	94	642
B, 464	GM967_C11_169R5_091.fsa	464.355	627	8541
B, 465	GM967_C11_169R5_091.fsa	467.213	214	1830
B, 466	GM967_C11_169R5_091.fsa	468.139	81	570
B, 467	GM967_C11_169R5_091.fsa	470.078	613	6299
B, 468	GM967_C11_169R5_091.fsa	471.176	586	5983
B, 469	GM967_C11_169R5_091.fsa	472.021	206	1512
B, 470	GM967_C11_169R5_091.fsa	473.121	34	129
B, 471	GM967_C11_169R5_091.fsa	474.137	225	1911
B, 472	GM967_C11_169R5_091.fsa	475.154	274	2434
B, 473	GM967_C11_169R5_091.fsa	477.277	915	7387
B, 474	GM967_C11_169R5_091.fsa	480.174	669	6766
B, 475	GM967_C11_169R5_091.fsa	481.134	855	12558
B, 476	GM967_C11_169R5_091.fsa	482.878	1059	14178
B, 477	GM967_C11_169R5_091.fsa	484.971	313	2417
B, 478	GM967_C11_169R5_091.fsa	486.106	983	10206
B, 479	GM967_C11_169R5_091.fsa	486.979	856	7560
B, 480	GM967_C11_169R5_091.fsa	488.899	198	1699
B, 481	GM967_C11_169R5_091.fsa	489.947	289	2580
B, 482	GM967_C11_169R5_091.fsa	490.908	166	1228
B, 483	GM967_C11_169R5_091.fsa	491.956	55	225
B, 484	GM967_C11_169R5_091.fsa	495.277	31712	329175
B, 485	GM967_C11_169R5_091.fsa	499.562	122	819
B, 486	GM967_C11_169R5_091.fsa	500.76	194	1277
B, 487	GM967_C11_169R5_091.fsa	501.52	412	4104
B, 488	GM967_C11_169R5_091.fsa	502.705	418	3488
B, 489	GM967_C11_169R5_091.fsa	505.423	12	50
B, 490	GM967_C11_169R5_091.fsa	506.446	30	225
B, 491	GM967_C11_169R5_091.fsa	507.47	14	32
B, 492	GM967_C11_169R5_091.fsa	509.524	13	56
B, 493	GM967_C11_169R5_091.fsa	510.468	11	36
B, 494	GM967_C11_169R5_091.fsa	511.241	11	68
B, 495	GM967_C11_169R5_091.fsa	513.309	16	97
B, 496	GM967_C11_169R5_091.fsa	514.892	14	96
B, 497	GM967_C11_169R5_091.fsa	515.875	12	75
B, 498	GM967_C11_169R5_091.fsa	516.59	14	123
B, 499	GM967_C11_169R5_091.fsa	518.024	6	13
B, 500	GM967_C11_169R5_091.fsa	520.088	25	301
B, 501	GM967_C11_169R5_091.fsa	521.842	13	43
B, 502	GM967_C11_169R5_091.fsa	522.544	9	20
B, 503	GM967_C11_169R5_091.fsa	522.895	9	22
B, 504	GM967_C11_169R5_091.fsa	524.825	12	64
B, 505	GM967_C11_169R5_091.fsa	526.492	15	41
B, 506	GM967_C11_169R5_091.fsa	527.545	10	58
B, 507	GM967_C11_169R5_091.fsa	528.86	7	29
B, 508	GM967_C11_169R5_091.fsa	529.825	12	53
B, 509	GM967_C11_169R5_091.fsa	530.615	11	59
B, 510	GM967_C11_169R5_091.fsa	531.843	11	34
B, 511	GM967_C11_169R5_091.fsa	532.544	7	31
B, 512	GM967_C11_169R5_091.fsa	533.334	14	61
B, 513	GM967_C11_169R5_091.fsa	534.474	16	83
B, 514	GM967_C11_169R5_091.fsa	535.263	10	66
B, 515	GM967_C11_169R5_091.fsa	536.579	16	77
B, 516	GM967_C11_169R5_091.fsa	537.895	18	69
B, 517	GM967_C11_169R5_091.fsa	539.474	16	190
B, 518	GM967_C11_169R5_091.fsa	540.803	14	97
B, 519	GM967_C11_169R5_091.fsa	541.607	13	59
B, 520	GM967_C11_169R5_091.fsa	543.935	13	35
B, 521	GM967_C11_169R5_091.fsa	545.192	12	62
B, 522	GM967_C11_169R5_091.fsa	546.271	6	25
B, 523	GM967_C11_169R5_091.fsa	547.352	11	54
B, 524	GM967_C11_169R5_091.fsa	549.158	12	60
B, 525	GM967_C11_169R5_091.fsa	549.881	12	66
B, 526	GM967_C11_169R5_091.fsa	551.24	17	54
B, 527	GM967_C11_169R5_091.fsa	552.057	7	32
B, 528	GM967_C11_169R5_091.fsa	553.784	11	84
B, 529	GM967_C11_169R5_091.fsa	554.603	15	90
B, 530	GM967_C11_169R5_091.fsa	555.697	16	62
B, 531	GM967_C11_169R5_091.fsa	556.519	13	46
B, 532	GM967_C11_169R5_091.fsa	557.433	20	61
B, 533	GM967_C11_169R5_091.fsa	558.074	9	35
B, 534	GM967_C11_169R5_091.fsa	559.357	18	92
B, 535	GM967_C11_169R5_091.fsa	559.725	20	62
B, 536	GM967_C11_169R5_091.fsa	560.46	18	142
B, 537	GM967_C11_169R5_091.fsa	561.749	13	70
B, 538	GM967_C11_169R5_091.fsa	563.04	11	50
B, 539	GM967_C11_169R5_091.fsa	564.056	6	31
B, 540	GM967_C11_169R5_091.fsa	565.72	26	97
B, 541	GM967_C11_169R5_091.fsa	567.11	12	44
B, 542	GM967_C11_169R5_091.fsa	567.852	12	62
B, 543	GM967_C11_169R5_091.fsa	569.338	13	54
B, 544	GM967_C11_169R5_091.fsa	569.989	13	79
B, 545	GM967_C11_169R5_091.fsa	570.826	16	89
B, 546	GM967_C11_169R5_091.fsa	572.131	3	10
B, 547	GM967_C11_169R5_091.fsa	572.971	14	54
B, 548	GM967_C11_169R5_091.fsa	573.998	10	57
B, 549	GM967_C11_169R5_091.fsa	576.057	13	60
B, 550	GM967_C11_169R5_091.fsa	577.651	13	55
B, 551	GM967_C11_169R5_091.fsa	579.624	19	138
B, 552	GM967_C11_169R5_091.fsa	580.564	16	103
B, 553	GM967_C11_169R5_091.fsa	581.974	16	94
B, 554	GM967_C11_169R5_091.fsa	583.669	7	8
B, 555	GM967_C11_169R5_091.fsa	585.083	17	64
B, 556	GM967_C11_169R5_091.fsa	586.783	14	68
B, 557	GM967_C11_169R5_091.fsa	587.634	9	33
B, 558	GM967_C11_169R5_091.fsa	588.296	10	48
B, 559	GM967_C11_169R5_091.fsa	589.906	12	50
B, 560	GM967_C11_169R5_091.fsa	591.898	13	55
B, 561	GM967_C11_169R5_091.fsa	593.133	11	54
B, 562	GM967_C11_169R5_091.fsa	594.179	13	73
B, 563	GM967_C11_169R5_091.fsa	594.751	11	62
B, 564	GM967_C11_169R5_091.fsa	597.038	9	46
B, 565	GM967_C11_169R5_091.fsa	597.993	12	50
B, 566	GM967_C11_169R5_091.fsa	599.713	18	208
B, 567	GM967_C11_169R5_091.fsa	601.232	18	184
B, 568	GM967_C11_169R5_091.fsa	602.37	10	33
B, 569	GM967_C11_169R5_091.fsa	604.455	8	17
B, 570	GM967_C11_169R5_091.fsa	605.687	12	102
B, 571	GM967_C11_169R5_091.fsa	607.014	11	32
B, 572	GM967_C11_169R5_091.fsa	607.393	14	34
B, 573	GM967_C11_169R5_091.fsa	608.057	9	34
B, 574	GM967_C11_169R5_091.fsa	608.91	13	52
B, 575	GM967_C11_169R5_091.fsa	609.858	13	22
B, 576	GM967_C11_169R5_091.fsa	611.28	16	54
B, 577	GM967_C11_169R5_091.fsa	612.417	13	79
B, 578	GM967_C11_169R5_091.fsa	614.123	11	84
B, 579	GM967_C11_169R5_091.fsa	614.976	8	35
G, 1	GM967_C11_169R5_091.fsa	20.6283	62	329
G, 2	GM967_C11_169R5_091.fsa	29.378	597	2756
G, 3	GM967_C11_169R5_091.fsa	31.1843	279	1764
G, 4	GM967_C11_169R5_091.fsa	34.9384	57	229
G, 5	GM967_C11_169R5_091.fsa	36.4929	82	478
G, 6	GM967_C11_169R5_091.fsa	53.7201	102	728
G, 7	GM967_C11_169R5_091.fsa	62.5385	65	394
G, 8	GM967_C11_169R5_091.fsa	73.1012	70	338
G, 9	GM967_C11_169R5_091.fsa	81.3399	60	354
G, 10	GM967_C11_169R5_091.fsa	86.4823	62	298
G, 11	GM967_C11_169R5_091.fsa	87.6196	61	389
G, 12	GM967_C11_169R5_091.fsa	92.1489	151	765
G, 13	GM967_C11_169R5_091.fsa	93.2763	126	889
G, 14	GM967_C11_169R5_091.fsa	95.6188	54	264
G, 15	GM967_C11_169R5_091.fsa	113.633	79	382
G, 16	GM967_C11_169R5_091.fsa	124.327	116	560
G, 17	GM967_C11_169R5_091.fsa	126.445	56	264
G, 18	GM967_C11_169R5_091.fsa	131.556	56	251
G, 19	GM967_C11_169R5_091.fsa	132.437	89	554
G, 20	GM967_C11_169R5_091.fsa	134.197	123	607
G, 21	GM967_C11_169R5_091.fsa	135.341	53	220
G, 22	GM967_C11_169R5_091.fsa	137.539	106	636
G, 23	GM967_C11_169R5_091.fsa	138.243	55	212
G, 24	GM967_C11_169R5_091.fsa	143.488	118	532
G, 25	GM967_C11_169R5_091.fsa	147.6	63	284
G, 26	GM967_C11_169R5_091.fsa	154.83	80	493
G, 27	GM967_C11_169R5_091.fsa	156.435	85	387
G, 28	GM967_C11_169R5_091.fsa	159.733	148	881
G, 29	GM967_C11_169R5_091.fsa	164.653	53	332
G, 30	GM967_C11_169R5_091.fsa	166.755	53	314
G, 31	GM967_C11_169R5_091.fsa	167.892	180	980
G, 32	GM967_C11_169R5_091.fsa	168.854	50	329
G, 33	GM967_C11_169R5_091.fsa	170.426	55	366
G, 34	GM967_C11_169R5_091.fsa	176.873	59	348
G, 35	GM967_C11_169R5_091.fsa	178.003	67	308
G, 36	GM967_C11_169R5_091.fsa	180	124	658
G, 37	GM967_C11_169R5_091.fsa	182.274	96	485
G, 38	GM967_C11_169R5_091.fsa	184.37	103	534
G, 39	GM967_C11_169R5_091.fsa	186.376	125	757
G, 40	GM967_C11_169R5_091.fsa	190.467	50	315
G, 41	GM967_C11_169R5_091.fsa	193.333	129	457
G, 42	GM967_C11_169R5_091.fsa	194.114	99	531
G, 43	GM967_C11_169R5_091.fsa	195.328	56	417
G, 44	GM967_C11_169R5_091.fsa	196.194	53	276
G, 45	GM967_C11_169R5_091.fsa	198.271	84	334
G, 46	GM967_C11_169R5_091.fsa	204.275	80	376
G, 47	GM967_C11_169R5_091.fsa	205.471	62	255
G, 48	GM967_C11_169R5_091.fsa	207.435	113	510
G, 49	GM967_C11_169R5_091.fsa	220	52	309
G, 50	GM967_C11_169R5_091.fsa	228.025	62	349
G, 51	GM967_C11_169R5_091.fsa	229.207	60	324
G, 52	GM967_C11_169R5_091.fsa	231.148	115	652
G, 53	GM967_C11_169R5_091.fsa	232.16	88	415
G, 54	GM967_C11_169R5_091.fsa	248.297	56	346
G, 55	GM967_C11_169R5_091.fsa	250.252	70	427
G, 56	GM967_C11_169R5_091.fsa	255.099	50	305
G, 57	GM967_C11_169R5_091.fsa	257.18	51	291
G, 58	GM967_C11_169R5_091.fsa	259.171	93	568
G, 59	GM967_C11_169R5_091.fsa	269.099	50	298
G, 60	GM967_C11_169R5_091.fsa	278.006	51	166
G, 61	GM967_C11_169R5_091.fsa	287.256	64	336
G, 62	GM967_C11_169R5_091.fsa	289.891	51	247
G, 63	GM967_C11_169R5_091.fsa	303.025	53	262
G, 64	GM967_C11_169R5_091.fsa	319.323	54	295
G, 65	GM967_C11_169R5_091.fsa	325.327	59	448
G, 66	GM967_C11_169R5_091.fsa	331.535	52	344
G, 67	GM967_C11_169R5_091.fsa	333.349	77	508
G, 68	GM967_C11_169R5_091.fsa	337.213	61	336
G, 69	GM967_C11_169R5_091.fsa	341.567	58	294
G, 70	GM967_C11_169R5_091.fsa	368.519	57	329
G, 71	GM967_C11_169R5_091.fsa	373.11	56	318
G, 72	GM967_C11_169R5_091.fsa	376.226	69	373
G, 73	GM967_C11_169R5_091.fsa	386.119	76	588
G, 74	GM967_C11_169R5_091.fsa	388.351	97	666
G, 75	GM967_C11_169R5_091.fsa	403.089	57	410
G, 76	GM967_C11_169R5_091.fsa	405.128	52	428
G, 77	GM967_C11_169R5_091.fsa	427.707	50	329
G, 78	GM967_C11_169R5_091.fsa	459.662	73	666
G, 79	GM967_C11_169R5_091.fsa	479.915	68	203
G, 80	GM967_C11_169R5_091.fsa	483.227	64	409
G, 81	GM967_C11_169R5_091.fsa	495.627	10279	79098
G, 82	GM967_C11_169R5_091.fsa	496.501	10854	119878
G, 83	GM967_C11_169R5_091.fsa	499.3	137	2435
G, 84	GM967_C11_169R5_091.fsa	502.197	99	497
Y, 1	GM967_C11_169R5_091.fsa		73	271
Y, 2	GM967_C11_169R5_091.fsa		61	218
Y, 3	GM967_C11_169R5_091.fsa		51	283
Y, 4	GM967_C11_169R5_091.fsa		54	192
Y, 5	GM967_C11_169R5_091.fsa		62	237
Y, 6	GM967_C11_169R5_091.fsa		63	295
Y, 7	GM967_C11_169R5_091.fsa		57	357
Y, 8	GM967_C11_169R5_091.fsa		52	336
Y, 9	GM967_C11_169R5_091.fsa		55	203
Y, 10	GM967_C11_169R5_091.fsa	0.4167	53	179
Y, 11	GM967_C11_169R5_091.fsa	18.75	59	399
Y, 12	GM967_C11_169R5_091.fsa	20	66	214
Y, 13	GM967_C11_169R5_091.fsa	21.5619	53	199
Y, 14	GM967_C11_169R5_091.fsa	26.5163	74	557
Y, 15	GM967_C11_169R5_091.fsa	30.2168	236	1354
Y, 16	GM967_C11_169R5_091.fsa	32.8155	85	719
Y, 17	GM967_C11_169R5_091.fsa	34.2813	98	546
Y, 18	GM967_C11_169R5_091.fsa	35.4601	83	416
Y, 19	GM967_C11_169R5_091.fsa	38.1416	57	242
Y, 20	GM967_C11_169R5_091.fsa	39.7549	63	608
Y, 21	GM967_C11_169R5_091.fsa	42.1797	71	399
Y, 22	GM967_C11_169R5_091.fsa	44.7625	67	292
Y, 23	GM967_C11_169R5_091.fsa	47.5039	60	293
Y, 24	GM967_C11_169R5_091.fsa	49.5435	85	485
Y, 25	GM967_C11_169R5_091.fsa	53.3093	75	557
Y, 26	GM967_C11_169R5_091.fsa	54.842	91	1001
Y, 27	GM967_C11_169R5_091.fsa	56.8538	81	712
Y, 28	GM967_C11_169R5_091.fsa	57.9452	62	610
Y, 29	GM967_C11_169R5_091.fsa	60.1019	81	615
Y, 30	GM967_C11_169R5_091.fsa	61.6268	73	575
Y, 31	GM967_C11_169R5_091.fsa	63.246	75	453
Y, 32	GM967_C11_169R5_091.fsa	65.9616	53	309
Y, 33	GM967_C11_169R5_091.fsa	69.8471	53	271
Y, 34	GM967_C11_169R5_091.fsa	71.4287	58	275
Y, 35	GM967_C11_169R5_091.fsa	73.4936	72	352
Y, 36	GM967_C11_169R5_091.fsa	75.1561	64	384
Y, 37	GM967_C11_169R5_091.fsa	76.9078	55	334
Y, 38	GM967_C11_169R5_091.fsa	79.8076	70	313
Y, 39	GM967_C11_169R5_091.fsa	82.0088	52	335
Y, 40	GM967_C11_169R5_091.fsa	83.821	67	480
Y, 41	GM967_C11_169R5_091.fsa	85.058	55	258
Y, 42	GM967_C11_169R5_091.fsa	86.8616	52	230
Y, 43	GM967_C11_169R5_091.fsa	89.605	83	1053
Y, 44	GM967_C11_169R5_091.fsa	91.1137	96	743
Y, 45	GM967_C11_169R5_091.fsa	92.6189	81	477
Y, 46	GM967_C11_169R5_091.fsa	99.9071	50	322
Y, 47	GM967_C11_169R5_091.fsa	112.989	57	284
Y, 48	GM967_C11_169R5_091.fsa	114	70	367
Y, 49	GM967_C11_169R5_091.fsa	116.968	52	229
Y, 50	GM967_C11_169R5_091.fsa	120.088	54	266
Y, 51	GM967_C11_169R5_091.fsa	126.886	59	394
Y, 52	GM967_C11_169R5_091.fsa	129.178	52	340
Y, 53	GM967_C11_169R5_091.fsa	131.732	66	332
Y, 54	GM967_C11_169R5_091.fsa	134.725	84	680
Y, 55	GM967_C11_169R5_091.fsa	135.957	125	910
Y, 56	GM967_C11_169R5_091.fsa	136.66	102	855
Y, 57	GM967_C11_169R5_091.fsa	138.858	65	330
Y, 58	GM967_C11_169R5_091.fsa	142.773	75	315
Y, 59	GM967_C11_169R5_091.fsa	144.204	59	468
Y, 60	GM967_C11_169R5_091.fsa	145.366	65	535
Y, 61	GM967_C11_169R5_091.fsa	146.17	63	430
Y, 62	GM967_C11_169R5_091.fsa	147.332	66	457
Y, 63	GM967_C11_169R5_091.fsa	148.225	55	295
Y, 64	GM967_C11_169R5_091.fsa	152.153	51	303
Y, 65	GM967_C11_169R5_091.fsa	153.224	59	225
Y, 66	GM967_C11_169R5_091.fsa	155.008	52	365
Y, 67	GM967_C11_169R5_091.fsa	156.702	74	746
Y, 68	GM967_C11_169R5_091.fsa	158.396	79	589
Y, 69	GM967_C11_169R5_091.fsa	159.198	112	528
Y, 70	GM967_C11_169R5_091.fsa	160	55	350
Y, 71	GM967_C11_169R5_091.fsa	165.091	71	398
Y, 72	GM967_C11_169R5_091.fsa	166.142	62	222
Y, 73	GM967_C11_169R5_091.fsa	169.291	67	367
Y, 74	GM967_C11_169R5_091.fsa	170.164	63	372
Y, 75	GM967_C11_169R5_091.fsa	171.037	55	283
Y, 76	GM967_C11_169R5_091.fsa	172.695	54	380
Y, 77	GM967_C11_169R5_091.fsa	175.482	54	271
Y, 78	GM967_C11_169R5_091.fsa	176.439	64	281
Y, 79	GM967_C11_169R5_091.fsa	177.569	73	489
Y, 80	GM967_C11_169R5_091.fsa	178.524	98	644
Y, 81	GM967_C11_169R5_091.fsa	179.219	67	305
Y, 82	GM967_C11_169R5_091.fsa	180.525	80	603
Y, 83	GM967_C11_169R5_091.fsa	181.4	99	905
Y, 84	GM967_C11_169R5_091.fsa	182.798	84	797
Y, 85	GM967_C11_169R5_091.fsa	183.497	75	541
Y, 86	GM967_C11_169R5_091.fsa	184.632	108	695
Y, 87	GM967_C11_169R5_091.fsa	185.766	116	721
Y, 88	GM967_C11_169R5_091.fsa	189.772	51	311
Y, 89	GM967_C11_169R5_091.fsa	191.944	58	369
Y, 90	GM967_C11_169R5_091.fsa	192.726	50	343
Y, 91	GM967_C11_169R5_091.fsa	193.68	59	346
Y, 92	GM967_C11_169R5_091.fsa	194.808	58	406
Y, 93	GM967_C11_169R5_091.fsa	195.588	71	670
Y, 94	GM967_C11_169R5_091.fsa	197.493	87	1224
Y, 95	GM967_C11_169R5_091.fsa	198.444	73	536
Y, 96	GM967_C11_169R5_091.fsa	199.827	62	611
Y, 97	GM967_C11_169R5_091.fsa	201.968	65	423
Y, 98	GM967_C11_169R5_091.fsa	203.506	52	289
Y, 99	GM967_C11_169R5_091.fsa	204.959	62	418
Y, 100	GM967_C11_169R5_091.fsa	205.642	55	401
Y, 101	GM967_C11_169R5_091.fsa	207.094	68	431
Y, 102	GM967_C11_169R5_091.fsa	207.777	58	255
Y, 103	GM967_C11_169R5_091.fsa	208.544	54	275
Y, 104	GM967_C11_169R5_091.fsa	209.824	56	204
Y, 105	GM967_C11_169R5_091.fsa	212.808	56	352
Y, 106	GM967_C11_169R5_091.fsa	214	76	507
Y, 107	GM967_C11_169R5_091.fsa	215.03	52	351
Y, 108	GM967_C11_169R5_091.fsa	215.973	57	283
Y, 109	GM967_C11_169R5_091.fsa	218.887	50	600
Y, 110	GM967_C11_169R5_091.fsa	227.181	53	358
Y, 111	GM967_C11_169R5_091.fsa	228.532	67	635
Y, 112	GM967_C11_169R5_091.fsa	230.051	103	1067
Y, 113	GM967_C11_169R5_091.fsa	231.485	88	423
Y, 114	GM967_C11_169R5_091.fsa	233.51	56	400
Y, 115	GM967_C11_169R5_091.fsa	235.871	65	370
Y, 116	GM967_C11_169R5_091.fsa	237.051	67	338
Y, 117	GM967_C11_169R5_091.fsa	239.916	72	546
Y, 118	GM967_C11_169R5_091.fsa	244.797	54	305
Y, 119	GM967_C11_169R5_091.fsa	246.42	60	294
Y, 120	GM967_C11_169R5_091.fsa	249.83	78	365
Y, 121	GM967_C11_169R5_091.fsa	250.838	59	305
Y, 122	GM967_C11_169R5_091.fsa	251.759	67	272
Y, 123	GM967_C11_169R5_091.fsa	253.848	66	429
Y, 124	GM967_C11_169R5_091.fsa	255.932	54	299
Y, 125	GM967_C11_169R5_091.fsa	256.764	54	224
Y, 126	GM967_C11_169R5_091.fsa	258.093	55	243
Y, 127	GM967_C11_169R5_091.fsa	258.674	50	214
Y, 128	GM967_C11_169R5_091.fsa	260	73	539
Y, 129	GM967_C11_169R5_091.fsa	260.836	68	172
Y, 130	GM967_C11_169R5_091.fsa	261.588	67	418
Y, 131	GM967_C11_169R5_091.fsa	263.76	52	159
Y, 132	GM967_C11_169R5_091.fsa	265.346	62	411
Y, 133	GM967_C11_169R5_091.fsa	269.599	54	171
Y, 134	GM967_C11_169R5_091.fsa	275.428	66	300
Y, 135	GM967_C11_169R5_091.fsa	276.592	54	359
Y, 136	GM967_C11_169R5_091.fsa	278.837	62	402
Y, 137	GM967_C11_169R5_091.fsa	282.888	56	345
Y, 138	GM967_C11_169R5_091.fsa	284.784	56	387
Y, 139	GM967_C11_169R5_091.fsa	288.409	60	390
Y, 140	GM967_C11_169R5_091.fsa	292.113	52	150
Y, 141	GM967_C11_169R5_091.fsa	300.163	51	276
Y, 142	GM967_C11_169R5_091.fsa	305.487	52	392
Y, 143	GM967_C11_169R5_091.fsa	307.462	63	270
Y, 144	GM967_C11_169R5_091.fsa	310.104	60	310
Y, 145	GM967_C11_169R5_091.fsa	311.096	64	301
Y, 146	GM967_C11_169R5_091.fsa	312.091	60	419
Y, 147	GM967_C11_169R5_091.fsa	315.351	63	271
Y, 148	GM967_C11_169R5_091.fsa	315.942	55	170
Y, 149	GM967_C11_169R5_091.fsa	321.584	65	317
Y, 150	GM967_C11_169R5_091.fsa	327.069	60	552
Y, 151	GM967_C11_169R5_091.fsa	327.649	69	337
Y, 152	GM967_C11_169R5_091.fsa	330.461	53	230
Y, 153	GM967_C11_169R5_091.fsa	332.112	71	487
Y, 154	GM967_C11_169R5_091.fsa	334.007	50	147
Y, 155	GM967_C11_169R5_091.fsa	335.077	70	678
Y, 156	GM967_C11_169R5_091.fsa	336.063	77	478
Y, 157	GM967_C11_169R5_091.fsa	336.885	51	310
Y, 158	GM967_C11_169R5_091.fsa	337.541	57	185
Y, 159	GM967_C11_169R5_091.fsa	339.017	54	425
Y, 160	GM967_C11_169R5_091.fsa	339.836	60	507
Y, 161	GM967_C11_169R5_091.fsa	344.204	66	161
Y, 162	GM967_C11_169R5_091.fsa	348.487	50	384
Y, 163	GM967_C11_169R5_091.fsa	360.655	61	535
Y, 164	GM967_C11_169R5_091.fsa	361.802	53	452
Y, 165	GM967_C11_169R5_091.fsa	366.881	50	204
Y, 166	GM967_C11_169R5_091.fsa	369.503	56	538
Y, 167	GM967_C11_169R5_091.fsa	371.06	55	485
Y, 168	GM967_C11_169R5_091.fsa	372.946	61	369
Y, 169	GM967_C11_169R5_091.fsa	374.094	57	384
Y, 170	GM967_C11_169R5_091.fsa	376.636	61	249
Y, 171	GM967_C11_169R5_091.fsa	377.867	55	323
Y, 172	GM967_C11_169R5_091.fsa	379.754	56	302
Y, 173	GM967_C11_169R5_091.fsa	381.985	53	365
Y, 174	GM967_C11_169R5_091.fsa	386.863	81	689
Y, 175	GM967_C11_169R5_091.fsa	387.689	105	622
Y, 176	GM967_C11_169R5_091.fsa	388.846	59	195
Y, 177	GM967_C11_169R5_091.fsa	390.499	51	322
Y, 178	GM967_C11_169R5_091.fsa	395.54	51	237
Y, 179	GM967_C11_169R5_091.fsa	398.183	53	424
Y, 180	GM967_C11_169R5_091.fsa	402.519	59	404
Y, 181	GM967_C11_169R5_091.fsa	407.173	51	534
Y, 182	GM967_C11_169R5_091.fsa	411.937	57	260
Y, 183	GM967_C11_169R5_091.fsa	414.844	50	332
Y, 184	GM967_C11_169R5_091.fsa	416.532	51	461
Y, 185	GM967_C11_169R5_091.fsa	420.083	76	487
Y, 186	GM967_C11_169R5_091.fsa	421.162	51	274
Y, 187	GM967_C11_169R5_091.fsa	423.65	52	552
Y, 188	GM967_C11_169R5_091.fsa	426.135	50	399
Y, 189	GM967_C11_169R5_091.fsa	432.748	56	322
Y, 190	GM967_C11_169R5_091.fsa	435.882	60	206
Y, 191	GM967_C11_169R5_091.fsa	437.695	56	424
Y, 192	GM967_C11_169R5_091.fsa	439.918	68	552
Y, 193	GM967_C11_169R5_091.fsa	444.017	56	686
Y, 194	GM967_C11_169R5_091.fsa	445.693	55	343
Y, 195	GM967_C11_169R5_091.fsa	447.119	54	312
Y, 196	GM967_C11_169R5_091.fsa	450.899	50	280
Y, 197	GM967_C11_169R5_091.fsa	460.334	63	416
Y, 198	GM967_C11_169R5_091.fsa	467.549	56	238
Y, 199	GM967_C11_169R5_091.fsa	468.139	53	242
Y, 200	GM967_C11_169R5_091.fsa	469.403	57	380
Y, 201	GM967_C11_169R5_091.fsa	470.584	58	200
Y, 202	GM967_C11_169R5_091.fsa	476.173	75	467
Y, 203	GM967_C11_169R5_091.fsa	477.787	63	344
Y, 204	GM967_C11_169R5_091.fsa	478.808	65	313
Y, 205	GM967_C11_169R5_091.fsa	480.262	58	402
Y, 206	GM967_C11_169R5_091.fsa	482.267	54	319
Y, 207	GM967_C11_169R5_091.fsa	484.623	69	324
Y, 208	GM967_C11_169R5_091.fsa	489.074	53	211
Y, 209	GM967_C11_169R5_091.fsa	489.947	74	456
Y, 210	GM967_C11_169R5_091.fsa	490.733	74	538
Y, 211	GM967_C11_169R5_091.fsa	492.48	78	532
Y, 212	GM967_C11_169R5_091.fsa	495.277	6606	12403
Y, 213	GM967_C11_169R5_091.fsa	496.064	6003	22456
Y, 214	GM967_C11_169R5_091.fsa	497.113	10335	22525
Y, 215	GM967_C11_169R5_091.fsa	499.125	96	449
Y, 216	GM967_C11_169R5_091.fsa	501.605	86	804
Y, 217	GM967_C11_169R5_091.fsa	502.79	103	915
Y, 218	GM967_C11_169R5_091.fsa	503.638	53	345
Y, 219	GM967_C11_169R5_091.fsa	508.068	59	243
Y, 220	GM967_C11_169R5_091.fsa	511.671	60	272
Y, 221	GM967_C11_169R5_091.fsa	512.447	52	147
Y, 222	GM967_C11_169R5_091.fsa	515.517	54	255
Y, 223	GM967_C11_169R5_091.fsa	518.472	57	218
Y, 224	GM967_C11_169R5_091.fsa	526.492	52	309
Y, 225	GM967_C11_169R5_091.fsa	537.018	53	230
Y, 226	GM967_C11_169R5_091.fsa	539.211	55	243
Y, 227	GM967_C11_169R5_091.fsa	540.089	57	358
Y, 228	GM967_C11_169R5_091.fsa	566.368	70	476
Y, 229	GM967_C11_169R5_091.fsa	571.385	52	293
Y, 230	GM967_C11_169R5_091.fsa	590.19	64	220
Y, 231	GM967_C11_169R5_091.fsa	609.1	56	241
Y, 232	GM967_C11_169R5_091.fsa	614.028	51	346
R, 1	GM967_C11_169R5_091.fsa		51	294
R, 2	GM967_C11_169R5_091.fsa		52	298
R, 3	GM967_C11_169R5_091.fsa		52	284
R, 4	GM967_C11_169R5_091.fsa		75	441
R, 5	GM967_C11_169R5_091.fsa		56	340
R, 6	GM967_C11_169R5_091.fsa		55	337
R, 7	GM967_C11_169R5_091.fsa		55	194
R, 8	GM967_C11_169R5_091.fsa		51	468
R, 9	GM967_C11_169R5_091.fsa	10.8333	57	272
R, 10	GM967_C11_169R5_091.fsa	17.6389	57	294
R, 11	GM967_C11_169R5_091.fsa	21.0964	52	221
R, 12	GM967_C11_169R5_091.fsa	22.1786	59	486
R, 13	GM967_C11_169R5_091.fsa	27.8168	58	191
R, 14	GM967_C11_169R5_091.fsa	29.2373	385	2104
R, 15	GM967_C11_169R5_091.fsa	31.1843	171	1330
R, 16	GM967_C11_169R5_091.fsa	34.9384	56	209
R, 17	GM967_C11_169R5_091.fsa	39.0147	69	277
R, 18	GM967_C11_169R5_091.fsa	41.9522	52	237
R, 19	GM967_C11_169R5_091.fsa	47.1785	58	292
R, 20	GM967_C11_169R5_091.fsa	52.068	68	408
R, 21	GM967_C11_169R5_091.fsa	53.7201	88	622
R, 22	GM967_C11_169R5_091.fsa	57.2519	95	357
R, 23	GM967_C11_169R5_091.fsa	59.2216	53	465
R, 24	GM967_C11_169R5_091.fsa	60.6109	92	433
R, 25	GM967_C11_169R5_091.fsa	62.6397	68	546
R, 26	GM967_C11_169R5_091.fsa	73.003	78	518
R, 27	GM967_C11_169R5_091.fsa	74.961	58	255
R, 28	GM967_C11_169R5_091.fsa	77.3928	54	377
R, 29	GM967_C11_169R5_091.fsa	79.2296	54	327
R, 30	GM967_C11_169R5_091.fsa	81.1487	68	522
R, 31	GM967_C11_169R5_091.fsa	87.3355	59	294
R, 32	GM967_C11_169R5_091.fsa	88.8494	75	407
R, 33	GM967_C11_169R5_091.fsa	90.7369	56	216
R, 34	GM967_C11_169R5_091.fsa	91.7726	77	567
R, 35	GM967_C11_169R5_091.fsa	93.2763	92	364
R, 36	GM967_C11_169R5_091.fsa	95.9928	52	416
R, 37	GM967_C11_169R5_091.fsa	103.026	66	531
R, 38	GM967_C11_169R5_091.fsa	112.621	65	428
R, 39	GM967_C11_169R5_091.fsa	113.633	51	206
R, 40	GM967_C11_169R5_091.fsa	114.361	51	178
R, 41	GM967_C11_169R5_091.fsa	116.25	53	300
R, 42	GM967_C11_169R5_091.fsa	120.618	56	289
R, 43	GM967_C11_169R5_091.fsa	121.855	51	169
R, 44	GM967_C11_169R5_091.fsa	124.327	88	454
R, 45	GM967_C11_169R5_091.fsa	126.445	69	242
R, 46	GM967_C11_169R5_091.fsa	132.525	82	297
R, 47	GM967_C11_169R5_091.fsa	134.109	94	464
R, 48	GM967_C11_169R5_091.fsa	135.165	76	315
R, 49	GM967_C11_169R5_091.fsa	137.276	110	466
R, 50	GM967_C11_169R5_091.fsa	143.31	79	379
R, 51	GM967_C11_169R5_091.fsa	147.421	69	272
R, 52	GM967_C11_169R5_091.fsa	154.83	87	293
R, 53	GM967_C11_169R5_091.fsa	156.435	59	187
R, 54	GM967_C11_169R5_091.fsa	159.733	89	424
R, 55	GM967_C11_169R5_091.fsa	165.792	50	221
R, 56	GM967_C11_169R5_091.fsa	166.755	50	305
R, 57	GM967_C11_169R5_091.fsa	167.892	112	712
R, 58	GM967_C11_169R5_091.fsa	170.426	50	297
R, 59	GM967_C11_169R5_091.fsa	172.433	53	281
R, 60	GM967_C11_169R5_091.fsa	176.7	62	434
R, 61	GM967_C11_169R5_091.fsa	177.916	54	345
R, 62	GM967_C11_169R5_091.fsa	182.274	93	429
R, 63	GM967_C11_169R5_091.fsa	184.108	56	504
R, 64	GM967_C11_169R5_091.fsa	186.114	91	556
R, 65	GM967_C11_169R5_091.fsa	187.247	65	233
R, 66	GM967_C11_169R5_091.fsa	188.118	57	243
R, 67	GM967_C11_169R5_091.fsa	192.205	53	152
R, 68	GM967_C11_169R5_091.fsa	193.333	74	306
R, 69	GM967_C11_169R5_091.fsa	194.114	77	462
R, 70	GM967_C11_169R5_091.fsa	195.241	51	235
R, 71	GM967_C11_169R5_091.fsa	198.271	78	456
R, 72	GM967_C11_169R5_091.fsa	200.77	57	245
R, 73	GM967_C11_169R5_091.fsa	201.54	74	369
R, 74	GM967_C11_169R5_091.fsa	204.275	71	282
R, 75	GM967_C11_169R5_091.fsa	207.52	62	343
R, 76	GM967_C11_169R5_091.fsa	209.056	60	268
R, 77	GM967_C11_169R5_091.fsa	210.847	51	251
R, 78	GM967_C11_169R5_091.fsa	213.404	73	490
R, 79	GM967_C11_169R5_091.fsa	215.63	60	314
R, 80	GM967_C11_169R5_091.fsa	216.659	58	273
R, 81	GM967_C11_169R5_091.fsa	219.486	54	255
R, 82	GM967_C11_169R5_091.fsa	228.025	77	437
R, 83	GM967_C11_169R5_091.fsa	230.979	116	710
R, 84	GM967_C11_169R5_091.fsa	232.16	76	529
R, 85	GM967_C11_169R5_091.fsa	233.847	50	340
R, 86	GM967_C11_169R5_091.fsa	235.196	58	312
R, 87	GM967_C11_169R5_091.fsa	237.978	62	600
R, 88	GM967_C11_169R5_091.fsa	248.297	72	384
R, 89	GM967_C11_169R5_091.fsa	248.978	55	217
R, 90	GM967_C11_169R5_091.fsa	250.335	56	311
R, 91	GM967_C11_169R5_091.fsa	255.349	67	277
R, 92	GM967_C11_169R5_091.fsa	256.099	54	189
R, 93	GM967_C11_169R5_091.fsa	257.013	59	265
R, 94	GM967_C11_169R5_091.fsa	259.254	95	601
R, 95	GM967_C11_169R5_091.fsa	261.087	53	401
R, 96	GM967_C11_169R5_091.fsa	261.922	53	259
R, 97	GM967_C11_169R5_091.fsa	265.512	54	299
R, 98	GM967_C11_169R5_091.fsa	269.432	55	395
R, 99	GM967_C11_169R5_091.fsa	271.848	56	291
R, 100	GM967_C11_169R5_091.fsa	273.763	57	213
R, 101	GM967_C11_169R5_091.fsa	278.006	70	361
R, 102	GM967_C11_169R5_091.fsa	290.056	68	312
R, 103	GM967_C11_169R5_091.fsa	296.552	52	347
R, 104	GM967_C11_169R5_091.fsa	303.681	50	237
R, 105	GM967_C11_169R5_091.fsa	308.039	54	407
R, 106	GM967_C11_169R5_091.fsa	311.014	50	308
R, 107	GM967_C11_169R5_091.fsa	313.584	55	454
R, 108	GM967_C11_169R5_091.fsa	314.844	51	202
R, 109	GM967_C11_169R5_091.fsa	325.078	53	382
R, 110	GM967_C11_169R5_091.fsa	333.184	61	564
R, 111	GM967_C11_169R5_091.fsa	336.474	51	250
R, 112	GM967_C11_169R5_091.fsa	337.213	62	416
R, 113	GM967_C11_169R5_091.fsa	340.742	50	293
R, 114	GM967_C11_169R5_091.fsa	341.484	50	457
R, 115	GM967_C11_169R5_091.fsa	344.287	54	296
R, 116	GM967_C11_169R5_091.fsa	360.573	59	660
R, 117	GM967_C11_169R5_091.fsa	363.276	51	256
R, 118	GM967_C11_169R5_091.fsa	368.519	61	299
R, 119	GM967_C11_169R5_091.fsa	370.651	64	597
R, 120	GM967_C11_169R5_091.fsa	376.062	66	701
R, 121	GM967_C11_169R5_091.fsa	378.933	52	308
R, 122	GM967_C11_169R5_091.fsa	386.119	70	490
R, 123	GM967_C11_169R5_091.fsa	388.351	76	631
R, 124	GM967_C11_169R5_091.fsa	390.417	55	289
R, 125	GM967_C11_169R5_091.fsa	394.135	51	185
R, 126	GM967_C11_169R5_091.fsa	396.861	61	198
R, 127	GM967_C11_169R5_091.fsa	410.044	50	311
R, 128	GM967_C11_169R5_091.fsa	417.8	57	315
R, 129	GM967_C11_169R5_091.fsa	420.996	58	281
R, 130	GM967_C11_169R5_091.fsa	427.707	53	298
R, 131	GM967_C11_169R5_091.fsa	433.49	61	322
R, 132	GM967_C11_169R5_091.fsa	437.613	50	166
R, 133	GM967_C11_169R5_091.fsa	445.358	66	216
R, 134	GM967_C11_169R5_091.fsa	459.324	76	465
R, 135	GM967_C11_169R5_091.fsa	463.348	56	304
R, 136	GM967_C11_169R5_091.fsa	467.128	57	587
R, 137	GM967_C11_169R5_091.fsa	468.729	50	297
R, 138	GM967_C11_169R5_091.fsa	477.362	65	441
R, 139	GM967_C11_169R5_091.fsa	478.212	54	229
R, 140	GM967_C11_169R5_091.fsa	481.134	84	596
R, 141	GM967_C11_169R5_091.fsa	482.093	66	413
R, 142	GM967_C11_169R5_091.fsa	485.059	56	269
R, 143	GM967_C11_169R5_091.fsa	486.193	59	218
R, 144	GM967_C11_169R5_091.fsa	491.432	57	430
R, 145	GM967_C11_169R5_091.fsa	495.627	6944	30601
R, 146	GM967_C11_169R5_091.fsa	496.501	12348	71689
R, 147	GM967_C11_169R5_091.fsa	499.387	71	361
R, 148	GM967_C11_169R5_091.fsa	510.897	63	281
R, 149	GM967_C11_169R5_091.fsa	512.791	53	436
R, 150	GM967_C11_169R5_091.fsa	541.428	52	366
R, 151	GM967_C11_169R5_091.fsa	563.778	54	250
R, 152	GM967_C11_169R5_091.fsa	568.687	61	343
R, 153	GM967_C11_169R5_091.fsa	609.953	55	249
O, 1	GM967_C11_169R5_091.fsa	20	5348	52130
O, 2	GM967_C11_169R5_091.fsa	30.6329	67	401
O, 3	GM967_C11_169R5_091.fsa	40	4888	34408
O, 4	GM967_C11_169R5_091.fsa	42.7462	50	423
O, 5	GM967_C11_169R5_091.fsa	58.6343	52	225
O, 6	GM967_C11_169R5_091.fsa	60	9058	51338
O, 7	GM967_C11_169R5_091.fsa	62.6397	115	962
O, 8	GM967_C11_169R5_091.fsa	80	6191	34906
O, 9	GM967_C11_169R5_091.fsa	82.677	68	309
O, 10	GM967_C11_169R5_091.fsa	100	9880	51673
O, 11	GM967_C11_169R5_091.fsa	101.61	77	712
O, 12	GM967_C11_169R5_091.fsa	102.838	85	345
O, 13	GM967_C11_169R5_091.fsa	114	11397	59704
O, 14	GM967_C11_169R5_091.fsa	115.262	94	813
O, 15	GM967_C11_169R5_091.fsa	116.878	100	463
O, 16	GM967_C11_169R5_091.fsa	120	9185	47381
O, 17	GM967_C11_169R5_091.fsa	121.237	78	626
O, 18	GM967_C11_169R5_091.fsa	122.915	63	379
O, 19	GM967_C11_169R5_091.fsa	140	7610	38704
O, 20	GM967_C11_169R5_091.fsa	141.253	65	550
O, 21	GM967_C11_169R5_091.fsa	143.041	51	273
O, 22	GM967_C11_169R5_091.fsa	160	8170	43234
O, 23	GM967_C11_169R5_091.fsa	161.055	80	678
O, 24	GM967_C11_169R5_091.fsa	163.25	67	368
O, 25	GM967_C11_169R5_091.fsa	180	10131	51954
O, 26	GM967_C11_169R5_091.fsa	181.225	101	1006
O, 27	GM967_C11_169R5_091.fsa	183.497	70	491
O, 28	GM967_C11_169R5_091.fsa	200	7908	43560
O, 29	GM967_C11_169R5_091.fsa	201.027	71	650
O, 30	GM967_C11_169R5_091.fsa	203.506	53	446
O, 31	GM967_C11_169R5_091.fsa	214	7792	43466
O, 32	GM967_C11_169R5_091.fsa	214.944	100	741
O, 33	GM967_C11_169R5_091.fsa	220	6218	36455
O, 34	GM967_C11_169R5_091.fsa	220.93	56	343
O, 35	GM967_C11_169R5_091.fsa	227.519	60	704
O, 36	GM967_C11_169R5_091.fsa	240	8846	54017
O, 37	GM967_C11_169R5_091.fsa	240.944	100	714
O, 38	GM967_C11_169R5_091.fsa	244.284	54	604
O, 39	GM967_C11_169R5_091.fsa	250	4167	26747
O, 40	GM967_C11_169R5_091.fsa	250.922	87	559
O, 41	GM967_C11_169R5_091.fsa	260	6417	41485
O, 42	GM967_C11_169R5_091.fsa	280	6983	46401
O, 43	GM967_C11_169R5_091.fsa	300	6810	49026
O, 44	GM967_C11_169R5_091.fsa	300.898	100	691
O, 45	GM967_C11_169R5_091.fsa	314	4397	32873
O, 46	GM967_C11_169R5_091.fsa	318.9	51	209
O, 47	GM967_C11_169R5_091.fsa	320	4800	36477
O, 48	GM967_C11_169R5_091.fsa	340	6002	48930
O, 49	GM967_C11_169R5_091.fsa	360	4992	42130
O, 50	GM967_C11_169R5_091.fsa	380	3577	31999
O, 51	GM967_C11_169R5_091.fsa	400	4920	46211
O, 52	GM967_C11_169R5_091.fsa	414	4631	44472
O, 53	GM967_C11_169R5_091.fsa	420	4454	42533
O, 54	GM967_C11_169R5_091.fsa	440	5312	51544
O, 55	GM967_C11_169R5_091.fsa	460	5863	59651
O, 56	GM967_C11_169R5_091.fsa	480	5781	59048
O, 57	GM967_C11_169R5_091.fsa	495.714	1048	6374
O, 58	GM967_C11_169R5_091.fsa	496.501	1370	10944
O, 59	GM967_C11_169R5_091.fsa	500	2077	27401
O, 60	GM967_C11_169R5_091.fsa	514	2689	29926
O, 61	GM967_C11_169R5_091.fsa	520	6031	68232
O, 62	GM967_C11_169R5_091.fsa	540	4939	56039
O, 63	GM967_C11_169R5_091.fsa	560	3204	37438
O, 64	GM967_C11_169R5_091.fsa	580	4926	57777
O, 65	GM967_C11_169R5_091.fsa	600	3238	38506

## Sheet: 170R1
Dye/Sample Peak	Sample File Name	Size	Height	Area in Point
B, 1	GM967_C12_170R1_092.fsa		13	52
B, 2	GM967_C12_170R1_092.fsa		7	30
B, 3	GM967_C12_170R1_092.fsa		11	58
B, 4	GM967_C12_170R1_092.fsa		14	74
B, 5	GM967_C12_170R1_092.fsa		7	33
B, 6	GM967_C12_170R1_092.fsa		10	47
B, 7	GM967_C12_170R1_092.fsa		9	36
B, 8	GM967_C12_170R1_092.fsa		10	65
B, 9	GM967_C12_170R1_092.fsa		14	74
B, 10	GM967_C12_170R1_092.fsa		11	46
B, 11	GM967_C12_170R1_092.fsa		13	55
B, 12	GM967_C12_170R1_092.fsa		11	40
B, 13	GM967_C12_170R1_092.fsa		10	26
B, 14	GM967_C12_170R1_092.fsa		17	57
B, 15	GM967_C12_170R1_092.fsa		9	39
B, 16	GM967_C12_170R1_092.fsa		6	17
B, 17	GM967_C12_170R1_092.fsa		12	68
B, 18	GM967_C12_170R1_092.fsa		10	46
B, 19	GM967_C12_170R1_092.fsa		8	31
B, 20	GM967_C12_170R1_092.fsa		14	91
B, 21	GM967_C12_170R1_092.fsa		13	73
B, 22	GM967_C12_170R1_092.fsa		13	34
B, 23	GM967_C12_170R1_092.fsa		14	69
B, 24	GM967_C12_170R1_092.fsa		10	53
B, 25	GM967_C12_170R1_092.fsa		9	23
B, 26	GM967_C12_170R1_092.fsa		9	29
B, 27	GM967_C12_170R1_092.fsa		8	52
B, 28	GM967_C12_170R1_092.fsa		14	46
B, 29	GM967_C12_170R1_092.fsa		25	175
B, 30	GM967_C12_170R1_092.fsa		11	27
B, 31	GM967_C12_170R1_092.fsa		9	47
B, 32	GM967_C12_170R1_092.fsa		9	34
B, 33	GM967_C12_170R1_092.fsa		12	59
B, 34	GM967_C12_170R1_092.fsa		8	18
B, 35	GM967_C12_170R1_092.fsa		10	32
B, 36	GM967_C12_170R1_092.fsa		8	28
B, 37	GM967_C12_170R1_092.fsa		7	31
B, 38	GM967_C12_170R1_092.fsa		11	53
B, 39	GM967_C12_170R1_092.fsa		10	45
B, 40	GM967_C12_170R1_092.fsa		8	19
B, 41	GM967_C12_170R1_092.fsa		14	76
B, 42	GM967_C12_170R1_092.fsa		8	50
B, 43	GM967_C12_170R1_092.fsa		9	42
B, 44	GM967_C12_170R1_092.fsa		14	115
B, 45	GM967_C12_170R1_092.fsa		16	62
B, 46	GM967_C12_170R1_092.fsa		14	94
B, 47	GM967_C12_170R1_092.fsa		12	51
B, 48	GM967_C12_170R1_092.fsa		13	79
B, 49	GM967_C12_170R1_092.fsa		9	54
B, 50	GM967_C12_170R1_092.fsa		13	55
B, 51	GM967_C12_170R1_092.fsa		8	42
B, 52	GM967_C12_170R1_092.fsa		14	88
B, 53	GM967_C12_170R1_092.fsa		9	49
B, 54	GM967_C12_170R1_092.fsa		12	56
B, 55	GM967_C12_170R1_092.fsa		13	72
B, 56	GM967_C12_170R1_092.fsa		16	93
B, 57	GM967_C12_170R1_092.fsa		10	44
B, 58	GM967_C12_170R1_092.fsa		16	85
B, 59	GM967_C12_170R1_092.fsa		8	26
B, 60	GM967_C12_170R1_092.fsa		11	83
B, 61	GM967_C12_170R1_092.fsa		11	99
B, 62	GM967_C12_170R1_092.fsa		17	106
B, 63	GM967_C12_170R1_092.fsa		58	410
B, 64	GM967_C12_170R1_092.fsa		21	136
B, 65	GM967_C12_170R1_092.fsa		18	80
B, 66	GM967_C12_170R1_092.fsa		16	65
B, 67	GM967_C12_170R1_092.fsa		15	92
B, 68	GM967_C12_170R1_092.fsa		21	191
B, 69	GM967_C12_170R1_092.fsa		15	87
B, 70	GM967_C12_170R1_092.fsa		10	35
B, 71	GM967_C12_170R1_092.fsa		16	55
B, 72	GM967_C12_170R1_092.fsa		13	64
B, 73	GM967_C12_170R1_092.fsa		580	4502
B, 74	GM967_C12_170R1_092.fsa		352	3519
B, 75	GM967_C12_170R1_092.fsa		525	3143
B, 76	GM967_C12_170R1_092.fsa		262	1497
B, 77	GM967_C12_170R1_092.fsa		30	134
B, 78	GM967_C12_170R1_092.fsa	1.931	138	1037
B, 79	GM967_C12_170R1_092.fsa	4	105	662
B, 80	GM967_C12_170R1_092.fsa	5.6552	32	192
B, 81	GM967_C12_170R1_092.fsa	7.3103	30	177
B, 82	GM967_C12_170R1_092.fsa	8.9655	6	31
B, 83	GM967_C12_170R1_092.fsa	11.3103	61	228
B, 84	GM967_C12_170R1_092.fsa	12.4138	27	87
B, 85	GM967_C12_170R1_092.fsa	13.6552	115	559
B, 86	GM967_C12_170R1_092.fsa	15.1724	19	100
B, 87	GM967_C12_170R1_092.fsa	17.2414	28	131
B, 88	GM967_C12_170R1_092.fsa	18.8966	63	278
B, 89	GM967_C12_170R1_092.fsa	20.7804	742	3551
B, 90	GM967_C12_170R1_092.fsa	22.4717	413	2163
B, 91	GM967_C12_170R1_092.fsa	23.5301	310	1482
B, 92	GM967_C12_170R1_092.fsa	27.3441	5707	38470
B, 93	GM967_C12_170R1_092.fsa	29.3247	6613	34606
B, 94	GM967_C12_170R1_092.fsa	31.2564	1339	11747
B, 95	GM967_C12_170R1_092.fsa	33.4065	1269	7058
B, 96	GM967_C12_170R1_092.fsa	36.2674	757	3584
B, 97	GM967_C12_170R1_092.fsa	37.2813	266	1000
B, 98	GM967_C12_170R1_092.fsa	39.1458	421	1997
B, 99	GM967_C12_170R1_092.fsa	40.9141	308	1924
B, 100	GM967_C12_170R1_092.fsa	44.0552	221	1261
B, 101	GM967_C12_170R1_092.fsa	45.1558	822	5091
B, 102	GM967_C12_170R1_092.fsa	47.002	571	3687
B, 103	GM967_C12_170R1_092.fsa	48.0739	15	57
B, 104	GM967_C12_170R1_092.fsa	52.0552	729	2973
B, 105	GM967_C12_170R1_092.fsa	53.6899	2199	14208
B, 106	GM967_C12_170R1_092.fsa	55.9987	736	3483
B, 107	GM967_C12_170R1_092.fsa	57.1846	918	4736
B, 108	GM967_C12_170R1_092.fsa	58.0659	288	1287
B, 109	GM967_C12_170R1_092.fsa	59.1338	692	3372
B, 110	GM967_C12_170R1_092.fsa	60.7062	870	4342
B, 111	GM967_C12_170R1_092.fsa	62.4153	983	5164
B, 112	GM967_C12_170R1_092.fsa	63.3166	141	552
B, 113	GM967_C12_170R1_092.fsa	64.1158	149	694
B, 114	GM967_C12_170R1_092.fsa	65.1122	634	3425
B, 115	GM967_C12_170R1_092.fsa	66.5022	574	2763
B, 116	GM967_C12_170R1_092.fsa	67.9851	152	745
B, 117	GM967_C12_170R1_092.fsa	69.2651	170	795
B, 118	GM967_C12_170R1_092.fsa	70.5403	384	1871
B, 119	GM967_C12_170R1_092.fsa	71.6155	150	975
B, 120	GM967_C12_170R1_092.fsa	73.0762	1168	5963
B, 121	GM967_C12_170R1_092.fsa	74.337	508	2415
B, 122	GM967_C12_170R1_092.fsa	75.593	172	794
B, 123	GM967_C12_170R1_092.fsa	77.0365	191	822
B, 124	GM967_C12_170R1_092.fsa	78.1868	387	1903
B, 125	GM967_C12_170R1_092.fsa	79.1423	126	531
B, 126	GM967_C12_170R1_092.fsa	80.1887	395	1871
B, 127	GM967_C12_170R1_092.fsa	81.1315	1435	7296
B, 128	GM967_C12_170R1_092.fsa	82.4493	102	449
B, 129	GM967_C12_170R1_092.fsa	83.2951	1020	5364
B, 130	GM967_C12_170R1_092.fsa	84.1398	148	688
B, 131	GM967_C12_170R1_092.fsa	85.4519	96	308
B, 132	GM967_C12_170R1_092.fsa	86.4811	825	3848
B, 133	GM967_C12_170R1_092.fsa	87.4154	813	3976
B, 134	GM967_C12_170R1_092.fsa	88.8146	1918	9581
B, 135	GM967_C12_170R1_092.fsa	90.0249	455	1886
B, 136	GM967_C12_170R1_092.fsa	90.7686	40	110
B, 137	GM967_C12_170R1_092.fsa	92.0684	3067	15478
B, 138	GM967_C12_170R1_092.fsa	93.2731	1780	8931
B, 139	GM967_C12_170R1_092.fsa	94.5682	304	1449
B, 140	GM967_C12_170R1_092.fsa	95.4918	584	2995
B, 141	GM967_C12_170R1_092.fsa	96.322	635	3162
B, 142	GM967_C12_170R1_092.fsa	97.7035	210	1016
B, 143	GM967_C12_170R1_092.fsa	98.7149	115	528
B, 144	GM967_C12_170R1_092.fsa	99.6331	113	531
B, 145	GM967_C12_170R1_092.fsa	100.66	120	513
B, 146	GM967_C12_170R1_092.fsa	101.79	236	975
B, 147	GM967_C12_170R1_092.fsa	102.822	349	1653
B, 148	GM967_C12_170R1_092.fsa	103.571	97	398
B, 149	GM967_C12_170R1_092.fsa	104.412	310	1413
B, 150	GM967_C12_170R1_092.fsa	105.437	417	1830
B, 151	GM967_C12_170R1_092.fsa	106.46	179	716
B, 152	GM967_C12_170R1_092.fsa	107.48	309	1400
B, 153	GM967_C12_170R1_092.fsa	108.404	255	1090
B, 154	GM967_C12_170R1_092.fsa	109.235	628	2937
B, 155	GM967_C12_170R1_092.fsa	110.34	204	890
B, 156	GM967_C12_170R1_092.fsa	111.35	408	1756
B, 157	GM967_C12_170R1_092.fsa	112.631	546	2634
B, 158	GM967_C12_170R1_092.fsa	113.453	1396	7299
B, 159	GM967_C12_170R1_092.fsa	114.267	797	4004
B, 160	GM967_C12_170R1_092.fsa	115.51	754	3659
B, 161	GM967_C12_170R1_092.fsa	116.396	306	1323
B, 162	GM967_C12_170R1_092.fsa	117.455	361	1598
B, 163	GM967_C12_170R1_092.fsa	118.51	83	296
B, 164	GM967_C12_170R1_092.fsa	119.563	96	394
B, 165	GM967_C12_170R1_092.fsa	120.697	711	3156
B, 166	GM967_C12_170R1_092.fsa	121.656	246	1063
B, 167	GM967_C12_170R1_092.fsa	122.614	425	1704
B, 168	GM967_C12_170R1_092.fsa	123.485	202	811
B, 169	GM967_C12_170R1_092.fsa	124.269	1853	9494
B, 170	GM967_C12_170R1_092.fsa	125.139	771	3574
B, 171	GM967_C12_170R1_092.fsa	126.271	874	4030
B, 172	GM967_C12_170R1_092.fsa	127.228	104	381
B, 173	GM967_C12_170R1_092.fsa	128.272	313	1436
B, 174	GM967_C12_170R1_092.fsa	129.403	237	1016
B, 175	GM967_C12_170R1_092.fsa	130.533	392	1694
B, 176	GM967_C12_170R1_092.fsa	131.316	694	3418
B, 177	GM967_C12_170R1_092.fsa	132.446	1341	6267
B, 178	GM967_C12_170R1_092.fsa	134.097	2343	11057
B, 179	GM967_C12_170R1_092.fsa	135.313	888	4144
B, 180	GM967_C12_170R1_092.fsa	136.181	337	1405
B, 181	GM967_C12_170R1_092.fsa	137.31	2913	14235
B, 182	GM967_C12_170R1_092.fsa	138.178	323	1353
B, 183	GM967_C12_170R1_092.fsa	139.306	564	2702
B, 184	GM967_C12_170R1_092.fsa	140.088	184	786
B, 185	GM967_C12_170R1_092.fsa	141.323	635	2966
B, 186	GM967_C12_170R1_092.fsa	142.117	103	358
B, 187	GM967_C12_170R1_092.fsa	143.351	2276	11221
B, 188	GM967_C12_170R1_092.fsa	144.497	526	2480
B, 189	GM967_C12_170R1_092.fsa	145.555	273	1158
B, 190	GM967_C12_170R1_092.fsa	146.348	255	1123
B, 191	GM967_C12_170R1_092.fsa	147.494	1238	6264
B, 192	GM967_C12_170R1_092.fsa	148.375	374	1693
B, 193	GM967_C12_170R1_092.fsa	149.697	591	2887
B, 194	GM967_C12_170R1_092.fsa	150.93	288	1274
B, 195	GM967_C12_170R1_092.fsa	151.811	107	373
B, 196	GM967_C12_170R1_092.fsa	152.78	741	3428
B, 197	GM967_C12_170R1_092.fsa	153.573	87	259
B, 198	GM967_C12_170R1_092.fsa	154.63	1525	7624
B, 199	GM967_C12_170R1_092.fsa	155.422	76	297
B, 200	GM967_C12_170R1_092.fsa	156.303	1256	6152
B, 201	GM967_C12_170R1_092.fsa	157.447	551	2488
B, 202	GM967_C12_170R1_092.fsa	158.416	520	2421
B, 203	GM967_C12_170R1_092.fsa	159.648	3039	15535
B, 204	GM967_C12_170R1_092.fsa	160.523	351	1627
B, 205	GM967_C12_170R1_092.fsa	161.655	409	1851
B, 206	GM967_C12_170R1_092.fsa	162.525	140	568
B, 207	GM967_C12_170R1_092.fsa	163.656	686	3422
B, 208	GM967_C12_170R1_092.fsa	164.525	637	3157
B, 209	GM967_C12_170R1_092.fsa	165.741	393	1578
B, 210	GM967_C12_170R1_092.fsa	166.609	552	2442
B, 211	GM967_C12_170R1_092.fsa	167.823	3261	16602
B, 212	GM967_C12_170R1_092.fsa	168.69	325	1430
B, 213	GM967_C12_170R1_092.fsa	169.556	231	856
B, 214	GM967_C12_170R1_092.fsa	170.422	616	2742
B, 215	GM967_C12_170R1_092.fsa	171.634	485	2401
B, 216	GM967_C12_170R1_092.fsa	172.585	328	1585
B, 217	GM967_C12_170R1_092.fsa	173.881	249	1132
B, 218	GM967_C12_170R1_092.fsa	174.83	370	1675
B, 219	GM967_C12_170R1_092.fsa	175.952	470	2203
B, 220	GM967_C12_170R1_092.fsa	176.814	960	4856
B, 221	GM967_C12_170R1_092.fsa	177.934	969	4691
B, 222	GM967_C12_170R1_092.fsa	178.881	168	681
B, 223	GM967_C12_170R1_092.fsa	180	2452	12427
B, 224	GM967_C12_170R1_092.fsa	181.124	140	539
B, 225	GM967_C12_170R1_092.fsa	182.074	1493	7535
B, 226	GM967_C12_170R1_092.fsa	183.196	330	1428
B, 227	GM967_C12_170R1_092.fsa	184.23	1544	7572
B, 228	GM967_C12_170R1_092.fsa	185.092	240	905
B, 229	GM967_C12_170R1_092.fsa	186.212	2543	12931
B, 230	GM967_C12_170R1_092.fsa	187.072	67	225
B, 231	GM967_C12_170R1_092.fsa	188.104	455	2245
B, 232	GM967_C12_170R1_092.fsa	188.963	60	198
B, 233	GM967_C12_170R1_092.fsa	190.251	697	3562
B, 234	GM967_C12_170R1_092.fsa	191.195	93	396
B, 235	GM967_C12_170R1_092.fsa	192.052	81	282
B, 236	GM967_C12_170R1_092.fsa	193.252	2423	13136
B, 237	GM967_C12_170R1_092.fsa	194.108	2002	10559
B, 238	GM967_C12_170R1_092.fsa	195.22	1139	5780
B, 239	GM967_C12_170R1_092.fsa	196.246	206	1041
B, 240	GM967_C12_170R1_092.fsa	197.1	103	397
B, 241	GM967_C12_170R1_092.fsa	198.209	1307	6844
B, 242	GM967_C12_170R1_092.fsa	199.403	180	877
B, 243	GM967_C12_170R1_092.fsa	200.421	273	1322
B, 244	GM967_C12_170R1_092.fsa	201.347	177	790
B, 245	GM967_C12_170R1_092.fsa	202.357	373	1809
B, 246	GM967_C12_170R1_092.fsa	203.453	148	566
B, 247	GM967_C12_170R1_092.fsa	204.295	1149	5870
B, 248	GM967_C12_170R1_092.fsa	205.307	386	1582
B, 249	GM967_C12_170R1_092.fsa	206.234	293	1229
B, 250	GM967_C12_170R1_092.fsa	207.246	1951	10777
B, 251	GM967_C12_170R1_092.fsa	208.174	532	2552
B, 252	GM967_C12_170R1_092.fsa	209.102	522	2451
B, 253	GM967_C12_170R1_092.fsa	210.115	304	1337
B, 254	GM967_C12_170R1_092.fsa	210.959	40	131
B, 255	GM967_C12_170R1_092.fsa	212.226	358	1705
B, 256	GM967_C12_170R1_092.fsa	213.239	932	5112
B, 257	GM967_C12_170R1_092.fsa	214.429	73	264
B, 258	GM967_C12_170R1_092.fsa	215.373	614	3277
B, 259	GM967_C12_170R1_092.fsa	216.488	515	2732
B, 260	GM967_C12_170R1_092.fsa	217.688	492	2447
B, 261	GM967_C12_170R1_092.fsa	218.801	56	243
B, 262	GM967_C12_170R1_092.fsa	219.829	477	2688
B, 263	GM967_C12_170R1_092.fsa	220.918	86	420
B, 264	GM967_C12_170R1_092.fsa	222.085	257	1361
B, 265	GM967_C12_170R1_092.fsa	223.002	151	721
B, 266	GM967_C12_170R1_092.fsa	224.001	68	319
B, 267	GM967_C12_170R1_092.fsa	225	164	768
B, 268	GM967_C12_170R1_092.fsa	225.915	366	1965
B, 269	GM967_C12_170R1_092.fsa	226.996	200	990
B, 270	GM967_C12_170R1_092.fsa	228.076	471	2455
B, 271	GM967_C12_170R1_092.fsa	229.073	638	3576
B, 272	GM967_C12_170R1_092.fsa	231.064	1687	9914
B, 273	GM967_C12_170R1_092.fsa	232.142	857	5024
B, 274	GM967_C12_170R1_092.fsa	233.219	179	806
B, 275	GM967_C12_170R1_092.fsa	234.048	409	2336
B, 276	GM967_C12_170R1_092.fsa	235.041	965	5601
B, 277	GM967_C12_170R1_092.fsa	235.951	143	661
B, 278	GM967_C12_170R1_092.fsa	236.778	60	231
B, 279	GM967_C12_170R1_092.fsa	237.77	300	1630
B, 280	GM967_C12_170R1_092.fsa	238.761	235	1203
B, 281	GM967_C12_170R1_092.fsa	239.752	81	378
B, 282	GM967_C12_170R1_092.fsa	240.851	138	693
B, 283	GM967_C12_170R1_092.fsa	241.957	169	793
B, 284	GM967_C12_170R1_092.fsa	242.976	458	2406
B, 285	GM967_C12_170R1_092.fsa	243.995	286	1481
B, 286	GM967_C12_170R1_092.fsa	245.181	392	2022
B, 287	GM967_C12_170R1_092.fsa	246.198	190	858
B, 288	GM967_C12_170R1_092.fsa	247.213	240	1190
B, 289	GM967_C12_170R1_092.fsa	248.143	937	5684
B, 290	GM967_C12_170R1_092.fsa	249.241	208	1061
B, 291	GM967_C12_170R1_092.fsa	250.248	1031	6540
B, 292	GM967_C12_170R1_092.fsa	251.072	200	916
B, 293	GM967_C12_170R1_092.fsa	252.061	309	1518
B, 294	GM967_C12_170R1_092.fsa	252.965	53	188
B, 295	GM967_C12_170R1_092.fsa	254.115	230	1172
B, 296	GM967_C12_170R1_092.fsa	255.1	697	4151
B, 297	GM967_C12_170R1_092.fsa	256.082	72	282
B, 298	GM967_C12_170R1_092.fsa	256.982	576	3370
B, 299	GM967_C12_170R1_092.fsa	258.125	238	1408
B, 300	GM967_C12_170R1_092.fsa	259.104	1561	10423
B, 301	GM967_C12_170R1_092.fsa	260.993	394	2113
B, 302	GM967_C12_170R1_092.fsa	261.986	218	1193
B, 303	GM967_C12_170R1_092.fsa	263.061	494	3116
B, 304	GM967_C12_170R1_092.fsa	263.971	297	1775
B, 305	GM967_C12_170R1_092.fsa	264.798	20	63
B, 306	GM967_C12_170R1_092.fsa	265.956	229	1528
B, 307	GM967_C12_170R1_092.fsa	266.783	64	329
B, 308	GM967_C12_170R1_092.fsa	268.106	166	1092
B, 309	GM967_C12_170R1_092.fsa	269.098	357	4758
B, 310	GM967_C12_170R1_092.fsa	272.072	205	1483
B, 311	GM967_C12_170R1_092.fsa	272.981	21	101
B, 312	GM967_C12_170R1_092.fsa	274.138	209	1385
B, 313	GM967_C12_170R1_092.fsa	275.129	415	3437
B, 314	GM967_C12_170R1_092.fsa	276.12	161	1090
B, 315	GM967_C12_170R1_092.fsa	276.946	47	214
B, 316	GM967_C12_170R1_092.fsa	278.101	290	1879
B, 317	GM967_C12_170R1_092.fsa	278.927	24	101
B, 318	GM967_C12_170R1_092.fsa	280.082	233	1426
B, 319	GM967_C12_170R1_092.fsa	281.142	507	3425
B, 320	GM967_C12_170R1_092.fsa	282.039	177	1125
B, 321	GM967_C12_170R1_092.fsa	282.855	44	186
B, 322	GM967_C12_170R1_092.fsa	283.996	294	1759
B, 323	GM967_C12_170R1_092.fsa	284.81	13	49
B, 324	GM967_C12_170R1_092.fsa	286.032	254	1578
B, 325	GM967_C12_170R1_092.fsa	287.09	646	4486
B, 326	GM967_C12_170R1_092.fsa	287.986	192	1088
B, 327	GM967_C12_170R1_092.fsa	288.88	51	197
B, 328	GM967_C12_170R1_092.fsa	289.938	524	3394
B, 329	GM967_C12_170R1_092.fsa	290.832	26	89
B, 330	GM967_C12_170R1_092.fsa	291.807	79	475
B, 331	GM967_C12_170R1_092.fsa	292.863	90	476
B, 332	GM967_C12_170R1_092.fsa	293.837	203	1434
B, 333	GM967_C12_170R1_092.fsa	294.811	90	522
B, 334	GM967_C12_170R1_092.fsa	295.947	141	859
B, 335	GM967_C12_170R1_092.fsa	296.839	352	2417
B, 336	GM967_C12_170R1_092.fsa	297.974	225	1481
B, 337	GM967_C12_170R1_092.fsa	298.866	448	3091
B, 338	GM967_C12_170R1_092.fsa	299.757	80	387
B, 339	GM967_C12_170R1_092.fsa	300.808	579	3927
B, 340	GM967_C12_170R1_092.fsa	301.858	45	176
B, 341	GM967_C12_170R1_092.fsa	302.83	731	4868
B, 342	GM967_C12_170R1_092.fsa	303.883	47	227
B, 343	GM967_C12_170R1_092.fsa	304.857	172	942
B, 344	GM967_C12_170R1_092.fsa	305.832	238	1385
B, 345	GM967_C12_170R1_092.fsa	306.97	240	1423
B, 346	GM967_C12_170R1_092.fsa	308.029	848	5871
B, 347	GM967_C12_170R1_092.fsa	309.089	206	1259
B, 348	GM967_C12_170R1_092.fsa	310.069	130	678
B, 349	GM967_C12_170R1_092.fsa	310.968	38	143
B, 350	GM967_C12_170R1_092.fsa	312.032	68	400
B, 351	GM967_C12_170R1_092.fsa	313.015	290	2204
B, 352	GM967_C12_170R1_092.fsa	314	94	575
B, 353	GM967_C12_170R1_092.fsa	315.249	71	352
B, 354	GM967_C12_170R1_092.fsa	316.248	39	184
B, 355	GM967_C12_170R1_092.fsa	317.332	215	1279
B, 356	GM967_C12_170R1_092.fsa	318.332	179	943
B, 357	GM967_C12_170R1_092.fsa	319.333	182	985
B, 358	GM967_C12_170R1_092.fsa	320.329	122	769
B, 359	GM967_C12_170R1_092.fsa	321.235	61	307
B, 360	GM967_C12_170R1_092.fsa	322.304	68	339
B, 361	GM967_C12_170R1_092.fsa	323.126	51	259
B, 362	GM967_C12_170R1_092.fsa	324.193	78	397
B, 363	GM967_C12_170R1_092.fsa	325.177	824	6515
B, 364	GM967_C12_170R1_092.fsa	326.243	366	2560
B, 365	GM967_C12_170R1_092.fsa	327.471	68	348
B, 366	GM967_C12_170R1_092.fsa	328.37	401	2635
B, 367	GM967_C12_170R1_092.fsa	329.514	139	708
B, 368	GM967_C12_170R1_092.fsa	330.657	818	6094
B, 369	GM967_C12_170R1_092.fsa	331.635	559	3954
B, 370	GM967_C12_170R1_092.fsa	333.346	1369	10682
B, 371	GM967_C12_170R1_092.fsa	334.322	489	3185
B, 372	GM967_C12_170R1_092.fsa	335.216	43	157
B, 373	GM967_C12_170R1_092.fsa	336.11	87	434
B, 374	GM967_C12_170R1_092.fsa	337.084	867	6851
B, 375	GM967_C12_170R1_092.fsa	338.138	101	556
B, 376	GM967_C12_170R1_092.fsa	339.11	27	83
B, 377	GM967_C12_170R1_092.fsa	340.082	88	526
B, 378	GM967_C12_170R1_092.fsa	341.222	574	4548
B, 379	GM967_C12_170R1_092.fsa	342.118	119	742
B, 380	GM967_C12_170R1_092.fsa	343.176	162	1060
B, 381	GM967_C12_170R1_092.fsa	344.316	176	1123
B, 382	GM967_C12_170R1_092.fsa	345.374	206	1248
B, 383	GM967_C12_170R1_092.fsa	346.35	59	285
B, 384	GM967_C12_170R1_092.fsa	347.408	435	3276
B, 385	GM967_C12_170R1_092.fsa	348.384	57	300
B, 386	GM967_C12_170R1_092.fsa	349.36	282	1838
B, 387	GM967_C12_170R1_092.fsa	350.254	17	56
B, 388	GM967_C12_170R1_092.fsa	351.392	171	1166
B, 389	GM967_C12_170R1_092.fsa	352.367	20	73
B, 390	GM967_C12_170R1_092.fsa	353.424	125	846
B, 391	GM967_C12_170R1_092.fsa	355.373	310	2470
B, 392	GM967_C12_170R1_092.fsa	356.51	18	71
B, 393	GM967_C12_170R1_092.fsa	357.484	146	1007
B, 394	GM967_C12_170R1_092.fsa	359.432	189	1439
B, 395	GM967_C12_170R1_092.fsa	360.404	49	311
B, 396	GM967_C12_170R1_092.fsa	361.374	120	754
B, 397	GM967_C12_170R1_092.fsa	362.182	22	57
B, 398	GM967_C12_170R1_092.fsa	363.152	26	123
B, 399	GM967_C12_170R1_092.fsa	364.285	38	254
B, 400	GM967_C12_170R1_092.fsa	365.255	130	1096
B, 401	GM967_C12_170R1_092.fsa	366.226	78	598
B, 402	GM967_C12_170R1_092.fsa	367.359	9	23
B, 403	GM967_C12_170R1_092.fsa	368.411	491	3837
B, 404	GM967_C12_170R1_092.fsa	370.192	487	3855
B, 405	GM967_C12_170R1_092.fsa	371.164	42	177
B, 406	GM967_C12_170R1_092.fsa	371.974	5	8
B, 407	GM967_C12_170R1_092.fsa	373.108	425	3431
B, 408	GM967_C12_170R1_092.fsa	373.918	90	639
B, 409	GM967_C12_170R1_092.fsa	374.81	22	84
B, 410	GM967_C12_170R1_092.fsa	375.945	836	7622
B, 411	GM967_C12_170R1_092.fsa	377.891	227	1695
B, 412	GM967_C12_170R1_092.fsa	378.783	8	30
B, 413	GM967_C12_170R1_092.fsa	379.919	148	1100
B, 414	GM967_C12_170R1_092.fsa	380.82	90	640
B, 415	GM967_C12_170R1_092.fsa	382.05	98	652
B, 416	GM967_C12_170R1_092.fsa	383.035	57	359
B, 417	GM967_C12_170R1_092.fsa	384.019	79	494
B, 418	GM967_C12_170R1_092.fsa	386.151	932	8293
B, 419	GM967_C12_170R1_092.fsa	388.2	1621	14646
B, 420	GM967_C12_170R1_092.fsa	390.086	226	1825
B, 421	GM967_C12_170R1_092.fsa	392.053	98	615
B, 422	GM967_C12_170R1_092.fsa	392.954	6	17
B, 423	GM967_C12_170R1_092.fsa	394.101	30	132
B, 424	GM967_C12_170R1_092.fsa	395.085	60	356
B, 425	GM967_C12_170R1_092.fsa	396.232	97	673
B, 426	GM967_C12_170R1_092.fsa	397.215	52	302
B, 427	GM967_C12_170R1_092.fsa	398.116	77	491
B, 428	GM967_C12_170R1_092.fsa	400	337	3167
B, 429	GM967_C12_170R1_092.fsa	400.964	161	1248
B, 430	GM967_C12_170R1_092.fsa	402.976	440	3930
B, 431	GM967_C12_170R1_092.fsa	404.993	569	5021
B, 432	GM967_C12_170R1_092.fsa	407.985	231	1942
B, 433	GM967_C12_170R1_092.fsa	409.039	70	479
B, 434	GM967_C12_170R1_092.fsa	409.932	291	2683
B, 435	GM967_C12_170R1_092.fsa	410.906	95	616
B, 436	GM967_C12_170R1_092.fsa	411.719	6	11
B, 437	GM967_C12_170R1_092.fsa	412.777	117	802
B, 438	GM967_C12_170R1_092.fsa	414.666	28	84
B, 439	GM967_C12_170R1_092.fsa	415.748	71	428
B, 440	GM967_C12_170R1_092.fsa	416.83	129	1074
B, 441	GM967_C12_170R1_092.fsa	417.831	95	752
B, 442	GM967_C12_170R1_092.fsa	418.748	290	2500
B, 443	GM967_C12_170R1_092.fsa	420.735	197	1545
B, 444	GM967_C12_170R1_092.fsa	421.716	493	5068
B, 445	GM967_C12_170R1_092.fsa	423.431	12	36
B, 446	GM967_C12_170R1_092.fsa	424.492	225	1891
B, 447	GM967_C12_170R1_092.fsa	425.635	42	249
B, 448	GM967_C12_170R1_092.fsa	427.513	647	5237
B, 449	GM967_C12_170R1_092.fsa	428.493	96	1016
B, 450	GM967_C12_170R1_092.fsa	430.289	114	660
B, 451	GM967_C12_170R1_092.fsa	431.432	50	314
B, 452	GM967_C12_170R1_092.fsa	433.146	52	548
B, 453	GM967_C12_170R1_092.fsa	435.512	237	3456
B, 454	GM967_C12_170R1_092.fsa	439.429	305	3585
B, 455	GM967_C12_170R1_092.fsa	441.421	149	1097
B, 456	GM967_C12_170R1_092.fsa	442.424	220	1468
B, 457	GM967_C12_170R1_092.fsa	443.428	19	66
B, 458	GM967_C12_170R1_092.fsa	444.181	11	42
B, 459	GM967_C12_170R1_092.fsa	445.187	205	1446
B, 460	GM967_C12_170R1_092.fsa	446.108	2	4
B, 461	GM967_C12_170R1_092.fsa	447.199	202	1547
B, 462	GM967_C12_170R1_092.fsa	449.297	454	4237
B, 463	GM967_C12_170R1_092.fsa	450.389	89	494
B, 464	GM967_C12_170R1_092.fsa	451.398	141	1028
B, 465	GM967_C12_170R1_092.fsa	452.492	439	4343
B, 466	GM967_C12_170R1_092.fsa	453.671	62	535
B, 467	GM967_C12_170R1_092.fsa	455.44	179	2046
B, 468	GM967_C12_170R1_092.fsa	458.394	925	10177
B, 469	GM967_C12_170R1_092.fsa	459.324	1083	11516
B, 470	GM967_C12_170R1_092.fsa	461.082	44	203
B, 471	GM967_C12_170R1_092.fsa	462.082	12	26
B, 472	GM967_C12_170R1_092.fsa	464.333	382	4762
B, 473	GM967_C12_170R1_092.fsa	466.253	47	268
B, 474	GM967_C12_170R1_092.fsa	467.172	22	58
B, 475	GM967_C12_170R1_092.fsa	468.342	25	125
B, 476	GM967_C12_170R1_092.fsa	470.099	204	1442
B, 477	GM967_C12_170R1_092.fsa	471.103	243	1770
B, 478	GM967_C12_170R1_092.fsa	475.127	681	14368
B, 479	GM967_C12_170R1_092.fsa	477.31	644	5992
B, 480	GM967_C12_170R1_092.fsa	479.159	93	590
B, 481	GM967_C12_170R1_092.fsa	480.085	233	1792
B, 482	GM967_C12_170R1_092.fsa	481.111	117	716
B, 483	GM967_C12_170R1_092.fsa	482.821	433	3821
B, 484	GM967_C12_170R1_092.fsa	483.848	41	102
B, 485	GM967_C12_170R1_092.fsa	485.047	45	101
B, 486	GM967_C12_170R1_092.fsa	486.075	347	2491
B, 487	GM967_C12_170R1_092.fsa	486.846	453	4084
B, 488	GM967_C12_170R1_092.fsa	488.561	649	5355
B, 489	GM967_C12_170R1_092.fsa	489.676	805	7690
B, 490	GM967_C12_170R1_092.fsa	490.706	210	1101
B, 491	GM967_C12_170R1_092.fsa	494.316	28172	370875
B, 492	GM967_C12_170R1_092.fsa	495.262	28172	472204
B, 493	GM967_C12_170R1_092.fsa	500.505	8	15
B, 494	GM967_C12_170R1_092.fsa	501.6	15	58
B, 495	GM967_C12_170R1_092.fsa	502.951	9	17
B, 496	GM967_C12_170R1_092.fsa	503.374	11	30
B, 497	GM967_C12_170R1_092.fsa	504.052	9	40
B, 498	GM967_C12_170R1_092.fsa	504.901	23	71
B, 499	GM967_C12_170R1_092.fsa	506.604	19	111
B, 500	GM967_C12_170R1_092.fsa	507.372	28	161
B, 501	GM967_C12_170R1_092.fsa	508.655	19	91
B, 502	GM967_C12_170R1_092.fsa	509.255	7	47
B, 503	GM967_C12_170R1_092.fsa	511.837	13	46
B, 504	GM967_C12_170R1_092.fsa	513.307	12	33
B, 505	GM967_C12_170R1_092.fsa	514.357	10	44
B, 506	GM967_C12_170R1_092.fsa	515.608	13	39
B, 507	GM967_C12_170R1_092.fsa	516.413	12	116
B, 508	GM967_C12_170R1_092.fsa	518.653	14	112
B, 509	GM967_C12_170R1_092.fsa	520.435	14	45
B, 510	GM967_C12_170R1_092.fsa	521.566	10	50
B, 511	GM967_C12_170R1_092.fsa	522.784	14	45
B, 512	GM967_C12_170R1_092.fsa	523.653	20	99
B, 513	GM967_C12_170R1_092.fsa	524.782	14	42
B, 514	GM967_C12_170R1_092.fsa	525.649	13	56
B, 515	GM967_C12_170R1_092.fsa	527.731	23	150
B, 516	GM967_C12_170R1_092.fsa	528.857	35	479
B, 517	GM967_C12_170R1_092.fsa	531.714	3	16
B, 518	GM967_C12_170R1_092.fsa	534.48	19	120
B, 519	GM967_C12_170R1_092.fsa	535.775	13	47
B, 520	GM967_C12_170R1_092.fsa	537.759	4	12
B, 521	GM967_C12_170R1_092.fsa	538.449	14	52
B, 522	GM967_C12_170R1_092.fsa	540.088	24	213
B, 523	GM967_C12_170R1_092.fsa	541.231	11	48
B, 524	GM967_C12_170R1_092.fsa	542.199	17	63
B, 525	GM967_C12_170R1_092.fsa	543.258	5	25
B, 526	GM967_C12_170R1_092.fsa	545.292	13	98
B, 527	GM967_C12_170R1_092.fsa	546.089	18	122
B, 528	GM967_C12_170R1_092.fsa	547.421	12	80
B, 529	GM967_C12_170R1_092.fsa	549.024	11	45
B, 530	GM967_C12_170R1_092.fsa	550.273	8	32
B, 531	GM967_C12_170R1_092.fsa	551.704	12	43
B, 532	GM967_C12_170R1_092.fsa	552.331	11	47
B, 533	GM967_C12_170R1_092.fsa	556.108	11	48
B, 534	GM967_C12_170R1_092.fsa	556.83	9	32
B, 535	GM967_C12_170R1_092.fsa	557.644	9	27
B, 536	GM967_C12_170R1_092.fsa	558.549	8	38
B, 537	GM967_C12_170R1_092.fsa	559.818	12	86
B, 538	GM967_C12_170R1_092.fsa	560.64	15	99
B, 539	GM967_C12_170R1_092.fsa	561.737	14	69
B, 540	GM967_C12_170R1_092.fsa	563.846	8	26
B, 541	GM967_C12_170R1_092.fsa	564.857	16	70
B, 542	GM967_C12_170R1_092.fsa	566.237	11	39
B, 543	GM967_C12_170R1_092.fsa	568.821	11	66
B, 544	GM967_C12_170R1_092.fsa	570.395	18	55
B, 545	GM967_C12_170R1_092.fsa	572.436	13	80
B, 546	GM967_C12_170R1_092.fsa	573.179	15	77
B, 547	GM967_C12_170R1_092.fsa	574.948	11	38
B, 548	GM967_C12_170R1_092.fsa	576.068	12	57
B, 549	GM967_C12_170R1_092.fsa	577.002	9	32
B, 550	GM967_C12_170R1_092.fsa	578.406	11	97
B, 551	GM967_C12_170R1_092.fsa	579.718	12	82
B, 552	GM967_C12_170R1_092.fsa	581.029	12	66
B, 553	GM967_C12_170R1_092.fsa	582.714	15	77
B, 554	GM967_C12_170R1_092.fsa	583.558	14	68
B, 555	GM967_C12_170R1_092.fsa	585.435	15	108
B, 556	GM967_C12_170R1_092.fsa	586.657	15	93
B, 557	GM967_C12_170R1_092.fsa	587.221	16	106
B, 558	GM967_C12_170R1_092.fsa	589.388	7	56
B, 559	GM967_C12_170R1_092.fsa	591.558	10	63
B, 560	GM967_C12_170R1_092.fsa	592.504	10	59
B, 561	GM967_C12_170R1_092.fsa	594.112	7	21
B, 562	GM967_C12_170R1_092.fsa	594.87	9	48
B, 563	GM967_C12_170R1_092.fsa	596.577	8	50
B, 564	GM967_C12_170R1_092.fsa	597.622	10	44
B, 565	GM967_C12_170R1_092.fsa	598.668	8	58
B, 566	GM967_C12_170R1_092.fsa	600.755	16	54
B, 567	GM967_C12_170R1_092.fsa	601.321	14	62
B, 568	GM967_C12_170R1_092.fsa	602.076	10	41
B, 569	GM967_C12_170R1_092.fsa	603.868	7	14
B, 570	GM967_C12_170R1_092.fsa	604.623	9	22
B, 571	GM967_C12_170R1_092.fsa	605.472	9	45
G, 1	GM967_C12_170R1_092.fsa	27.4873	171	940
G, 2	GM967_C12_170R1_092.fsa	29.6036	201	943
G, 3	GM967_C12_170R1_092.fsa	33.539	62	318
G, 4	GM967_C12_170R1_092.fsa	53.7913	68	343
G, 5	GM967_C12_170R1_092.fsa	56.098	50	229
G, 6	GM967_C12_170R1_092.fsa	92.0684	89	414
G, 7	GM967_C12_170R1_092.fsa	93.2731	69	421
G, 8	GM967_C12_170R1_092.fsa	113.544	52	284
G, 9	GM967_C12_170R1_092.fsa	124.356	51	262
G, 10	GM967_C12_170R1_092.fsa	132.446	55	369
G, 11	GM967_C12_170R1_092.fsa	134.27	82	524
G, 12	GM967_C12_170R1_092.fsa	137.31	87	533
G, 13	GM967_C12_170R1_092.fsa	143.351	89	407
G, 14	GM967_C12_170R1_092.fsa	159.648	71	459
G, 15	GM967_C12_170R1_092.fsa	167.91	82	600
G, 16	GM967_C12_170R1_092.fsa	180.087	60	358
G, 17	GM967_C12_170R1_092.fsa	182.074	61	274
G, 18	GM967_C12_170R1_092.fsa	184.317	59	331
G, 19	GM967_C12_170R1_092.fsa	186.212	75	392
G, 20	GM967_C12_170R1_092.fsa	193.252	73	354
G, 21	GM967_C12_170R1_092.fsa	194.279	54	271
G, 22	GM967_C12_170R1_092.fsa	204.295	52	287
G, 23	GM967_C12_170R1_092.fsa	207.33	57	273
G, 24	GM967_C12_170R1_092.fsa	231.147	56	354
G, 25	GM967_C12_170R1_092.fsa	255.263	57	196
G, 26	GM967_C12_170R1_092.fsa	259.349	50	295
G, 27	GM967_C12_170R1_092.fsa	308.111	50	173
G, 28	GM967_C12_170R1_092.fsa	388.2	57	424
G, 29	GM967_C12_170R1_092.fsa	491.136	161	3631
G, 30	GM967_C12_170R1_092.fsa	494.746	971	5145
G, 31	GM967_C12_170R1_092.fsa	495.95	386	2682
G, 32	GM967_C12_170R1_092.fsa	496.897	315	3138
Y, 1	GM967_C12_170R1_092.fsa		50	257
Y, 2	GM967_C12_170R1_092.fsa		60	312
Y, 3	GM967_C12_170R1_092.fsa		51	154
Y, 4	GM967_C12_170R1_092.fsa	11.3103	57	330
Y, 5	GM967_C12_170R1_092.fsa	28.623	122	1043
Y, 6	GM967_C12_170R1_092.fsa	30.4344	80	382
Y, 7	GM967_C12_170R1_092.fsa	33.8031	75	737
Y, 8	GM967_C12_170R1_092.fsa	42.8319	58	182
Y, 9	GM967_C12_170R1_092.fsa	44.4968	52	203
Y, 10	GM967_C12_170R1_092.fsa	46.5704	53	179
Y, 11	GM967_C12_170R1_092.fsa	53.3852	54	156
Y, 12	GM967_C12_170R1_092.fsa	57.5772	55	399
Y, 13	GM967_C12_170R1_092.fsa	82.8253	51	349
Y, 14	GM967_C12_170R1_092.fsa	85.0773	57	388
Y, 15	GM967_C12_170R1_092.fsa	86.0135	67	254
Y, 16	GM967_C12_170R1_092.fsa	87.5088	52	191
Y, 17	GM967_C12_170R1_092.fsa	88.9077	52	221
Y, 18	GM967_C12_170R1_092.fsa	91.5116	69	344
Y, 19	GM967_C12_170R1_092.fsa	94.4757	56	250
Y, 20	GM967_C12_170R1_092.fsa	103.477	64	379
Y, 21	GM967_C12_170R1_092.fsa	110.799	53	314
Y, 22	GM967_C12_170R1_092.fsa	112.814	50	324
Y, 23	GM967_C12_170R1_092.fsa	114.178	59	429
Y, 24	GM967_C12_170R1_092.fsa	115.067	52	373
Y, 25	GM967_C12_170R1_092.fsa	122.353	53	273
Y, 26	GM967_C12_170R1_092.fsa	128.62	64	369
Y, 27	GM967_C12_170R1_092.fsa	131.75	67	317
Y, 28	GM967_C12_170R1_092.fsa	133.836	68	394
Y, 29	GM967_C12_170R1_092.fsa	135.139	101	762
Y, 30	GM967_C12_170R1_092.fsa	135.921	72	419
Y, 31	GM967_C12_170R1_092.fsa	136.441	87	604
Y, 32	GM967_C12_170R1_092.fsa	138.178	53	225
Y, 33	GM967_C12_170R1_092.fsa	139.132	55	288
Y, 34	GM967_C12_170R1_092.fsa	140	60	397
Y, 35	GM967_C12_170R1_092.fsa	142.998	52	287
Y, 36	GM967_C12_170R1_092.fsa	153.397	51	198
Y, 37	GM967_C12_170R1_092.fsa	154.982	57	213
Y, 38	GM967_C12_170R1_092.fsa	155.951	63	280
Y, 39	GM967_C12_170R1_092.fsa	156.919	62	478
Y, 40	GM967_C12_170R1_092.fsa	157.535	53	427
Y, 41	GM967_C12_170R1_092.fsa	158.856	71	574
Y, 42	GM967_C12_170R1_092.fsa	163.308	56	355
Y, 43	GM967_C12_170R1_092.fsa	166.175	62	428
Y, 44	GM967_C12_170R1_092.fsa	167.216	54	375
Y, 45	GM967_C12_170R1_092.fsa	172.066	52	323
Y, 46	GM967_C12_170R1_092.fsa	179.398	58	372
Y, 47	GM967_C12_170R1_092.fsa	180.432	53	302
Y, 48	GM967_C12_170R1_092.fsa	181.469	54	350
Y, 49	GM967_C12_170R1_092.fsa	182.333	94	344
Y, 50	GM967_C12_170R1_092.fsa	183.799	54	347
Y, 51	GM967_C12_170R1_092.fsa	184.489	53	297
Y, 52	GM967_C12_170R1_092.fsa	185.437	60	448
Y, 53	GM967_C12_170R1_092.fsa	186.9	65	540
Y, 54	GM967_C12_170R1_092.fsa	191.195	71	325
Y, 55	GM967_C12_170R1_092.fsa	194.963	51	343
Y, 56	GM967_C12_170R1_092.fsa	197.783	54	338
Y, 57	GM967_C12_170R1_092.fsa	200.084	62	398
Y, 58	GM967_C12_170R1_092.fsa	202.863	70	531
Y, 59	GM967_C12_170R1_092.fsa	203.958	54	247
Y, 60	GM967_C12_170R1_092.fsa	204.717	54	475
Y, 61	GM967_C12_170R1_092.fsa	206.74	62	337
Y, 62	GM967_C12_170R1_092.fsa	217.345	63	231
Y, 63	GM967_C12_170R1_092.fsa	223.668	55	272
Y, 64	GM967_C12_170R1_092.fsa	240.255	64	319
Y, 65	GM967_C12_170R1_092.fsa	241.362	53	211
Y, 66	GM967_C12_170R1_092.fsa	243.316	54	403
Y, 67	GM967_C12_170R1_092.fsa	250.99	54	237
Y, 68	GM967_C12_170R1_092.fsa	253.705	51	406
Y, 69	GM967_C12_170R1_092.fsa	255.591	61	389
Y, 70	GM967_C12_170R1_092.fsa	257.799	67	347
Y, 71	GM967_C12_170R1_092.fsa	263.144	63	370
Y, 72	GM967_C12_170R1_092.fsa	281.142	53	249
Y, 73	GM967_C12_170R1_092.fsa	290.1	56	209
Y, 74	GM967_C12_170R1_092.fsa	298.299	51	207
Y, 75	GM967_C12_170R1_092.fsa	307.866	51	222
Y, 76	GM967_C12_170R1_092.fsa	313.18	56	299
Y, 77	GM967_C12_170R1_092.fsa	322.057	56	269
Y, 78	GM967_C12_170R1_092.fsa	328.043	53	241
Y, 79	GM967_C12_170R1_092.fsa	330.657	51	329
Y, 80	GM967_C12_170R1_092.fsa	332.369	63	631
Y, 81	GM967_C12_170R1_092.fsa	335.704	58	782
Y, 82	GM967_C12_170R1_092.fsa	338.786	52	430
Y, 83	GM967_C12_170R1_092.fsa	341.222	57	386
Y, 84	GM967_C12_170R1_092.fsa	342.525	50	449
Y, 85	GM967_C12_170R1_092.fsa	344.153	54	396
Y, 86	GM967_C12_170R1_092.fsa	346.188	53	567
Y, 87	GM967_C12_170R1_092.fsa	350.091	56	240
Y, 88	GM967_C12_170R1_092.fsa	357.078	59	166
Y, 89	GM967_C12_170R1_092.fsa	358.864	53	233
Y, 90	GM967_C12_170R1_092.fsa	369.14	58	549
Y, 91	GM967_C12_170R1_092.fsa	370.192	63	237
Y, 92	GM967_C12_170R1_092.fsa	371.893	51	269
Y, 93	GM967_C12_170R1_092.fsa	373.513	57	187
Y, 94	GM967_C12_170R1_092.fsa	374	64	387
Y, 95	GM967_C12_170R1_092.fsa	375.945	50	189
Y, 96	GM967_C12_170R1_092.fsa	376.918	70	268
Y, 97	GM967_C12_170R1_092.fsa	378.134	61	269
Y, 98	GM967_C12_170R1_092.fsa	379.919	51	182
Y, 99	GM967_C12_170R1_092.fsa	380.82	66	217
Y, 100	GM967_C12_170R1_092.fsa	385.495	66	196
Y, 101	GM967_C12_170R1_092.fsa	406.771	53	398
Y, 102	GM967_C12_170R1_092.fsa	416.414	51	256
Y, 103	GM967_C12_170R1_092.fsa	421.144	53	314
Y, 104	GM967_C12_170R1_092.fsa	437.634	52	280
Y, 105	GM967_C12_170R1_092.fsa	446.779	50	168
Y, 106	GM967_C12_170R1_092.fsa	448.289	52	453
Y, 107	GM967_C12_170R1_092.fsa	454.85	66	331
Y, 108	GM967_C12_170R1_092.fsa	464	56	295
Y, 109	GM967_C12_170R1_092.fsa	470.015	52	202
Y, 110	GM967_C12_170R1_092.fsa	473.365	51	213
Y, 111	GM967_C12_170R1_092.fsa	474.288	56	436
Y, 112	GM967_C12_170R1_092.fsa	479.748	65	435
Y, 113	GM967_C12_170R1_092.fsa	481.367	55	375
Y, 114	GM967_C12_170R1_092.fsa	486.16	56	442
Y, 115	GM967_C12_170R1_092.fsa	486.76	63	198
Y, 116	GM967_C12_170R1_092.fsa	487.875	97	699
Y, 117	GM967_C12_170R1_092.fsa	490.105	106	614
Y, 118	GM967_C12_170R1_092.fsa	491.221	100	437
Y, 119	GM967_C12_170R1_092.fsa	492.424	120	1213
Y, 120	GM967_C12_170R1_092.fsa	494.488	3707	12765
Y, 121	GM967_C12_170R1_092.fsa	495.52	9774	48302
Y, 122	GM967_C12_170R1_092.fsa	506.604	57	296
Y, 123	GM967_C12_170R1_092.fsa	509.513	50	232
Y, 124	GM967_C12_170R1_092.fsa	513.134	66	453
Y, 125	GM967_C12_170R1_092.fsa	515.608	53	131
Y, 126	GM967_C12_170R1_092.fsa	518.653	54	301
Y, 127	GM967_C12_170R1_092.fsa	540.264	58	359
Y, 128	GM967_C12_170R1_092.fsa	544.053	58	155
Y, 129	GM967_C12_170R1_092.fsa	547.332	54	346
Y, 130	GM967_C12_170R1_092.fsa	553.408	57	189
Y, 131	GM967_C12_170R1_092.fsa	564.949	55	168
Y, 132	GM967_C12_170R1_092.fsa	575.135	52	267
Y, 133	GM967_C12_170R1_092.fsa	585.999	57	155
Y, 134	GM967_C12_170R1_092.fsa	586.939	55	277
Y, 135	GM967_C12_170R1_092.fsa	594.396	54	296
Y, 136	GM967_C12_170R1_092.fsa	605.66	54	281
R, 1	GM967_C12_170R1_092.fsa		72	720
R, 2	GM967_C12_170R1_092.fsa		51	215
R, 3	GM967_C12_170R1_092.fsa		61	372
R, 4	GM967_C12_170R1_092.fsa		51	330
R, 5	GM967_C12_170R1_092.fsa		50	382
R, 6	GM967_C12_170R1_092.fsa		50	87
R, 7	GM967_C12_170R1_092.fsa	14.7586	51	335
R, 8	GM967_C12_170R1_092.fsa	24.723	55	349
R, 9	GM967_C12_170R1_092.fsa	27.4873	111	674
R, 10	GM967_C12_170R1_092.fsa	29.6036	124	484
R, 11	GM967_C12_170R1_092.fsa	31.12	58	417
R, 12	GM967_C12_170R1_092.fsa	34.1975	68	285
R, 13	GM967_C12_170R1_092.fsa	43.5008	54	412
R, 14	GM967_C12_170R1_092.fsa	45.3746	54	418
R, 15	GM967_C12_170R1_092.fsa	58.0659	75	326
R, 16	GM967_C12_170R1_092.fsa	65.0127	55	188
R, 17	GM967_C12_170R1_092.fsa	83.5768	57	288
R, 18	GM967_C12_170R1_092.fsa	92.4393	53	218
R, 19	GM967_C12_170R1_092.fsa	93.2731	79	315
R, 20	GM967_C12_170R1_092.fsa	102.447	53	492
R, 21	GM967_C12_170R1_092.fsa	113.271	58	299
R, 22	GM967_C12_170R1_092.fsa	115.776	60	174
R, 23	GM967_C12_170R1_092.fsa	126.358	60	250
R, 24	GM967_C12_170R1_092.fsa	129.751	60	324
R, 25	GM967_C12_170R1_092.fsa	134.27	65	484
R, 26	GM967_C12_170R1_092.fsa	137.57	68	344
R, 27	GM967_C12_170R1_092.fsa	146.877	52	246
R, 28	GM967_C12_170R1_092.fsa	149.168	50	178
R, 29	GM967_C12_170R1_092.fsa	151.283	56	356
R, 30	GM967_C12_170R1_092.fsa	156.303	66	321
R, 31	GM967_C12_170R1_092.fsa	159.384	76	271
R, 32	GM967_C12_170R1_092.fsa	173.103	50	308
R, 33	GM967_C12_170R1_092.fsa	179.054	52	303
R, 34	GM967_C12_170R1_092.fsa	181.987	64	348
R, 35	GM967_C12_170R1_092.fsa	184.317	55	240
R, 36	GM967_C12_170R1_092.fsa	189.736	58	370
R, 37	GM967_C12_170R1_092.fsa	194.022	55	275
R, 38	GM967_C12_170R1_092.fsa	198.209	64	541
R, 39	GM967_C12_170R1_092.fsa	201.347	66	489
R, 40	GM967_C12_170R1_092.fsa	207.33	68	301
R, 41	GM967_C12_170R1_092.fsa	213.662	57	373
R, 42	GM967_C12_170R1_092.fsa	217.602	54	343
R, 43	GM967_C12_170R1_092.fsa	222.418	50	465
R, 44	GM967_C12_170R1_092.fsa	231.147	66	292
R, 45	GM967_C12_170R1_092.fsa	238.679	60	353
R, 46	GM967_C12_170R1_092.fsa	242.976	50	311
R, 47	GM967_C12_170R1_092.fsa	246.367	57	157
R, 48	GM967_C12_170R1_092.fsa	247.467	53	190
R, 49	GM967_C12_170R1_092.fsa	250.743	51	314
R, 50	GM967_C12_170R1_092.fsa	252.39	50	299
R, 51	GM967_C12_170R1_092.fsa	254.115	62	361
R, 52	GM967_C12_170R1_092.fsa	256.737	64	351
R, 53	GM967_C12_170R1_092.fsa	258.533	56	221
R, 54	GM967_C12_170R1_092.fsa	259.267	54	373
R, 55	GM967_C12_170R1_092.fsa	281.469	62	458
R, 56	GM967_C12_170R1_092.fsa	324.685	54	211
R, 57	GM967_C12_170R1_092.fsa	328.125	79	276
R, 58	GM967_C12_170R1_092.fsa	341.548	60	635
R, 59	GM967_C12_170R1_092.fsa	347.408	52	206
R, 60	GM967_C12_170R1_092.fsa	359.026	62	177
R, 61	GM967_C12_170R1_092.fsa	361.051	52	371
R, 62	GM967_C12_170R1_092.fsa	363.152	50	390
R, 63	GM967_C12_170R1_092.fsa	368.492	61	229
R, 64	GM967_C12_170R1_092.fsa	376.269	73	358
R, 65	GM967_C12_170R1_092.fsa	376.999	53	228
R, 66	GM967_C12_170R1_092.fsa	379.675	51	250
R, 67	GM967_C12_170R1_092.fsa	417.497	52	217
R, 68	GM967_C12_170R1_092.fsa	418.164	52	377
R, 69	GM967_C12_170R1_092.fsa	418.748	53	379
R, 70	GM967_C12_170R1_092.fsa	421.307	52	195
R, 71	GM967_C12_170R1_092.fsa	427.024	57	221
R, 72	GM967_C12_170R1_092.fsa	438.613	51	599
R, 73	GM967_C12_170R1_092.fsa	442.508	52	137
R, 74	GM967_C12_170R1_092.fsa	448.709	63	194
R, 75	GM967_C12_170R1_092.fsa	463.082	55	359
R, 76	GM967_C12_170R1_092.fsa	470.183	52	221
R, 77	GM967_C12_170R1_092.fsa	482.821	74	451
R, 78	GM967_C12_170R1_092.fsa	488.99	107	652
R, 79	GM967_C12_170R1_092.fsa	489.676	70	478
R, 80	GM967_C12_170R1_092.fsa	493.714	159	1709
R, 81	GM967_C12_170R1_092.fsa	494.746	1167	7876
R, 82	GM967_C12_170R1_092.fsa	496.209	236	1695
R, 83	GM967_C12_170R1_092.fsa	496.897	179	1188
R, 84	GM967_C12_170R1_092.fsa	498.362	52	202
R, 85	GM967_C12_170R1_092.fsa	507.03	53	240
R, 86	GM967_C12_170R1_092.fsa	508.398	56	282
R, 87	GM967_C12_170R1_092.fsa	515.251	52	388
R, 88	GM967_C12_170R1_092.fsa	516.503	51	344
R, 89	GM967_C12_170R1_092.fsa	542.199	58	276
R, 90	GM967_C12_170R1_092.fsa	550.273	50	272
R, 91	GM967_C12_170R1_092.fsa	571.229	57	268
R, 92	GM967_C12_170R1_092.fsa	575.508	51	254
R, 93	GM967_C12_170R1_092.fsa	585.341	50	334
O, 1	GM967_C12_170R1_092.fsa	17.2414	83	612
O, 2	GM967_C12_170R1_092.fsa	20	4325	44030
O, 3	GM967_C12_170R1_092.fsa	40	3908	28646
O, 4	GM967_C12_170R1_092.fsa	60	7333	41697
O, 5	GM967_C12_170R1_092.fsa	80	4884	28455
O, 6	GM967_C12_170R1_092.fsa	97.1512	55	236
O, 7	GM967_C12_170R1_092.fsa	100	7938	43344
O, 8	GM967_C12_170R1_092.fsa	101.319	78	787
O, 9	GM967_C12_170R1_092.fsa	111.075	72	336
O, 10	GM967_C12_170R1_092.fsa	114	8926	48505
O, 11	GM967_C12_170R1_092.fsa	115.333	100	900
O, 12	GM967_C12_170R1_092.fsa	118.159	54	296
O, 13	GM967_C12_170R1_092.fsa	120	7189	40319
O, 14	GM967_C12_170R1_092.fsa	121.133	104	772
O, 15	GM967_C12_170R1_092.fsa	136.789	50	309
O, 16	GM967_C12_170R1_092.fsa	140	5977	31864
O, 17	GM967_C12_170R1_092.fsa	141.235	79	668
O, 18	GM967_C12_170R1_092.fsa	160	6503	35946
O, 19	GM967_C12_170R1_092.fsa	160.958	75	699
O, 20	GM967_C12_170R1_092.fsa	176.383	69	401
O, 21	GM967_C12_170R1_092.fsa	180	8046	43444
O, 22	GM967_C12_170R1_092.fsa	181.124	101	869
O, 23	GM967_C12_170R1_092.fsa	200	6368	35372
O, 24	GM967_C12_170R1_092.fsa	200.926	103	753
O, 25	GM967_C12_170R1_092.fsa	214	6311	36360
O, 26	GM967_C12_170R1_092.fsa	216.059	54	263
O, 27	GM967_C12_170R1_092.fsa	220	4920	30158
O, 28	GM967_C12_170R1_092.fsa	235.951	62	325
O, 29	GM967_C12_170R1_092.fsa	240	7210	44792
O, 30	GM967_C12_170R1_092.fsa	250	3254	21748
O, 31	GM967_C12_170R1_092.fsa	260	4768	35757
O, 32	GM967_C12_170R1_092.fsa	280	5317	40415
O, 33	GM967_C12_170R1_092.fsa	300	5616	41463
O, 34	GM967_C12_170R1_092.fsa	314	3555	27521
O, 35	GM967_C12_170R1_092.fsa	320	3910	30597
O, 36	GM967_C12_170R1_092.fsa	320.988	95	510
O, 37	GM967_C12_170R1_092.fsa	340	4822	40254
O, 38	GM967_C12_170R1_092.fsa	360	3932	34302
O, 39	GM967_C12_170R1_092.fsa	380	2669	24685
O, 40	GM967_C12_170R1_092.fsa	400	3603	34722
O, 41	GM967_C12_170R1_092.fsa	414	3431	34071
O, 42	GM967_C12_170R1_092.fsa	416.081	110	1293
O, 43	GM967_C12_170R1_092.fsa	420	3204	31118
O, 44	GM967_C12_170R1_092.fsa	421.634	155	1889
O, 45	GM967_C12_170R1_092.fsa	440	3723	40225
O, 46	GM967_C12_170R1_092.fsa	460	4447	46209
O, 47	GM967_C12_170R1_092.fsa	480	4302	45342
O, 48	GM967_C12_170R1_092.fsa	495.606	90	479
O, 49	GM967_C12_170R1_092.fsa	500	1637	20583
O, 50	GM967_C12_170R1_092.fsa	514	1990	22653
O, 51	GM967_C12_170R1_092.fsa	520	4410	50727
O, 52	GM967_C12_170R1_092.fsa	540	3543	41492
O, 53	GM967_C12_170R1_092.fsa	560	2292	26723
O, 54	GM967_C12_170R1_092.fsa	571.229	66	1197
O, 55	GM967_C12_170R1_092.fsa	580	3470	41351
O, 56	GM967_C12_170R1_092.fsa	600	2207	26513

## Sheet: 170R2
Dye/Sample Peak	Sample File Name	Size	Height	Area in Point
B, 1	GM967_D01_170R2_009.fsa		13	50
B, 2	GM967_D01_170R2_009.fsa		12	80
B, 3	GM967_D01_170R2_009.fsa		16	54
B, 4	GM967_D01_170R2_009.fsa		8	53
B, 5	GM967_D01_170R2_009.fsa		8	43
B, 6	GM967_D01_170R2_009.fsa		13	98
B, 7	GM967_D01_170R2_009.fsa		9	21
B, 8	GM967_D01_170R2_009.fsa		14	104
B, 9	GM967_D01_170R2_009.fsa		18	107
B, 10	GM967_D01_170R2_009.fsa		9	56
B, 11	GM967_D01_170R2_009.fsa		12	62
B, 12	GM967_D01_170R2_009.fsa		9	35
B, 13	GM967_D01_170R2_009.fsa		8	68
B, 14	GM967_D01_170R2_009.fsa		4	18
B, 15	GM967_D01_170R2_009.fsa		10	91
B, 16	GM967_D01_170R2_009.fsa		9	41
B, 17	GM967_D01_170R2_009.fsa		9	71
B, 18	GM967_D01_170R2_009.fsa		10	41
B, 19	GM967_D01_170R2_009.fsa		10	51
B, 20	GM967_D01_170R2_009.fsa		7	30
B, 21	GM967_D01_170R2_009.fsa		12	73
B, 22	GM967_D01_170R2_009.fsa		8	58
B, 23	GM967_D01_170R2_009.fsa		10	63
B, 24	GM967_D01_170R2_009.fsa		11	40
B, 25	GM967_D01_170R2_009.fsa		13	46
B, 26	GM967_D01_170R2_009.fsa		24	246
B, 27	GM967_D01_170R2_009.fsa		14	51
B, 28	GM967_D01_170R2_009.fsa		9	67
B, 29	GM967_D01_170R2_009.fsa		13	63
B, 30	GM967_D01_170R2_009.fsa		15	87
B, 31	GM967_D01_170R2_009.fsa		16	65
B, 32	GM967_D01_170R2_009.fsa		9	80
B, 33	GM967_D01_170R2_009.fsa		8	39
B, 34	GM967_D01_170R2_009.fsa		15	128
B, 35	GM967_D01_170R2_009.fsa		10	43
B, 36	GM967_D01_170R2_009.fsa		13	120
B, 37	GM967_D01_170R2_009.fsa		13	85
B, 38	GM967_D01_170R2_009.fsa		9	36
B, 39	GM967_D01_170R2_009.fsa		12	94
B, 40	GM967_D01_170R2_009.fsa		9	70
B, 41	GM967_D01_170R2_009.fsa		13	53
B, 42	GM967_D01_170R2_009.fsa		9	48
B, 43	GM967_D01_170R2_009.fsa		15	126
B, 44	GM967_D01_170R2_009.fsa		13	85
B, 45	GM967_D01_170R2_009.fsa		15	71
B, 46	GM967_D01_170R2_009.fsa		10	41
B, 47	GM967_D01_170R2_009.fsa		10	62
B, 48	GM967_D01_170R2_009.fsa		12	36
B, 49	GM967_D01_170R2_009.fsa		17	82
B, 50	GM967_D01_170R2_009.fsa		11	26
B, 51	GM967_D01_170R2_009.fsa		10	56
B, 52	GM967_D01_170R2_009.fsa		9	41
B, 53	GM967_D01_170R2_009.fsa		50	356
B, 54	GM967_D01_170R2_009.fsa		19	80
B, 55	GM967_D01_170R2_009.fsa		17	151
B, 56	GM967_D01_170R2_009.fsa		7	43
B, 57	GM967_D01_170R2_009.fsa		20	134
B, 58	GM967_D01_170R2_009.fsa		13	60
B, 59	GM967_D01_170R2_009.fsa		15	111
B, 60	GM967_D01_170R2_009.fsa		17	103
B, 61	GM967_D01_170R2_009.fsa		13	91
B, 62	GM967_D01_170R2_009.fsa		546	4212
B, 63	GM967_D01_170R2_009.fsa		334	3415
B, 64	GM967_D01_170R2_009.fsa		511	3037
B, 65	GM967_D01_170R2_009.fsa		265	1485
B, 66	GM967_D01_170R2_009.fsa	0.8219	36	161
B, 67	GM967_D01_170R2_009.fsa	2.1918	148	1070
B, 68	GM967_D01_170R2_009.fsa	4.3836	125	783
B, 69	GM967_D01_170R2_009.fsa	6.0274	50	285
B, 70	GM967_D01_170R2_009.fsa	7.3973	37	232
B, 71	GM967_D01_170R2_009.fsa	8.7671	11	43
B, 72	GM967_D01_170R2_009.fsa	11.3699	54	262
B, 73	GM967_D01_170R2_009.fsa	12.4658	34	129
B, 74	GM967_D01_170R2_009.fsa	13.8356	117	552
B, 75	GM967_D01_170R2_009.fsa	15.3425	20	117
B, 76	GM967_D01_170R2_009.fsa	17.5343	48	307
B, 77	GM967_D01_170R2_009.fsa	19.1781	75	324
B, 78	GM967_D01_170R2_009.fsa	20.9226	725	3305
B, 79	GM967_D01_170R2_009.fsa	22.589	430	2104
B, 80	GM967_D01_170R2_009.fsa	23.7811	344	1655
B, 81	GM967_D01_170R2_009.fsa	27.4031	6364	40535
B, 82	GM967_D01_170R2_009.fsa	29.3655	7265	37071
B, 83	GM967_D01_170R2_009.fsa	31.2827	1465	12500
B, 84	GM967_D01_170R2_009.fsa	33.4205	1317	7529
B, 85	GM967_D01_170R2_009.fsa	36.1434	773	3581
B, 86	GM967_D01_170R2_009.fsa	37.2826	287	1071
B, 87	GM967_D01_170R2_009.fsa	39.0227	466	2137
B, 88	GM967_D01_170R2_009.fsa	40.8066	282	1824
B, 89	GM967_D01_170R2_009.fsa	41.8353	75	434
B, 90	GM967_D01_170R2_009.fsa	43.9772	205	1054
B, 91	GM967_D01_170R2_009.fsa	45.1992	768	4448
B, 92	GM967_D01_170R2_009.fsa	47.0624	543	3275
B, 93	GM967_D01_170R2_009.fsa	48.252	16	73
B, 94	GM967_D01_170R2_009.fsa	49.3228	10	33
B, 95	GM967_D01_170R2_009.fsa	52.061	736	2827
B, 96	GM967_D01_170R2_009.fsa	53.6114	2061	13192
B, 97	GM967_D01_170R2_009.fsa	55.9486	704	3315
B, 98	GM967_D01_170R2_009.fsa	57.2488	876	4514
B, 99	GM967_D01_170R2_009.fsa	58.1404	274	1165
B, 100	GM967_D01_170R2_009.fsa	59.2207	678	3227
B, 101	GM967_D01_170R2_009.fsa	60.8065	854	4090
B, 102	GM967_D01_170R2_009.fsa	62.5141	936	4768
B, 103	GM967_D01_170R2_009.fsa	63.3148	144	628
B, 104	GM967_D01_170R2_009.fsa	64.2133	157	741
B, 105	GM967_D01_170R2_009.fsa	65.1096	635	3172
B, 106	GM967_D01_170R2_009.fsa	66.4991	586	2727
B, 107	GM967_D01_170R2_009.fsa	67.9818	151	727
B, 108	GM967_D01_170R2_009.fsa	69.2616	177	749
B, 109	GM967_D01_170R2_009.fsa	70.5367	386	1726
B, 110	GM967_D01_170R2_009.fsa	71.612	157	960
B, 111	GM967_D01_170R2_009.fsa	73.0729	1159	5590
B, 112	GM967_D01_170R2_009.fsa	74.2372	500	2438
B, 113	GM967_D01_170R2_009.fsa	75.5905	171	743
B, 114	GM967_D01_170R2_009.fsa	76.9386	187	754
B, 115	GM967_D01_170R2_009.fsa	78.0898	393	1821
B, 116	GM967_D01_170R2_009.fsa	79.0462	120	464
B, 117	GM967_D01_170R2_009.fsa	80.1915	380	1723
B, 118	GM967_D01_170R2_009.fsa	81.0524	1375	6791
B, 119	GM967_D01_170R2_009.fsa	82.2941	121	505
B, 120	GM967_D01_170R2_009.fsa	83.2476	1008	5137
B, 121	GM967_D01_170R2_009.fsa	84.1999	169	767
B, 122	GM967_D01_170R2_009.fsa	85.4358	125	444
B, 123	GM967_D01_170R2_009.fsa	86.4798	804	3650
B, 124	GM967_D01_170R2_009.fsa	87.4275	810	3797
B, 125	GM967_D01_170R2_009.fsa	88.752	1880	9068
B, 126	GM967_D01_170R2_009.fsa	89.9797	466	1958
B, 127	GM967_D01_170R2_009.fsa	90.8282	40	128
B, 128	GM967_D01_170R2_009.fsa	92.0521	3077	14394
B, 129	GM967_D01_170R2_009.fsa	93.2738	1752	8427
B, 130	GM967_D01_170R2_009.fsa	94.5869	298	1314
B, 131	GM967_D01_170R2_009.fsa	95.5233	540	2573
B, 132	GM967_D01_170R2_009.fsa	96.2715	625	3047
B, 133	GM967_D01_170R2_009.fsa	97.6721	214	952
B, 134	GM967_D01_170R2_009.fsa	98.6974	133	590
B, 135	GM967_D01_170R2_009.fsa	99.7211	116	519
B, 136	GM967_D01_170R2_009.fsa	100.659	123	535
B, 137	GM967_D01_170R2_009.fsa	101.88	242	983
B, 138	GM967_D01_170R2_009.fsa	102.817	368	1974
B, 139	GM967_D01_170R2_009.fsa	104.405	332	1488
B, 140	GM967_D01_170R2_009.fsa	105.43	433	1832
B, 141	GM967_D01_170R2_009.fsa	106.452	188	717
B, 142	GM967_D01_170R2_009.fsa	107.472	323	1365
B, 143	GM967_D01_170R2_009.fsa	108.397	253	1087
B, 144	GM967_D01_170R2_009.fsa	109.228	616	3000
B, 145	GM967_D01_170R2_009.fsa	110.242	225	1035
B, 146	GM967_D01_170R2_009.fsa	111.345	407	1776
B, 147	GM967_D01_170R2_009.fsa	112.537	561	2491
B, 148	GM967_D01_170R2_009.fsa	113.361	1387	6665
B, 149	GM967_D01_170R2_009.fsa	114.271	800	3674
B, 150	GM967_D01_170R2_009.fsa	115.441	762	3492
B, 151	GM967_D01_170R2_009.fsa	116.339	302	1322
B, 152	GM967_D01_170R2_009.fsa	117.414	366	1582
B, 153	GM967_D01_170R2_009.fsa	118.397	104	418
B, 154	GM967_D01_170R2_009.fsa	119.555	116	534
B, 155	GM967_D01_170R2_009.fsa	120.616	761	3185
B, 156	GM967_D01_170R2_009.fsa	121.672	293	1186
B, 157	GM967_D01_170R2_009.fsa	122.552	430	1722
B, 158	GM967_D01_170R2_009.fsa	123.431	226	884
B, 159	GM967_D01_170R2_009.fsa	124.222	1870	8526
B, 160	GM967_D01_170R2_009.fsa	125.013	780	3490
B, 161	GM967_D01_170R2_009.fsa	126.243	896	4108
B, 162	GM967_D01_170R2_009.fsa	127.121	128	499
B, 163	GM967_D01_170R2_009.fsa	128.263	287	1336
B, 164	GM967_D01_170R2_009.fsa	129.316	264	1158
B, 165	GM967_D01_170R2_009.fsa	130.456	438	1747
B, 166	GM967_D01_170R2_009.fsa	131.245	742	3244
B, 167	GM967_D01_170R2_009.fsa	132.385	1416	6065
B, 168	GM967_D01_170R2_009.fsa	134.05	2308	10698
B, 169	GM967_D01_170R2_009.fsa	135.188	917	4074
B, 170	GM967_D01_170R2_009.fsa	136.151	355	1471
B, 171	GM967_D01_170R2_009.fsa	137.289	3005	13913
B, 172	GM967_D01_170R2_009.fsa	138.164	387	1677
B, 173	GM967_D01_170R2_009.fsa	139.213	568	2608
B, 174	GM967_D01_170R2_009.fsa	140.089	181	772
B, 175	GM967_D01_170R2_009.fsa	141.251	658	2958
B, 176	GM967_D01_170R2_009.fsa	142.145	135	538
B, 177	GM967_D01_170R2_009.fsa	143.307	2303	10794
B, 178	GM967_D01_170R2_009.fsa	144.379	561	2501
B, 179	GM967_D01_170R2_009.fsa	145.451	287	1218
B, 180	GM967_D01_170R2_009.fsa	146.344	285	1199
B, 181	GM967_D01_170R2_009.fsa	147.505	1281	6006
B, 182	GM967_D01_170R2_009.fsa	148.309	362	1642
B, 183	GM967_D01_170R2_009.fsa	149.648	599	2758
B, 184	GM967_D01_170R2_009.fsa	150.809	307	1305
B, 185	GM967_D01_170R2_009.fsa	151.791	99	409
B, 186	GM967_D01_170R2_009.fsa	152.773	727	3278
B, 187	GM967_D01_170R2_009.fsa	153.576	105	353
B, 188	GM967_D01_170R2_009.fsa	154.558	1560	7166
B, 189	GM967_D01_170R2_009.fsa	155.361	95	381
B, 190	GM967_D01_170R2_009.fsa	156.253	1275	6030
B, 191	GM967_D01_170R2_009.fsa	157.502	576	2525
B, 192	GM967_D01_170R2_009.fsa	158.394	548	2422
B, 193	GM967_D01_170R2_009.fsa	159.643	3164	14697
B, 194	GM967_D01_170R2_009.fsa	160.528	364	1673
B, 195	GM967_D01_170R2_009.fsa	161.671	428	1883
B, 196	GM967_D01_170R2_009.fsa	162.55	160	625
B, 197	GM967_D01_170R2_009.fsa	163.691	750	3562
B, 198	GM967_D01_170R2_009.fsa	164.569	703	3232
B, 199	GM967_D01_170R2_009.fsa	165.708	412	1701
B, 200	GM967_D01_170R2_009.fsa	166.672	592	2470
B, 201	GM967_D01_170R2_009.fsa	167.81	3418	15746
B, 202	GM967_D01_170R2_009.fsa	168.684	366	1484
B, 203	GM967_D01_170R2_009.fsa	169.558	257	935
B, 204	GM967_D01_170R2_009.fsa	170.519	665	2841
B, 205	GM967_D01_170R2_009.fsa	171.653	509	2306
B, 206	GM967_D01_170R2_009.fsa	172.612	346	1568
B, 207	GM967_D01_170R2_009.fsa	173.919	294	1362
B, 208	GM967_D01_170R2_009.fsa	174.79	393	1895
B, 209	GM967_D01_170R2_009.fsa	176.007	524	2350
B, 210	GM967_D01_170R2_009.fsa	176.789	989	4874
B, 211	GM967_D01_170R2_009.fsa	178.005	985	4680
B, 212	GM967_D01_170R2_009.fsa	178.873	197	840
B, 213	GM967_D01_170R2_009.fsa	180	2562	12191
B, 214	GM967_D01_170R2_009.fsa	181.045	174	718
B, 215	GM967_D01_170R2_009.fsa	182.09	1594	7317
B, 216	GM967_D01_170R2_009.fsa	183.22	377	1620
B, 217	GM967_D01_170R2_009.fsa	184.177	1556	7364
B, 218	GM967_D01_170R2_009.fsa	185.046	257	985
B, 219	GM967_D01_170R2_009.fsa	186.174	2628	12489
B, 220	GM967_D01_170R2_009.fsa	187.042	76	283
B, 221	GM967_D01_170R2_009.fsa	187.996	474	2270
B, 222	GM967_D01_170R2_009.fsa	188.862	66	295
B, 223	GM967_D01_170R2_009.fsa	190.161	719	3743
B, 224	GM967_D01_170R2_009.fsa	191.2	121	499
B, 225	GM967_D01_170R2_009.fsa	192.065	112	454
B, 226	GM967_D01_170R2_009.fsa	193.189	2407	12091
B, 227	GM967_D01_170R2_009.fsa	194.052	2036	10095
B, 228	GM967_D01_170R2_009.fsa	195.175	1150	5484
B, 229	GM967_D01_170R2_009.fsa	196.21	218	919
B, 230	GM967_D01_170R2_009.fsa	197.072	110	383
B, 231	GM967_D01_170R2_009.fsa	198.192	1332	6637
B, 232	GM967_D01_170R2_009.fsa	199.312	177	788
B, 233	GM967_D01_170R2_009.fsa	200.425	258	1269
B, 234	GM967_D01_170R2_009.fsa	201.362	195	887
B, 235	GM967_D01_170R2_009.fsa	202.298	397	1882
B, 236	GM967_D01_170R2_009.fsa	203.405	162	681
B, 237	GM967_D01_170R2_009.fsa	204.258	1223	6170
B, 238	GM967_D01_170R2_009.fsa	205.281	422	1979
B, 239	GM967_D01_170R2_009.fsa	206.134	353	1640
B, 240	GM967_D01_170R2_009.fsa	207.244	2115	10476
B, 241	GM967_D01_170R2_009.fsa	208.183	556	2713
B, 242	GM967_D01_170R2_009.fsa	209.037	584	2705
B, 243	GM967_D01_170R2_009.fsa	210.063	311	1384
B, 244	GM967_D01_170R2_009.fsa	211.004	47	169
B, 245	GM967_D01_170R2_009.fsa	212.202	366	1786
B, 246	GM967_D01_170R2_009.fsa	213.229	958	4922
B, 247	GM967_D01_170R2_009.fsa	214.348	83	346
B, 248	GM967_D01_170R2_009.fsa	215.393	642	3195
B, 249	GM967_D01_170R2_009.fsa	216.523	564	2780
B, 250	GM967_D01_170R2_009.fsa	217.741	501	2514
B, 251	GM967_D01_170R2_009.fsa	218.871	69	311
B, 252	GM967_D01_170R2_009.fsa	219.826	510	2585
B, 253	GM967_D01_170R2_009.fsa	220.844	93	451
B, 254	GM967_D01_170R2_009.fsa	222.026	251	1314
B, 255	GM967_D01_170R2_009.fsa	223.038	156	833
B, 256	GM967_D01_170R2_009.fsa	223.965	58	238
B, 257	GM967_D01_170R2_009.fsa	224.976	158	720
B, 258	GM967_D01_170R2_009.fsa	225.902	401	1988
B, 259	GM967_D01_170R2_009.fsa	226.912	171	738
B, 260	GM967_D01_170R2_009.fsa	228.09	466	2423
B, 261	GM967_D01_170R2_009.fsa	229.099	688	3618
B, 262	GM967_D01_170R2_009.fsa	231.115	1780	10009
B, 263	GM967_D01_170R2_009.fsa	232.123	930	4863
B, 264	GM967_D01_170R2_009.fsa	233.214	207	998
B, 265	GM967_D01_170R2_009.fsa	234.053	458	2342
B, 266	GM967_D01_170R2_009.fsa	234.975	1065	5728
B, 267	GM967_D01_170R2_009.fsa	235.897	143	690
B, 268	GM967_D01_170R2_009.fsa	236.819	63	270
B, 269	GM967_D01_170R2_009.fsa	237.74	314	1569
B, 270	GM967_D01_170R2_009.fsa	238.661	228	1149
B, 271	GM967_D01_170R2_009.fsa	239.749	63	293
B, 272	GM967_D01_170R2_009.fsa	240.867	141	731
B, 273	GM967_D01_170R2_009.fsa	241.906	186	886
B, 274	GM967_D01_170R2_009.fsa	243.03	469	2462
B, 275	GM967_D01_170R2_009.fsa	244.067	305	1595
B, 276	GM967_D01_170R2_009.fsa	245.188	442	2231
B, 277	GM967_D01_170R2_009.fsa	246.308	207	920
B, 278	GM967_D01_170R2_009.fsa	247.254	276	1245
B, 279	GM967_D01_170R2_009.fsa	248.199	1003	5361
B, 280	GM967_D01_170R2_009.fsa	249.314	224	1051
B, 281	GM967_D01_170R2_009.fsa	250.25	1099	6240
B, 282	GM967_D01_170R2_009.fsa	251.083	187	861
B, 283	GM967_D01_170R2_009.fsa	252.08	326	1601
B, 284	GM967_D01_170R2_009.fsa	252.993	55	231
B, 285	GM967_D01_170R2_009.fsa	254.07	264	1340
B, 286	GM967_D01_170R2_009.fsa	255.145	799	4476
B, 287	GM967_D01_170R2_009.fsa	256.136	106	429
B, 288	GM967_D01_170R2_009.fsa	257.043	678	3739
B, 289	GM967_D01_170R2_009.fsa	258.112	281	1489
B, 290	GM967_D01_170R2_009.fsa	259.098	1744	10551
B, 291	GM967_D01_170R2_009.fsa	259.918	51	213
B, 292	GM967_D01_170R2_009.fsa	260.919	486	2625
B, 293	GM967_D01_170R2_009.fsa	262.005	307	1554
B, 294	GM967_D01_170R2_009.fsa	263.007	630	3523
B, 295	GM967_D01_170R2_009.fsa	264.01	367	1968
B, 296	GM967_D01_170R2_009.fsa	264.93	54	227
B, 297	GM967_D01_170R2_009.fsa	265.933	313	1667
B, 298	GM967_D01_170R2_009.fsa	266.853	52	239
B, 299	GM967_D01_170R2_009.fsa	268.024	302	1531
B, 300	GM967_D01_170R2_009.fsa	269.027	580	3211
B, 301	GM967_D01_170R2_009.fsa	270.031	225	1133
B, 302	GM967_D01_170R2_009.fsa	270.952	96	423
B, 303	GM967_D01_170R2_009.fsa	271.957	324	1772
B, 304	GM967_D01_170R2_009.fsa	272.877	63	235
B, 305	GM967_D01_170R2_009.fsa	273.966	292	1543
B, 306	GM967_D01_170R2_009.fsa	275.055	572	3249
B, 307	GM967_D01_170R2_009.fsa	276.06	202	1025
B, 308	GM967_D01_170R2_009.fsa	276.982	78	317
B, 309	GM967_D01_170R2_009.fsa	277.988	353	2009
B, 310	GM967_D01_170R2_009.fsa	278.994	56	231
B, 311	GM967_D01_170R2_009.fsa	280	257	1440
B, 312	GM967_D01_170R2_009.fsa	281.083	518	3179
B, 313	GM967_D01_170R2_009.fsa	282	180	1045
B, 314	GM967_D01_170R2_009.fsa	282.999	62	271
B, 315	GM967_D01_170R2_009.fsa	283.997	304	1709
B, 316	GM967_D01_170R2_009.fsa	284.912	37	138
B, 317	GM967_D01_170R2_009.fsa	285.993	267	1474
B, 318	GM967_D01_170R2_009.fsa	287.074	651	4164
B, 319	GM967_D01_170R2_009.fsa	288.071	188	1037
B, 320	GM967_D01_170R2_009.fsa	288.984	45	198
B, 321	GM967_D01_170R2_009.fsa	289.98	539	3227
B, 322	GM967_D01_170R2_009.fsa	290.81	29	111
B, 323	GM967_D01_170R2_009.fsa	291.888	64	334
B, 324	GM967_D01_170R2_009.fsa	292.883	83	476
B, 325	GM967_D01_170R2_009.fsa	293.877	210	1301
B, 326	GM967_D01_170R2_009.fsa	294.871	97	535
B, 327	GM967_D01_170R2_009.fsa	296.03	132	799
B, 328	GM967_D01_170R2_009.fsa	296.858	358	2383
B, 329	GM967_D01_170R2_009.fsa	298.016	227	1354
B, 330	GM967_D01_170R2_009.fsa	298.926	454	2916
B, 331	GM967_D01_170R2_009.fsa	299.835	64	271
B, 332	GM967_D01_170R2_009.fsa	300.818	590	3743
B, 333	GM967_D01_170R2_009.fsa	301.8	47	212
B, 334	GM967_D01_170R2_009.fsa	302.865	716	4629
B, 335	GM967_D01_170R2_009.fsa	303.932	60	293
B, 336	GM967_D01_170R2_009.fsa	304.917	188	985
B, 337	GM967_D01_170R2_009.fsa	305.904	233	1293
B, 338	GM967_D01_170R2_009.fsa	306.974	242	1316
B, 339	GM967_D01_170R2_009.fsa	308.127	825	5391
B, 340	GM967_D01_170R2_009.fsa	309.2	206	1142
B, 341	GM967_D01_170R2_009.fsa	310.108	128	644
B, 342	GM967_D01_170R2_009.fsa	311.018	47	168
B, 343	GM967_D01_170R2_009.fsa	312.011	62	330
B, 344	GM967_D01_170R2_009.fsa	313.005	288	1961
B, 345	GM967_D01_170R2_009.fsa	314	67	383
B, 346	GM967_D01_170R2_009.fsa	315.266	76	411
B, 347	GM967_D01_170R2_009.fsa	316.279	49	243
B, 348	GM967_D01_170R2_009.fsa	317.378	213	1184
B, 349	GM967_D01_170R2_009.fsa	318.308	173	920
B, 350	GM967_D01_170R2_009.fsa	319.323	194	1047
B, 351	GM967_D01_170R2_009.fsa	320.334	124	700
B, 352	GM967_D01_170R2_009.fsa	321.168	71	352
B, 353	GM967_D01_170R2_009.fsa	322.086	77	434
B, 354	GM967_D01_170R2_009.fsa	323.169	63	264
B, 355	GM967_D01_170R2_009.fsa	325.085	794	5899
B, 356	GM967_D01_170R2_009.fsa	326.25	375	2517
B, 357	GM967_D01_170R2_009.fsa	327.247	76	334
B, 358	GM967_D01_170R2_009.fsa	328.328	357	2308
B, 359	GM967_D01_170R2_009.fsa	329.49	131	692
B, 360	GM967_D01_170R2_009.fsa	330.569	816	5910
B, 361	GM967_D01_170R2_009.fsa	331.564	567	4039
B, 362	GM967_D01_170R2_009.fsa	333.222	1373	10420
B, 363	GM967_D01_170R2_009.fsa	334.215	524	3529
B, 364	GM967_D01_170R2_009.fsa	335.126	45	170
B, 365	GM967_D01_170R2_009.fsa	337.027	887	6680
B, 366	GM967_D01_170R2_009.fsa	338.019	111	590
B, 367	GM967_D01_170R2_009.fsa	339.175	28	121
B, 368	GM967_D01_170R2_009.fsa	340	74	414
B, 369	GM967_D01_170R2_009.fsa	341.168	540	4152
B, 370	GM967_D01_170R2_009.fsa	342.002	93	523
B, 371	GM967_D01_170R2_009.fsa	343.003	161	946
B, 372	GM967_D01_170R2_009.fsa	344.253	167	1057
B, 373	GM967_D01_170R2_009.fsa	345.254	210	1306
B, 374	GM967_D01_170R2_009.fsa	346.254	65	259
B, 375	GM967_D01_170R2_009.fsa	347.421	452	3058
B, 376	GM967_D01_170R2_009.fsa	348.422	59	319
B, 377	GM967_D01_170R2_009.fsa	349.422	271	1774
B, 378	GM967_D01_170R2_009.fsa	350.255	19	86
B, 379	GM967_D01_170R2_009.fsa	351.422	157	1059
B, 380	GM967_D01_170R2_009.fsa	352.421	19	65
B, 381	GM967_D01_170R2_009.fsa	353.421	114	750
B, 382	GM967_D01_170R2_009.fsa	354.504	66	363
B, 383	GM967_D01_170R2_009.fsa	355.42	313	2453
B, 384	GM967_D01_170R2_009.fsa	356.503	27	102
B, 385	GM967_D01_170R2_009.fsa	357.502	153	998
B, 386	GM967_D01_170R2_009.fsa	359.417	181	1302
B, 387	GM967_D01_170R2_009.fsa	360.33	42	271
B, 388	GM967_D01_170R2_009.fsa	361.238	122	876
B, 389	GM967_D01_170R2_009.fsa	362.229	15	54
B, 390	GM967_D01_170R2_009.fsa	363.138	19	84
B, 391	GM967_D01_170R2_009.fsa	364.459	47	288
B, 392	GM967_D01_170R2_009.fsa	365.368	126	1084
B, 393	GM967_D01_170R2_009.fsa	366.276	95	687
B, 394	GM967_D01_170R2_009.fsa	368.425	519	4043
B, 395	GM967_D01_170R2_009.fsa	370.243	494	3928
B, 396	GM967_D01_170R2_009.fsa	371.235	56	285
B, 397	GM967_D01_170R2_009.fsa	372.061	10	15
B, 398	GM967_D01_170R2_009.fsa	373.136	468	3620
B, 399	GM967_D01_170R2_009.fsa	374.045	111	663
B, 400	GM967_D01_170R2_009.fsa	376.03	866	7608
B, 401	GM967_D01_170R2_009.fsa	377.849	217	1536
B, 402	GM967_D01_170R2_009.fsa	378.925	16	45
B, 403	GM967_D01_170R2_009.fsa	379.834	147	880
B, 404	GM967_D01_170R2_009.fsa	381.004	100	565
B, 405	GM967_D01_170R2_009.fsa	382.092	107	703
B, 406	GM967_D01_170R2_009.fsa	383.012	68	446
B, 407	GM967_D01_170R2_009.fsa	384.016	116	808
B, 408	GM967_D01_170R2_009.fsa	386.108	1056	9269
B, 409	GM967_D01_170R2_009.fsa	388.2	1803	15296
B, 410	GM967_D01_170R2_009.fsa	389.204	81	407
B, 411	GM967_D01_170R2_009.fsa	390.041	258	2236
B, 412	GM967_D01_170R2_009.fsa	391.966	126	810
B, 413	GM967_D01_170R2_009.fsa	392.97	13	36
B, 414	GM967_D01_170R2_009.fsa	393.974	17	65
B, 415	GM967_D01_170R2_009.fsa	395.146	67	380
B, 416	GM967_D01_170R2_009.fsa	396.15	110	719
B, 417	GM967_D01_170R2_009.fsa	397.238	30	181
B, 418	GM967_D01_170R2_009.fsa	398.159	85	590
B, 419	GM967_D01_170R2_009.fsa	400	367	3373
B, 420	GM967_D01_170R2_009.fsa	400.903	179	1281
B, 421	GM967_D01_170R2_009.fsa	402.959	503	4509
B, 422	GM967_D01_170R2_009.fsa	405.021	667	5746
B, 423	GM967_D01_170R2_009.fsa	406.096	17	65
B, 424	GM967_D01_170R2_009.fsa	406.758	8	21
B, 425	GM967_D01_170R2_009.fsa	407.919	267	2102
B, 426	GM967_D01_170R2_009.fsa	408.915	86	554
B, 427	GM967_D01_170R2_009.fsa	409.912	309	3035
B, 428	GM967_D01_170R2_009.fsa	410.744	107	677
B, 429	GM967_D01_170R2_009.fsa	412.746	130	999
B, 430	GM967_D01_170R2_009.fsa	413.665	10	22
B, 431	GM967_D01_170R2_009.fsa	414.599	17	88
B, 432	GM967_D01_170R2_009.fsa	415.712	85	494
B, 433	GM967_D01_170R2_009.fsa	416.825	172	1462
B, 434	GM967_D01_170R2_009.fsa	417.597	122	838
B, 435	GM967_D01_170R2_009.fsa	418.712	329	2831
B, 436	GM967_D01_170R2_009.fsa	420.671	198	1827
B, 437	GM967_D01_170R2_009.fsa	421.678	570	5174
B, 438	GM967_D01_170R2_009.fsa	424.613	259	2245
B, 439	GM967_D01_170R2_009.fsa	425.618	55	354
B, 440	GM967_D01_170R2_009.fsa	427.545	843	7541
B, 441	GM967_D01_170R2_009.fsa	429.554	92	630
B, 442	GM967_D01_170R2_009.fsa	430.474	250	2087
B, 443	GM967_D01_170R2_009.fsa	432.565	168	1243
B, 444	GM967_D01_170R2_009.fsa	433.485	61	413
B, 445	GM967_D01_170R2_009.fsa	435.324	432	3958
B, 446	GM967_D01_170R2_009.fsa	436.243	117	684
B, 447	GM967_D01_170R2_009.fsa	438.331	141	1000
B, 448	GM967_D01_170R2_009.fsa	439.249	566	5121
B, 449	GM967_D01_170R2_009.fsa	441.279	209	1588
B, 450	GM967_D01_170R2_009.fsa	442.303	295	2375
B, 451	GM967_D01_170R2_009.fsa	443.498	23	117
B, 452	GM967_D01_170R2_009.fsa	445.036	223	1752
B, 453	GM967_D01_170R2_009.fsa	447.176	216	1653
B, 454	GM967_D01_170R2_009.fsa	449.234	476	4248
B, 455	GM967_D01_170R2_009.fsa	450.264	89	494
B, 456	GM967_D01_170R2_009.fsa	451.466	137	984
B, 457	GM967_D01_170R2_009.fsa	452.412	439	3906
B, 458	GM967_D01_170R2_009.fsa	453.53	81	606
B, 459	GM967_D01_170R2_009.fsa	455.425	198	2028
B, 460	GM967_D01_170R2_009.fsa	458.272	1020	10183
B, 461	GM967_D01_170R2_009.fsa	459.308	1201	12427
B, 462	GM967_D01_170R2_009.fsa	461.113	61	343
B, 463	GM967_D01_170R2_009.fsa	464.199	420	4707
B, 464	GM967_D01_170R2_009.fsa	466.174	60	315
B, 465	GM967_D01_170R2_009.fsa	467.12	17	39
B, 466	GM967_D01_170R2_009.fsa	468.153	30	100
B, 467	GM967_D01_170R2_009.fsa	469.962	102	461
B, 468	GM967_D01_170R2_009.fsa	471.169	99	365
B, 469	GM967_D01_170R2_009.fsa	473.242	739	10060
B, 470	GM967_D01_170R2_009.fsa	474.02	818	13618
B, 471	GM967_D01_170R2_009.fsa	477.31	794	6797
B, 472	GM967_D01_170R2_009.fsa	480	214	2003
B, 473	GM967_D01_170R2_009.fsa	481.143	164	1051
B, 474	GM967_D01_170R2_009.fsa	482.815	462	3819
B, 475	GM967_D01_170R2_009.fsa	483.872	15	50
B, 476	GM967_D01_170R2_009.fsa	484.93	83	375
B, 477	GM967_D01_170R2_009.fsa	485.989	162	827
B, 478	GM967_D01_170R2_009.fsa	486.872	263	1835
B, 479	GM967_D01_170R2_009.fsa	488.727	276	1366
B, 480	GM967_D01_170R2_009.fsa	489.7	647	3750
B, 481	GM967_D01_170R2_009.fsa	490.762	725	4256
B, 482	GM967_D01_170R2_009.fsa	494.131	28378	357690
B, 483	GM967_D01_170R2_009.fsa	495.107	28378	502061
B, 484	GM967_D01_170R2_009.fsa	499.822	6	15
B, 485	GM967_D01_170R2_009.fsa	500.699	6	33
B, 486	GM967_D01_170R2_009.fsa	501.925	9	15
B, 487	GM967_D01_170R2_009.fsa	502.364	8	37
B, 488	GM967_D01_170R2_009.fsa	504.034	14	55
B, 489	GM967_D01_170R2_009.fsa	504.739	12	23
B, 490	GM967_D01_170R2_009.fsa	505.18	13	70
B, 491	GM967_D01_170R2_009.fsa	506.417	11	53
B, 492	GM967_D01_170R2_009.fsa	507.303	10	33
B, 493	GM967_D01_170R2_009.fsa	508.191	11	39
B, 494	GM967_D01_170R2_009.fsa	509.347	10	53
B, 495	GM967_D01_170R2_009.fsa	510.774	12	48
B, 496	GM967_D01_170R2_009.fsa	511.489	7	30
B, 497	GM967_D01_170R2_009.fsa	512.832	14	58
B, 498	GM967_D01_170R2_009.fsa	513.461	11	38
B, 499	GM967_D01_170R2_009.fsa	514.368	10	32
B, 500	GM967_D01_170R2_009.fsa	515.197	16	78
B, 501	GM967_D01_170R2_009.fsa	516.119	13	40
B, 502	GM967_D01_170R2_009.fsa	517.042	10	29
B, 503	GM967_D01_170R2_009.fsa	517.873	16	74
B, 504	GM967_D01_170R2_009.fsa	520.809	16	108
B, 505	GM967_D01_170R2_009.fsa	522.785	12	34
B, 506	GM967_D01_170R2_009.fsa	523.773	11	44
B, 507	GM967_D01_170R2_009.fsa	525.568	10	43
B, 508	GM967_D01_170R2_009.fsa	526.645	16	73
B, 509	GM967_D01_170R2_009.fsa	527.902	13	57
B, 510	GM967_D01_170R2_009.fsa	528.799	10	70
B, 511	GM967_D01_170R2_009.fsa	529.785	8	32
B, 512	GM967_D01_170R2_009.fsa	530.951	11	66
B, 513	GM967_D01_170R2_009.fsa	532.027	9	39
B, 514	GM967_D01_170R2_009.fsa	533.64	12	83
B, 515	GM967_D01_170R2_009.fsa	534.447	11	64
B, 516	GM967_D01_170R2_009.fsa	535.343	8	39
B, 517	GM967_D01_170R2_009.fsa	536.866	7	46
B, 518	GM967_D01_170R2_009.fsa	538.746	12	54
B, 519	GM967_D01_170R2_009.fsa	539.463	16	39
B, 520	GM967_D01_170R2_009.fsa	542.109	19	76
B, 521	GM967_D01_170R2_009.fsa	543.396	12	97
B, 522	GM967_D01_170R2_009.fsa	545.424	12	90
B, 523	GM967_D01_170R2_009.fsa	547.089	16	63
B, 524	GM967_D01_170R2_009.fsa	549.129	12	30
B, 525	GM967_D01_170R2_009.fsa	550.524	15	64
B, 526	GM967_D01_170R2_009.fsa	552.016	8	38
B, 527	GM967_D01_170R2_009.fsa	553.137	14	54
B, 528	GM967_D01_170R2_009.fsa	554.26	8	33
B, 529	GM967_D01_170R2_009.fsa	555.291	9	38
B, 530	GM967_D01_170R2_009.fsa	555.948	10	41
B, 531	GM967_D01_170R2_009.fsa	556.794	10	52
B, 532	GM967_D01_170R2_009.fsa	557.547	11	38
B, 533	GM967_D01_170R2_009.fsa	558.772	13	63
B, 534	GM967_D01_170R2_009.fsa	559.716	9	40
B, 535	GM967_D01_170R2_009.fsa	560.377	6	22
B, 536	GM967_D01_170R2_009.fsa	561.227	14	132
B, 537	GM967_D01_170R2_009.fsa	563.594	10	75
B, 538	GM967_D01_170R2_009.fsa	565.018	12	53
B, 539	GM967_D01_170R2_009.fsa	570.646	14	66
B, 540	GM967_D01_170R2_009.fsa	571.989	13	62
B, 541	GM967_D01_170R2_009.fsa	573.237	10	52
B, 542	GM967_D01_170R2_009.fsa	573.814	13	90
B, 543	GM967_D01_170R2_009.fsa	575.356	7	22
B, 544	GM967_D01_170R2_009.fsa	576.224	14	55
B, 545	GM967_D01_170R2_009.fsa	577.867	10	88
B, 546	GM967_D01_170R2_009.fsa	579.806	13	52
B, 547	GM967_D01_170R2_009.fsa	581.361	14	98
B, 548	GM967_D01_170R2_009.fsa	583.115	17	61
B, 549	GM967_D01_170R2_009.fsa	584.384	10	24
B, 550	GM967_D01_170R2_009.fsa	585.362	14	58
B, 551	GM967_D01_170R2_009.fsa	586.341	11	50
B, 552	GM967_D01_170R2_009.fsa	587.028	10	55
B, 553	GM967_D01_170R2_009.fsa	588.304	20	73
B, 554	GM967_D01_170R2_009.fsa	589.091	13	54
B, 555	GM967_D01_170R2_009.fsa	590.371	15	51
B, 556	GM967_D01_170R2_009.fsa	593.335	13	70
B, 557	GM967_D01_170R2_009.fsa	595.02	13	79
B, 558	GM967_D01_170R2_009.fsa	596.61	10	30
B, 559	GM967_D01_170R2_009.fsa	597.306	9	15
B, 560	GM967_D01_170R2_009.fsa	598.203	7	27
B, 561	GM967_D01_170R2_009.fsa	599.4	15	89
B, 562	GM967_D01_170R2_009.fsa	600.296	9	42
B, 563	GM967_D01_170R2_009.fsa	601.084	19	141
B, 564	GM967_D01_170R2_009.fsa	602.266	19	85
B, 565	GM967_D01_170R2_009.fsa	604.433	7	18
B, 566	GM967_D01_170R2_009.fsa	605.32	15	63
B, 567	GM967_D01_170R2_009.fsa	607.192	15	36
B, 568	GM967_D01_170R2_009.fsa	608.276	13	46
B, 569	GM967_D01_170R2_009.fsa	608.867	13	84
B, 570	GM967_D01_170R2_009.fsa	610.443	15	68
B, 571	GM967_D01_170R2_009.fsa	611.724	14	78
B, 572	GM967_D01_170R2_009.fsa	613.005	10	46
B, 573	GM967_D01_170R2_009.fsa	614.975	11	84
B, 574	GM967_D01_170R2_009.fsa	616.355	13	78
B, 575	GM967_D01_170R2_009.fsa	617.832	11	48
B, 576	GM967_D01_170R2_009.fsa	618.719	11	98
G, 1	GM967_D01_170R2_009.fsa	27.6862	130	829
G, 2	GM967_D01_170R2_009.fsa	29.7801	142	806
G, 3	GM967_D01_170R2_009.fsa	53.919	55	530
G, 4	GM967_D01_170R2_009.fsa	81.0524	50	316
G, 5	GM967_D01_170R2_009.fsa	86.4798	61	264
G, 6	GM967_D01_170R2_009.fsa	88.941	55	280
G, 7	GM967_D01_170R2_009.fsa	92.2402	68	345
G, 8	GM967_D01_170R2_009.fsa	93.2738	63	314
G, 9	GM967_D01_170R2_009.fsa	124.31	54	328
G, 10	GM967_D01_170R2_009.fsa	132.736	58	369
G, 11	GM967_D01_170R2_009.fsa	137.464	58	298
G, 12	GM967_D01_170R2_009.fsa	143.485	55	254
G, 13	GM967_D01_170R2_009.fsa	159.911	61	365
G, 14	GM967_D01_170R2_009.fsa	167.897	79	396
G, 15	GM967_D01_170R2_009.fsa	180.349	51	312
G, 16	GM967_D01_170R2_009.fsa	182.264	52	213
G, 17	GM967_D01_170R2_009.fsa	184.437	54	306
G, 18	GM967_D01_170R2_009.fsa	186.521	65	586
G, 19	GM967_D01_170R2_009.fsa	193.361	70	220
G, 20	GM967_D01_170R2_009.fsa	198.278	50	270
G, 21	GM967_D01_170R2_009.fsa	207.414	63	222
G, 22	GM967_D01_170R2_009.fsa	259.098	52	267
G, 23	GM967_D01_170R2_009.fsa	333.387	51	200
G, 24	GM967_D01_170R2_009.fsa	388.368	64	489
G, 25	GM967_D01_170R2_009.fsa	459.741	53	296
G, 26	GM967_D01_170R2_009.fsa	490.143	130	683
G, 27	GM967_D01_170R2_009.fsa	492.889	332	6249
G, 28	GM967_D01_170R2_009.fsa	493.776	356	2962
G, 29	GM967_D01_170R2_009.fsa	494.752	1690	8197
G, 30	GM967_D01_170R2_009.fsa	497.062	391	4251
Y, 1	GM967_D01_170R2_009.fsa		51	508
Y, 2	GM967_D01_170R2_009.fsa		55	295
Y, 3	GM967_D01_170R2_009.fsa		50	281
Y, 4	GM967_D01_170R2_009.fsa		63	280
Y, 5	GM967_D01_170R2_009.fsa		51	263
Y, 6	GM967_D01_170R2_009.fsa		58	250
Y, 7	GM967_D01_170R2_009.fsa	9.3151	52	311
Y, 8	GM967_D01_170R2_009.fsa	19.3151	58	407
Y, 9	GM967_D01_170R2_009.fsa	26.9765	54	204
Y, 10	GM967_D01_170R2_009.fsa	28.6699	103	618
Y, 11	GM967_D01_170R2_009.fsa	33.2885	51	264
Y, 12	GM967_D01_170R2_009.fsa	35.6318	57	436
Y, 13	GM967_D01_170R2_009.fsa	64.8111	56	306
Y, 14	GM967_D01_170R2_009.fsa	77.3227	57	214
Y, 15	GM967_D01_170R2_009.fsa	82.5803	50	294
Y, 16	GM967_D01_170R2_009.fsa	87.8062	55	212
Y, 17	GM967_D01_170R2_009.fsa	89.5078	63	343
Y, 18	GM967_D01_170R2_009.fsa	90.6398	62	299
Y, 19	GM967_D01_170R2_009.fsa	91.864	66	430
Y, 20	GM967_D01_170R2_009.fsa	92.8042	53	380
Y, 21	GM967_D01_170R2_009.fsa	100.471	54	200
Y, 22	GM967_D01_170R2_009.fsa	112.446	60	382
Y, 23	GM967_D01_170R2_009.fsa	119.644	54	232
Y, 24	GM967_D01_170R2_009.fsa	124.047	50	289
Y, 25	GM967_D01_170R2_009.fsa	134.488	68	299
Y, 26	GM967_D01_170R2_009.fsa	136.764	66	591
Y, 27	GM967_D01_170R2_009.fsa	147.237	63	307
Y, 28	GM967_D01_170R2_009.fsa	152.416	60	315
Y, 29	GM967_D01_170R2_009.fsa	154.29	73	354
Y, 30	GM967_D01_170R2_009.fsa	157.145	50	366
Y, 31	GM967_D01_170R2_009.fsa	163.603	54	223
Y, 32	GM967_D01_170R2_009.fsa	179.567	63	423
Y, 33	GM967_D01_170R2_009.fsa	181.045	75	585
Y, 34	GM967_D01_170R2_009.fsa	183.742	52	338
Y, 35	GM967_D01_170R2_009.fsa	185.046	55	593
Y, 36	GM967_D01_170R2_009.fsa	187.909	58	669
Y, 37	GM967_D01_170R2_009.fsa	188.429	56	363
Y, 38	GM967_D01_170R2_009.fsa	191.892	51	440
Y, 39	GM967_D01_170R2_009.fsa	193.88	58	284
Y, 40	GM967_D01_170R2_009.fsa	198.106	56	258
Y, 41	GM967_D01_170R2_009.fsa	227.753	52	245
Y, 42	GM967_D01_170R2_009.fsa	228.342	57	243
Y, 43	GM967_D01_170R2_009.fsa	233.801	55	417
Y, 44	GM967_D01_170R2_009.fsa	240.607	57	273
Y, 45	GM967_D01_170R2_009.fsa	253.739	56	248
Y, 46	GM967_D01_170R2_009.fsa	258.934	53	293
Y, 47	GM967_D01_170R2_009.fsa	270.115	72	315
Y, 48	GM967_D01_170R2_009.fsa	270.617	61	198
Y, 49	GM967_D01_170R2_009.fsa	283.664	59	328
Y, 50	GM967_D01_170R2_009.fsa	315.013	50	253
Y, 51	GM967_D01_170R2_009.fsa	326.25	60	445
Y, 52	GM967_D01_170R2_009.fsa	328.577	56	460
Y, 53	GM967_D01_170R2_009.fsa	332.559	50	208
Y, 54	GM967_D01_170R2_009.fsa	340.751	62	268
Y, 55	GM967_D01_170R2_009.fsa	343.92	50	237
Y, 56	GM967_D01_170R2_009.fsa	350.005	51	271
Y, 57	GM967_D01_170R2_009.fsa	384.853	51	365
Y, 58	GM967_D01_170R2_009.fsa	428.215	53	184
Y, 59	GM967_D01_170R2_009.fsa	429.219	51	381
Y, 60	GM967_D01_170R2_009.fsa	439.249	56	280
Y, 61	GM967_D01_170R2_009.fsa	460.685	62	189
Y, 62	GM967_D01_170R2_009.fsa	462.912	57	278
Y, 63	GM967_D01_170R2_009.fsa	467.722	56	293
Y, 64	GM967_D01_170R2_009.fsa	477.31	67	337
Y, 65	GM967_D01_170R2_009.fsa	478.177	58	323
Y, 66	GM967_D01_170R2_009.fsa	479.045	53	263
Y, 67	GM967_D01_170R2_009.fsa	484.313	55	432
Y, 68	GM967_D01_170R2_009.fsa	485.724	62	241
Y, 69	GM967_D01_170R2_009.fsa	486.518	54	243
Y, 70	GM967_D01_170R2_009.fsa	487.578	58	387
Y, 71	GM967_D01_170R2_009.fsa	489.612	70	663
Y, 72	GM967_D01_170R2_009.fsa	490.674	120	718
Y, 73	GM967_D01_170R2_009.fsa	491.914	73	536
Y, 74	GM967_D01_170R2_009.fsa	494.308	7120	27026
Y, 75	GM967_D01_170R2_009.fsa	495.285	9812	60086
Y, 76	GM967_D01_170R2_009.fsa	541.466	52	133
Y, 77	GM967_D01_170R2_009.fsa	554.26	52	164
Y, 78	GM967_D01_170R2_009.fsa	565.018	54	173
R, 1	GM967_D01_170R2_009.fsa		50	264
R, 2	GM967_D01_170R2_009.fsa	1.3699	52	320
R, 3	GM967_D01_170R2_009.fsa	27.2611	65	348
R, 4	GM967_D01_170R2_009.fsa	60.9072	61	318
R, 5	GM967_D01_170R2_009.fsa	75.0112	56	341
R, 6	GM967_D01_170R2_009.fsa	81.0524	78	314
R, 7	GM967_D01_170R2_009.fsa	82.1032	67	282
R, 8	GM967_D01_170R2_009.fsa	88.8465	66	168
R, 9	GM967_D01_170R2_009.fsa	93.086	62	397
R, 10	GM967_D01_170R2_009.fsa	113.361	59	191
R, 11	GM967_D01_170R2_009.fsa	137.376	66	163
R, 12	GM967_D01_170R2_009.fsa	143.485	61	283
R, 13	GM967_D01_170R2_009.fsa	153.219	58	391
R, 14	GM967_D01_170R2_009.fsa	158.573	50	257
R, 15	GM967_D01_170R2_009.fsa	167.81	59	341
R, 16	GM967_D01_170R2_009.fsa	176.789	57	270
R, 17	GM967_D01_170R2_009.fsa	193.189	59	288
R, 18	GM967_D01_170R2_009.fsa	194.052	53	248
R, 19	GM967_D01_170R2_009.fsa	213.572	53	204
R, 20	GM967_D01_170R2_009.fsa	217.654	50	141
R, 21	GM967_D01_170R2_009.fsa	235.143	52	307
R, 22	GM967_D01_170R2_009.fsa	259.098	57	237
R, 23	GM967_D01_170R2_009.fsa	263.091	51	301
R, 24	GM967_D01_170R2_009.fsa	266.853	58	267
R, 25	GM967_D01_170R2_009.fsa	281.083	56	291
R, 26	GM967_D01_170R2_009.fsa	299.421	53	289
R, 27	GM967_D01_170R2_009.fsa	331.564	56	138
R, 28	GM967_D01_170R2_009.fsa	333.47	63	293
R, 29	GM967_D01_170R2_009.fsa	349.255	55	187
R, 30	GM967_D01_170R2_009.fsa	387.196	50	292
R, 31	GM967_D01_170R2_009.fsa	393.221	55	273
R, 32	GM967_D01_170R2_009.fsa	414.856	55	276
R, 33	GM967_D01_170R2_009.fsa	417.339	51	255
R, 34	GM967_D01_170R2_009.fsa	418.454	59	270
R, 35	GM967_D01_170R2_009.fsa	442.046	57	279
R, 36	GM967_D01_170R2_009.fsa	458.963	51	408
R, 37	GM967_D01_170R2_009.fsa	464.714	51	281
R, 38	GM967_D01_170R2_009.fsa	475.317	54	227
R, 39	GM967_D01_170R2_009.fsa	477.657	51	200
R, 40	GM967_D01_170R2_009.fsa	488.639	57	513
R, 41	GM967_D01_170R2_009.fsa	493.953	150	1237
R, 42	GM967_D01_170R2_009.fsa	494.752	2262	14042
R, 43	GM967_D01_170R2_009.fsa	495.818	382	2532
R, 44	GM967_D01_170R2_009.fsa	498.308	60	284
R, 45	GM967_D01_170R2_009.fsa	501.662	50	258
R, 46	GM967_D01_170R2_009.fsa	541.191	57	325
R, 47	GM967_D01_170R2_009.fsa	594.921	53	225
R, 48	GM967_D01_170R2_009.fsa	604.433	55	326
R, 49	GM967_D01_170R2_009.fsa	618.818	50	339
O, 1	GM967_D01_170R2_009.fsa	20	2830	27477
O, 2	GM967_D01_170R2_009.fsa	40	2510	18101
O, 3	GM967_D01_170R2_009.fsa	60	4691	26499
O, 4	GM967_D01_170R2_009.fsa	61.9124	62	465
O, 5	GM967_D01_170R2_009.fsa	80	3185	18110
O, 6	GM967_D01_170R2_009.fsa	100	5231	27377
O, 7	GM967_D01_170R2_009.fsa	114	5994	31273
O, 8	GM967_D01_170R2_009.fsa	115.171	76	589
O, 9	GM967_D01_170R2_009.fsa	120	4808	25215
O, 10	GM967_D01_170R2_009.fsa	121.056	74	550
O, 11	GM967_D01_170R2_009.fsa	140	4155	20446
O, 12	GM967_D01_170R2_009.fsa	141.251	51	457
O, 13	GM967_D01_170R2_009.fsa	160	4417	22753
O, 14	GM967_D01_170R2_009.fsa	160.968	63	545
O, 15	GM967_D01_170R2_009.fsa	180	5403	27788
O, 16	GM967_D01_170R2_009.fsa	181.045	65	522
O, 17	GM967_D01_170R2_009.fsa	200	4281	22351
O, 18	GM967_D01_170R2_009.fsa	201.021	58	534
O, 19	GM967_D01_170R2_009.fsa	214	4235	22857
O, 20	GM967_D01_170R2_009.fsa	215.219	51	552
O, 21	GM967_D01_170R2_009.fsa	220	3370	19148
O, 22	GM967_D01_170R2_009.fsa	220.929	55	424
O, 23	GM967_D01_170R2_009.fsa	240	4884	28639
O, 24	GM967_D01_170R2_009.fsa	241.127	72	600
O, 25	GM967_D01_170R2_009.fsa	250	2284	14090
O, 26	GM967_D01_170R2_009.fsa	260	3533	21925
O, 27	GM967_D01_170R2_009.fsa	260.835	51	378
O, 28	GM967_D01_170R2_009.fsa	280	3701	24687
O, 29	GM967_D01_170R2_009.fsa	300	3644	25613
O, 30	GM967_D01_170R2_009.fsa	314	2362	17185
O, 31	GM967_D01_170R2_009.fsa	320	2572	19438
O, 32	GM967_D01_170R2_009.fsa	320.918	56	290
O, 33	GM967_D01_170R2_009.fsa	340	3153	24910
O, 34	GM967_D01_170R2_009.fsa	341.001	59	344
O, 35	GM967_D01_170R2_009.fsa	360	2619	21456
O, 36	GM967_D01_170R2_009.fsa	380	1875	16175
O, 37	GM967_D01_170R2_009.fsa	400	2596	23287
O, 38	GM967_D01_170R2_009.fsa	414	2451	22860
O, 39	GM967_D01_170R2_009.fsa	420	2298	21552
O, 40	GM967_D01_170R2_009.fsa	440	2760	26479
O, 41	GM967_D01_170R2_009.fsa	460	3107	30878
O, 42	GM967_D01_170R2_009.fsa	480	3133	30651
O, 43	GM967_D01_170R2_009.fsa	500	1172	14300
O, 44	GM967_D01_170R2_009.fsa	514	1421	16105
O, 45	GM967_D01_170R2_009.fsa	520	3242	35320
O, 46	GM967_D01_170R2_009.fsa	540	2624	29460
O, 47	GM967_D01_170R2_009.fsa	560	1732	19574
O, 48	GM967_D01_170R2_009.fsa	580	2603	29982
O, 49	GM967_D01_170R2_009.fsa	600	1726	19930

## Sheet: 170R3
Dye/Sample Peak	Sample File Name	Size	Height	Area in Point
B, 1	GM967_D02_170R3_010.fsa		12	50
B, 2	GM967_D02_170R3_010.fsa		12	97
B, 3	GM967_D02_170R3_010.fsa		10	46
B, 4	GM967_D02_170R3_010.fsa		15	81
B, 5	GM967_D02_170R3_010.fsa		12	82
B, 6	GM967_D02_170R3_010.fsa		9	35
B, 7	GM967_D02_170R3_010.fsa		12	69
B, 8	GM967_D02_170R3_010.fsa		8	62
B, 9	GM967_D02_170R3_010.fsa		10	36
B, 10	GM967_D02_170R3_010.fsa		13	68
B, 11	GM967_D02_170R3_010.fsa		11	48
B, 12	GM967_D02_170R3_010.fsa		9	34
B, 13	GM967_D02_170R3_010.fsa		13	61
B, 14	GM967_D02_170R3_010.fsa		8	52
B, 15	GM967_D02_170R3_010.fsa		11	36
B, 16	GM967_D02_170R3_010.fsa		13	64
B, 17	GM967_D02_170R3_010.fsa		8	30
B, 18	GM967_D02_170R3_010.fsa		9	47
B, 19	GM967_D02_170R3_010.fsa		10	83
B, 20	GM967_D02_170R3_010.fsa		12	31
B, 21	GM967_D02_170R3_010.fsa		10	36
B, 22	GM967_D02_170R3_010.fsa		10	57
B, 23	GM967_D02_170R3_010.fsa		11	32
B, 24	GM967_D02_170R3_010.fsa		29	187
B, 25	GM967_D02_170R3_010.fsa		9	49
B, 26	GM967_D02_170R3_010.fsa		10	48
B, 27	GM967_D02_170R3_010.fsa		13	50
B, 28	GM967_D02_170R3_010.fsa		12	65
B, 29	GM967_D02_170R3_010.fsa		10	43
B, 30	GM967_D02_170R3_010.fsa		10	61
B, 31	GM967_D02_170R3_010.fsa		12	80
B, 32	GM967_D02_170R3_010.fsa		14	69
B, 33	GM967_D02_170R3_010.fsa		10	72
B, 34	GM967_D02_170R3_010.fsa		10	35
B, 35	GM967_D02_170R3_010.fsa		7	34
B, 36	GM967_D02_170R3_010.fsa		9	36
B, 37	GM967_D02_170R3_010.fsa		9	45
B, 38	GM967_D02_170R3_010.fsa		11	38
B, 39	GM967_D02_170R3_010.fsa		10	48
B, 40	GM967_D02_170R3_010.fsa		11	44
B, 41	GM967_D02_170R3_010.fsa		12	49
B, 42	GM967_D02_170R3_010.fsa		12	76
B, 43	GM967_D02_170R3_010.fsa		13	82
B, 44	GM967_D02_170R3_010.fsa		10	42
B, 45	GM967_D02_170R3_010.fsa		14	70
B, 46	GM967_D02_170R3_010.fsa		14	52
B, 47	GM967_D02_170R3_010.fsa		16	69
B, 48	GM967_D02_170R3_010.fsa		9	46
B, 49	GM967_D02_170R3_010.fsa		10	29
B, 50	GM967_D02_170R3_010.fsa		14	88
B, 51	GM967_D02_170R3_010.fsa		23	159
B, 52	GM967_D02_170R3_010.fsa		9	38
B, 53	GM967_D02_170R3_010.fsa		12	70
B, 54	GM967_D02_170R3_010.fsa		16	68
B, 55	GM967_D02_170R3_010.fsa		14	105
B, 56	GM967_D02_170R3_010.fsa		7	17
B, 57	GM967_D02_170R3_010.fsa		15	63
B, 58	GM967_D02_170R3_010.fsa		59	345
B, 59	GM967_D02_170R3_010.fsa		20	127
B, 60	GM967_D02_170R3_010.fsa		13	88
B, 61	GM967_D02_170R3_010.fsa		9	33
B, 62	GM967_D02_170R3_010.fsa		6	25
B, 63	GM967_D02_170R3_010.fsa		11	44
B, 64	GM967_D02_170R3_010.fsa		21	152
B, 65	GM967_D02_170R3_010.fsa		10	38
B, 66	GM967_D02_170R3_010.fsa		12	65
B, 67	GM967_D02_170R3_010.fsa		17	87
B, 68	GM967_D02_170R3_010.fsa		14	84
B, 69	GM967_D02_170R3_010.fsa		580	4401
B, 70	GM967_D02_170R3_010.fsa		355	3572
B, 71	GM967_D02_170R3_010.fsa		554	3215
B, 72	GM967_D02_170R3_010.fsa		279	1516
B, 73	GM967_D02_170R3_010.fsa	0.2797	48	192
B, 74	GM967_D02_170R3_010.fsa	1.8182	148	1079
B, 75	GM967_D02_170R3_010.fsa	3.9161	125	740
B, 76	GM967_D02_170R3_010.fsa	5.5944	45	231
B, 77	GM967_D02_170R3_010.fsa	7.1329	37	230
B, 78	GM967_D02_170R3_010.fsa	9.3706	15	66
B, 79	GM967_D02_170R3_010.fsa	11.3287	88	402
B, 80	GM967_D02_170R3_010.fsa	12.4476	40	121
B, 81	GM967_D02_170R3_010.fsa	13.7063	128	524
B, 82	GM967_D02_170R3_010.fsa	15.5245	26	137
B, 83	GM967_D02_170R3_010.fsa	16.5035	26	115
B, 84	GM967_D02_170R3_010.fsa	17.6224	16	45
B, 85	GM967_D02_170R3_010.fsa	19.021	73	318
B, 86	GM967_D02_170R3_010.fsa	20.6331	826	3888
B, 87	GM967_D02_170R3_010.fsa	22.3496	415	1834
B, 88	GM967_D02_170R3_010.fsa	23.5759	282	1204
B, 89	GM967_D02_170R3_010.fsa	27.2932	6727	41010
B, 90	GM967_D02_170R3_010.fsa	29.3019	7578	38133
B, 91	GM967_D02_170R3_010.fsa	31.1225	1535	12944
B, 92	GM967_D02_170R3_010.fsa	33.3064	1387	7334
B, 93	GM967_D02_170R3_010.fsa	36.2112	852	3805
B, 94	GM967_D02_170R3_010.fsa	37.2405	296	1088
B, 95	GM967_D02_170R3_010.fsa	39.0084	477	2291
B, 96	GM967_D02_170R3_010.fsa	40.8127	327	1750
B, 97	GM967_D02_170R3_010.fsa	41.849	77	355
B, 98	GM967_D02_170R3_010.fsa	43.8929	226	1205
B, 99	GM967_D02_170R3_010.fsa	45.1237	831	4962
B, 100	GM967_D02_170R3_010.fsa	46.9994	568	3635
B, 101	GM967_D02_170R3_010.fsa	48.0882	25	77
B, 102	GM967_D02_170R3_010.fsa	49.9151	10	15
B, 103	GM967_D02_170R3_010.fsa	52.0269	778	3522
B, 104	GM967_D02_170R3_010.fsa	53.6881	2110	13678
B, 105	GM967_D02_170R3_010.fsa	56.0337	738	3378
B, 106	GM967_D02_170R3_010.fsa	57.2384	912	4606
B, 107	GM967_D02_170R3_010.fsa	58.0343	275	1055
B, 108	GM967_D02_170R3_010.fsa	59.1197	675	3100
B, 109	GM967_D02_170R3_010.fsa	60.7163	919	4238
B, 110	GM967_D02_170R3_010.fsa	62.4497	996	5129
B, 111	GM967_D02_170R3_010.fsa	63.2625	178	892
B, 112	GM967_D02_170R3_010.fsa	64.1746	197	1061
B, 113	GM967_D02_170R3_010.fsa	65.0843	669	3490
B, 114	GM967_D02_170R3_010.fsa	66.4946	593	2782
B, 115	GM967_D02_170R3_010.fsa	67.8993	153	776
B, 116	GM967_D02_170R3_010.fsa	69.2983	206	941
B, 117	GM967_D02_170R3_010.fsa	70.4929	391	1820
B, 118	GM967_D02_170R3_010.fsa	71.5844	170	1112
B, 119	GM967_D02_170R3_010.fsa	73.0672	1186	6010
B, 120	GM967_D02_170R3_010.fsa	74.2488	519	2457
B, 121	GM967_D02_170R3_010.fsa	75.6223	187	880
B, 122	GM967_D02_170R3_010.fsa	76.9903	273	1426
B, 123	GM967_D02_170R3_010.fsa	78.1585	446	2260
B, 124	GM967_D02_170R3_010.fsa	79.1289	150	643
B, 125	GM967_D02_170R3_010.fsa	80.1924	406	1813
B, 126	GM967_D02_170R3_010.fsa	81.1535	1455	7062
B, 127	GM967_D02_170R3_010.fsa	82.401	118	467
B, 128	GM967_D02_170R3_010.fsa	83.3589	1051	5263
B, 129	GM967_D02_170R3_010.fsa	84.1244	162	736
B, 130	GM967_D02_170R3_010.fsa	85.4617	127	464
B, 131	GM967_D02_170R3_010.fsa	86.4154	875	3917
B, 132	GM967_D02_170R3_010.fsa	87.4628	814	4077
B, 133	GM967_D02_170R3_010.fsa	88.7936	2021	9479
B, 134	GM967_D02_170R3_010.fsa	89.9321	491	2142
B, 135	GM967_D02_170R3_010.fsa	90.7848	53	175
B, 136	GM967_D02_170R3_010.fsa	92.0145	3122	14848
B, 137	GM967_D02_170R3_010.fsa	93.2419	1868	8680
B, 138	GM967_D02_170R3_010.fsa	94.5613	340	1579
B, 139	GM967_D02_170R3_010.fsa	95.5022	596	2878
B, 140	GM967_D02_170R3_010.fsa	96.2539	673	3376
B, 141	GM967_D02_170R3_010.fsa	97.6611	232	1037
B, 142	GM967_D02_170R3_010.fsa	98.6912	137	608
B, 143	GM967_D02_170R3_010.fsa	99.6263	126	503
B, 144	GM967_D02_170R3_010.fsa	100.666	137	571
B, 145	GM967_D02_170R3_010.fsa	101.806	269	1070
B, 146	GM967_D02_170R3_010.fsa	102.849	369	2204
B, 147	GM967_D02_170R3_010.fsa	104.362	355	1614
B, 148	GM967_D02_170R3_010.fsa	105.4	461	1969
B, 149	GM967_D02_170R3_010.fsa	106.436	187	728
B, 150	GM967_D02_170R3_010.fsa	107.469	332	1457
B, 151	GM967_D02_170R3_010.fsa	108.313	273	1168
B, 152	GM967_D02_170R3_010.fsa	109.25	637	3011
B, 153	GM967_D02_170R3_010.fsa	110.278	235	919
B, 154	GM967_D02_170R3_010.fsa	111.304	418	1836
B, 155	GM967_D02_170R3_010.fsa	112.514	562	2593
B, 156	GM967_D02_170R3_010.fsa	113.443	1459	7323
B, 157	GM967_D02_170R3_010.fsa	114.275	850	3767
B, 158	GM967_D02_170R3_010.fsa	115.463	815	3626
B, 159	GM967_D02_170R3_010.fsa	116.284	322	1393
B, 160	GM967_D02_170R3_010.fsa	117.466	380	1644
B, 161	GM967_D02_170R3_010.fsa	118.464	109	439
B, 162	GM967_D02_170R3_010.fsa	119.639	110	451
B, 163	GM967_D02_170R3_010.fsa	120.712	757	3328
B, 164	GM967_D02_170R3_010.fsa	121.78	301	1222
B, 165	GM967_D02_170R3_010.fsa	122.669	468	1960
B, 166	GM967_D02_170R3_010.fsa	123.468	260	1064
B, 167	GM967_D02_170R3_010.fsa	124.268	1916	9486
B, 168	GM967_D02_170R3_010.fsa	125.156	822	3676
B, 169	GM967_D02_170R3_010.fsa	126.309	929	4179
B, 170	GM967_D02_170R3_010.fsa	127.195	140	573
B, 171	GM967_D02_170R3_010.fsa	128.259	290	1334
B, 172	GM967_D02_170R3_010.fsa	129.41	260	1169
B, 173	GM967_D02_170R3_010.fsa	130.56	421	1727
B, 174	GM967_D02_170R3_010.fsa	131.356	772	3307
B, 175	GM967_D02_170R3_010.fsa	132.505	1413	6318
B, 176	GM967_D02_170R3_010.fsa	133.3	70	214
B, 177	GM967_D02_170R3_010.fsa	134.095	2373	10911
B, 178	GM967_D02_170R3_010.fsa	135.331	982	4237
B, 179	GM967_D02_170R3_010.fsa	136.213	385	1572
B, 180	GM967_D02_170R3_010.fsa	137.358	3065	14053
B, 181	GM967_D02_170R3_010.fsa	138.239	362	1446
B, 182	GM967_D02_170R3_010.fsa	139.296	595	2683
B, 183	GM967_D02_170R3_010.fsa	140.09	167	737
B, 184	GM967_D02_170R3_010.fsa	141.264	681	3040
B, 185	GM967_D02_170R3_010.fsa	142.167	121	468
B, 186	GM967_D02_170R3_010.fsa	143.339	2419	11029
B, 187	GM967_D02_170R3_010.fsa	144.512	557	2467
B, 188	GM967_D02_170R3_010.fsa	145.504	288	1252
B, 189	GM967_D02_170R3_010.fsa	146.406	304	1290
B, 190	GM967_D02_170R3_010.fsa	147.578	1367	6270
B, 191	GM967_D02_170R3_010.fsa	148.479	368	1642
B, 192	GM967_D02_170R3_010.fsa	149.741	602	2710
B, 193	GM967_D02_170R3_010.fsa	150.912	313	1358
B, 194	GM967_D02_170R3_010.fsa	151.812	120	455
B, 195	GM967_D02_170R3_010.fsa	152.893	762	3402
B, 196	GM967_D02_170R3_010.fsa	153.703	100	337
B, 197	GM967_D02_170R3_010.fsa	154.693	1635	7584
B, 198	GM967_D02_170R3_010.fsa	155.503	108	412
B, 199	GM967_D02_170R3_010.fsa	156.313	1310	5904
B, 200	GM967_D02_170R3_010.fsa	157.572	611	2630
B, 201	GM967_D02_170R3_010.fsa	158.471	542	2366
B, 202	GM967_D02_170R3_010.fsa	159.73	3232	14813
B, 203	GM967_D02_170R3_010.fsa	160.619	364	1590
B, 204	GM967_D02_170R3_010.fsa	161.767	449	1966
B, 205	GM967_D02_170R3_010.fsa	162.561	148	693
B, 206	GM967_D02_170R3_010.fsa	163.796	752	3389
B, 207	GM967_D02_170R3_010.fsa	164.677	661	3022
B, 208	GM967_D02_170R3_010.fsa	165.822	453	1812
B, 209	GM967_D02_170R3_010.fsa	166.701	609	2594
B, 210	GM967_D02_170R3_010.fsa	167.844	3600	16461
B, 211	GM967_D02_170R3_010.fsa	168.723	387	1504
B, 212	GM967_D02_170R3_010.fsa	169.6	275	1007
B, 213	GM967_D02_170R3_010.fsa	170.477	694	2952
B, 214	GM967_D02_170R3_010.fsa	171.705	529	2257
B, 215	GM967_D02_170R3_010.fsa	172.58	332	1401
B, 216	GM967_D02_170R3_010.fsa	173.893	295	1302
B, 217	GM967_D02_170R3_010.fsa	174.854	401	1812
B, 218	GM967_D02_170R3_010.fsa	175.99	541	2342
B, 219	GM967_D02_170R3_010.fsa	176.863	1038	4745
B, 220	GM967_D02_170R3_010.fsa	177.997	995	4595
B, 221	GM967_D02_170R3_010.fsa	178.781	179	722
B, 222	GM967_D02_170R3_010.fsa	179.913	2603	12417
B, 223	GM967_D02_170R3_010.fsa	181.052	186	715
B, 224	GM967_D02_170R3_010.fsa	182.104	1661	7525
B, 225	GM967_D02_170R3_010.fsa	183.243	401	1730
B, 226	GM967_D02_170R3_010.fsa	184.206	1658	7627
B, 227	GM967_D02_170R3_010.fsa	185.081	253	1074
B, 228	GM967_D02_170R3_010.fsa	186.131	2732	12775
B, 229	GM967_D02_170R3_010.fsa	187.006	83	258
B, 230	GM967_D02_170R3_010.fsa	188.055	503	2268
B, 231	GM967_D02_170R3_010.fsa	188.929	69	263
B, 232	GM967_D02_170R3_010.fsa	190.152	751	3512
B, 233	GM967_D02_170R3_010.fsa	191.112	123	481
B, 234	GM967_D02_170R3_010.fsa	192.072	101	440
B, 235	GM967_D02_170R3_010.fsa	193.207	2590	12788
B, 236	GM967_D02_170R3_010.fsa	194.079	2088	10110
B, 237	GM967_D02_170R3_010.fsa	195.212	1182	5554
B, 238	GM967_D02_170R3_010.fsa	196.17	229	976
B, 239	GM967_D02_170R3_010.fsa	197.128	120	482
B, 240	GM967_D02_170R3_010.fsa	198.173	1389	6672
B, 241	GM967_D02_170R3_010.fsa	199.304	194	826
B, 242	GM967_D02_170R3_010.fsa	200.346	275	1216
B, 243	GM967_D02_170R3_010.fsa	201.383	188	832
B, 244	GM967_D02_170R3_010.fsa	202.333	406	1846
B, 245	GM967_D02_170R3_010.fsa	203.457	149	543
B, 246	GM967_D02_170R3_010.fsa	204.235	1275	6002
B, 247	GM967_D02_170R3_010.fsa	205.272	442	1956
B, 248	GM967_D02_170R3_010.fsa	206.222	353	1529
B, 249	GM967_D02_170R3_010.fsa	207.259	2133	10681
B, 250	GM967_D02_170R3_010.fsa	208.21	593	2712
B, 251	GM967_D02_170R3_010.fsa	209.074	576	2549
B, 252	GM967_D02_170R3_010.fsa	210.111	323	1434
B, 253	GM967_D02_170R3_010.fsa	210.975	33	130
B, 254	GM967_D02_170R3_010.fsa	212.185	390	1917
B, 255	GM967_D02_170R3_010.fsa	213.309	1018	5166
B, 256	GM967_D02_170R3_010.fsa	214.436	109	461
B, 257	GM967_D02_170R3_010.fsa	215.393	660	3356
B, 258	GM967_D02_170R3_010.fsa	216.525	569	2931
B, 259	GM967_D02_170R3_010.fsa	217.742	522	2531
B, 260	GM967_D02_170R3_010.fsa	218.785	94	413
B, 261	GM967_D02_170R3_010.fsa	219.826	540	2673
B, 262	GM967_D02_170R3_010.fsa	220.934	102	476
B, 263	GM967_D02_170R3_010.fsa	222.037	266	1306
B, 264	GM967_D02_170R3_010.fsa	223.055	158	773
B, 265	GM967_D02_170R3_010.fsa	223.988	64	267
B, 266	GM967_D02_170R3_010.fsa	225.005	170	814
B, 267	GM967_D02_170R3_010.fsa	225.938	425	2164
B, 268	GM967_D02_170R3_010.fsa	226.955	192	885
B, 269	GM967_D02_170R3_010.fsa	228.057	503	2468
B, 270	GM967_D02_170R3_010.fsa	229.074	721	3791
B, 271	GM967_D02_170R3_010.fsa	230.261	117	488
B, 272	GM967_D02_170R3_010.fsa	231.108	1826	9777
B, 273	GM967_D02_170R3_010.fsa	232.125	951	4848
B, 274	GM967_D02_170R3_010.fsa	233.226	213	936
B, 275	GM967_D02_170R3_010.fsa	234.073	453	2341
B, 276	GM967_D02_170R3_010.fsa	235.005	1075	5859
B, 277	GM967_D02_170R3_010.fsa	235.936	154	717
B, 278	GM967_D02_170R3_010.fsa	236.783	68	271
B, 279	GM967_D02_170R3_010.fsa	237.799	313	1594
B, 280	GM967_D02_170R3_010.fsa	238.73	240	1132
B, 281	GM967_D02_170R3_010.fsa	239.831	68	311
B, 282	GM967_D02_170R3_010.fsa	240.875	153	748
B, 283	GM967_D02_170R3_010.fsa	241.923	198	963
B, 284	GM967_D02_170R3_010.fsa	242.97	504	2678
B, 285	GM967_D02_170R3_010.fsa	244.102	304	1584
B, 286	GM967_D02_170R3_010.fsa	245.233	457	2307
B, 287	GM967_D02_170R3_010.fsa	246.362	215	980
B, 288	GM967_D02_170R3_010.fsa	247.317	297	1457
B, 289	GM967_D02_170R3_010.fsa	248.27	1020	5683
B, 290	GM967_D02_170R3_010.fsa	249.395	241	1160
B, 291	GM967_D02_170R3_010.fsa	250.336	1137	6357
B, 292	GM967_D02_170R3_010.fsa	251.176	201	942
B, 293	GM967_D02_170R3_010.fsa	252.098	365	1783
B, 294	GM967_D02_170R3_010.fsa	253.102	54	211
B, 295	GM967_D02_170R3_010.fsa	254.188	285	1435
B, 296	GM967_D02_170R3_010.fsa	255.188	788	4258
B, 297	GM967_D02_170R3_010.fsa	256.104	98	452
B, 298	GM967_D02_170R3_010.fsa	257.101	701	3797
B, 299	GM967_D02_170R3_010.fsa	258.18	304	1615
B, 300	GM967_D02_170R3_010.fsa	259.09	1775	10575
B, 301	GM967_D02_170R3_010.fsa	260	52	232
B, 302	GM967_D02_170R3_010.fsa	261.012	486	2569
B, 303	GM967_D02_170R3_010.fsa	262.024	294	1505
B, 304	GM967_D02_170R3_010.fsa	263.12	668	3641
B, 305	GM967_D02_170R3_010.fsa	264.047	391	1953
B, 306	GM967_D02_170R3_010.fsa	264.975	68	277
B, 307	GM967_D02_170R3_010.fsa	265.987	338	1798
B, 308	GM967_D02_170R3_010.fsa	266.915	62	281
B, 309	GM967_D02_170R3_010.fsa	268.096	300	1607
B, 310	GM967_D02_170R3_010.fsa	269.109	572	3379
B, 311	GM967_D02_170R3_010.fsa	270.037	216	1159
B, 312	GM967_D02_170R3_010.fsa	270.965	94	425
B, 313	GM967_D02_170R3_010.fsa	271.978	346	1896
B, 314	GM967_D02_170R3_010.fsa	272.991	71	293
B, 315	GM967_D02_170R3_010.fsa	274.088	300	1573
B, 316	GM967_D02_170R3_010.fsa	275.101	562	3323
B, 317	GM967_D02_170R3_010.fsa	276.115	201	1074
B, 318	GM967_D02_170R3_010.fsa	276.959	64	283
B, 319	GM967_D02_170R3_010.fsa	278.057	371	2112
B, 320	GM967_D02_170R3_010.fsa	278.986	53	211
B, 321	GM967_D02_170R3_010.fsa	280.084	273	1569
B, 322	GM967_D02_170R3_010.fsa	281.172	556	3494
B, 323	GM967_D02_170R3_010.fsa	282.092	199	1140
B, 324	GM967_D02_170R3_010.fsa	283.012	69	294
B, 325	GM967_D02_170R3_010.fsa	284.016	332	1845
B, 326	GM967_D02_170R3_010.fsa	285.018	42	146
B, 327	GM967_D02_170R3_010.fsa	286.104	280	1592
B, 328	GM967_D02_170R3_010.fsa	287.106	682	4359
B, 329	GM967_D02_170R3_010.fsa	288.107	190	1122
B, 330	GM967_D02_170R3_010.fsa	288.941	57	257
B, 331	GM967_D02_170R3_010.fsa	290.024	542	3347
B, 332	GM967_D02_170R3_010.fsa	290.941	42	165
B, 333	GM967_D02_170R3_010.fsa	292.024	72	384
B, 334	GM967_D02_170R3_010.fsa	292.856	86	455
B, 335	GM967_D02_170R3_010.fsa	293.937	223	1386
B, 336	GM967_D02_170R3_010.fsa	294.769	94	531
B, 337	GM967_D02_170R3_010.fsa	296.016	124	712
B, 338	GM967_D02_170R3_010.fsa	296.929	362	2291
B, 339	GM967_D02_170R3_010.fsa	298.009	229	1321
B, 340	GM967_D02_170R3_010.fsa	298.922	423	2789
B, 341	GM967_D02_170R3_010.fsa	299.751	58	279
B, 342	GM967_D02_170R3_010.fsa	300.902	591	3774
B, 343	GM967_D02_170R3_010.fsa	301.97	68	239
B, 344	GM967_D02_170R3_010.fsa	302.875	727	4705
B, 345	GM967_D02_170R3_010.fsa	304.028	59	229
B, 346	GM967_D02_170R3_010.fsa	304.853	182	1009
B, 347	GM967_D02_170R3_010.fsa	305.928	235	1261
B, 348	GM967_D02_170R3_010.fsa	307.004	236	1368
B, 349	GM967_D02_170R3_010.fsa	308.082	832	5365
B, 350	GM967_D02_170R3_010.fsa	309.161	199	1166
B, 351	GM967_D02_170R3_010.fsa	310.159	127	679
B, 352	GM967_D02_170R3_010.fsa	310.909	36	188
B, 353	GM967_D02_170R3_010.fsa	312.077	79	440
B, 354	GM967_D02_170R3_010.fsa	313.079	290	1900
B, 355	GM967_D02_170R3_010.fsa	314	71	418
B, 356	GM967_D02_170R3_010.fsa	315.198	76	434
B, 357	GM967_D02_170R3_010.fsa	316.397	46	210
B, 358	GM967_D02_170R3_010.fsa	317.34	237	1333
B, 359	GM967_D02_170R3_010.fsa	318.369	192	1022
B, 360	GM967_D02_170R3_010.fsa	319.399	207	1163
B, 361	GM967_D02_170R3_010.fsa	320.505	130	710
B, 362	GM967_D02_170R3_010.fsa	321.263	85	370
B, 363	GM967_D02_170R3_010.fsa	322.188	76	398
B, 364	GM967_D02_170R3_010.fsa	323.196	64	262
B, 365	GM967_D02_170R3_010.fsa	324.287	85	453
B, 366	GM967_D02_170R3_010.fsa	325.209	816	5992
B, 367	GM967_D02_170R3_010.fsa	326.297	357	2331
B, 368	GM967_D02_170R3_010.fsa	327.384	80	387
B, 369	GM967_D02_170R3_010.fsa	328.386	381	2396
B, 370	GM967_D02_170R3_010.fsa	329.554	145	764
B, 371	GM967_D02_170R3_010.fsa	330.721	845	5986
B, 372	GM967_D02_170R3_010.fsa	331.636	576	4093
B, 373	GM967_D02_170R3_010.fsa	333.298	1417	10469
B, 374	GM967_D02_170R3_010.fsa	334.294	516	3597
B, 375	GM967_D02_170R3_010.fsa	335.289	41	149
B, 376	GM967_D02_170R3_010.fsa	337.11	905	6813
B, 377	GM967_D02_170R3_010.fsa	338.019	104	615
B, 378	GM967_D02_170R3_010.fsa	339.093	24	112
B, 379	GM967_D02_170R3_010.fsa	340.167	83	477
B, 380	GM967_D02_170R3_010.fsa	341.25	579	4453
B, 381	GM967_D02_170R3_010.fsa	342.083	115	591
B, 382	GM967_D02_170R3_010.fsa	343.083	172	1015
B, 383	GM967_D02_170R3_010.fsa	344.25	169	1031
B, 384	GM967_D02_170R3_010.fsa	345.333	213	1337
B, 385	GM967_D02_170R3_010.fsa	346.333	68	315
B, 386	GM967_D02_170R3_010.fsa	347.417	456	3121
B, 387	GM967_D02_170R3_010.fsa	348.417	51	238
B, 388	GM967_D02_170R3_010.fsa	349.417	275	1824
B, 389	GM967_D02_170R3_010.fsa	350.333	18	72
B, 390	GM967_D02_170R3_010.fsa	351.417	174	1178
B, 391	GM967_D02_170R3_010.fsa	352.417	15	54
B, 392	GM967_D02_170R3_010.fsa	353.333	104	751
B, 393	GM967_D02_170R3_010.fsa	354.333	52	349
B, 394	GM967_D02_170R3_010.fsa	355.333	308	2358
B, 395	GM967_D02_170R3_010.fsa	356.5	25	90
B, 396	GM967_D02_170R3_010.fsa	357.417	140	1024
B, 397	GM967_D02_170R3_010.fsa	358.333	13	58
B, 398	GM967_D02_170R3_010.fsa	359.333	198	1321
B, 399	GM967_D02_170R3_010.fsa	360.5	51	294
B, 400	GM967_D02_170R3_010.fsa	361.332	118	911
B, 401	GM967_D02_170R3_010.fsa	363.414	27	107
B, 402	GM967_D02_170R3_010.fsa	364.413	48	277
B, 403	GM967_D02_170R3_010.fsa	365.329	131	1032
B, 404	GM967_D02_170R3_010.fsa	366.245	86	598
B, 405	GM967_D02_170R3_010.fsa	368.412	535	4033
B, 406	GM967_D02_170R3_010.fsa	370.245	500	3894
B, 407	GM967_D02_170R3_010.fsa	371.161	52	241
B, 408	GM967_D02_170R3_010.fsa	371.995	4	17
B, 409	GM967_D02_170R3_010.fsa	373.162	464	3614
B, 410	GM967_D02_170R3_010.fsa	374.079	96	596
B, 411	GM967_D02_170R3_010.fsa	374.913	22	77
B, 412	GM967_D02_170R3_010.fsa	376.08	890	7608
B, 413	GM967_D02_170R3_010.fsa	377.998	207	1506
B, 414	GM967_D02_170R3_010.fsa	378.916	7	28
B, 415	GM967_D02_170R3_010.fsa	380	155	996
B, 416	GM967_D02_170R3_010.fsa	381.088	98	608
B, 417	GM967_D02_170R3_010.fsa	382.176	103	620
B, 418	GM967_D02_170R3_010.fsa	383.18	84	478
B, 419	GM967_D02_170R3_010.fsa	384.101	99	562
B, 420	GM967_D02_170R3_010.fsa	386.193	1074	9321
B, 421	GM967_D02_170R3_010.fsa	388.202	1822	15384
B, 422	GM967_D02_170R3_010.fsa	389.29	84	386
B, 423	GM967_D02_170R3_010.fsa	390.126	264	2079
B, 424	GM967_D02_170R3_010.fsa	391.967	126	813
B, 425	GM967_D02_170R3_010.fsa	394.143	21	101
B, 426	GM967_D02_170R3_010.fsa	395.231	62	343
B, 427	GM967_D02_170R3_010.fsa	396.067	106	693
B, 428	GM967_D02_170R3_010.fsa	397.155	44	184
B, 429	GM967_D02_170R3_010.fsa	398.076	82	534
B, 430	GM967_D02_170R3_010.fsa	398.996	13	45
B, 431	GM967_D02_170R3_010.fsa	400	369	3223
B, 432	GM967_D02_170R3_010.fsa	400.913	169	1215
B, 433	GM967_D02_170R3_010.fsa	402.99	522	4480
B, 434	GM967_D02_170R3_010.fsa	404.987	655	5783
B, 435	GM967_D02_170R3_010.fsa	406.069	19	74
B, 436	GM967_D02_170R3_010.fsa	407.986	270	2022
B, 437	GM967_D02_170R3_010.fsa	408.987	86	508
B, 438	GM967_D02_170R3_010.fsa	409.988	328	2999
B, 439	GM967_D02_170R3_010.fsa	410.907	98	610
B, 440	GM967_D02_170R3_010.fsa	412.829	119	863
B, 441	GM967_D02_170R3_010.fsa	413.749	5	10
B, 442	GM967_D02_170R3_010.fsa	414.675	38	122
B, 443	GM967_D02_170R3_010.fsa	415.773	89	495
B, 444	GM967_D02_170R3_010.fsa	416.871	153	1282
B, 445	GM967_D02_170R3_010.fsa	417.716	118	792
B, 446	GM967_D02_170R3_010.fsa	418.731	320	2717
B, 447	GM967_D02_170R3_010.fsa	421.676	556	5291
B, 448	GM967_D02_170R3_010.fsa	424.527	254	2155
B, 449	GM967_D02_170R3_010.fsa	425.45	65	377
B, 450	GM967_D02_170R3_010.fsa	427.548	867	7680
B, 451	GM967_D02_170R3_010.fsa	429.564	96	697
B, 452	GM967_D02_170R3_010.fsa	430.572	246	2014
B, 453	GM967_D02_170R3_010.fsa	432.59	165	1327
B, 454	GM967_D02_170R3_010.fsa	433.6	63	385
B, 455	GM967_D02_170R3_010.fsa	435.367	429	3970
B, 456	GM967_D02_170R3_010.fsa	436.377	120	700
B, 457	GM967_D02_170R3_010.fsa	438.314	132	912
B, 458	GM967_D02_170R3_010.fsa	439.326	533	4917
B, 459	GM967_D02_170R3_010.fsa	441.367	209	1666
B, 460	GM967_D02_170R3_010.fsa	442.478	301	2492
B, 461	GM967_D02_170R3_010.fsa	443.59	26	181
B, 462	GM967_D02_170R3_010.fsa	445.216	244	1840
B, 463	GM967_D02_170R3_010.fsa	447.272	241	1871
B, 464	GM967_D02_170R3_010.fsa	449.416	480	4431
B, 465	GM967_D02_170R3_010.fsa	450.36	76	378
B, 466	GM967_D02_170R3_010.fsa	451.562	144	941
B, 467	GM967_D02_170R3_010.fsa	452.507	414	3780
B, 468	GM967_D02_170R3_010.fsa	453.711	63	486
B, 469	GM967_D02_170R3_010.fsa	455.604	224	2526
B, 470	GM967_D02_170R3_010.fsa	458.447	1029	10771
B, 471	GM967_D02_170R3_010.fsa	459.482	1180	11801
B, 472	GM967_D02_170R3_010.fsa	461.28	49	248
B, 473	GM967_D02_170R3_010.fsa	462.133	4	13
B, 474	GM967_D02_170R3_010.fsa	464.355	448	5295
B, 475	GM967_D02_170R3_010.fsa	466.238	54	306
B, 476	GM967_D02_170R3_010.fsa	467.266	22	108
B, 477	GM967_D02_170R3_010.fsa	468.209	43	168
B, 478	GM967_D02_170R3_010.fsa	470.096	313	2857
B, 479	GM967_D02_170R3_010.fsa	471.126	351	3048
B, 480	GM967_D02_170R3_010.fsa	472.158	83	518
B, 481	GM967_D02_170R3_010.fsa	473.189	76	328
B, 482	GM967_D02_170R3_010.fsa	474.222	138	979
B, 483	GM967_D02_170R3_010.fsa	475.169	138	915
B, 484	GM967_D02_170R3_010.fsa	477.324	742	6085
B, 485	GM967_D02_170R3_010.fsa	480.263	72	270
B, 486	GM967_D02_170R3_010.fsa	482.892	759	10893
B, 487	GM967_D02_170R3_010.fsa	484.823	137	945
B, 488	GM967_D02_170R3_010.fsa	486.053	398	3072
B, 489	GM967_D02_170R3_010.fsa	486.932	375	2914
B, 490	GM967_D02_170R3_010.fsa	488.603	233	1240
B, 491	GM967_D02_170R3_010.fsa	489.836	424	2483
B, 492	GM967_D02_170R3_010.fsa	490.894	325	1724
B, 493	GM967_D02_170R3_010.fsa	494.159	28049	379027
B, 494	GM967_D02_170R3_010.fsa	495.131	28049	482737
B, 495	GM967_D02_170R3_010.fsa	499.025	110	684
B, 496	GM967_D02_170R3_010.fsa	500.173	183	1257
B, 497	GM967_D02_170R3_010.fsa	502.781	10	43
B, 498	GM967_D02_170R3_010.fsa	504.265	6	19
B, 499	GM967_D02_170R3_010.fsa	505.668	6	25
B, 500	GM967_D02_170R3_010.fsa	507.956	15	72
B, 501	GM967_D02_170R3_010.fsa	510.257	7	30
B, 502	GM967_D02_170R3_010.fsa	511.056	11	60
B, 503	GM967_D02_170R3_010.fsa	512.213	12	40
B, 504	GM967_D02_170R3_010.fsa	513.642	11	58
B, 505	GM967_D02_170R3_010.fsa	514.46	11	43
B, 506	GM967_D02_170R3_010.fsa	514.921	13	71
B, 507	GM967_D02_170R3_010.fsa	516.303	13	68
B, 508	GM967_D02_170R3_010.fsa	516.949	9	49
B, 509	GM967_D02_170R3_010.fsa	519.444	16	100
B, 510	GM967_D02_170R3_010.fsa	520.448	15	159
B, 511	GM967_D02_170R3_010.fsa	521.882	15	109
B, 512	GM967_D02_170R3_010.fsa	523.046	12	70
B, 513	GM967_D02_170R3_010.fsa	523.851	5	27
B, 514	GM967_D02_170R3_010.fsa	524.746	9	37
B, 515	GM967_D02_170R3_010.fsa	525.551	12	43
B, 516	GM967_D02_170R3_010.fsa	526.087	8	31
B, 517	GM967_D02_170R3_010.fsa	529.036	11	40
B, 518	GM967_D02_170R3_010.fsa	529.75	12	57
B, 519	GM967_D02_170R3_010.fsa	530.554	10	60
B, 520	GM967_D02_170R3_010.fsa	531.446	8	43
B, 521	GM967_D02_170R3_010.fsa	532.339	10	28
B, 522	GM967_D02_170R3_010.fsa	533.141	13	50
B, 523	GM967_D02_170R3_010.fsa	535.281	16	38
B, 524	GM967_D02_170R3_010.fsa	536.261	12	72
B, 525	GM967_D02_170R3_010.fsa	537.33	10	40
B, 526	GM967_D02_170R3_010.fsa	538.042	14	45
B, 527	GM967_D02_170R3_010.fsa	539.199	14	111
B, 528	GM967_D02_170R3_010.fsa	541.003	14	82
B, 529	GM967_D02_170R3_010.fsa	541.642	16	84
B, 530	GM967_D02_170R3_010.fsa	542.465	7	37
B, 531	GM967_D02_170R3_010.fsa	543.564	12	50
B, 532	GM967_D02_170R3_010.fsa	544.297	5	15
B, 533	GM967_D02_170R3_010.fsa	545.491	10	47
B, 534	GM967_D02_170R3_010.fsa	546.779	8	67
B, 535	GM967_D02_170R3_010.fsa	547.517	11	68
B, 536	GM967_D02_170R3_010.fsa	550.197	9	44
B, 537	GM967_D02_170R3_010.fsa	550.939	9	60
B, 538	GM967_D02_170R3_010.fsa	552.146	13	87
B, 539	GM967_D02_170R3_010.fsa	553.913	15	118
B, 540	GM967_D02_170R3_010.fsa	554.473	11	39
B, 541	GM967_D02_170R3_010.fsa	555.406	7	13
B, 542	GM967_D02_170R3_010.fsa	556.247	19	63
B, 543	GM967_D02_170R3_010.fsa	559.53	15	101
B, 544	GM967_D02_170R3_010.fsa	562.168	16	135
B, 545	GM967_D02_170R3_010.fsa	563.395	9	31
B, 546	GM967_D02_170R3_010.fsa	564.152	17	90
B, 547	GM967_D02_170R3_010.fsa	564.909	7	22
B, 548	GM967_D02_170R3_010.fsa	566.33	11	91
B, 549	GM967_D02_170R3_010.fsa	567.279	12	58
B, 550	GM967_D02_170R3_010.fsa	567.943	11	73
B, 551	GM967_D02_170R3_010.fsa	569.084	11	92
B, 552	GM967_D02_170R3_010.fsa	571.371	10	53
B, 553	GM967_D02_170R3_010.fsa	572.803	8	38
B, 554	GM967_D02_170R3_010.fsa	573.855	9	34
B, 555	GM967_D02_170R3_010.fsa	575.195	10	47
B, 556	GM967_D02_170R3_010.fsa	575.962	6	14
B, 557	GM967_D02_170R3_010.fsa	577.018	15	60
B, 558	GM967_D02_170R3_010.fsa	579.422	10	53
B, 559	GM967_D02_170R3_010.fsa	580.77	14	48
B, 560	GM967_D02_170R3_010.fsa	581.925	10	76
B, 561	GM967_D02_170R3_010.fsa	583.95	9	32
B, 562	GM967_D02_170R3_010.fsa	584.529	10	71
B, 563	GM967_D02_170R3_010.fsa	585.979	7	25
B, 564	GM967_D02_170R3_010.fsa	586.366	6	16
B, 565	GM967_D02_170R3_010.fsa	588.109	9	43
B, 566	GM967_D02_170R3_010.fsa	589.661	13	92
B, 567	GM967_D02_170R3_010.fsa	590.632	11	23
B, 568	GM967_D02_170R3_010.fsa	591.021	10	55
B, 569	GM967_D02_170R3_010.fsa	592.09	18	73
B, 570	GM967_D02_170R3_010.fsa	594.135	13	83
B, 571	GM967_D02_170R3_010.fsa	595.696	9	40
B, 572	GM967_D02_170R3_010.fsa	596.77	12	56
B, 573	GM967_D02_170R3_010.fsa	597.65	12	76
B, 574	GM967_D02_170R3_010.fsa	599.51	14	84
B, 575	GM967_D02_170R3_010.fsa	600.291	15	111
B, 576	GM967_D02_170R3_010.fsa	601.942	19	71
B, 577	GM967_D02_170R3_010.fsa	609.32	13	69
B, 578	GM967_D02_170R3_010.fsa	610.097	12	79
B, 579	GM967_D02_170R3_010.fsa	612.136	8	27
B, 580	GM967_D02_170R3_010.fsa	615.243	12	60
B, 581	GM967_D02_170R3_010.fsa	616.214	13	40
B, 582	GM967_D02_170R3_010.fsa	617.087	13	99
B, 583	GM967_D02_170R3_010.fsa	619.903	13	61
B, 584	GM967_D02_170R3_010.fsa	620.971	9	48
B, 585	GM967_D02_170R3_010.fsa	622.136	12	68
B, 586	GM967_D02_170R3_010.fsa	623.398	7	21
G, 1	GM967_D02_170R3_010.fsa	27.5832	112	801
G, 2	GM967_D02_170R3_010.fsa	29.5848	109	666
G, 3	GM967_D02_170R3_010.fsa	62.5514	56	249
G, 4	GM967_D02_170R3_010.fsa	92.2979	57	296
G, 5	GM967_D02_170R3_010.fsa	124.623	51	272
G, 6	GM967_D02_170R3_010.fsa	132.682	54	301
G, 7	GM967_D02_170R3_010.fsa	134.36	70	444
G, 8	GM967_D02_170R3_010.fsa	135.507	50	277
G, 9	GM967_D02_170R3_010.fsa	137.623	55	310
G, 10	GM967_D02_170R3_010.fsa	143.52	55	320
G, 11	GM967_D02_170R3_010.fsa	160.088	64	355
G, 12	GM967_D02_170R3_010.fsa	168.108	63	335
G, 13	GM967_D02_170R3_010.fsa	180.175	58	328
G, 14	GM967_D02_170R3_010.fsa	182.63	64	573
G, 15	GM967_D02_170R3_010.fsa	186.306	54	397
G, 16	GM967_D02_170R3_010.fsa	193.468	57	217
G, 17	GM967_D02_170R3_010.fsa	194.166	54	320
G, 18	GM967_D02_170R3_010.fsa	207.519	60	190
G, 19	GM967_D02_170R3_010.fsa	231.278	51	242
G, 20	GM967_D02_170R3_010.fsa	259.504	54	389
G, 21	GM967_D02_170R3_010.fsa	477.669	51	317
G, 22	GM967_D02_170R3_010.fsa	492.57	53	99
G, 23	GM967_D02_170R3_010.fsa	494.689	1409	6574
G, 24	GM967_D02_170R3_010.fsa	495.485	1984	5700
G, 25	GM967_D02_170R3_010.fsa	497.077	371	5052
G, 26	GM967_D02_170R3_010.fsa	499.202	57	438
Y, 1	GM967_D02_170R3_010.fsa		51	205
Y, 2	GM967_D02_170R3_010.fsa		59	383
Y, 3	GM967_D02_170R3_010.fsa		53	277
Y, 4	GM967_D02_170R3_010.fsa		52	420
Y, 5	GM967_D02_170R3_010.fsa		51	214
Y, 6	GM967_D02_170R3_010.fsa	11.3287	65	369
Y, 7	GM967_D02_170R3_010.fsa	22.5039	61	293
Y, 8	GM967_D02_170R3_010.fsa	27.4383	111	746
Y, 9	GM967_D02_170R3_010.fsa	29.0181	146	762
Y, 10	GM967_D02_170R3_010.fsa	31.3989	54	322
Y, 11	GM967_D02_170R3_010.fsa	44.9009	53	257
Y, 12	GM967_D02_170R3_010.fsa	52.0269	54	153
Y, 13	GM967_D02_170R3_010.fsa	53.4818	59	435
Y, 14	GM967_D02_170R3_010.fsa	57.4379	52	295
Y, 15	GM967_D02_170R3_010.fsa	72.9685	51	207
Y, 16	GM967_D02_170R3_010.fsa	79.1289	62	340
Y, 17	GM967_D02_170R3_010.fsa	81.0575	103	579
Y, 18	GM967_D02_170R3_010.fsa	83.1675	51	360
Y, 19	GM967_D02_170R3_010.fsa	92.0145	138	602
Y, 20	GM967_D02_170R3_010.fsa	93.1476	64	271
Y, 21	GM967_D02_170R3_010.fsa	107.375	59	266
Y, 22	GM967_D02_170R3_010.fsa	109.25	59	246
Y, 23	GM967_D02_170R3_010.fsa	113.443	54	295
Y, 24	GM967_D02_170R3_010.fsa	115.463	58	257
Y, 25	GM967_D02_170R3_010.fsa	124.357	56	270
Y, 26	GM967_D02_170R3_010.fsa	126.486	60	405
Y, 27	GM967_D02_170R3_010.fsa	132.417	72	438
Y, 28	GM967_D02_170R3_010.fsa	134.095	71	245
Y, 29	GM967_D02_170R3_010.fsa	137.006	59	402
Y, 30	GM967_D02_170R3_010.fsa	139.12	62	322
Y, 31	GM967_D02_170R3_010.fsa	143.249	72	300
Y, 32	GM967_D02_170R3_010.fsa	144.693	50	296
Y, 33	GM967_D02_170R3_010.fsa	147.578	52	299
Y, 34	GM967_D02_170R3_010.fsa	149.29	50	388
Y, 35	GM967_D02_170R3_010.fsa	154.423	50	319
Y, 36	GM967_D02_170R3_010.fsa	159.64	75	443
Y, 37	GM967_D02_170R3_010.fsa	162.385	55	277
Y, 38	GM967_D02_170R3_010.fsa	165.206	57	232
Y, 39	GM967_D02_170R3_010.fsa	166.789	65	280
Y, 40	GM967_D02_170R3_010.fsa	167.668	98	479
Y, 41	GM967_D02_170R3_010.fsa	169.425	61	256
Y, 42	GM967_D02_170R3_010.fsa	170.565	52	201
Y, 43	GM967_D02_170R3_010.fsa	180	90	547
Y, 44	GM967_D02_170R3_010.fsa	185.956	67	288
Y, 45	GM967_D02_170R3_010.fsa	188.055	52	186
Y, 46	GM967_D02_170R3_010.fsa	189.89	56	242
Y, 47	GM967_D02_170R3_010.fsa	193.207	68	268
Y, 48	GM967_D02_170R3_010.fsa	193.991	72	257
Y, 49	GM967_D02_170R3_010.fsa	195.125	68	296
Y, 50	GM967_D02_170R3_010.fsa	200.346	61	401
Y, 51	GM967_D02_170R3_010.fsa	207.259	54	326
Y, 52	GM967_D02_170R3_010.fsa	208.296	52	277
Y, 53	GM967_D02_170R3_010.fsa	213.395	58	285
Y, 54	GM967_D02_170R3_010.fsa	220	50	262
Y, 55	GM967_D02_170R3_010.fsa	228.905	50	275
Y, 56	GM967_D02_170R3_010.fsa	231.193	51	344
Y, 57	GM967_D02_170R3_010.fsa	236.19	51	153
Y, 58	GM967_D02_170R3_010.fsa	242.01	51	197
Y, 59	GM967_D02_170R3_010.fsa	255.272	55	279
Y, 60	GM967_D02_170R3_010.fsa	259.09	58	395
Y, 61	GM967_D02_170R3_010.fsa	263.12	50	338
Y, 62	GM967_D02_170R3_010.fsa	296.846	56	458
Y, 63	GM967_D02_170R3_010.fsa	313.079	51	323
Y, 64	GM967_D02_170R3_010.fsa	326.297	59	309
Y, 65	GM967_D02_170R3_010.fsa	333.298	76	463
Y, 66	GM967_D02_170R3_010.fsa	337.027	54	316
Y, 67	GM967_D02_170R3_010.fsa	353.833	59	285
Y, 68	GM967_D02_170R3_010.fsa	365.246	50	310
Y, 69	GM967_D02_170R3_010.fsa	367.412	51	217
Y, 70	GM967_D02_170R3_010.fsa	367.995	53	246
Y, 71	GM967_D02_170R3_010.fsa	387.7	64	408
Y, 72	GM967_D02_170R3_010.fsa	388.453	95	345
Y, 73	GM967_D02_170R3_010.fsa	395.147	50	205
Y, 74	GM967_D02_170R3_010.fsa	412.913	54	324
Y, 75	GM967_D02_170R3_010.fsa	420.922	55	165
Y, 76	GM967_D02_170R3_010.fsa	421.341	52	325
Y, 77	GM967_D02_170R3_010.fsa	427.884	56	385
Y, 78	GM967_D02_170R3_010.fsa	430.32	51	254
Y, 79	GM967_D02_170R3_010.fsa	454.485	64	214
Y, 80	GM967_D02_170R3_010.fsa	458.103	65	435
Y, 81	GM967_D02_170R3_010.fsa	459.482	52	261
Y, 82	GM967_D02_170R3_010.fsa	470.955	59	289
Y, 83	GM967_D02_170R3_010.fsa	477.496	71	321
Y, 84	GM967_D02_170R3_010.fsa	478.532	51	290
Y, 85	GM967_D02_170R3_010.fsa	482.629	72	631
Y, 86	GM967_D02_170R3_010.fsa	484.033	57	599
Y, 87	GM967_D02_170R3_010.fsa	486.668	81	450
Y, 88	GM967_D02_170R3_010.fsa	489.66	66	256
Y, 89	GM967_D02_170R3_010.fsa	493.452	257	2111
Y, 90	GM967_D02_170R3_010.fsa	494.424	7759	35234
Y, 91	GM967_D02_170R3_010.fsa	495.573	10379	63634
Y, 92	GM967_D02_170R3_010.fsa	496.546	156	661
Y, 93	GM967_D02_170R3_010.fsa	497.608	61	227
Y, 94	GM967_D02_170R3_010.fsa	498.759	116	418
Y, 95	GM967_D02_170R3_010.fsa	499.645	81	321
Y, 96	GM967_D02_170R3_010.fsa	501.041	50	296
Y, 97	GM967_D02_170R3_010.fsa	502.781	53	293
Y, 98	GM967_D02_170R3_010.fsa	506.458	55	276
Y, 99	GM967_D02_170R3_010.fsa	565.761	51	248
Y, 100	GM967_D02_170R3_010.fsa	567.089	58	403
Y, 101	GM967_D02_170R3_010.fsa	602.136	58	245
Y, 102	GM967_D02_170R3_010.fsa	609.223	59	304
R, 1	GM967_D02_170R3_010.fsa		51	181
R, 2	GM967_D02_170R3_010.fsa		101	1342
R, 3	GM967_D02_170R3_010.fsa	21.7295	65	516
R, 4	GM967_D02_170R3_010.fsa	24.1823	81	751
R, 5	GM967_D02_170R3_010.fsa	25.3815	60	220
R, 6	GM967_D02_170R3_010.fsa	26.5633	73	221
R, 7	GM967_D02_170R3_010.fsa	28.0164	145	968
R, 8	GM967_D02_170R3_010.fsa	30.1474	72	271
R, 9	GM967_D02_170R3_010.fsa	42.4205	50	336
R, 10	GM967_D02_170R3_010.fsa	55.4265	63	309
R, 11	GM967_D02_170R3_010.fsa	56.9384	62	303
R, 12	GM967_D02_170R3_010.fsa	59.5118	53	228
R, 13	GM967_D02_170R3_010.fsa	61.4311	50	258
R, 14	GM967_D02_170R3_010.fsa	62.7547	56	354
R, 15	GM967_D02_170R3_010.fsa	64.4781	56	271
R, 16	GM967_D02_170R3_010.fsa	71.8815	52	194
R, 17	GM967_D02_170R3_010.fsa	76.6	66	304
R, 18	GM967_D02_170R3_010.fsa	86.1294	56	179
R, 19	GM967_D02_170R3_010.fsa	89.0784	58	301
R, 20	GM967_D02_170R3_010.fsa	91.4472	84	652
R, 21	GM967_D02_170R3_010.fsa	92.6757	50	221
R, 22	GM967_D02_170R3_010.fsa	101.426	50	254
R, 23	GM967_D02_170R3_010.fsa	108.782	50	393
R, 24	GM967_D02_170R3_010.fsa	112.049	51	296
R, 25	GM967_D02_170R3_010.fsa	117.557	61	474
R, 26	GM967_D02_170R3_010.fsa	123.735	50	535
R, 27	GM967_D02_170R3_010.fsa	127.904	51	288
R, 28	GM967_D02_170R3_010.fsa	134.536	70	551
R, 29	GM967_D02_170R3_010.fsa	135.772	76	641
R, 30	GM967_D02_170R3_010.fsa	136.742	53	336
R, 31	GM967_D02_170R3_010.fsa	137.623	62	342
R, 32	GM967_D02_170R3_010.fsa	138.944	50	275
R, 33	GM967_D02_170R3_010.fsa	140.812	50	281
R, 34	GM967_D02_170R3_010.fsa	142.257	59	307
R, 35	GM967_D02_170R3_010.fsa	142.979	61	235
R, 36	GM967_D02_170R3_010.fsa	143.881	51	360
R, 37	GM967_D02_170R3_010.fsa	148.84	52	212
R, 38	GM967_D02_170R3_010.fsa	154.153	55	225
R, 39	GM967_D02_170R3_010.fsa	157.032	60	300
R, 40	GM967_D02_170R3_010.fsa	164.325	55	261
R, 41	GM967_D02_170R3_010.fsa	164.941	60	339
R, 42	GM967_D02_170R3_010.fsa	179.391	75	334
R, 43	GM967_D02_170R3_010.fsa	180.789	51	280
R, 44	GM967_D02_170R3_010.fsa	183.593	62	316
R, 45	GM967_D02_170R3_010.fsa	188.754	66	487
R, 46	GM967_D02_170R3_010.fsa	194.863	61	314
R, 47	GM967_D02_170R3_010.fsa	196.431	59	444
R, 48	GM967_D02_170R3_010.fsa	197.302	52	412
R, 49	GM967_D02_170R3_010.fsa	201.469	76	604
R, 50	GM967_D02_170R3_010.fsa	220.849	54	171
R, 51	GM967_D02_170R3_010.fsa	231.701	52	300
R, 52	GM967_D02_170R3_010.fsa	233.734	66	378
R, 53	GM967_D02_170R3_010.fsa	238.138	70	289
R, 54	GM967_D02_170R3_010.fsa	241.399	50	383
R, 55	GM967_D02_170R3_010.fsa	260.843	52	234
R, 56	GM967_D02_170R3_010.fsa	264.806	51	253
R, 57	GM967_D02_170R3_010.fsa	281.674	50	207
R, 58	GM967_D02_170R3_010.fsa	343.583	51	213
R, 59	GM967_D02_170R3_010.fsa	386.863	52	263
R, 60	GM967_D02_170R3_010.fsa	407.986	50	127
R, 61	GM967_D02_170R3_010.fsa	421.173	61	195
R, 62	GM967_D02_170R3_010.fsa	456.035	56	300
R, 63	GM967_D02_170R3_010.fsa	462.56	52	158
R, 64	GM967_D02_170R3_010.fsa	482.541	59	215
R, 65	GM967_D02_170R3_010.fsa	485.35	70	613
R, 66	GM967_D02_170R3_010.fsa	491.599	50	290
R, 67	GM967_D02_170R3_010.fsa	494.954	2869	17508
R, 68	GM967_D02_170R3_010.fsa	497.962	60	439
R, 69	GM967_D02_170R3_010.fsa	499.114	59	390
R, 70	GM967_D02_170R3_010.fsa	500.087	63	473
R, 71	GM967_D02_170R3_010.fsa	577.498	55	340
R, 72	GM967_D02_170R3_010.fsa	598.433	51	232
R, 73	GM967_D02_170R3_010.fsa	610.874	53	360
O, 1	GM967_D02_170R3_010.fsa	20	3053	29714
O, 2	GM967_D02_170R3_010.fsa	40	2829	19842
O, 3	GM967_D02_170R3_010.fsa	60	5252	28834
O, 4	GM967_D02_170R3_010.fsa	61.0228	50	209
O, 5	GM967_D02_170R3_010.fsa	62.5514	53	551
O, 6	GM967_D02_170R3_010.fsa	80	3527	19374
O, 7	GM967_D02_170R3_010.fsa	100	5630	29602
O, 8	GM967_D02_170R3_010.fsa	101.236	51	486
O, 9	GM967_D02_170R3_010.fsa	114	6575	34014
O, 10	GM967_D02_170R3_010.fsa	115.281	68	609
O, 11	GM967_D02_170R3_010.fsa	120	5167	27575
O, 12	GM967_D02_170R3_010.fsa	121.246	62	480
O, 13	GM967_D02_170R3_010.fsa	140	4401	22329
O, 14	GM967_D02_170R3_010.fsa	160	4795	24789
O, 15	GM967_D02_170R3_010.fsa	161.06	68	529
O, 16	GM967_D02_170R3_010.fsa	180	5971	29971
O, 17	GM967_D02_170R3_010.fsa	180.964	63	633
O, 18	GM967_D02_170R3_010.fsa	200	4614	24312
O, 19	GM967_D02_170R3_010.fsa	201.037	73	401
O, 20	GM967_D02_170R3_010.fsa	214	4640	24843
O, 21	GM967_D02_170R3_010.fsa	214.958	73	484
O, 22	GM967_D02_170R3_010.fsa	220	3648	20156
O, 23	GM967_D02_170R3_010.fsa	240	5139	30553
O, 24	GM967_D02_170R3_010.fsa	250	2396	14846
O, 25	GM967_D02_170R3_010.fsa	260	3765	23271
O, 26	GM967_D02_170R3_010.fsa	260.843	66	434
O, 27	GM967_D02_170R3_010.fsa	280	3947	26174
O, 28	GM967_D02_170R3_010.fsa	281.005	63	392
O, 29	GM967_D02_170R3_010.fsa	300	3867	27195
O, 30	GM967_D02_170R3_010.fsa	314	2520	18222
O, 31	GM967_D02_170R3_010.fsa	315.113	54	303
O, 32	GM967_D02_170R3_010.fsa	320	2748	20486
O, 33	GM967_D02_170R3_010.fsa	321.01	50	267
O, 34	GM967_D02_170R3_010.fsa	340	3410	26840
O, 35	GM967_D02_170R3_010.fsa	360	2763	22983
O, 36	GM967_D02_170R3_010.fsa	380	1990	17273
O, 37	GM967_D02_170R3_010.fsa	400	2797	25208
O, 38	GM967_D02_170R3_010.fsa	414	2639	24610
O, 39	GM967_D02_170R3_010.fsa	420	2493	23450
O, 40	GM967_D02_170R3_010.fsa	440	3013	29208
O, 41	GM967_D02_170R3_010.fsa	460	3354	33531
O, 42	GM967_D02_170R3_010.fsa	480	3415	33541
O, 43	GM967_D02_170R3_010.fsa	495.131	52	161
O, 44	GM967_D02_170R3_010.fsa	495.838	50	221
O, 45	GM967_D02_170R3_010.fsa	500	1228	15496
O, 46	GM967_D02_170R3_010.fsa	514	1529	16871
O, 47	GM967_D02_170R3_010.fsa	520	3461	38683
O, 48	GM967_D02_170R3_010.fsa	540	2903	32065
O, 49	GM967_D02_170R3_010.fsa	560	1856	21304
O, 50	GM967_D02_170R3_010.fsa	580	2837	32947
O, 51	GM967_D02_170R3_010.fsa	600	1891	21797

## Sheet: 170R4
Dye/Sample Peak	Sample File Name	Size	Height	Area in Point
B, 1	GM967_D03_170R4_025.fsa		12	76
B, 2	GM967_D03_170R4_025.fsa		10	39
B, 3	GM967_D03_170R4_025.fsa		12	73
B, 4	GM967_D03_170R4_025.fsa		11	34
B, 5	GM967_D03_170R4_025.fsa		14	133
B, 6	GM967_D03_170R4_025.fsa		12	44
B, 7	GM967_D03_170R4_025.fsa		12	70
B, 8	GM967_D03_170R4_025.fsa		13	61
B, 9	GM967_D03_170R4_025.fsa		22	79
B, 10	GM967_D03_170R4_025.fsa		12	56
B, 11	GM967_D03_170R4_025.fsa		7	65
B, 12	GM967_D03_170R4_025.fsa		10	51
B, 13	GM967_D03_170R4_025.fsa		7	23
B, 14	GM967_D03_170R4_025.fsa		9	53
B, 15	GM967_D03_170R4_025.fsa		9	55
B, 16	GM967_D03_170R4_025.fsa		9	74
B, 17	GM967_D03_170R4_025.fsa		12	74
B, 18	GM967_D03_170R4_025.fsa		10	45
B, 19	GM967_D03_170R4_025.fsa		12	52
B, 20	GM967_D03_170R4_025.fsa		9	75
B, 21	GM967_D03_170R4_025.fsa		11	40
B, 22	GM967_D03_170R4_025.fsa		12	40
B, 23	GM967_D03_170R4_025.fsa		14	32
B, 24	GM967_D03_170R4_025.fsa		8	23
B, 25	GM967_D03_170R4_025.fsa		18	151
B, 26	GM967_D03_170R4_025.fsa		10	49
B, 27	GM967_D03_170R4_025.fsa		11	50
B, 28	GM967_D03_170R4_025.fsa		8	32
B, 29	GM967_D03_170R4_025.fsa		10	51
B, 30	GM967_D03_170R4_025.fsa		5	16
B, 31	GM967_D03_170R4_025.fsa		7	59
B, 32	GM967_D03_170R4_025.fsa		8	38
B, 33	GM967_D03_170R4_025.fsa		11	53
B, 34	GM967_D03_170R4_025.fsa		7	41
B, 35	GM967_D03_170R4_025.fsa		7	18
B, 36	GM967_D03_170R4_025.fsa		9	32
B, 37	GM967_D03_170R4_025.fsa		5	22
B, 38	GM967_D03_170R4_025.fsa		11	53
B, 39	GM967_D03_170R4_025.fsa		13	49
B, 40	GM967_D03_170R4_025.fsa		11	29
B, 41	GM967_D03_170R4_025.fsa		10	72
B, 42	GM967_D03_170R4_025.fsa		13	62
B, 43	GM967_D03_170R4_025.fsa		12	45
B, 44	GM967_D03_170R4_025.fsa		10	53
B, 45	GM967_D03_170R4_025.fsa		10	21
B, 46	GM967_D03_170R4_025.fsa		10	87
B, 47	GM967_D03_170R4_025.fsa		10	55
B, 48	GM967_D03_170R4_025.fsa		10	39
B, 49	GM967_D03_170R4_025.fsa		7	43
B, 50	GM967_D03_170R4_025.fsa		7	27
B, 51	GM967_D03_170R4_025.fsa		10	44
B, 52	GM967_D03_170R4_025.fsa		12	71
B, 53	GM967_D03_170R4_025.fsa		11	74
B, 54	GM967_D03_170R4_025.fsa		8	39
B, 55	GM967_D03_170R4_025.fsa		9	46
B, 56	GM967_D03_170R4_025.fsa		8	28
B, 57	GM967_D03_170R4_025.fsa		13	107
B, 58	GM967_D03_170R4_025.fsa		11	47
B, 59	GM967_D03_170R4_025.fsa		15	60
B, 60	GM967_D03_170R4_025.fsa		7	43
B, 61	GM967_D03_170R4_025.fsa		10	37
B, 62	GM967_D03_170R4_025.fsa		13	78
B, 63	GM967_D03_170R4_025.fsa		9	26
B, 64	GM967_D03_170R4_025.fsa		12	46
B, 65	GM967_D03_170R4_025.fsa		52	307
B, 66	GM967_D03_170R4_025.fsa		18	94
B, 67	GM967_D03_170R4_025.fsa		11	46
B, 68	GM967_D03_170R4_025.fsa		12	138
B, 69	GM967_D03_170R4_025.fsa		16	168
B, 70	GM967_D03_170R4_025.fsa		12	83
B, 71	GM967_D03_170R4_025.fsa		12	63
B, 72	GM967_D03_170R4_025.fsa		22	73
B, 73	GM967_D03_170R4_025.fsa		479	3727
B, 74	GM967_D03_170R4_025.fsa		294	3024
B, 75	GM967_D03_170R4_025.fsa		461	2792
B, 76	GM967_D03_170R4_025.fsa		244	1348
B, 77	GM967_D03_170R4_025.fsa	0.1418	24	108
B, 78	GM967_D03_170R4_025.fsa	1.7021	112	824
B, 79	GM967_D03_170R4_025.fsa	3.6879	91	569
B, 80	GM967_D03_170R4_025.fsa	5.3901	34	151
B, 81	GM967_D03_170R4_025.fsa	6.8085	31	172
B, 82	GM967_D03_170R4_025.fsa	8.5106	5	15
B, 83	GM967_D03_170R4_025.fsa	9.9291	4	11
B, 84	GM967_D03_170R4_025.fsa	11.2057	88	296
B, 85	GM967_D03_170R4_025.fsa	12.3404	28	86
B, 86	GM967_D03_170R4_025.fsa	13.617	97	435
B, 87	GM967_D03_170R4_025.fsa	15.0355	24	84
B, 88	GM967_D03_170R4_025.fsa	18.8653	44	185
B, 89	GM967_D03_170R4_025.fsa	20.4838	678	3168
B, 90	GM967_D03_170R4_025.fsa	22.2332	338	1414
B, 91	GM967_D03_170R4_025.fsa	23.482	228	871
B, 92	GM967_D03_170R4_025.fsa	27.1144	5580	34744
B, 93	GM967_D03_170R4_025.fsa	29.1577	6385	33046
B, 94	GM967_D03_170R4_025.fsa	31.148	1317	11324
B, 95	GM967_D03_170R4_025.fsa	33.3603	1182	6865
B, 96	GM967_D03_170R4_025.fsa	36.1678	736	3395
B, 97	GM967_D03_170R4_025.fsa	37.3389	250	917
B, 98	GM967_D03_170R4_025.fsa	38.9978	372	1754
B, 99	GM967_D03_170R4_025.fsa	40.8192	264	1533
B, 100	GM967_D03_170R4_025.fsa	43.9217	184	972
B, 101	GM967_D03_170R4_025.fsa	45.1605	691	4197
B, 102	GM967_D03_170R4_025.fsa	46.9375	500	3047
B, 103	GM967_D03_170R4_025.fsa	48.7941	7	26
B, 104	GM967_D03_170R4_025.fsa	49.9787	4	7
B, 105	GM967_D03_170R4_025.fsa	52.1	579	2139
B, 106	GM967_D03_170R4_025.fsa	53.6643	1806	11268
B, 107	GM967_D03_170R4_025.fsa	56.0201	633	2780
B, 108	GM967_D03_170R4_025.fsa	57.2293	762	3764
B, 109	GM967_D03_170R4_025.fsa	58.1276	231	920
B, 110	GM967_D03_170R4_025.fsa	59.2155	581	2669
B, 111	GM967_D03_170R4_025.fsa	60.7192	746	3517
B, 112	GM967_D03_170R4_025.fsa	62.4597	830	4269
B, 113	GM967_D03_170R4_025.fsa	63.2759	142	622
B, 114	GM967_D03_170R4_025.fsa	64.192	147	730
B, 115	GM967_D03_170R4_025.fsa	65.1057	568	2904
B, 116	GM967_D03_170R4_025.fsa	66.4213	505	2368
B, 117	GM967_D03_170R4_025.fsa	67.9335	129	620
B, 118	GM967_D03_170R4_025.fsa	69.2389	154	691
B, 119	GM967_D03_170R4_025.fsa	70.5395	314	1506
B, 120	GM967_D03_170R4_025.fsa	71.5368	152	956
B, 121	GM967_D03_170R4_025.fsa	73.0275	976	4981
B, 122	GM967_D03_170R4_025.fsa	74.2156	425	1994
B, 123	GM967_D03_170R4_025.fsa	75.5968	144	652
B, 124	GM967_D03_170R4_025.fsa	76.9725	174	705
B, 125	GM967_D03_170R4_025.fsa	78.1475	339	1529
B, 126	GM967_D03_170R4_025.fsa	79.1237	130	503
B, 127	GM967_D03_170R4_025.fsa	80.1945	343	1613
B, 128	GM967_D03_170R4_025.fsa	81.1663	1187	5838
B, 129	GM967_D03_170R4_025.fsa	82.4273	92	358
B, 130	GM967_D03_170R4_025.fsa	83.2988	878	4225
B, 131	GM967_D03_170R4_025.fsa	84.2656	135	570
B, 132	GM967_D03_170R4_025.fsa	85.4238	119	384
B, 133	GM967_D03_170R4_025.fsa	86.4835	771	3346
B, 134	GM967_D03_170R4_025.fsa	87.4453	715	3409
B, 135	GM967_D03_170R4_025.fsa	88.8852	1684	7822
B, 136	GM967_D03_170R4_025.fsa	90.0346	423	1798
B, 137	GM967_D03_170R4_025.fsa	90.8952	62	226
B, 138	GM967_D03_170R4_025.fsa	92.1362	2586	12295
B, 139	GM967_D03_170R4_025.fsa	93.2795	1558	7133
B, 140	GM967_D03_170R4_025.fsa	94.6106	272	1193
B, 141	GM967_D03_170R4_025.fsa	95.5596	470	2291
B, 142	GM967_D03_170R4_025.fsa	96.3177	552	2683
B, 143	GM967_D03_170R4_025.fsa	97.7366	185	806
B, 144	GM967_D03_170R4_025.fsa	98.6807	118	501
B, 145	GM967_D03_170R4_025.fsa	99.7175	111	458
B, 146	GM967_D03_170R4_025.fsa	100.763	137	522
B, 147	GM967_D03_170R4_025.fsa	101.809	204	843
B, 148	GM967_D03_170R4_025.fsa	102.853	328	1771
B, 149	GM967_D03_170R4_025.fsa	104.368	299	1408
B, 150	GM967_D03_170R4_025.fsa	105.406	376	1583
B, 151	GM967_D03_170R4_025.fsa	106.442	159	602
B, 152	GM967_D03_170R4_025.fsa	107.476	271	1170
B, 153	GM967_D03_170R4_025.fsa	108.414	203	879
B, 154	GM967_D03_170R4_025.fsa	109.163	526	2448
B, 155	GM967_D03_170R4_025.fsa	110.283	187	752
B, 156	GM967_D03_170R4_025.fsa	111.308	354	1559
B, 157	GM967_D03_170R4_025.fsa	112.517	491	2180
B, 158	GM967_D03_170R4_025.fsa	113.352	1194	6057
B, 159	GM967_D03_170R4_025.fsa	114.275	699	3318
B, 160	GM967_D03_170R4_025.fsa	115.372	682	3126
B, 161	GM967_D03_170R4_025.fsa	116.283	272	1122
B, 162	GM967_D03_170R4_025.fsa	117.375	329	1390
B, 163	GM967_D03_170R4_025.fsa	118.463	94	364
B, 164	GM967_D03_170R4_025.fsa	119.549	95	380
B, 165	GM967_D03_170R4_025.fsa	120.624	643	2728
B, 166	GM967_D03_170R4_025.fsa	121.694	259	1036
B, 167	GM967_D03_170R4_025.fsa	122.585	398	1646
B, 168	GM967_D03_170R4_025.fsa	123.386	212	801
B, 169	GM967_D03_170R4_025.fsa	124.188	1598	7975
B, 170	GM967_D03_170R4_025.fsa	125.078	687	3062
B, 171	GM967_D03_170R4_025.fsa	126.235	793	3520
B, 172	GM967_D03_170R4_025.fsa	127.125	108	362
B, 173	GM967_D03_170R4_025.fsa	128.192	247	1085
B, 174	GM967_D03_170R4_025.fsa	129.348	195	841
B, 175	GM967_D03_170R4_025.fsa	130.415	343	1335
B, 176	GM967_D03_170R4_025.fsa	131.304	642	2702
B, 177	GM967_D03_170R4_025.fsa	132.37	1183	5221
B, 178	GM967_D03_170R4_025.fsa	133.169	46	106
B, 179	GM967_D03_170R4_025.fsa	134.057	2035	9135
B, 180	GM967_D03_170R4_025.fsa	135.211	823	3544
B, 181	GM967_D03_170R4_025.fsa	136.098	319	1270
B, 182	GM967_D03_170R4_025.fsa	137.251	2596	12128
B, 183	GM967_D03_170R4_025.fsa	138.138	295	1171
B, 184	GM967_D03_170R4_025.fsa	139.202	494	2213
B, 185	GM967_D03_170R4_025.fsa	140	157	633
B, 186	GM967_D03_170R4_025.fsa	141.184	554	2500
B, 187	GM967_D03_170R4_025.fsa	142.095	117	460
B, 188	GM967_D03_170R4_025.fsa	143.279	2052	9293
B, 189	GM967_D03_170R4_025.fsa	144.462	449	2032
B, 190	GM967_D03_170R4_025.fsa	145.463	242	1012
B, 191	GM967_D03_170R4_025.fsa	146.373	241	982
B, 192	GM967_D03_170R4_025.fsa	147.556	1104	5096
B, 193	GM967_D03_170R4_025.fsa	148.374	322	1385
B, 194	GM967_D03_170R4_025.fsa	149.647	502	2297
B, 195	GM967_D03_170R4_025.fsa	150.92	252	1074
B, 196	GM967_D03_170R4_025.fsa	151.829	94	344
B, 197	GM967_D03_170R4_025.fsa	152.828	635	2810
B, 198	GM967_D03_170R4_025.fsa	153.646	101	319
B, 199	GM967_D03_170R4_025.fsa	154.645	1354	6166
B, 200	GM967_D03_170R4_025.fsa	155.462	80	277
B, 201	GM967_D03_170R4_025.fsa	156.37	1049	4778
B, 202	GM967_D03_170R4_025.fsa	157.55	487	2081
B, 203	GM967_D03_170R4_025.fsa	158.458	451	1964
B, 204	GM967_D03_170R4_025.fsa	159.728	2688	12460
B, 205	GM967_D03_170R4_025.fsa	160.621	299	1301
B, 206	GM967_D03_170R4_025.fsa	161.686	376	1653
B, 207	GM967_D03_170R4_025.fsa	162.573	133	507
B, 208	GM967_D03_170R4_025.fsa	163.724	624	2781
B, 209	GM967_D03_170R4_025.fsa	164.609	553	2472
B, 210	GM967_D03_170R4_025.fsa	165.759	364	1541
B, 211	GM967_D03_170R4_025.fsa	166.643	506	2140
B, 212	GM967_D03_170R4_025.fsa	167.879	2875	13759
B, 213	GM967_D03_170R4_025.fsa	168.761	309	1261
B, 214	GM967_D03_170R4_025.fsa	169.555	210	797
B, 215	GM967_D03_170R4_025.fsa	170.524	572	2433
B, 216	GM967_D03_170R4_025.fsa	171.668	437	1985
B, 217	GM967_D03_170R4_025.fsa	172.636	280	1271
B, 218	GM967_D03_170R4_025.fsa	173.866	240	1016
B, 219	GM967_D03_170R4_025.fsa	174.832	318	1438
B, 220	GM967_D03_170R4_025.fsa	175.972	422	1887
B, 221	GM967_D03_170R4_025.fsa	176.849	847	4050
B, 222	GM967_D03_170R4_025.fsa	177.9	803	3746
B, 223	GM967_D03_170R4_025.fsa	178.776	152	602
B, 224	GM967_D03_170R4_025.fsa	179.913	2245	10257
B, 225	GM967_D03_170R4_025.fsa	181.063	146	524
B, 226	GM967_D03_170R4_025.fsa	182.037	1345	6249
B, 227	GM967_D03_170R4_025.fsa	183.187	337	1424
B, 228	GM967_D03_170R4_025.fsa	184.16	1366	6515
B, 229	GM967_D03_170R4_025.fsa	185.043	216	856
B, 230	GM967_D03_170R4_025.fsa	186.103	2227	10822
B, 231	GM967_D03_170R4_025.fsa	186.986	61	219
B, 232	GM967_D03_170R4_025.fsa	188.045	436	1915
B, 233	GM967_D03_170R4_025.fsa	188.839	59	211
B, 234	GM967_D03_170R4_025.fsa	190.161	611	2920
B, 235	GM967_D03_170R4_025.fsa	191.217	107	415
B, 236	GM967_D03_170R4_025.fsa	192.097	84	332
B, 237	GM967_D03_170R4_025.fsa	193.241	2157	10513
B, 238	GM967_D03_170R4_025.fsa	194.12	1674	8691
B, 239	GM967_D03_170R4_025.fsa	195.175	989	4715
B, 240	GM967_D03_170R4_025.fsa	196.229	199	799
B, 241	GM967_D03_170R4_025.fsa	197.194	82	333
B, 242	GM967_D03_170R4_025.fsa	198.159	1184	5692
B, 243	GM967_D03_170R4_025.fsa	199.387	162	709
B, 244	GM967_D03_170R4_025.fsa	200.431	230	1038
B, 245	GM967_D03_170R4_025.fsa	201.379	169	736
B, 246	GM967_D03_170R4_025.fsa	202.327	326	1573
B, 247	GM967_D03_170R4_025.fsa	203.448	129	493
B, 248	GM967_D03_170R4_025.fsa	204.225	1058	5161
B, 249	GM967_D03_170R4_025.fsa	205.347	376	1642
B, 250	GM967_D03_170R4_025.fsa	206.211	291	1280
B, 251	GM967_D03_170R4_025.fsa	207.334	1748	8933
B, 252	GM967_D03_170R4_025.fsa	208.199	495	2390
B, 253	GM967_D03_170R4_025.fsa	209.064	472	2213
B, 254	GM967_D03_170R4_025.fsa	210.102	279	1250
B, 255	GM967_D03_170R4_025.fsa	211.054	39	115
B, 256	GM967_D03_170R4_025.fsa	212.18	315	1441
B, 257	GM967_D03_170R4_025.fsa	213.306	839	4171
B, 258	GM967_D03_170R4_025.fsa	214.353	79	308
B, 259	GM967_D03_170R4_025.fsa	215.413	537	2674
B, 260	GM967_D03_170R4_025.fsa	216.56	468	2336
B, 261	GM967_D03_170R4_025.fsa	217.707	428	2055
B, 262	GM967_D03_170R4_025.fsa	218.854	64	256
B, 263	GM967_D03_170R4_025.fsa	219.824	432	2157
B, 264	GM967_D03_170R4_025.fsa	220.942	83	375
B, 265	GM967_D03_170R4_025.fsa	222.055	216	1094
B, 266	GM967_D03_170R4_025.fsa	223.082	136	635
B, 267	GM967_D03_170R4_025.fsa	224.022	61	202
B, 268	GM967_D03_170R4_025.fsa	224.962	141	694
B, 269	GM967_D03_170R4_025.fsa	225.986	357	1755
B, 270	GM967_D03_170R4_025.fsa	226.924	139	678
B, 271	GM967_D03_170R4_025.fsa	228.118	409	2158
B, 272	GM967_D03_170R4_025.fsa	229.14	614	3252
B, 273	GM967_D03_170R4_025.fsa	230.246	96	418
B, 274	GM967_D03_170R4_025.fsa	231.097	1488	8234
B, 275	GM967_D03_170R4_025.fsa	232.202	754	4063
B, 276	GM967_D03_170R4_025.fsa	233.306	167	795
B, 277	GM967_D03_170R4_025.fsa	234.07	357	1844
B, 278	GM967_D03_170R4_025.fsa	235.004	841	4718
B, 279	GM967_D03_170R4_025.fsa	235.936	121	547
B, 280	GM967_D03_170R4_025.fsa	236.784	61	227
B, 281	GM967_D03_170R4_025.fsa	237.8	273	1378
B, 282	GM967_D03_170R4_025.fsa	238.731	191	1004
B, 283	GM967_D03_170R4_025.fsa	239.831	70	353
B, 284	GM967_D03_170R4_025.fsa	240.874	133	623
B, 285	GM967_D03_170R4_025.fsa	241.921	146	704
B, 286	GM967_D03_170R4_025.fsa	242.967	396	2078
B, 287	GM967_D03_170R4_025.fsa	244.012	245	1236
B, 288	GM967_D03_170R4_025.fsa	245.23	366	1920
B, 289	GM967_D03_170R4_025.fsa	246.272	159	677
B, 290	GM967_D03_170R4_025.fsa	247.314	219	1011
B, 291	GM967_D03_170R4_025.fsa	248.181	844	4487
B, 292	GM967_D03_170R4_025.fsa	249.308	191	822
B, 293	GM967_D03_170R4_025.fsa	250.254	917	5220
B, 294	GM967_D03_170R4_025.fsa	251.1	150	665
B, 295	GM967_D03_170R4_025.fsa	252.113	262	1346
B, 296	GM967_D03_170R4_025.fsa	252.956	53	170
B, 297	GM967_D03_170R4_025.fsa	254.135	226	1148
B, 298	GM967_D03_170R4_025.fsa	255.144	631	3582
B, 299	GM967_D03_170R4_025.fsa	256.068	91	390
B, 300	GM967_D03_170R4_025.fsa	257.074	567	3148
B, 301	GM967_D03_170R4_025.fsa	258.162	240	1226
B, 302	GM967_D03_170R4_025.fsa	259.082	1453	8735
B, 303	GM967_D03_170R4_025.fsa	259.917	40	171
B, 304	GM967_D03_170R4_025.fsa	261.017	396	2135
B, 305	GM967_D03_170R4_025.fsa	262.034	257	1308
B, 306	GM967_D03_170R4_025.fsa	263.052	527	2965
B, 307	GM967_D03_170R4_025.fsa	264.069	315	1729
B, 308	GM967_D03_170R4_025.fsa	264.916	54	224
B, 309	GM967_D03_170R4_025.fsa	265.934	262	1447
B, 310	GM967_D03_170R4_025.fsa	266.951	50	206
B, 311	GM967_D03_170R4_025.fsa	268.053	233	1234
B, 312	GM967_D03_170R4_025.fsa	269.07	469	2659
B, 313	GM967_D03_170R4_025.fsa	270.086	182	885
B, 314	GM967_D03_170R4_025.fsa	271.019	58	290
B, 315	GM967_D03_170R4_025.fsa	271.951	268	1453
B, 316	GM967_D03_170R4_025.fsa	272.883	48	207
B, 317	GM967_D03_170R4_025.fsa	274.069	233	1348
B, 318	GM967_D03_170R4_025.fsa	275.086	462	2897
B, 319	GM967_D03_170R4_025.fsa	276.103	169	874
B, 320	GM967_D03_170R4_025.fsa	277.035	48	209
B, 321	GM967_D03_170R4_025.fsa	277.967	299	1794
B, 322	GM967_D03_170R4_025.fsa	278.983	43	166
B, 323	GM967_D03_170R4_025.fsa	280	212	1219
B, 324	GM967_D03_170R4_025.fsa	281.092	440	2728
B, 325	GM967_D03_170R4_025.fsa	282.1	156	824
B, 326	GM967_D03_170R4_025.fsa	282.94	42	166
B, 327	GM967_D03_170R4_025.fsa	284.031	256	1482
B, 328	GM967_D03_170R4_025.fsa	284.954	27	110
B, 329	GM967_D03_170R4_025.fsa	286.044	219	1239
B, 330	GM967_D03_170R4_025.fsa	287.049	553	3437
B, 331	GM967_D03_170R4_025.fsa	288.055	153	830
B, 332	GM967_D03_170R4_025.fsa	288.892	47	162
B, 333	GM967_D03_170R4_025.fsa	289.98	430	2669
B, 334	GM967_D03_170R4_025.fsa	290.984	23	83
B, 335	GM967_D03_170R4_025.fsa	291.988	49	252
B, 336	GM967_D03_170R4_025.fsa	292.907	59	351
B, 337	GM967_D03_170R4_025.fsa	293.826	160	1001
B, 338	GM967_D03_170R4_025.fsa	294.745	73	400
B, 339	GM967_D03_170R4_025.fsa	296.081	93	524
B, 340	GM967_D03_170R4_025.fsa	296.832	281	1746
B, 341	GM967_D03_170R4_025.fsa	298	178	998
B, 342	GM967_D03_170R4_025.fsa	298.917	337	2301
B, 343	GM967_D03_170R4_025.fsa	299.833	52	191
B, 344	GM967_D03_170R4_025.fsa	300.826	478	2997
B, 345	GM967_D03_170R4_025.fsa	301.902	29	106
B, 346	GM967_D03_170R4_025.fsa	302.896	582	3687
B, 347	GM967_D03_170R4_025.fsa	303.808	48	229
B, 348	GM967_D03_170R4_025.fsa	304.805	144	774
B, 349	GM967_D03_170R4_025.fsa	305.886	194	1091
B, 350	GM967_D03_170R4_025.fsa	306.968	185	1046
B, 351	GM967_D03_170R4_025.fsa	308.052	660	4475
B, 352	GM967_D03_170R4_025.fsa	309.138	175	978
B, 353	GM967_D03_170R4_025.fsa	310.141	100	505
B, 354	GM967_D03_170R4_025.fsa	311.062	28	135
B, 355	GM967_D03_170R4_025.fsa	311.984	60	338
B, 356	GM967_D03_170R4_025.fsa	313.075	234	1692
B, 357	GM967_D03_170R4_025.fsa	314	57	386
B, 358	GM967_D03_170R4_025.fsa	315.284	66	345
B, 359	GM967_D03_170R4_025.fsa	316.312	36	156
B, 360	GM967_D03_170R4_025.fsa	317.34	192	1101
B, 361	GM967_D03_170R4_025.fsa	318.369	147	863
B, 362	GM967_D03_170R4_025.fsa	319.399	157	959
B, 363	GM967_D03_170R4_025.fsa	320.339	119	662
B, 364	GM967_D03_170R4_025.fsa	321.186	69	375
B, 365	GM967_D03_170R4_025.fsa	322.286	57	305
B, 366	GM967_D03_170R4_025.fsa	323.217	50	220
B, 367	GM967_D03_170R4_025.fsa	325.159	649	4800
B, 368	GM967_D03_170R4_025.fsa	326.256	276	1841
B, 369	GM967_D03_170R4_025.fsa	327.351	68	317
B, 370	GM967_D03_170R4_025.fsa	328.446	301	1910
B, 371	GM967_D03_170R4_025.fsa	329.539	115	568
B, 372	GM967_D03_170R4_025.fsa	330.716	671	4818
B, 373	GM967_D03_170R4_025.fsa	331.639	457	3233
B, 374	GM967_D03_170R4_025.fsa	333.316	1121	8450
B, 375	GM967_D03_170R4_025.fsa	334.321	421	2806
B, 376	GM967_D03_170R4_025.fsa	335.325	34	141
B, 377	GM967_D03_170R4_025.fsa	337.08	708	5307
B, 378	GM967_D03_170R4_025.fsa	338.166	92	500
B, 379	GM967_D03_170R4_025.fsa	339.25	22	99
B, 380	GM967_D03_170R4_025.fsa	340	56	302
B, 381	GM967_D03_170R4_025.fsa	341.258	454	3398
B, 382	GM967_D03_170R4_025.fsa	342.18	76	442
B, 383	GM967_D03_170R4_025.fsa	343.185	131	798
B, 384	GM967_D03_170R4_025.fsa	344.359	146	871
B, 385	GM967_D03_170R4_025.fsa	345.364	179	1066
B, 386	GM967_D03_170R4_025.fsa	346.369	47	217
B, 387	GM967_D03_170R4_025.fsa	347.457	356	2497
B, 388	GM967_D03_170R4_025.fsa	348.462	45	208
B, 389	GM967_D03_170R4_025.fsa	349.466	227	1449
B, 390	GM967_D03_170R4_025.fsa	350.303	10	39
B, 391	GM967_D03_170R4_025.fsa	351.391	141	865
B, 392	GM967_D03_170R4_025.fsa	353.398	95	666
B, 393	GM967_D03_170R4_025.fsa	354.485	53	301
B, 394	GM967_D03_170R4_025.fsa	355.405	265	2088
B, 395	GM967_D03_170R4_025.fsa	356.575	23	82
B, 396	GM967_D03_170R4_025.fsa	357.661	114	801
B, 397	GM967_D03_170R4_025.fsa	358.413	16	50
B, 398	GM967_D03_170R4_025.fsa	359.499	147	1070
B, 399	GM967_D03_170R4_025.fsa	360.416	41	238
B, 400	GM967_D03_170R4_025.fsa	361.332	97	722
B, 401	GM967_D03_170R4_025.fsa	362.248	19	40
B, 402	GM967_D03_170R4_025.fsa	363.497	21	96
B, 403	GM967_D03_170R4_025.fsa	364.413	37	198
B, 404	GM967_D03_170R4_025.fsa	365.246	102	827
B, 405	GM967_D03_170R4_025.fsa	366.162	73	526
B, 406	GM967_D03_170R4_025.fsa	368.412	437	3402
B, 407	GM967_D03_170R4_025.fsa	370.245	414	3293
B, 408	GM967_D03_170R4_025.fsa	372.078	9	23
B, 409	GM967_D03_170R4_025.fsa	373.162	380	3109
B, 410	GM967_D03_170R4_025.fsa	374.079	89	514
B, 411	GM967_D03_170R4_025.fsa	376.08	710	6272
B, 412	GM967_D03_170R4_025.fsa	377.998	167	1235
B, 413	GM967_D03_170R4_025.fsa	379.917	116	780
B, 414	GM967_D03_170R4_025.fsa	380.925	67	404
B, 415	GM967_D03_170R4_025.fsa	382.101	75	451
B, 416	GM967_D03_170R4_025.fsa	383.026	55	318
B, 417	GM967_D03_170R4_025.fsa	384.035	81	555
B, 418	GM967_D03_170R4_025.fsa	386.22	886	8094
B, 419	GM967_D03_170R4_025.fsa	388.237	1506	12809
B, 420	GM967_D03_170R4_025.fsa	390.17	216	1700
B, 421	GM967_D03_170R4_025.fsa	392.019	98	619
B, 422	GM967_D03_170R4_025.fsa	394.203	17	70
B, 423	GM967_D03_170R4_025.fsa	395.211	59	334
B, 424	GM967_D03_170R4_025.fsa	396.22	86	549
B, 425	GM967_D03_170R4_025.fsa	397.144	25	99
B, 426	GM967_D03_170R4_025.fsa	398.068	70	492
B, 427	GM967_D03_170R4_025.fsa	400	292	2765
B, 428	GM967_D03_170R4_025.fsa	400.91	133	949
B, 429	GM967_D03_170R4_025.fsa	401.903	19	55
B, 430	GM967_D03_170R4_025.fsa	403.064	407	3596
B, 431	GM967_D03_170R4_025.fsa	405.14	538	4699
B, 432	GM967_D03_170R4_025.fsa	406.139	18	48
B, 433	GM967_D03_170R4_025.fsa	407.972	219	1788
B, 434	GM967_D03_170R4_025.fsa	408.974	70	404
B, 435	GM967_D03_170R4_025.fsa	409.976	268	2445
B, 436	GM967_D03_170R4_025.fsa	410.813	77	490
B, 437	GM967_D03_170R4_025.fsa	412.825	99	722
B, 438	GM967_D03_170R4_025.fsa	413.748	9	22
B, 439	GM967_D03_170R4_025.fsa	414.856	17	60
B, 440	GM967_D03_170R4_025.fsa	415.798	63	387
B, 441	GM967_D03_170R4_025.fsa	416.911	126	1007
B, 442	GM967_D03_170R4_025.fsa	417.854	94	724
B, 443	GM967_D03_170R4_025.fsa	418.798	278	2279
B, 444	GM967_D03_170R4_025.fsa	420.842	174	1330
B, 445	GM967_D03_170R4_025.fsa	421.684	437	4363
B, 446	GM967_D03_170R4_025.fsa	424.63	209	1931
B, 447	GM967_D03_170R4_025.fsa	425.556	53	285
B, 448	GM967_D03_170R4_025.fsa	427.658	699	6402
B, 449	GM967_D03_170R4_025.fsa	428.667	17	63
B, 450	GM967_D03_170R4_025.fsa	429.759	71	493
B, 451	GM967_D03_170R4_025.fsa	430.684	209	1813
B, 452	GM967_D03_170R4_025.fsa	431.776	6	12
B, 453	GM967_D03_170R4_025.fsa	432.7	141	987
B, 454	GM967_D03_170R4_025.fsa	433.623	41	269
B, 455	GM967_D03_170R4_025.fsa	435.386	352	3324
B, 456	GM967_D03_170R4_025.fsa	436.477	93	548
B, 457	GM967_D03_170R4_025.fsa	439.329	452	4349
B, 458	GM967_D03_170R4_025.fsa	441.281	143	1128
B, 459	GM967_D03_170R4_025.fsa	442.478	236	1848
B, 460	GM967_D03_170R4_025.fsa	443.59	23	113
B, 461	GM967_D03_170R4_025.fsa	445.216	182	1382
B, 462	GM967_D03_170R4_025.fsa	447.357	184	1428
B, 463	GM967_D03_170R4_025.fsa	449.33	386	3936
B, 464	GM967_D03_170R4_025.fsa	451.476	114	828
B, 465	GM967_D03_170R4_025.fsa	452.593	357	3334
B, 466	GM967_D03_170R4_025.fsa	453.539	58	561
B, 467	GM967_D03_170R4_025.fsa	455.69	181	2086
B, 468	GM967_D03_170R4_025.fsa	458.447	867	8881
B, 469	GM967_D03_170R4_025.fsa	459.482	1014	10553
B, 470	GM967_D03_170R4_025.fsa	461.364	45	252
B, 471	GM967_D03_170R4_025.fsa	462.217	3	4
B, 472	GM967_D03_170R4_025.fsa	464.351	373	4306
B, 473	GM967_D03_170R4_025.fsa	466.404	53	269
B, 474	GM967_D03_170R4_025.fsa	467.346	18	86
B, 475	GM967_D03_170R4_025.fsa	468.289	27	122
B, 476	GM967_D03_170R4_025.fsa	470.176	269	2293
B, 477	GM967_D03_170R4_025.fsa	471.207	281	2633
B, 478	GM967_D03_170R4_025.fsa	472.066	68	392
B, 479	GM967_D03_170R4_025.fsa	473.184	47	238
B, 480	GM967_D03_170R4_025.fsa	474.217	80	441
B, 481	GM967_D03_170R4_025.fsa	475.251	101	584
B, 482	GM967_D03_170R4_025.fsa	477.494	711	7341
B, 483	GM967_D03_170R4_025.fsa	479.222	546	12716
B, 484	GM967_D03_170R4_025.fsa	481.234	49	182
B, 485	GM967_D03_170R4_025.fsa	482.91	299	2091
B, 486	GM967_D03_170R4_025.fsa	483.969	14	36
B, 487	GM967_D03_170R4_025.fsa	484.94	73	282
B, 488	GM967_D03_170R4_025.fsa	486.088	282	1885
B, 489	GM967_D03_170R4_025.fsa	487.06	335	2884
B, 490	GM967_D03_170R4_025.fsa	488.652	315	1885
B, 491	GM967_D03_170R4_025.fsa	489.802	515	3444
B, 492	GM967_D03_170R4_025.fsa	490.952	270	1264
B, 493	GM967_D03_170R4_025.fsa	494.408	28783	344180
B, 494	GM967_D03_170R4_025.fsa	495.383	28783	464807
B, 495	GM967_D03_170R4_025.fsa	499.556	39	211
B, 496	GM967_D03_170R4_025.fsa	501.034	7	40
B, 497	GM967_D03_170R4_025.fsa	502.59	17	118
B, 498	GM967_D03_170R4_025.fsa	504.152	27	218
B, 499	GM967_D03_170R4_025.fsa	505.632	15	56
B, 500	GM967_D03_170R4_025.fsa	506.592	10	31
B, 501	GM967_D03_170R4_025.fsa	508.169	12	48
B, 502	GM967_D03_170R4_025.fsa	509.223	8	34
B, 503	GM967_D03_170R4_025.fsa	509.839	4	18
B, 504	GM967_D03_170R4_025.fsa	510.633	10	57
B, 505	GM967_D03_170R4_025.fsa	511.87	16	46
B, 506	GM967_D03_170R4_025.fsa	513.111	9	74
B, 507	GM967_D03_170R4_025.fsa	515.472	17	179
B, 508	GM967_D03_170R4_025.fsa	518.611	11	64
B, 509	GM967_D03_170R4_025.fsa	519.444	12	85
B, 510	GM967_D03_170R4_025.fsa	520.717	14	80
B, 511	GM967_D03_170R4_025.fsa	521.613	9	61
B, 512	GM967_D03_170R4_025.fsa	522.688	13	58
B, 513	GM967_D03_170R4_025.fsa	523.672	10	49
B, 514	GM967_D03_170R4_025.fsa	524.477	10	73
B, 515	GM967_D03_170R4_025.fsa	526.713	14	86
B, 516	GM967_D03_170R4_025.fsa	527.875	6	28
B, 517	GM967_D03_170R4_025.fsa	528.947	8	52
B, 518	GM967_D03_170R4_025.fsa	531.179	9	52
B, 519	GM967_D03_170R4_025.fsa	533.052	10	53
B, 520	GM967_D03_170R4_025.fsa	534.211	13	81
B, 521	GM967_D03_170R4_025.fsa	534.924	8	27
B, 522	GM967_D03_170R4_025.fsa	535.815	14	69
B, 523	GM967_D03_170R4_025.fsa	536.439	6	23
B, 524	GM967_D03_170R4_025.fsa	537.24	8	35
B, 525	GM967_D03_170R4_025.fsa	537.775	6	32
B, 526	GM967_D03_170R4_025.fsa	539.644	12	89
B, 527	GM967_D03_170R4_025.fsa	540.456	8	35
B, 528	GM967_D03_170R4_025.fsa	541.278	23	91
B, 529	GM967_D03_170R4_025.fsa	542.193	12	57
B, 530	GM967_D03_170R4_025.fsa	543.476	12	49
B, 531	GM967_D03_170R4_025.fsa	544.393	13	75
B, 532	GM967_D03_170R4_025.fsa	545.404	13	70
B, 533	GM967_D03_170R4_025.fsa	546.14	8	28
B, 534	GM967_D03_170R4_025.fsa	546.509	7	28
B, 535	GM967_D03_170R4_025.fsa	548.076	10	59
B, 536	GM967_D03_170R4_025.fsa	549.463	13	84
B, 537	GM967_D03_170R4_025.fsa	550.574	8	44
B, 538	GM967_D03_170R4_025.fsa	551.316	11	40
B, 539	GM967_D03_170R4_025.fsa	551.873	9	28
B, 540	GM967_D03_170R4_025.fsa	553.453	8	24
B, 541	GM967_D03_170R4_025.fsa	554.385	13	67
B, 542	GM967_D03_170R4_025.fsa	555.41	10	56
B, 543	GM967_D03_170R4_025.fsa	556.719	11	40
B, 544	GM967_D03_170R4_025.fsa	557.374	9	34
B, 545	GM967_D03_170R4_025.fsa	558.592	6	26
B, 546	GM967_D03_170R4_025.fsa	559.812	10	67
B, 547	GM967_D03_170R4_025.fsa	560.841	9	97
B, 548	GM967_D03_170R4_025.fsa	562.996	14	51
B, 549	GM967_D03_170R4_025.fsa	564.406	8	47
B, 550	GM967_D03_170R4_025.fsa	565.441	11	55
B, 551	GM967_D03_170R4_025.fsa	568.934	7	33
B, 552	GM967_D03_170R4_025.fsa	570.355	6	55
B, 553	GM967_D03_170R4_025.fsa	571.304	5	11
B, 554	GM967_D03_170R4_025.fsa	572.159	11	107
B, 555	GM967_D03_170R4_025.fsa	573.778	8	31
B, 556	GM967_D03_170R4_025.fsa	575.495	7	12
B, 557	GM967_D03_170R4_025.fsa	576.26	6	37
B, 558	GM967_D03_170R4_025.fsa	577.504	6	20
B, 559	GM967_D03_170R4_025.fsa	578.655	8	33
B, 560	GM967_D03_170R4_025.fsa	579.423	8	26
B, 561	GM967_D03_170R4_025.fsa	580.868	15	89
B, 562	GM967_D03_170R4_025.fsa	581.641	10	68
B, 563	GM967_D03_170R4_025.fsa	584.355	11	36
B, 564	GM967_D03_170R4_025.fsa	586.495	9	33
B, 565	GM967_D03_170R4_025.fsa	587.275	10	52
B, 566	GM967_D03_170R4_025.fsa	588.839	13	58
B, 567	GM967_D03_170R4_025.fsa	589.524	11	43
B, 568	GM967_D03_170R4_025.fsa	591.585	11	54
B, 569	GM967_D03_170R4_025.fsa	592.372	10	49
B, 570	GM967_D03_170R4_025.fsa	593.259	7	51
B, 571	GM967_D03_170R4_025.fsa	594.937	7	41
B, 572	GM967_D03_170R4_025.fsa	596.422	9	71
B, 573	GM967_D03_170R4_025.fsa	597.711	9	26
B, 574	GM967_D03_170R4_025.fsa	599.701	13	91
B, 575	GM967_D03_170R4_025.fsa	602.157	11	80
B, 576	GM967_D03_170R4_025.fsa	603.628	6	43
B, 577	GM967_D03_170R4_025.fsa	604.706	6	18
B, 578	GM967_D03_170R4_025.fsa	606.667	9	30
B, 579	GM967_D03_170R4_025.fsa	607.843	9	60
B, 580	GM967_D03_170R4_025.fsa	608.431	10	46
B, 581	GM967_D03_170R4_025.fsa	610.196	9	77
B, 582	GM967_D03_170R4_025.fsa	612.157	15	88
B, 583	GM967_D03_170R4_025.fsa	613.235	8	38
B, 584	GM967_D03_170R4_025.fsa	614.216	13	63
B, 585	GM967_D03_170R4_025.fsa	615	8	18
B, 586	GM967_D03_170R4_025.fsa	615.784	10	54
B, 587	GM967_D03_170R4_025.fsa	618.235	10	58
B, 588	GM967_D03_170R4_025.fsa	619.314	8	43
B, 589	GM967_D03_170R4_025.fsa	621.177	7	41
B, 590	GM967_D03_170R4_025.fsa	622.647	11	80
B, 591	GM967_D03_170R4_025.fsa	623.137	8	30
B, 592	GM967_D03_170R4_025.fsa	624.608	10	92
B, 593	GM967_D03_170R4_025.fsa	625.686	9	65
B, 594	GM967_D03_170R4_025.fsa	627.255	7	32
B, 595	GM967_D03_170R4_025.fsa	628.431	11	46
G, 1	GM967_D03_170R4_025.fsa	27.4096	168	626
G, 2	GM967_D03_170R4_025.fsa	29.4452	137	843
G, 3	GM967_D03_170R4_025.fsa	88.981	54	277
G, 4	GM967_D03_170R4_025.fsa	92.4222	58	443
G, 5	GM967_D03_170R4_025.fsa	124.366	67	277
G, 6	GM967_D03_170R4_025.fsa	132.547	51	272
G, 7	GM967_D03_170R4_025.fsa	137.429	76	309
G, 8	GM967_D03_170R4_025.fsa	143.461	77	329
G, 9	GM967_D03_170R4_025.fsa	154.736	55	215
G, 10	GM967_D03_170R4_025.fsa	159.819	69	442
G, 11	GM967_D03_170R4_025.fsa	167.967	78	399
G, 12	GM967_D03_170R4_025.fsa	180	73	379
G, 13	GM967_D03_170R4_025.fsa	184.336	65	280
G, 14	GM967_D03_170R4_025.fsa	186.368	59	391
G, 15	GM967_D03_170R4_025.fsa	193.329	53	302
G, 16	GM967_D03_170R4_025.fsa	194.208	62	364
G, 17	GM967_D03_170R4_025.fsa	207.421	55	259
G, 18	GM967_D03_170R4_025.fsa	259.165	59	324
G, 19	GM967_D03_170R4_025.fsa	388.573	62	483
G, 20	GM967_D03_170R4_025.fsa	459.741	50	353
G, 21	GM967_D03_170R4_025.fsa	488.917	63	306
G, 22	GM967_D03_170R4_025.fsa	491.041	82	1023
G, 23	GM967_D03_170R4_025.fsa	492.015	67	583
G, 24	GM967_D03_170R4_025.fsa	492.812	61	328
G, 25	GM967_D03_170R4_025.fsa	493.876	180	1474
G, 26	GM967_D03_170R4_025.fsa	494.851	952	5035
G, 27	GM967_D03_170R4_025.fsa	495.56	1238	6667
G, 28	GM967_D03_170R4_025.fsa	496.891	458	3780
Y, 1	GM967_D03_170R4_025.fsa		55	311
Y, 2	GM967_D03_170R4_025.fsa		53	220
Y, 3	GM967_D03_170R4_025.fsa	16.0284	50	281
Y, 4	GM967_D03_170R4_025.fsa	20	57	518
Y, 5	GM967_D03_170R4_025.fsa	25.9222	54	317
Y, 6	GM967_D03_170R4_025.fsa	28.5794	76	437
Y, 7	GM967_D03_170R4_025.fsa	30.5846	77	271
Y, 8	GM967_D03_170R4_025.fsa	33.6323	54	241
Y, 9	GM967_D03_170R4_025.fsa	83.8791	51	163
Y, 10	GM967_D03_170R4_025.fsa	99.8117	56	499
Y, 11	GM967_D03_170R4_025.fsa	114	51	311
Y, 12	GM967_D03_170R4_025.fsa	120.446	56	322
Y, 13	GM967_D03_170R4_025.fsa	152.283	56	157
Y, 14	GM967_D03_170R4_025.fsa	184.778	59	185
Y, 15	GM967_D03_170R4_025.fsa	195.087	53	349
Y, 16	GM967_D03_170R4_025.fsa	231.437	61	247
Y, 17	GM967_D03_170R4_025.fsa	240.175	58	339
Y, 18	GM967_D03_170R4_025.fsa	250	53	260
Y, 19	GM967_D03_170R4_025.fsa	260.17	64	319
Y, 20	GM967_D03_170R4_025.fsa	261.272	51	139
Y, 21	GM967_D03_170R4_025.fsa	268.985	51	417
Y, 22	GM967_D03_170R4_025.fsa	279.915	50	452
Y, 23	GM967_D03_170R4_025.fsa	300	53	369
Y, 24	GM967_D03_170R4_025.fsa	355.405	51	211
Y, 25	GM967_D03_170R4_025.fsa	369.328	53	157
Y, 26	GM967_D03_170R4_025.fsa	398.488	51	178
Y, 27	GM967_D03_170R4_025.fsa	420.253	50	529
Y, 28	GM967_D03_170R4_025.fsa	433.623	51	225
Y, 29	GM967_D03_170R4_025.fsa	468.118	51	328
Y, 30	GM967_D03_170R4_025.fsa	478.53	75	298
Y, 31	GM967_D03_170R4_025.fsa	480	71	768
Y, 32	GM967_D03_170R4_025.fsa	484.145	66	438
Y, 33	GM967_D03_170R4_025.fsa	485.028	57	361
Y, 34	GM967_D03_170R4_025.fsa	486.618	73	258
Y, 35	GM967_D03_170R4_025.fsa	489.625	66	328
Y, 36	GM967_D03_170R4_025.fsa	492.724	108	362
Y, 37	GM967_D03_170R4_025.fsa	493.61	113	260
Y, 38	GM967_D03_170R4_025.fsa	494.496	3308	8627
Y, 39	GM967_D03_170R4_025.fsa	495.56	7570	34077
Y, 40	GM967_D03_170R4_025.fsa	496.448	138	382
Y, 41	GM967_D03_170R4_025.fsa	497.868	78	290
Y, 42	GM967_D03_170R4_025.fsa	499.289	52	443
Y, 43	GM967_D03_170R4_025.fsa	500.603	53	453
Y, 44	GM967_D03_170R4_025.fsa	509.047	52	300
Y, 45	GM967_D03_170R4_025.fsa	520.179	50	249
Y, 46	GM967_D03_170R4_025.fsa	541.278	56	204
Y, 47	GM967_D03_170R4_025.fsa	589.524	55	242
R, 1	GM967_D03_170R4_025.fsa	17.4468	51	502
R, 2	GM967_D03_170R4_025.fsa	30.3014	63	412
R, 3	GM967_D03_170R4_025.fsa	61.1295	53	317
R, 4	GM967_D03_170R4_025.fsa	82.6211	53	176
R, 5	GM967_D03_170R4_025.fsa	89.2685	58	240
R, 6	GM967_D03_170R4_025.fsa	132.458	52	298
R, 7	GM967_D03_170R4_025.fsa	140.638	52	266
R, 8	GM967_D03_170R4_025.fsa	154.463	52	180
R, 9	GM967_D03_170R4_025.fsa	178.863	52	368
R, 10	GM967_D03_170R4_025.fsa	182.214	58	339
R, 11	GM967_D03_170R4_025.fsa	259.082	50	209
R, 12	GM967_D03_170R4_025.fsa	262.374	54	388
R, 13	GM967_D03_170R4_025.fsa	347.625	57	208
R, 14	GM967_D03_170R4_025.fsa	443.932	51	141
R, 15	GM967_D03_170R4_025.fsa	482.292	72	350
R, 16	GM967_D03_170R4_025.fsa	485.382	64	382
R, 17	GM967_D03_170R4_025.fsa	486.442	55	197
R, 18	GM967_D03_170R4_025.fsa	491.572	56	381
R, 19	GM967_D03_170R4_025.fsa	492.546	82	528
R, 20	GM967_D03_170R4_025.fsa	494.94	1015	7105
R, 21	GM967_D03_170R4_025.fsa	496.27	151	376
R, 22	GM967_D03_170R4_025.fsa	497.335	86	650
R, 23	GM967_D03_170R4_025.fsa	518.333	51	223
O, 1	GM967_D03_170R4_025.fsa	20	2312	22552
O, 2	GM967_D03_170R4_025.fsa	40	2071	14942
O, 3	GM967_D03_170R4_025.fsa	60	3814	21493
O, 4	GM967_D03_170R4_025.fsa	80	2681	14949
O, 5	GM967_D03_170R4_025.fsa	100	4278	22628
O, 6	GM967_D03_170R4_025.fsa	114	4841	25623
O, 7	GM967_D03_170R4_025.fsa	120	3929	20647
O, 8	GM967_D03_170R4_025.fsa	140	3256	16728
O, 9	GM967_D03_170R4_025.fsa	160	3589	18722
O, 10	GM967_D03_170R4_025.fsa	180	4266	22282
O, 11	GM967_D03_170R4_025.fsa	200	3386	17790
O, 12	GM967_D03_170R4_025.fsa	214	3355	18240
O, 13	GM967_D03_170R4_025.fsa	220	2651	15108
O, 14	GM967_D03_170R4_025.fsa	240	3823	22247
O, 15	GM967_D03_170R4_025.fsa	250	1779	10887
O, 16	GM967_D03_170R4_025.fsa	260	2730	17036
O, 17	GM967_D03_170R4_025.fsa	280	2835	19163
O, 18	GM967_D03_170R4_025.fsa	300	2799	19417
O, 19	GM967_D03_170R4_025.fsa	314	1782	13102
O, 20	GM967_D03_170R4_025.fsa	320	1904	14722
O, 21	GM967_D03_170R4_025.fsa	340	2410	19165
O, 22	GM967_D03_170R4_025.fsa	360	2000	16550
O, 23	GM967_D03_170R4_025.fsa	380	1441	12557
O, 24	GM967_D03_170R4_025.fsa	400	2002	18232
O, 25	GM967_D03_170R4_025.fsa	414	1914	17964
O, 26	GM967_D03_170R4_025.fsa	420	1810	17008
O, 27	GM967_D03_170R4_025.fsa	440	2180	21177
O, 28	GM967_D03_170R4_025.fsa	460	2413	24415
O, 29	GM967_D03_170R4_025.fsa	480	2433	24647
O, 30	GM967_D03_170R4_025.fsa	495.56	69	283
O, 31	GM967_D03_170R4_025.fsa	500	897	11472
O, 32	GM967_D03_170R4_025.fsa	514	1112	12489
O, 33	GM967_D03_170R4_025.fsa	520	2531	28311
O, 34	GM967_D03_170R4_025.fsa	540	2068	23610
O, 35	GM967_D03_170R4_025.fsa	560	1337	15550
O, 36	GM967_D03_170R4_025.fsa	580	2062	24178
O, 37	GM967_D03_170R4_025.fsa	600	1350	15972

[truncated: 31 more sheets: 170R5, 171R1, 171R2, 171R3, 171R4, 171R5, 172R1, 172R2, 172R3, 172R4, 172R5, 284R1, 284R2, 284R3, 284R4, 284R5, 285R1, 285R2, 285R3, 285R4 …]
