# Supplementary material for: Characterization of dFOXO binding sites upstream of the Insulin Receptor P2 promoter across the Drosophila phylogeny
Source: PLoS One. 2017 Dec 4;12(12):e0188357. doi: 10.1371/journal.pone.0188357 (PMC5714339; doi:10.1371/journal.pone.0188357)
Supplement: S1 Data — (ZIP) [file pone.0188357.s001.zip › Data_Sets/S21_Dataset.xlsx]

## Sheet: Index
	Fragment coordinates are -347/+63 relative to the P2 transcription start site
	Sheet	Species	Fragment	strand	protein	nM protein				Sheet	Species	Fragment	strand	protein	nM protein
	59R2	D. virilis	v10	Forward	BSA	600				239R1	D. virilis	v10	Reverse	BSA	600
	59R3	D. virilis	v10	Forward	BSA	600				239R2	D. virilis	v10	Reverse	BSA	600
	59R4	D. virilis	v10	Forward	BSA	600				239R3	D. virilis	v10	Reverse	BSA	600
	59R5	D. virilis	v10	Forward	BSA	600				239R4	D. virilis	v10	Reverse	BSA	600
	59R6	D. virilis	v10	Forward	BSA	600				239R5	D. virilis	v10	Reverse	BSA	600
	60R2	D. virilis	v10	Forward	dFOXO	600				240R1	D. virilis	v10	Reverse	dFOXO	600
	60R3	D. virilis	v10	Forward	dFOXO	600				240R2	D. virilis	v10	Reverse	dFOXO	600
	60R4	D. virilis	v10	Forward	dFOXO	600				240R3	D. virilis	v10	Reverse	dFOXO	600
	60R5	D. virilis	v10	Forward	dFOXO	600				240R4	D. virilis	v10	Reverse	dFOXO	600
	60R6	D. virilis	v10	Forward	dFOXO	600				240R5	D. virilis	v10	Reverse	dFOXO	600
	61R2	D. virilis	v10	Forward	BSA	1200				241R1	D. virilis	v10	Reverse	BSA	1200
	61R3	D. virilis	v10	Forward	BSA	1200				241R2	D. virilis	v10	Reverse	BSA	1200
	61R4	D. virilis	v10	Forward	BSA	1200				241R3	D. virilis	v10	Reverse	BSA	1200
	61R5	D. virilis	v10	Forward	BSA	1200				241R4	D. virilis	v10	Reverse	BSA	1200
	61R6	D. virilis	v10	Forward	BSA	1200				241R5	D. virilis	v10	Reverse	BSA	1200
	62R2	D. virilis	v10	Forward	dFOXO	1200				242R1	D. virilis	v10	Reverse	dFOXO	1200
	62R3	D. virilis	v10	Forward	dFOXO	1200				242R2	D. virilis	v10	Reverse	dFOXO	1200
	62R4	D. virilis	v10	Forward	dFOXO	1200				242R3	D. virilis	v10	Reverse	dFOXO	1200
	62R5	D. virilis	v10	Forward	dFOXO	1200				242R4	D. virilis	v10	Reverse	dFOXO	1200
	62R6	D. virilis	v10	Forward	dFOXO	1200				242R5	D. virilis	v10	Reverse	dFOXO	1200
	NOTE
	The first column of the remaining sheets indicates that dyes B and O label respectively the fragments generated by DNase I and the standard 600 LIZ fragments in the electropherograms and in the outputs. To inspect electropherograms with Peak Scanner (Applied Biosystems), the minimum peak heights were set to only provide outputs for dyes B and O . The spurious peaks corresponding to other dyes (G,…

## Sheet: 59R2
Dye/Sample Peak	Sample File Name	Size	Height	Area in Point
B, 1	GM778_C07_59R2_030.fsa	55.6114	1014	4779
B, 2	GM778_C07_59R2_030.fsa	56.8536	717	3334
B, 3	GM778_C07_59R2_030.fsa	57.6742	64	203
B, 4	GM778_C07_59R2_030.fsa	58.8937	2380	11412
B, 5	GM778_C07_59R2_030.fsa	60.1034	265	1190
B, 6	GM778_C07_59R2_030.fsa	60.9294	210	880
B, 7	GM778_C07_59R2_030.fsa	61.7531	1559	7612
B, 8	GM778_C07_59R2_030.fsa	63.0868	302	1400
B, 9	GM778_C07_59R2_030.fsa	64.0066	1724	8537
B, 10	GM778_C07_59R2_030.fsa	65.432	1336	6296
B, 11	GM778_C07_59R2_030.fsa	66.9516	145	788
B, 12	GM778_C07_59R2_030.fsa	68.2624	3051	15563
B, 13	GM778_C07_59R2_030.fsa	69.5675	695	3545
B, 14	GM778_C07_59R2_030.fsa	70.8669	105	424
B, 15	GM778_C07_59R2_030.fsa	72.0613	151	570
B, 16	GM778_C07_59R2_030.fsa	73.1519	208	829
B, 17	GM778_C07_59R2_030.fsa	74.2386	641	2747
B, 18	GM778_C07_59R2_030.fsa	75.3213	115	505
B, 19	GM778_C07_59R2_030.fsa	75.9102	188	765
B, 20	GM778_C07_59R2_030.fsa	77.0845	1514	7045
B, 21	GM778_C07_59R2_030.fsa	78.1569	819	3807
B, 22	GM778_C07_59R2_030.fsa	78.9343	1177	6464
B, 23	GM778_C07_59R2_030.fsa	79.7097	1313	6524
B, 24	GM778_C07_59R2_030.fsa	80.7763	1138	5385
B, 25	GM778_C07_59R2_030.fsa	82.8101	3409	16900
B, 26	GM778_C07_59R2_030.fsa	83.9695	166	721
B, 27	GM778_C07_59R2_030.fsa	85.3197	173	714
B, 28	GM778_C07_59R2_030.fsa	86.4749	1307	6272
B, 29	GM778_C07_59R2_030.fsa	87.6282	1610	7999
B, 30	GM778_C07_59R2_030.fsa	88.396	484	2316
B, 31	GM778_C07_59R2_030.fsa	89.3545	862	4284
B, 32	GM778_C07_59R2_030.fsa	90.1204	168	727
B, 33	GM778_C07_59R2_030.fsa	91.3631	2964	14387
B, 34	GM778_C07_59R2_030.fsa	92.1268	73	215
B, 35	GM778_C07_59R2_030.fsa	92.9849	251	1045
B, 36	GM778_C07_59R2_030.fsa	94.3176	1265	5957
B, 37	GM778_C07_59R2_030.fsa	95.5527	180	831
B, 38	GM778_C07_59R2_030.fsa	96.4066	1181	5750
B, 39	GM778_C07_59R2_030.fsa	97.638	2161	10184
B, 40	GM778_C07_59R2_030.fsa	98.6783	481	2167
B, 41	GM778_C07_59R2_030.fsa	100	131	536
B, 42	GM778_C07_59R2_030.fsa	100.865	1377	6619
B, 43	GM778_C07_59R2_030.fsa	102.014	2077	10400
B, 44	GM778_C07_59R2_030.fsa	103.829	289	1298
B, 45	GM778_C07_59R2_030.fsa	105.066	400	1708
B, 46	GM778_C07_59R2_030.fsa	106.205	651	2974
B, 47	GM778_C07_59R2_030.fsa	107.057	872	4225
B, 48	GM778_C07_59R2_030.fsa	108.19	523	2364
B, 49	GM778_C07_59R2_030.fsa	109.227	395	1682
B, 50	GM778_C07_59R2_030.fsa	110.542	189	880
B, 51	GM778_C07_59R2_030.fsa	111.76	200	955
B, 52	GM778_C07_59R2_030.fsa	112.695	1274	6227
B, 53	GM778_C07_59R2_030.fsa	113.721	60	307
B, 54	GM778_C07_59R2_030.fsa	114.915	946	4848
B, 55	GM778_C07_59R2_030.fsa	115.828	1082	5177
B, 56	GM778_C07_59R2_030.fsa	116.921	125	484
B, 57	GM778_C07_59R2_030.fsa	118.191	576	2849
B, 58	GM778_C07_59R2_030.fsa	119.006	1335	6635
B, 59	GM778_C07_59R2_030.fsa	119.729	53	220
B, 60	GM778_C07_59R2_030.fsa	120.987	4454	22187
B, 61	GM778_C07_59R2_030.fsa	122.513	1448	7014
B, 62	GM778_C07_59R2_030.fsa	123.231	33	107
B, 63	GM778_C07_59R2_030.fsa	124.038	2540	12319
B, 64	GM778_C07_59R2_030.fsa	125.204	984	4582
B, 65	GM778_C07_59R2_030.fsa	126.102	133	510
B, 66	GM778_C07_59R2_030.fsa	126.909	548	2291
B, 67	GM778_C07_59R2_030.fsa	128.075	842	3850
B, 68	GM778_C07_59R2_030.fsa	129.151	134	499
B, 69	GM778_C07_59R2_030.fsa	130.138	220	989
B, 70	GM778_C07_59R2_030.fsa	130.945	122	523
B, 71	GM778_C07_59R2_030.fsa	132.29	2195	10784
B, 72	GM778_C07_59R2_030.fsa	133.276	239	1091
B, 73	GM778_C07_59R2_030.fsa	134.532	433	2090
B, 74	GM778_C07_59R2_030.fsa	135.608	5243	26407
B, 75	GM778_C07_59R2_030.fsa	136.594	1001	4847
B, 76	GM778_C07_59R2_030.fsa	137.669	157	743
B, 77	GM778_C07_59R2_030.fsa	138.745	4867	23843
B, 78	GM778_C07_59R2_030.fsa	139.821	798	3881
B, 79	GM778_C07_59R2_030.fsa	141.006	457	2089
B, 80	GM778_C07_59R2_030.fsa	142.011	4706	22943
B, 81	GM778_C07_59R2_030.fsa	143.017	815	3997
B, 82	GM778_C07_59R2_030.fsa	144.205	209	770
B, 83	GM778_C07_59R2_030.fsa	145.21	3454	16570
B, 84	GM778_C07_59R2_030.fsa	146.306	685	3062
B, 85	GM778_C07_59R2_030.fsa	147.403	2435	11261
B, 86	GM778_C07_59R2_030.fsa	148.407	1960	9352
B, 87	GM778_C07_59R2_030.fsa	149.595	669	2825
B, 88	GM778_C07_59R2_030.fsa	150.325	146	558
B, 89	GM778_C07_59R2_030.fsa	151.238	2634	12624
B, 90	GM778_C07_59R2_030.fsa	152.334	120	407
B, 91	GM778_C07_59R2_030.fsa	153.429	247	994
B, 92	GM778_C07_59R2_030.fsa	154.525	1429	6709
B, 93	GM778_C07_59R2_030.fsa	155.529	1297	6224
B, 94	GM778_C07_59R2_030.fsa	156.35	118	448
B, 95	GM778_C07_59R2_030.fsa	157.263	820	3662
B, 96	GM778_C07_59R2_030.fsa	158.358	195	773
B, 97	GM778_C07_59R2_030.fsa	159.453	1581	7766
B, 98	GM778_C07_59R2_030.fsa	160.27	693	3226
B, 99	GM778_C07_59R2_030.fsa	161.258	837	3802
B, 100	GM778_C07_59R2_030.fsa	162.246	77	223
B, 101	GM778_C07_59R2_030.fsa	163.053	84	341
B, 102	GM778_C07_59R2_030.fsa	164.219	1232	5947
B, 103	GM778_C07_59R2_030.fsa	165.294	318	1497
B, 104	GM778_C07_59R2_030.fsa	166.458	229	941
B, 105	GM778_C07_59R2_030.fsa	167.353	230	986
B, 106	GM778_C07_59R2_030.fsa	168.605	1278	6221
B, 107	GM778_C07_59R2_030.fsa	169.677	249	1244
B, 108	GM778_C07_59R2_030.fsa	170.48	551	2807
B, 109	GM778_C07_59R2_030.fsa	171.283	674	3512
B, 110	GM778_C07_59R2_030.fsa	172.532	333	1534
B, 111	GM778_C07_59R2_030.fsa	173.601	61	234
B, 112	GM778_C07_59R2_030.fsa	174.758	2063	10019
B, 113	GM778_C07_59R2_030.fsa	175.826	521	2445
B, 114	GM778_C07_59R2_030.fsa	176.893	596	2755
B, 115	GM778_C07_59R2_030.fsa	178.048	197	790
B, 116	GM778_C07_59R2_030.fsa	178.847	2103	10273
B, 117	GM778_C07_59R2_030.fsa	179.911	3681	18205
B, 118	GM778_C07_59R2_030.fsa	181.071	453	1890
B, 119	GM778_C07_59R2_030.fsa	181.962	350	1476
B, 120	GM778_C07_59R2_030.fsa	182.765	1493	6904
B, 121	GM778_C07_59R2_030.fsa	183.834	571	2462
B, 122	GM778_C07_59R2_030.fsa	184.725	330	1362
B, 123	GM778_C07_59R2_030.fsa	185.972	219	997
B, 124	GM778_C07_59R2_030.fsa	186.951	856	4192
B, 125	GM778_C07_59R2_030.fsa	188.019	58	248
B, 126	GM778_C07_59R2_030.fsa	189.086	3312	16771
B, 127	GM778_C07_59R2_030.fsa	190.064	265	1236
B, 128	GM778_C07_59R2_030.fsa	191.308	1841	9383
B, 129	GM778_C07_59R2_030.fsa	192.285	214	945
B, 130	GM778_C07_59R2_030.fsa	193.173	147	577
B, 131	GM778_C07_59R2_030.fsa	194.238	124	488
B, 132	GM778_C07_59R2_030.fsa	195.303	486	2212
B, 133	GM778_C07_59R2_030.fsa	196.279	246	894
B, 134	GM778_C07_59R2_030.fsa	197.254	1632	8175
B, 135	GM778_C07_59R2_030.fsa	198.317	935	4287
B, 136	GM778_C07_59R2_030.fsa	199.38	1842	8981
B, 137	GM778_C07_59R2_030.fsa	200.441	700	3176
B, 138	GM778_C07_59R2_030.fsa	201.41	851	3820
B, 139	GM778_C07_59R2_030.fsa	202.468	496	2112
B, 140	GM778_C07_59R2_030.fsa	203.349	146	562
B, 141	GM778_C07_59R2_030.fsa	204.582	345	1716
B, 142	GM778_C07_59R2_030.fsa	205.639	231	987
B, 143	GM778_C07_59R2_030.fsa	206.608	286	1301
B, 144	GM778_C07_59R2_030.fsa	207.665	669	3272
B, 145	GM778_C07_59R2_030.fsa	208.633	190	931
B, 146	GM778_C07_59R2_030.fsa	209.513	893	4617
B, 147	GM778_C07_59R2_030.fsa	210.569	766	3878
B, 148	GM778_C07_59R2_030.fsa	211.801	110	470
B, 149	GM778_C07_59R2_030.fsa	212.857	262	1280
B, 150	GM778_C07_59R2_030.fsa	213.912	1836	10145
B, 151	GM778_C07_59R2_030.fsa	214.972	163	819
B, 152	GM778_C07_59R2_030.fsa	215.855	85	342
B, 153	GM778_C07_59R2_030.fsa	216.915	114	411
B, 154	GM778_C07_59R2_030.fsa	217.973	1901	10060
B, 155	GM778_C07_59R2_030.fsa	218.943	318	1486
B, 156	GM778_C07_59R2_030.fsa	219.824	168	731
B, 157	GM778_C07_59R2_030.fsa	220.693	76	298
B, 158	GM778_C07_59R2_030.fsa	221.559	2836	15546
B, 159	GM778_C07_59R2_030.fsa	222.857	90	417
B, 160	GM778_C07_59R2_030.fsa	223.983	361	1857
B, 161	GM778_C07_59R2_030.fsa	225.195	226	1012
B, 162	GM778_C07_59R2_030.fsa	226.234	1205	5923
B, 163	GM778_C07_59R2_030.fsa	227.273	891	4278
B, 164	GM778_C07_59R2_030.fsa	228.312	1588	8055
B, 165	GM778_C07_59R2_030.fsa	229.351	748	3522
B, 166	GM778_C07_59R2_030.fsa	230.389	1601	8324
B, 167	GM778_C07_59R2_030.fsa	231.515	642	2997
B, 168	GM778_C07_59R2_030.fsa	232.554	1436	7409
B, 169	GM778_C07_59R2_030.fsa	233.593	606	2821
B, 170	GM778_C07_59R2_030.fsa	234.632	1367	7145
B, 171	GM778_C07_59R2_030.fsa	235.671	601	2713
B, 172	GM778_C07_59R2_030.fsa	236.71	1376	6994
B, 173	GM778_C07_59R2_030.fsa	237.749	591	2821
B, 174	GM778_C07_59R2_030.fsa	238.788	1016	5407
B, 175	GM778_C07_59R2_030.fsa	239.827	438	1996
B, 176	GM778_C07_59R2_030.fsa	240.889	925	4806
B, 177	GM778_C07_59R2_030.fsa	241.955	1690	9497
B, 178	GM778_C07_59R2_030.fsa	242.931	132	477
B, 179	GM778_C07_59R2_030.fsa	243.906	1669	9166
B, 180	GM778_C07_59R2_030.fsa	244.88	464	2200
B, 181	GM778_C07_59R2_030.fsa	245.764	72	190
B, 182	GM778_C07_59R2_030.fsa	246.913	160	832
B, 183	GM778_C07_59R2_030.fsa	247.884	93	466
B, 184	GM778_C07_59R2_030.fsa	248.855	90	404
B, 185	GM778_C07_59R2_030.fsa	249.912	510	3229
B, 186	GM778_C07_59R2_030.fsa	250.774	83	462
B, 187	GM778_C07_59R2_030.fsa	251.72	515	3172
B, 188	GM778_C07_59R2_030.fsa	253.521	526	2936
B, 189	GM778_C07_59R2_030.fsa	254.548	45	217
B, 190	GM778_C07_59R2_030.fsa	255.488	64	249
B, 191	GM778_C07_59R2_030.fsa	256.512	166	846
B, 192	GM778_C07_59R2_030.fsa	257.535	381	2214
B, 193	GM778_C07_59R2_030.fsa	258.556	87	430
B, 194	GM778_C07_59R2_030.fsa	259.576	219	1261
B, 195	GM778_C07_59R2_030.fsa	260.69	121	655
B, 196	GM778_C07_59R2_030.fsa	261.725	470	2810
B, 197	GM778_C07_59R2_030.fsa	262.76	50	215
B, 198	GM778_C07_59R2_030.fsa	263.794	523	3084
B, 199	GM778_C07_59R2_030.fsa	264.829	86	446
B, 200	GM778_C07_59R2_030.fsa	265.863	595	3418
B, 201	GM778_C07_59R2_030.fsa	266.898	76	356
B, 202	GM778_C07_59R2_030.fsa	267.846	550	3314
B, 203	GM778_C07_59R2_030.fsa	268.881	58	278
B, 204	GM778_C07_59R2_030.fsa	269.916	555	3380
B, 205	GM778_C07_59R2_030.fsa	270.95	68	295
B, 206	GM778_C07_59R2_030.fsa	271.898	554	3458
B, 207	GM778_C07_59R2_030.fsa	273.019	68	320
B, 208	GM778_C07_59R2_030.fsa	273.881	579	3592
B, 209	GM778_C07_59R2_030.fsa	275.001	62	219
B, 210	GM778_C07_59R2_030.fsa	275.949	444	2680
B, 211	GM778_C07_59R2_030.fsa	277.07	38	149
B, 212	GM778_C07_59R2_030.fsa	278.018	327	1980
B, 213	GM778_C07_59R2_030.fsa	278.966	25	97
B, 214	GM778_C07_59R2_030.fsa	279.914	45	238
B, 215	GM778_C07_59R2_030.fsa	280.941	57	264
B, 216	GM778_C07_59R2_030.fsa	281.882	67	330
B, 217	GM778_C07_59R2_030.fsa	282.823	215	1340
B, 218	GM778_C07_59R2_030.fsa	283.677	70	403
B, 219	GM778_C07_59R2_030.fsa	284.702	211	1191
B, 220	GM778_C07_59R2_030.fsa	285.812	53	167
B, 221	GM778_C07_59R2_030.fsa	286.835	452	2882
B, 222	GM778_C07_59R2_030.fsa	287.858	78	363
B, 223	GM778_C07_59R2_030.fsa	288.795	2163	15110
B, 224	GM778_C07_59R2_030.fsa	289.731	118	629
B, 225	GM778_C07_59R2_030.fsa	290.753	109	529
B, 226	GM778_C07_59R2_030.fsa	291.773	673	4262
B, 227	GM778_C07_59R2_030.fsa	292.708	54	204
B, 228	GM778_C07_59R2_030.fsa	293.728	727	4692
B, 229	GM778_C07_59R2_030.fsa	294.831	371	2345
B, 230	GM778_C07_59R2_030.fsa	295.68	135	690
B, 231	GM778_C07_59R2_030.fsa	296.697	194	1061
B, 232	GM778_C07_59R2_030.fsa	297.629	298	1736
B, 233	GM778_C07_59R2_030.fsa	298.561	262	1537
B, 234	GM778_C07_59R2_030.fsa	299.577	193	1102
B, 235	GM778_C07_59R2_030.fsa	300.583	44	145
B, 236	GM778_C07_59R2_030.fsa	301.499	1264	8557
B, 237	GM778_C07_59R2_030.fsa	302.585	654	4415
B, 238	GM778_C07_59R2_030.fsa	303.589	1385	9450
B, 239	GM778_C07_59R2_030.fsa	304.679	366	2469
B, 240	GM778_C07_59R2_030.fsa	305.435	12	24
B, 241	GM778_C07_59R2_030.fsa	306.445	1038	6895
B, 242	GM778_C07_59R2_030.fsa	307.71	198	1111
B, 243	GM778_C07_59R2_030.fsa	308.894	109	618
B, 244	GM778_C07_59R2_030.fsa	309.911	79	383
B, 245	GM778_C07_59R2_030.fsa	311.015	380	2438
B, 246	GM778_C07_59R2_030.fsa	312.122	60	277
B, 247	GM778_C07_59R2_030.fsa	313.06	176	918
B, 248	GM778_C07_59R2_030.fsa	314.176	543	3404
B, 249	GM778_C07_59R2_030.fsa	315.321	107	532
B, 250	GM778_C07_59R2_030.fsa	316.291	928	6649
B, 251	GM778_C07_59R2_030.fsa	317.437	443	2946
B, 252	GM778_C07_59R2_030.fsa	318.409	29	117
B, 253	GM778_C07_59R2_030.fsa	319.469	940	6520
B, 254	GM778_C07_59R2_030.fsa	320.517	40	96
B, 255	GM778_C07_59R2_030.fsa	321.636	104	615
B, 256	GM778_C07_59R2_030.fsa	322.582	33	110
B, 257	GM778_C07_59R2_030.fsa	323.699	325	2092
B, 258	GM778_C07_59R2_030.fsa	324.727	86	426
B, 259	GM778_C07_59R2_030.fsa	325.584	109	595
B, 260	GM778_C07_59R2_030.fsa	326.525	81	325
B, 261	GM778_C07_59R2_030.fsa	327.55	644	4231
B, 262	GM778_C07_59R2_030.fsa	328.574	33	116
B, 263	GM778_C07_59R2_030.fsa	329.681	760	5422
B, 264	GM778_C07_59R2_030.fsa	330.787	78	391
B, 265	GM778_C07_59R2_030.fsa	331.892	502	3511
B, 266	GM778_C07_59R2_030.fsa	332.825	139	756
B, 267	GM778_C07_59R2_030.fsa	333.757	44	183
B, 268	GM778_C07_59R2_030.fsa	334.773	180	1031
B, 269	GM778_C07_59R2_030.fsa	335.787	219	1296
B, 270	GM778_C07_59R2_030.fsa	336.8	119	603
B, 271	GM778_C07_59R2_030.fsa	337.897	135	752
B, 272	GM778_C07_59R2_030.fsa	339.075	58	293
B, 273	GM778_C07_59R2_030.fsa	340	24	107
B, 274	GM778_C07_59R2_030.fsa	341.027	143	985
B, 275	GM778_C07_59R2_030.fsa	342.224	31	173
B, 276	GM778_C07_59R2_030.fsa	343.251	245	1980
B, 277	GM778_C07_59R2_030.fsa	344.192	87	573
B, 278	GM778_C07_59R2_030.fsa	345.218	17	54
B, 279	GM778_C07_59R2_030.fsa	345.902	35	162
B, 280	GM778_C07_59R2_030.fsa	346.928	24	119
B, 281	GM778_C07_59R2_030.fsa	347.954	45	230
B, 282	GM778_C07_59R2_030.fsa	348.809	37	176
B, 283	GM778_C07_59R2_030.fsa	349.578	18	88
B, 284	GM778_C07_59R2_030.fsa	350.774	23	118
B, 285	GM778_C07_59R2_030.fsa	351.458	14	85
B, 286	GM778_C07_59R2_030.fsa	352.484	20	78
B, 287	GM778_C07_59R2_030.fsa	353.509	10	31
B, 288	GM778_C07_59R2_030.fsa	354.62	14	49
B, 289	GM778_C07_59R2_030.fsa	355.303	33	171
B, 290	GM778_C07_59R2_030.fsa	356.328	27	128
B, 291	GM778_C07_59R2_030.fsa	357.353	39	211
B, 292	GM778_C07_59R2_030.fsa	358.292	63	318
B, 293	GM778_C07_59R2_030.fsa	359.317	69	391
B, 294	GM778_C07_59R2_030.fsa	360.339	52	221
B, 295	GM778_C07_59R2_030.fsa	361.355	95	539
B, 296	GM778_C07_59R2_030.fsa	362.286	108	687
B, 297	GM778_C07_59R2_030.fsa	363.471	100	522
B, 298	GM778_C07_59R2_030.fsa	364.488	125	533
B, 299	GM778_C07_59R2_030.fsa	365.674	120	630
B, 300	GM778_C07_59R2_030.fsa	366.605	184	1045
B, 301	GM778_C07_59R2_030.fsa	367.707	252	1639
B, 302	GM778_C07_59R2_030.fsa	368.554	280	2075
B, 303	GM778_C07_59R2_030.fsa	369.571	367	2745
B, 304	GM778_C07_59R2_030.fsa	370.673	66	269
B, 305	GM778_C07_59R2_030.fsa	371.774	61	290
B, 306	GM778_C07_59R2_030.fsa	372.622	159	1005
B, 307	GM778_C07_59R2_030.fsa	373.639	212	1349
B, 308	GM778_C07_59R2_030.fsa	374.742	68	279
B, 309	GM778_C07_59R2_030.fsa	375.759	197	1394
B, 310	GM778_C07_59R2_030.fsa	376.692	420	3451
B, 311	GM778_C07_59R2_030.fsa	377.625	457	3660
B, 312	GM778_C07_59R2_030.fsa	378.728	19	59
B, 313	GM778_C07_59R2_030.fsa	379.745	99	612
B, 314	GM778_C07_59R2_030.fsa	380.774	127	872
B, 315	GM778_C07_59R2_030.fsa	381.72	158	1032
B, 316	GM778_C07_59R2_030.fsa	382.666	28	85
B, 317	GM778_C07_59R2_030.fsa	383.697	71	413
B, 318	GM778_C07_59R2_030.fsa	384.814	142	1080
B, 319	GM778_C07_59R2_030.fsa	385.759	184	1497
B, 320	GM778_C07_59R2_030.fsa	386.79	34	164
B, 321	GM778_C07_59R2_030.fsa	387.821	31	158
B, 322	GM778_C07_59R2_030.fsa	389.023	42	248
B, 323	GM778_C07_59R2_030.fsa	389.967	35	180
B, 324	GM778_C07_59R2_030.fsa	390.911	21	109
B, 325	GM778_C07_59R2_030.fsa	391.941	34	119
B, 326	GM778_C07_59R2_030.fsa	392.885	39	199
B, 327	GM778_C07_59R2_030.fsa	394.085	40	213
B, 328	GM778_C07_59R2_030.fsa	394.943	64	300
B, 329	GM778_C07_59R2_030.fsa	396.058	99	670
B, 330	GM778_C07_59R2_030.fsa	397.086	78	469
B, 331	GM778_C07_59R2_030.fsa	398.029	34	95
B, 332	GM778_C07_59R2_030.fsa	399.058	45	193
B, 333	GM778_C07_59R2_030.fsa	400	136	721
B, 334	GM778_C07_59R2_030.fsa	401.001	91	510
B, 335	GM778_C07_59R2_030.fsa	402.003	191	1460
B, 336	GM778_C07_59R2_030.fsa	402.924	256	2006
B, 337	GM778_C07_59R2_030.fsa	403.929	27	79
B, 338	GM778_C07_59R2_030.fsa	405.105	35	128
B, 339	GM778_C07_59R2_030.fsa	406.199	77	587
B, 340	GM778_C07_59R2_030.fsa	407.041	155	1443
B, 341	GM778_C07_59R2_030.fsa	407.97	209	2125
B, 342	GM778_C07_59R2_030.fsa	408.9	125	1053
B, 343	GM778_C07_59R2_030.fsa	410.171	47	149
B, 344	GM778_C07_59R2_030.fsa	411.359	30	123
B, 345	GM778_C07_59R2_030.fsa	412.125	60	242
B, 346	GM778_C07_59R2_030.fsa	413.147	18	52
B, 347	GM778_C07_59R2_030.fsa	414	58	221
B, 348	GM778_C07_59R2_030.fsa	415.32	188	1611
B, 349	GM778_C07_59R2_030.fsa	416.025	173	1755
B, 350	GM778_C07_59R2_030.fsa	416.995	162	1355
B, 351	GM778_C07_59R2_030.fsa	418.231	113	710
B, 352	GM778_C07_59R2_030.fsa	419.381	26	84
B, 353	GM778_C07_59R2_030.fsa	420.344	142	913
B, 354	GM778_C07_59R2_030.fsa	421.377	242	1722
B, 355	GM778_C07_59R2_030.fsa	422.494	76	367
B, 356	GM778_C07_59R2_030.fsa	423.524	204	1417
B, 357	GM778_C07_59R2_030.fsa	424.554	378	3009
B, 358	GM778_C07_59R2_030.fsa	425.669	100	433
B, 359	GM778_C07_59R2_030.fsa	426.697	185	1372
B, 360	GM778_C07_59R2_030.fsa	427.639	338	2661
B, 361	GM778_C07_59R2_030.fsa	428.581	61	255
B, 362	GM778_C07_59R2_030.fsa	429.778	166	1154
B, 363	GM778_C07_59R2_030.fsa	430.718	303	2554
B, 364	GM778_C07_59R2_030.fsa	431.743	52	185
B, 365	GM778_C07_59R2_030.fsa	432.767	108	680
B, 366	GM778_C07_59R2_030.fsa	433.705	274	2230
B, 367	GM778_C07_59R2_030.fsa	434.642	110	617
B, 368	GM778_C07_59R2_030.fsa	435.664	139	965
B, 369	GM778_C07_59R2_030.fsa	436.6	257	2011
B, 370	GM778_C07_59R2_030.fsa	437.621	35	137
B, 371	GM778_C07_59R2_030.fsa	438.811	120	866
B, 372	GM778_C07_59R2_030.fsa	439.745	300	2817
B, 373	GM778_C07_59R2_030.fsa	440.607	108	723
B, 374	GM778_C07_59R2_030.fsa	441.561	31	133
B, 375	GM778_C07_59R2_030.fsa	442.516	78	441
B, 376	GM778_C07_59R2_030.fsa	443.559	6	16
B, 377	GM778_C07_59R2_030.fsa	445.646	30	207
B, 378	GM778_C07_59R2_030.fsa	446.865	10	44
B, 379	GM778_C07_59R2_030.fsa	447.911	17	52
B, 380	GM778_C07_59R2_030.fsa	448.958	43	209
B, 381	GM778_C07_59R2_030.fsa	450.006	16	30
B, 382	GM778_C07_59R2_030.fsa	451.054	51	216
B, 383	GM778_C07_59R2_030.fsa	452.104	116	848
B, 384	GM778_C07_59R2_030.fsa	453.066	102	602
B, 385	GM778_C07_59R2_030.fsa	454.117	77	461
B, 386	GM778_C07_59R2_030.fsa	454.906	160	1127
B, 387	GM778_C07_59R2_030.fsa	457.099	17	30
B, 388	GM778_C07_59R2_030.fsa	458.153	146	1268
B, 389	GM778_C07_59R2_030.fsa	458.944	181	1827
B, 390	GM778_C07_59R2_030.fsa	459.824	70	516
B, 391	GM778_C07_59R2_030.fsa	460.962	164	1220
B, 392	GM778_C07_59R2_030.fsa	461.925	16	39
B, 393	GM778_C07_59R2_030.fsa	463.151	32	164
B, 394	GM778_C07_59R2_030.fsa	464.115	82	599
B, 395	GM778_C07_59R2_030.fsa	464.993	11	32
B, 396	GM778_C07_59R2_030.fsa	466.222	8	25
B, 397	GM778_C07_59R2_030.fsa	467.365	15	89
B, 398	GM778_C07_59R2_030.fsa	469.3	25	105
B, 399	GM778_C07_59R2_030.fsa	470.446	36	163
B, 400	GM778_C07_59R2_030.fsa	471.327	52	433
B, 401	GM778_C07_59R2_030.fsa	472.386	45	290
B, 402	GM778_C07_59R2_030.fsa	473.269	25	180
B, 403	GM778_C07_59R2_030.fsa	475.479	103	1000
B, 404	GM778_C07_59R2_030.fsa	477.605	40	270
B, 405	GM778_C07_59R2_030.fsa	478.491	29	226
B, 406	GM778_C07_59R2_030.fsa	479.467	48	301
O, 1	GM778_C07_59R2_030.fsa	20	5986	62777
O, 2	GM778_C07_59R2_030.fsa	40	4994	39391
O, 3	GM778_C07_59R2_030.fsa	60	9769	55653
O, 4	GM778_C07_59R2_030.fsa	80	6288	35978
O, 5	GM778_C07_59R2_030.fsa	100	9827	52579
O, 6	GM778_C07_59R2_030.fsa	114	11326	59121
O, 7	GM778_C07_59R2_030.fsa	120	8950	47798
O, 8	GM778_C07_59R2_030.fsa	140	7276	37742
O, 9	GM778_C07_59R2_030.fsa	160	8018	42199
O, 10	GM778_C07_59R2_030.fsa	180	9970	51165
O, 11	GM778_C07_59R2_030.fsa	200	7592	42067
O, 12	GM778_C07_59R2_030.fsa	214	7710	42721
O, 13	GM778_C07_59R2_030.fsa	220	6152	35800
O, 14	GM778_C07_59R2_030.fsa	240	8760	52443
O, 15	GM778_C07_59R2_030.fsa	250	4009	25319
O, 16	GM778_C07_59R2_030.fsa	260	6270	40300
O, 17	GM778_C07_59R2_030.fsa	280	6659	46423
O, 18	GM778_C07_59R2_030.fsa	300	6611	48448
O, 19	GM778_C07_59R2_030.fsa	314	4298	32655
O, 20	GM778_C07_59R2_030.fsa	320	4702	37132
O, 21	GM778_C07_59R2_030.fsa	340	5959	49605
O, 22	GM778_C07_59R2_030.fsa	360	4988	42796
O, 23	GM778_C07_59R2_030.fsa	380	3531	31871
O, 24	GM778_C07_59R2_030.fsa	400	4817	45677
O, 25	GM778_C07_59R2_030.fsa	414	4595	44410
O, 26	GM778_C07_59R2_030.fsa	420	4346	42199
O, 27	GM778_C07_59R2_030.fsa	440	5116	52176
O, 28	GM778_C07_59R2_030.fsa	460	5584	58908
O, 29	GM778_C07_59R2_030.fsa	480	5371	57655
O, 30	GM778_C07_59R2_030.fsa	500	2418	27038
O, 31	GM778_C07_59R2_030.fsa	514	2529	28726
O, 32	GM778_C07_59R2_030.fsa	520	5732	65744
O, 33	GM778_C07_59R2_030.fsa	540	4627	53697
O, 34	GM778_C07_59R2_030.fsa	560	3007	35674
O, 35	GM778_C07_59R2_030.fsa	580	4577	54269
O, 36	GM778_C07_59R2_030.fsa	600	3056	35928

## Sheet: 59R3
Dye/Sample Peak	Sample File Name	Size	Height	Area in Point
B, 1	GM778_C08_59R3_030.fsa	55.6392	1137	5370
B, 2	GM778_C08_59R3_030.fsa	56.8734	784	3589
B, 3	GM778_C08_59R3_030.fsa	57.7902	45	157
B, 4	GM778_C08_59R3_030.fsa	58.9006	2703	13128
B, 5	GM778_C08_59R3_030.fsa	60.105	342	1498
B, 6	GM778_C08_59R3_030.fsa	61.7801	1830	9164
B, 7	GM778_C08_59R3_030.fsa	63.1354	356	1655
B, 8	GM778_C08_59R3_030.fsa	63.9669	2055	10016
B, 9	GM778_C08_59R3_030.fsa	65.4173	1533	7312
B, 10	GM778_C08_59R3_030.fsa	66.9648	178	1017
B, 11	GM778_C08_59R3_030.fsa	68.3005	3529	18203
B, 12	GM778_C08_59R3_030.fsa	69.529	832	4189
B, 13	GM778_C08_59R3_030.fsa	70.8551	122	526
B, 14	GM778_C08_59R3_030.fsa	72.0747	179	737
B, 15	GM778_C08_59R3_030.fsa	73.189	253	985
B, 16	GM778_C08_59R3_030.fsa	74.199	740	3190
B, 17	GM778_C08_59R3_030.fsa	75.2061	134	500
B, 18	GM778_C08_59R3_030.fsa	75.9093	228	931
B, 19	GM778_C08_59R3_030.fsa	77.0115	1615	7664
B, 20	GM778_C08_59R3_030.fsa	78.21	922	4423
B, 21	GM778_C08_59R3_030.fsa	79.0067	1272	6584
B, 22	GM778_C08_59R3_030.fsa	79.8016	1437	7369
B, 23	GM778_C08_59R3_030.fsa	80.8875	1237	5773
B, 24	GM778_C08_59R3_030.fsa	81.7737	29	47
B, 25	GM778_C08_59R3_030.fsa	82.7569	3718	18545
B, 26	GM778_C08_59R3_030.fsa	84.0327	170	697
B, 27	GM778_C08_59R3_030.fsa	85.4037	179	645
B, 28	GM778_C08_59R3_030.fsa	86.5764	1460	6727
B, 29	GM778_C08_59R3_030.fsa	87.6494	1772	8626
B, 30	GM778_C08_59R3_030.fsa	88.4286	538	2354
B, 31	GM778_C08_59R3_030.fsa	89.4012	916	4377
B, 32	GM778_C08_59R3_030.fsa	90.1782	185	758
B, 33	GM778_C08_59R3_030.fsa	91.3419	3337	15709
B, 34	GM778_C08_59R3_030.fsa	92.1165	47	167
B, 35	GM778_C08_59R3_030.fsa	93.0833	268	1069
B, 36	GM778_C08_59R3_030.fsa	94.3379	1433	6546
B, 37	GM778_C08_59R3_030.fsa	95.59	185	896
B, 38	GM778_C08_59R3_030.fsa	96.4553	1355	6270
B, 39	GM778_C08_59R3_030.fsa	97.7031	2330	11289
B, 40	GM778_C08_59R3_030.fsa	98.6612	501	2376
B, 41	GM778_C08_59R3_030.fsa	100	161	713
B, 42	GM778_C08_59R3_030.fsa	100.876	1535	7567
B, 43	GM778_C08_59R3_030.fsa	102.041	2358	11505
B, 44	GM778_C08_59R3_030.fsa	102.816	82	378
B, 45	GM778_C08_59R3_030.fsa	103.88	343	1466
B, 46	GM778_C08_59R3_030.fsa	105.037	485	2202
B, 47	GM778_C08_59R3_030.fsa	106.192	740	3588
B, 48	GM778_C08_59R3_030.fsa	107.055	1011	4731
B, 49	GM778_C08_59R3_030.fsa	108.204	624	2772
B, 50	GM778_C08_59R3_030.fsa	109.16	448	2008
B, 51	GM778_C08_59R3_030.fsa	110.494	217	970
B, 52	GM778_C08_59R3_030.fsa	111.824	227	938
B, 53	GM778_C08_59R3_030.fsa	112.771	1392	6776
B, 54	GM778_C08_59R3_030.fsa	113.811	75	355
B, 55	GM778_C08_59R3_030.fsa	114.929	1058	5480
B, 56	GM778_C08_59R3_030.fsa	115.855	1193	5774
B, 57	GM778_C08_59R3_030.fsa	116.964	152	690
B, 58	GM778_C08_59R3_030.fsa	118.163	627	3046
B, 59	GM778_C08_59R3_030.fsa	119.082	1476	7355
B, 60	GM778_C08_59R3_030.fsa	119.817	56	211
B, 61	GM778_C08_59R3_030.fsa	121.004	5034	24337
B, 62	GM778_C08_59R3_030.fsa	122.556	1631	7548
B, 63	GM778_C08_59R3_030.fsa	123.286	38	168
B, 64	GM778_C08_59R3_030.fsa	124.108	2982	13660
B, 65	GM778_C08_59R3_030.fsa	125.295	1146	4983
B, 66	GM778_C08_59R3_030.fsa	126.117	158	541
B, 67	GM778_C08_59R3_030.fsa	126.938	617	2545
B, 68	GM778_C08_59R3_030.fsa	128.125	950	4267
B, 69	GM778_C08_59R3_030.fsa	129.039	157	630
B, 70	GM778_C08_59R3_030.fsa	130.135	265	1067
B, 71	GM778_C08_59R3_030.fsa	130.956	137	556
B, 72	GM778_C08_59R3_030.fsa	132.326	2461	11814
B, 73	GM778_C08_59R3_030.fsa	133.331	275	1292
B, 74	GM778_C08_59R3_030.fsa	134.518	502	2252
B, 75	GM778_C08_59R3_030.fsa	135.615	5871	28239
B, 76	GM778_C08_59R3_030.fsa	136.619	1083	5183
B, 77	GM778_C08_59R3_030.fsa	137.716	177	683
B, 78	GM778_C08_59R3_030.fsa	138.812	5315	25381
B, 79	GM778_C08_59R3_030.fsa	139.817	909	4217
B, 80	GM778_C08_59R3_030.fsa	140.931	503	2276
B, 81	GM778_C08_59R3_030.fsa	142.049	5275	24952
B, 82	GM778_C08_59R3_030.fsa	143.073	910	4219
B, 83	GM778_C08_59R3_030.fsa	144.19	252	926
B, 84	GM778_C08_59R3_030.fsa	145.307	3798	18063
B, 85	GM778_C08_59R3_030.fsa	146.331	798	3437
B, 86	GM778_C08_59R3_030.fsa	147.447	2639	12321
B, 87	GM778_C08_59R3_030.fsa	148.471	2260	10284
B, 88	GM778_C08_59R3_030.fsa	149.587	746	3127
B, 89	GM778_C08_59R3_030.fsa	150.331	164	572
B, 90	GM778_C08_59R3_030.fsa	151.261	2954	13595
B, 91	GM778_C08_59R3_030.fsa	152.284	130	418
B, 92	GM778_C08_59R3_030.fsa	153.4	280	1202
B, 93	GM778_C08_59R3_030.fsa	154.516	1583	7218
B, 94	GM778_C08_59R3_030.fsa	155.539	1414	6807
B, 95	GM778_C08_59R3_030.fsa	156.282	139	625
B, 96	GM778_C08_59R3_030.fsa	157.305	888	4092
B, 97	GM778_C08_59R3_030.fsa	158.327	229	930
B, 98	GM778_C08_59R3_030.fsa	159.442	1739	8389
B, 99	GM778_C08_59R3_030.fsa	160.274	746	3424
B, 100	GM778_C08_59R3_030.fsa	161.278	895	4186
B, 101	GM778_C08_59R3_030.fsa	162.282	74	254
B, 102	GM778_C08_59R3_030.fsa	163.103	116	450
B, 103	GM778_C08_59R3_030.fsa	164.197	1348	6331
B, 104	GM778_C08_59R3_030.fsa	165.291	329	1409
B, 105	GM778_C08_59R3_030.fsa	166.384	226	949
B, 106	GM778_C08_59R3_030.fsa	167.385	242	1110
B, 107	GM778_C08_59R3_030.fsa	168.659	1361	6629
B, 108	GM778_C08_59R3_030.fsa	169.66	246	1103
B, 109	GM778_C08_59R3_030.fsa	170.478	621	3070
B, 110	GM778_C08_59R3_030.fsa	171.296	738	3690
B, 111	GM778_C08_59R3_030.fsa	172.567	375	1637
B, 112	GM778_C08_59R3_030.fsa	173.656	65	221
B, 113	GM778_C08_59R3_030.fsa	174.745	2179	10498
B, 114	GM778_C08_59R3_030.fsa	175.743	556	2627
B, 115	GM778_C08_59R3_030.fsa	176.921	642	2899
B, 116	GM778_C08_59R3_030.fsa	178.008	243	882
B, 117	GM778_C08_59R3_030.fsa	178.823	2316	10880
B, 118	GM778_C08_59R3_030.fsa	179.819	3869	19383
B, 119	GM778_C08_59R3_030.fsa	181.01	492	2013
B, 120	GM778_C08_59R3_030.fsa	181.928	408	1692
B, 121	GM778_C08_59R3_030.fsa	182.754	1635	7553
B, 122	GM778_C08_59R3_030.fsa	183.854	630	2586
B, 123	GM778_C08_59R3_030.fsa	184.77	352	1388
B, 124	GM778_C08_59R3_030.fsa	185.96	242	1018
B, 125	GM778_C08_59R3_030.fsa	186.967	906	4363
B, 126	GM778_C08_59R3_030.fsa	188.156	69	259
B, 127	GM778_C08_59R3_030.fsa	189.07	3464	17362
B, 128	GM778_C08_59R3_030.fsa	190.166	292	1238
B, 129	GM778_C08_59R3_030.fsa	191.353	1984	9740
B, 130	GM778_C08_59R3_030.fsa	192.356	253	1037
B, 131	GM778_C08_59R3_030.fsa	193.268	164	613
B, 132	GM778_C08_59R3_030.fsa	194.27	116	455
B, 133	GM778_C08_59R3_030.fsa	195.363	511	2233
B, 134	GM778_C08_59R3_030.fsa	196.364	235	836
B, 135	GM778_C08_59R3_030.fsa	197.365	1790	8591
B, 136	GM778_C08_59R3_030.fsa	198.456	996	4492
B, 137	GM778_C08_59R3_030.fsa	199.455	2025	9558
B, 138	GM778_C08_59R3_030.fsa	200.534	757	3420
B, 139	GM778_C08_59R3_030.fsa	201.513	929	4140
B, 140	GM778_C08_59R3_030.fsa	202.493	515	2208
B, 141	GM778_C08_59R3_030.fsa	203.384	172	656
B, 142	GM778_C08_59R3_030.fsa	204.631	359	1668
B, 143	GM778_C08_59R3_030.fsa	205.612	251	1088
B, 144	GM778_C08_59R3_030.fsa	206.681	312	1340
B, 145	GM778_C08_59R3_030.fsa	207.662	697	3370
B, 146	GM778_C08_59R3_030.fsa	208.733	211	1022
B, 147	GM778_C08_59R3_030.fsa	209.536	952	4674
B, 148	GM778_C08_59R3_030.fsa	210.607	789	3963
B, 149	GM778_C08_59R3_030.fsa	211.767	106	476
B, 150	GM778_C08_59R3_030.fsa	212.839	243	1150
B, 151	GM778_C08_59R3_030.fsa	213.911	1876	10086
B, 152	GM778_C08_59R3_030.fsa	214.909	185	991
B, 153	GM778_C08_59R3_030.fsa	215.818	89	453
B, 154	GM778_C08_59R3_030.fsa	216.909	133	537
B, 155	GM778_C08_59R3_030.fsa	217.909	1996	10375
B, 156	GM778_C08_59R3_030.fsa	219	340	1613
B, 157	GM778_C08_59R3_030.fsa	219.909	194	915
B, 158	GM778_C08_59R3_030.fsa	220.62	125	500
B, 159	GM778_C08_59R3_030.fsa	221.595	2955	15530
B, 160	GM778_C08_59R3_030.fsa	222.835	98	477
B, 161	GM778_C08_59R3_030.fsa	223.987	362	1839
B, 162	GM778_C08_59R3_030.fsa	225.138	251	1031
B, 163	GM778_C08_59R3_030.fsa	226.201	1196	5771
B, 164	GM778_C08_59R3_030.fsa	227.263	893	4013
B, 165	GM778_C08_59R3_030.fsa	228.325	1562	7653
B, 166	GM778_C08_59R3_030.fsa	229.387	744	3287
B, 167	GM778_C08_59R3_030.fsa	230.449	1679	8150
B, 168	GM778_C08_59R3_030.fsa	231.511	641	2878
B, 169	GM778_C08_59R3_030.fsa	232.573	1486	7486
B, 170	GM778_C08_59R3_030.fsa	233.546	621	2877
B, 171	GM778_C08_59R3_030.fsa	234.695	1430	7351
B, 172	GM778_C08_59R3_030.fsa	235.668	657	2953
B, 173	GM778_C08_59R3_030.fsa	236.729	1470	7332
B, 174	GM778_C08_59R3_030.fsa	237.79	649	3100
B, 175	GM778_C08_59R3_030.fsa	238.851	1047	5292
B, 176	GM778_C08_59R3_030.fsa	239.823	440	1958
B, 177	GM778_C08_59R3_030.fsa	240.915	960	4754
B, 178	GM778_C08_59R3_030.fsa	241.919	1673	9226
B, 179	GM778_C08_59R3_030.fsa	242.923	117	431
B, 180	GM778_C08_59R3_030.fsa	243.925	1677	9006
B, 181	GM778_C08_59R3_030.fsa	244.925	469	2163
B, 182	GM778_C08_59R3_030.fsa	245.743	45	105
B, 183	GM778_C08_59R3_030.fsa	246.923	175	849
B, 184	GM778_C08_59R3_030.fsa	247.92	96	487
B, 185	GM778_C08_59R3_030.fsa	249.006	84	456
B, 186	GM778_C08_59R3_030.fsa	249.91	514	3168
B, 187	GM778_C08_59R3_030.fsa	250.789	78	441
B, 188	GM778_C08_59R3_030.fsa	251.751	532	3142
B, 189	GM778_C08_59R3_030.fsa	252.625	29	85
B, 190	GM778_C08_59R3_030.fsa	253.584	563	3036
B, 191	GM778_C08_59R3_030.fsa	254.542	54	234
B, 192	GM778_C08_59R3_030.fsa	255.586	61	262
B, 193	GM778_C08_59R3_030.fsa	256.454	175	828
B, 194	GM778_C08_59R3_030.fsa	257.58	390	2138
B, 195	GM778_C08_59R3_030.fsa	258.532	102	409
B, 196	GM778_C08_59R3_030.fsa	259.569	236	1255
B, 197	GM778_C08_59R3_030.fsa	260.706	135	692
B, 198	GM778_C08_59R3_030.fsa	261.678	509	2802
B, 199	GM778_C08_59R3_030.fsa	262.737	50	218
B, 200	GM778_C08_59R3_030.fsa	263.798	534	3066
B, 201	GM778_C08_59R3_030.fsa	264.77	92	462
B, 202	GM778_C08_59R3_030.fsa	265.83	583	3365
B, 203	GM778_C08_59R3_030.fsa	266.891	87	389
B, 204	GM778_C08_59R3_030.fsa	267.864	585	3391
B, 205	GM778_C08_59R3_030.fsa	268.837	66	255
B, 206	GM778_C08_59R3_030.fsa	269.899	563	3211
B, 207	GM778_C08_59R3_030.fsa	270.961	65	256
B, 208	GM778_C08_59R3_030.fsa	271.935	574	3376
B, 209	GM778_C08_59R3_030.fsa	273.086	72	376
B, 210	GM778_C08_59R3_030.fsa	273.883	575	3595
B, 211	GM778_C08_59R3_030.fsa	275.035	60	244
B, 212	GM778_C08_59R3_030.fsa	275.921	454	2644
B, 213	GM778_C08_59R3_030.fsa	277.073	45	197
B, 214	GM778_C08_59R3_030.fsa	277.96	328	1956
B, 215	GM778_C08_59R3_030.fsa	279.113	20	77
B, 216	GM778_C08_59R3_030.fsa	280	50	221
B, 217	GM778_C08_59R3_030.fsa	280.877	71	341
B, 218	GM778_C08_59R3_030.fsa	281.929	75	329
B, 219	GM778_C08_59R3_030.fsa	282.806	217	1255
B, 220	GM778_C08_59R3_030.fsa	283.682	90	413
B, 221	GM778_C08_59R3_030.fsa	284.82	204	1191
B, 222	GM778_C08_59R3_030.fsa	285.783	61	227
B, 223	GM778_C08_59R3_030.fsa	286.833	473	2833
B, 224	GM778_C08_59R3_030.fsa	287.795	89	343
B, 225	GM778_C08_59R3_030.fsa	288.844	2266	14808
B, 226	GM778_C08_59R3_030.fsa	289.717	117	616
B, 227	GM778_C08_59R3_030.fsa	290.765	113	568
B, 228	GM778_C08_59R3_030.fsa	291.725	690	4225
B, 229	GM778_C08_59R3_030.fsa	292.772	60	238
B, 230	GM778_C08_59R3_030.fsa	293.732	774	4664
B, 231	GM778_C08_59R3_030.fsa	294.777	398	2321
B, 232	GM778_C08_59R3_030.fsa	295.649	148	709
B, 233	GM778_C08_59R3_030.fsa	296.781	218	1222
B, 234	GM778_C08_59R3_030.fsa	297.651	338	1950
B, 235	GM778_C08_59R3_030.fsa	298.696	294	1722
B, 236	GM778_C08_59R3_030.fsa	299.565	213	1224
B, 237	GM778_C08_59R3_030.fsa	300.6	47	178
B, 238	GM778_C08_59R3_030.fsa	301.545	1261	8317
B, 239	GM778_C08_59R3_030.fsa	302.578	654	4087
B, 240	GM778_C08_59R3_030.fsa	303.785	1382	8883
B, 241	GM778_C08_59R3_030.fsa	304.823	372	2342
B, 242	GM778_C08_59R3_030.fsa	306.644	1098	6899
B, 243	GM778_C08_59R3_030.fsa	307.949	211	1086
B, 244	GM778_C08_59R3_030.fsa	309.171	116	639
B, 245	GM778_C08_59R3_030.fsa	310.133	77	392
B, 246	GM778_C08_59R3_030.fsa	311.36	384	2365
B, 247	GM778_C08_59R3_030.fsa	312.414	71	284
B, 248	GM778_C08_59R3_030.fsa	313.471	184	906
B, 249	GM778_C08_59R3_030.fsa	314.545	528	3308
B, 250	GM778_C08_59R3_030.fsa	315.634	98	489
B, 251	GM778_C08_59R3_030.fsa	316.633	948	6289
B, 252	GM778_C08_59R3_030.fsa	317.724	448	2808
B, 253	GM778_C08_59R3_030.fsa	318.725	33	99
B, 254	GM778_C08_59R3_030.fsa	319.818	1005	6370
B, 255	GM778_C08_59R3_030.fsa	320.885	41	113
B, 256	GM778_C08_59R3_030.fsa	321.945	119	641
B, 257	GM778_C08_59R3_030.fsa	322.915	32	102
B, 258	GM778_C08_59R3_030.fsa	323.973	345	2110
B, 259	GM778_C08_59R3_030.fsa	324.853	92	494
B, 260	GM778_C08_59R3_030.fsa	325.819	124	711
B, 261	GM778_C08_59R3_030.fsa	326.697	92	368
B, 262	GM778_C08_59R3_030.fsa	327.836	643	4218
B, 263	GM778_C08_59R3_030.fsa	328.974	35	114
B, 264	GM778_C08_59R3_030.fsa	329.935	785	5264
B, 265	GM778_C08_59R3_030.fsa	331.07	95	415
B, 266	GM778_C08_59R3_030.fsa	332.116	526	3417
B, 267	GM778_C08_59R3_030.fsa	333.073	145	811
B, 268	GM778_C08_59R3_030.fsa	334.029	57	237
B, 269	GM778_C08_59R3_030.fsa	335.071	208	1224
B, 270	GM778_C08_59R3_030.fsa	336.025	238	1426
B, 271	GM778_C08_59R3_030.fsa	337.15	143	780
B, 272	GM778_C08_59R3_030.fsa	338.188	126	639
B, 273	GM778_C08_59R3_030.fsa	339.31	65	370
B, 274	GM778_C08_59R3_030.fsa	340.353	23	93
B, 275	GM778_C08_59R3_030.fsa	341.411	148	1033
B, 276	GM778_C08_59R3_030.fsa	342.381	37	123
B, 277	GM778_C08_59R3_030.fsa	343.527	271	1955
B, 278	GM778_C08_59R3_030.fsa	344.409	107	710
B, 279	GM778_C08_59R3_030.fsa	345.379	15	52
B, 280	GM778_C08_59R3_030.fsa	346.26	51	288
B, 281	GM778_C08_59R3_030.fsa	347.142	43	233
B, 282	GM778_C08_59R3_030.fsa	348.111	42	263
B, 283	GM778_C08_59R3_030.fsa	348.992	41	234
B, 284	GM778_C08_59R3_030.fsa	350.138	15	74
B, 285	GM778_C08_59R3_030.fsa	351.019	18	85
B, 286	GM778_C08_59R3_030.fsa	351.988	28	93
B, 287	GM778_C08_59R3_030.fsa	352.957	19	78
B, 288	GM778_C08_59R3_030.fsa	353.837	43	132
B, 289	GM778_C08_59R3_030.fsa	354.806	23	94
B, 290	GM778_C08_59R3_030.fsa	355.774	31	131
B, 291	GM778_C08_59R3_030.fsa	356.743	35	134
B, 292	GM778_C08_59R3_030.fsa	357.535	50	246
B, 293	GM778_C08_59R3_030.fsa	358.592	77	443
B, 294	GM778_C08_59R3_030.fsa	359.736	82	457
B, 295	GM778_C08_59R3_030.fsa	360.695	63	293
B, 296	GM778_C08_59R3_030.fsa	361.651	87	465
B, 297	GM778_C08_59R3_030.fsa	362.693	107	610
B, 298	GM778_C08_59R3_030.fsa	363.823	118	579
B, 299	GM778_C08_59R3_030.fsa	364.952	149	731
B, 300	GM778_C08_59R3_030.fsa	365.909	161	796
B, 301	GM778_C08_59R3_030.fsa	366.952	214	1219
B, 302	GM778_C08_59R3_030.fsa	367.908	277	1836
B, 303	GM778_C08_59R3_030.fsa	368.864	328	2308
B, 304	GM778_C08_59R3_030.fsa	369.908	418	2929
B, 305	GM778_C08_59R3_030.fsa	370.951	75	331
B, 306	GM778_C08_59R3_030.fsa	371.995	99	421
B, 307	GM778_C08_59R3_030.fsa	373.038	194	1114
B, 308	GM778_C08_59R3_030.fsa	373.995	241	1534
B, 309	GM778_C08_59R3_030.fsa	374.952	91	442
B, 310	GM778_C08_59R3_030.fsa	375.996	252	1605
B, 311	GM778_C08_59R3_030.fsa	376.954	474	3669
B, 312	GM778_C08_59R3_030.fsa	377.911	505	3730
B, 313	GM778_C08_59R3_030.fsa	379.042	36	143
B, 314	GM778_C08_59R3_030.fsa	380	103	563
B, 315	GM778_C08_59R3_030.fsa	380.973	149	906
B, 316	GM778_C08_59R3_030.fsa	381.945	165	1034
B, 317	GM778_C08_59R3_030.fsa	382.918	29	83
B, 318	GM778_C08_59R3_030.fsa	383.979	84	477
B, 319	GM778_C08_59R3_030.fsa	385.129	161	1244
B, 320	GM778_C08_59R3_030.fsa	386.013	226	1645
B, 321	GM778_C08_59R3_030.fsa	387.075	67	332
B, 322	GM778_C08_59R3_030.fsa	388.225	28	101
B, 323	GM778_C08_59R3_030.fsa	389.198	41	183
B, 324	GM778_C08_59R3_030.fsa	390.26	42	233
B, 325	GM778_C08_59R3_030.fsa	391.322	30	140
B, 326	GM778_C08_59R3_030.fsa	392.119	24	118
B, 327	GM778_C08_59R3_030.fsa	393.27	38	151
B, 328	GM778_C08_59R3_030.fsa	394.421	53	243
B, 329	GM778_C08_59R3_030.fsa	395.394	70	358
B, 330	GM778_C08_59R3_030.fsa	396.368	111	723
B, 331	GM778_C08_59R3_030.fsa	397.254	85	456
B, 332	GM778_C08_59R3_030.fsa	398.406	36	137
B, 333	GM778_C08_59R3_030.fsa	399.38	64	254
B, 334	GM778_C08_59R3_030.fsa	400.348	139	726
B, 335	GM778_C08_59R3_030.fsa	401.219	109	597
B, 336	GM778_C08_59R3_030.fsa	402.264	215	1460
B, 337	GM778_C08_59R3_030.fsa	403.31	311	2175
B, 338	GM778_C08_59R3_030.fsa	404.358	31	139
B, 339	GM778_C08_59R3_030.fsa	405.406	38	142
B, 340	GM778_C08_59R3_030.fsa	406.542	87	565
B, 341	GM778_C08_59R3_030.fsa	407.505	160	1361
B, 342	GM778_C08_59R3_030.fsa	408.468	237	2040
B, 343	GM778_C08_59R3_030.fsa	409.432	134	1013
B, 344	GM778_C08_59R3_030.fsa	410.572	35	125
B, 345	GM778_C08_59R3_030.fsa	411.626	42	205
B, 346	GM778_C08_59R3_030.fsa	412.505	60	264
B, 347	GM778_C08_59R3_030.fsa	413.472	35	168
B, 348	GM778_C08_59R3_030.fsa	414.447	78	352
B, 349	GM778_C08_59R3_030.fsa	415.341	55	276
B, 350	GM778_C08_59R3_030.fsa	416.504	72	351
B, 351	GM778_C08_59R3_030.fsa	417.489	83	364
B, 352	GM778_C08_59R3_030.fsa	418.654	62	341
B, 353	GM778_C08_59R3_030.fsa	419.551	139	1229
B, 354	GM778_C08_59R3_030.fsa	420.71	243	1965
B, 355	GM778_C08_59R3_030.fsa	421.775	262	1679
B, 356	GM778_C08_59R3_030.fsa	422.841	113	523
B, 357	GM778_C08_59R3_030.fsa	423.995	235	1630
B, 358	GM778_C08_59R3_030.fsa	424.883	428	3081
B, 359	GM778_C08_59R3_030.fsa	425.949	97	410
B, 360	GM778_C08_59R3_030.fsa	427.015	251	1602
B, 361	GM778_C08_59R3_030.fsa	427.992	387	2866
B, 362	GM778_C08_59R3_030.fsa	429.058	73	378
B, 363	GM778_C08_59R3_030.fsa	430.036	215	1363
B, 364	GM778_C08_59R3_030.fsa	431.014	371	2685
B, 365	GM778_C08_59R3_030.fsa	432.17	67	246
B, 366	GM778_C08_59R3_030.fsa	433.148	166	752
B, 367	GM778_C08_59R3_030.fsa	434.038	301	2146
B, 368	GM778_C08_59R3_030.fsa	435.016	116	623
B, 369	GM778_C08_59R3_030.fsa	436.084	146	949
B, 370	GM778_C08_59R3_030.fsa	437.062	284	1820
B, 371	GM778_C08_59R3_030.fsa	438.041	63	280
B, 372	GM778_C08_59R3_030.fsa	439.199	150	1036
B, 373	GM778_C08_59R3_030.fsa	440.09	330	2795
B, 374	GM778_C08_59R3_030.fsa	441.08	131	909
B, 375	GM778_C08_59R3_030.fsa	441.891	46	187
B, 376	GM778_C08_59R3_030.fsa	442.972	100	470
B, 377	GM778_C08_59R3_030.fsa	443.874	10	37
B, 378	GM778_C08_59R3_030.fsa	445.137	9	18
B, 379	GM778_C08_59R3_030.fsa	446.22	18	56
B, 380	GM778_C08_59R3_030.fsa	447.304	24	93
B, 381	GM778_C08_59R3_030.fsa	448.299	31	98
B, 382	GM778_C08_59R3_030.fsa	449.293	63	258
B, 383	GM778_C08_59R3_030.fsa	450.289	27	88
B, 384	GM778_C08_59R3_030.fsa	451.466	75	297
B, 385	GM778_C08_59R3_030.fsa	452.462	168	1042
B, 386	GM778_C08_59R3_030.fsa	453.369	146	807
B, 387	GM778_C08_59R3_030.fsa	454.548	102	625
B, 388	GM778_C08_59R3_030.fsa	455.455	193	1206
B, 389	GM778_C08_59R3_030.fsa	456.454	26	90
B, 390	GM778_C08_59R3_030.fsa	457.545	35	133
B, 391	GM778_C08_59R3_030.fsa	458.454	179	1399
B, 392	GM778_C08_59R3_030.fsa	459.454	218	1824
B, 393	GM778_C08_59R3_030.fsa	460.361	93	601
B, 394	GM778_C08_59R3_030.fsa	461.444	188	1276
B, 395	GM778_C08_59R3_030.fsa	462.347	37	144
B, 396	GM778_C08_59R3_030.fsa	463.522	57	277
B, 397	GM778_C08_59R3_030.fsa	464.427	107	686
B, 398	GM778_C08_59R3_030.fsa	465.513	30	125
B, 399	GM778_C08_59R3_030.fsa	466.51	9	31
B, 400	GM778_C08_59R3_030.fsa	467.598	21	82
B, 401	GM778_C08_59R3_030.fsa	468.506	12	51
B, 402	GM778_C08_59R3_030.fsa	469.869	19	82
B, 403	GM778_C08_59R3_030.fsa	470.869	27	147
B, 404	GM778_C08_59R3_030.fsa	471.688	63	394
B, 405	GM778_C08_59R3_030.fsa	472.781	55	320
B, 406	GM778_C08_59R3_030.fsa	473.875	36	165
B, 407	GM778_C08_59R3_030.fsa	474.878	74	538
B, 408	GM778_C08_59R3_030.fsa	475.791	119	992
B, 409	GM778_C08_59R3_030.fsa	476.796	22	84
B, 410	GM778_C08_59R3_030.fsa	477.802	36	203
B, 411	GM778_C08_59R3_030.fsa	478.626	34	174
B, 412	GM778_C08_59R3_030.fsa	479.817	54	358
O, 1	GM778_C08_59R3_030.fsa	20	6395	65619
O, 2	GM778_C08_59R3_030.fsa	40	5800	42251
O, 3	GM778_C08_59R3_030.fsa	60	10871	61153
O, 4	GM778_C08_59R3_030.fsa	80	7283	40713
O, 5	GM778_C08_59R3_030.fsa	100	11419	59322
O, 6	GM778_C08_59R3_030.fsa	114	12950	66852
O, 7	GM778_C08_59R3_030.fsa	120	10172	53531
O, 8	GM778_C08_59R3_030.fsa	140	8458	41582
O, 9	GM778_C08_59R3_030.fsa	160	8769	45341
O, 10	GM778_C08_59R3_030.fsa	180	10405	54048
O, 11	GM778_C08_59R3_030.fsa	200	8104	42328
O, 12	GM778_C08_59R3_030.fsa	214	7890	42512
O, 13	GM778_C08_59R3_030.fsa	220	6377	35263
O, 14	GM778_C08_59R3_030.fsa	240	8879	51304
O, 15	GM778_C08_59R3_030.fsa	250	4094	24378
O, 16	GM778_C08_59R3_030.fsa	260	6292	39109
O, 17	GM778_C08_59R3_030.fsa	280	6904	44717
O, 18	GM778_C08_59R3_030.fsa	300	6864	46529
O, 19	GM778_C08_59R3_030.fsa	314	4456	31319
O, 20	GM778_C08_59R3_030.fsa	320	4845	35297
O, 21	GM778_C08_59R3_030.fsa	340	6222	47315
O, 22	GM778_C08_59R3_030.fsa	360	5127	41215
O, 23	GM778_C08_59R3_030.fsa	380	3727	31283
O, 24	GM778_C08_59R3_030.fsa	400	5192	44963
O, 25	GM778_C08_59R3_030.fsa	414	4917	43373
O, 26	GM778_C08_59R3_030.fsa	420	4573	41335
O, 27	GM778_C08_59R3_030.fsa	440	5539	51824
O, 28	GM778_C08_59R3_030.fsa	460	6179	58796
O, 29	GM778_C08_59R3_030.fsa	480	5896	57455
O, 30	GM778_C08_59R3_030.fsa	500	2696	26314
O, 31	GM778_C08_59R3_030.fsa	514	2758	28766
O, 32	GM778_C08_59R3_030.fsa	520	6273	64406
O, 33	GM778_C08_59R3_030.fsa	540	5125	53423
O, 34	GM778_C08_59R3_030.fsa	560	3267	34945
O, 35	GM778_C08_59R3_030.fsa	580	5035	53386
O, 36	GM778_C08_59R3_030.fsa	600	3267	34699

## Sheet: 59R4
Dye/Sample Peak	Sample File Name	Size	Height	Area in Point
B, 1	GM778_C09_59R4_038.fsa	55.6405	977	4613
B, 2	GM778_C09_59R4_038.fsa	56.8746	688	3168
B, 3	GM778_C09_59R4_038.fsa	57.6897	52	186
B, 4	GM778_C09_59R4_038.fsa	58.9012	2325	11234
B, 5	GM778_C09_59R4_038.fsa	60.1029	269	1273
B, 6	GM778_C09_59R4_038.fsa	61.7441	1516	7706
B, 7	GM778_C09_59R4_038.fsa	63.1729	292	1317
B, 8	GM778_C09_59R4_038.fsa	63.9863	1653	8444
B, 9	GM778_C09_59R4_038.fsa	65.4045	1261	6144
B, 10	GM778_C09_59R4_038.fsa	66.9167	141	748
B, 11	GM778_C09_59R4_038.fsa	68.3211	2980	15470
B, 12	GM778_C09_59R4_038.fsa	69.5198	666	3493
B, 13	GM778_C09_59R4_038.fsa	70.9121	103	418
B, 14	GM778_C09_59R4_038.fsa	72.1005	162	644
B, 15	GM778_C09_59R4_038.fsa	73.1856	214	839
B, 16	GM778_C09_59R4_038.fsa	74.2668	589	2632
B, 17	GM778_C09_59R4_038.fsa	75.2464	121	423
B, 18	GM778_C09_59R4_038.fsa	75.9301	167	657
B, 19	GM778_C09_59R4_038.fsa	77.0987	1413	6696
B, 20	GM778_C09_59R4_038.fsa	78.1658	769	3584
B, 21	GM778_C09_59R4_038.fsa	78.9395	1104	6106
B, 22	GM778_C09_59R4_038.fsa	79.7111	1255	6148
B, 23	GM778_C09_59R4_038.fsa	80.7716	1075	4950
B, 24	GM778_C09_59R4_038.fsa	82.7932	3288	16802
B, 25	GM778_C09_59R4_038.fsa	84.042	167	754
B, 26	GM778_C09_59R4_038.fsa	85.3846	185	703
B, 27	GM778_C09_59R4_038.fsa	86.5336	1292	6199
B, 28	GM778_C09_59R4_038.fsa	87.6808	1596	7973
B, 29	GM778_C09_59R4_038.fsa	88.4447	486	2240
B, 30	GM778_C09_59R4_038.fsa	89.3984	843	4096
B, 31	GM778_C09_59R4_038.fsa	90.1605	166	701
B, 32	GM778_C09_59R4_038.fsa	91.3023	2865	14294
B, 33	GM778_C09_59R4_038.fsa	92.1576	73	251
B, 34	GM778_C09_59R4_038.fsa	93.0118	239	996
B, 35	GM778_C09_59R4_038.fsa	94.3388	1259	6030
B, 36	GM778_C09_59R4_038.fsa	95.569	168	723
B, 37	GM778_C09_59R4_038.fsa	96.4194	1160	5493
B, 38	GM778_C09_59R4_038.fsa	97.6462	2096	10119
B, 39	GM778_C09_59R4_038.fsa	98.6828	450	2094
B, 40	GM778_C09_59R4_038.fsa	100	109	488
B, 41	GM778_C09_59R4_038.fsa	100.864	1355	6534
B, 42	GM778_C09_59R4_038.fsa	102.013	2070	10131
B, 43	GM778_C09_59R4_038.fsa	102.777	69	302
B, 44	GM778_C09_59R4_038.fsa	103.826	261	1152
B, 45	GM778_C09_59R4_038.fsa	105.063	392	1701
B, 46	GM778_C09_59R4_038.fsa	106.201	651	2957
B, 47	GM778_C09_59R4_038.fsa	107.053	848	4193
B, 48	GM778_C09_59R4_038.fsa	108.187	523	2279
B, 49	GM778_C09_59R4_038.fsa	109.224	383	1678
B, 50	GM778_C09_59R4_038.fsa	110.446	174	847
B, 51	GM778_C09_59R4_038.fsa	111.758	199	1031
B, 52	GM778_C09_59R4_038.fsa	112.787	1232	6346
B, 53	GM778_C09_59R4_038.fsa	113.72	80	375
B, 54	GM778_C09_59R4_038.fsa	115.007	926	4646
B, 55	GM778_C09_59R4_038.fsa	115.829	1028	5134
B, 56	GM778_C09_59R4_038.fsa	116.922	126	611
B, 57	GM778_C09_59R4_038.fsa	118.193	574	2878
B, 58	GM778_C09_59R4_038.fsa	119.097	1288	6635
B, 59	GM778_C09_59R4_038.fsa	119.82	54	198
B, 60	GM778_C09_59R4_038.fsa	120.98	4367	21626
B, 61	GM778_C09_59R4_038.fsa	122.582	1411	6730
B, 62	GM778_C09_59R4_038.fsa	124.095	2557	12228
B, 63	GM778_C09_59R4_038.fsa	125.252	1003	4469
B, 64	GM778_C09_59R4_038.fsa	126.052	126	461
B, 65	GM778_C09_59R4_038.fsa	126.942	526	2248
B, 66	GM778_C09_59R4_038.fsa	128.009	832	3938
B, 67	GM778_C09_59R4_038.fsa	129.076	126	491
B, 68	GM778_C09_59R4_038.fsa	130.143	219	966
B, 69	GM778_C09_59R4_038.fsa	130.942	126	546
B, 70	GM778_C09_59R4_038.fsa	132.275	2148	10686
B, 71	GM778_C09_59R4_038.fsa	133.253	235	1116
B, 72	GM778_C09_59R4_038.fsa	134.496	421	2012
B, 73	GM778_C09_59R4_038.fsa	135.473	5119	25645
B, 74	GM778_C09_59R4_038.fsa	136.538	957	4698
B, 75	GM778_C09_59R4_038.fsa	137.604	180	725
B, 76	GM778_C09_59R4_038.fsa	138.669	4727	23268
B, 77	GM778_C09_59R4_038.fsa	139.734	781	3741
B, 78	GM778_C09_59R4_038.fsa	140.912	449	2094
B, 79	GM778_C09_59R4_038.fsa	141.916	4561	22968
B, 80	GM778_C09_59R4_038.fsa	143.011	827	4019
B, 81	GM778_C09_59R4_038.fsa	144.106	197	670
B, 82	GM778_C09_59R4_038.fsa	145.201	3444	16212
B, 83	GM778_C09_59R4_038.fsa	146.206	690	2991
B, 84	GM778_C09_59R4_038.fsa	147.301	2285	10909
B, 85	GM778_C09_59R4_038.fsa	148.397	1977	9078
B, 86	GM778_C09_59R4_038.fsa	149.492	625	2697
B, 87	GM778_C09_59R4_038.fsa	150.314	137	464
B, 88	GM778_C09_59R4_038.fsa	151.136	2540	12429
B, 89	GM778_C09_59R4_038.fsa	152.232	120	416
B, 90	GM778_C09_59R4_038.fsa	153.42	252	1041
B, 91	GM778_C09_59R4_038.fsa	154.425	1378	6757
B, 92	GM778_C09_59R4_038.fsa	155.521	1281	6240
B, 93	GM778_C09_59R4_038.fsa	156.252	139	535
B, 94	GM778_C09_59R4_038.fsa	157.257	807	3773
B, 95	GM778_C09_59R4_038.fsa	158.354	207	843
B, 96	GM778_C09_59R4_038.fsa	159.36	1522	7720
B, 97	GM778_C09_59R4_038.fsa	160.27	689	3389
B, 98	GM778_C09_59R4_038.fsa	161.258	814	3947
B, 99	GM778_C09_59R4_038.fsa	162.156	82	287
B, 100	GM778_C09_59R4_038.fsa	163.053	99	387
B, 101	GM778_C09_59R4_038.fsa	164.219	1215	5879
B, 102	GM778_C09_59R4_038.fsa	165.294	300	1419
B, 103	GM778_C09_59R4_038.fsa	166.369	210	911
B, 104	GM778_C09_59R4_038.fsa	167.353	230	1005
B, 105	GM778_C09_59R4_038.fsa	168.605	1257	6232
B, 106	GM778_C09_59R4_038.fsa	169.588	219	1053
B, 107	GM778_C09_59R4_038.fsa	170.48	555	2802
B, 108	GM778_C09_59R4_038.fsa	171.283	680	3499
B, 109	GM778_C09_59R4_038.fsa	172.532	337	1554
B, 110	GM778_C09_59R4_038.fsa	173.601	51	204
B, 111	GM778_C09_59R4_038.fsa	174.758	1998	10089
B, 112	GM778_C09_59R4_038.fsa	175.826	529	2486
B, 113	GM778_C09_59R4_038.fsa	176.982	594	2835
B, 114	GM778_C09_59R4_038.fsa	178.048	180	741
B, 115	GM778_C09_59R4_038.fsa	178.847	2071	10089
B, 116	GM778_C09_59R4_038.fsa	179.911	3622	18113
B, 117	GM778_C09_59R4_038.fsa	181.072	426	1725
B, 118	GM778_C09_59R4_038.fsa	181.966	357	1480
B, 119	GM778_C09_59R4_038.fsa	182.769	1460	7012
B, 120	GM778_C09_59R4_038.fsa	183.929	533	2421
B, 121	GM778_C09_59R4_038.fsa	184.732	308	1236
B, 122	GM778_C09_59R4_038.fsa	185.98	208	1057
B, 123	GM778_C09_59R4_038.fsa	186.959	818	4176
B, 124	GM778_C09_59R4_038.fsa	188.117	60	184
B, 125	GM778_C09_59R4_038.fsa	189.095	3247	16580
B, 126	GM778_C09_59R4_038.fsa	190.162	239	1075
B, 127	GM778_C09_59R4_038.fsa	191.317	1865	9205
B, 128	GM778_C09_59R4_038.fsa	192.383	214	934
B, 129	GM778_C09_59R4_038.fsa	193.27	140	550
B, 130	GM778_C09_59R4_038.fsa	194.246	100	390
B, 131	GM778_C09_59R4_038.fsa	195.31	505	2314
B, 132	GM778_C09_59R4_038.fsa	196.284	241	896
B, 133	GM778_C09_59R4_038.fsa	197.346	1719	8210
B, 134	GM778_C09_59R4_038.fsa	198.408	907	4260
B, 135	GM778_C09_59R4_038.fsa	199.381	1796	9150
B, 136	GM778_C09_59R4_038.fsa	200.438	691	3203
B, 137	GM778_C09_59R4_038.fsa	201.488	845	3933
B, 138	GM778_C09_59R4_038.fsa	202.538	458	2141
B, 139	GM778_C09_59R4_038.fsa	203.413	141	542
B, 140	GM778_C09_59R4_038.fsa	204.638	346	1774
B, 141	GM778_C09_59R4_038.fsa	205.601	232	1074
B, 142	GM778_C09_59R4_038.fsa	206.651	253	1142
B, 143	GM778_C09_59R4_038.fsa	207.701	639	3080
B, 144	GM778_C09_59R4_038.fsa	208.664	184	785
B, 145	GM778_C09_59R4_038.fsa	209.538	878	4342
B, 146	GM778_C09_59R4_038.fsa	210.588	747	3689
B, 147	GM778_C09_59R4_038.fsa	211.726	108	478
B, 148	GM778_C09_59R4_038.fsa	212.863	240	1202
B, 149	GM778_C09_59R4_038.fsa	213.912	1806	9932
B, 150	GM778_C09_59R4_038.fsa	214.883	156	859
B, 151	GM778_C09_59R4_038.fsa	215.942	79	325
B, 152	GM778_C09_59R4_038.fsa	216.913	126	469
B, 153	GM778_C09_59R4_038.fsa	217.972	1874	10152
B, 154	GM778_C09_59R4_038.fsa	218.942	306	1446
B, 155	GM778_C09_59R4_038.fsa	219.824	170	744
B, 156	GM778_C09_59R4_038.fsa	220.606	82	389
B, 157	GM778_C09_59R4_038.fsa	221.559	2737	15647
B, 158	GM778_C09_59R4_038.fsa	222.857	86	405
B, 159	GM778_C09_59R4_038.fsa	223.983	339	1721
B, 160	GM778_C09_59R4_038.fsa	225.108	210	954
B, 161	GM778_C09_59R4_038.fsa	226.234	1155	5781
B, 162	GM778_C09_59R4_038.fsa	227.273	854	3971
B, 163	GM778_C09_59R4_038.fsa	228.312	1499	7560
B, 164	GM778_C09_59R4_038.fsa	229.351	707	3301
B, 165	GM778_C09_59R4_038.fsa	230.476	1514	8153
B, 166	GM778_C09_59R4_038.fsa	231.515	611	2768
B, 167	GM778_C09_59R4_038.fsa	232.554	1393	7285
B, 168	GM778_C09_59R4_038.fsa	233.593	570	2688
B, 169	GM778_C09_59R4_038.fsa	234.632	1332	7196
B, 170	GM778_C09_59R4_038.fsa	235.671	572	2640
B, 171	GM778_C09_59R4_038.fsa	236.796	1331	7051
B, 172	GM778_C09_59R4_038.fsa	237.749	592	2799
B, 173	GM778_C09_59R4_038.fsa	238.874	1007	5308
B, 174	GM778_C09_59R4_038.fsa	239.827	411	2016
B, 175	GM778_C09_59R4_038.fsa	240.891	882	4561
B, 176	GM778_C09_59R4_038.fsa	241.958	1608	9173
B, 177	GM778_C09_59R4_038.fsa	243.024	111	396
B, 178	GM778_C09_59R4_038.fsa	243.911	1606	8961
B, 179	GM778_C09_59R4_038.fsa	244.974	420	2001
B, 180	GM778_C09_59R4_038.fsa	245.769	46	127
B, 181	GM778_C09_59R4_038.fsa	246.918	156	803
B, 182	GM778_C09_59R4_038.fsa	247.888	95	453
B, 183	GM778_C09_59R4_038.fsa	249.033	75	361
B, 184	GM778_C09_59R4_038.fsa	249.912	492	2996
B, 185	GM778_C09_59R4_038.fsa	250.768	78	356
B, 186	GM778_C09_59R4_038.fsa	251.792	479	3079
B, 187	GM778_C09_59R4_038.fsa	253.493	516	2925
B, 188	GM778_C09_59R4_038.fsa	254.512	49	166
B, 189	GM778_C09_59R4_038.fsa	255.444	64	250
B, 190	GM778_C09_59R4_038.fsa	256.459	158	815
B, 191	GM778_C09_59R4_038.fsa	257.557	365	2194
B, 192	GM778_C09_59R4_038.fsa	258.569	76	382
B, 193	GM778_C09_59R4_038.fsa	259.579	223	1253
B, 194	GM778_C09_59R4_038.fsa	260.774	112	616
B, 195	GM778_C09_59R4_038.fsa	261.72	451	2758
B, 196	GM778_C09_59R4_038.fsa	262.753	43	177
B, 197	GM778_C09_59R4_038.fsa	263.786	504	3156
B, 198	GM778_C09_59R4_038.fsa	264.905	91	444
B, 199	GM778_C09_59R4_038.fsa	265.852	551	3361
B, 200	GM778_C09_59R4_038.fsa	266.972	71	316
B, 201	GM778_C09_59R4_038.fsa	267.833	548	3368
B, 202	GM778_C09_59R4_038.fsa	268.867	51	201
B, 203	GM778_C09_59R4_038.fsa	269.815	531	3200
B, 204	GM778_C09_59R4_038.fsa	270.936	43	202
B, 205	GM778_C09_59R4_038.fsa	271.885	534	3293
B, 206	GM778_C09_59R4_038.fsa	272.92	63	270
B, 207	GM778_C09_59R4_038.fsa	273.869	550	3498
B, 208	GM778_C09_59R4_038.fsa	274.904	46	186
B, 209	GM778_C09_59R4_038.fsa	275.854	409	2486
B, 210	GM778_C09_59R4_038.fsa	276.89	43	163
B, 211	GM778_C09_59R4_038.fsa	277.926	310	1934
B, 212	GM778_C09_59R4_038.fsa	278.963	22	92
B, 213	GM778_C09_59R4_038.fsa	279.827	47	184
B, 214	GM778_C09_59R4_038.fsa	280.77	53	230
B, 215	GM778_C09_59R4_038.fsa	281.882	61	271
B, 216	GM778_C09_59R4_038.fsa	282.737	190	1195
B, 217	GM778_C09_59R4_038.fsa	283.592	61	350
B, 218	GM778_C09_59R4_038.fsa	284.787	196	1085
B, 219	GM778_C09_59R4_038.fsa	285.726	46	152
B, 220	GM778_C09_59R4_038.fsa	286.75	449	2843
B, 221	GM778_C09_59R4_038.fsa	287.773	80	380
B, 222	GM778_C09_59R4_038.fsa	288.795	2069	15063
B, 223	GM778_C09_59R4_038.fsa	289.646	125	601
B, 224	GM778_C09_59R4_038.fsa	290.668	115	522
B, 225	GM778_C09_59R4_038.fsa	291.688	636	4115
B, 226	GM778_C09_59R4_038.fsa	292.623	60	211
B, 227	GM778_C09_59R4_038.fsa	293.643	713	4665
B, 228	GM778_C09_59R4_038.fsa	294.746	375	2377
B, 229	GM778_C09_59R4_038.fsa	295.68	132	695
B, 230	GM778_C09_59R4_038.fsa	296.697	198	1187
B, 231	GM778_C09_59R4_038.fsa	297.629	295	1855
B, 232	GM778_C09_59R4_038.fsa	298.646	257	1714
B, 233	GM778_C09_59R4_038.fsa	299.408	188	1146
B, 234	GM778_C09_59R4_038.fsa	300.583	30	86
B, 235	GM778_C09_59R4_038.fsa	301.499	1248	8531
B, 236	GM778_C09_59R4_038.fsa	302.501	635	4154
B, 237	GM778_C09_59R4_038.fsa	303.505	1278	9260
B, 238	GM778_C09_59R4_038.fsa	304.595	336	2292
B, 239	GM778_C09_59R4_038.fsa	306.361	1040	6943
B, 240	GM778_C09_59R4_038.fsa	307.541	180	1088
B, 241	GM778_C09_59R4_038.fsa	308.894	96	593
B, 242	GM778_C09_59R4_038.fsa	309.826	65	330
B, 243	GM778_C09_59R4_038.fsa	310.93	357	2281
B, 244	GM778_C09_59R4_038.fsa	312.122	55	214
B, 245	GM778_C09_59R4_038.fsa	313.06	170	918
B, 246	GM778_C09_59R4_038.fsa	314.176	512	3271
B, 247	GM778_C09_59R4_038.fsa	315.233	93	490
B, 248	GM778_C09_59R4_038.fsa	316.291	890	6467
B, 249	GM778_C09_59R4_038.fsa	317.437	418	2892
B, 250	GM778_C09_59R4_038.fsa	318.32	26	85
B, 251	GM778_C09_59R4_038.fsa	319.469	928	6530
B, 252	GM778_C09_59R4_038.fsa	320.517	22	65
B, 253	GM778_C09_59R4_038.fsa	321.464	92	543
B, 254	GM778_C09_59R4_038.fsa	322.668	20	54
B, 255	GM778_C09_59R4_038.fsa	323.699	350	2197
B, 256	GM778_C09_59R4_038.fsa	324.642	81	487
B, 257	GM778_C09_59R4_038.fsa	325.498	111	606
B, 258	GM778_C09_59R4_038.fsa	326.439	71	329
B, 259	GM778_C09_59R4_038.fsa	327.55	595	4176
B, 260	GM778_C09_59R4_038.fsa	328.574	37	99
B, 261	GM778_C09_59R4_038.fsa	329.596	709	5341
B, 262	GM778_C09_59R4_038.fsa	330.787	88	399
B, 263	GM778_C09_59R4_038.fsa	331.807	487	3513
B, 264	GM778_C09_59R4_038.fsa	332.825	129	731
B, 265	GM778_C09_59R4_038.fsa	333.673	47	192
B, 266	GM778_C09_59R4_038.fsa	334.773	174	1102
B, 267	GM778_C09_59R4_038.fsa	335.787	207	1420
B, 268	GM778_C09_59R4_038.fsa	336.8	123	654
B, 269	GM778_C09_59R4_038.fsa	337.897	115	597
B, 270	GM778_C09_59R4_038.fsa	338.907	54	257
B, 271	GM778_C09_59R4_038.fsa	340.086	23	65
B, 272	GM778_C09_59R4_038.fsa	341.112	133	891
B, 273	GM778_C09_59R4_038.fsa	341.968	26	127
B, 274	GM778_C09_59R4_038.fsa	343.165	234	1942
B, 275	GM778_C09_59R4_038.fsa	344.021	86	647
B, 276	GM778_C09_59R4_038.fsa	345.218	10	53
B, 277	GM778_C09_59R4_038.fsa	345.816	28	128
B, 278	GM778_C09_59R4_038.fsa	346.757	33	154
B, 279	GM778_C09_59R4_038.fsa	347.783	35	185
B, 280	GM778_C09_59R4_038.fsa	348.809	28	126
B, 281	GM778_C09_59R4_038.fsa	349.663	19	75
B, 282	GM778_C09_59R4_038.fsa	350.604	14	57
B, 283	GM778_C09_59R4_038.fsa	351.544	9	35
B, 284	GM778_C09_59R4_038.fsa	352.398	13	56
B, 285	GM778_C09_59R4_038.fsa	353.423	24	106
B, 286	GM778_C09_59R4_038.fsa	354.363	19	63
B, 287	GM778_C09_59R4_038.fsa	355.303	28	118
B, 288	GM778_C09_59R4_038.fsa	356.413	32	140
B, 289	GM778_C09_59R4_038.fsa	357.267	43	185
B, 290	GM778_C09_59R4_038.fsa	358.292	73	343
B, 291	GM778_C09_59R4_038.fsa	359.232	70	384
B, 292	GM778_C09_59R4_038.fsa	360.423	51	230
B, 293	GM778_C09_59R4_038.fsa	361.355	90	477
B, 294	GM778_C09_59R4_038.fsa	362.371	104	542
B, 295	GM778_C09_59R4_038.fsa	363.471	78	381
B, 296	GM778_C09_59R4_038.fsa	364.488	92	509
B, 297	GM778_C09_59R4_038.fsa	365.589	111	573
B, 298	GM778_C09_59R4_038.fsa	366.605	175	1001
B, 299	GM778_C09_59R4_038.fsa	367.622	233	1667
B, 300	GM778_C09_59R4_038.fsa	368.639	273	2113
B, 301	GM778_C09_59R4_038.fsa	369.571	364	2693
B, 302	GM778_C09_59R4_038.fsa	370.673	48	166
B, 303	GM778_C09_59R4_038.fsa	371.605	75	348
B, 304	GM778_C09_59R4_038.fsa	372.707	155	881
B, 305	GM778_C09_59R4_038.fsa	373.639	215	1332
B, 306	GM778_C09_59R4_038.fsa	374.572	63	252
B, 307	GM778_C09_59R4_038.fsa	375.589	184	1326
B, 308	GM778_C09_59R4_038.fsa	376.692	401	3501
B, 309	GM778_C09_59R4_038.fsa	377.625	442	3387
B, 310	GM778_C09_59R4_038.fsa	378.558	22	66
B, 311	GM778_C09_59R4_038.fsa	379.661	90	548
B, 312	GM778_C09_59R4_038.fsa	380.687	124	929
B, 313	GM778_C09_59R4_038.fsa	381.631	146	1069
B, 314	GM778_C09_59R4_038.fsa	382.576	18	48
B, 315	GM778_C09_59R4_038.fsa	383.692	72	493
B, 316	GM778_C09_59R4_038.fsa	384.722	141	1219
B, 317	GM778_C09_59R4_038.fsa	385.666	184	1556
B, 318	GM778_C09_59R4_038.fsa	386.782	32	202
B, 319	GM778_C09_59R4_038.fsa	387.812	19	78
B, 320	GM778_C09_59R4_038.fsa	388.928	35	215
B, 321	GM778_C09_59R4_038.fsa	389.958	29	148
B, 322	GM778_C09_59R4_038.fsa	391.074	21	97
B, 323	GM778_C09_59R4_038.fsa	391.932	14	45
B, 324	GM778_C09_59R4_038.fsa	392.962	31	163
B, 325	GM778_C09_59R4_038.fsa	393.821	33	186
B, 326	GM778_C09_59R4_038.fsa	395.022	49	272
B, 327	GM778_C09_59R4_038.fsa	395.966	96	644
B, 328	GM778_C09_59R4_038.fsa	397.082	64	407
B, 329	GM778_C09_59R4_038.fsa	398.112	18	72
B, 330	GM778_C09_59R4_038.fsa	399.056	30	103
B, 331	GM778_C09_59R4_038.fsa	400	107	598
B, 332	GM778_C09_59R4_038.fsa	400.928	95	538
B, 333	GM778_C09_59R4_038.fsa	401.941	184	1404
B, 334	GM778_C09_59R4_038.fsa	402.955	256	1933
B, 335	GM778_C09_59R4_038.fsa	403.97	18	48
B, 336	GM778_C09_59R4_038.fsa	405.071	29	154
B, 337	GM778_C09_59R4_038.fsa	406.173	84	591
B, 338	GM778_C09_59R4_038.fsa	407.19	157	1424
B, 339	GM778_C09_59R4_038.fsa	408.124	205	2114
B, 340	GM778_C09_59R4_038.fsa	409.059	122	950
B, 341	GM778_C09_59R4_038.fsa	410.42	22	128
B, 342	GM778_C09_59R4_038.fsa	411.271	30	112
B, 343	GM778_C09_59R4_038.fsa	412.208	58	278
B, 344	GM778_C09_59R4_038.fsa	413.147	27	77
B, 345	GM778_C09_59R4_038.fsa	413.915	47	310
B, 346	GM778_C09_59R4_038.fsa	415.129	75	397
B, 347	GM778_C09_59R4_038.fsa	416.085	35	110
B, 348	GM778_C09_59R4_038.fsa	417.215	67	306
B, 349	GM778_C09_59R4_038.fsa	418.085	173	1367
B, 350	GM778_C09_59R4_038.fsa	419.216	121	689
B, 351	GM778_C09_59R4_038.fsa	420.257	90	568
B, 352	GM778_C09_59R4_038.fsa	421.455	190	1285
B, 353	GM778_C09_59R4_038.fsa	422.396	85	444
B, 354	GM778_C09_59R4_038.fsa	423.508	206	1539
B, 355	GM778_C09_59R4_038.fsa	424.534	339	3081
B, 356	GM778_C09_59R4_038.fsa	425.475	71	360
B, 357	GM778_C09_59R4_038.fsa	426.672	170	1309
B, 358	GM778_C09_59R4_038.fsa	427.527	307	2640
B, 359	GM778_C09_59R4_038.fsa	428.467	40	197
B, 360	GM778_C09_59R4_038.fsa	429.75	169	1243
B, 361	GM778_C09_59R4_038.fsa	430.69	296	2450
B, 362	GM778_C09_59R4_038.fsa	431.63	37	169
B, 363	GM778_C09_59R4_038.fsa	432.655	83	441
B, 364	GM778_C09_59R4_038.fsa	433.68	249	1828
B, 365	GM778_C09_59R4_038.fsa	434.62	78	459
B, 366	GM778_C09_59R4_038.fsa	435.645	118	597
B, 367	GM778_C09_59R4_038.fsa	436.584	220	1694
B, 368	GM778_C09_59R4_038.fsa	437.609	27	127
B, 369	GM778_C09_59R4_038.fsa	438.634	120	806
B, 370	GM778_C09_59R4_038.fsa	439.744	264	2830
B, 371	GM778_C09_59R4_038.fsa	440.521	93	595
B, 372	GM778_C09_59R4_038.fsa	441.389	18	80
B, 373	GM778_C09_59R4_038.fsa	442.432	80	353
B, 374	GM778_C09_59R4_038.fsa	443.475	8	8
B, 375	GM778_C09_59R4_038.fsa	445.999	8	21
B, 376	GM778_C09_59R4_038.fsa	446.87	17	38
B, 377	GM778_C09_59R4_038.fsa	447.917	10	25
B, 378	GM778_C09_59R4_038.fsa	448.964	28	132
B, 379	GM778_C09_59R4_038.fsa	450.972	44	131
B, 380	GM778_C09_59R4_038.fsa	451.934	113	804
B, 381	GM778_C09_59R4_038.fsa	452.984	94	518
B, 382	GM778_C09_59R4_038.fsa	454.034	80	442
B, 383	GM778_C09_59R4_038.fsa	454.91	145	1082
B, 384	GM778_C09_59R4_038.fsa	456.049	9	16
B, 385	GM778_C09_59R4_038.fsa	458.155	156	1322
B, 386	GM778_C09_59R4_038.fsa	459.033	192	1821
B, 387	GM778_C09_59R4_038.fsa	459.912	71	449
B, 388	GM778_C09_59R4_038.fsa	460.958	143	1135
B, 389	GM778_C09_59R4_038.fsa	461.916	27	84
B, 390	GM778_C09_59R4_038.fsa	462.963	35	210
B, 391	GM778_C09_59R4_038.fsa	464.185	88	651
B, 392	GM778_C09_59R4_038.fsa	464.971	13	40
B, 393	GM778_C09_59R4_038.fsa	466.02	5	12
B, 394	GM778_C09_59R4_038.fsa	467.245	9	42
B, 395	GM778_C09_59R4_038.fsa	468.208	11	37
B, 396	GM778_C09_59R4_038.fsa	469.084	22	139
B, 397	GM778_C09_59R4_038.fsa	470.224	29	69
B, 398	GM778_C09_59R4_038.fsa	471.19	35	246
B, 399	GM778_C09_59R4_038.fsa	472.419	29	178
B, 400	GM778_C09_59R4_038.fsa	473.562	23	114
B, 401	GM778_C09_59R4_038.fsa	474.53	65	458
B, 402	GM778_C09_59R4_038.fsa	475.411	86	881
B, 403	GM778_C09_59R4_038.fsa	476.645	15	34
B, 404	GM778_C09_59R4_038.fsa	477.262	38	207
B, 405	GM778_C09_59R4_038.fsa	478.498	26	158
B, 406	GM778_C09_59R4_038.fsa	479.293	39	250
O, 1	GM778_C09_59R4_038.fsa	20	6138	64851
O, 2	GM778_C09_59R4_038.fsa	40	5176	41366
O, 3	GM778_C09_59R4_038.fsa	60	10150	57830
O, 4	GM778_C09_59R4_038.fsa	80	6630	37702
O, 5	GM778_C09_59R4_038.fsa	100	10492	55270
O, 6	GM778_C09_59R4_038.fsa	114	11925	62528
O, 7	GM778_C09_59R4_038.fsa	120	9289	50232
O, 8	GM778_C09_59R4_038.fsa	140	7554	39993
O, 9	GM778_C09_59R4_038.fsa	160	8389	44173
O, 10	GM778_C09_59R4_038.fsa	180	10257	54232
O, 11	GM778_C09_59R4_038.fsa	200	8120	44340
O, 12	GM778_C09_59R4_038.fsa	214	8141	45096
O, 13	GM778_C09_59R4_038.fsa	220	6357	37776
O, 14	GM778_C09_59R4_038.fsa	240	9107	55850
O, 15	GM778_C09_59R4_038.fsa	250	4200	26674
O, 16	GM778_C09_59R4_038.fsa	260	6493	42747
O, 17	GM778_C09_59R4_038.fsa	280	6985	49012
O, 18	GM778_C09_59R4_038.fsa	300	7002	51678
O, 19	GM778_C09_59R4_038.fsa	314	4500	34994
O, 20	GM778_C09_59R4_038.fsa	320	4975	39621
O, 21	GM778_C09_59R4_038.fsa	340	6269	52746
O, 22	GM778_C09_59R4_038.fsa	360	5182	45993
O, 23	GM778_C09_59R4_038.fsa	380	3655	33969
O, 24	GM778_C09_59R4_038.fsa	400	5172	49530
O, 25	GM778_C09_59R4_038.fsa	414	4766	47711
O, 26	GM778_C09_59R4_038.fsa	420	4426	44653
O, 27	GM778_C09_59R4_038.fsa	440	5227	55583
O, 28	GM778_C09_59R4_038.fsa	460	5874	62620
O, 29	GM778_C09_59R4_038.fsa	480	5649	61388
O, 30	GM778_C09_59R4_038.fsa	500	2492	28656
O, 31	GM778_C09_59R4_038.fsa	514	2685	30758
O, 32	GM778_C09_59R4_038.fsa	520	6058	70080
O, 33	GM778_C09_59R4_038.fsa	540	4857	57387
O, 34	GM778_C09_59R4_038.fsa	560	3127	37694
O, 35	GM778_C09_59R4_038.fsa	580	4861	58750
O, 36	GM778_C09_59R4_038.fsa	600	3171	38045

## Sheet: 59R5
Dye/Sample Peak	Sample File Name	Size	Height	Area in Point
B, 1	GM778_C10_59R5_038.fsa	55.659	1085	5279
B, 2	GM778_C10_59R5_038.fsa	56.9891	769	3682
B, 3	GM778_C10_59R5_038.fsa	57.6989	52	218
B, 4	GM778_C10_59R5_038.fsa	58.9053	2587	12576
B, 5	GM778_C10_59R5_038.fsa	60.1039	308	1472
B, 6	GM778_C10_59R5_038.fsa	61.7621	1690	8592
B, 7	GM778_C10_59R5_038.fsa	63.2067	354	1625
B, 8	GM778_C10_59R5_038.fsa	64.0296	1888	9521
B, 9	GM778_C10_59R5_038.fsa	65.4651	1464	6919
B, 10	GM778_C10_59R5_038.fsa	66.9967	155	792
B, 11	GM778_C10_59R5_038.fsa	68.3188	3412	17274
B, 12	GM778_C10_59R5_038.fsa	69.5348	770	3943
B, 13	GM778_C10_59R5_038.fsa	70.8475	119	477
B, 14	GM778_C10_59R5_038.fsa	72.0549	154	615
B, 15	GM778_C10_59R5_038.fsa	73.158	223	874
B, 16	GM778_C10_59R5_038.fsa	74.2577	696	2930
B, 17	GM778_C10_59R5_038.fsa	75.2545	105	379
B, 18	GM778_C10_59R5_038.fsa	75.9506	182	721
B, 19	GM778_C10_59R5_038.fsa	77.0416	1575	7179
B, 20	GM778_C10_59R5_038.fsa	78.228	823	4032
B, 21	GM778_C10_59R5_038.fsa	79.0166	1207	6199
B, 22	GM778_C10_59R5_038.fsa	79.7053	1361	6742
B, 23	GM778_C10_59R5_038.fsa	80.8809	1141	5269
B, 24	GM778_C10_59R5_038.fsa	82.8346	3593	17871
B, 25	GM778_C10_59R5_038.fsa	84.0044	178	815
B, 26	GM778_C10_59R5_038.fsa	85.464	143	550
B, 27	GM778_C10_59R5_038.fsa	86.5326	1329	6318
B, 28	GM778_C10_59R5_038.fsa	87.6965	1698	8309
B, 29	GM778_C10_59R5_038.fsa	88.4715	526	2224
B, 30	GM778_C10_59R5_038.fsa	89.439	895	4255
B, 31	GM778_C10_59R5_038.fsa	90.1156	168	658
B, 32	GM778_C10_59R5_038.fsa	91.3704	3231	15193
B, 33	GM778_C10_59R5_038.fsa	92.2379	58	238
B, 34	GM778_C10_59R5_038.fsa	93.1044	262	1154
B, 35	GM778_C10_59R5_038.fsa	94.3541	1341	6298
B, 36	GM778_C10_59R5_038.fsa	95.5059	184	845
B, 37	GM778_C10_59R5_038.fsa	96.4644	1294	6122
B, 38	GM778_C10_59R5_038.fsa	97.7085	2179	10973
B, 39	GM778_C10_59R5_038.fsa	98.7597	507	2358
B, 40	GM778_C10_59R5_038.fsa	100	130	552
B, 41	GM778_C10_59R5_038.fsa	100.977	1473	7115
B, 42	GM778_C10_59R5_038.fsa	102.146	2203	10977
B, 43	GM778_C10_59R5_038.fsa	103.989	285	1302
B, 44	GM778_C10_59R5_038.fsa	105.147	419	1810
B, 45	GM778_C10_59R5_038.fsa	106.302	691	3309
B, 46	GM778_C10_59R5_038.fsa	107.07	952	4441
B, 47	GM778_C10_59R5_038.fsa	108.219	575	2502
B, 48	GM778_C10_59R5_038.fsa	109.268	424	1759
B, 49	GM778_C10_59R5_038.fsa	110.6	202	901
B, 50	GM778_C10_59R5_038.fsa	111.926	215	1016
B, 51	GM778_C10_59R5_038.fsa	112.776	1323	6599
B, 52	GM778_C10_59R5_038.fsa	113.906	69	361
B, 53	GM778_C10_59R5_038.fsa	115.007	1036	5152
B, 54	GM778_C10_59R5_038.fsa	115.92	1145	5864
B, 55	GM778_C10_59R5_038.fsa	117.012	162	735
B, 56	GM778_C10_59R5_038.fsa	118.192	602	2933
B, 57	GM778_C10_59R5_038.fsa	119.097	1387	6993
B, 58	GM778_C10_59R5_038.fsa	120.996	4732	22954
B, 59	GM778_C10_59R5_038.fsa	122.535	1572	7149
B, 60	GM778_C10_59R5_038.fsa	124.076	2759	12950
B, 61	GM778_C10_59R5_038.fsa	125.255	1083	4636
B, 62	GM778_C10_59R5_038.fsa	126.071	128	406
B, 63	GM778_C10_59R5_038.fsa	126.979	573	2243
B, 64	GM778_C10_59R5_038.fsa	128.069	875	3875
B, 65	GM778_C10_59R5_038.fsa	129.068	141	534
B, 66	GM778_C10_59R5_038.fsa	130.159	233	1065
B, 67	GM778_C10_59R5_038.fsa	130.977	129	597
B, 68	GM778_C10_59R5_038.fsa	132.251	2276	11118
B, 69	GM778_C10_59R5_038.fsa	133.343	245	1197
B, 70	GM778_C10_59R5_038.fsa	134.527	442	2035
B, 71	GM778_C10_59R5_038.fsa	135.621	5430	27106
B, 72	GM778_C10_59R5_038.fsa	136.623	1027	4980
B, 73	GM778_C10_59R5_038.fsa	137.718	167	680
B, 74	GM778_C10_59R5_038.fsa	138.813	5011	24534
B, 75	GM778_C10_59R5_038.fsa	139.817	857	4033
B, 76	GM778_C10_59R5_038.fsa	141.02	502	2270
B, 77	GM778_C10_59R5_038.fsa	142.039	4798	23919
B, 78	GM778_C10_59R5_038.fsa	143.059	859	4106
B, 79	GM778_C10_59R5_038.fsa	144.263	215	761
B, 80	GM778_C10_59R5_038.fsa	145.282	3688	17203
B, 81	GM778_C10_59R5_038.fsa	146.301	751	3192
B, 82	GM778_C10_59R5_038.fsa	147.413	2459	11356
B, 83	GM778_C10_59R5_038.fsa	148.524	1999	9597
B, 84	GM778_C10_59R5_038.fsa	149.635	689	3007
B, 85	GM778_C10_59R5_038.fsa	150.376	153	589
B, 86	GM778_C10_59R5_038.fsa	151.302	2766	12873
B, 87	GM778_C10_59R5_038.fsa	152.32	128	460
B, 88	GM778_C10_59R5_038.fsa	153.523	258	1079
B, 89	GM778_C10_59R5_038.fsa	154.541	1414	6731
B, 90	GM778_C10_59R5_038.fsa	155.559	1323	6384
B, 91	GM778_C10_59R5_038.fsa	156.392	133	476
B, 92	GM778_C10_59R5_038.fsa	157.317	837	3737
B, 93	GM778_C10_59R5_038.fsa	158.428	194	794
B, 94	GM778_C10_59R5_038.fsa	159.445	1616	7905
B, 95	GM778_C10_59R5_038.fsa	160.273	702	3274
B, 96	GM778_C10_59R5_038.fsa	161.273	862	3818
B, 97	GM778_C10_59R5_038.fsa	162.272	70	236
B, 98	GM778_C10_59R5_038.fsa	163.089	90	353
B, 99	GM778_C10_59R5_038.fsa	164.269	1214	5913
B, 100	GM778_C10_59R5_038.fsa	165.267	299	1359
B, 101	GM778_C10_59R5_038.fsa	166.446	201	899
B, 102	GM778_C10_59R5_038.fsa	167.442	214	958
B, 103	GM778_C10_59R5_038.fsa	168.62	1271	6295
B, 104	GM778_C10_59R5_038.fsa	169.706	205	968
B, 105	GM778_C10_59R5_038.fsa	170.521	543	2788
B, 106	GM778_C10_59R5_038.fsa	171.335	670	3374
B, 107	GM778_C10_59R5_038.fsa	172.601	332	1537
B, 108	GM778_C10_59R5_038.fsa	173.595	49	181
B, 109	GM778_C10_59R5_038.fsa	174.769	2004	10070
B, 110	GM778_C10_59R5_038.fsa	175.852	497	2432
B, 111	GM778_C10_59R5_038.fsa	176.935	568	2673
B, 112	GM778_C10_59R5_038.fsa	178.017	181	656
B, 113	GM778_C10_59R5_038.fsa	178.829	2038	9947
B, 114	GM778_C10_59R5_038.fsa	179.91	3554	17747
B, 115	GM778_C10_59R5_038.fsa	181.096	414	1628
B, 116	GM778_C10_59R5_038.fsa	181.917	314	1311
B, 117	GM778_C10_59R5_038.fsa	182.738	1395	6743
B, 118	GM778_C10_59R5_038.fsa	183.832	539	2396
B, 119	GM778_C10_59R5_038.fsa	184.744	296	1234
B, 120	GM778_C10_59R5_038.fsa	186.019	194	969
B, 121	GM778_C10_59R5_038.fsa	187.021	826	4153
B, 122	GM778_C10_59R5_038.fsa	188.113	70	210
B, 123	GM778_C10_59R5_038.fsa	189.113	3174	16410
B, 124	GM778_C10_59R5_038.fsa	190.204	226	1043
B, 125	GM778_C10_59R5_038.fsa	191.386	1736	8972
B, 126	GM778_C10_59R5_038.fsa	192.385	201	855
B, 127	GM778_C10_59R5_038.fsa	193.293	126	508
B, 128	GM778_C10_59R5_038.fsa	194.291	95	380
B, 129	GM778_C10_59R5_038.fsa	195.38	458	2040
B, 130	GM778_C10_59R5_038.fsa	196.377	191	707
B, 131	GM778_C10_59R5_038.fsa	197.374	1561	7491
B, 132	GM778_C10_59R5_038.fsa	198.461	842	3729
B, 133	GM778_C10_59R5_038.fsa	199.457	1707	8373
B, 134	GM778_C10_59R5_038.fsa	200.536	638	2726
B, 135	GM778_C10_59R5_038.fsa	201.519	745	3409
B, 136	GM778_C10_59R5_038.fsa	202.591	422	1901
B, 137	GM778_C10_59R5_038.fsa	203.484	115	462
B, 138	GM778_C10_59R5_038.fsa	204.645	317	1531
B, 139	GM778_C10_59R5_038.fsa	205.715	197	931
B, 140	GM778_C10_59R5_038.fsa	206.697	237	1039
B, 141	GM778_C10_59R5_038.fsa	207.767	572	2849
B, 142	GM778_C10_59R5_038.fsa	208.747	157	722
B, 143	GM778_C10_59R5_038.fsa	209.638	798	4220
B, 144	GM778_C10_59R5_038.fsa	210.618	699	3468
B, 145	GM778_C10_59R5_038.fsa	211.864	90	428
B, 146	GM778_C10_59R5_038.fsa	212.932	237	1136
B, 147	GM778_C10_59R5_038.fsa	214	1650	9452
B, 148	GM778_C10_59R5_038.fsa	214.986	129	631
B, 149	GM778_C10_59R5_038.fsa	215.882	73	279
B, 150	GM778_C10_59R5_038.fsa	216.957	86	284
B, 151	GM778_C10_59R5_038.fsa	217.942	1706	9339
B, 152	GM778_C10_59R5_038.fsa	219.016	274	1302
B, 153	GM778_C10_59R5_038.fsa	219.911	143	577
B, 154	GM778_C10_59R5_038.fsa	220.702	60	207
B, 155	GM778_C10_59R5_038.fsa	221.58	2519	14422
B, 156	GM778_C10_59R5_038.fsa	222.809	82	372
B, 157	GM778_C10_59R5_038.fsa	224.04	313	1651
B, 158	GM778_C10_59R5_038.fsa	225.094	190	879
B, 159	GM778_C10_59R5_038.fsa	226.238	1045	5117
B, 160	GM778_C10_59R5_038.fsa	227.205	744	3556
B, 161	GM778_C10_59R5_038.fsa	228.35	1320	6838
B, 162	GM778_C10_59R5_038.fsa	229.318	603	2750
B, 163	GM778_C10_59R5_038.fsa	230.464	1418	7385
B, 164	GM778_C10_59R5_038.fsa	231.433	541	2494
B, 165	GM778_C10_59R5_038.fsa	232.491	1245	6505
B, 166	GM778_C10_59R5_038.fsa	233.55	496	2340
B, 167	GM778_C10_59R5_038.fsa	234.609	1201	6426
B, 168	GM778_C10_59R5_038.fsa	235.668	504	2366
B, 169	GM778_C10_59R5_038.fsa	236.728	1214	6441
B, 170	GM778_C10_59R5_038.fsa	237.701	535	2486
B, 171	GM778_C10_59R5_038.fsa	238.762	907	4686
B, 172	GM778_C10_59R5_038.fsa	239.823	347	1621
B, 173	GM778_C10_59R5_038.fsa	240.914	820	4429
B, 174	GM778_C10_59R5_038.fsa	241.918	1472	8796
B, 175	GM778_C10_59R5_038.fsa	242.921	99	403
B, 176	GM778_C10_59R5_038.fsa	243.923	1461	8349
B, 177	GM778_C10_59R5_038.fsa	244.924	405	1917
B, 178	GM778_C10_59R5_038.fsa	245.742	44	131
B, 179	GM778_C10_59R5_038.fsa	247.012	142	725
B, 180	GM778_C10_59R5_038.fsa	247.919	86	397
B, 181	GM778_C10_59R5_038.fsa	249.005	66	349
B, 182	GM778_C10_59R5_038.fsa	250	445	2863
B, 183	GM778_C10_59R5_038.fsa	250.79	67	353
B, 184	GM778_C10_59R5_038.fsa	251.753	456	2828
B, 185	GM778_C10_59R5_038.fsa	252.628	22	56
B, 186	GM778_C10_59R5_038.fsa	253.588	489	2786
B, 187	GM778_C10_59R5_038.fsa	254.633	45	189
B, 188	GM778_C10_59R5_038.fsa	255.589	39	182
B, 189	GM778_C10_59R5_038.fsa	256.544	133	681
B, 190	GM778_C10_59R5_038.fsa	257.583	341	2029
B, 191	GM778_C10_59R5_038.fsa	258.62	80	351
B, 192	GM778_C10_59R5_038.fsa	259.569	208	1095
B, 193	GM778_C10_59R5_038.fsa	260.789	103	565
B, 194	GM778_C10_59R5_038.fsa	261.753	426	2584
B, 195	GM778_C10_59R5_038.fsa	262.805	40	186
B, 196	GM778_C10_59R5_038.fsa	263.77	476	2881
B, 197	GM778_C10_59R5_038.fsa	264.91	74	336
B, 198	GM778_C10_59R5_038.fsa	265.874	506	3182
B, 199	GM778_C10_59R5_038.fsa	266.926	57	249
B, 200	GM778_C10_59R5_038.fsa	267.891	496	3095
B, 201	GM778_C10_59R5_038.fsa	268.944	47	203
B, 202	GM778_C10_59R5_038.fsa	269.909	476	2991
B, 203	GM778_C10_59R5_038.fsa	270.961	45	169
B, 204	GM778_C10_59R5_038.fsa	271.926	488	3083
B, 205	GM778_C10_59R5_038.fsa	272.891	47	223
B, 206	GM778_C10_59R5_038.fsa	273.944	501	3268
B, 207	GM778_C10_59R5_038.fsa	274.997	39	145
B, 208	GM778_C10_59R5_038.fsa	275.962	386	2333
B, 209	GM778_C10_59R5_038.fsa	276.928	32	128
B, 210	GM778_C10_59R5_038.fsa	277.981	298	1835
B, 211	GM778_C10_59R5_038.fsa	278.947	16	62
B, 212	GM778_C10_59R5_038.fsa	280	31	166
B, 213	GM778_C10_59R5_038.fsa	280.784	57	271
B, 214	GM778_C10_59R5_038.fsa	281.743	50	273
B, 215	GM778_C10_59R5_038.fsa	282.875	172	1160
B, 216	GM778_C10_59R5_038.fsa	283.572	60	334
B, 217	GM778_C10_59R5_038.fsa	284.704	200	1103
B, 218	GM778_C10_59R5_038.fsa	285.748	49	151
B, 219	GM778_C10_59R5_038.fsa	286.792	414	2610
B, 220	GM778_C10_59R5_038.fsa	287.75	76	330
B, 221	GM778_C10_59R5_038.fsa	288.793	1998	14289
B, 222	GM778_C10_59R5_038.fsa	289.663	108	587
B, 223	GM778_C10_59R5_038.fsa	290.707	101	514
B, 224	GM778_C10_59R5_038.fsa	291.663	612	4044
B, 225	GM778_C10_59R5_038.fsa	292.619	48	151
B, 226	GM778_C10_59R5_038.fsa	293.662	670	4344
B, 227	GM778_C10_59R5_038.fsa	294.704	350	2164
B, 228	GM778_C10_59R5_038.fsa	295.66	118	600
B, 229	GM778_C10_59R5_038.fsa	296.702	186	1083
B, 230	GM778_C10_59R5_038.fsa	297.657	276	1817
B, 231	GM778_C10_59R5_038.fsa	298.611	254	1569
B, 232	GM778_C10_59R5_038.fsa	299.479	186	1037
B, 233	GM778_C10_59R5_038.fsa	300.517	22	61
B, 234	GM778_C10_59R5_038.fsa	301.551	1112	7927
B, 235	GM778_C10_59R5_038.fsa	302.587	560	3711
B, 236	GM778_C10_59R5_038.fsa	303.711	1229	8669
B, 237	GM778_C10_59R5_038.fsa	304.75	316	2038
B, 238	GM778_C10_59R5_038.fsa	306.573	986	6754
B, 239	GM778_C10_59R5_038.fsa	307.877	162	929
B, 240	GM778_C10_59R5_038.fsa	309.098	92	539
B, 241	GM778_C10_59R5_038.fsa	310.145	78	353
B, 242	GM778_C10_59R5_038.fsa	311.369	332	2186
B, 243	GM778_C10_59R5_038.fsa	312.42	47	205
B, 244	GM778_C10_59R5_038.fsa	313.473	153	804
B, 245	GM778_C10_59R5_038.fsa	314.537	493	3134
B, 246	GM778_C10_59R5_038.fsa	315.61	83	413
B, 247	GM778_C10_59R5_038.fsa	316.595	871	6109
B, 248	GM778_C10_59R5_038.fsa	317.67	407	2664
B, 249	GM778_C10_59R5_038.fsa	318.655	30	77
B, 250	GM778_C10_59R5_038.fsa	319.731	883	6196
B, 251	GM778_C10_59R5_038.fsa	320.705	20	53
B, 252	GM778_C10_59R5_038.fsa	321.762	101	544
B, 253	GM778_C10_59R5_038.fsa	322.818	20	78
B, 254	GM778_C10_59R5_038.fsa	323.961	319	2169
B, 255	GM778_C10_59R5_038.fsa	325.014	78	541
B, 256	GM778_C10_59R5_038.fsa	325.716	98	623
B, 257	GM778_C10_59R5_038.fsa	326.681	71	348
B, 258	GM778_C10_59R5_038.fsa	327.819	570	4095
B, 259	GM778_C10_59R5_038.fsa	328.869	25	75
B, 260	GM778_C10_59R5_038.fsa	329.83	698	5032
B, 261	GM778_C10_59R5_038.fsa	330.965	78	308
B, 262	GM778_C10_59R5_038.fsa	332.099	459	3256
B, 263	GM778_C10_59R5_038.fsa	333.057	117	680
B, 264	GM778_C10_59R5_038.fsa	333.927	35	147
B, 265	GM778_C10_59R5_038.fsa	335.058	187	1164
B, 266	GM778_C10_59R5_038.fsa	336.1	206	1342
B, 267	GM778_C10_59R5_038.fsa	337.142	126	653
B, 268	GM778_C10_59R5_038.fsa	338.182	102	553
B, 269	GM778_C10_59R5_038.fsa	339.221	56	297
B, 270	GM778_C10_59R5_038.fsa	340.35	17	33
B, 271	GM778_C10_59R5_038.fsa	341.399	130	909
B, 272	GM778_C10_59R5_038.fsa	342.36	20	114
B, 273	GM778_C10_59R5_038.fsa	343.497	249	1917
B, 274	GM778_C10_59R5_038.fsa	344.283	84	617
B, 275	GM778_C10_59R5_038.fsa	345.419	13	31
B, 276	GM778_C10_59R5_038.fsa	346.205	42	219
B, 277	GM778_C10_59R5_038.fsa	347.167	29	121
B, 278	GM778_C10_59R5_038.fsa	348.215	24	118
B, 279	GM778_C10_59R5_038.fsa	349.001	26	127
B, 280	GM778_C10_59R5_038.fsa	350.049	16	57
B, 281	GM778_C10_59R5_038.fsa	350.922	12	35
B, 282	GM778_C10_59R5_038.fsa	351.97	13	77
B, 283	GM778_C10_59R5_038.fsa	352.756	20	58
B, 284	GM778_C10_59R5_038.fsa	353.891	15	68
B, 285	GM778_C10_59R5_038.fsa	354.677	27	117
B, 286	GM778_C10_59R5_038.fsa	355.899	22	123
B, 287	GM778_C10_59R5_038.fsa	356.684	33	155
B, 288	GM778_C10_59R5_038.fsa	357.644	30	155
B, 289	GM778_C10_59R5_038.fsa	358.517	65	304
B, 290	GM778_C10_59R5_038.fsa	359.564	65	339
B, 291	GM778_C10_59R5_038.fsa	360.607	59	214
B, 292	GM778_C10_59R5_038.fsa	361.649	78	410
B, 293	GM778_C10_59R5_038.fsa	362.604	87	472
B, 294	GM778_C10_59R5_038.fsa	363.733	91	469
B, 295	GM778_C10_59R5_038.fsa	364.775	104	523
B, 296	GM778_C10_59R5_038.fsa	365.817	105	566
B, 297	GM778_C10_59R5_038.fsa	366.86	170	997
B, 298	GM778_C10_59R5_038.fsa	367.902	227	1562
B, 299	GM778_C10_59R5_038.fsa	368.859	286	2264
B, 300	GM778_C10_59R5_038.fsa	369.815	364	2588
B, 301	GM778_C10_59R5_038.fsa	370.772	43	196
B, 302	GM778_C10_59R5_038.fsa	371.989	66	285
B, 303	GM778_C10_59R5_038.fsa	372.947	151	923
B, 304	GM778_C10_59R5_038.fsa	373.904	214	1389
B, 305	GM778_C10_59R5_038.fsa	374.948	58	242
B, 306	GM778_C10_59R5_038.fsa	375.906	199	1378
B, 307	GM778_C10_59R5_038.fsa	376.951	408	3378
B, 308	GM778_C10_59R5_038.fsa	377.909	453	3405
B, 309	GM778_C10_59R5_038.fsa	378.954	10	38
B, 310	GM778_C10_59R5_038.fsa	380	79	407
B, 311	GM778_C10_59R5_038.fsa	381.058	109	701
B, 312	GM778_C10_59R5_038.fsa	382.027	139	877
B, 313	GM778_C10_59R5_038.fsa	383.085	25	98
B, 314	GM778_C10_59R5_038.fsa	383.967	67	327
B, 315	GM778_C10_59R5_038.fsa	385.024	129	985
B, 316	GM778_C10_59R5_038.fsa	386.082	181	1310
B, 317	GM778_C10_59R5_038.fsa	387.139	29	128
B, 318	GM778_C10_59R5_038.fsa	388.197	30	194
B, 319	GM778_C10_59R5_038.fsa	389.342	39	246
B, 320	GM778_C10_59R5_038.fsa	390.311	25	137
B, 321	GM778_C10_59R5_038.fsa	391.368	14	34
B, 322	GM778_C10_59R5_038.fsa	392.337	23	96
B, 323	GM778_C10_59R5_038.fsa	393.218	34	124
B, 324	GM778_C10_59R5_038.fsa	394.452	28	129
B, 325	GM778_C10_59R5_038.fsa	395.421	49	204
B, 326	GM778_C10_59R5_038.fsa	396.389	79	489
B, 327	GM778_C10_59R5_038.fsa	397.358	64	352
B, 328	GM778_C10_59R5_038.fsa	398.327	24	90
B, 329	GM778_C10_59R5_038.fsa	399.384	50	171
B, 330	GM778_C10_59R5_038.fsa	400.345	103	559
B, 331	GM778_C10_59R5_038.fsa	401.295	88	453
B, 332	GM778_C10_59R5_038.fsa	402.247	183	1361
B, 333	GM778_C10_59R5_038.fsa	403.199	263	1964
B, 334	GM778_C10_59R5_038.fsa	404.325	28	76
B, 335	GM778_C10_59R5_038.fsa	405.453	38	146
B, 336	GM778_C10_59R5_038.fsa	406.408	75	555
B, 337	GM778_C10_59R5_038.fsa	407.452	167	1473
B, 338	GM778_C10_59R5_038.fsa	408.409	222	2089
B, 339	GM778_C10_59R5_038.fsa	409.368	109	873
B, 340	GM778_C10_59R5_038.fsa	410.502	20	71
B, 341	GM778_C10_59R5_038.fsa	411.55	47	115
B, 342	GM778_C10_59R5_038.fsa	412.424	37	150
B, 343	GM778_C10_59R5_038.fsa	413.562	22	112
B, 344	GM778_C10_59R5_038.fsa	414.268	47	219
B, 345	GM778_C10_59R5_038.fsa	415.341	60	249
B, 346	GM778_C10_59R5_038.fsa	416.504	52	168
B, 347	GM778_C10_59R5_038.fsa	417.489	43	176
B, 348	GM778_C10_59R5_038.fsa	418.564	82	525
B, 349	GM778_C10_59R5_038.fsa	420.705	162	1855
B, 350	GM778_C10_59R5_038.fsa	421.673	231	1879
B, 351	GM778_C10_59R5_038.fsa	422.818	74	370
B, 352	GM778_C10_59R5_038.fsa	423.963	204	1527
B, 353	GM778_C10_59R5_038.fsa	424.844	364	2946
B, 354	GM778_C10_59R5_038.fsa	425.901	99	415
B, 355	GM778_C10_59R5_038.fsa	426.958	212	1435
B, 356	GM778_C10_59R5_038.fsa	427.927	314	2508
B, 357	GM778_C10_59R5_038.fsa	428.985	67	228
B, 358	GM778_C10_59R5_038.fsa	430.13	175	1249
B, 359	GM778_C10_59R5_038.fsa	431.011	299	2488
B, 360	GM778_C10_59R5_038.fsa	431.98	45	159
B, 361	GM778_C10_59R5_038.fsa	433.214	107	628
B, 362	GM778_C10_59R5_038.fsa	434.007	267	1948
B, 363	GM778_C10_59R5_038.fsa	434.976	85	491
B, 364	GM778_C10_59R5_038.fsa	435.945	117	803
B, 365	GM778_C10_59R5_038.fsa	436.827	232	1708
B, 366	GM778_C10_59R5_038.fsa	437.973	55	215
B, 367	GM778_C10_59R5_038.fsa	439.118	138	967
B, 368	GM778_C10_59R5_038.fsa	440	281	2544
B, 369	GM778_C10_59R5_038.fsa	440.989	98	634
B, 370	GM778_C10_59R5_038.fsa	441.889	28	96
B, 371	GM778_C10_59R5_038.fsa	442.88	72	311
B, 372	GM778_C10_59R5_038.fsa	443.871	9	27
B, 373	GM778_C10_59R5_038.fsa	445.133	11	37
B, 374	GM778_C10_59R5_038.fsa	446.216	13	19
B, 375	GM778_C10_59R5_038.fsa	447.209	13	33
B, 376	GM778_C10_59R5_038.fsa	448.384	18	79
B, 377	GM778_C10_59R5_038.fsa	449.288	37	147
B, 378	GM778_C10_59R5_038.fsa	450.284	16	29
B, 379	GM778_C10_59R5_038.fsa	451.37	54	219
B, 380	GM778_C10_59R5_038.fsa	452.367	145	978
B, 381	GM778_C10_59R5_038.fsa	453.455	103	748
B, 382	GM778_C10_59R5_038.fsa	454.453	99	577
B, 383	GM778_C10_59R5_038.fsa	455.361	180	1164
B, 384	GM778_C10_59R5_038.fsa	456.36	22	61
B, 385	GM778_C10_59R5_038.fsa	457.542	18	51
B, 386	GM778_C10_59R5_038.fsa	458.452	161	1258
B, 387	GM778_C10_59R5_038.fsa	459.362	184	1744
B, 388	GM778_C10_59R5_038.fsa	460.36	65	416
B, 389	GM778_C10_59R5_038.fsa	461.35	144	1192
B, 390	GM778_C10_59R5_038.fsa	462.431	39	109
B, 391	GM778_C10_59R5_038.fsa	463.423	44	259
B, 392	GM778_C10_59R5_038.fsa	464.415	101	687
B, 393	GM778_C10_59R5_038.fsa	465.588	24	69
B, 394	GM778_C10_59R5_038.fsa	466.762	10	27
B, 395	GM778_C10_59R5_038.fsa	467.484	9	33
B, 396	GM778_C10_59R5_038.fsa	468.569	7	31
B, 397	GM778_C10_59R5_038.fsa	469.474	18	60
B, 398	GM778_C10_59R5_038.fsa	470.378	19	104
B, 399	GM778_C10_59R5_038.fsa	471.646	51	412
B, 400	GM778_C10_59R5_038.fsa	472.643	37	173
B, 401	GM778_C10_59R5_038.fsa	473.822	30	138
B, 402	GM778_C10_59R5_038.fsa	474.82	68	583
B, 403	GM778_C10_59R5_038.fsa	475.818	96	858
B, 404	GM778_C10_59R5_038.fsa	476.726	19	46
B, 405	GM778_C10_59R5_038.fsa	477.635	35	207
B, 406	GM778_C10_59R5_038.fsa	478.635	33	205
B, 407	GM778_C10_59R5_038.fsa	479.636	42	300
O, 1	GM778_C10_59R5_038.fsa	20	6416	66184
O, 2	GM778_C10_59R5_038.fsa	40	5783	42972
O, 3	GM778_C10_59R5_038.fsa	60	11193	62114
O, 4	GM778_C10_59R5_038.fsa	80	7364	40936
O, 5	GM778_C10_59R5_038.fsa	100	11484	59545
O, 6	GM778_C10_59R5_038.fsa	114	12780	67576
O, 7	GM778_C10_59R5_038.fsa	120	10217	54100
O, 8	GM778_C10_59R5_038.fsa	140	8198	41977
O, 9	GM778_C10_59R5_038.fsa	160	8790	45932
O, 10	GM778_C10_59R5_038.fsa	180	10386	54188
O, 11	GM778_C10_59R5_038.fsa	200	7617	43057
O, 12	GM778_C10_59R5_038.fsa	214	7391	42944
O, 13	GM778_C10_59R5_038.fsa	220	5978	35554
O, 14	GM778_C10_59R5_038.fsa	240	8213	51813
O, 15	GM778_C10_59R5_038.fsa	250	3787	24631
O, 16	GM778_C10_59R5_038.fsa	260	6058	40298
O, 17	GM778_C10_59R5_038.fsa	280	6489	45307
O, 18	GM778_C10_59R5_038.fsa	300	6588	48333
O, 19	GM778_C10_59R5_038.fsa	314	4281	32925
O, 20	GM778_C10_59R5_038.fsa	320	4774	37435
O, 21	GM778_C10_59R5_038.fsa	340	6073	49569
O, 22	GM778_C10_59R5_038.fsa	360	5084	43786
O, 23	GM778_C10_59R5_038.fsa	380	3695	32655
O, 24	GM778_C10_59R5_038.fsa	400	5149	47519
O, 25	GM778_C10_59R5_038.fsa	414	4749	45871
O, 26	GM778_C10_59R5_038.fsa	420	4502	43376
O, 27	GM778_C10_59R5_038.fsa	440	5460	53817
O, 28	GM778_C10_59R5_038.fsa	460	5954	60495
O, 29	GM778_C10_59R5_038.fsa	480	5694	59226
O, 30	GM778_C10_59R5_038.fsa	500	2564	27232
O, 31	GM778_C10_59R5_038.fsa	514	2666	29294
O, 32	GM778_C10_59R5_038.fsa	520	6225	66868
O, 33	GM778_C10_59R5_038.fsa	540	4918	54273
O, 34	GM778_C10_59R5_038.fsa	560	3201	35822
O, 35	GM778_C10_59R5_038.fsa	580	4842	54663
O, 36	GM778_C10_59R5_038.fsa	600	3203	35483

## Sheet: 59R6
Dye/Sample Peak	Sample File Name	Size	Height	Area in Point
B, 1	GM778_C11_59R6_046.fsa	55.5757	857	4084
B, 2	GM778_C11_59R6_046.fsa	56.9009	594	2727
B, 3	GM778_C11_59R6_046.fsa	57.7088	40	106
B, 4	GM778_C11_59R6_046.fsa	58.91	2049	10299
B, 5	GM778_C11_59R6_046.fsa	60.1017	257	1266
B, 6	GM778_C11_59R6_046.fsa	60.9142	179	867
B, 7	GM778_C11_59R6_046.fsa	61.7246	1383	7096
B, 8	GM778_C11_59R6_046.fsa	63.1378	270	1258
B, 9	GM778_C11_59R6_046.fsa	64.043	1513	7809
B, 10	GM778_C11_59R6_046.fsa	65.3459	1142	5648
B, 11	GM778_C11_59R6_046.fsa	66.9421	151	799
B, 12	GM778_C11_59R6_046.fsa	68.233	2701	14080
B, 13	GM778_C11_59R6_046.fsa	69.5187	622	3261
B, 14	GM778_C11_59R6_046.fsa	70.8974	94	403
B, 15	GM778_C11_59R6_046.fsa	72.0743	145	638
B, 16	GM778_C11_59R6_046.fsa	73.1493	177	709
B, 17	GM778_C11_59R6_046.fsa	74.2205	551	2468
B, 18	GM778_C11_59R6_046.fsa	75.1913	90	402
B, 19	GM778_C11_59R6_046.fsa	75.9657	155	683
B, 20	GM778_C11_59R6_046.fsa	77.0273	1319	6185
B, 21	GM778_C11_59R6_046.fsa	78.1814	711	3540
B, 22	GM778_C11_59R6_046.fsa	78.9484	1025	5241
B, 23	GM778_C11_59R6_046.fsa	79.7136	1188	6051
B, 24	GM778_C11_59R6_046.fsa	80.7688	981	4599
B, 25	GM778_C11_59R6_046.fsa	82.7829	2994	15557
B, 26	GM778_C11_59R6_046.fsa	83.9312	176	882
B, 27	GM778_C11_59R6_046.fsa	85.364	147	606
B, 28	GM778_C11_59R6_046.fsa	86.5081	1172	5638
B, 29	GM778_C11_59R6_046.fsa	87.6503	1406	7132
B, 30	GM778_C11_59R6_046.fsa	88.4108	442	2181
B, 31	GM778_C11_59R6_046.fsa	89.3602	743	3808
B, 32	GM778_C11_59R6_046.fsa	90.1188	150	678
B, 33	GM778_C11_59R6_046.fsa	91.3498	2573	12993
B, 34	GM778_C11_59R6_046.fsa	92.1063	49	190
B, 35	GM778_C11_59R6_046.fsa	93.0507	234	943
B, 36	GM778_C11_59R6_046.fsa	94.2765	1143	5452
B, 37	GM778_C11_59R6_046.fsa	95.5002	149	645
B, 38	GM778_C11_59R6_046.fsa	96.4401	1036	5212
B, 39	GM778_C11_59R6_046.fsa	97.66	1835	9367
B, 40	GM778_C11_59R6_046.fsa	98.6906	414	2040
B, 41	GM778_C11_59R6_046.fsa	100	94	413
B, 42	GM778_C11_59R6_046.fsa	100.944	1189	6035
B, 43	GM778_C11_59R6_046.fsa	102.075	1873	9472
B, 44	GM778_C11_59R6_046.fsa	102.828	62	244
B, 45	GM778_C11_59R6_046.fsa	103.861	231	1008
B, 46	GM778_C11_59R6_046.fsa	104.986	337	1527
B, 47	GM778_C11_59R6_046.fsa	106.203	559	2657
B, 48	GM778_C11_59R6_046.fsa	106.95	781	3885
B, 49	GM778_C11_59R6_046.fsa	108.162	471	2081
B, 50	GM778_C11_59R6_046.fsa	109.186	367	1554
B, 51	GM778_C11_59R6_046.fsa	110.486	172	797
B, 52	GM778_C11_59R6_046.fsa	111.783	179	838
B, 53	GM778_C11_59R6_046.fsa	112.708	1142	5577
B, 54	GM778_C11_59R6_046.fsa	113.723	47	236
B, 55	GM778_C11_59R6_046.fsa	114.915	843	4549
B, 56	GM778_C11_59R6_046.fsa	115.828	968	4783
B, 57	GM778_C11_59R6_046.fsa	117.011	132	666
B, 58	GM778_C11_59R6_046.fsa	118.191	532	2664
B, 59	GM778_C11_59R6_046.fsa	119.097	1153	6069
B, 60	GM778_C11_59R6_046.fsa	120.974	3844	19866
B, 61	GM778_C11_59R6_046.fsa	122.567	1268	6150
B, 62	GM778_C11_59R6_046.fsa	124.159	2242	11174
B, 63	GM778_C11_59R6_046.fsa	125.308	883	4087
B, 64	GM778_C11_59R6_046.fsa	126.102	118	368
B, 65	GM778_C11_59R6_046.fsa	126.985	483	2060
B, 66	GM778_C11_59R6_046.fsa	128.043	768	3539
B, 67	GM778_C11_59R6_046.fsa	129.101	119	461
B, 68	GM778_C11_59R6_046.fsa	130.159	201	989
B, 69	GM778_C11_59R6_046.fsa	130.952	131	611
B, 70	GM778_C11_59R6_046.fsa	132.272	1924	9511
B, 71	GM778_C11_59R6_046.fsa	133.24	200	917
B, 72	GM778_C11_59R6_046.fsa	134.47	380	1658
B, 73	GM778_C11_59R6_046.fsa	135.525	4686	23544
B, 74	GM778_C11_59R6_046.fsa	136.491	849	4190
B, 75	GM778_C11_59R6_046.fsa	137.632	125	492
B, 76	GM778_C11_59R6_046.fsa	138.685	4233	21386
B, 77	GM778_C11_59R6_046.fsa	139.737	699	3399
B, 78	GM778_C11_59R6_046.fsa	140.904	391	1813
B, 79	GM778_C11_59R6_046.fsa	141.989	4050	20980
B, 80	GM778_C11_59R6_046.fsa	142.984	714	3638
B, 81	GM778_C11_59R6_046.fsa	144.069	186	703
B, 82	GM778_C11_59R6_046.fsa	145.154	3126	15220
B, 83	GM778_C11_59R6_046.fsa	146.24	600	2803
B, 84	GM778_C11_59R6_046.fsa	147.325	2146	10127
B, 85	GM778_C11_59R6_046.fsa	148.411	1728	8624
B, 86	GM778_C11_59R6_046.fsa	149.497	588	2467
B, 87	GM778_C11_59R6_046.fsa	150.311	126	412
B, 88	GM778_C11_59R6_046.fsa	151.216	2302	11783
B, 89	GM778_C11_59R6_046.fsa	152.212	102	379
B, 90	GM778_C11_59R6_046.fsa	153.389	227	953
B, 91	GM778_C11_59R6_046.fsa	154.475	1236	6124
B, 92	GM778_C11_59R6_046.fsa	155.471	1159	5862
B, 93	GM778_C11_59R6_046.fsa	156.286	117	493
B, 94	GM778_C11_59R6_046.fsa	157.192	722	3482
B, 95	GM778_C11_59R6_046.fsa	158.279	178	722
B, 96	GM778_C11_59R6_046.fsa	159.366	1387	7141
B, 97	GM778_C11_59R6_046.fsa	160.267	585	3000
B, 98	GM778_C11_59R6_046.fsa	161.157	721	3557
B, 99	GM778_C11_59R6_046.fsa	162.135	79	266
B, 100	GM778_C11_59R6_046.fsa	163.023	76	307
B, 101	GM778_C11_59R6_046.fsa	164.178	1056	5379
B, 102	GM778_C11_59R6_046.fsa	165.243	266	1260
B, 103	GM778_C11_59R6_046.fsa	166.396	174	760
B, 104	GM778_C11_59R6_046.fsa	167.371	190	901
B, 105	GM778_C11_59R6_046.fsa	168.612	1079	5649
B, 106	GM778_C11_59R6_046.fsa	169.586	190	967
B, 107	GM778_C11_59R6_046.fsa	170.47	485	2669
B, 108	GM778_C11_59R6_046.fsa	171.267	597	3111
B, 109	GM778_C11_59R6_046.fsa	172.504	285	1374
B, 110	GM778_C11_59R6_046.fsa	173.564	40	127
B, 111	GM778_C11_59R6_046.fsa	174.712	1794	9122
B, 112	GM778_C11_59R6_046.fsa	175.771	468	2332
B, 113	GM778_C11_59R6_046.fsa	176.917	505	2561
B, 114	GM778_C11_59R6_046.fsa	177.975	152	628
B, 115	GM778_C11_59R6_046.fsa	178.768	1803	9583
B, 116	GM778_C11_59R6_046.fsa	179.824	3154	16729
B, 117	GM778_C11_59R6_046.fsa	181.067	354	1584
B, 118	GM778_C11_59R6_046.fsa	181.867	325	1441
B, 119	GM778_C11_59R6_046.fsa	182.756	1226	6600
B, 120	GM778_C11_59R6_046.fsa	183.821	469	2137
B, 121	GM778_C11_59R6_046.fsa	184.709	269	1154
B, 122	GM778_C11_59R6_046.fsa	185.951	167	857
B, 123	GM778_C11_59R6_046.fsa	186.926	724	3803
B, 124	GM778_C11_59R6_046.fsa	188.078	38	127
B, 125	GM778_C11_59R6_046.fsa	189.052	2785	15281
B, 126	GM778_C11_59R6_046.fsa	190.114	204	904
B, 127	GM778_C11_59R6_046.fsa	191.264	1578	8423
B, 128	GM778_C11_59R6_046.fsa	192.325	197	749
B, 129	GM778_C11_59R6_046.fsa	193.209	97	393
B, 130	GM778_C11_59R6_046.fsa	194.357	91	404
B, 131	GM778_C11_59R6_046.fsa	195.328	409	2118
B, 132	GM778_C11_59R6_046.fsa	196.387	182	649
B, 133	GM778_C11_59R6_046.fsa	197.357	1463	7493
B, 134	GM778_C11_59R6_046.fsa	198.415	804	3965
B, 135	GM778_C11_59R6_046.fsa	199.472	1574	8353
B, 136	GM778_C11_59R6_046.fsa	200.436	616	2833
B, 137	GM778_C11_59R6_046.fsa	201.483	730	3492
B, 138	GM778_C11_59R6_046.fsa	202.529	383	1777
B, 139	GM778_C11_59R6_046.fsa	203.401	111	425
B, 140	GM778_C11_59R6_046.fsa	204.62	291	1421
B, 141	GM778_C11_59R6_046.fsa	205.664	177	864
B, 142	GM778_C11_59R6_046.fsa	206.708	225	1003
B, 143	GM778_C11_59R6_046.fsa	207.752	532	2857
B, 144	GM778_C11_59R6_046.fsa	208.794	153	713
B, 145	GM778_C11_59R6_046.fsa	209.576	743	4144
B, 146	GM778_C11_59R6_046.fsa	210.618	632	3375
B, 147	GM778_C11_59R6_046.fsa	211.746	87	401
B, 148	GM778_C11_59R6_046.fsa	212.873	213	1108
B, 149	GM778_C11_59R6_046.fsa	213.913	1588	9578
B, 150	GM778_C11_59R6_046.fsa	214.958	133	794
B, 151	GM778_C11_59R6_046.fsa	215.915	68	250
B, 152	GM778_C11_59R6_046.fsa	216.872	87	310
B, 153	GM778_C11_59R6_046.fsa	217.915	1609	9192
B, 154	GM778_C11_59R6_046.fsa	218.958	245	1200
B, 155	GM778_C11_59R6_046.fsa	219.826	148	566
B, 156	GM778_C11_59R6_046.fsa	220.6	50	213
B, 157	GM778_C11_59R6_046.fsa	221.542	2373	14073
B, 158	GM778_C11_59R6_046.fsa	222.827	71	368
B, 159	GM778_C11_59R6_046.fsa	224.027	308	1568
B, 160	GM778_C11_59R6_046.fsa	225.056	162	699
B, 161	GM778_C11_59R6_046.fsa	226.171	976	5041
B, 162	GM778_C11_59R6_046.fsa	227.2	707	3396
B, 163	GM778_C11_59R6_046.fsa	228.315	1235	6824
B, 164	GM778_C11_59R6_046.fsa	229.345	584	2701
B, 165	GM778_C11_59R6_046.fsa	230.375	1314	7122
B, 166	GM778_C11_59R6_046.fsa	231.491	486	2387
B, 167	GM778_C11_59R6_046.fsa	232.522	1195	6498
B, 168	GM778_C11_59R6_046.fsa	233.552	472	2283
B, 169	GM778_C11_59R6_046.fsa	234.669	1118	6184
B, 170	GM778_C11_59R6_046.fsa	235.614	458	2223
B, 171	GM778_C11_59R6_046.fsa	236.732	1122	6140
B, 172	GM778_C11_59R6_046.fsa	237.764	483	2328
B, 173	GM778_C11_59R6_046.fsa	238.796	829	4482
B, 174	GM778_C11_59R6_046.fsa	239.828	315	1551
B, 175	GM778_C11_59R6_046.fsa	240.881	756	4270
B, 176	GM778_C11_59R6_046.fsa	241.938	1419	8643
B, 177	GM778_C11_59R6_046.fsa	243.871	1415	8390
B, 178	GM778_C11_59R6_046.fsa	244.925	364	1762
B, 179	GM778_C11_59R6_046.fsa	245.714	37	108
B, 180	GM778_C11_59R6_046.fsa	246.853	139	738
B, 181	GM778_C11_59R6_046.fsa	247.903	75	385
B, 182	GM778_C11_59R6_046.fsa	248.865	53	338
B, 183	GM778_C11_59R6_046.fsa	249.913	415	2834
B, 184	GM778_C11_59R6_046.fsa	250.768	57	307
B, 185	GM778_C11_59R6_046.fsa	251.705	436	2911
B, 186	GM778_C11_59R6_046.fsa	252.556	18	33
B, 187	GM778_C11_59R6_046.fsa	253.491	438	2631
B, 188	GM778_C11_59R6_046.fsa	254.51	42	156
B, 189	GM778_C11_59R6_046.fsa	255.526	53	214
B, 190	GM778_C11_59R6_046.fsa	256.457	129	709
B, 191	GM778_C11_59R6_046.fsa	257.471	320	1997
B, 192	GM778_C11_59R6_046.fsa	258.484	69	310
B, 193	GM778_C11_59R6_046.fsa	259.495	208	1167
B, 194	GM778_C11_59R6_046.fsa	260.684	104	556
B, 195	GM778_C11_59R6_046.fsa	261.796	393	2606
B, 196	GM778_C11_59R6_046.fsa	262.736	38	191
B, 197	GM778_C11_59R6_046.fsa	263.762	447	2950
B, 198	GM778_C11_59R6_046.fsa	264.873	75	356
B, 199	GM778_C11_59R6_046.fsa	265.813	492	3135
B, 200	GM778_C11_59R6_046.fsa	266.925	60	327
B, 201	GM778_C11_59R6_046.fsa	267.865	491	3186
B, 202	GM778_C11_59R6_046.fsa	268.976	50	207
B, 203	GM778_C11_59R6_046.fsa	269.916	469	3038
B, 204	GM778_C11_59R6_046.fsa	270.856	39	184
B, 205	GM778_C11_59R6_046.fsa	271.882	479	3164
B, 206	GM778_C11_59R6_046.fsa	272.908	44	242
B, 207	GM778_C11_59R6_046.fsa	273.933	484	3313
B, 208	GM778_C11_59R6_046.fsa	274.873	35	163
B, 209	GM778_C11_59R6_046.fsa	275.899	371	2419
B, 210	GM778_C11_59R6_046.fsa	276.839	27	116
B, 211	GM778_C11_59R6_046.fsa	277.949	292	1759
B, 212	GM778_C11_59R6_046.fsa	278.975	24	72
B, 213	GM778_C11_59R6_046.fsa	279.744	36	166
B, 214	GM778_C11_59R6_046.fsa	280.762	46	237
B, 215	GM778_C11_59R6_046.fsa	281.862	56	329
B, 216	GM778_C11_59R6_046.fsa	282.877	167	1251
B, 217	GM778_C11_59R6_046.fsa	283.639	57	295
B, 218	GM778_C11_59R6_046.fsa	284.738	181	1070
B, 219	GM778_C11_59R6_046.fsa	285.837	29	100
B, 220	GM778_C11_59R6_046.fsa	286.766	380	2452
B, 221	GM778_C11_59R6_046.fsa	287.78	71	384
B, 222	GM778_C11_59R6_046.fsa	288.793	1819	13812
B, 223	GM778_C11_59R6_046.fsa	289.721	90	478
B, 224	GM778_C11_59R6_046.fsa	290.65	79	457
B, 225	GM778_C11_59R6_046.fsa	291.662	569	3804
B, 226	GM778_C11_59R6_046.fsa	292.674	45	151
B, 227	GM778_C11_59R6_046.fsa	293.601	640	4481
B, 228	GM778_C11_59R6_046.fsa	294.612	312	2098
B, 229	GM778_C11_59R6_046.fsa	295.623	104	570
B, 230	GM778_C11_59R6_046.fsa	296.718	176	1150
B, 231	GM778_C11_59R6_046.fsa	297.56	249	1769
B, 232	GM778_C11_59R6_046.fsa	298.57	220	1546
B, 233	GM778_C11_59R6_046.fsa	299.411	157	1024
B, 234	GM778_C11_59R6_046.fsa	300.417	22	55
B, 235	GM778_C11_59R6_046.fsa	301.42	1101	7829
B, 236	GM778_C11_59R6_046.fsa	302.425	559	3923
B, 237	GM778_C11_59R6_046.fsa	303.43	1139	8906
B, 238	GM778_C11_59R6_046.fsa	304.522	285	1898
B, 239	GM778_C11_59R6_046.fsa	306.288	900	6348
B, 240	GM778_C11_59R6_046.fsa	307.553	183	926
B, 241	GM778_C11_59R6_046.fsa	308.821	99	502
B, 242	GM778_C11_59R6_046.fsa	309.921	55	272
B, 243	GM778_C11_59R6_046.fsa	310.938	319	2127
B, 244	GM778_C11_59R6_046.fsa	312.127	51	180
B, 245	GM778_C11_59R6_046.fsa	313.148	127	650
B, 246	GM778_C11_59R6_046.fsa	314.26	429	2944
B, 247	GM778_C11_59R6_046.fsa	315.216	76	388
B, 248	GM778_C11_59R6_046.fsa	316.346	766	6092
B, 249	GM778_C11_59R6_046.fsa	317.389	367	2488
B, 250	GM778_C11_59R6_046.fsa	318.346	32	92
B, 251	GM778_C11_59R6_046.fsa	319.39	826	6017
B, 252	GM778_C11_59R6_046.fsa	320.428	18	36
B, 253	GM778_C11_59R6_046.fsa	321.454	74	438
B, 254	GM778_C11_59R6_046.fsa	322.65	26	67
B, 255	GM778_C11_59R6_046.fsa	323.589	278	1909
B, 256	GM778_C11_59R6_046.fsa	324.697	77	477
B, 257	GM778_C11_59R6_046.fsa	325.633	79	505
B, 258	GM778_C11_59R6_046.fsa	326.399	53	250
B, 259	GM778_C11_59R6_046.fsa	327.504	516	3795
B, 260	GM778_C11_59R6_046.fsa	328.523	16	73
B, 261	GM778_C11_59R6_046.fsa	329.626	660	4919
B, 262	GM778_C11_59R6_046.fsa	330.727	60	311
B, 263	GM778_C11_59R6_046.fsa	331.828	416	3131
B, 264	GM778_C11_59R6_046.fsa	332.758	111	591
B, 265	GM778_C11_59R6_046.fsa	333.771	52	180
B, 266	GM778_C11_59R6_046.fsa	334.784	146	861
B, 267	GM778_C11_59R6_046.fsa	335.711	167	1078
B, 268	GM778_C11_59R6_046.fsa	336.722	83	495
B, 269	GM778_C11_59R6_046.fsa	337.9	97	522
B, 270	GM778_C11_59R6_046.fsa	338.909	43	255
B, 271	GM778_C11_59R6_046.fsa	339.916	13	41
B, 272	GM778_C11_59R6_046.fsa	341.019	117	889
B, 273	GM778_C11_59R6_046.fsa	342.123	36	157
B, 274	GM778_C11_59R6_046.fsa	343.226	209	1955
B, 275	GM778_C11_59R6_046.fsa	344.075	85	557
B, 276	GM778_C11_59R6_046.fsa	345.941	28	186
B, 277	GM778_C11_59R6_046.fsa	346.874	23	104
B, 278	GM778_C11_59R6_046.fsa	347.637	30	192
B, 279	GM778_C11_59R6_046.fsa	348.909	27	134
B, 280	GM778_C11_59R6_046.fsa	349.841	13	55
B, 281	GM778_C11_59R6_046.fsa	350.604	10	46
B, 282	GM778_C11_59R6_046.fsa	351.79	15	58
B, 283	GM778_C11_59R6_046.fsa	352.467	13	46
B, 284	GM778_C11_59R6_046.fsa	353.568	24	99
B, 285	GM778_C11_59R6_046.fsa	354.5	18	66
B, 286	GM778_C11_59R6_046.fsa	355.431	17	89
B, 287	GM778_C11_59R6_046.fsa	356.193	20	127
B, 288	GM778_C11_59R6_046.fsa	357.293	27	129
B, 289	GM778_C11_59R6_046.fsa	358.224	47	218
B, 290	GM778_C11_59R6_046.fsa	359.323	57	295
B, 291	GM778_C11_59R6_046.fsa	360.419	36	152
B, 292	GM778_C11_59R6_046.fsa	361.342	62	346
B, 293	GM778_C11_59R6_046.fsa	362.349	84	424
B, 294	GM778_C11_59R6_046.fsa	363.355	65	344
B, 295	GM778_C11_59R6_046.fsa	364.446	91	416
B, 296	GM778_C11_59R6_046.fsa	365.538	110	499
B, 297	GM778_C11_59R6_046.fsa	366.545	147	917
B, 298	GM778_C11_59R6_046.fsa	367.553	202	1497
B, 299	GM778_C11_59R6_046.fsa	368.477	243	1973
B, 300	GM778_C11_59R6_046.fsa	369.485	326	2403
B, 301	GM778_C11_59R6_046.fsa	370.493	49	196
B, 302	GM778_C11_59R6_046.fsa	371.586	50	222
B, 303	GM778_C11_59R6_046.fsa	372.679	133	860
B, 304	GM778_C11_59R6_046.fsa	373.604	161	1188
B, 305	GM778_C11_59R6_046.fsa	374.529	43	182
B, 306	GM778_C11_59R6_046.fsa	375.539	168	1244
B, 307	GM778_C11_59R6_046.fsa	376.548	340	3057
B, 308	GM778_C11_59R6_046.fsa	377.558	386	3094
B, 309	GM778_C11_59R6_046.fsa	378.569	13	37
B, 310	GM778_C11_59R6_046.fsa	379.495	87	568
B, 311	GM778_C11_59R6_046.fsa	380.598	112	843
B, 312	GM778_C11_59R6_046.fsa	381.453	127	948
B, 313	GM778_C11_59R6_046.fsa	382.393	9	31
B, 314	GM778_C11_59R6_046.fsa	383.589	61	408
B, 315	GM778_C11_59R6_046.fsa	384.785	121	1029
B, 316	GM778_C11_59R6_046.fsa	385.725	155	1361
B, 317	GM778_C11_59R6_046.fsa	386.58	33	177
B, 318	GM778_C11_59R6_046.fsa	387.691	26	127
B, 319	GM778_C11_59R6_046.fsa	388.802	38	195
B, 320	GM778_C11_59R6_046.fsa	389.827	25	151
B, 321	GM778_C11_59R6_046.fsa	390.853	15	69
B, 322	GM778_C11_59R6_046.fsa	391.879	20	97
B, 323	GM778_C11_59R6_046.fsa	392.99	26	115
B, 324	GM778_C11_59R6_046.fsa	393.845	45	169
B, 325	GM778_C11_59R6_046.fsa	394.956	40	225
B, 326	GM778_C11_59R6_046.fsa	395.811	73	522
B, 327	GM778_C11_59R6_046.fsa	396.837	56	264
B, 328	GM778_C11_59R6_046.fsa	398.119	10	37
B, 329	GM778_C11_59R6_046.fsa	399.06	28	101
B, 330	GM778_C11_59R6_046.fsa	399.914	102	643
B, 331	GM778_C11_59R6_046.fsa	400.837	65	392
B, 332	GM778_C11_59R6_046.fsa	401.927	165	1169
B, 333	GM778_C11_59R6_046.fsa	402.849	216	1683
B, 334	GM778_C11_59R6_046.fsa	403.857	25	61
B, 335	GM778_C11_59R6_046.fsa	404.95	29	93
B, 336	GM778_C11_59R6_046.fsa	406.129	53	395
B, 337	GM778_C11_59R6_046.fsa	407.056	137	1204
B, 338	GM778_C11_59R6_046.fsa	407.985	185	2000
B, 339	GM778_C11_59R6_046.fsa	408.829	103	866
B, 340	GM778_C11_59R6_046.fsa	410.013	12	65
B, 341	GM778_C11_59R6_046.fsa	411.199	25	79
B, 342	GM778_C11_59R6_046.fsa	412.047	31	122
B, 343	GM778_C11_59R6_046.fsa	413.065	24	81
B, 344	GM778_C11_59R6_046.fsa	414.087	28	122
B, 345	GM778_C11_59R6_046.fsa	415.042	43	200
B, 346	GM778_C11_59R6_046.fsa	416.171	57	333
B, 347	GM778_C11_59R6_046.fsa	417.04	208	1773
B, 348	GM778_C11_59R6_046.fsa	418.084	262	2093
B, 349	GM778_C11_59R6_046.fsa	419.216	97	600
B, 350	GM778_C11_59R6_046.fsa	420.342	92	605
B, 351	GM778_C11_59R6_046.fsa	421.367	181	1258
B, 352	GM778_C11_59R6_046.fsa	422.392	59	311
B, 353	GM778_C11_59R6_046.fsa	423.586	164	1329
B, 354	GM778_C11_59R6_046.fsa	424.439	308	2574
B, 355	GM778_C11_59R6_046.fsa	425.463	50	262
B, 356	GM778_C11_59R6_046.fsa	426.656	157	1320
B, 357	GM778_C11_59R6_046.fsa	427.678	258	2171
B, 358	GM778_C11_59R6_046.fsa	428.615	57	184
B, 359	GM778_C11_59R6_046.fsa	429.722	157	1171
B, 360	GM778_C11_59R6_046.fsa	430.573	260	2195
B, 361	GM778_C11_59R6_046.fsa	431.679	29	128
B, 362	GM778_C11_59R6_046.fsa	432.784	86	447
B, 363	GM778_C11_59R6_046.fsa	433.719	188	1683
B, 364	GM778_C11_59R6_046.fsa	434.654	73	371
B, 365	GM778_C11_59R6_046.fsa	435.673	109	641
B, 366	GM778_C11_59R6_046.fsa	436.522	190	1518
B, 367	GM778_C11_59R6_046.fsa	437.795	24	98
B, 368	GM778_C11_59R6_046.fsa	438.728	114	768
B, 369	GM778_C11_59R6_046.fsa	439.576	228	2444
B, 370	GM778_C11_59R6_046.fsa	440.689	97	605
B, 371	GM778_C11_59R6_046.fsa	441.551	23	97
B, 372	GM778_C11_59R6_046.fsa	442.585	57	323
B, 373	GM778_C11_59R6_046.fsa	443.362	10	27
B, 374	GM778_C11_59R6_046.fsa	444.483	9	26
B, 375	GM778_C11_59R6_046.fsa	445.088	7	14
B, 376	GM778_C11_59R6_046.fsa	446.124	8	38
B, 377	GM778_C11_59R6_046.fsa	446.902	10	37
B, 378	GM778_C11_59R6_046.fsa	448.026	19	51
B, 379	GM778_C11_59R6_046.fsa	449.064	14	36
B, 380	GM778_C11_59R6_046.fsa	450.017	17	26
B, 381	GM778_C11_59R6_046.fsa	450.969	33	75
B, 382	GM778_C11_59R6_046.fsa	451.922	107	759
B, 383	GM778_C11_59R6_046.fsa	452.876	77	480
B, 384	GM778_C11_59R6_046.fsa	454.09	62	385
B, 385	GM778_C11_59R6_046.fsa	454.958	124	904
B, 386	GM778_C11_59R6_046.fsa	456.087	11	29
B, 387	GM778_C11_59R6_046.fsa	458.086	136	1173
B, 388	GM778_C11_59R6_046.fsa	458.956	154	1569
B, 389	GM778_C11_59R6_046.fsa	460	72	456
B, 390	GM778_C11_59R6_046.fsa	460.863	126	1034
B, 391	GM778_C11_59R6_046.fsa	461.727	14	54
B, 392	GM778_C11_59R6_046.fsa	463.283	28	205
B, 393	GM778_C11_59R6_046.fsa	464.149	76	513
B, 394	GM778_C11_59R6_046.fsa	465.101	12	50
B, 395	GM778_C11_59R6_046.fsa	466.054	3	9
B, 396	GM778_C11_59R6_046.fsa	467.442	11	47
B, 397	GM778_C11_59R6_046.fsa	468.484	12	25
B, 398	GM778_C11_59R6_046.fsa	469.092	13	77
B, 399	GM778_C11_59R6_046.fsa	470.396	24	117
B, 400	GM778_C11_59R6_046.fsa	471.092	39	322
B, 401	GM778_C11_59R6_046.fsa	472.398	28	157
B, 402	GM778_C11_59R6_046.fsa	473.357	31	167
B, 403	GM778_C11_59R6_046.fsa	474.404	50	467
B, 404	GM778_C11_59R6_046.fsa	475.364	91	903
B, 405	GM778_C11_59R6_046.fsa	477.461	33	271
B, 406	GM778_C11_59R6_046.fsa	478.161	29	204
B, 407	GM778_C11_59R6_046.fsa	479.299	33	338
O, 1	GM778_C11_59R6_046.fsa	20	6124	64792
O, 2	GM778_C11_59R6_046.fsa	40	4946	41214
O, 3	GM778_C11_59R6_046.fsa	60	10067	57496
O, 4	GM778_C11_59R6_046.fsa	80	6620	37447
O, 5	GM778_C11_59R6_046.fsa	100	10169	55146
O, 6	GM778_C11_59R6_046.fsa	114	11524	62203
O, 7	GM778_C11_59R6_046.fsa	120	8988	49829
O, 8	GM778_C11_59R6_046.fsa	140	7458	40276
O, 9	GM778_C11_59R6_046.fsa	160	8112	44168
O, 10	GM778_C11_59R6_046.fsa	180	9962	54699
O, 11	GM778_C11_59R6_046.fsa	200	7712	44965
O, 12	GM778_C11_59R6_046.fsa	214	7654	46378
O, 13	GM778_C11_59R6_046.fsa	220	6133	39118
O, 14	GM778_C11_59R6_046.fsa	240	8788	57532
O, 15	GM778_C11_59R6_046.fsa	250	4037	27545
O, 16	GM778_C11_59R6_046.fsa	260	6280	43864
O, 17	GM778_C11_59R6_046.fsa	280	6731	50185
O, 18	GM778_C11_59R6_046.fsa	300	6733	52550
O, 19	GM778_C11_59R6_046.fsa	314	4342	35541
O, 20	GM778_C11_59R6_046.fsa	320	4852	40670
O, 21	GM778_C11_59R6_046.fsa	340	6093	53206
O, 22	GM778_C11_59R6_046.fsa	360	5001	45527
O, 23	GM778_C11_59R6_046.fsa	380	3540	33425
O, 24	GM778_C11_59R6_046.fsa	400	4907	48784
O, 25	GM778_C11_59R6_046.fsa	414	4587	47090
O, 26	GM778_C11_59R6_046.fsa	420	4201	44434
O, 27	GM778_C11_59R6_046.fsa	440	5007	54604
O, 28	GM778_C11_59R6_046.fsa	460	5609	61209
O, 29	GM778_C11_59R6_046.fsa	480	5341	59770
O, 30	GM778_C11_59R6_046.fsa	500	2343	27672
O, 31	GM778_C11_59R6_046.fsa	514	2561	30147
O, 32	GM778_C11_59R6_046.fsa	520	5802	66882
O, 33	GM778_C11_59R6_046.fsa	540	4650	55569
O, 34	GM778_C11_59R6_046.fsa	560	3012	36918
O, 35	GM778_C11_59R6_046.fsa	580	4702	57348
O, 36	GM778_C11_59R6_046.fsa	600	3019	37476

## Sheet: 60R2
Dye/Sample Peak	Sample File Name	Size	Height	Area in Point
B, 1	GM778_C12_60R2_046.fsa	55.5942	717	3524
B, 2	GM778_C12_60R2_046.fsa	56.9133	593	2780
B, 3	GM778_C12_60R2_046.fsa	57.7177	77	267
B, 4	GM778_C12_60R2_046.fsa	58.914	1714	8592
B, 5	GM778_C12_60R2_046.fsa	60.2059	280	1290
B, 6	GM778_C12_60R2_046.fsa	61.8483	1034	5557
B, 7	GM778_C12_60R2_046.fsa	63.1771	292	1570
B, 8	GM778_C12_60R2_046.fsa	64.0941	1208	6187
B, 9	GM778_C12_60R2_046.fsa	65.4143	672	3204
B, 10	GM778_C12_60R2_046.fsa	67.1332	116	597
B, 11	GM778_C12_60R2_046.fsa	68.3413	1339	7226
B, 12	GM778_C12_60R2_046.fsa	69.5453	388	1969
B, 13	GM778_C12_60R2_046.fsa	70.9446	81	352
B, 14	GM778_C12_60R2_046.fsa	72.1394	88	412
B, 15	GM778_C12_60R2_046.fsa	73.132	76	307
B, 16	GM778_C12_60R2_046.fsa	74.3192	301	1295
B, 17	GM778_C12_60R2_046.fsa	75.3054	73	363
B, 18	GM778_C12_60R2_046.fsa	75.8958	85	375
B, 19	GM778_C12_60R2_046.fsa	77.0735	572	2762
B, 20	GM778_C12_60R2_046.fsa	78.2471	336	1594
B, 21	GM778_C12_60R2_046.fsa	79.0273	564	2980
B, 22	GM778_C12_60R2_046.fsa	79.8057	732	3831
B, 23	GM778_C12_60R2_046.fsa	80.8674	709	3334
B, 24	GM778_C12_60R2_046.fsa	81.7338	18	56
B, 25	GM778_C12_60R2_046.fsa	82.7916	2563	12779
B, 26	GM778_C12_60R2_046.fsa	84.0398	173	656
B, 27	GM778_C12_60R2_046.fsa	85.3819	141	592
B, 28	GM778_C12_60R2_046.fsa	86.5305	1085	5178
B, 29	GM778_C12_60R2_046.fsa	87.6774	1294	6453
B, 30	GM778_C12_60R2_046.fsa	88.4412	444	2221
B, 31	GM778_C12_60R2_046.fsa	89.3948	736	3554
B, 32	GM778_C12_60R2_046.fsa	90.0617	123	516
B, 33	GM778_C12_60R2_046.fsa	91.2988	2308	11687
B, 34	GM778_C12_60R2_046.fsa	92.1541	55	170
B, 35	GM778_C12_60R2_046.fsa	93.0085	204	844
B, 36	GM778_C12_60R2_046.fsa	94.2411	1002	4981
B, 37	GM778_C12_60R2_046.fsa	95.4718	151	709
B, 38	GM778_C12_60R2_046.fsa	96.4173	939	4847
B, 39	GM778_C12_60R2_046.fsa	97.6447	1637	8429
B, 40	GM778_C12_60R2_046.fsa	98.6819	388	1980
B, 41	GM778_C12_60R2_046.fsa	100	127	587
B, 42	GM778_C12_60R2_046.fsa	100.87	1039	5303
B, 43	GM778_C12_60R2_046.fsa	102.028	1594	8180
B, 44	GM778_C12_60R2_046.fsa	102.798	86	329
B, 45	GM778_C12_60R2_046.fsa	103.855	195	910
B, 46	GM778_C12_60R2_046.fsa	105.1	260	1216
B, 47	GM778_C12_60R2_046.fsa	106.246	456	2275
B, 48	GM778_C12_60R2_046.fsa	107.104	615	3207
B, 49	GM778_C12_60R2_046.fsa	108.245	403	1818
B, 50	GM778_C12_60R2_046.fsa	109.194	319	1435
B, 51	GM778_C12_60R2_046.fsa	110.613	171	802
B, 52	GM778_C12_60R2_046.fsa	111.839	161	795
B, 53	GM778_C12_60R2_046.fsa	112.78	905	4656
B, 54	GM778_C12_60R2_046.fsa	113.812	76	317
B, 55	GM778_C12_60R2_046.fsa	115.007	722	3819
B, 56	GM778_C12_60R2_046.fsa	115.92	802	4316
B, 57	GM778_C12_60R2_046.fsa	117.013	220	950
B, 58	GM778_C12_60R2_046.fsa	118.283	442	2254
B, 59	GM778_C12_60R2_046.fsa	119.098	988	5075
B, 60	GM778_C12_60R2_046.fsa	119.82	54	222
B, 61	GM778_C12_60R2_046.fsa	121.076	3193	17560
B, 62	GM778_C12_60R2_046.fsa	122.6	1084	5442
B, 63	GM778_C12_60R2_046.fsa	124.124	1692	8646
B, 64	GM778_C12_60R2_046.fsa	125.29	710	3261
B, 65	GM778_C12_60R2_046.fsa	126.097	78	260
B, 66	GM778_C12_60R2_046.fsa	126.993	460	1881
B, 67	GM778_C12_60R2_046.fsa	128.159	643	3124
B, 68	GM778_C12_60R2_046.fsa	129.146	86	308
B, 69	GM778_C12_60R2_046.fsa	130.132	145	636
B, 70	GM778_C12_60R2_046.fsa	131.029	118	483
B, 71	GM778_C12_60R2_046.fsa	132.285	977	5223
B, 72	GM778_C12_60R2_046.fsa	133.361	131	622
B, 73	GM778_C12_60R2_046.fsa	134.527	164	859
B, 74	GM778_C12_60R2_046.fsa	135.604	1551	8449
B, 75	GM778_C12_60R2_046.fsa	136.59	248	1289
B, 76	GM778_C12_60R2_046.fsa	137.667	74	372
B, 77	GM778_C12_60R2_046.fsa	138.744	923	5275
B, 78	GM778_C12_60R2_046.fsa	139.821	188	1062
B, 79	GM778_C12_60R2_046.fsa	140.917	111	538
B, 80	GM778_C12_60R2_046.fsa	142.018	748	4051
B, 81	GM778_C12_60R2_046.fsa	143.028	188	942
B, 82	GM778_C12_60R2_046.fsa	144.22	103	400
B, 83	GM778_C12_60R2_046.fsa	145.23	542	2691
B, 84	GM778_C12_60R2_046.fsa	146.33	176	735
B, 85	GM778_C12_60R2_046.fsa	147.431	775	3832
B, 86	GM778_C12_60R2_046.fsa	148.44	761	3734
B, 87	GM778_C12_60R2_046.fsa	149.633	524	2914
B, 88	GM778_C12_60R2_046.fsa	150.367	453	2348
B, 89	GM778_C12_60R2_046.fsa	151.284	1319	7089
B, 90	GM778_C12_60R2_046.fsa	152.293	145	560
B, 91	GM778_C12_60R2_046.fsa	153.486	257	1105
B, 92	GM778_C12_60R2_046.fsa	154.495	1061	5567
B, 93	GM778_C12_60R2_046.fsa	155.596	1011	5613
B, 94	GM778_C12_60R2_046.fsa	156.33	202	973
B, 95	GM778_C12_60R2_046.fsa	157.248	918	4633
B, 96	GM778_C12_60R2_046.fsa	158.44	167	750
B, 97	GM778_C12_60R2_046.fsa	159.45	1501	8799
B, 98	GM778_C12_60R2_046.fsa	160.27	683	3679
B, 99	GM778_C12_60R2_046.fsa	161.261	780	4113
B, 100	GM778_C12_60R2_046.fsa	162.251	61	198
B, 101	GM778_C12_60R2_046.fsa	163.061	77	256
B, 102	GM778_C12_60R2_046.fsa	164.231	1030	5653
B, 103	GM778_C12_60R2_046.fsa	165.309	272	1363
B, 104	GM778_C12_60R2_046.fsa	166.477	207	903
B, 105	GM778_C12_60R2_046.fsa	167.376	244	1068
B, 106	GM778_C12_60R2_046.fsa	168.632	994	5388
B, 107	GM778_C12_60R2_046.fsa	169.619	249	1388
B, 108	GM778_C12_60R2_046.fsa	170.516	540	3346
B, 109	GM778_C12_60R2_046.fsa	171.323	634	3388
B, 110	GM778_C12_60R2_046.fsa	172.577	234	1113
B, 111	GM778_C12_60R2_046.fsa	173.652	120	506
B, 112	GM778_C12_60R2_046.fsa	174.726	1332	7652
B, 113	GM778_C12_60R2_046.fsa	175.8	430	2342
B, 114	GM778_C12_60R2_046.fsa	176.873	455	2439
B, 115	GM778_C12_60R2_046.fsa	178.839	1168	6855
B, 116	GM778_C12_60R2_046.fsa	179.911	2396	14433
B, 117	GM778_C12_60R2_046.fsa	181.085	338	1631
B, 118	GM778_C12_60R2_046.fsa	181.898	425	2402
B, 119	GM778_C12_60R2_046.fsa	182.712	843	4528
B, 120	GM778_C12_60R2_046.fsa	183.886	435	2090
B, 121	GM778_C12_60R2_046.fsa	184.698	283	1265
B, 122	GM778_C12_60R2_046.fsa	185.962	323	1654
B, 123	GM778_C12_60R2_046.fsa	186.954	626	3447
B, 124	GM778_C12_60R2_046.fsa	188.036	159	802
B, 125	GM778_C12_60R2_046.fsa	189.118	1686	9855
B, 126	GM778_C12_60R2_046.fsa	190.199	256	977
B, 127	GM778_C12_60R2_046.fsa	191.28	1090	5904
B, 128	GM778_C12_60R2_046.fsa	192.36	322	1474
B, 129	GM778_C12_60R2_046.fsa	193.26	227	905
B, 130	GM778_C12_60R2_046.fsa	194.339	271	1225
B, 131	GM778_C12_60R2_046.fsa	195.329	290	1422
B, 132	GM778_C12_60R2_046.fsa	196.407	215	996
B, 133	GM778_C12_60R2_046.fsa	197.396	327	1677
B, 134	GM778_C12_60R2_046.fsa	198.384	213	977
B, 135	GM778_C12_60R2_046.fsa	199.461	235	1120
B, 136	GM778_C12_60R2_046.fsa	200.531	126	599
B, 137	GM778_C12_60R2_046.fsa	201.506	150	770
B, 138	GM778_C12_60R2_046.fsa	202.481	158	841
B, 139	GM778_C12_60R2_046.fsa	203.366	79	324
B, 140	GM778_C12_60R2_046.fsa	204.695	121	587
B, 141	GM778_C12_60R2_046.fsa	205.67	87	361
B, 142	GM778_C12_60R2_046.fsa	206.645	113	548
B, 143	GM778_C12_60R2_046.fsa	207.708	300	1772
B, 144	GM778_C12_60R2_046.fsa	209.569	417	2830
B, 145	GM778_C12_60R2_046.fsa	210.632	416	2494
B, 146	GM778_C12_60R2_046.fsa	211.873	43	185
B, 147	GM778_C12_60R2_046.fsa	212.848	94	638
B, 148	GM778_C12_60R2_046.fsa	214	659	4670
B, 149	GM778_C12_60R2_046.fsa	214.986	116	764
B, 150	GM778_C12_60R2_046.fsa	216.061	18	85
B, 151	GM778_C12_60R2_046.fsa	216.957	19	48
B, 152	GM778_C12_60R2_046.fsa	218.031	678	4197
B, 153	GM778_C12_60R2_046.fsa	219.106	127	704
B, 154	GM778_C12_60R2_046.fsa	219.911	66	242
B, 155	GM778_C12_60R2_046.fsa	221.663	1048	7066
B, 156	GM778_C12_60R2_046.fsa	222.976	54	275
B, 157	GM778_C12_60R2_046.fsa	224.113	191	1017
B, 158	GM778_C12_60R2_046.fsa	225.249	76	249
B, 159	GM778_C12_60R2_046.fsa	226.298	555	2782
B, 160	GM778_C12_60R2_046.fsa	227.347	448	2146
B, 161	GM778_C12_60R2_046.fsa	228.395	963	5330
B, 162	GM778_C12_60R2_046.fsa	229.444	413	1970
B, 163	GM778_C12_60R2_046.fsa	230.492	986	5736
B, 164	GM778_C12_60R2_046.fsa	231.539	319	1491
B, 165	GM778_C12_60R2_046.fsa	232.674	796	4448
B, 166	GM778_C12_60R2_046.fsa	233.634	296	1315
B, 167	GM778_C12_60R2_046.fsa	234.681	786	4440
B, 168	GM778_C12_60R2_046.fsa	235.728	308	1329
B, 169	GM778_C12_60R2_046.fsa	236.774	779	4408
B, 170	GM778_C12_60R2_046.fsa	237.821	298	1397
B, 171	GM778_C12_60R2_046.fsa	238.867	577	3242
B, 172	GM778_C12_60R2_046.fsa	239.826	193	778
B, 173	GM778_C12_60R2_046.fsa	240.987	529	3404
B, 174	GM778_C12_60R2_046.fsa	241.972	983	6760
B, 175	GM778_C12_60R2_046.fsa	243.941	999	6992
B, 176	GM778_C12_60R2_046.fsa	245.013	223	984
B, 177	GM778_C12_60R2_046.fsa	245.816	32	70
B, 178	GM778_C12_60R2_046.fsa	246.975	118	674
B, 179	GM778_C12_60R2_046.fsa	247.866	67	341
B, 180	GM778_C12_60R2_046.fsa	249.911	329	2555
B, 181	GM778_C12_60R2_046.fsa	250.867	65	361
B, 182	GM778_C12_60R2_046.fsa	251.734	340	2368
B, 183	GM778_C12_60R2_046.fsa	253.636	313	2073
B, 184	GM778_C12_60R2_046.fsa	254.499	16	62
B, 185	GM778_C12_60R2_046.fsa	255.62	47	193
B, 186	GM778_C12_60R2_046.fsa	256.481	100	579
B, 187	GM778_C12_60R2_046.fsa	257.598	223	1436
B, 188	GM778_C12_60R2_046.fsa	258.629	44	193
B, 189	GM778_C12_60R2_046.fsa	259.572	137	839
B, 190	GM778_C12_60R2_046.fsa	260.786	96	624
B, 191	GM778_C12_60R2_046.fsa	261.747	321	2226
B, 192	GM778_C12_60R2_046.fsa	263.843	354	2606
B, 193	GM778_C12_60R2_046.fsa	265.851	387	3017
B, 194	GM778_C12_60R2_046.fsa	267.948	368	2899
B, 195	GM778_C12_60R2_046.fsa	269.869	358	2853
B, 196	GM778_C12_60R2_046.fsa	271.878	370	2899
B, 197	GM778_C12_60R2_046.fsa	273.974	383	3093
B, 198	GM778_C12_60R2_046.fsa	275.982	288	2258
B, 199	GM778_C12_60R2_046.fsa	278.079	223	1538
B, 200	GM778_C12_60R2_046.fsa	279.127	29	117
B, 201	GM778_C12_60R2_046.fsa	279.825	47	233
B, 202	GM778_C12_60R2_046.fsa	280.946	28	73
B, 203	GM778_C12_60R2_046.fsa	282.065	46	272
B, 204	GM778_C12_60R2_046.fsa	282.924	113	806
B, 205	GM778_C12_60R2_046.fsa	283.784	43	222
B, 206	GM778_C12_60R2_046.fsa	284.815	135	737
B, 207	GM778_C12_60R2_046.fsa	286.878	273	2143
B, 208	GM778_C12_60R2_046.fsa	288.853	1430	12068
B, 209	GM778_C12_60R2_046.fsa	289.625	59	336
B, 210	GM778_C12_60R2_046.fsa	290.741	74	411
B, 211	GM778_C12_60R2_046.fsa	291.685	415	3157
B, 212	GM778_C12_60R2_046.fsa	293.658	474	4032
B, 213	GM778_C12_60R2_046.fsa	294.773	229	1558
B, 214	GM778_C12_60R2_046.fsa	295.63	53	249
B, 215	GM778_C12_60R2_046.fsa	296.83	139	944
B, 216	GM778_C12_60R2_046.fsa	297.601	182	1350
B, 217	GM778_C12_60R2_046.fsa	298.63	186	1353
B, 218	GM778_C12_60R2_046.fsa	299.486	135	779
B, 219	GM778_C12_60R2_046.fsa	301.544	782	6038
B, 220	GM778_C12_60R2_046.fsa	302.574	373	2685
B, 221	GM778_C12_60R2_046.fsa	303.606	903	7030
B, 222	GM778_C12_60R2_046.fsa	304.64	162	995
B, 223	GM778_C12_60R2_046.fsa	306.451	643	5024
B, 224	GM778_C12_60R2_046.fsa	307.834	93	538
B, 225	GM778_C12_60R2_046.fsa	309.133	52	280
B, 226	GM778_C12_60R2_046.fsa	310.087	23	90
B, 227	GM778_C12_60R2_046.fsa	311.302	252	1685
B, 228	GM778_C12_60R2_046.fsa	312.432	44	167
B, 229	GM778_C12_60R2_046.fsa	313.39	152	962
B, 230	GM778_C12_60R2_046.fsa	314.529	377	2676
B, 231	GM778_C12_60R2_046.fsa	316.558	700	6349
B, 232	GM778_C12_60R2_046.fsa	317.616	253	1871
B, 233	GM778_C12_60R2_046.fsa	319.647	631	4968
B, 234	GM778_C12_60R2_046.fsa	320.61	17	51
B, 235	GM778_C12_60R2_046.fsa	321.83	61	327
B, 236	GM778_C12_60R2_046.fsa	322.875	4	8
B, 237	GM778_C12_60R2_046.fsa	323.919	188	1346
B, 238	GM778_C12_60R2_046.fsa	324.875	65	385
B, 239	GM778_C12_60R2_046.fsa	325.744	59	287
B, 240	GM778_C12_60R2_046.fsa	326.699	60	354
B, 241	GM778_C12_60R2_046.fsa	327.74	416	3208
B, 242	GM778_C12_60R2_046.fsa	329.907	509	4279
B, 243	GM778_C12_60R2_046.fsa	330.945	53	250
B, 244	GM778_C12_60R2_046.fsa	332.07	345	2809
B, 245	GM778_C12_60R2_046.fsa	332.934	80	463
B, 246	GM778_C12_60R2_046.fsa	334.057	33	83
B, 247	GM778_C12_60R2_046.fsa	334.919	113	804
B, 248	GM778_C12_60R2_046.fsa	335.954	135	809
B, 249	GM778_C12_60R2_046.fsa	337.075	58	291
B, 250	GM778_C12_60R2_046.fsa	338.022	72	415
B, 251	GM778_C12_60R2_046.fsa	339.226	49	276
B, 252	GM778_C12_60R2_046.fsa	341.3	109	856
B, 253	GM778_C12_60R2_046.fsa	343.38	206	2017
B, 254	GM778_C12_60R2_046.fsa	345.286	15	33
B, 255	GM778_C12_60R2_046.fsa	346.065	23	129
B, 256	GM778_C12_60R2_046.fsa	347.018	11	50
B, 257	GM778_C12_60R2_046.fsa	347.884	18	90
B, 258	GM778_C12_60R2_046.fsa	349.183	14	58
B, 259	GM778_C12_60R2_046.fsa	349.962	24	118
B, 260	GM778_C12_60R2_046.fsa	351.001	13	52
B, 261	GM778_C12_60R2_046.fsa	351.694	18	68
B, 262	GM778_C12_60R2_046.fsa	352.732	30	133
B, 263	GM778_C12_60R2_046.fsa	353.771	44	309
B, 264	GM778_C12_60R2_046.fsa	354.723	23	168
B, 265	GM778_C12_60R2_046.fsa	355.675	27	111
B, 266	GM778_C12_60R2_046.fsa	356.799	24	104
B, 267	GM778_C12_60R2_046.fsa	357.578	17	77
B, 268	GM778_C12_60R2_046.fsa	358.53	27	160
B, 269	GM778_C12_60R2_046.fsa	359.654	22	107
B, 270	GM778_C12_60R2_046.fsa	360.603	23	97
B, 271	GM778_C12_60R2_046.fsa	361.636	32	123
B, 272	GM778_C12_60R2_046.fsa	362.67	52	202
B, 273	GM778_C12_60R2_046.fsa	363.876	53	219
B, 274	GM778_C12_60R2_046.fsa	364.824	101	656
B, 275	GM778_C12_60R2_046.fsa	365.771	113	700
B, 276	GM778_C12_60R2_046.fsa	366.892	113	582
B, 277	GM778_C12_60R2_046.fsa	367.926	65	341
B, 278	GM778_C12_60R2_046.fsa	368.788	87	492
B, 279	GM778_C12_60R2_046.fsa	369.822	103	590
B, 280	GM778_C12_60R2_046.fsa	370.857	21	90
B, 281	GM778_C12_60R2_046.fsa	371.978	37	119
B, 282	GM778_C12_60R2_046.fsa	373.012	57	267
B, 283	GM778_C12_60R2_046.fsa	373.961	84	473
B, 284	GM778_C12_60R2_046.fsa	374.91	36	181
B, 285	GM778_C12_60R2_046.fsa	375.945	95	760
B, 286	GM778_C12_60R2_046.fsa	376.894	196	1793
B, 287	GM778_C12_60R2_046.fsa	377.756	193	1644
B, 288	GM778_C12_60R2_046.fsa	378.878	34	126
B, 289	GM778_C12_60R2_046.fsa	379.827	41	215
B, 290	GM778_C12_60R2_046.fsa	380.956	49	286
B, 291	GM778_C12_60R2_046.fsa	381.913	54	400
B, 292	GM778_C12_60R2_046.fsa	383.043	22	93
B, 293	GM778_C12_60R2_046.fsa	383.999	62	431
B, 294	GM778_C12_60R2_046.fsa	385.042	138	1289
B, 295	GM778_C12_60R2_046.fsa	385.999	183	1466
B, 296	GM778_C12_60R2_046.fsa	387.129	57	372
B, 297	GM778_C12_60R2_046.fsa	387.998	26	102
B, 298	GM778_C12_60R2_046.fsa	388.955	43	230
B, 299	GM778_C12_60R2_046.fsa	390.172	56	236
B, 300	GM778_C12_60R2_046.fsa	391.303	35	182
B, 301	GM778_C12_60R2_046.fsa	392.259	25	135
B, 302	GM778_C12_60R2_046.fsa	393.216	29	163
B, 303	GM778_C12_60R2_046.fsa	394.26	28	90
B, 304	GM778_C12_60R2_046.fsa	395.39	33	154
B, 305	GM778_C12_60R2_046.fsa	396.26	61	350
B, 306	GM778_C12_60R2_046.fsa	397.303	54	303
B, 307	GM778_C12_60R2_046.fsa	398.347	15	40
B, 308	GM778_C12_60R2_046.fsa	399.391	69	376
B, 309	GM778_C12_60R2_046.fsa	400.172	102	727
B, 310	GM778_C12_60R2_046.fsa	401.289	91	588
B, 311	GM778_C12_60R2_046.fsa	402.322	167	1426
B, 312	GM778_C12_60R2_046.fsa	403.183	198	1303
B, 313	GM778_C12_60R2_046.fsa	404.131	31	82
B, 314	GM778_C12_60R2_046.fsa	405.511	19	83
B, 315	GM778_C12_60R2_046.fsa	406.461	51	323
B, 316	GM778_C12_60R2_046.fsa	407.411	142	1220
B, 317	GM778_C12_60R2_046.fsa	408.362	186	1843
B, 318	GM778_C12_60R2_046.fsa	409.401	90	566
B, 319	GM778_C12_60R2_046.fsa	410.441	21	70
B, 320	GM778_C12_60R2_046.fsa	411.481	37	224
B, 321	GM778_C12_60R2_046.fsa	412.436	52	324
B, 322	GM778_C12_60R2_046.fsa	413.392	35	208
B, 323	GM778_C12_60R2_046.fsa	414.264	49	306
B, 324	GM778_C12_60R2_046.fsa	415.322	52	240
B, 325	GM778_C12_60R2_046.fsa	417.262	236	2488
B, 326	GM778_C12_60R2_046.fsa	418.409	292	2656
B, 327	GM778_C12_60R2_046.fsa	419.558	78	474
B, 328	GM778_C12_60R2_046.fsa	420.61	30	85
B, 329	GM778_C12_60R2_046.fsa	421.568	29	133
B, 330	GM778_C12_60R2_046.fsa	422.701	28	126
B, 331	GM778_C12_60R2_046.fsa	423.922	65	483
B, 332	GM778_C12_60R2_046.fsa	424.706	74	490
B, 333	GM778_C12_60R2_046.fsa	425.753	28	147
B, 334	GM778_C12_60R2_046.fsa	426.887	43	347
B, 335	GM778_C12_60R2_046.fsa	427.847	64	423
B, 336	GM778_C12_60R2_046.fsa	428.808	13	61
B, 337	GM778_C12_60R2_046.fsa	429.943	30	145
B, 338	GM778_C12_60R2_046.fsa	430.903	52	312
B, 339	GM778_C12_60R2_046.fsa	431.952	9	35
B, 340	GM778_C12_60R2_046.fsa	433.001	19	54
B, 341	GM778_C12_60R2_046.fsa	433.875	58	341
B, 342	GM778_C12_60R2_046.fsa	435.012	25	81
B, 343	GM778_C12_60R2_046.fsa	435.974	84	527
B, 344	GM778_C12_60R2_046.fsa	436.849	152	1167
B, 345	GM778_C12_60R2_046.fsa	438.074	37	146
B, 346	GM778_C12_60R2_046.fsa	439.037	135	912
B, 347	GM778_C12_60R2_046.fsa	439.912	255	2591
B, 348	GM778_C12_60R2_046.fsa	440.98	144	1088
B, 349	GM778_C12_60R2_046.fsa	441.872	107	854
B, 350	GM778_C12_60R2_046.fsa	442.675	173	1079
B, 351	GM778_C12_60R2_046.fsa	443.747	19	41
B, 352	GM778_C12_60R2_046.fsa	445.087	12	22
B, 353	GM778_C12_60R2_046.fsa	446.16	6	28
B, 354	GM778_C12_60R2_046.fsa	447.324	12	51
B, 355	GM778_C12_60R2_046.fsa	448.13	13	57
B, 356	GM778_C12_60R2_046.fsa	449.295	32	116
B, 357	GM778_C12_60R2_046.fsa	450.371	7	14
B, 358	GM778_C12_60R2_046.fsa	451.447	60	354
B, 359	GM778_C12_60R2_046.fsa	452.435	154	1234
B, 360	GM778_C12_60R2_046.fsa	453.334	117	823
B, 361	GM778_C12_60R2_046.fsa	454.593	103	847
B, 362	GM778_C12_60R2_046.fsa	455.223	135	944
B, 363	GM778_C12_60R2_046.fsa	456.303	24	60
B, 364	GM778_C12_60R2_046.fsa	458.376	165	1574
B, 365	GM778_C12_60R2_046.fsa	459.458	196	1738
B, 366	GM778_C12_60R2_046.fsa	460.447	90	646
B, 367	GM778_C12_60R2_046.fsa	461.34	143	1097
B, 368	GM778_C12_60R2_046.fsa	462.322	23	57
B, 369	GM778_C12_60R2_046.fsa	463.753	52	337
B, 370	GM778_C12_60R2_046.fsa	464.379	91	540
B, 371	GM778_C12_60R2_046.fsa	465.453	19	60
B, 372	GM778_C12_60R2_046.fsa	466.617	14	40
B, 373	GM778_C12_60R2_046.fsa	467.512	20	51
B, 374	GM778_C12_60R2_046.fsa	468.677	24	88
B, 375	GM778_C12_60R2_046.fsa	469.484	22	92
B, 376	GM778_C12_60R2_046.fsa	470.919	23	100
B, 377	GM778_C12_60R2_046.fsa	471.547	52	348
B, 378	GM778_C12_60R2_046.fsa	472.625	39	229
B, 379	GM778_C12_60R2_046.fsa	473.972	31	153
B, 380	GM778_C12_60R2_046.fsa	474.781	74	584
B, 381	GM778_C12_60R2_046.fsa	475.77	93	705
B, 382	GM778_C12_60R2_046.fsa	476.939	19	96
B, 383	GM778_C12_60R2_046.fsa	477.749	36	227
B, 384	GM778_C12_60R2_046.fsa	478.739	39	258
B, 385	GM778_C12_60R2_046.fsa	479.82	42	299
O, 1	GM778_C12_60R2_046.fsa	20	6757	70958
O, 2	GM778_C12_60R2_046.fsa	40	5861	45447
O, 3	GM778_C12_60R2_046.fsa	60	11545	66512
O, 4	GM778_C12_60R2_046.fsa	80	7523	43308
O, 5	GM778_C12_60R2_046.fsa	100	11716	65058
O, 6	GM778_C12_60R2_046.fsa	114	12703	71360
O, 7	GM778_C12_60R2_046.fsa	120	10069	57507
O, 8	GM778_C12_60R2_046.fsa	140	8012	45031
O, 9	GM778_C12_60R2_046.fsa	160	8175	49267
O, 10	GM778_C12_60R2_046.fsa	180	9465	59465
O, 11	GM778_C12_60R2_046.fsa	200	7090	47312
O, 12	GM778_C12_60R2_046.fsa	214	6925	48019
O, 13	GM778_C12_60R2_046.fsa	220	5483	39647
O, 14	GM778_C12_60R2_046.fsa	240	7864	58435
O, 15	GM778_C12_60R2_046.fsa	250	3622	27504
O, 16	GM778_C12_60R2_046.fsa	260	5655	44808
O, 17	GM778_C12_60R2_046.fsa	280	6143	50573
O, 18	GM778_C12_60R2_046.fsa	300	6322	54085
O, 19	GM778_C12_60R2_046.fsa	314	4043	36400
O, 20	GM778_C12_60R2_046.fsa	320	4486	40830
O, 21	GM778_C12_60R2_046.fsa	340	5750	54120
O, 22	GM778_C12_60R2_046.fsa	360	4860	46674
O, 23	GM778_C12_60R2_046.fsa	380	3530	35074
O, 24	GM778_C12_60R2_046.fsa	400	4866	50025
O, 25	GM778_C12_60R2_046.fsa	414	4574	48434
O, 26	GM778_C12_60R2_046.fsa	420	4392	45497
O, 27	GM778_C12_60R2_046.fsa	440	5194	56780
O, 28	GM778_C12_60R2_046.fsa	460	5822	63289
O, 29	GM778_C12_60R2_046.fsa	480	5486	61681
O, 30	GM778_C12_60R2_046.fsa	500	2468	28594
O, 31	GM778_C12_60R2_046.fsa	514	2522	31131
O, 32	GM778_C12_60R2_046.fsa	520	6035	69154
O, 33	GM778_C12_60R2_046.fsa	540	4782	56831
O, 34	GM778_C12_60R2_046.fsa	560	3172	37620
O, 35	GM778_C12_60R2_046.fsa	580	4777	57862
O, 36	GM778_C12_60R2_046.fsa	600	3071	37029

## Sheet: 60R3
Dye/Sample Peak	Sample File Name	Size	Height	Area in Point
B, 1	GM778_D01_60R3_005.fsa	55.5531	780	3693
B, 2	GM778_D01_60R3_005.fsa	56.8853	600	2808
B, 3	GM778_D01_60R3_005.fsa	57.6974	82	298
B, 4	GM778_D01_60R3_005.fsa	58.9046	1868	8891
B, 5	GM778_D01_60R3_005.fsa	60.2044	304	1395
B, 6	GM778_D01_60R3_005.fsa	61.0208	212	1002
B, 7	GM778_D01_60R3_005.fsa	61.8351	1153	5631
B, 8	GM778_D01_60R3_005.fsa	63.1537	320	1498
B, 9	GM778_D01_60R3_005.fsa	64.0634	1287	6346
B, 10	GM778_D01_60R3_005.fsa	65.3728	666	3141
B, 11	GM778_D01_60R3_005.fsa	66.9768	99	453
B, 12	GM778_D01_60R3_005.fsa	68.274	1428	7153
B, 13	GM778_D01_60R3_005.fsa	69.5659	388	1935
B, 14	GM778_D01_60R3_005.fsa	70.9512	75	296
B, 15	GM778_D01_60R3_005.fsa	72.1337	103	404
B, 16	GM778_D01_60R3_005.fsa	73.2137	89	363
B, 17	GM778_D01_60R3_005.fsa	74.29	307	1384
B, 18	GM778_D01_60R3_005.fsa	75.2653	91	407
B, 19	GM778_D01_60R3_005.fsa	75.9461	99	420
B, 20	GM778_D01_60R3_005.fsa	77.013	665	2981
B, 21	GM778_D01_60R3_005.fsa	78.1727	372	1685
B, 22	GM778_D01_60R3_005.fsa	78.9434	604	3052
B, 23	GM778_D01_60R3_005.fsa	79.7122	852	4156
B, 24	GM778_D01_60R3_005.fsa	80.7721	783	3693
B, 25	GM778_D01_60R3_005.fsa	81.5433	29	94
B, 26	GM778_D01_60R3_005.fsa	82.7949	2787	13729
B, 27	GM778_D01_60R3_005.fsa	83.9482	199	777
B, 28	GM778_D01_60R3_005.fsa	85.2915	181	758
B, 29	GM778_D01_60R3_005.fsa	86.5367	1158	5601
B, 30	GM778_D01_60R3_005.fsa	87.5886	1396	7126
B, 31	GM778_D01_60R3_005.fsa	88.4481	513	2504
B, 32	GM778_D01_60R3_005.fsa	89.4019	809	3993
B, 33	GM778_D01_60R3_005.fsa	90.0688	152	604
B, 34	GM778_D01_60R3_005.fsa	91.3058	2620	12455
B, 35	GM778_D01_60R3_005.fsa	92.1609	94	410
B, 36	GM778_D01_60R3_005.fsa	93.0151	261	1127
B, 37	GM778_D01_60R3_005.fsa	94.3417	1120	5376
B, 38	GM778_D01_60R3_005.fsa	95.5714	172	770
B, 39	GM778_D01_60R3_005.fsa	96.4216	1055	5015
B, 40	GM778_D01_60R3_005.fsa	97.6478	1840	8814
B, 41	GM778_D01_60R3_005.fsa	98.6837	464	2115
B, 42	GM778_D01_60R3_005.fsa	100	136	616
B, 43	GM778_D01_60R3_005.fsa	100.857	1126	5517
B, 44	GM778_D01_60R3_005.fsa	102.093	1781	8823
B, 45	GM778_D01_60R3_005.fsa	102.851	104	432
B, 46	GM778_D01_60R3_005.fsa	103.892	255	1133
B, 47	GM778_D01_60R3_005.fsa	105.026	316	1350
B, 48	GM778_D01_60R3_005.fsa	106.157	523	2474
B, 49	GM778_D01_60R3_005.fsa	107.003	720	3448
B, 50	GM778_D01_60R3_005.fsa	108.129	475	2167
B, 51	GM778_D01_60R3_005.fsa	109.159	393	1786
B, 52	GM778_D01_60R3_005.fsa	110.467	217	992
B, 53	GM778_D01_60R3_005.fsa	111.772	205	974
B, 54	GM778_D01_60R3_005.fsa	112.701	1052	4981
B, 55	GM778_D01_60R3_005.fsa	113.815	101	503
B, 56	GM778_D01_60R3_005.fsa	115.006	842	4151
B, 57	GM778_D01_60R3_005.fsa	115.828	956	4523
B, 58	GM778_D01_60R3_005.fsa	116.921	294	1404
B, 59	GM778_D01_60R3_005.fsa	118.191	549	2616
B, 60	GM778_D01_60R3_005.fsa	119.006	1123	5567
B, 61	GM778_D01_60R3_005.fsa	119.729	126	476
B, 62	GM778_D01_60R3_005.fsa	120.981	3834	18667
B, 63	GM778_D01_60R3_005.fsa	122.585	1330	6110
B, 64	GM778_D01_60R3_005.fsa	123.297	62	201
B, 65	GM778_D01_60R3_005.fsa	124.099	2051	9386
B, 66	GM778_D01_60R3_005.fsa	125.256	898	3897
B, 67	GM778_D01_60R3_005.fsa	126.057	167	593
B, 68	GM778_D01_60R3_005.fsa	126.947	573	2385
B, 69	GM778_D01_60R3_005.fsa	128.103	857	3869
B, 70	GM778_D01_60R3_005.fsa	129.082	117	392
B, 71	GM778_D01_60R3_005.fsa	130.148	194	863
B, 72	GM778_D01_60R3_005.fsa	130.948	177	882
B, 73	GM778_D01_60R3_005.fsa	132.281	1236	5786
B, 74	GM778_D01_60R3_005.fsa	133.347	183	859
B, 75	GM778_D01_60R3_005.fsa	134.501	231	994
B, 76	GM778_D01_60R3_005.fsa	135.566	1917	9220
B, 77	GM778_D01_60R3_005.fsa	136.542	341	1596
B, 78	GM778_D01_60R3_005.fsa	137.695	119	526
B, 79	GM778_D01_60R3_005.fsa	138.759	1148	5512
B, 80	GM778_D01_60R3_005.fsa	139.734	255	1269
B, 81	GM778_D01_60R3_005.fsa	140.909	165	702
B, 82	GM778_D01_60R3_005.fsa	142	965	4524
B, 83	GM778_D01_60R3_005.fsa	143	254	1326
B, 84	GM778_D01_60R3_005.fsa	144.182	195	759
B, 85	GM778_D01_60R3_005.fsa	145.182	747	3514
B, 86	GM778_D01_60R3_005.fsa	146.273	305	1340
B, 87	GM778_D01_60R3_005.fsa	147.364	1035	4662
B, 88	GM778_D01_60R3_005.fsa	148.455	1003	4767
B, 89	GM778_D01_60R3_005.fsa	149.546	734	3398
B, 90	GM778_D01_60R3_005.fsa	150.364	597	2852
B, 91	GM778_D01_60R3_005.fsa	151.182	1707	8263
B, 92	GM778_D01_60R3_005.fsa	152.273	242	1022
B, 93	GM778_D01_60R3_005.fsa	153.363	420	1730
B, 94	GM778_D01_60R3_005.fsa	154.454	1441	6654
B, 95	GM778_D01_60R3_005.fsa	155.545	1377	6638
B, 96	GM778_D01_60R3_005.fsa	156.273	350	1444
B, 97	GM778_D01_60R3_005.fsa	157.273	1236	5641
B, 98	GM778_D01_60R3_005.fsa	158.364	291	1181
B, 99	GM778_D01_60R3_005.fsa	159.364	1967	9480
B, 100	GM778_D01_60R3_005.fsa	160.268	931	4429
B, 101	GM778_D01_60R3_005.fsa	161.252	1091	5039
B, 102	GM778_D01_60R3_005.fsa	162.146	139	520
B, 103	GM778_D01_60R3_005.fsa	163.04	122	440
B, 104	GM778_D01_60R3_005.fsa	164.2	1452	6686
B, 105	GM778_D01_60R3_005.fsa	165.271	414	1912
B, 106	GM778_D01_60R3_005.fsa	166.429	356	1546
B, 107	GM778_D01_60R3_005.fsa	167.32	421	1921
B, 108	GM778_D01_60R3_005.fsa	168.566	1403	6709
B, 109	GM778_D01_60R3_005.fsa	169.634	461	2104
B, 110	GM778_D01_60R3_005.fsa	170.523	806	4023
B, 111	GM778_D01_60R3_005.fsa	171.322	940	4533
B, 112	GM778_D01_60R3_005.fsa	172.565	379	1685
B, 113	GM778_D01_60R3_005.fsa	173.629	186	786
B, 114	GM778_D01_60R3_005.fsa	174.693	1859	8909
B, 115	GM778_D01_60R3_005.fsa	175.756	655	3027
B, 116	GM778_D01_60R3_005.fsa	176.907	699	3162
B, 117	GM778_D01_60R3_005.fsa	177.968	319	1184
B, 118	GM778_D01_60R3_005.fsa	178.852	1703	8178
B, 119	GM778_D01_60R3_005.fsa	179.912	3451	16916
B, 120	GM778_D01_60R3_005.fsa	181.066	605	2637
B, 121	GM778_D01_60R3_005.fsa	181.866	670	3184
B, 122	GM778_D01_60R3_005.fsa	182.754	1351	6285
B, 123	GM778_D01_60R3_005.fsa	183.819	737	3297
B, 124	GM778_D01_60R3_005.fsa	184.706	557	2434
B, 125	GM778_D01_60R3_005.fsa	185.948	516	2394
B, 126	GM778_D01_60R3_005.fsa	186.923	987	4638
B, 127	GM778_D01_60R3_005.fsa	188.074	395	1680
B, 128	GM778_D01_60R3_005.fsa	189.048	2576	12812
B, 129	GM778_D01_60R3_005.fsa	190.111	514	2387
B, 130	GM778_D01_60R3_005.fsa	191.261	1717	8281
B, 131	GM778_D01_60R3_005.fsa	192.322	611	2810
B, 132	GM778_D01_60R3_005.fsa	193.206	490	2171
B, 133	GM778_D01_60R3_005.fsa	194.266	491	2195
B, 134	GM778_D01_60R3_005.fsa	195.326	510	2328
B, 135	GM778_D01_60R3_005.fsa	196.297	418	1769
B, 136	GM778_D01_60R3_005.fsa	197.267	558	2535
B, 137	GM778_D01_60R3_005.fsa	198.325	408	1706
B, 138	GM778_D01_60R3_005.fsa	199.383	460	2103
B, 139	GM778_D01_60R3_005.fsa	200.437	268	1222
B, 140	GM778_D01_60R3_005.fsa	201.399	304	1423
B, 141	GM778_D01_60R3_005.fsa	202.449	325	1518
B, 142	GM778_D01_60R3_005.fsa	203.323	189	848
B, 143	GM778_D01_60R3_005.fsa	204.548	232	1125
B, 144	GM778_D01_60R3_005.fsa	205.598	187	794
B, 145	GM778_D01_60R3_005.fsa	206.648	223	948
B, 146	GM778_D01_60R3_005.fsa	207.698	506	2441
B, 147	GM778_D01_60R3_005.fsa	208.661	158	647
B, 148	GM778_D01_60R3_005.fsa	209.536	693	3466
B, 149	GM778_D01_60R3_005.fsa	210.586	686	3413
B, 150	GM778_D01_60R3_005.fsa	211.811	89	441
B, 151	GM778_D01_60R3_005.fsa	212.862	167	736
B, 152	GM778_D01_60R3_005.fsa	213.912	986	5296
B, 153	GM778_D01_60R3_005.fsa	214.972	175	926
B, 154	GM778_D01_60R3_005.fsa	215.943	43	168
B, 155	GM778_D01_60R3_005.fsa	217.002	76	319
B, 156	GM778_D01_60R3_005.fsa	217.972	1020	5127
B, 157	GM778_D01_60R3_005.fsa	219.031	205	950
B, 158	GM778_D01_60R3_005.fsa	219.912	78	326
B, 159	GM778_D01_60R3_005.fsa	220.69	70	244
B, 160	GM778_D01_60R3_005.fsa	221.638	1583	8538
B, 161	GM778_D01_60R3_005.fsa	222.932	111	593
B, 162	GM778_D01_60R3_005.fsa	224.053	345	1695
B, 163	GM778_D01_60R3_005.fsa	225.087	252	1184
B, 164	GM778_D01_60R3_005.fsa	226.208	998	4869
B, 165	GM778_D01_60R3_005.fsa	227.243	856	4065
B, 166	GM778_D01_60R3_005.fsa	228.363	1621	8225
B, 167	GM778_D01_60R3_005.fsa	229.398	814	3810
B, 168	GM778_D01_60R3_005.fsa	230.432	1684	8675
B, 169	GM778_D01_60R3_005.fsa	231.466	687	3304
B, 170	GM778_D01_60R3_005.fsa	232.587	1485	7599
B, 171	GM778_D01_60R3_005.fsa	233.621	656	3064
B, 172	GM778_D01_60R3_005.fsa	234.656	1373	7171
B, 173	GM778_D01_60R3_005.fsa	235.69	667	3093
B, 174	GM778_D01_60R3_005.fsa	236.811	1322	7046
B, 175	GM778_D01_60R3_005.fsa	237.759	655	3189
B, 176	GM778_D01_60R3_005.fsa	238.879	1056	5549
B, 177	GM778_D01_60R3_005.fsa	239.828	465	2220
B, 178	GM778_D01_60R3_005.fsa	240.979	898	4616
B, 179	GM778_D01_60R3_005.fsa	241.957	1567	8824
B, 180	GM778_D01_60R3_005.fsa	243.022	167	659
B, 181	GM778_D01_60R3_005.fsa	243.909	1537	8410
B, 182	GM778_D01_60R3_005.fsa	244.972	425	1875
B, 183	GM778_D01_60R3_005.fsa	245.856	73	225
B, 184	GM778_D01_60R3_005.fsa	247.005	221	1110
B, 185	GM778_D01_60R3_005.fsa	247.975	125	648
B, 186	GM778_D01_60R3_005.fsa	248.944	90	419
B, 187	GM778_D01_60R3_005.fsa	250	500	3203
B, 188	GM778_D01_60R3_005.fsa	250.769	93	564
B, 189	GM778_D01_60R3_005.fsa	251.793	500	3169
B, 190	GM778_D01_60R3_005.fsa	252.559	38	143
B, 191	GM778_D01_60R3_005.fsa	253.58	515	2838
B, 192	GM778_D01_60R3_005.fsa	254.598	50	205
B, 193	GM778_D01_60R3_005.fsa	255.53	77	352
B, 194	GM778_D01_60R3_005.fsa	256.545	164	809
B, 195	GM778_D01_60R3_005.fsa	257.559	347	1976
B, 196	GM778_D01_60R3_005.fsa	258.57	94	409
B, 197	GM778_D01_60R3_005.fsa	259.58	245	1327
B, 198	GM778_D01_60R3_005.fsa	260.772	156	831
B, 199	GM778_D01_60R3_005.fsa	261.801	482	2892
B, 200	GM778_D01_60R3_005.fsa	262.744	73	360
B, 201	GM778_D01_60R3_005.fsa	263.859	545	3291
B, 202	GM778_D01_60R3_005.fsa	264.889	85	379
B, 203	GM778_D01_60R3_005.fsa	265.833	577	3430
B, 204	GM778_D01_60R3_005.fsa	266.948	73	375
B, 205	GM778_D01_60R3_005.fsa	267.892	555	3399
B, 206	GM778_D01_60R3_005.fsa	268.922	86	374
B, 207	GM778_D01_60R3_005.fsa	269.952	538	3329
B, 208	GM778_D01_60R3_005.fsa	270.896	62	258
B, 209	GM778_D01_60R3_005.fsa	271.926	552	3307
B, 210	GM778_D01_60R3_005.fsa	273.042	78	348
B, 211	GM778_D01_60R3_005.fsa	273.987	580	3521
B, 212	GM778_D01_60R3_005.fsa	274.932	75	336
B, 213	GM778_D01_60R3_005.fsa	275.962	449	2718
B, 214	GM778_D01_60R3_005.fsa	276.993	80	350
B, 215	GM778_D01_60R3_005.fsa	277.938	339	2037
B, 216	GM778_D01_60R3_005.fsa	279.055	42	174
B, 217	GM778_D01_60R3_005.fsa	279.914	61	311
B, 218	GM778_D01_60R3_005.fsa	280.766	56	246
B, 219	GM778_D01_60R3_005.fsa	281.872	97	530
B, 220	GM778_D01_60R3_005.fsa	282.808	205	1287
B, 221	GM778_D01_60R3_005.fsa	283.658	107	623
B, 222	GM778_D01_60R3_005.fsa	284.762	224	1143
B, 223	GM778_D01_60R3_005.fsa	285.782	72	313
B, 224	GM778_D01_60R3_005.fsa	286.8	418	2564
B, 225	GM778_D01_60R3_005.fsa	287.819	92	387
B, 226	GM778_D01_60R3_005.fsa	288.752	2066	14493
B, 227	GM778_D01_60R3_005.fsa	289.684	113	634
B, 228	GM778_D01_60R3_005.fsa	290.786	135	669
B, 229	GM778_D01_60R3_005.fsa	291.717	620	4098
B, 230	GM778_D01_60R3_005.fsa	292.733	117	535
B, 231	GM778_D01_60R3_005.fsa	293.664	711	4692
B, 232	GM778_D01_60R3_005.fsa	294.679	353	2267
B, 233	GM778_D01_60R3_005.fsa	295.609	122	622
B, 234	GM778_D01_60R3_005.fsa	296.792	205	1349
B, 235	GM778_D01_60R3_005.fsa	297.637	291	1860
B, 236	GM778_D01_60R3_005.fsa	298.565	283	1804
B, 237	GM778_D01_60R3_005.fsa	299.494	222	1366
B, 238	GM778_D01_60R3_005.fsa	300.499	37	115
B, 239	GM778_D01_60R3_005.fsa	301.498	1212	8357
B, 240	GM778_D01_60R3_005.fsa	302.5	648	4178
B, 241	GM778_D01_60R3_005.fsa	303.503	1377	9805
B, 242	GM778_D01_60R3_005.fsa	304.425	321	2294
B, 243	GM778_D01_60R3_005.fsa	305.348	8	8
B, 244	GM778_D01_60R3_005.fsa	306.274	983	6439
B, 245	GM778_D01_60R3_005.fsa	307.538	164	945
B, 246	GM778_D01_60R3_005.fsa	308.807	94	501
B, 247	GM778_D01_60R3_005.fsa	309.824	78	402
B, 248	GM778_D01_60R3_005.fsa	310.928	376	2400
B, 249	GM778_D01_60R3_005.fsa	312.12	90	407
B, 250	GM778_D01_60R3_005.fsa	313.059	215	1107
B, 251	GM778_D01_60R3_005.fsa	314.176	537	3347
B, 252	GM778_D01_60R3_005.fsa	315.233	130	692
B, 253	GM778_D01_60R3_005.fsa	316.291	971	6860
B, 254	GM778_D01_60R3_005.fsa	317.349	377	2492
B, 255	GM778_D01_60R3_005.fsa	318.32	55	172
B, 256	GM778_D01_60R3_005.fsa	319.469	903	6180
B, 257	GM778_D01_60R3_005.fsa	320.604	21	81
B, 258	GM778_D01_60R3_005.fsa	321.466	100	564
B, 259	GM778_D01_60R3_005.fsa	322.585	33	135
B, 260	GM778_D01_60R3_005.fsa	323.702	290	1833
B, 261	GM778_D01_60R3_005.fsa	324.646	84	393
B, 262	GM778_D01_60R3_005.fsa	325.588	98	558
B, 263	GM778_D01_60R3_005.fsa	326.444	88	443
B, 264	GM778_D01_60R3_005.fsa	327.555	603	4164
B, 265	GM778_D01_60R3_005.fsa	328.664	40	176
B, 266	GM778_D01_60R3_005.fsa	329.687	774	5510
B, 267	GM778_D01_60R3_005.fsa	330.793	106	483
B, 268	GM778_D01_60R3_005.fsa	331.812	525	3742
B, 269	GM778_D01_60R3_005.fsa	332.83	141	891
B, 270	GM778_D01_60R3_005.fsa	333.762	61	195
B, 271	GM778_D01_60R3_005.fsa	334.777	198	1242
B, 272	GM778_D01_60R3_005.fsa	335.791	210	1285
B, 273	GM778_D01_60R3_005.fsa	336.888	124	709
B, 274	GM778_D01_60R3_005.fsa	337.899	111	686
B, 275	GM778_D01_60R3_005.fsa	339.076	70	304
B, 276	GM778_D01_60R3_005.fsa	340	31	133
B, 277	GM778_D01_60R3_005.fsa	341.021	154	1073
B, 278	GM778_D01_60R3_005.fsa	342.128	37	236
B, 279	GM778_D01_60R3_005.fsa	343.234	275	2186
B, 280	GM778_D01_60R3_005.fsa	344	88	646
B, 281	GM778_D01_60R3_005.fsa	344.936	16	71
B, 282	GM778_D01_60R3_005.fsa	345.957	39	204
B, 283	GM778_D01_60R3_005.fsa	346.723	39	148
B, 284	GM778_D01_60R3_005.fsa	347.745	21	110
B, 285	GM778_D01_60R3_005.fsa	348.511	23	128
B, 286	GM778_D01_60R3_005.fsa	349.532	24	106
B, 287	GM778_D01_60R3_005.fsa	350.553	31	109
B, 288	GM778_D01_60R3_005.fsa	351.404	26	108
B, 289	GM778_D01_60R3_005.fsa	352.425	38	206
B, 290	GM778_D01_60R3_005.fsa	353.362	72	379
B, 291	GM778_D01_60R3_005.fsa	354.553	36	208
B, 292	GM778_D01_60R3_005.fsa	355.234	30	135
B, 293	GM778_D01_60R3_005.fsa	356.085	36	164
B, 294	GM778_D01_60R3_005.fsa	357.192	32	133
B, 295	GM778_D01_60R3_005.fsa	358.213	42	193
B, 296	GM778_D01_60R3_005.fsa	359.319	51	289
B, 297	GM778_D01_60R3_005.fsa	360.425	40	200
B, 298	GM778_D01_60R3_005.fsa	361.274	58	288
B, 299	GM778_D01_60R3_005.fsa	362.378	77	376
B, 300	GM778_D01_60R3_005.fsa	363.398	82	371
B, 301	GM778_D01_60R3_005.fsa	364.418	145	874
B, 302	GM778_D01_60R3_005.fsa	365.438	184	1146
B, 303	GM778_D01_60R3_005.fsa	366.459	138	778
B, 304	GM778_D01_60R3_005.fsa	367.564	111	537
B, 305	GM778_D01_60R3_005.fsa	368.5	123	645
B, 306	GM778_D01_60R3_005.fsa	369.436	153	863
B, 307	GM778_D01_60R3_005.fsa	370.457	30	126
B, 308	GM778_D01_60R3_005.fsa	371.734	50	252
B, 309	GM778_D01_60R3_005.fsa	372.671	73	316
B, 310	GM778_D01_60R3_005.fsa	373.608	107	608
B, 311	GM778_D01_60R3_005.fsa	374.545	50	189
B, 312	GM778_D01_60R3_005.fsa	375.567	121	776
B, 313	GM778_D01_60R3_005.fsa	376.59	245	2146
B, 314	GM778_D01_60R3_005.fsa	377.613	285	2191
B, 315	GM778_D01_60R3_005.fsa	378.55	25	75
B, 316	GM778_D01_60R3_005.fsa	379.659	75	381
B, 317	GM778_D01_60R3_005.fsa	380.688	63	382
B, 318	GM778_D01_60R3_005.fsa	381.633	79	523
B, 319	GM778_D01_60R3_005.fsa	382.75	44	218
B, 320	GM778_D01_60R3_005.fsa	383.867	69	448
B, 321	GM778_D01_60R3_005.fsa	384.64	157	1399
B, 322	GM778_D01_60R3_005.fsa	385.756	222	1930
B, 323	GM778_D01_60R3_005.fsa	386.701	86	564
B, 324	GM778_D01_60R3_005.fsa	387.731	44	218
B, 325	GM778_D01_60R3_005.fsa	388.933	60	406
B, 326	GM778_D01_60R3_005.fsa	389.963	55	298
B, 327	GM778_D01_60R3_005.fsa	390.908	45	215
B, 328	GM778_D01_60R3_005.fsa	391.937	45	218
B, 329	GM778_D01_60R3_005.fsa	393.053	49	216
B, 330	GM778_D01_60R3_005.fsa	393.997	46	194
B, 331	GM778_D01_60R3_005.fsa	394.94	51	223
B, 332	GM778_D01_60R3_005.fsa	395.884	95	598
B, 333	GM778_D01_60R3_005.fsa	396.999	73	369
B, 334	GM778_D01_60R3_005.fsa	398.028	32	145
B, 335	GM778_D01_60R3_005.fsa	398.971	76	292
B, 336	GM778_D01_60R3_005.fsa	399.914	143	850
B, 337	GM778_D01_60R3_005.fsa	400.928	81	379
B, 338	GM778_D01_60R3_005.fsa	401.941	182	1305
B, 339	GM778_D01_60R3_005.fsa	402.871	252	1797
B, 340	GM778_D01_60R3_005.fsa	403.801	16	68
B, 341	GM778_D01_60R3_005.fsa	404.986	27	120
B, 342	GM778_D01_60R3_005.fsa	406.088	60	350
B, 343	GM778_D01_60R3_005.fsa	407.021	161	1370
B, 344	GM778_D01_60R3_005.fsa	407.954	235	2356
B, 345	GM778_D01_60R3_005.fsa	408.974	150	1188
B, 346	GM778_D01_60R3_005.fsa	410.079	24	65
B, 347	GM778_D01_60R3_005.fsa	411.271	34	118
B, 348	GM778_D01_60R3_005.fsa	412.294	75	545
B, 349	GM778_D01_60R3_005.fsa	413.061	120	1007
B, 350	GM778_D01_60R3_005.fsa	413.829	160	1695
B, 351	GM778_D01_60R3_005.fsa	414.868	139	1086
B, 352	GM778_D01_60R3_005.fsa	415.997	23	105
B, 353	GM778_D01_60R3_005.fsa	417.04	61	374
B, 354	GM778_D01_60R3_005.fsa	418.084	100	680
B, 355	GM778_D01_60R3_005.fsa	419.303	61	257
B, 356	GM778_D01_60R3_005.fsa	420.515	64	435
B, 357	GM778_D01_60R3_005.fsa	421.288	110	925
B, 358	GM778_D01_60R3_005.fsa	422.405	41	209
B, 359	GM778_D01_60R3_005.fsa	423.435	70	446
B, 360	GM778_D01_60R3_005.fsa	424.466	96	721
B, 361	GM778_D01_60R3_005.fsa	425.582	30	98
B, 362	GM778_D01_60R3_005.fsa	426.526	46	293
B, 363	GM778_D01_60R3_005.fsa	427.557	70	502
B, 364	GM778_D01_60R3_005.fsa	428.673	21	86
B, 365	GM778_D01_60R3_005.fsa	429.617	42	172
B, 366	GM778_D01_60R3_005.fsa	430.561	74	427
B, 367	GM778_D01_60R3_005.fsa	431.591	31	91
B, 368	GM778_D01_60R3_005.fsa	432.621	14	39
B, 369	GM778_D01_60R3_005.fsa	433.651	83	393
B, 370	GM778_D01_60R3_005.fsa	434.681	46	164
B, 371	GM778_D01_60R3_005.fsa	435.624	62	321
B, 372	GM778_D01_60R3_005.fsa	436.568	167	1276
B, 373	GM778_D01_60R3_005.fsa	437.684	52	173
B, 374	GM778_D01_60R3_005.fsa	438.713	75	356
B, 375	GM778_D01_60R3_005.fsa	439.657	292	2576
B, 376	GM778_D01_60R3_005.fsa	440.521	129	1102
B, 377	GM778_D01_60R3_005.fsa	441.564	91	706
B, 378	GM778_D01_60R3_005.fsa	442.434	178	1301
B, 379	GM778_D01_60R3_005.fsa	444.435	3	4
B, 380	GM778_D01_60R3_005.fsa	444.958	2	3
B, 381	GM778_D01_60R3_005.fsa	445.742	19	69
B, 382	GM778_D01_60R3_005.fsa	446.788	22	79
B, 383	GM778_D01_60R3_005.fsa	447.747	13	64
B, 384	GM778_D01_60R3_005.fsa	448.969	41	189
B, 385	GM778_D01_60R3_005.fsa	449.929	18	50
B, 386	GM778_D01_60R3_005.fsa	451.152	24	59
B, 387	GM778_D01_60R3_005.fsa	452.026	165	1150
B, 388	GM778_D01_60R3_005.fsa	453.076	139	897
B, 389	GM778_D01_60R3_005.fsa	454.126	92	546
B, 390	GM778_D01_60R3_005.fsa	454.914	170	1200
B, 391	GM778_D01_60R3_005.fsa	456.14	13	29
B, 392	GM778_D01_60R3_005.fsa	457.104	11	26
B, 393	GM778_D01_60R3_005.fsa	458.069	182	1389
B, 394	GM778_D01_60R3_005.fsa	458.947	226	2790
B, 395	GM778_D01_60R3_005.fsa	460.871	170	1358
B, 396	GM778_D01_60R3_005.fsa	461.742	18	64
B, 397	GM778_D01_60R3_005.fsa	463.224	35	145
B, 398	GM778_D01_60R3_005.fsa	464.01	90	622
B, 399	GM778_D01_60R3_005.fsa	465.146	30	87
B, 400	GM778_D01_60R3_005.fsa	465.932	6	11
B, 401	GM778_D01_60R3_005.fsa	466.457	4	10
B, 402	GM778_D01_60R3_005.fsa	467.07	16	63
B, 403	GM778_D01_60R3_005.fsa	468.208	14	54
B, 404	GM778_D01_60R3_005.fsa	469.347	23	122
B, 405	GM778_D01_60R3_005.fsa	470.136	13	80
B, 406	GM778_D01_60R3_005.fsa	471.277	67	377
B, 407	GM778_D01_60R3_005.fsa	472.332	47	328
B, 408	GM778_D01_60R3_005.fsa	473.387	26	79
B, 409	GM778_D01_60R3_005.fsa	474.442	71	451
B, 410	GM778_D01_60R3_005.fsa	475.323	112	1122
B, 411	GM778_D01_60R3_005.fsa	477.439	44	344
B, 412	GM778_D01_60R3_005.fsa	478.321	30	182
B, 413	GM778_D01_60R3_005.fsa	479.293	28	270
O, 1	GM778_D01_60R3_005.fsa	20	7125	73943
O, 2	GM778_D01_60R3_005.fsa	40	5705	46989
O, 3	GM778_D01_60R3_005.fsa	60	11532	65718
O, 4	GM778_D01_60R3_005.fsa	80	7659	42346
O, 5	GM778_D01_60R3_005.fsa	100	11935	62477
O, 6	GM778_D01_60R3_005.fsa	114	13497	69927
O, 7	GM778_D01_60R3_005.fsa	120	10689	56744
O, 8	GM778_D01_60R3_005.fsa	140	8958	45287
O, 9	GM778_D01_60R3_005.fsa	160	9727	50440
O, 10	GM778_D01_60R3_005.fsa	180	12069	61698
O, 11	GM778_D01_60R3_005.fsa	200	9242	50716
O, 12	GM778_D01_60R3_005.fsa	214	9549	52903
O, 13	GM778_D01_60R3_005.fsa	220	7506	43293
O, 14	GM778_D01_60R3_005.fsa	240	10702	64945
O, 15	GM778_D01_60R3_005.fsa	250	4923	31377
O, 16	GM778_D01_60R3_005.fsa	260	7736	50533
O, 17	GM778_D01_60R3_005.fsa	280	8265	57818
O, 18	GM778_D01_60R3_005.fsa	300	7961	59768
O, 19	GM778_D01_60R3_005.fsa	314	5188	40547
O, 20	GM778_D01_60R3_005.fsa	320	5711	45696
O, 21	GM778_D01_60R3_005.fsa	340	7118	60646
O, 22	GM778_D01_60R3_005.fsa	360	5838	52445
O, 23	GM778_D01_60R3_005.fsa	380	4127	38790
O, 24	GM778_D01_60R3_005.fsa	400	5724	56274
O, 25	GM778_D01_60R3_005.fsa	414	5302	54446
O, 26	GM778_D01_60R3_005.fsa	420	5016	51227
O, 27	GM778_D01_60R3_005.fsa	440	6001	63839
O, 28	GM778_D01_60R3_005.fsa	460	6531	71813
O, 29	GM778_D01_60R3_005.fsa	480	6381	70083
O, 30	GM778_D01_60R3_005.fsa	500	2778	32204
O, 31	GM778_D01_60R3_005.fsa	514	2893	35147
O, 32	GM778_D01_60R3_005.fsa	520	6542	77532
O, 33	GM778_D01_60R3_005.fsa	540	5390	65300
O, 34	GM778_D01_60R3_005.fsa	560	3457	43257
O, 35	GM778_D01_60R3_005.fsa	580	5390	66599
O, 36	GM778_D01_60R3_005.fsa	600	3519	43796

## Sheet: 60R4
Dye/Sample Peak	Sample File Name	Size	Height	Area in Point
B, 1	GM778_D02_60R4_005.fsa	55.6809	943	4308
B, 2	GM778_D02_60R4_005.fsa	57.0041	702	3304
B, 3	GM778_D02_60R4_005.fsa	57.8108	82	310
B, 4	GM778_D02_60R4_005.fsa	58.9107	2238	10740
B, 5	GM778_D02_60R4_005.fsa	60.2064	368	1618
B, 6	GM778_D02_60R4_005.fsa	61.0311	274	1199
B, 7	GM778_D02_60R4_005.fsa	61.8539	1427	6763
B, 8	GM778_D02_60R4_005.fsa	63.1871	410	1914
B, 9	GM778_D02_60R4_005.fsa	64.1074	1565	7620
B, 10	GM778_D02_60R4_005.fsa	65.4326	858	3898
B, 11	GM778_D02_60R4_005.fsa	66.8545	127	680
B, 12	GM778_D02_60R4_005.fsa	68.2711	1831	8924
B, 13	GM778_D02_60R4_005.fsa	69.5816	482	2389
B, 14	GM778_D02_60R4_005.fsa	70.8875	105	396
B, 15	GM778_D02_60R4_005.fsa	72.0889	127	556
B, 16	GM778_D02_60R4_005.fsa	73.1868	122	442
B, 17	GM778_D02_60R4_005.fsa	74.2814	389	1684
B, 18	GM778_D02_60R4_005.fsa	75.2737	110	493
B, 19	GM778_D02_60R4_005.fsa	75.9668	115	480
B, 20	GM778_D02_60R4_005.fsa	77.0532	804	3544
B, 21	GM778_D02_60R4_005.fsa	78.1364	461	1943
B, 22	GM778_D02_60R4_005.fsa	78.9222	756	3903
B, 23	GM778_D02_60R4_005.fsa	79.7064	996	4606
B, 24	GM778_D02_60R4_005.fsa	80.7836	908	4246
B, 25	GM778_D02_60R4_005.fsa	81.5663	30	115
B, 26	GM778_D02_60R4_005.fsa	82.7387	3333	16088
B, 27	GM778_D02_60R4_005.fsa	84.0066	210	813
B, 28	GM778_D02_60R4_005.fsa	85.3695	241	985
B, 29	GM778_D02_60R4_005.fsa	86.5357	1444	6699
B, 30	GM778_D02_60R4_005.fsa	87.6999	1736	8472
B, 31	GM778_D02_60R4_005.fsa	88.4749	611	2946
B, 32	GM778_D02_60R4_005.fsa	89.4426	974	4801
B, 33	GM778_D02_60R4_005.fsa	90.2158	171	720
B, 34	GM778_D02_60R4_005.fsa	91.3739	3152	14948
B, 35	GM778_D02_60R4_005.fsa	92.2413	101	413
B, 36	GM778_D02_60R4_005.fsa	93.1076	309	1308
B, 37	GM778_D02_60R4_005.fsa	94.3571	1363	6256
B, 38	GM778_D02_60R4_005.fsa	95.6043	198	913
B, 39	GM778_D02_60R4_005.fsa	96.4665	1271	5974
B, 40	GM778_D02_60R4_005.fsa	97.71	2234	10419
B, 41	GM778_D02_60R4_005.fsa	98.7605	516	2438
B, 42	GM778_D02_60R4_005.fsa	100.097	194	795
B, 43	GM778_D02_60R4_005.fsa	100.97	1383	6451
B, 44	GM778_D02_60R4_005.fsa	102.13	2166	10413
B, 45	GM778_D02_60R4_005.fsa	102.901	104	478
B, 46	GM778_D02_60R4_005.fsa	103.959	307	1335
B, 47	GM778_D02_60R4_005.fsa	105.11	393	1594
B, 48	GM778_D02_60R4_005.fsa	106.257	660	2957
B, 49	GM778_D02_60R4_005.fsa	107.115	893	3982
B, 50	GM778_D02_60R4_005.fsa	108.255	569	2452
B, 51	GM778_D02_60R4_005.fsa	109.298	451	2010
B, 52	GM778_D02_60R4_005.fsa	110.526	249	1127
B, 53	GM778_D02_60R4_005.fsa	111.845	263	1107
B, 54	GM778_D02_60R4_005.fsa	112.783	1259	5880
B, 55	GM778_D02_60R4_005.fsa	113.813	120	528
B, 56	GM778_D02_60R4_005.fsa	115.006	1018	4694
B, 57	GM778_D02_60R4_005.fsa	115.828	1105	5397
B, 58	GM778_D02_60R4_005.fsa	117.011	307	1311
B, 59	GM778_D02_60R4_005.fsa	118.191	644	3056
B, 60	GM778_D02_60R4_005.fsa	119.097	1361	6671
B, 61	GM778_D02_60R4_005.fsa	119.729	115	486
B, 62	GM778_D02_60R4_005.fsa	120.993	4633	22012
B, 63	GM778_D02_60R4_005.fsa	122.528	1517	6900
B, 64	GM778_D02_60R4_005.fsa	123.25	67	184
B, 65	GM778_D02_60R4_005.fsa	124.154	2365	10850
B, 66	GM778_D02_60R4_005.fsa	125.238	1005	4452
B, 67	GM778_D02_60R4_005.fsa	126.142	182	600
B, 68	GM778_D02_60R4_005.fsa	126.956	657	2738
B, 69	GM778_D02_60R4_005.fsa	128.041	1012	4491
B, 70	GM778_D02_60R4_005.fsa	129.126	142	519
B, 71	GM778_D02_60R4_005.fsa	130.121	231	962
B, 72	GM778_D02_60R4_005.fsa	130.936	190	833
B, 73	GM778_D02_60R4_005.fsa	132.294	1435	6754
B, 74	GM778_D02_60R4_005.fsa	133.381	194	864
B, 75	GM778_D02_60R4_005.fsa	134.468	241	1153
B, 76	GM778_D02_60R4_005.fsa	135.556	2224	10611
B, 77	GM778_D02_60R4_005.fsa	136.553	376	1805
B, 78	GM778_D02_60R4_005.fsa	137.732	145	646
B, 79	GM778_D02_60R4_005.fsa	138.82	1373	6514
B, 80	GM778_D02_60R4_005.fsa	139.819	287	1469
B, 81	GM778_D02_60R4_005.fsa	141.015	187	852
B, 82	GM778_D02_60R4_005.fsa	142.03	1077	5228
B, 83	GM778_D02_60R4_005.fsa	143.044	308	1474
B, 84	GM778_D02_60R4_005.fsa	144.244	220	952
B, 85	GM778_D02_60R4_005.fsa	145.258	892	4001
B, 86	GM778_D02_60R4_005.fsa	146.272	356	1564
B, 87	GM778_D02_60R4_005.fsa	147.471	1175	5450
B, 88	GM778_D02_60R4_005.fsa	148.485	1180	5434
B, 89	GM778_D02_60R4_005.fsa	149.591	884	3942
B, 90	GM778_D02_60R4_005.fsa	150.42	692	3370
B, 91	GM778_D02_60R4_005.fsa	151.25	2000	9421
B, 92	GM778_D02_60R4_005.fsa	152.356	291	1208
B, 93	GM778_D02_60R4_005.fsa	153.461	482	1965
B, 94	GM778_D02_60R4_005.fsa	154.566	1670	7719
B, 95	GM778_D02_60R4_005.fsa	155.58	1627	7643
B, 96	GM778_D02_60R4_005.fsa	156.317	399	1665
B, 97	GM778_D02_60R4_005.fsa	157.33	1422	6622
B, 98	GM778_D02_60R4_005.fsa	158.435	327	1376
B, 99	GM778_D02_60R4_005.fsa	159.448	2336	10991
B, 100	GM778_D02_60R4_005.fsa	160.272	1069	4888
B, 101	GM778_D02_60R4_005.fsa	161.267	1254	5740
B, 102	GM778_D02_60R4_005.fsa	162.262	145	523
B, 103	GM778_D02_60R4_005.fsa	163.075	145	487
B, 104	GM778_D02_60R4_005.fsa	164.25	1610	7443
B, 105	GM778_D02_60R4_005.fsa	165.243	455	2121
B, 106	GM778_D02_60R4_005.fsa	166.417	396	1717
B, 107	GM778_D02_60R4_005.fsa	167.409	458	2059
B, 108	GM778_D02_60R4_005.fsa	168.581	1557	7510
B, 109	GM778_D02_60R4_005.fsa	169.663	490	2327
B, 110	GM778_D02_60R4_005.fsa	170.473	898	4373
B, 111	GM778_D02_60R4_005.fsa	171.284	1033	5196
B, 112	GM778_D02_60R4_005.fsa	172.544	406	1774
B, 113	GM778_D02_60R4_005.fsa	173.624	265	1092
B, 114	GM778_D02_60R4_005.fsa	174.703	2083	10076
B, 115	GM778_D02_60R4_005.fsa	175.781	752	3478
B, 116	GM778_D02_60R4_005.fsa	176.949	766	3542
B, 117	GM778_D02_60R4_005.fsa	178.026	339	1419
B, 118	GM778_D02_60R4_005.fsa	178.834	1927	9050
B, 119	GM778_D02_60R4_005.fsa	179.91	3807	18898
B, 120	GM778_D02_60R4_005.fsa	181.091	648	2896
B, 121	GM778_D02_60R4_005.fsa	181.909	797	3650
B, 122	GM778_D02_60R4_005.fsa	182.727	1474	6844
B, 123	GM778_D02_60R4_005.fsa	183.907	824	3561
B, 124	GM778_D02_60R4_005.fsa	184.724	609	2595
B, 125	GM778_D02_60R4_005.fsa	185.994	579	2631
B, 126	GM778_D02_60R4_005.fsa	186.991	1075	5051
B, 127	GM778_D02_60R4_005.fsa	188.169	408	1889
B, 128	GM778_D02_60R4_005.fsa	189.075	2806	13909
B, 129	GM778_D02_60R4_005.fsa	190.161	558	2492
B, 130	GM778_D02_60R4_005.fsa	191.337	1905	9084
B, 131	GM778_D02_60R4_005.fsa	192.422	654	3056
B, 132	GM778_D02_60R4_005.fsa	193.326	506	2291
B, 133	GM778_D02_60R4_005.fsa	194.319	508	2230
B, 134	GM778_D02_60R4_005.fsa	195.403	552	2550
B, 135	GM778_D02_60R4_005.fsa	196.395	458	1981
B, 136	GM778_D02_60R4_005.fsa	197.387	614	2790
B, 137	GM778_D02_60R4_005.fsa	198.469	414	1869
B, 138	GM778_D02_60R4_005.fsa	199.46	459	2097
B, 139	GM778_D02_60R4_005.fsa	200.532	259	1100
B, 140	GM778_D02_60R4_005.fsa	201.596	311	1453
B, 141	GM778_D02_60R4_005.fsa	202.571	311	1505
B, 142	GM778_D02_60R4_005.fsa	203.457	189	858
B, 143	GM778_D02_60R4_005.fsa	204.61	236	1074
B, 144	GM778_D02_60R4_005.fsa	205.673	186	791
B, 145	GM778_D02_60R4_005.fsa	206.737	242	1018
B, 146	GM778_D02_60R4_005.fsa	207.711	531	2535
B, 147	GM778_D02_60R4_005.fsa	208.686	149	663
B, 148	GM778_D02_60R4_005.fsa	209.572	730	3559
B, 149	GM778_D02_60R4_005.fsa	210.635	716	3502
B, 150	GM778_D02_60R4_005.fsa	211.786	76	363
B, 151	GM778_D02_60R4_005.fsa	212.937	169	781
B, 152	GM778_D02_60R4_005.fsa	213.911	1044	5650
B, 153	GM778_D02_60R4_005.fsa	214.986	188	945
B, 154	GM778_D02_60R4_005.fsa	215.882	52	209
B, 155	GM778_D02_60R4_005.fsa	216.956	75	279
B, 156	GM778_D02_60R4_005.fsa	218.031	1046	5446
B, 157	GM778_D02_60R4_005.fsa	219.016	233	1045
B, 158	GM778_D02_60R4_005.fsa	220	93	381
B, 159	GM778_D02_60R4_005.fsa	220.789	84	399
B, 160	GM778_D02_60R4_005.fsa	221.665	1697	9339
B, 161	GM778_D02_60R4_005.fsa	222.893	122	629
B, 162	GM778_D02_60R4_005.fsa	224.032	355	1872
B, 163	GM778_D02_60R4_005.fsa	225.172	267	1178
B, 164	GM778_D02_60R4_005.fsa	226.224	1067	5092
B, 165	GM778_D02_60R4_005.fsa	227.276	948	4276
B, 166	GM778_D02_60R4_005.fsa	228.329	1742	8785
B, 167	GM778_D02_60R4_005.fsa	229.381	845	4020
B, 168	GM778_D02_60R4_005.fsa	230.434	1797	9309
B, 169	GM778_D02_60R4_005.fsa	231.487	742	3418
B, 170	GM778_D02_60R4_005.fsa	232.539	1514	7971
B, 171	GM778_D02_60R4_005.fsa	233.592	663	3093
B, 172	GM778_D02_60R4_005.fsa	234.645	1408	7368
B, 173	GM778_D02_60R4_005.fsa	235.698	682	3019
B, 174	GM778_D02_60R4_005.fsa	236.751	1417	7322
B, 175	GM778_D02_60R4_005.fsa	237.805	687	3145
B, 176	GM778_D02_60R4_005.fsa	238.858	1079	5360
B, 177	GM778_D02_60R4_005.fsa	239.824	459	2181
B, 178	GM778_D02_60R4_005.fsa	240.997	956	4999
B, 179	GM778_D02_60R4_005.fsa	241.992	1697	9582
B, 180	GM778_D02_60R4_005.fsa	242.987	189	824
B, 181	GM778_D02_60R4_005.fsa	243.98	1621	9073
B, 182	GM778_D02_60R4_005.fsa	244.971	458	2040
B, 183	GM778_D02_60R4_005.fsa	245.871	101	303
B, 184	GM778_D02_60R4_005.fsa	246.951	213	1141
B, 185	GM778_D02_60R4_005.fsa	247.939	140	684
B, 186	GM778_D02_60R4_005.fsa	249.015	85	442
B, 187	GM778_D02_60R4_005.fsa	250	519	3302
B, 188	GM778_D02_60R4_005.fsa	250.869	111	562
B, 189	GM778_D02_60R4_005.fsa	251.824	540	3287
B, 190	GM778_D02_60R4_005.fsa	252.603	34	158
B, 191	GM778_D02_60R4_005.fsa	253.642	526	3029
B, 192	GM778_D02_60R4_005.fsa	254.505	51	194
B, 193	GM778_D02_60R4_005.fsa	255.539	74	356
B, 194	GM778_D02_60R4_005.fsa	256.486	165	850
B, 195	GM778_D02_60R4_005.fsa	257.603	364	2028
B, 196	GM778_D02_60R4_005.fsa	258.631	98	396
B, 197	GM778_D02_60R4_005.fsa	259.573	246	1361
B, 198	GM778_D02_60R4_005.fsa	260.697	153	769
B, 199	GM778_D02_60R4_005.fsa	261.743	507	2926
B, 200	GM778_D02_60R4_005.fsa	262.79	79	374
B, 201	GM778_D02_60R4_005.fsa	263.836	595	3406
B, 202	GM778_D02_60R4_005.fsa	264.883	99	442
B, 203	GM778_D02_60R4_005.fsa	265.843	609	3561
B, 204	GM778_D02_60R4_005.fsa	266.89	77	342
B, 205	GM778_D02_60R4_005.fsa	267.85	599	3507
B, 206	GM778_D02_60R4_005.fsa	268.985	76	337
B, 207	GM778_D02_60R4_005.fsa	269.858	578	3415
B, 208	GM778_D02_60R4_005.fsa	270.906	80	346
B, 209	GM778_D02_60R4_005.fsa	271.955	588	3480
B, 210	GM778_D02_60R4_005.fsa	273.003	77	338
B, 211	GM778_D02_60R4_005.fsa	273.877	600	3709
B, 212	GM778_D02_60R4_005.fsa	274.926	86	390
B, 213	GM778_D02_60R4_005.fsa	275.888	464	2757
B, 214	GM778_D02_60R4_005.fsa	277.025	75	355
B, 215	GM778_D02_60R4_005.fsa	277.9	346	2161
B, 216	GM778_D02_60R4_005.fsa	279.037	63	212
B, 217	GM778_D02_60R4_005.fsa	279.913	69	360
B, 218	GM778_D02_60R4_005.fsa	280.783	57	230
B, 219	GM778_D02_60R4_005.fsa	281.913	96	527
B, 220	GM778_D02_60R4_005.fsa	282.781	194	1224
B, 221	GM778_D02_60R4_005.fsa	283.65	94	548
B, 222	GM778_D02_60R4_005.fsa	284.778	232	1212
B, 223	GM778_D02_60R4_005.fsa	285.733	75	275
B, 224	GM778_D02_60R4_005.fsa	286.774	444	2658
B, 225	GM778_D02_60R4_005.fsa	287.814	94	416
B, 226	GM778_D02_60R4_005.fsa	288.767	2160	14989
B, 227	GM778_D02_60R4_005.fsa	289.806	119	662
B, 228	GM778_D02_60R4_005.fsa	290.759	138	669
B, 229	GM778_D02_60R4_005.fsa	291.71	679	4166
B, 230	GM778_D02_60R4_005.fsa	292.748	118	478
B, 231	GM778_D02_60R4_005.fsa	293.699	732	4630
B, 232	GM778_D02_60R4_005.fsa	294.823	385	2188
B, 233	GM778_D02_60R4_005.fsa	295.773	114	510
B, 234	GM778_D02_60R4_005.fsa	296.809	220	1426
B, 235	GM778_D02_60R4_005.fsa	297.672	309	1983
B, 236	GM778_D02_60R4_005.fsa	298.621	297	1876
B, 237	GM778_D02_60R4_005.fsa	299.569	233	1391
B, 238	GM778_D02_60R4_005.fsa	300.594	38	106
B, 239	GM778_D02_60R4_005.fsa	301.528	1283	8160
B, 240	GM778_D02_60R4_005.fsa	302.55	650	3867
B, 241	GM778_D02_60R4_005.fsa	303.658	1378	9384
B, 242	GM778_D02_60R4_005.fsa	304.683	306	2023
B, 243	GM778_D02_60R4_005.fsa	305.454	19	37
B, 244	GM778_D02_60R4_005.fsa	306.396	1041	6713
B, 245	GM778_D02_60R4_005.fsa	307.771	181	1086
B, 246	GM778_D02_60R4_005.fsa	309.062	104	544
B, 247	GM778_D02_60R4_005.fsa	309.925	65	338
B, 248	GM778_D02_60R4_005.fsa	311.136	388	2401
B, 249	GM778_D02_60R4_005.fsa	312.262	100	382
B, 250	GM778_D02_60R4_005.fsa	313.217	223	1191
B, 251	GM778_D02_60R4_005.fsa	314.357	573	3411
B, 252	GM778_D02_60R4_005.fsa	315.519	138	636
B, 253	GM778_D02_60R4_005.fsa	316.414	1003	7121
B, 254	GM778_D02_60R4_005.fsa	317.578	392	2442
B, 255	GM778_D02_60R4_005.fsa	318.564	50	146
B, 256	GM778_D02_60R4_005.fsa	319.641	967	6290
B, 257	GM778_D02_60R4_005.fsa	320.615	37	133
B, 258	GM778_D02_60R4_005.fsa	321.757	114	629
B, 259	GM778_D02_60R4_005.fsa	322.81	36	129
B, 260	GM778_D02_60R4_005.fsa	323.861	296	1836
B, 261	GM778_D02_60R4_005.fsa	324.824	75	382
B, 262	GM778_D02_60R4_005.fsa	325.786	98	514
B, 263	GM778_D02_60R4_005.fsa	326.659	104	417
B, 264	GM778_D02_60R4_005.fsa	327.706	636	4171
B, 265	GM778_D02_60R4_005.fsa	328.752	37	132
B, 266	GM778_D02_60R4_005.fsa	329.796	770	5497
B, 267	GM778_D02_60R4_005.fsa	330.926	102	439
B, 268	GM778_D02_60R4_005.fsa	331.968	535	3746
B, 269	GM778_D02_60R4_005.fsa	333.008	144	768
B, 270	GM778_D02_60R4_005.fsa	333.961	49	163
B, 271	GM778_D02_60R4_005.fsa	334.999	214	1262
B, 272	GM778_D02_60R4_005.fsa	336.036	219	1296
B, 273	GM778_D02_60R4_005.fsa	336.986	135	684
B, 274	GM778_D02_60R4_005.fsa	338.02	129	713
B, 275	GM778_D02_60R4_005.fsa	339.226	71	362
B, 276	GM778_D02_60R4_005.fsa	340.348	17	64
B, 277	GM778_D02_60R4_005.fsa	341.306	155	1020
B, 278	GM778_D02_60R4_005.fsa	342.35	46	165
B, 279	GM778_D02_60R4_005.fsa	343.394	282	2191
B, 280	GM778_D02_60R4_005.fsa	344.264	81	475
B, 281	GM778_D02_60R4_005.fsa	345.309	10	36
B, 282	GM778_D02_60R4_005.fsa	346.178	39	197
B, 283	GM778_D02_60R4_005.fsa	347.048	31	136
B, 284	GM778_D02_60R4_005.fsa	348.179	23	140
B, 285	GM778_D02_60R4_005.fsa	348.875	30	138
B, 286	GM778_D02_60R4_005.fsa	349.832	29	122
B, 287	GM778_D02_60R4_005.fsa	350.962	29	115
B, 288	GM778_D02_60R4_005.fsa	351.657	24	108
B, 289	GM778_D02_60R4_005.fsa	352.701	43	214
B, 290	GM778_D02_60R4_005.fsa	353.57	62	352
B, 291	GM778_D02_60R4_005.fsa	354.7	47	220
B, 292	GM778_D02_60R4_005.fsa	355.482	37	214
B, 293	GM778_D02_60R4_005.fsa	356.438	41	154
B, 294	GM778_D02_60R4_005.fsa	357.394	38	155
B, 295	GM778_D02_60R4_005.fsa	358.436	39	218
B, 296	GM778_D02_60R4_005.fsa	359.566	59	291
B, 297	GM778_D02_60R4_005.fsa	360.605	45	231
B, 298	GM778_D02_60R4_005.fsa	361.642	66	316
B, 299	GM778_D02_60R4_005.fsa	362.592	91	466
B, 300	GM778_D02_60R4_005.fsa	363.63	102	479
B, 301	GM778_D02_60R4_005.fsa	364.754	163	888
B, 302	GM778_D02_60R4_005.fsa	365.792	206	1121
B, 303	GM778_D02_60R4_005.fsa	366.83	158	830
B, 304	GM778_D02_60R4_005.fsa	367.782	113	536
B, 305	GM778_D02_60R4_005.fsa	368.734	111	622
B, 306	GM778_D02_60R4_005.fsa	369.686	159	868
B, 307	GM778_D02_60R4_005.fsa	370.898	50	212
B, 308	GM778_D02_60R4_005.fsa	372.024	61	291
B, 309	GM778_D02_60R4_005.fsa	372.89	79	432
B, 310	GM778_D02_60R4_005.fsa	373.93	123	682
B, 311	GM778_D02_60R4_005.fsa	374.797	63	289
B, 312	GM778_D02_60R4_005.fsa	375.924	148	900
B, 313	GM778_D02_60R4_005.fsa	376.877	279	2161
B, 314	GM778_D02_60R4_005.fsa	377.918	296	2306
B, 315	GM778_D02_60R4_005.fsa	378.872	40	140
B, 316	GM778_D02_60R4_005.fsa	379.913	71	348
B, 317	GM778_D02_60R4_005.fsa	380.878	74	356
B, 318	GM778_D02_60R4_005.fsa	381.932	95	559
B, 319	GM778_D02_60R4_005.fsa	382.985	39	179
B, 320	GM778_D02_60R4_005.fsa	383.951	84	469
B, 321	GM778_D02_60R4_005.fsa	385.004	178	1515
B, 322	GM778_D02_60R4_005.fsa	385.97	242	1954
B, 323	GM778_D02_60R4_005.fsa	386.935	88	546
B, 324	GM778_D02_60R4_005.fsa	388.163	44	237
B, 325	GM778_D02_60R4_005.fsa	389.041	69	372
B, 326	GM778_D02_60R4_005.fsa	390.269	75	366
B, 327	GM778_D02_60R4_005.fsa	391.234	62	298
B, 328	GM778_D02_60R4_005.fsa	392.198	48	242
B, 329	GM778_D02_60R4_005.fsa	393.251	57	293
B, 330	GM778_D02_60R4_005.fsa	394.215	55	272
B, 331	GM778_D02_60R4_005.fsa	395.267	56	276
B, 332	GM778_D02_60R4_005.fsa	396.319	106	546
B, 333	GM778_D02_60R4_005.fsa	397.283	114	540
B, 334	GM778_D02_60R4_005.fsa	398.335	47	202
B, 335	GM778_D02_60R4_005.fsa	399.299	92	428
B, 336	GM778_D02_60R4_005.fsa	400.171	156	903
B, 337	GM778_D02_60R4_005.fsa	401.2	106	540
B, 338	GM778_D02_60R4_005.fsa	402.229	215	1317
B, 339	GM778_D02_60R4_005.fsa	403.175	306	2051
B, 340	GM778_D02_60R4_005.fsa	404.121	41	122
B, 341	GM778_D02_60R4_005.fsa	405.154	44	218
B, 342	GM778_D02_60R4_005.fsa	406.276	79	519
B, 343	GM778_D02_60R4_005.fsa	407.313	191	1597
B, 344	GM778_D02_60R4_005.fsa	408.264	285	2457
B, 345	GM778_D02_60R4_005.fsa	409.304	148	1175
B, 346	GM778_D02_60R4_005.fsa	410.518	46	197
B, 347	GM778_D02_60R4_005.fsa	411.474	60	266
B, 348	GM778_D02_60R4_005.fsa	412.431	72	327
B, 349	GM778_D02_60R4_005.fsa	413.477	54	300
B, 350	GM778_D02_60R4_005.fsa	414.357	96	590
B, 351	GM778_D02_60R4_005.fsa	415.34	64	331
B, 352	GM778_D02_60R4_005.fsa	416.235	37	98
B, 353	GM778_D02_60R4_005.fsa	417.488	70	416
B, 354	GM778_D02_60R4_005.fsa	418.385	85	532
B, 355	GM778_D02_60R4_005.fsa	419.461	39	203
B, 356	GM778_D02_60R4_005.fsa	420.615	122	989
B, 357	GM778_D02_60R4_005.fsa	421.669	166	1350
B, 358	GM778_D02_60R4_005.fsa	422.723	59	319
B, 359	GM778_D02_60R4_005.fsa	423.864	85	648
B, 360	GM778_D02_60R4_005.fsa	424.742	129	932
B, 361	GM778_D02_60R4_005.fsa	425.795	31	121
B, 362	GM778_D02_60R4_005.fsa	426.936	54	301
B, 363	GM778_D02_60R4_005.fsa	427.813	89	485
B, 364	GM778_D02_60R4_005.fsa	429.041	25	118
B, 365	GM778_D02_60R4_005.fsa	429.919	37	219
B, 366	GM778_D02_60R4_005.fsa	430.971	82	473
B, 367	GM778_D02_60R4_005.fsa	432.024	25	87
B, 368	GM778_D02_60R4_005.fsa	432.988	40	112
B, 369	GM778_D02_60R4_005.fsa	433.952	98	475
B, 370	GM778_D02_60R4_005.fsa	434.917	62	292
B, 371	GM778_D02_60R4_005.fsa	435.969	90	501
B, 372	GM778_D02_60R4_005.fsa	436.845	212	1391
B, 373	GM778_D02_60R4_005.fsa	438.072	65	260
B, 374	GM778_D02_60R4_005.fsa	439.036	166	835
B, 375	GM778_D02_60R4_005.fsa	439.912	345	2929
B, 376	GM778_D02_60R4_005.fsa	440.986	180	1451
B, 377	GM778_D02_60R4_005.fsa	441.793	142	1008
B, 378	GM778_D02_60R4_005.fsa	442.78	254	1538
B, 379	GM778_D02_60R4_005.fsa	443.857	18	39
B, 380	GM778_D02_60R4_005.fsa	445.114	11	35
B, 381	GM778_D02_60R4_005.fsa	446.013	27	123
B, 382	GM778_D02_60R4_005.fsa	447.182	27	82
B, 383	GM778_D02_60R4_005.fsa	448.172	35	134
B, 384	GM778_D02_60R4_005.fsa	449.162	63	294
B, 385	GM778_D02_60R4_005.fsa	450.243	23	54
B, 386	GM778_D02_60R4_005.fsa	451.414	58	274
B, 387	GM778_D02_60R4_005.fsa	452.316	223	1483
B, 388	GM778_D02_60R4_005.fsa	453.309	186	1170
B, 389	GM778_D02_60R4_005.fsa	454.392	130	853
B, 390	GM778_D02_60R4_005.fsa	455.205	213	1489
B, 391	GM778_D02_60R4_005.fsa	456.38	21	71
B, 392	GM778_D02_60R4_005.fsa	457.375	20	54
B, 393	GM778_D02_60R4_005.fsa	458.37	198	1453
B, 394	GM778_D02_60R4_005.fsa	459.366	238	2261
B, 395	GM778_D02_60R4_005.fsa	460.445	92	591
B, 396	GM778_D02_60R4_005.fsa	461.337	197	1351
B, 397	GM778_D02_60R4_005.fsa	462.318	33	119
B, 398	GM778_D02_60R4_005.fsa	463.478	59	328
B, 399	GM778_D02_60R4_005.fsa	464.46	125	820
B, 400	GM778_D02_60R4_005.fsa	465.533	32	132
B, 401	GM778_D02_60R4_005.fsa	466.427	8	10
B, 402	GM778_D02_60R4_005.fsa	467.412	27	84
B, 403	GM778_D02_60R4_005.fsa	468.397	18	77
B, 404	GM778_D02_60R4_005.fsa	469.472	24	114
B, 405	GM778_D02_60R4_005.fsa	470.728	25	106
B, 406	GM778_D02_60R4_005.fsa	471.625	60	420
B, 407	GM778_D02_60R4_005.fsa	472.524	44	343
B, 408	GM778_D02_60R4_005.fsa	473.692	41	125
B, 409	GM778_D02_60R4_005.fsa	474.682	72	566
B, 410	GM778_D02_60R4_005.fsa	475.582	122	1032
B, 411	GM778_D02_60R4_005.fsa	477.834	41	268
B, 412	GM778_D02_60R4_005.fsa	478.736	43	262
B, 413	GM778_D02_60R4_005.fsa	479.639	60	402
O, 1	GM778_D02_60R4_005.fsa	20	7207	74112
O, 2	GM778_D02_60R4_005.fsa	40	6486	47953
O, 3	GM778_D02_60R4_005.fsa	60	12413	68932
O, 4	GM778_D02_60R4_005.fsa	80	8345	46221
O, 5	GM778_D02_60R4_005.fsa	100	12981	67729
O, 6	GM778_D02_60R4_005.fsa	114	14939	76687
O, 7	GM778_D02_60R4_005.fsa	120	11601	61442
O, 8	GM778_D02_60R4_005.fsa	140	9511	47820
O, 9	GM778_D02_60R4_005.fsa	160	10178	52586
O, 10	GM778_D02_60R4_005.fsa	180	12047	62976
O, 11	GM778_D02_60R4_005.fsa	200	9102	50223
O, 12	GM778_D02_60R4_005.fsa	214	9259	51811
O, 13	GM778_D02_60R4_005.fsa	220	7373	42809
O, 14	GM778_D02_60R4_005.fsa	240	10451	63486
O, 15	GM778_D02_60R4_005.fsa	250	4760	30242
O, 16	GM778_D02_60R4_005.fsa	260	7593	49012
O, 17	GM778_D02_60R4_005.fsa	280	7926	55590
O, 18	GM778_D02_60R4_005.fsa	300	7926	57329
O, 19	GM778_D02_60R4_005.fsa	314	5033	38261
O, 20	GM778_D02_60R4_005.fsa	320	5534	43173
O, 21	GM778_D02_60R4_005.fsa	340	7091	57180
O, 22	GM778_D02_60R4_005.fsa	360	5726	49172
O, 23	GM778_D02_60R4_005.fsa	380	4067	36700
O, 24	GM778_D02_60R4_005.fsa	400	5768	52993
O, 25	GM778_D02_60R4_005.fsa	414	5370	50873
O, 26	GM778_D02_60R4_005.fsa	420	5071	48627
O, 27	GM778_D02_60R4_005.fsa	440	6110	60810
O, 28	GM778_D02_60R4_005.fsa	460	6618	67915
O, 29	GM778_D02_60R4_005.fsa	480	6466	66913
O, 30	GM778_D02_60R4_005.fsa	500	2897	31135
O, 31	GM778_D02_60R4_005.fsa	514	2906	33535
O, 32	GM778_D02_60R4_005.fsa	520	6717	73202
O, 33	GM778_D02_60R4_005.fsa	540	5459	62157
O, 34	GM778_D02_60R4_005.fsa	560	3545	40483
O, 35	GM778_D02_60R4_005.fsa	580	5416	62477
O, 36	GM778_D02_60R4_005.fsa	600	3515	40747

## Sheet: 60R5
Dye/Sample Peak	Sample File Name	Size	Height	Area in Point
B, 1	GM778_D03_60R5_013.fsa	55.6429	772	3605
B, 2	GM778_D03_60R5_013.fsa	56.8764	587	2725
B, 3	GM778_D03_60R5_013.fsa	57.7925	70	217
B, 4	GM778_D03_60R5_013.fsa	58.9019	1836	8635
B, 5	GM778_D03_60R5_013.fsa	60.1033	276	1251
B, 6	GM778_D03_60R5_013.fsa	60.9281	212	949
B, 7	GM778_D03_60R5_013.fsa	61.7508	1171	5536
B, 8	GM778_D03_60R5_013.fsa	63.083	319	1430
B, 9	GM778_D03_60R5_013.fsa	64.0021	1264	6074
B, 10	GM778_D03_60R5_013.fsa	65.4263	668	3111
B, 11	GM778_D03_60R5_013.fsa	66.9452	113	555
B, 12	GM778_D03_60R5_013.fsa	68.2555	1422	7158
B, 13	GM778_D03_60R5_013.fsa	69.4602	383	1987
B, 14	GM778_D03_60R5_013.fsa	70.8598	76	319
B, 15	GM778_D03_60R5_013.fsa	72.0545	89	362
B, 16	GM778_D03_60R5_013.fsa	73.1456	111	416
B, 17	GM778_D03_60R5_013.fsa	74.2328	327	1485
B, 18	GM778_D03_60R5_013.fsa	75.2179	101	458
B, 19	GM778_D03_60R5_013.fsa	75.9056	110	445
B, 20	GM778_D03_60R5_013.fsa	77.081	627	2852
B, 21	GM778_D03_60R5_013.fsa	78.1545	388	1679
B, 22	GM778_D03_60R5_013.fsa	78.9329	627	3054
B, 23	GM778_D03_60R5_013.fsa	79.7093	813	4017
B, 24	GM778_D03_60R5_013.fsa	80.7763	775	3590
B, 25	GM778_D03_60R5_013.fsa	81.6487	31	98
B, 26	GM778_D03_60R5_013.fsa	82.7133	2750	13498
B, 27	GM778_D03_60R5_013.fsa	83.9695	164	639
B, 28	GM778_D03_60R5_013.fsa	85.3197	175	707
B, 29	GM778_D03_60R5_013.fsa	86.4749	1179	5497
B, 30	GM778_D03_60R5_013.fsa	87.6282	1446	7133
B, 31	GM778_D03_60R5_013.fsa	88.396	513	2266
B, 32	GM778_D03_60R5_013.fsa	89.3545	811	3896
B, 33	GM778_D03_60R5_013.fsa	90.1204	161	629
B, 34	GM778_D03_60R5_013.fsa	91.2676	2575	12448
B, 35	GM778_D03_60R5_013.fsa	92.1268	99	482
B, 36	GM778_D03_60R5_013.fsa	92.9849	269	1188
B, 37	GM778_D03_60R5_013.fsa	94.3176	1100	5241
B, 38	GM778_D03_60R5_013.fsa	95.5527	169	727
B, 39	GM778_D03_60R5_013.fsa	96.4066	1048	4843
B, 40	GM778_D03_60R5_013.fsa	97.638	1812	8561
B, 41	GM778_D03_60R5_013.fsa	98.6783	438	2002
B, 42	GM778_D03_60R5_013.fsa	100	159	700
B, 43	GM778_D03_60R5_013.fsa	100.865	1132	5324
B, 44	GM778_D03_60R5_013.fsa	102.014	1749	8521
B, 45	GM778_D03_60R5_013.fsa	102.779	96	436
B, 46	GM778_D03_60R5_013.fsa	103.829	251	1082
B, 47	GM778_D03_60R5_013.fsa	104.971	296	1294
B, 48	GM778_D03_60R5_013.fsa	106.205	506	2441
B, 49	GM778_D03_60R5_013.fsa	106.962	711	3423
B, 50	GM778_D03_60R5_013.fsa	108.19	458	2052
B, 51	GM778_D03_60R5_013.fsa	109.133	374	1615
B, 52	GM778_D03_60R5_013.fsa	110.448	203	926
B, 53	GM778_D03_60R5_013.fsa	111.76	235	1090
B, 54	GM778_D03_60R5_013.fsa	112.695	1017	4923
B, 55	GM778_D03_60R5_013.fsa	113.814	118	559
B, 56	GM778_D03_60R5_013.fsa	114.915	823	3875
B, 57	GM778_D03_60R5_013.fsa	115.828	937	4544
B, 58	GM778_D03_60R5_013.fsa	116.921	262	1136
B, 59	GM778_D03_60R5_013.fsa	118.101	552	2696
B, 60	GM778_D03_60R5_013.fsa	119.006	1145	5843
B, 61	GM778_D03_60R5_013.fsa	119.729	114	442
B, 62	GM778_D03_60R5_013.fsa	120.987	3725	18276
B, 63	GM778_D03_60R5_013.fsa	122.513	1267	5757
B, 64	GM778_D03_60R5_013.fsa	123.231	42	141
B, 65	GM778_D03_60R5_013.fsa	124.038	1938	9002
B, 66	GM778_D03_60R5_013.fsa	125.204	863	3784
B, 67	GM778_D03_60R5_013.fsa	126.102	144	510
B, 68	GM778_D03_60R5_013.fsa	126.909	540	2297
B, 69	GM778_D03_60R5_013.fsa	128.075	825	3726
B, 70	GM778_D03_60R5_013.fsa	129.062	111	421
B, 71	GM778_D03_60R5_013.fsa	130.138	196	837
B, 72	GM778_D03_60R5_013.fsa	130.945	164	711
B, 73	GM778_D03_60R5_013.fsa	132.29	1217	5758
B, 74	GM778_D03_60R5_013.fsa	133.366	168	797
B, 75	GM778_D03_60R5_013.fsa	134.532	196	895
B, 76	GM778_D03_60R5_013.fsa	135.518	1841	8866
B, 77	GM778_D03_60R5_013.fsa	136.594	335	1500
B, 78	GM778_D03_60R5_013.fsa	137.759	112	476
B, 79	GM778_D03_60R5_013.fsa	138.745	1178	5598
B, 80	GM778_D03_60R5_013.fsa	139.731	230	1120
B, 81	GM778_D03_60R5_013.fsa	141.006	160	724
B, 82	GM778_D03_60R5_013.fsa	142.011	959	4599
B, 83	GM778_D03_60R5_013.fsa	143.108	262	1286
B, 84	GM778_D03_60R5_013.fsa	144.205	203	812
B, 85	GM778_D03_60R5_013.fsa	145.21	722	3398
B, 86	GM778_D03_60R5_013.fsa	146.306	302	1262
B, 87	GM778_D03_60R5_013.fsa	147.403	1070	4687
B, 88	GM778_D03_60R5_013.fsa	148.499	1001	4652
B, 89	GM778_D03_60R5_013.fsa	149.595	745	3532
B, 90	GM778_D03_60R5_013.fsa	150.325	603	2909
B, 91	GM778_D03_60R5_013.fsa	151.238	1723	8125
B, 92	GM778_D03_60R5_013.fsa	152.334	253	1009
B, 93	GM778_D03_60R5_013.fsa	153.429	390	1662
B, 94	GM778_D03_60R5_013.fsa	154.525	1388	6429
B, 95	GM778_D03_60R5_013.fsa	155.529	1361	6461
B, 96	GM778_D03_60R5_013.fsa	156.35	323	1382
B, 97	GM778_D03_60R5_013.fsa	157.263	1236	5543
B, 98	GM778_D03_60R5_013.fsa	158.358	299	1143
B, 99	GM778_D03_60R5_013.fsa	159.453	1950	9466
B, 100	GM778_D03_60R5_013.fsa	160.27	937	4341
B, 101	GM778_D03_60R5_013.fsa	161.258	1073	4836
B, 102	GM778_D03_60R5_013.fsa	162.156	129	468
B, 103	GM778_D03_60R5_013.fsa	163.053	113	392
B, 104	GM778_D03_60R5_013.fsa	164.219	1367	6448
B, 105	GM778_D03_60R5_013.fsa	165.294	395	1864
B, 106	GM778_D03_60R5_013.fsa	166.458	342	1486
B, 107	GM778_D03_60R5_013.fsa	167.442	381	1734
B, 108	GM778_D03_60R5_013.fsa	168.605	1358	6476
B, 109	GM778_D03_60R5_013.fsa	169.677	434	1921
B, 110	GM778_D03_60R5_013.fsa	170.48	760	3703
B, 111	GM778_D03_60R5_013.fsa	171.373	899	4499
B, 112	GM778_D03_60R5_013.fsa	172.532	332	1556
B, 113	GM778_D03_60R5_013.fsa	173.69	212	873
B, 114	GM778_D03_60R5_013.fsa	174.758	1857	8799
B, 115	GM778_D03_60R5_013.fsa	175.826	646	2990
B, 116	GM778_D03_60R5_013.fsa	176.982	682	3154
B, 117	GM778_D03_60R5_013.fsa	178.048	278	986
B, 118	GM778_D03_60R5_013.fsa	178.847	1639	7448
B, 119	GM778_D03_60R5_013.fsa	179.911	3392	16037
B, 120	GM778_D03_60R5_013.fsa	181.071	542	2264
B, 121	GM778_D03_60R5_013.fsa	181.962	627	2763
B, 122	GM778_D03_60R5_013.fsa	182.765	1272	5788
B, 123	GM778_D03_60R5_013.fsa	183.834	694	2985
B, 124	GM778_D03_60R5_013.fsa	184.725	515	2153
B, 125	GM778_D03_60R5_013.fsa	185.972	503	2340
B, 126	GM778_D03_60R5_013.fsa	186.951	942	4450
B, 127	GM778_D03_60R5_013.fsa	188.108	376	1621
B, 128	GM778_D03_60R5_013.fsa	189.086	2505	12296
B, 129	GM778_D03_60R5_013.fsa	190.153	491	2253
B, 130	GM778_D03_60R5_013.fsa	191.308	1647	7970
B, 131	GM778_D03_60R5_013.fsa	192.285	591	2704
B, 132	GM778_D03_60R5_013.fsa	193.262	457	2033
B, 133	GM778_D03_60R5_013.fsa	194.327	439	2007
B, 134	GM778_D03_60R5_013.fsa	195.303	507	2275
B, 135	GM778_D03_60R5_013.fsa	196.279	407	1738
B, 136	GM778_D03_60R5_013.fsa	197.342	550	2563
B, 137	GM778_D03_60R5_013.fsa	198.317	389	1725
B, 138	GM778_D03_60R5_013.fsa	199.38	443	1967
B, 139	GM778_D03_60R5_013.fsa	200.441	236	1032
B, 140	GM778_D03_60R5_013.fsa	201.41	274	1231
B, 141	GM778_D03_60R5_013.fsa	202.468	291	1363
B, 142	GM778_D03_60R5_013.fsa	203.261	161	714
B, 143	GM778_D03_60R5_013.fsa	204.582	217	990
B, 144	GM778_D03_60R5_013.fsa	205.639	173	766
B, 145	GM778_D03_60R5_013.fsa	206.696	188	861
B, 146	GM778_D03_60R5_013.fsa	207.665	470	2263
B, 147	GM778_D03_60R5_013.fsa	208.721	119	547
B, 148	GM778_D03_60R5_013.fsa	209.513	657	3166
B, 149	GM778_D03_60R5_013.fsa	210.569	644	3113
B, 150	GM778_D03_60R5_013.fsa	211.801	76	316
B, 151	GM778_D03_60R5_013.fsa	212.857	165	768
B, 152	GM778_D03_60R5_013.fsa	213.912	949	5030
B, 153	GM778_D03_60R5_013.fsa	214.972	180	968
B, 154	GM778_D03_60R5_013.fsa	215.855	58	277
B, 155	GM778_D03_60R5_013.fsa	216.915	64	247
B, 156	GM778_D03_60R5_013.fsa	217.973	943	4939
B, 157	GM778_D03_60R5_013.fsa	218.943	216	992
B, 158	GM778_D03_60R5_013.fsa	219.912	91	363
B, 159	GM778_D03_60R5_013.fsa	220.693	71	325
B, 160	GM778_D03_60R5_013.fsa	221.559	1494	8208
B, 161	GM778_D03_60R5_013.fsa	222.857	119	576
B, 162	GM778_D03_60R5_013.fsa	223.983	328	1688
B, 163	GM778_D03_60R5_013.fsa	225.108	258	1196
B, 164	GM778_D03_60R5_013.fsa	226.234	974	4750
B, 165	GM778_D03_60R5_013.fsa	227.273	863	4073
B, 166	GM778_D03_60R5_013.fsa	228.312	1532	7880
B, 167	GM778_D03_60R5_013.fsa	229.351	806	3906
B, 168	GM778_D03_60R5_013.fsa	230.476	1621	8358
B, 169	GM778_D03_60R5_013.fsa	231.515	665	3211
B, 170	GM778_D03_60R5_013.fsa	232.554	1366	7004
B, 171	GM778_D03_60R5_013.fsa	233.593	601	2772
B, 172	GM778_D03_60R5_013.fsa	234.632	1252	6624
B, 173	GM778_D03_60R5_013.fsa	235.671	596	2877
B, 174	GM778_D03_60R5_013.fsa	236.71	1255	6632
B, 175	GM778_D03_60R5_013.fsa	237.749	636	2955
B, 176	GM778_D03_60R5_013.fsa	238.788	964	5101
B, 177	GM778_D03_60R5_013.fsa	239.827	438	2088
B, 178	GM778_D03_60R5_013.fsa	240.889	856	4375
B, 179	GM778_D03_60R5_013.fsa	241.955	1500	8596
B, 180	GM778_D03_60R5_013.fsa	243.019	166	751
B, 181	GM778_D03_60R5_013.fsa	243.906	1479	8068
B, 182	GM778_D03_60R5_013.fsa	244.968	393	1780
B, 183	GM778_D03_60R5_013.fsa	245.764	74	232
B, 184	GM778_D03_60R5_013.fsa	246.913	189	998
B, 185	GM778_D03_60R5_013.fsa	247.884	121	619
B, 186	GM778_D03_60R5_013.fsa	248.943	64	312
B, 187	GM778_D03_60R5_013.fsa	249.912	465	2906
B, 188	GM778_D03_60R5_013.fsa	250.774	89	484
B, 189	GM778_D03_60R5_013.fsa	251.72	463	2913
B, 190	GM778_D03_60R5_013.fsa	252.492	29	105
B, 191	GM778_D03_60R5_013.fsa	253.521	484	2658
B, 192	GM778_D03_60R5_013.fsa	254.463	53	205
B, 193	GM778_D03_60R5_013.fsa	255.488	79	359
B, 194	GM778_D03_60R5_013.fsa	256.427	147	813
B, 195	GM778_D03_60R5_013.fsa	257.535	340	1862
B, 196	GM778_D03_60R5_013.fsa	258.556	89	410
B, 197	GM778_D03_60R5_013.fsa	259.576	219	1249
B, 198	GM778_D03_60R5_013.fsa	260.776	129	608
B, 199	GM778_D03_60R5_013.fsa	261.725	444	2550
B, 200	GM778_D03_60R5_013.fsa	262.846	76	307
B, 201	GM778_D03_60R5_013.fsa	263.794	514	2938
B, 202	GM778_D03_60R5_013.fsa	264.829	84	360
B, 203	GM778_D03_60R5_013.fsa	265.863	530	3224
B, 204	GM778_D03_60R5_013.fsa	266.898	76	338
B, 205	GM778_D03_60R5_013.fsa	267.846	524	3137
B, 206	GM778_D03_60R5_013.fsa	268.967	71	300
B, 207	GM778_D03_60R5_013.fsa	269.916	510	3110
B, 208	GM778_D03_60R5_013.fsa	270.864	69	312
B, 209	GM778_D03_60R5_013.fsa	271.898	514	3177
B, 210	GM778_D03_60R5_013.fsa	273.019	82	358
B, 211	GM778_D03_60R5_013.fsa	273.967	545	3364
B, 212	GM778_D03_60R5_013.fsa	274.915	76	352
B, 213	GM778_D03_60R5_013.fsa	275.949	415	2385
B, 214	GM778_D03_60R5_013.fsa	276.984	78	338
B, 215	GM778_D03_60R5_013.fsa	277.932	317	1942
B, 216	GM778_D03_60R5_013.fsa	278.966	36	168
B, 217	GM778_D03_60R5_013.fsa	280	59	320
B, 218	GM778_D03_60R5_013.fsa	280.938	40	204
B, 219	GM778_D03_60R5_013.fsa	281.876	69	349
B, 220	GM778_D03_60R5_013.fsa	282.729	172	1071
B, 221	GM778_D03_60R5_013.fsa	283.666	81	431
B, 222	GM778_D03_60R5_013.fsa	284.774	196	1108
B, 223	GM778_D03_60R5_013.fsa	285.797	77	302
B, 224	GM778_D03_60R5_013.fsa	286.734	398	2413
B, 225	GM778_D03_60R5_013.fsa	287.671	74	318
B, 226	GM778_D03_60R5_013.fsa	288.777	1953	13633
B, 227	GM778_D03_60R5_013.fsa	289.629	99	551
B, 228	GM778_D03_60R5_013.fsa	290.65	110	492
B, 229	GM778_D03_60R5_013.fsa	291.671	572	3579
B, 230	GM778_D03_60R5_013.fsa	292.692	109	376
B, 231	GM778_D03_60R5_013.fsa	293.627	665	4106
B, 232	GM778_D03_60R5_013.fsa	294.732	319	1893
B, 233	GM778_D03_60R5_013.fsa	295.668	98	429
B, 234	GM778_D03_60R5_013.fsa	296.687	207	1310
B, 235	GM778_D03_60R5_013.fsa	297.537	287	1908
B, 236	GM778_D03_60R5_013.fsa	298.556	265	1779
B, 237	GM778_D03_60R5_013.fsa	299.406	210	1317
B, 238	GM778_D03_60R5_013.fsa	300.424	56	160
B, 239	GM778_D03_60R5_013.fsa	301.442	1134	7775
B, 240	GM778_D03_60R5_013.fsa	302.546	582	4017
B, 241	GM778_D03_60R5_013.fsa	303.567	1273	8989
B, 242	GM778_D03_60R5_013.fsa	304.673	317	2143
B, 243	GM778_D03_60R5_013.fsa	305.525	12	21
B, 244	GM778_D03_60R5_013.fsa	306.463	937	6041
B, 245	GM778_D03_60R5_013.fsa	307.744	170	934
B, 246	GM778_D03_60R5_013.fsa	308.94	88	507
B, 247	GM778_D03_60R5_013.fsa	309.967	73	352
B, 248	GM778_D03_60R5_013.fsa	311.081	346	2185
B, 249	GM778_D03_60R5_013.fsa	312.282	75	336
B, 250	GM778_D03_60R5_013.fsa	313.226	204	1120
B, 251	GM778_D03_60R5_013.fsa	314.348	495	3249
B, 252	GM778_D03_60R5_013.fsa	315.39	130	698
B, 253	GM778_D03_60R5_013.fsa	316.347	906	6602
B, 254	GM778_D03_60R5_013.fsa	317.477	370	2353
B, 255	GM778_D03_60R5_013.fsa	318.434	45	184
B, 256	GM778_D03_60R5_013.fsa	319.478	851	5651
B, 257	GM778_D03_60R5_013.fsa	320.516	25	84
B, 258	GM778_D03_60R5_013.fsa	321.548	103	537
B, 259	GM778_D03_60R5_013.fsa	322.579	34	113
B, 260	GM778_D03_60R5_013.fsa	323.695	274	1745
B, 261	GM778_D03_60R5_013.fsa	324.639	81	428
B, 262	GM778_D03_60R5_013.fsa	325.582	91	477
B, 263	GM778_D03_60R5_013.fsa	326.525	83	373
B, 264	GM778_D03_60R5_013.fsa	327.553	564	3829
B, 265	GM778_D03_60R5_013.fsa	328.665	28	108
B, 266	GM778_D03_60R5_013.fsa	329.691	686	5080
B, 267	GM778_D03_60R5_013.fsa	330.802	82	404
B, 268	GM778_D03_60R5_013.fsa	331.827	481	3471
B, 269	GM778_D03_60R5_013.fsa	332.851	126	787
B, 270	GM778_D03_60R5_013.fsa	333.789	33	119
B, 271	GM778_D03_60R5_013.fsa	334.812	179	1096
B, 272	GM778_D03_60R5_013.fsa	335.834	178	1159
B, 273	GM778_D03_60R5_013.fsa	336.855	116	687
B, 274	GM778_D03_60R5_013.fsa	337.961	117	637
B, 275	GM778_D03_60R5_013.fsa	339.236	48	280
B, 276	GM778_D03_60R5_013.fsa	340.086	24	85
B, 277	GM778_D03_60R5_013.fsa	341.112	135	916
B, 278	GM778_D03_60R5_013.fsa	342.224	38	203
B, 279	GM778_D03_60R5_013.fsa	343.165	264	2123
B, 280	GM778_D03_60R5_013.fsa	344.192	78	502
B, 281	GM778_D03_60R5_013.fsa	345.047	16	29
B, 282	GM778_D03_60R5_013.fsa	345.902	32	142
B, 283	GM778_D03_60R5_013.fsa	346.928	28	118
B, 284	GM778_D03_60R5_013.fsa	347.868	19	76
B, 285	GM778_D03_60R5_013.fsa	348.809	38	153
B, 286	GM778_D03_60R5_013.fsa	349.663	19	83
B, 287	GM778_D03_60R5_013.fsa	350.774	18	77
B, 288	GM778_D03_60R5_013.fsa	351.544	26	113
B, 289	GM778_D03_60R5_013.fsa	352.484	34	171
B, 290	GM778_D03_60R5_013.fsa	353.423	47	310
B, 291	GM778_D03_60R5_013.fsa	354.449	35	237
B, 292	GM778_D03_60R5_013.fsa	355.303	28	105
B, 293	GM778_D03_60R5_013.fsa	356.243	23	112
B, 294	GM778_D03_60R5_013.fsa	357.182	29	137
B, 295	GM778_D03_60R5_013.fsa	358.292	37	164
B, 296	GM778_D03_60R5_013.fsa	359.232	50	281
B, 297	GM778_D03_60R5_013.fsa	360.34	31	146
B, 298	GM778_D03_60R5_013.fsa	361.274	55	294
B, 299	GM778_D03_60R5_013.fsa	362.378	74	371
B, 300	GM778_D03_60R5_013.fsa	363.483	76	370
B, 301	GM778_D03_60R5_013.fsa	364.503	135	797
B, 302	GM778_D03_60R5_013.fsa	365.608	161	991
B, 303	GM778_D03_60R5_013.fsa	366.629	127	712
B, 304	GM778_D03_60R5_013.fsa	367.649	83	469
B, 305	GM778_D03_60R5_013.fsa	368.5	105	568
B, 306	GM778_D03_60R5_013.fsa	369.606	136	831
B, 307	GM778_D03_60R5_013.fsa	370.542	38	118
B, 308	GM778_D03_60R5_013.fsa	371.649	45	181
B, 309	GM778_D03_60R5_013.fsa	372.671	64	307
B, 310	GM778_D03_60R5_013.fsa	373.693	107	559
B, 311	GM778_D03_60R5_013.fsa	374.545	35	174
B, 312	GM778_D03_60R5_013.fsa	375.567	111	664
B, 313	GM778_D03_60R5_013.fsa	376.675	250	1953
B, 314	GM778_D03_60R5_013.fsa	377.613	249	1956
B, 315	GM778_D03_60R5_013.fsa	378.636	28	89
B, 316	GM778_D03_60R5_013.fsa	379.574	59	307
B, 317	GM778_D03_60R5_013.fsa	380.691	55	293
B, 318	GM778_D03_60R5_013.fsa	381.726	77	477
B, 319	GM778_D03_60R5_013.fsa	382.762	33	119
B, 320	GM778_D03_60R5_013.fsa	383.711	83	499
B, 321	GM778_D03_60R5_013.fsa	384.833	147	1238
B, 322	GM778_D03_60R5_013.fsa	385.782	221	1890
B, 323	GM778_D03_60R5_013.fsa	386.817	80	505
B, 324	GM778_D03_60R5_013.fsa	387.852	47	181
B, 325	GM778_D03_60R5_013.fsa	388.8	52	288
B, 326	GM778_D03_60R5_013.fsa	390.007	55	291
B, 327	GM778_D03_60R5_013.fsa	390.955	52	223
B, 328	GM778_D03_60R5_013.fsa	391.99	42	199
B, 329	GM778_D03_60R5_013.fsa	393.196	39	209
B, 330	GM778_D03_60R5_013.fsa	394.058	46	198
B, 331	GM778_D03_60R5_013.fsa	395.005	55	249
B, 332	GM778_D03_60R5_013.fsa	395.953	88	459
B, 333	GM778_D03_60R5_013.fsa	397.159	61	331
B, 334	GM778_D03_60R5_013.fsa	398.192	31	129
B, 335	GM778_D03_60R5_013.fsa	399.139	70	303
B, 336	GM778_D03_60R5_013.fsa	400.084	135	757
B, 337	GM778_D03_60R5_013.fsa	401.008	77	363
B, 338	GM778_D03_60R5_013.fsa	402.018	171	1195
B, 339	GM778_D03_60R5_013.fsa	402.861	241	1769
B, 340	GM778_D03_60R5_013.fsa	404.043	23	81
B, 341	GM778_D03_60R5_013.fsa	404.888	24	112
B, 342	GM778_D03_60R5_013.fsa	406.073	62	386
B, 343	GM778_D03_60R5_013.fsa	407.091	144	1271
B, 344	GM778_D03_60R5_013.fsa	407.94	224	2353
B, 345	GM778_D03_60R5_013.fsa	408.96	121	958
B, 346	GM778_D03_60R5_013.fsa	410.238	36	106
B, 347	GM778_D03_60R5_013.fsa	411.262	41	231
B, 348	GM778_D03_60R5_013.fsa	412.116	53	250
B, 349	GM778_D03_60R5_013.fsa	413.143	35	164
B, 350	GM778_D03_60R5_013.fsa	414.176	64	446
B, 351	GM778_D03_60R5_013.fsa	415.056	106	760
B, 352	GM778_D03_60R5_013.fsa	416.113	51	308
B, 353	GM778_D03_60R5_013.fsa	417.084	19	87
B, 354	GM778_D03_60R5_013.fsa	418.32	71	400
B, 355	GM778_D03_60R5_013.fsa	419.381	42	190
B, 356	GM778_D03_60R5_013.fsa	420.433	57	382
B, 357	GM778_D03_60R5_013.fsa	421.299	83	550
B, 358	GM778_D03_60R5_013.fsa	422.77	17	95
B, 359	GM778_D03_60R5_013.fsa	423.548	83	638
B, 360	GM778_D03_60R5_013.fsa	424.585	118	974
B, 361	GM778_D03_60R5_013.fsa	425.449	9	35
B, 362	GM778_D03_60R5_013.fsa	426.659	53	330
B, 363	GM778_D03_60R5_013.fsa	427.608	70	600
B, 364	GM778_D03_60R5_013.fsa	428.643	25	109
B, 365	GM778_D03_60R5_013.fsa	429.678	29	134
B, 366	GM778_D03_60R5_013.fsa	430.626	66	439
B, 367	GM778_D03_60R5_013.fsa	431.746	13	44
B, 368	GM778_D03_60R5_013.fsa	432.866	29	84
B, 369	GM778_D03_60R5_013.fsa	433.727	64	353
B, 370	GM778_D03_60R5_013.fsa	434.759	35	141
B, 371	GM778_D03_60R5_013.fsa	436.737	164	1198
B, 372	GM778_D03_60R5_013.fsa	437.853	33	131
B, 373	GM778_D03_60R5_013.fsa	438.884	75	380
B, 374	GM778_D03_60R5_013.fsa	439.743	282	2464
B, 375	GM778_D03_60R5_013.fsa	440.697	121	950
B, 376	GM778_D03_60R5_013.fsa	441.482	69	552
B, 377	GM778_D03_60R5_013.fsa	442.617	160	1137
B, 378	GM778_D03_60R5_013.fsa	443.49	6	18
B, 379	GM778_D03_60R5_013.fsa	444.538	7	24
B, 380	GM778_D03_60R5_013.fsa	445.938	14	51
B, 381	GM778_D03_60R5_013.fsa	446.9	15	47
B, 382	GM778_D03_60R5_013.fsa	447.863	15	53
B, 383	GM778_D03_60R5_013.fsa	449.003	35	139
B, 384	GM778_D03_60R5_013.fsa	450.055	18	42
B, 385	GM778_D03_60R5_013.fsa	451.02	21	47
B, 386	GM778_D03_60R5_013.fsa	452.162	135	973
B, 387	GM778_D03_60R5_013.fsa	453.041	106	732
B, 388	GM778_D03_60R5_013.fsa	454.008	78	459
B, 389	GM778_D03_60R5_013.fsa	455.063	139	1121
B, 390	GM778_D03_60R5_013.fsa	456.12	10	10
B, 391	GM778_D03_60R5_013.fsa	457.089	4	11
B, 392	GM778_D03_60R5_013.fsa	458.147	169	1324
B, 393	GM778_D03_60R5_013.fsa	459.029	196	2080
B, 394	GM778_D03_60R5_013.fsa	460	67	456
B, 395	GM778_D03_60R5_013.fsa	461.053	157	1269
B, 396	GM778_D03_60R5_013.fsa	462.019	20	54
B, 397	GM778_D03_60R5_013.fsa	463.25	41	243
B, 398	GM778_D03_60R5_013.fsa	464.13	102	774
B, 399	GM778_D03_60R5_013.fsa	465.187	10	22
B, 400	GM778_D03_60R5_013.fsa	466.333	7	17
B, 401	GM778_D03_60R5_013.fsa	467.039	8	34
B, 402	GM778_D03_60R5_013.fsa	468.098	11	40
B, 403	GM778_D03_60R5_013.fsa	469.336	15	63
B, 404	GM778_D03_60R5_013.fsa	471.195	52	417
B, 405	GM778_D03_60R5_013.fsa	472.347	39	235
B, 406	GM778_D03_60R5_013.fsa	473.5	22	83
B, 407	GM778_D03_60R5_013.fsa	474.566	63	515
B, 408	GM778_D03_60R5_013.fsa	475.277	111	964
B, 409	GM778_D03_60R5_013.fsa	477.413	48	297
B, 410	GM778_D03_60R5_013.fsa	478.394	28	233
B, 411	GM778_D03_60R5_013.fsa	479.286	43	358
O, 1	GM778_D03_60R5_013.fsa	20	6416	64459
O, 2	GM778_D03_60R5_013.fsa	40	5257	41003
O, 3	GM778_D03_60R5_013.fsa	60	10275	56817
O, 4	GM778_D03_60R5_013.fsa	80	6642	37057
O, 5	GM778_D03_60R5_013.fsa	100	10517	54159
O, 6	GM778_D03_60R5_013.fsa	114	11639	60833
O, 7	GM778_D03_60R5_013.fsa	120	9192	49044
O, 8	GM778_D03_60R5_013.fsa	140	7641	39036
O, 9	GM778_D03_60R5_013.fsa	160	8296	43515
O, 10	GM778_D03_60R5_013.fsa	180	10354	53160
O, 11	GM778_D03_60R5_013.fsa	200	7938	42647
O, 12	GM778_D03_60R5_013.fsa	214	7956	44360
O, 13	GM778_D03_60R5_013.fsa	220	6424	36545
O, 14	GM778_D03_60R5_013.fsa	240	8987	54125
O, 15	GM778_D03_60R5_013.fsa	250	4078	26052
O, 16	GM778_D03_60R5_013.fsa	260	6336	41278
O, 17	GM778_D03_60R5_013.fsa	280	6750	47619
O, 18	GM778_D03_60R5_013.fsa	300	6750	50296
O, 19	GM778_D03_60R5_013.fsa	314	4299	33961
O, 20	GM778_D03_60R5_013.fsa	320	4754	38839
O, 21	GM778_D03_60R5_013.fsa	340	5931	50959
O, 22	GM778_D03_60R5_013.fsa	360	4918	44229
O, 23	GM778_D03_60R5_013.fsa	380	3462	32779
O, 24	GM778_D03_60R5_013.fsa	400	4795	47110
O, 25	GM778_D03_60R5_013.fsa	414	4489	45545
O, 26	GM778_D03_60R5_013.fsa	420	4222	42882
O, 27	GM778_D03_60R5_013.fsa	440	4974	53918
O, 28	GM778_D03_60R5_013.fsa	460	5475	60549
O, 29	GM778_D03_60R5_013.fsa	480	5376	59791
O, 30	GM778_D03_60R5_013.fsa	500	2391	27726
O, 31	GM778_D03_60R5_013.fsa	514	2476	30042
O, 32	GM778_D03_60R5_013.fsa	520	5643	66445
O, 33	GM778_D03_60R5_013.fsa	540	4595	55554
O, 34	GM778_D03_60R5_013.fsa	560	3002	36566
O, 35	GM778_D03_60R5_013.fsa	580	4636	56567
O, 36	GM778_D03_60R5_013.fsa	600	3029	37174

[truncated: 31 more sheets: 60R6, 61R2, 61R3, 61R4, 61R5, 61R6, 62R2, 62R3, 62R4, 62R5, 62R6, 239R1, 239R2, 239R3, 239R4, 239R5, 240R1, 240R2, 240R3, 240R4 …]
