# Supplementary material for: Characterization of dFOXO binding sites upstream of the Insulin Receptor P2 promoter across the Drosophila phylogeny
Source: PLoS One. 2017 Dec 4;12(12):e0188357. doi: 10.1371/journal.pone.0188357 (PMC5714339; doi:10.1371/journal.pone.0188357)
Supplement: S1 Data — (ZIP) [file pone.0188357.s001.zip › Data_Sets/S22_Dataset.xlsx]

## Sheet: Index
	Fragment coordinates are -632/-218 relative to the P2 transcription start site
	Sheet	Species	Fragment	strand	protein	nM protein				Sheet	Species	Fragment	strand	protein	nM protein
	64R2	D. virilis	v9	Forward	BSA	600				244R1	D. virilis	v9	Reverse	BSA	600
	64R3	D. virilis	v9	Forward	BSA	600				244R2	D. virilis	v9	Reverse	BSA	600
	64R4	D. virilis	v9	Forward	BSA	600				244R3	D. virilis	v9	Reverse	BSA	600
	64R5	D. virilis	v9	Forward	BSA	600				244R4	D. virilis	v9	Reverse	BSA	600
	64R6	D. virilis	v9	Forward	BSA	600				244R5	D. virilis	v9	Reverse	BSA	600
	65R2	D. virilis	v9	Forward	dFOXO	600				245R1	D. virilis	v9	Reverse	dFOXO	600
	65R3	D. virilis	v9	Forward	dFOXO	600				245R2	D. virilis	v9	Reverse	dFOXO	600
	65R4	D. virilis	v9	Forward	dFOXO	600				245R3	D. virilis	v9	Reverse	dFOXO	600
	65R5	D. virilis	v9	Forward	dFOXO	600				245R4	D. virilis	v9	Reverse	dFOXO	600
	65R6	D. virilis	v9	Forward	dFOXO	600				245R5	D. virilis	v9	Reverse	dFOXO	600
	66R2	D. virilis	v9	Forward	BSA	1200				246R1	D. virilis	v9	Reverse	BSA	1200
	66R3	D. virilis	v9	Forward	BSA	1200				246R2	D. virilis	v9	Reverse	BSA	1200
	66R4	D. virilis	v9	Forward	BSA	1200				246R3	D. virilis	v9	Reverse	BSA	1200
	66R5	D. virilis	v9	Forward	BSA	1200				246R4	D. virilis	v9	Reverse	BSA	1200
	66R6	D. virilis	v9	Forward	BSA	1200				246R5	D. virilis	v9	Reverse	BSA	1200
	67R2	D. virilis	v9	Forward	dFOXO	1200				247R1	D. virilis	v9	Reverse	dFOXO	1200
	67R3	D. virilis	v9	Forward	dFOXO	1200				247R2	D. virilis	v9	Reverse	dFOXO	1200
	67R4	D. virilis	v9	Forward	dFOXO	1200				247R3	D. virilis	v9	Reverse	dFOXO	1200
	67R5	D. virilis	v9	Forward	dFOXO	1200				247R4	D. virilis	v9	Reverse	dFOXO	1200
	67R6	D. virilis	v9	Forward	dFOXO	1200				247R5	D. virilis	v9	Reverse	dFOXO	1200
	NOTE
	The first column of the remaining sheets indicates that dyes B and O label respectively the fragments generated by DNase I and the standard 600 LIZ fragments in the electropherograms and in the outputs. To inspect electropherograms with Peak Scanner (Applied Biosystems), the minimum peak heights were set to only provide outputs for dyes B and O . The spurious peaks corresponding to other dyes (G,…

## Sheet: 64R2
Dye/Sample Peak	Sample File Name	Size	Height	Area in Point
B, 1	GM808_C07_64R2_030.fsa	55.7374	931	3937
B, 2	GM808_C07_64R2_030.fsa	56.8976	1192	5743
B, 3	GM808_C07_64R2_030.fsa	57.7337	691	3455
B, 4	GM808_C07_64R2_030.fsa	58.8728	4833	23789
B, 5	GM808_C07_64R2_030.fsa	60.3236	622	2699
B, 6	GM808_C07_64R2_030.fsa	61.1852	286	1129
B, 7	GM808_C07_64R2_030.fsa	62.4733	584	2551
B, 8	GM808_C07_64R2_030.fsa	63.9698	24	70
B, 9	GM808_C07_64R2_030.fsa	65.141	136	564
B, 10	GM808_C07_64R2_030.fsa	66.3081	120	479
B, 11	GM808_C07_64R2_030.fsa	67.2599	332	1450
B, 12	GM808_C07_64R2_030.fsa	68.209	187	880
B, 13	GM808_C07_64R2_030.fsa	68.9453	270	1352
B, 14	GM808_C07_64R2_030.fsa	70.2038	509	2221
B, 15	GM808_C07_64R2_030.fsa	71.3532	117	473
B, 16	GM808_C07_64R2_030.fsa	72.8102	412	1952
B, 17	GM808_C07_64R2_030.fsa	73.9506	931	4467
B, 18	GM808_C07_64R2_030.fsa	75.2931	303	1105
B, 19	GM808_C07_64R2_030.fsa	76.2194	247	909
B, 20	GM808_C07_64R2_030.fsa	77.143	1174	5035
B, 21	GM808_C07_64R2_030.fsa	78.2684	491	1922
B, 22	GM808_C07_64R2_030.fsa	79.2881	642	2974
B, 23	GM808_C07_64R2_030.fsa	80.3022	2823	13230
B, 24	GM808_C07_64R2_030.fsa	81.409	264	968
B, 25	GM808_C07_64R2_030.fsa	82.8144	364	1648
B, 26	GM808_C07_64R2_030.fsa	83.7161	648	3136
B, 27	GM808_C07_64R2_030.fsa	84.7163	262	1251
B, 28	GM808_C07_64R2_030.fsa	86.014	615	3133
B, 29	GM808_C07_64R2_030.fsa	86.7115	1308	7247
B, 30	GM808_C07_64R2_030.fsa	87.6071	2886	14549
B, 31	GM808_C07_64R2_030.fsa	89.7904	481	2250
B, 32	GM808_C07_64R2_030.fsa	90.8789	723	3523
B, 33	GM808_C07_64R2_030.fsa	91.9654	1261	6048
B, 34	GM808_C07_64R2_030.fsa	93.1483	316	1421
B, 35	GM808_C07_64R2_030.fsa	94.4269	713	3317
B, 36	GM808_C07_64R2_030.fsa	95.2124	167	759
B, 37	GM808_C07_64R2_030.fsa	96.2907	618	2689
B, 38	GM808_C07_64R2_030.fsa	97.3669	858	3834
B, 39	GM808_C07_64R2_030.fsa	98.5387	1518	7135
B, 40	GM808_C07_64R2_030.fsa	99.3185	428	2343
B, 41	GM808_C07_64R2_030.fsa	100.1	793	3844
B, 42	GM808_C07_64R2_030.fsa	101.293	655	2791
B, 43	GM808_C07_64R2_030.fsa	102.483	1234	5650
B, 44	GM808_C07_64R2_030.fsa	103.669	538	2398
B, 45	GM808_C07_64R2_030.fsa	104.458	1162	5487
B, 46	GM808_C07_64R2_030.fsa	105.934	799	3689
B, 47	GM808_C07_64R2_030.fsa	107.11	167	640
B, 48	GM808_C07_64R2_030.fsa	107.99	1058	4758
B, 49	GM808_C07_64R2_030.fsa	109.16	907	4319
B, 50	GM808_C07_64R2_030.fsa	109.938	309	1480
B, 51	GM808_C07_64R2_030.fsa	111.006	1131	5272
B, 52	GM808_C07_64R2_030.fsa	112.168	3292	15630
B, 53	GM808_C07_64R2_030.fsa	113.23	512	2265
B, 54	GM808_C07_64R2_030.fsa	114.472	2457	11153
B, 55	GM808_C07_64R2_030.fsa	115.603	773	3262
B, 56	GM808_C07_64R2_030.fsa	116.825	2587	11803
B, 57	GM808_C07_64R2_030.fsa	117.855	1546	6572
B, 58	GM808_C07_64R2_030.fsa	118.976	3197	14661
B, 59	GM808_C07_64R2_030.fsa	120	349	1394
B, 60	GM808_C07_64R2_030.fsa	120.834	3752	17447
B, 61	GM808_C07_64R2_030.fsa	121.854	482	1823
B, 62	GM808_C07_64R2_030.fsa	122.966	5139	24019
B, 63	GM808_C07_64R2_030.fsa	123.893	483	1968
B, 64	GM808_C07_64R2_030.fsa	125.097	1931	9125
B, 65	GM808_C07_64R2_030.fsa	126.024	1860	8459
B, 66	GM808_C07_64R2_030.fsa	127.228	2991	14040
B, 67	GM808_C07_64R2_030.fsa	128.154	1054	4548
B, 68	GM808_C07_64R2_030.fsa	129.266	1895	8505
B, 69	GM808_C07_64R2_030.fsa	130.284	1144	4868
B, 70	GM808_C07_64R2_030.fsa	131.395	791	3453
B, 71	GM808_C07_64R2_030.fsa	132.228	209	776
B, 72	GM808_C07_64R2_030.fsa	133.339	500	2198
B, 73	GM808_C07_64R2_030.fsa	134.357	1188	5646
B, 74	GM808_C07_64R2_030.fsa	135.467	1228	6053
B, 75	GM808_C07_64R2_030.fsa	136.3	280	1347
B, 76	GM808_C07_64R2_030.fsa	137.41	552	2233
B, 77	GM808_C07_64R2_030.fsa	138.428	891	4100
B, 78	GM808_C07_64R2_030.fsa	139.26	4521	21667
B, 79	GM808_C07_64R2_030.fsa	140.188	159	523
B, 80	GM808_C07_64R2_030.fsa	141.128	964	4108
B, 81	GM808_C07_64R2_030.fsa	141.974	150	518
B, 82	GM808_C07_64R2_030.fsa	142.914	340	1460
B, 83	GM808_C07_64R2_030.fsa	144.135	98	384
B, 84	GM808_C07_64R2_030.fsa	145.075	761	3521
B, 85	GM808_C07_64R2_030.fsa	146.108	131	605
B, 86	GM808_C07_64R2_030.fsa	146.86	3204	15170
B, 87	GM808_C07_64R2_030.fsa	148.081	557	2484
B, 88	GM808_C07_64R2_030.fsa	149.02	180	673
B, 89	GM808_C07_64R2_030.fsa	149.959	151	568
B, 90	GM808_C07_64R2_030.fsa	150.992	659	3007
B, 91	GM808_C07_64R2_030.fsa	151.837	187	718
B, 92	GM808_C07_64R2_030.fsa	152.963	75	294
B, 93	GM808_C07_64R2_030.fsa	153.995	354	1691
B, 94	GM808_C07_64R2_030.fsa	155.121	344	1561
B, 95	GM808_C07_64R2_030.fsa	156.154	471	2340
B, 96	GM808_C07_64R2_030.fsa	157.092	490	2375
B, 97	GM808_C07_64R2_030.fsa	158.405	129	586
B, 98	GM808_C07_64R2_030.fsa	159.25	1069	5223
B, 99	GM808_C07_64R2_030.fsa	160.186	1223	6011
B, 100	GM808_C07_64R2_030.fsa	161.392	122	484
B, 101	GM808_C07_64R2_030.fsa	162.411	129	523
B, 102	GM808_C07_64R2_030.fsa	163.43	509	2247
B, 103	GM808_C07_64R2_030.fsa	164.448	1363	6570
B, 104	GM808_C07_64R2_030.fsa	165.558	973	4530
B, 105	GM808_C07_64R2_030.fsa	166.575	731	3471
B, 106	GM808_C07_64R2_030.fsa	167.775	372	1637
B, 107	GM808_C07_64R2_030.fsa	168.698	156	637
B, 108	GM808_C07_64R2_030.fsa	169.62	166	692
B, 109	GM808_C07_64R2_030.fsa	170.542	79	286
B, 110	GM808_C07_64R2_030.fsa	171.463	509	2259
B, 111	GM808_C07_64R2_030.fsa	172.475	210	812
B, 112	GM808_C07_64R2_030.fsa	173.303	460	2064
B, 113	GM808_C07_64R2_030.fsa	174.222	644	2791
B, 114	GM808_C07_64R2_030.fsa	175.049	48	130
B, 115	GM808_C07_64R2_030.fsa	176.059	1753	8429
B, 116	GM808_C07_64R2_030.fsa	176.976	308	1333
B, 117	GM808_C07_64R2_030.fsa	177.985	62	205
B, 118	GM808_C07_64R2_030.fsa	178.993	651	3213
B, 119	GM808_C07_64R2_030.fsa	180	583	3024
B, 120	GM808_C07_64R2_030.fsa	181.193	148	561
B, 121	GM808_C07_64R2_030.fsa	182.111	673	3358
B, 122	GM808_C07_64R2_030.fsa	183.12	375	1686
B, 123	GM808_C07_64R2_030.fsa	184.219	222	993
B, 124	GM808_C07_64R2_030.fsa	185.135	660	3297
B, 125	GM808_C07_64R2_030.fsa	186.142	1011	5013
B, 126	GM808_C07_64R2_030.fsa	187.332	121	498
B, 127	GM808_C07_64R2_030.fsa	188.52	834	4234
B, 128	GM808_C07_64R2_030.fsa	189.434	868	4243
B, 129	GM808_C07_64R2_030.fsa	190.621	201	756
B, 130	GM808_C07_64R2_030.fsa	191.443	983	4538
B, 131	GM808_C07_64R2_030.fsa	192.537	919	4136
B, 132	GM808_C07_64R2_030.fsa	193.631	1408	6504
B, 133	GM808_C07_64R2_030.fsa	194.725	484	1951
B, 134	GM808_C07_64R2_030.fsa	195.635	723	3298
B, 135	GM808_C07_64R2_030.fsa	196.637	179	679
B, 136	GM808_C07_64R2_030.fsa	197.546	728	3274
B, 137	GM808_C07_64R2_030.fsa	198.637	244	1018
B, 138	GM808_C07_64R2_030.fsa	199.818	651	2904
B, 139	GM808_C07_64R2_030.fsa	200.726	263	985
B, 140	GM808_C07_64R2_030.fsa	201.633	389	1691
B, 141	GM808_C07_64R2_030.fsa	202.54	176	577
B, 142	GM808_C07_64R2_030.fsa	203.536	3488	17522
B, 143	GM808_C07_64R2_030.fsa	204.532	72	241
B, 144	GM808_C07_64R2_030.fsa	205.256	421	1841
B, 145	GM808_C07_64R2_030.fsa	206.431	2093	10502
B, 146	GM808_C07_64R2_030.fsa	207.425	180	752
B, 147	GM808_C07_64R2_030.fsa	208.508	131	600
B, 148	GM808_C07_64R2_030.fsa	209.59	350	1635
B, 149	GM808_C07_64R2_030.fsa	210.581	293	1154
B, 150	GM808_C07_64R2_030.fsa	211.662	579	2659
B, 151	GM808_C07_64R2_030.fsa	212.652	655	3003
B, 152	GM808_C07_64R2_030.fsa	213.551	1009	5097
B, 153	GM808_C07_64R2_030.fsa	214.538	516	2415
B, 154	GM808_C07_64R2_030.fsa	215.525	1067	5412
B, 155	GM808_C07_64R2_030.fsa	216.69	198	771
B, 156	GM808_C07_64R2_030.fsa	217.585	416	1881
B, 157	GM808_C07_64R2_030.fsa	218.57	634	2915
B, 158	GM808_C07_64R2_030.fsa	219.553	311	1259
B, 159	GM808_C07_64R2_030.fsa	220.621	2028	10321
B, 160	GM808_C07_64R2_030.fsa	221.598	605	2872
B, 161	GM808_C07_64R2_030.fsa	222.574	2063	10498
B, 162	GM808_C07_64R2_030.fsa	223.64	402	1756
B, 163	GM808_C07_64R2_030.fsa	224.794	1730	9529
B, 164	GM808_C07_64R2_030.fsa	225.594	453	2483
B, 165	GM808_C07_64R2_030.fsa	226.571	812	4256
B, 166	GM808_C07_64R2_030.fsa	227.459	296	1341
B, 167	GM808_C07_64R2_030.fsa	228.437	38	156
B, 168	GM808_C07_64R2_030.fsa	229.414	4399	24396
B, 169	GM808_C07_64R2_030.fsa	230.303	85	445
B, 170	GM808_C07_64R2_030.fsa	231.281	4083	22121
B, 171	GM808_C07_64R2_030.fsa	232.437	94	338
B, 172	GM808_C07_64R2_030.fsa	233.326	2288	12510
B, 173	GM808_C07_64R2_030.fsa	234.482	141	527
B, 174	GM808_C07_64R2_030.fsa	235.461	2439	13032
B, 175	GM808_C07_64R2_030.fsa	236.529	280	1199
B, 176	GM808_C07_64R2_030.fsa	237.685	2433	13038
B, 177	GM808_C07_64R2_030.fsa	238.665	203	794
B, 178	GM808_C07_64R2_030.fsa	239.644	2046	11230
B, 179	GM808_C07_64R2_030.fsa	240.725	207	1044
B, 180	GM808_C07_64R2_030.fsa	241.631	4509	25337
B, 181	GM808_C07_64R2_030.fsa	242.716	159	658
B, 182	GM808_C07_64R2_030.fsa	243.889	1839	9924
B, 183	GM808_C07_64R2_030.fsa	244.881	377	1600
B, 184	GM808_C07_64R2_030.fsa	245.962	1143	6085
B, 185	GM808_C07_64R2_030.fsa	246.861	1034	5477
B, 186	GM808_C07_64R2_030.fsa	247.849	1001	5279
B, 187	GM808_C07_64R2_030.fsa	248.925	473	2184
B, 188	GM808_C07_64R2_030.fsa	250	1282	6887
B, 189	GM808_C07_64R2_030.fsa	251.05	225	1036
B, 190	GM808_C07_64R2_030.fsa	251.836	1467	8362
B, 191	GM808_C07_64R2_030.fsa	252.971	1308	7285
B, 192	GM808_C07_64R2_030.fsa	253.929	107	399
B, 193	GM808_C07_64R2_030.fsa	255.06	592	3133
B, 194	GM808_C07_64R2_030.fsa	256.103	504	2707
B, 195	GM808_C07_64R2_030.fsa	257.057	309	1668
B, 196	GM808_C07_64R2_030.fsa	258.011	109	430
B, 197	GM808_C07_64R2_030.fsa	258.876	513	2781
B, 198	GM808_C07_64R2_030.fsa	259.914	119	534
B, 199	GM808_C07_64R2_030.fsa	260.881	392	2119
B, 200	GM808_C07_64R2_030.fsa	261.762	132	642
B, 201	GM808_C07_64R2_030.fsa	262.819	345	1834
B, 202	GM808_C07_64R2_030.fsa	263.877	396	2221
B, 203	GM808_C07_64R2_030.fsa	264.846	232	1163
B, 204	GM808_C07_64R2_030.fsa	265.815	129	556
B, 205	GM808_C07_64R2_030.fsa	266.872	470	2602
B, 206	GM808_C07_64R2_030.fsa	267.93	1112	6705
B, 207	GM808_C07_64R2_030.fsa	268.722	217	1228
B, 208	GM808_C07_64R2_030.fsa	269.78	269	1283
B, 209	GM808_C07_64R2_030.fsa	270.661	234	1242
B, 210	GM808_C07_64R2_030.fsa	271.63	81	354
B, 211	GM808_C07_64R2_030.fsa	272.775	168	850
B, 212	GM808_C07_64R2_030.fsa	273.744	256	1417
B, 213	GM808_C07_64R2_030.fsa	274.625	106	448
B, 214	GM808_C07_64R2_030.fsa	275.771	271	1510
B, 215	GM808_C07_64R2_030.fsa	276.74	119	576
B, 216	GM808_C07_64R2_030.fsa	277.621	123	626
B, 217	GM808_C07_64R2_030.fsa	278.678	352	2237
B, 218	GM808_C07_64R2_030.fsa	279.648	296	1805
B, 219	GM808_C07_64R2_030.fsa	280.697	72	342
B, 220	GM808_C07_64R2_030.fsa	281.655	116	521
B, 221	GM808_C07_64R2_030.fsa	282.7	157	760
B, 222	GM808_C07_64R2_030.fsa	283.656	925	5806
B, 223	GM808_C07_64R2_030.fsa	284.786	93	396
B, 224	GM808_C07_64R2_030.fsa	285.829	195	939
B, 225	GM808_C07_64R2_030.fsa	286.783	218	1126
B, 226	GM808_C07_64R2_030.fsa	287.651	81	343
B, 227	GM808_C07_64R2_030.fsa	288.691	1573	10315
B, 228	GM808_C07_64R2_030.fsa	289.644	46	144
B, 229	GM808_C07_64R2_030.fsa	290.51	246	1278
B, 230	GM808_C07_64R2_030.fsa	291.548	1104	7076
B, 231	GM808_C07_64R2_030.fsa	292.672	149	654
B, 232	GM808_C07_64R2_030.fsa	293.709	578	3716
B, 233	GM808_C07_64R2_030.fsa	294.659	2129	15644
B, 234	GM808_C07_64R2_030.fsa	295.78	1803	12523
B, 235	GM808_C07_64R2_030.fsa	296.815	84	336
B, 236	GM808_C07_64R2_030.fsa	297.849	111	512
B, 237	GM808_C07_64R2_030.fsa	298.968	256	1550
B, 238	GM808_C07_64R2_030.fsa	299.742	14	51
B, 239	GM808_C07_64R2_030.fsa	300.764	47	214
B, 240	GM808_C07_64R2_030.fsa	301.868	210	1402
B, 241	GM808_C07_64R2_030.fsa	302.805	1250	9436
B, 242	GM808_C07_64R2_030.fsa	303.743	156	1022
B, 243	GM808_C07_64R2_030.fsa	305.625	1462	11231
B, 244	GM808_C07_64R2_030.fsa	306.654	736	5240
B, 245	GM808_C07_64R2_030.fsa	307.857	37	109
B, 246	GM808_C07_64R2_030.fsa	308.804	314	2036
B, 247	GM808_C07_64R2_030.fsa	309.839	13	21
B, 248	GM808_C07_64R2_030.fsa	311.049	1418	10603
B, 249	GM808_C07_64R2_030.fsa	312.002	170	1247
B, 250	GM808_C07_64R2_030.fsa	313.044	28	153
B, 251	GM808_C07_64R2_030.fsa	314	43	182
B, 252	GM808_C07_64R2_030.fsa	314.894	88	410
B, 253	GM808_C07_64R2_030.fsa	315.968	197	1140
B, 254	GM808_C07_64R2_030.fsa	317.042	467	3213
B, 255	GM808_C07_64R2_030.fsa	317.848	124	889
B, 256	GM808_C07_64R2_030.fsa	318.744	347	2356
B, 257	GM808_C07_64R2_030.fsa	319.731	13	18
B, 258	GM808_C07_64R2_030.fsa	320.786	809	5767
B, 259	GM808_C07_64R2_030.fsa	321.92	99	578
B, 260	GM808_C07_64R2_030.fsa	322.966	117	608
B, 261	GM808_C07_64R2_030.fsa	324.009	1363	11143
B, 262	GM808_C07_64R2_030.fsa	325.051	926	6971
B, 263	GM808_C07_64R2_030.fsa	325.919	40	161
B, 264	GM808_C07_64R2_030.fsa	326.958	248	1638
B, 265	GM808_C07_64R2_030.fsa	327.737	10	24
B, 266	GM808_C07_64R2_030.fsa	329.033	85	404
B, 267	GM808_C07_64R2_030.fsa	330.068	144	897
B, 268	GM808_C07_64R2_030.fsa	331.102	10	29
B, 269	GM808_C07_64R2_030.fsa	332.048	381	2422
B, 270	GM808_C07_64R2_030.fsa	333.165	659	4924
B, 271	GM808_C07_64R2_030.fsa	334.023	312	2167
B, 272	GM808_C07_64R2_030.fsa	335.051	252	1587
B, 273	GM808_C07_64R2_030.fsa	335.906	438	3040
B, 274	GM808_C07_64R2_030.fsa	337.017	164	903
B, 275	GM808_C07_64R2_030.fsa	337.956	348	2211
B, 276	GM808_C07_64R2_030.fsa	338.979	175	1092
B, 277	GM808_C07_64R2_030.fsa	339.915	327	2137
B, 278	GM808_C07_64R2_030.fsa	340.954	195	1212
B, 279	GM808_C07_64R2_030.fsa	341.909	354	2317
B, 280	GM808_C07_64R2_030.fsa	343.036	187	1211
B, 281	GM808_C07_64R2_030.fsa	343.99	320	2304
B, 282	GM808_C07_64R2_030.fsa	345.116	184	1118
B, 283	GM808_C07_64R2_030.fsa	345.983	325	2246
B, 284	GM808_C07_64R2_030.fsa	347.109	162	977
B, 285	GM808_C07_64R2_030.fsa	348.062	308	2017
B, 286	GM808_C07_64R2_030.fsa	349.101	162	889
B, 287	GM808_C07_64R2_030.fsa	350.054	334	2330
B, 288	GM808_C07_64R2_030.fsa	351.179	215	1374
B, 289	GM808_C07_64R2_030.fsa	352.131	319	2116
B, 290	GM808_C07_64R2_030.fsa	353.17	205	1246
B, 291	GM808_C07_64R2_030.fsa	354.121	780	6116
B, 292	GM808_C07_64R2_030.fsa	355.332	266	1787
B, 293	GM808_C07_64R2_030.fsa	356.197	20	82
B, 294	GM808_C07_64R2_030.fsa	357.494	1111	8927
B, 295	GM808_C07_64R2_030.fsa	358.531	209	1334
B, 296	GM808_C07_64R2_030.fsa	359.568	36	149
B, 297	GM808_C07_64R2_030.fsa	360.685	63	314
B, 298	GM808_C07_64R2_030.fsa	361.626	49	162
B, 299	GM808_C07_64R2_030.fsa	362.652	186	1122
B, 300	GM808_C07_64R2_030.fsa	363.507	64	312
B, 301	GM808_C07_64R2_030.fsa	364.534	31	125
B, 302	GM808_C07_64R2_030.fsa	365.474	364	2233
B, 303	GM808_C07_64R2_030.fsa	366.671	90	419
B, 304	GM808_C07_64R2_030.fsa	367.526	214	1497
B, 305	GM808_C07_64R2_030.fsa	368.296	216	1350
B, 306	GM808_C07_64R2_030.fsa	369.322	261	1514
B, 307	GM808_C07_64R2_030.fsa	371.287	1123	9647
B, 308	GM808_C07_64R2_030.fsa	372.313	43	276
B, 309	GM808_C07_64R2_030.fsa	373.424	28	83
B, 310	GM808_C07_64R2_030.fsa	374.534	358	2875
B, 311	GM808_C07_64R2_030.fsa	375.559	500	4784
B, 312	GM808_C07_64R2_030.fsa	377.353	309	2447
B, 313	GM808_C07_64R2_030.fsa	379.317	929	8075
B, 314	GM808_C07_64R2_030.fsa	381.123	35	124
B, 315	GM808_C07_64R2_030.fsa	382.246	363	2762
B, 316	GM808_C07_64R2_030.fsa	383.455	43	230
B, 317	GM808_C07_64R2_030.fsa	384.405	293	2646
B, 318	GM808_C07_64R2_030.fsa	385.441	580	5332
B, 319	GM808_C07_64R2_030.fsa	386.477	102	673
B, 320	GM808_C07_64R2_030.fsa	387.598	87	555
B, 321	GM808_C07_64R2_030.fsa	388.547	356	3283
B, 322	GM808_C07_64R2_030.fsa	389.582	577	5357
B, 323	GM808_C07_64R2_030.fsa	391.564	46	155
B, 324	GM808_C07_64R2_030.fsa	392.512	69	326
B, 325	GM808_C07_64R2_030.fsa	393.632	135	1052
B, 326	GM808_C07_64R2_030.fsa	394.493	207	1691
B, 327	GM808_C07_64R2_030.fsa	395.698	95	610
B, 328	GM808_C07_64R2_030.fsa	396.559	29	123
B, 329	GM808_C07_64R2_030.fsa	397.764	64	310
B, 330	GM808_C07_64R2_030.fsa	399.828	358	3242
B, 331	GM808_C07_64R2_030.fsa	401.008	8	22
B, 332	GM808_C07_64R2_030.fsa	401.934	238	2030
B, 333	GM808_C07_64R2_030.fsa	402.861	290	2839
B, 334	GM808_C07_64R2_030.fsa	403.874	45	280
B, 335	GM808_C07_64R2_030.fsa	405.988	497	5201
B, 336	GM808_C07_64R2_030.fsa	407.855	1269	11836
B, 337	GM808_C07_64R2_030.fsa	409.641	421	3791
B, 338	GM808_C07_64R2_030.fsa	411.432	654	6438
B, 339	GM808_C07_64R2_030.fsa	412.373	206	1665
B, 340	GM808_C07_64R2_030.fsa	413.486	14	58
B, 341	GM808_C07_64R2_030.fsa	414.352	60	373
B, 342	GM808_C07_64R2_030.fsa	415.498	125	769
B, 343	GM808_C07_64R2_030.fsa	416.732	4	7
B, 344	GM808_C07_64R2_030.fsa	417.526	87	579
B, 345	GM808_C07_64R2_030.fsa	419.735	496	4270
B, 346	GM808_C07_64R2_030.fsa	420.774	117	886
B, 347	GM808_C07_64R2_030.fsa	422.835	1327	15701
B, 348	GM808_C07_64R2_030.fsa	426.007	1183	11900
B, 349	GM808_C07_64R2_030.fsa	427.035	216	1516
B, 350	GM808_C07_64R2_030.fsa	429.088	1112	12682
B, 351	GM808_C07_64R2_030.fsa	432.164	744	6678
B, 352	GM808_C07_64R2_030.fsa	434.297	554	7506
B, 353	GM808_C07_64R2_030.fsa	435.149	389	3188
B, 354	GM808_C07_64R2_030.fsa	438.129	616	6174
B, 355	GM808_C07_64R2_030.fsa	440.087	78	420
B, 356	GM808_C07_64R2_030.fsa	441.135	305	3613
B, 357	GM808_C07_64R2_030.fsa	442.183	303	3064
B, 358	GM808_C07_64R2_030.fsa	443.93	201	1795
B, 359	GM808_C07_64R2_030.fsa	446.03	372	4885
B, 360	GM808_C07_64R2_030.fsa	448.044	134	1360
B, 361	GM808_C07_64R2_030.fsa	450.938	273	2858
B, 362	GM808_C07_64R2_030.fsa	452.167	58	282
B, 363	GM808_C07_64R2_030.fsa	454.101	71	641
B, 364	GM808_C07_64R2_030.fsa	455.244	327	3454
B, 365	GM808_C07_64R2_030.fsa	458.237	144	1579
B, 366	GM808_C07_64R2_030.fsa	459.206	126	1122
B, 367	GM808_C07_64R2_030.fsa	461.3	396	3598
B, 368	GM808_C07_64R2_030.fsa	463.471	87	577
B, 369	GM808_C07_64R2_030.fsa	465.384	473	4616
B, 370	GM808_C07_64R2_030.fsa	466.429	795	9562
B, 371	GM808_C07_64R2_030.fsa	469.219	295	2962
B, 372	GM808_C07_64R2_030.fsa	471.14	5	13
B, 373	GM808_C07_64R2_030.fsa	473.327	260	2477
B, 374	GM808_C07_64R2_030.fsa	475.431	798	8506
B, 375	GM808_C07_64R2_030.fsa	477.45	437	4599
B, 376	GM808_C07_64R2_030.fsa	479.472	26	87
B, 377	GM808_C07_64R2_030.fsa	481.521	441	4793
B, 378	GM808_C07_64R2_030.fsa	483.495	165	1753
O, 1	GM808_C07_64R2_030.fsa	20	7384	72684
O, 2	GM808_C07_64R2_030.fsa	40	6335	45647
O, 3	GM808_C07_64R2_030.fsa	60	11704	64072
O, 4	GM808_C07_64R2_030.fsa	80	7469	41783
O, 5	GM808_C07_64R2_030.fsa	100	11866	61743
O, 6	GM808_C07_64R2_030.fsa	114	13352	69601
O, 7	GM808_C07_64R2_030.fsa	120	10612	55656
O, 8	GM808_C07_64R2_030.fsa	140	8792	44522
O, 9	GM808_C07_64R2_030.fsa	160	9399	50027
O, 10	GM808_C07_64R2_030.fsa	180	11941	61270
O, 11	GM808_C07_64R2_030.fsa	200	9430	49871
O, 12	GM808_C07_64R2_030.fsa	214	9251	51256
O, 13	GM808_C07_64R2_030.fsa	220	7429	42596
O, 14	GM808_C07_64R2_030.fsa	240	10561	62567
O, 15	GM808_C07_64R2_030.fsa	250	4881	30156
O, 16	GM808_C07_64R2_030.fsa	260	7642	48462
O, 17	GM808_C07_64R2_030.fsa	280	8035	54364
O, 18	GM808_C07_64R2_030.fsa	300	7844	56345
O, 19	GM808_C07_64R2_030.fsa	314	4988	38113
O, 20	GM808_C07_64R2_030.fsa	320	5511	42709
O, 21	GM808_C07_64R2_030.fsa	340	6853	57636
O, 22	GM808_C07_64R2_030.fsa	360	5710	50122
O, 23	GM808_C07_64R2_030.fsa	380	4067	37914
O, 24	GM808_C07_64R2_030.fsa	400	5640	54963
O, 25	GM808_C07_64R2_030.fsa	414	5272	53429
O, 26	GM808_C07_64R2_030.fsa	420	4953	50687
O, 27	GM808_C07_64R2_030.fsa	440	5815	63190
O, 28	GM808_C07_64R2_030.fsa	460	6436	71139
O, 29	GM808_C07_64R2_030.fsa	480	6195	70702
O, 30	GM808_C07_64R2_030.fsa	500	2762	32028
O, 31	GM808_C07_64R2_030.fsa	514	3032	36285
O, 32	GM808_C07_64R2_030.fsa	520	6774	79547
O, 33	GM808_C07_64R2_030.fsa	540	5279	65991
O, 34	GM808_C07_64R2_030.fsa	560	3487	43687
O, 35	GM808_C07_64R2_030.fsa	580	5255	66444
O, 36	GM808_C07_64R2_030.fsa	600	3434	44069

## Sheet: 64R3
Dye/Sample Peak	Sample File Name	Size	Height	Area in Point
B, 1	GM808_C08_64R3_030.fsa	55.8527	1041	4557
B, 2	GM808_C08_64R3_030.fsa	57.0096	1383	6647
B, 3	GM808_C08_64R3_030.fsa	57.843	770	3816
B, 4	GM808_C08_64R3_030.fsa	58.9784	5425	27178
B, 5	GM808_C08_64R3_030.fsa	60.4322	703	3007
B, 6	GM808_C08_64R3_030.fsa	61.295	332	1291
B, 7	GM808_C08_64R3_030.fsa	62.5856	648	2776
B, 8	GM808_C08_64R3_030.fsa	64.0857	24	57
B, 9	GM808_C08_64R3_030.fsa	65.2603	165	697
B, 10	GM808_C08_64R3_030.fsa	66.3249	137	546
B, 11	GM808_C08_64R3_030.fsa	67.3865	370	1674
B, 12	GM808_C08_64R3_030.fsa	68.3394	213	1057
B, 13	GM808_C08_64R3_030.fsa	69.0789	307	1477
B, 14	GM808_C08_64R3_030.fsa	70.3433	571	2536
B, 15	GM808_C08_64R3_030.fsa	71.4985	144	582
B, 16	GM808_C08_64R3_030.fsa	72.8593	488	2154
B, 17	GM808_C08_64R3_030.fsa	74.0068	1063	5012
B, 18	GM808_C08_64R3_030.fsa	75.3585	358	1315
B, 19	GM808_C08_64R3_030.fsa	76.1879	325	1171
B, 20	GM808_C08_64R3_030.fsa	77.1188	1357	6045
B, 21	GM808_C08_64R3_030.fsa	78.2533	584	2226
B, 22	GM808_C08_64R3_030.fsa	79.3845	778	3588
B, 23	GM808_C08_64R3_030.fsa	80.3061	3414	15877
B, 24	GM808_C08_64R3_030.fsa	81.4272	322	1170
B, 25	GM808_C08_64R3_030.fsa	82.7496	436	1998
B, 26	GM808_C08_64R3_030.fsa	83.7651	785	3725
B, 27	GM808_C08_64R3_030.fsa	84.6777	299	1452
B, 28	GM808_C08_64R3_030.fsa	85.9936	754	4054
B, 29	GM808_C08_64R3_030.fsa	86.7011	1587	8287
B, 30	GM808_C08_64R3_030.fsa	87.6096	3414	17392
B, 31	GM808_C08_64R3_030.fsa	89.825	560	2559
B, 32	GM808_C08_64R3_030.fsa	90.8296	837	3984
B, 33	GM808_C08_64R3_030.fsa	92.033	1461	7148
B, 34	GM808_C08_64R3_030.fsa	93.2343	369	1606
B, 35	GM808_C08_64R3_030.fsa	94.4333	809	3667
B, 36	GM808_C08_64R3_030.fsa	95.2315	166	794
B, 37	GM808_C08_64R3_030.fsa	96.4269	666	2785
B, 38	GM808_C08_64R3_030.fsa	97.4214	1029	4431
B, 39	GM808_C08_64R3_030.fsa	98.6128	1758	8199
B, 40	GM808_C08_64R3_030.fsa	99.4058	488	2621
B, 41	GM808_C08_64R3_030.fsa	100.101	897	4153
B, 42	GM808_C08_64R3_030.fsa	101.311	751	3123
B, 43	GM808_C08_64R3_030.fsa	102.517	1408	6424
B, 44	GM808_C08_64R3_030.fsa	103.72	616	2663
B, 45	GM808_C08_64R3_030.fsa	104.52	1372	6349
B, 46	GM808_C08_64R3_030.fsa	105.916	953	4367
B, 47	GM808_C08_64R3_030.fsa	107.109	176	646
B, 48	GM808_C08_64R3_030.fsa	108.002	1257	5486
B, 49	GM808_C08_64R3_030.fsa	109.189	1072	4777
B, 50	GM808_C08_64R3_030.fsa	109.978	321	1431
B, 51	GM808_C08_64R3_030.fsa	111.061	1323	5894
B, 52	GM808_C08_64R3_030.fsa	112.239	3758	17816
B, 53	GM808_C08_64R3_030.fsa	113.316	584	2383
B, 54	GM808_C08_64R3_030.fsa	114.576	2820	13060
B, 55	GM808_C08_64R3_030.fsa	115.629	898	3912
B, 56	GM808_C08_64R3_030.fsa	116.869	3079	13341
B, 57	GM808_C08_64R3_030.fsa	117.916	1696	7024
B, 58	GM808_C08_64R3_030.fsa	119.054	3844	16987
B, 59	GM808_C08_64R3_030.fsa	120.094	314	1037
B, 60	GM808_C08_64R3_030.fsa	120.846	4388	19718
B, 61	GM808_C08_64R3_030.fsa	121.879	511	1722
B, 62	GM808_C08_64R3_030.fsa	123.007	6127	28078
B, 63	GM808_C08_64R3_030.fsa	123.946	562	2267
B, 64	GM808_C08_64R3_030.fsa	125.073	2240	10274
B, 65	GM808_C08_64R3_030.fsa	126.106	2221	9702
B, 66	GM808_C08_64R3_030.fsa	127.233	3600	16367
B, 67	GM808_C08_64R3_030.fsa	128.266	1219	5196
B, 68	GM808_C08_64R3_030.fsa	129.299	2226	9780
B, 69	GM808_C08_64R3_030.fsa	130.332	1313	5560
B, 70	GM808_C08_64R3_030.fsa	131.459	896	3878
B, 71	GM808_C08_64R3_030.fsa	132.21	227	813
B, 72	GM808_C08_64R3_030.fsa	133.43	555	2435
B, 73	GM808_C08_64R3_030.fsa	134.369	1378	6422
B, 74	GM808_C08_64R3_030.fsa	135.495	1469	6676
B, 75	GM808_C08_64R3_030.fsa	136.34	343	1610
B, 76	GM808_C08_64R3_030.fsa	137.466	611	2463
B, 77	GM808_C08_64R3_030.fsa	138.499	1053	4734
B, 78	GM808_C08_64R3_030.fsa	139.249	5314	25270
B, 79	GM808_C08_64R3_030.fsa	140.191	193	591
B, 80	GM808_C08_64R3_030.fsa	141.148	1096	4607
B, 81	GM808_C08_64R3_030.fsa	142.01	183	605
B, 82	GM808_C08_64R3_030.fsa	142.967	375	1510
B, 83	GM808_C08_64R3_030.fsa	144.211	120	425
B, 84	GM808_C08_64R3_030.fsa	145.072	856	3798
B, 85	GM808_C08_64R3_030.fsa	146.125	133	640
B, 86	GM808_C08_64R3_030.fsa	146.89	3666	17138
B, 87	GM808_C08_64R3_030.fsa	148.134	651	2676
B, 88	GM808_C08_64R3_030.fsa	149.091	195	761
B, 89	GM808_C08_64R3_030.fsa	149.952	182	597
B, 90	GM808_C08_64R3_030.fsa	151.005	775	3311
B, 91	GM808_C08_64R3_030.fsa	151.866	181	693
B, 92	GM808_C08_64R3_030.fsa	153.11	86	314
B, 93	GM808_C08_64R3_030.fsa	154.067	413	1904
B, 94	GM808_C08_64R3_030.fsa	155.119	380	1761
B, 95	GM808_C08_64R3_030.fsa	156.172	524	2567
B, 96	GM808_C08_64R3_030.fsa	157.129	552	2679
B, 97	GM808_C08_64R3_030.fsa	158.373	149	623
B, 98	GM808_C08_64R3_030.fsa	159.33	1230	5729
B, 99	GM808_C08_64R3_030.fsa	160.283	1413	6796
B, 100	GM808_C08_64R3_030.fsa	161.416	125	486
B, 101	GM808_C08_64R3_030.fsa	162.454	153	569
B, 102	GM808_C08_64R3_030.fsa	163.491	593	2584
B, 103	GM808_C08_64R3_030.fsa	164.528	1522	7203
B, 104	GM808_C08_64R3_030.fsa	165.658	1094	4949
B, 105	GM808_C08_64R3_030.fsa	166.693	868	3824
B, 106	GM808_C08_64R3_030.fsa	167.822	419	1708
B, 107	GM808_C08_64R3_030.fsa	168.762	167	630
B, 108	GM808_C08_64R3_030.fsa	169.701	193	822
B, 109	GM808_C08_64R3_030.fsa	170.64	94	341
B, 110	GM808_C08_64R3_030.fsa	171.484	537	2430
B, 111	GM808_C08_64R3_030.fsa	172.516	225	890
B, 112	GM808_C08_64R3_030.fsa	173.36	502	2167
B, 113	GM808_C08_64R3_030.fsa	174.297	721	3111
B, 114	GM808_C08_64R3_030.fsa	175.046	51	154
B, 115	GM808_C08_64R3_030.fsa	176.169	2005	9371
B, 116	GM808_C08_64R3_030.fsa	177.104	351	1466
B, 117	GM808_C08_64R3_030.fsa	178.039	81	299
B, 118	GM808_C08_64R3_030.fsa	179.066	732	3611
B, 119	GM808_C08_64R3_030.fsa	180.094	658	3255
B, 120	GM808_C08_64R3_030.fsa	181.223	161	643
B, 121	GM808_C08_64R3_030.fsa	182.258	803	3681
B, 122	GM808_C08_64R3_030.fsa	183.197	420	1840
B, 123	GM808_C08_64R3_030.fsa	184.324	241	1078
B, 124	GM808_C08_64R3_030.fsa	185.262	703	3473
B, 125	GM808_C08_64R3_030.fsa	186.2	1163	5499
B, 126	GM808_C08_64R3_030.fsa	187.417	117	527
B, 127	GM808_C08_64R3_030.fsa	188.634	912	4395
B, 128	GM808_C08_64R3_030.fsa	189.57	943	4698
B, 129	GM808_C08_64R3_030.fsa	190.691	214	883
B, 130	GM808_C08_64R3_030.fsa	191.531	1099	4904
B, 131	GM808_C08_64R3_030.fsa	192.651	1024	4613
B, 132	GM808_C08_64R3_030.fsa	193.77	1525	7122
B, 133	GM808_C08_64R3_030.fsa	194.795	521	2086
B, 134	GM808_C08_64R3_030.fsa	195.819	833	3619
B, 135	GM808_C08_64R3_030.fsa	196.749	214	764
B, 136	GM808_C08_64R3_030.fsa	197.679	801	3503
B, 137	GM808_C08_64R3_030.fsa	198.793	245	1023
B, 138	GM808_C08_64R3_030.fsa	199.907	730	3243
B, 139	GM808_C08_64R3_030.fsa	200.82	289	1133
B, 140	GM808_C08_64R3_030.fsa	201.732	468	1933
B, 141	GM808_C08_64R3_030.fsa	202.554	193	749
B, 142	GM808_C08_64R3_030.fsa	203.558	3921	19328
B, 143	GM808_C08_64R3_030.fsa	204.562	91	280
B, 144	GM808_C08_64R3_030.fsa	205.385	484	2042
B, 145	GM808_C08_64R3_030.fsa	206.482	2335	11260
B, 146	GM808_C08_64R3_030.fsa	207.397	188	708
B, 147	GM808_C08_64R3_030.fsa	208.496	149	607
B, 148	GM808_C08_64R3_030.fsa	209.595	388	1728
B, 149	GM808_C08_64R3_030.fsa	210.604	354	1408
B, 150	GM808_C08_64R3_030.fsa	211.613	665	2967
B, 151	GM808_C08_64R3_030.fsa	212.622	740	3400
B, 152	GM808_C08_64R3_030.fsa	213.541	1124	5429
B, 153	GM808_C08_64R3_030.fsa	214.562	545	2668
B, 154	GM808_C08_64R3_030.fsa	215.5	1183	5845
B, 155	GM808_C08_64R3_030.fsa	216.719	198	775
B, 156	GM808_C08_64R3_030.fsa	217.656	452	1946
B, 157	GM808_C08_64R3_030.fsa	218.687	632	2836
B, 158	GM808_C08_64R3_030.fsa	219.719	335	1321
B, 159	GM808_C08_64R3_030.fsa	220.731	2278	11171
B, 160	GM808_C08_64R3_030.fsa	221.737	680	3182
B, 161	GM808_C08_64R3_030.fsa	222.741	2260	11419
B, 162	GM808_C08_64R3_030.fsa	223.836	480	2046
B, 163	GM808_C08_64R3_030.fsa	224.931	1864	9726
B, 164	GM808_C08_64R3_030.fsa	225.751	463	2285
B, 165	GM808_C08_64R3_030.fsa	226.753	838	4175
B, 166	GM808_C08_64R3_030.fsa	227.664	285	1167
B, 167	GM808_C08_64R3_030.fsa	228.574	43	117
B, 168	GM808_C08_64R3_030.fsa	229.574	4854	25802
B, 169	GM808_C08_64R3_030.fsa	230.392	97	398
B, 170	GM808_C08_64R3_030.fsa	231.392	4461	23515
B, 171	GM808_C08_64R3_030.fsa	232.481	84	261
B, 172	GM808_C08_64R3_030.fsa	233.48	2584	13559
B, 173	GM808_C08_64R3_030.fsa	234.568	117	409
B, 174	GM808_C08_64R3_030.fsa	235.565	2671	13831
B, 175	GM808_C08_64R3_030.fsa	236.652	255	1111
B, 176	GM808_C08_64R3_030.fsa	237.739	2668	13882
B, 177	GM808_C08_64R3_030.fsa	238.734	208	803
B, 178	GM808_C08_64R3_030.fsa	239.729	2280	11972
B, 179	GM808_C08_64R3_030.fsa	240.745	214	933
B, 180	GM808_C08_64R3_030.fsa	241.768	4994	27506
B, 181	GM808_C08_64R3_030.fsa	242.79	173	661
B, 182	GM808_C08_64R3_030.fsa	243.996	2066	10899
B, 183	GM808_C08_64R3_030.fsa	245.015	425	1851
B, 184	GM808_C08_64R3_030.fsa	246.125	1276	6233
B, 185	GM808_C08_64R3_030.fsa	247.142	1115	5765
B, 186	GM808_C08_64R3_030.fsa	248.065	1018	5360
B, 187	GM808_C08_64R3_030.fsa	249.079	499	2249
B, 188	GM808_C08_64R3_030.fsa	250.09	1338	7025
B, 189	GM808_C08_64R3_030.fsa	251.168	236	985
B, 190	GM808_C08_64R3_030.fsa	251.975	1625	8725
B, 191	GM808_C08_64R3_030.fsa	253.05	1441	7669
B, 192	GM808_C08_64R3_030.fsa	254.035	119	457
B, 193	GM808_C08_64R3_030.fsa	255.196	620	3238
B, 194	GM808_C08_64R3_030.fsa	256.266	554	2939
B, 195	GM808_C08_64R3_030.fsa	257.157	329	1580
B, 196	GM808_C08_64R3_030.fsa	258.047	117	465
B, 197	GM808_C08_64R3_030.fsa	259.024	596	3042
B, 198	GM808_C08_64R3_030.fsa	260	131	547
B, 199	GM808_C08_64R3_030.fsa	260.994	420	2157
B, 200	GM808_C08_64R3_030.fsa	261.989	150	663
B, 201	GM808_C08_64R3_030.fsa	262.984	363	1854
B, 202	GM808_C08_64R3_030.fsa	263.978	440	2311
B, 203	GM808_C08_64R3_030.fsa	264.973	239	1173
B, 204	GM808_C08_64R3_030.fsa	265.878	140	601
B, 205	GM808_C08_64R3_030.fsa	266.963	532	2880
B, 206	GM808_C08_64R3_030.fsa	268.049	1239	7349
B, 207	GM808_C08_64R3_030.fsa	268.863	246	1327
B, 208	GM808_C08_64R3_030.fsa	269.859	283	1363
B, 209	GM808_C08_64R3_030.fsa	270.854	259	1250
B, 210	GM808_C08_64R3_030.fsa	271.759	93	399
B, 211	GM808_C08_64R3_030.fsa	272.846	199	993
B, 212	GM808_C08_64R3_030.fsa	273.751	270	1443
B, 213	GM808_C08_64R3_030.fsa	274.837	119	509
B, 214	GM808_C08_64R3_030.fsa	275.833	295	1545
B, 215	GM808_C08_64R3_030.fsa	276.829	132	657
B, 216	GM808_C08_64R3_030.fsa	277.735	138	639
B, 217	GM808_C08_64R3_030.fsa	278.732	402	2424
B, 218	GM808_C08_64R3_030.fsa	279.728	342	1926
B, 219	GM808_C08_64R3_030.fsa	280.717	76	314
B, 220	GM808_C08_64R3_030.fsa	281.702	138	621
B, 221	GM808_C08_64R3_030.fsa	282.777	191	984
B, 222	GM808_C08_64R3_030.fsa	283.762	1008	6212
B, 223	GM808_C08_64R3_030.fsa	284.925	110	462
B, 224	GM808_C08_64R3_030.fsa	285.909	223	1065
B, 225	GM808_C08_64R3_030.fsa	286.892	255	1251
B, 226	GM808_C08_64R3_030.fsa	287.786	86	355
B, 227	GM808_C08_64R3_030.fsa	288.769	1741	10963
B, 228	GM808_C08_64R3_030.fsa	289.662	23	86
B, 229	GM808_C08_64R3_030.fsa	290.554	269	1371
B, 230	GM808_C08_64R3_030.fsa	291.625	1234	7540
B, 231	GM808_C08_64R3_030.fsa	292.785	174	734
B, 232	GM808_C08_64R3_030.fsa	293.855	648	4020
B, 233	GM808_C08_64R3_030.fsa	294.747	2422	16793
B, 234	GM808_C08_64R3_030.fsa	295.816	2025	13344
B, 235	GM808_C08_64R3_030.fsa	296.885	88	337
B, 236	GM808_C08_64R3_030.fsa	297.864	113	505
B, 237	GM808_C08_64R3_030.fsa	298.932	272	1593
B, 238	GM808_C08_64R3_030.fsa	299.911	7	23
B, 239	GM808_C08_64R3_030.fsa	300.882	57	289
B, 240	GM808_C08_64R3_030.fsa	301.942	243	1646
B, 241	GM808_C08_64R3_030.fsa	302.915	1433	9971
B, 242	GM808_C08_64R3_030.fsa	303.89	185	1066
B, 243	GM808_C08_64R3_030.fsa	305.756	1628	12151
B, 244	GM808_C08_64R3_030.fsa	306.825	829	5687
B, 245	GM808_C08_64R3_030.fsa	307.895	47	179
B, 246	GM808_C08_64R3_030.fsa	308.968	364	2205
B, 247	GM808_C08_64R3_030.fsa	309.863	4	10
B, 248	GM808_C08_64R3_030.fsa	311.209	1563	11152
B, 249	GM808_C08_64R3_030.fsa	312.198	176	1158
B, 250	GM808_C08_64R3_030.fsa	313.098	30	125
B, 251	GM808_C08_64R3_030.fsa	314.092	38	136
B, 252	GM808_C08_64R3_030.fsa	315.106	160	845
B, 253	GM808_C08_64R3_030.fsa	316.121	269	1709
B, 254	GM808_C08_64R3_030.fsa	317.136	580	4027
B, 255	GM808_C08_64R3_030.fsa	318.059	200	1272
B, 256	GM808_C08_64R3_030.fsa	318.891	446	3072
B, 257	GM808_C08_64R3_030.fsa	319.908	12	24
B, 258	GM808_C08_64R3_030.fsa	320.906	884	6182
B, 259	GM808_C08_64R3_030.fsa	321.993	144	687
B, 260	GM808_C08_64R3_030.fsa	323.169	139	734
B, 261	GM808_C08_64R3_030.fsa	324.072	1512	11160
B, 262	GM808_C08_64R3_030.fsa	325.155	988	7302
B, 263	GM808_C08_64R3_030.fsa	327.046	281	1726
B, 264	GM808_C08_64R3_030.fsa	327.946	16	30
B, 265	GM808_C08_64R3_030.fsa	329.113	96	472
B, 266	GM808_C08_64R3_030.fsa	330.369	157	901
B, 267	GM808_C08_64R3_030.fsa	331.265	23	56
B, 268	GM808_C08_64R3_030.fsa	332.25	432	2568
B, 269	GM808_C08_64R3_030.fsa	333.323	707	4902
B, 270	GM808_C08_64R3_030.fsa	334.127	349	2132
B, 271	GM808_C08_64R3_030.fsa	335.197	288	1612
B, 272	GM808_C08_64R3_030.fsa	336.089	497	3163
B, 273	GM808_C08_64R3_030.fsa	337.157	215	1203
B, 274	GM808_C08_64R3_030.fsa	338.135	414	2487
B, 275	GM808_C08_64R3_030.fsa	339.201	214	1287
B, 276	GM808_C08_64R3_030.fsa	340.09	384	2410
B, 277	GM808_C08_64R3_030.fsa	341.257	231	1276
B, 278	GM808_C08_64R3_030.fsa	342.155	391	2502
B, 279	GM808_C08_64R3_030.fsa	343.232	216	1194
B, 280	GM808_C08_64R3_030.fsa	344.129	385	2356
B, 281	GM808_C08_64R3_030.fsa	345.206	208	1302
B, 282	GM808_C08_64R3_030.fsa	346.103	380	2452
B, 283	GM808_C08_64R3_030.fsa	347.27	227	1178
B, 284	GM808_C08_64R3_030.fsa	348.257	365	2296
B, 285	GM808_C08_64R3_030.fsa	349.243	198	1043
B, 286	GM808_C08_64R3_030.fsa	350.23	397	2506
B, 287	GM808_C08_64R3_030.fsa	351.306	286	1648
B, 288	GM808_C08_64R3_030.fsa	352.203	362	2286
B, 289	GM808_C08_64R3_030.fsa	353.279	218	1298
B, 290	GM808_C08_64R3_030.fsa	354.265	861	6535
B, 291	GM808_C08_64R3_030.fsa	355.43	323	2025
B, 292	GM808_C08_64R3_030.fsa	356.505	29	110
B, 293	GM808_C08_64R3_030.fsa	357.581	1211	9060
B, 294	GM808_C08_64R3_030.fsa	358.656	224	1416
B, 295	GM808_C08_64R3_030.fsa	359.821	37	150
B, 296	GM808_C08_64R3_030.fsa	360.803	88	410
B, 297	GM808_C08_64R3_030.fsa	361.873	70	311
B, 298	GM808_C08_64R3_030.fsa	362.854	223	1255
B, 299	GM808_C08_64R3_030.fsa	363.747	86	376
B, 300	GM808_C08_64R3_030.fsa	364.639	41	134
B, 301	GM808_C08_64R3_030.fsa	365.62	422	2379
B, 302	GM808_C08_64R3_030.fsa	366.602	128	620
B, 303	GM808_C08_64R3_030.fsa	367.584	274	1647
B, 304	GM808_C08_64R3_030.fsa	368.477	277	1597
B, 305	GM808_C08_64R3_030.fsa	369.459	349	1833
B, 306	GM808_C08_64R3_030.fsa	371.423	1205	9715
B, 307	GM808_C08_64R3_030.fsa	372.495	62	334
B, 308	GM808_C08_64R3_030.fsa	373.656	46	192
B, 309	GM808_C08_64R3_030.fsa	374.638	439	3145
B, 310	GM808_C08_64R3_030.fsa	375.621	533	4475
B, 311	GM808_C08_64R3_030.fsa	376.604	85	516
B, 312	GM808_C08_64R3_030.fsa	377.587	358	2619
B, 313	GM808_C08_64R3_030.fsa	379.464	1054	8381
B, 314	GM808_C08_64R3_030.fsa	381.442	29	128
B, 315	GM808_C08_64R3_030.fsa	382.434	413	2864
B, 316	GM808_C08_64R3_030.fsa	383.426	58	281
B, 317	GM808_C08_64R3_030.fsa	384.417	332	2606
B, 318	GM808_C08_64R3_030.fsa	385.589	651	5281
B, 319	GM808_C08_64R3_030.fsa	386.67	117	697
B, 320	GM808_C08_64R3_030.fsa	387.661	118	795
B, 321	GM808_C08_64R3_030.fsa	388.652	403	3433
B, 322	GM808_C08_64R3_030.fsa	389.734	688	5502
B, 323	GM808_C08_64R3_030.fsa	390.724	7	12
B, 324	GM808_C08_64R3_030.fsa	391.625	52	216
B, 325	GM808_C08_64R3_030.fsa	392.706	107	489
B, 326	GM808_C08_64R3_030.fsa	393.787	152	1060
B, 327	GM808_C08_64R3_030.fsa	394.688	239	1869
B, 328	GM808_C08_64R3_030.fsa	395.678	122	726
B, 329	GM808_C08_64R3_030.fsa	396.669	48	183
B, 330	GM808_C08_64R3_030.fsa	397.839	80	395
B, 331	GM808_C08_64R3_030.fsa	399.91	399	3236
B, 332	GM808_C08_64R3_030.fsa	400.883	19	55
B, 333	GM808_C08_64R3_030.fsa	402.034	288	2442
B, 334	GM808_C08_64R3_030.fsa	402.92	344	2963
B, 335	GM808_C08_64R3_030.fsa	404.073	74	445
B, 336	GM808_C08_64R3_030.fsa	406.029	586	5775
B, 337	GM808_C08_64R3_030.fsa	407.991	1441	12423
B, 338	GM808_C08_64R3_030.fsa	409.6	511	4300
B, 339	GM808_C08_64R3_030.fsa	411.393	777	6585
B, 340	GM808_C08_64R3_030.fsa	412.56	252	1967
B, 341	GM808_C08_64R3_030.fsa	413.55	18	77
B, 342	GM808_C08_64R3_030.fsa	414.46	71	382
B, 343	GM808_C08_64R3_030.fsa	415.474	161	948
B, 344	GM808_C08_64R3_030.fsa	416.58	6	11
B, 345	GM808_C08_64R3_030.fsa	417.688	103	698
B, 346	GM808_C08_64R3_030.fsa	418.705	7	12
B, 347	GM808_C08_64R3_030.fsa	419.722	570	4698
B, 348	GM808_C08_64R3_030.fsa	420.908	159	988
B, 349	GM808_C08_64R3_030.fsa	422.994	1546	14428
B, 350	GM808_C08_64R3_030.fsa	423.992	357	2654
B, 351	GM808_C08_64R3_030.fsa	426.076	1364	12171
B, 352	GM808_C08_64R3_030.fsa	427.163	271	1888
B, 353	GM808_C08_64R3_030.fsa	429.246	1280	12033
B, 354	GM808_C08_64R3_030.fsa	430.151	247	1570
B, 355	GM808_C08_64R3_030.fsa	432.322	917	7359
B, 356	GM808_C08_64R3_030.fsa	433.407	56	244
B, 357	GM808_C08_64R3_030.fsa	434.401	533	4316
B, 358	GM808_C08_64R3_030.fsa	435.395	385	3070
B, 359	GM808_C08_64R3_030.fsa	436.389	21	75
B, 360	GM808_C08_64R3_030.fsa	438.285	776	6910
B, 361	GM808_C08_64R3_030.fsa	440.092	136	903
B, 362	GM808_C08_64R3_030.fsa	441.284	273	2178
B, 363	GM808_C08_64R3_030.fsa	442.384	245	2029
B, 364	GM808_C08_64R3_030.fsa	444.037	239	1873
B, 365	GM808_C08_64R3_030.fsa	446.243	422	5125
B, 366	GM808_C08_64R3_030.fsa	448.083	164	1246
B, 367	GM808_C08_64R3_030.fsa	449.188	8	8
B, 368	GM808_C08_64R3_030.fsa	449.649	8	8
B, 369	GM808_C08_64R3_030.fsa	451.124	325	3021
B, 370	GM808_C08_64R3_030.fsa	452.139	75	473
B, 371	GM808_C08_64R3_030.fsa	453.246	35	174
B, 372	GM808_C08_64R3_030.fsa	454.262	10	17
B, 373	GM808_C08_64R3_030.fsa	455.371	259	2096
B, 374	GM808_C08_64R3_030.fsa	458.055	196	1366
B, 375	GM808_C08_64R3_030.fsa	459.351	116	616
B, 376	GM808_C08_64R3_030.fsa	460.276	3	4
B, 377	GM808_C08_64R3_030.fsa	461.381	511	4356
B, 378	GM808_C08_64R3_030.fsa	462.579	58	214
B, 379	GM808_C08_64R3_030.fsa	463.502	114	666
B, 380	GM808_C08_64R3_030.fsa	465.44	538	5124
B, 381	GM808_C08_64R3_030.fsa	466.456	919	9405
B, 382	GM808_C08_64R3_030.fsa	469.415	372	3400
B, 383	GM808_C08_64R3_030.fsa	470.434	56	248
B, 384	GM808_C08_64R3_030.fsa	471.082	11	32
B, 385	GM808_C08_64R3_030.fsa	471.453	9	26
B, 386	GM808_C08_64R3_030.fsa	473.493	319	2817
B, 387	GM808_C08_64R3_030.fsa	475.535	944	8790
B, 388	GM808_C08_64R3_030.fsa	477.673	517	4614
B, 389	GM808_C08_64R3_030.fsa	479.627	27	125
B, 390	GM808_C08_64R3_030.fsa	480.373	4	8
B, 391	GM808_C08_64R3_030.fsa	481.68	518	4721
B, 392	GM808_C08_64R3_030.fsa	483.551	193	1691
B, 393	GM808_C08_64R3_030.fsa	484.676	7	10
O, 1	GM808_C08_64R3_030.fsa	20	7796	74326
O, 2	GM808_C08_64R3_030.fsa	40	6719	48010
O, 3	GM808_C08_64R3_030.fsa	60	12330	68710
O, 4	GM808_C08_64R3_030.fsa	80	8219	44895
O, 5	GM808_C08_64R3_030.fsa	100	12924	66519
O, 6	GM808_C08_64R3_030.fsa	114	14522	73702
O, 7	GM808_C08_64R3_030.fsa	120	11365	59477
O, 8	GM808_C08_64R3_030.fsa	140	9610	47332
O, 9	GM808_C08_64R3_030.fsa	160	9895	51671
O, 10	GM808_C08_64R3_030.fsa	180	12633	62551
O, 11	GM808_C08_64R3_030.fsa	200	9713	50251
O, 12	GM808_C08_64R3_030.fsa	214	9588	51347
O, 13	GM808_C08_64R3_030.fsa	220	7800	42701
O, 14	GM808_C08_64R3_030.fsa	240	10809	62462
O, 15	GM808_C08_64R3_030.fsa	250	5061	29639
O, 16	GM808_C08_64R3_030.fsa	260	7905	47908
O, 17	GM808_C08_64R3_030.fsa	280	8334	53834
O, 18	GM808_C08_64R3_030.fsa	300	8132	55641
O, 19	GM808_C08_64R3_030.fsa	314	5238	36878
O, 20	GM808_C08_64R3_030.fsa	320	5692	41579
O, 21	GM808_C08_64R3_030.fsa	340	6996	54313
O, 22	GM808_C08_64R3_030.fsa	360	5845	47280
O, 23	GM808_C08_64R3_030.fsa	380	4225	35354
O, 24	GM808_C08_64R3_030.fsa	400	5824	50978
O, 25	GM808_C08_64R3_030.fsa	414	5524	49993
O, 26	GM808_C08_64R3_030.fsa	420	5192	47550
O, 27	GM808_C08_64R3_030.fsa	440	6183	59259
O, 28	GM808_C08_64R3_030.fsa	460	6844	65895
O, 29	GM808_C08_64R3_030.fsa	480	6614	65048
O, 30	GM808_C08_64R3_030.fsa	500	2991	29902
O, 31	GM808_C08_64R3_030.fsa	514	3242	32987
O, 32	GM808_C08_64R3_030.fsa	520	7248	73620
O, 33	GM808_C08_64R3_030.fsa	540	5787	62116
O, 34	GM808_C08_64R3_030.fsa	560	3747	40741
O, 35	GM808_C08_64R3_030.fsa	580	5674	61727
O, 36	GM808_C08_64R3_030.fsa	600	3717	40846

## Sheet: 64R4
Dye/Sample Peak	Sample File Name	Size	Height	Area in Point
B, 1	GM808_C09_64R4_038.fsa	55.7595	1254	5557
B, 2	GM808_C09_64R4_038.fsa	57.0179	1596	8060
B, 3	GM808_C09_64R4_038.fsa	57.7452	936	4998
B, 4	GM808_C09_64R4_038.fsa	58.8784	6521	33399
B, 5	GM808_C09_64R4_038.fsa	60.3215	814	3636
B, 6	GM808_C09_64R4_038.fsa	61.1775	399	1549
B, 7	GM808_C09_64R4_038.fsa	62.4575	755	3406
B, 8	GM808_C09_64R4_038.fsa	63.3083	3	5
B, 9	GM808_C09_64R4_038.fsa	63.839	27	85
B, 10	GM808_C09_64R4_038.fsa	65.1093	174	784
B, 11	GM808_C09_64R4_038.fsa	66.1644	143	569
B, 12	GM808_C09_64R4_038.fsa	67.2162	397	1763
B, 13	GM808_C09_64R4_038.fsa	68.2649	196	1075
B, 14	GM808_C09_64R4_038.fsa	68.9971	289	1505
B, 15	GM808_C09_64R4_038.fsa	70.1446	632	2977
B, 16	GM808_C09_64R4_038.fsa	71.2883	151	647
B, 17	GM808_C09_64R4_038.fsa	72.7385	517	2656
B, 18	GM808_C09_64R4_038.fsa	73.8736	1255	6343
B, 19	GM808_C09_64R4_038.fsa	75.2103	371	1403
B, 20	GM808_C09_64R4_038.fsa	76.1327	326	1143
B, 21	GM808_C09_64R4_038.fsa	77.0526	1529	6913
B, 22	GM808_C09_64R4_038.fsa	78.1736	650	2717
B, 23	GM808_C09_64R4_038.fsa	79.2909	857	3991
B, 24	GM808_C09_64R4_038.fsa	80.2012	3959	19517
B, 25	GM808_C09_64R4_038.fsa	81.4072	340	1295
B, 26	GM808_C09_64R4_038.fsa	82.711	453	2048
B, 27	GM808_C09_64R4_038.fsa	83.712	817	4082
B, 28	GM808_C09_64R4_038.fsa	84.6116	320	1524
B, 29	GM808_C09_64R4_038.fsa	85.9087	842	4622
B, 30	GM808_C09_64R4_038.fsa	86.7056	1700	9646
B, 31	GM808_C09_64R4_038.fsa	87.6008	3886	21044
B, 32	GM808_C09_64R4_038.fsa	89.6846	648	3187
B, 33	GM808_C09_64R4_038.fsa	90.8723	971	4945
B, 34	GM808_C09_64R4_038.fsa	91.959	1702	8745
B, 35	GM808_C09_64R4_038.fsa	93.1422	427	1944
B, 36	GM808_C09_64R4_038.fsa	94.4216	904	4378
B, 37	GM808_C09_64R4_038.fsa	95.2076	178	855
B, 38	GM808_C09_64R4_038.fsa	96.2866	659	2986
B, 39	GM808_C09_64R4_038.fsa	97.3639	1182	5531
B, 40	GM808_C09_64R4_038.fsa	98.5369	2078	10430
B, 41	GM808_C09_64R4_038.fsa	99.3176	483	2567
B, 42	GM808_C09_64R4_038.fsa	100.1	1024	5119
B, 43	GM808_C09_64R4_038.fsa	101.299	854	3756
B, 44	GM808_C09_64R4_038.fsa	102.494	1577	7523
B, 45	GM808_C09_64R4_038.fsa	103.684	696	3328
B, 46	GM808_C09_64R4_038.fsa	104.573	1573	7942
B, 47	GM808_C09_64R4_038.fsa	105.952	1119	5410
B, 48	GM808_C09_64R4_038.fsa	107.129	168	613
B, 49	GM808_C09_64R4_038.fsa	108.008	1475	6957
B, 50	GM808_C09_64R4_038.fsa	109.177	1261	6082
B, 51	GM808_C09_64R4_038.fsa	109.954	357	1771
B, 52	GM808_C09_64R4_038.fsa	111.115	1566	7238
B, 53	GM808_C09_64R4_038.fsa	112.176	4454	21836
B, 54	GM808_C09_64R4_038.fsa	113.329	648	2745
B, 55	GM808_C09_64R4_038.fsa	114.558	3339	15809
B, 56	GM808_C09_64R4_038.fsa	115.673	998	4403
B, 57	GM808_C09_64R4_038.fsa	116.783	3568	16770
B, 58	GM808_C09_64R4_038.fsa	117.889	2035	9141
B, 59	GM808_C09_64R4_038.fsa	118.992	4651	21395
B, 60	GM808_C09_64R4_038.fsa	120	425	1515
B, 61	GM808_C09_64R4_038.fsa	120.734	5191	25256
B, 62	GM808_C09_64R4_038.fsa	121.745	620	2283
B, 63	GM808_C09_64R4_038.fsa	122.939	7038	34500
B, 64	GM808_C09_64R4_038.fsa	123.858	669	2651
B, 65	GM808_C09_64R4_038.fsa	124.962	2588	12290
B, 66	GM808_C09_64R4_038.fsa	125.974	2617	12302
B, 67	GM808_C09_64R4_038.fsa	127.078	4129	20164
B, 68	GM808_C09_64R4_038.fsa	128.091	1478	6551
B, 69	GM808_C09_64R4_038.fsa	129.196	2549	11870
B, 70	GM808_C09_64R4_038.fsa	130.21	1523	6733
B, 71	GM808_C09_64R4_038.fsa	131.316	1038	4656
B, 72	GM808_C09_64R4_038.fsa	132.146	250	882
B, 73	GM808_C09_64R4_038.fsa	133.254	598	2599
B, 74	GM808_C09_64R4_038.fsa	134.269	1632	7903
B, 75	GM808_C09_64R4_038.fsa	135.377	1701	8481
B, 76	GM808_C09_64R4_038.fsa	136.209	364	1730
B, 77	GM808_C09_64R4_038.fsa	137.318	736	2973
B, 78	GM808_C09_64R4_038.fsa	138.335	1223	6006
B, 79	GM808_C09_64R4_038.fsa	139.167	6409	32128
B, 80	GM808_C09_64R4_038.fsa	140.094	191	623
B, 81	GM808_C09_64R4_038.fsa	141.034	1292	5712
B, 82	GM808_C09_64R4_038.fsa	141.974	190	653
B, 83	GM808_C09_64R4_038.fsa	142.914	449	1889
B, 84	GM808_C09_64R4_038.fsa	144.135	133	492
B, 85	GM808_C09_64R4_038.fsa	144.981	966	4671
B, 86	GM808_C09_64R4_038.fsa	146.766	4278	21959
B, 87	GM808_C09_64R4_038.fsa	148.081	771	3494
B, 88	GM808_C09_64R4_038.fsa	149.02	230	930
B, 89	GM808_C09_64R4_038.fsa	149.865	170	574
B, 90	GM808_C09_64R4_038.fsa	150.898	906	4096
B, 91	GM808_C09_64R4_038.fsa	151.836	190	673
B, 92	GM808_C09_64R4_038.fsa	152.963	92	330
B, 93	GM808_C09_64R4_038.fsa	153.995	444	2110
B, 94	GM808_C09_64R4_038.fsa	155.121	440	2175
B, 95	GM808_C09_64R4_038.fsa	156.154	601	3031
B, 96	GM808_C09_64R4_038.fsa	157.092	658	3336
B, 97	GM808_C09_64R4_038.fsa	158.312	171	708
B, 98	GM808_C09_64R4_038.fsa	159.25	1449	7394
B, 99	GM808_C09_64R4_038.fsa	160.185	1758	9031
B, 100	GM808_C09_64R4_038.fsa	161.385	133	623
B, 101	GM808_C09_64R4_038.fsa	162.308	165	658
B, 102	GM808_C09_64R4_038.fsa	163.414	688	3118
B, 103	GM808_C09_64R4_038.fsa	164.428	1950	9464
B, 104	GM808_C09_64R4_038.fsa	165.532	1327	6308
B, 105	GM808_C09_64R4_038.fsa	166.544	1032	4861
B, 106	GM808_C09_64R4_038.fsa	167.739	474	2049
B, 107	GM808_C09_64R4_038.fsa	168.658	212	840
B, 108	GM808_C09_64R4_038.fsa	169.576	199	860
B, 109	GM808_C09_64R4_038.fsa	170.494	95	362
B, 110	GM808_C09_64R4_038.fsa	171.41	653	3011
B, 111	GM808_C09_64R4_038.fsa	172.418	254	1048
B, 112	GM808_C09_64R4_038.fsa	173.242	582	2666
B, 113	GM808_C09_64R4_038.fsa	174.157	936	4155
B, 114	GM808_C09_64R4_038.fsa	174.98	68	180
B, 115	GM808_C09_64R4_038.fsa	175.986	2517	12333
B, 116	GM808_C09_64R4_038.fsa	176.899	407	1937
B, 117	GM808_C09_64R4_038.fsa	177.812	67	242
B, 118	GM808_C09_64R4_038.fsa	178.998	884	4494
B, 119	GM808_C09_64R4_038.fsa	179.909	753	3791
B, 120	GM808_C09_64R4_038.fsa	181.102	179	793
B, 121	GM808_C09_64R4_038.fsa	182.112	937	4628
B, 122	GM808_C09_64R4_038.fsa	183.121	466	2239
B, 123	GM808_C09_64R4_038.fsa	184.222	285	1391
B, 124	GM808_C09_64R4_038.fsa	185.046	876	4635
B, 125	GM808_C09_64R4_038.fsa	186.054	1469	7512
B, 126	GM808_C09_64R4_038.fsa	187.244	153	661
B, 127	GM808_C09_64R4_038.fsa	188.524	1200	5965
B, 128	GM808_C09_64R4_038.fsa	189.346	1218	6172
B, 129	GM808_C09_64R4_038.fsa	190.534	235	947
B, 130	GM808_C09_64R4_038.fsa	191.446	1342	6435
B, 131	GM808_C09_64R4_038.fsa	192.45	1295	5943
B, 132	GM808_C09_64R4_038.fsa	193.543	1967	9282
B, 133	GM808_C09_64R4_038.fsa	194.637	620	2644
B, 134	GM808_C09_64R4_038.fsa	195.638	1047	4587
B, 135	GM808_C09_64R4_038.fsa	196.548	227	912
B, 136	GM808_C09_64R4_038.fsa	197.548	996	4706
B, 137	GM808_C09_64R4_038.fsa	198.638	317	1336
B, 138	GM808_C09_64R4_038.fsa	199.728	890	4100
B, 139	GM808_C09_64R4_038.fsa	200.717	327	1273
B, 140	GM808_C09_64R4_038.fsa	201.614	536	2252
B, 141	GM808_C09_64R4_038.fsa	202.511	243	910
B, 142	GM808_C09_64R4_038.fsa	203.408	4941	26048
B, 143	GM808_C09_64R4_038.fsa	204.395	72	210
B, 144	GM808_C09_64R4_038.fsa	205.202	552	2485
B, 145	GM808_C09_64R4_038.fsa	206.369	2994	15171
B, 146	GM808_C09_64R4_038.fsa	207.356	179	614
B, 147	GM808_C09_64R4_038.fsa	208.343	174	750
B, 148	GM808_C09_64R4_038.fsa	209.51	412	1915
B, 149	GM808_C09_64R4_038.fsa	210.498	371	1532
B, 150	GM808_C09_64R4_038.fsa	211.485	721	3325
B, 151	GM808_C09_64R4_038.fsa	212.563	745	3515
B, 152	GM808_C09_64R4_038.fsa	213.461	1175	5793
B, 153	GM808_C09_64R4_038.fsa	214.455	643	2966
B, 154	GM808_C09_64R4_038.fsa	215.456	1483	7558
B, 155	GM808_C09_64R4_038.fsa	216.638	240	956
B, 156	GM808_C09_64R4_038.fsa	217.456	550	2506
B, 157	GM808_C09_64R4_038.fsa	218.547	795	3838
B, 158	GM808_C09_64R4_038.fsa	219.637	312	1308
B, 159	GM808_C09_64R4_038.fsa	220.62	2815	14648
B, 160	GM808_C09_64R4_038.fsa	221.684	733	3541
B, 161	GM808_C09_64R4_038.fsa	222.57	2874	15050
B, 162	GM808_C09_64R4_038.fsa	223.633	554	2404
B, 163	GM808_C09_64R4_038.fsa	224.873	2343	13025
B, 164	GM808_C09_64R4_038.fsa	225.581	649	3898
B, 165	GM808_C09_64R4_038.fsa	226.555	1156	6437
B, 166	GM808_C09_64R4_038.fsa	227.44	392	2015
B, 167	GM808_C09_64R4_038.fsa	228.325	62	301
B, 168	GM808_C09_64R4_038.fsa	229.387	6327	35973
B, 169	GM808_C09_64R4_038.fsa	230.184	91	463
B, 170	GM808_C09_64R4_038.fsa	231.246	5859	32419
B, 171	GM808_C09_64R4_038.fsa	232.307	110	369
B, 172	GM808_C09_64R4_038.fsa	233.369	3255	18476
B, 173	GM808_C09_64R4_038.fsa	234.43	129	438
B, 174	GM808_C09_64R4_038.fsa	235.403	3430	18645
B, 175	GM808_C09_64R4_038.fsa	236.464	308	1394
B, 176	GM808_C09_64R4_038.fsa	237.613	3407	18572
B, 177	GM808_C09_64R4_038.fsa	238.586	250	1116
B, 178	GM808_C09_64R4_038.fsa	239.558	2907	16183
B, 179	GM808_C09_64R4_038.fsa	240.642	274	1375
B, 180	GM808_C09_64R4_038.fsa	241.648	6199	36699
B, 181	GM808_C09_64R4_038.fsa	242.653	198	818
B, 182	GM808_C09_64R4_038.fsa	243.839	2462	12998
B, 183	GM808_C09_64R4_038.fsa	244.931	425	1746
B, 184	GM808_C09_64R4_038.fsa	245.93	1369	7213
B, 185	GM808_C09_64R4_038.fsa	246.927	1414	7202
B, 186	GM808_C09_64R4_038.fsa	247.833	1114	5661
B, 187	GM808_C09_64R4_038.fsa	248.917	651	3154
B, 188	GM808_C09_64R4_038.fsa	250	1614	8910
B, 189	GM808_C09_64R4_038.fsa	251.044	279	1187
B, 190	GM808_C09_64R4_038.fsa	251.912	1966	11456
B, 191	GM808_C09_64R4_038.fsa	252.952	1820	10399
B, 192	GM808_C09_64R4_038.fsa	253.989	120	461
B, 193	GM808_C09_64R4_038.fsa	255.024	770	4327
B, 194	GM808_C09_64R4_038.fsa	256.144	692	3851
B, 195	GM808_C09_64R4_038.fsa	257.089	405	2180
B, 196	GM808_C09_64R4_038.fsa	257.947	113	464
B, 197	GM808_C09_64R4_038.fsa	258.889	669	3813
B, 198	GM808_C09_64R4_038.fsa	259.829	143	613
B, 199	GM808_C09_64R4_038.fsa	260.791	458	2480
B, 200	GM808_C09_64R4_038.fsa	261.758	153	690
B, 201	GM808_C09_64R4_038.fsa	262.812	406	2258
B, 202	GM808_C09_64R4_038.fsa	263.78	527	2987
B, 203	GM808_C09_64R4_038.fsa	264.747	261	1296
B, 204	GM808_C09_64R4_038.fsa	265.803	132	543
B, 205	GM808_C09_64R4_038.fsa	266.859	559	3013
B, 206	GM808_C09_64R4_038.fsa	267.828	1515	9439
B, 207	GM808_C09_64R4_038.fsa	268.708	247	1356
B, 208	GM808_C09_64R4_038.fsa	269.677	311	1478
B, 209	GM808_C09_64R4_038.fsa	270.646	243	1157
B, 210	GM808_C09_64R4_038.fsa	271.616	85	354
B, 211	GM808_C09_64R4_038.fsa	272.674	193	1015
B, 212	GM808_C09_64R4_038.fsa	273.644	294	1612
B, 213	GM808_C09_64R4_038.fsa	274.702	128	584
B, 214	GM808_C09_64R4_038.fsa	275.673	340	1814
B, 215	GM808_C09_64R4_038.fsa	276.644	136	615
B, 216	GM808_C09_64R4_038.fsa	277.615	127	660
B, 217	GM808_C09_64R4_038.fsa	278.586	439	2767
B, 218	GM808_C09_64R4_038.fsa	279.558	385	2428
B, 219	GM808_C09_64R4_038.fsa	280.61	71	304
B, 220	GM808_C09_64R4_038.fsa	281.655	150	748
B, 221	GM808_C09_64R4_038.fsa	282.613	172	840
B, 222	GM808_C09_64R4_038.fsa	283.656	1250	8055
B, 223	GM808_C09_64R4_038.fsa	284.786	108	495
B, 224	GM808_C09_64R4_038.fsa	285.829	235	1159
B, 225	GM808_C09_64R4_038.fsa	286.783	276	1433
B, 226	GM808_C09_64R4_038.fsa	287.651	107	535
B, 227	GM808_C09_64R4_038.fsa	288.604	2205	15253
B, 228	GM808_C09_64R4_038.fsa	289.644	23	80
B, 229	GM808_C09_64R4_038.fsa	290.423	325	1811
B, 230	GM808_C09_64R4_038.fsa	291.548	1569	10456
B, 231	GM808_C09_64R4_038.fsa	292.586	163	779
B, 232	GM808_C09_64R4_038.fsa	293.709	805	5185
B, 233	GM808_C09_64R4_038.fsa	294.659	3041	23953
B, 234	GM808_C09_64R4_038.fsa	295.694	2559	18390
B, 235	GM808_C09_64R4_038.fsa	296.728	82	329
B, 236	GM808_C09_64R4_038.fsa	297.676	125	586
B, 237	GM808_C09_64R4_038.fsa	298.882	351	2169
B, 238	GM808_C09_64R4_038.fsa	299.828	11	27
B, 239	GM808_C09_64R4_038.fsa	300.764	47	182
B, 240	GM808_C09_64R4_038.fsa	301.783	303	2207
B, 241	GM808_C09_64R4_038.fsa	302.805	1817	14312
B, 242	GM808_C09_64R4_038.fsa	303.658	214	1439
B, 243	GM808_C09_64R4_038.fsa	305.625	2071	17172
B, 244	GM808_C09_64R4_038.fsa	306.654	1035	7845
B, 245	GM808_C09_64R4_038.fsa	307.857	39	170
B, 246	GM808_C09_64R4_038.fsa	308.718	442	2964
B, 247	GM808_C09_64R4_038.fsa	311.049	2020	15828
B, 248	GM808_C09_64R4_038.fsa	312.002	240	1686
B, 249	GM808_C09_64R4_038.fsa	312.957	39	109
B, 250	GM808_C09_64R4_038.fsa	313.913	55	194
B, 251	GM808_C09_64R4_038.fsa	314.894	120	519
B, 252	GM808_C09_64R4_038.fsa	315.967	254	1450
B, 253	GM808_C09_64R4_038.fsa	317.041	637	4642
B, 254	GM808_C09_64R4_038.fsa	317.848	175	1157
B, 255	GM808_C09_64R4_038.fsa	318.744	485	3486
B, 256	GM808_C09_64R4_038.fsa	319.641	1	1
B, 257	GM808_C09_64R4_038.fsa	320.702	1160	8822
B, 258	GM808_C09_64R4_038.fsa	321.842	137	803
B, 259	GM808_C09_64R4_038.fsa	323.941	1923	17108
B, 260	GM808_C09_64R4_038.fsa	325.075	1298	10993
B, 261	GM808_C09_64R4_038.fsa	326.904	365	2328
B, 262	GM808_C09_64R4_038.fsa	327.86	3	3
B, 263	GM808_C09_64R4_038.fsa	329.161	86	470
B, 264	GM808_C09_64R4_038.fsa	330.114	194	1171
B, 265	GM808_C09_64R4_038.fsa	331.238	14	40
B, 266	GM808_C09_64R4_038.fsa	332.102	525	3402
B, 267	GM808_C09_64R4_038.fsa	333.137	867	7204
B, 268	GM808_C09_64R4_038.fsa	333.999	426	2878
B, 269	GM808_C09_64R4_038.fsa	335.117	329	2217
B, 270	GM808_C09_64R4_038.fsa	335.976	600	4281
B, 271	GM808_C09_64R4_038.fsa	337.091	219	1301
B, 272	GM808_C09_64R4_038.fsa	337.948	492	3181
B, 273	GM808_C09_64R4_038.fsa	339.06	241	1469
B, 274	GM808_C09_64R4_038.fsa	340	460	3131
B, 275	GM808_C09_64R4_038.fsa	341.124	254	1490
B, 276	GM808_C09_64R4_038.fsa	341.988	481	3402
B, 277	GM808_C09_64R4_038.fsa	343.112	250	1624
B, 278	GM808_C09_64R4_038.fsa	344.062	452	3324
B, 279	GM808_C09_64R4_038.fsa	345.098	240	1516
B, 280	GM808_C09_64R4_038.fsa	346.048	466	3383
B, 281	GM808_C09_64R4_038.fsa	347.17	212	1346
B, 282	GM808_C09_64R4_038.fsa	348.033	435	2924
B, 283	GM808_C09_64R4_038.fsa	349.24	174	1106
B, 284	GM808_C09_64R4_038.fsa	350.102	460	3229
B, 285	GM808_C09_64R4_038.fsa	351.223	276	1938
B, 286	GM808_C09_64R4_038.fsa	352.084	412	2971
B, 287	GM808_C09_64R4_038.fsa	354.065	1032	9295
B, 288	GM808_C09_64R4_038.fsa	355.27	379	2430
B, 289	GM808_C09_64R4_038.fsa	356.303	23	69
B, 290	GM808_C09_64R4_038.fsa	357.507	1484	13734
B, 291	GM808_C09_64R4_038.fsa	358.539	282	1922
B, 292	GM808_C09_64R4_038.fsa	359.656	24	93
B, 293	GM808_C09_64R4_038.fsa	360.684	71	311
B, 294	GM808_C09_64R4_038.fsa	361.538	42	166
B, 295	GM808_C09_64R4_038.fsa	362.65	261	1758
B, 296	GM808_C09_64R4_038.fsa	363.59	86	385
B, 297	GM808_C09_64R4_038.fsa	364.445	16	28
B, 298	GM808_C09_64R4_038.fsa	365.47	476	2830
B, 299	GM808_C09_64R4_038.fsa	366.496	105	442
B, 300	GM808_C09_64R4_038.fsa	367.436	254	1907
B, 301	GM808_C09_64R4_038.fsa	368.291	263	1795
B, 302	GM808_C09_64R4_038.fsa	369.316	328	1869
B, 303	GM808_C09_64R4_038.fsa	371.282	1619	14832
B, 304	GM808_C09_64R4_038.fsa	372.479	58	248
B, 305	GM808_C09_64R4_038.fsa	373.504	15	43
B, 306	GM808_C09_64R4_038.fsa	374.53	511	4122
B, 307	GM808_C09_64R4_038.fsa	375.47	658	6667
B, 308	GM808_C09_64R4_038.fsa	377.436	418	3364
B, 309	GM808_C09_64R4_038.fsa	379.316	1293	12105
B, 310	GM808_C09_64R4_038.fsa	380.518	6	6
B, 311	GM808_C09_64R4_038.fsa	381.122	9	14
B, 312	GM808_C09_64R4_038.fsa	382.329	499	3858
B, 313	GM808_C09_64R4_038.fsa	384.313	399	3994
B, 314	GM808_C09_64R4_038.fsa	385.434	800	7853
B, 315	GM808_C09_64R4_038.fsa	386.382	113	667
B, 316	GM808_C09_64R4_038.fsa	388.538	478	5208
B, 317	GM808_C09_64R4_038.fsa	389.573	805	8099
B, 318	GM808_C09_64R4_038.fsa	391.383	34	159
B, 319	GM808_C09_64R4_038.fsa	392.503	80	428
B, 320	GM808_C09_64R4_038.fsa	393.538	172	1357
B, 321	GM808_C09_64R4_038.fsa	394.486	279	2693
B, 322	GM808_C09_64R4_038.fsa	395.52	123	888
B, 323	GM808_C09_64R4_038.fsa	396.64	17	51
B, 324	GM808_C09_64R4_038.fsa	397.674	71	333
B, 325	GM808_C09_64R4_038.fsa	399.742	478	4704
B, 326	GM808_C09_64R4_038.fsa	401.956	343	3178
B, 327	GM808_C09_64R4_038.fsa	402.807	381	3875
B, 328	GM808_C09_64R4_038.fsa	403.914	51	255
B, 329	GM808_C09_64R4_038.fsa	405.875	691	7722
B, 330	GM808_C09_64R4_038.fsa	407.924	1719	16651
B, 331	GM808_C09_64R4_038.fsa	409.633	569	5157
B, 332	GM808_C09_64R4_038.fsa	411.43	968	9636
B, 333	GM808_C09_64R4_038.fsa	412.543	276	2325
B, 334	GM808_C09_64R4_038.fsa	414.434	87	665
B, 335	GM808_C09_64R4_038.fsa	415.476	167	1291
B, 336	GM808_C09_64R4_038.fsa	416.519	6	6
B, 337	GM808_C09_64R4_038.fsa	417.563	108	824
B, 338	GM808_C09_64R4_038.fsa	419.652	682	6615
B, 339	GM808_C09_64R4_038.fsa	420.861	149	1063
B, 340	GM808_C09_64R4_038.fsa	422.842	1936	24308
B, 341	GM808_C09_64R4_038.fsa	425.944	1644	19175
B, 342	GM808_C09_64R4_038.fsa	429.133	1540	18263
B, 343	GM808_C09_64R4_038.fsa	432.236	1016	9844
B, 344	GM808_C09_64R4_038.fsa	434.22	696	9859
B, 345	GM808_C09_64R4_038.fsa	436.204	3	3
B, 346	GM808_C09_64R4_038.fsa	438.102	850	8578
B, 347	GM808_C09_64R4_038.fsa	439.31	1	2
B, 348	GM808_C09_64R4_038.fsa	441.308	418	5192
B, 349	GM808_C09_64R4_038.fsa	442.18	409	4398
B, 350	GM808_C09_64R4_038.fsa	444.101	245	2240
B, 351	GM808_C09_64R4_038.fsa	446.113	497	6651
B, 352	GM808_C09_64R4_038.fsa	447.951	171	1786
B, 353	GM808_C09_64R4_038.fsa	449.266	1	1
B, 354	GM808_C09_64R4_038.fsa	451.02	360	4173
B, 355	GM808_C09_64R4_038.fsa	453.216	27	154
B, 356	GM808_C09_64R4_038.fsa	454.008	1	1
B, 357	GM808_C09_64R4_038.fsa	455.151	296	2537
B, 358	GM808_C09_64R4_038.fsa	457.53	207	3301
B, 359	GM808_C09_64R4_038.fsa	459.029	78	546
B, 360	GM808_C09_64R4_038.fsa	461.229	537	5180
B, 361	GM808_C09_64R4_038.fsa	462.459	14	16
B, 362	GM808_C09_64R4_038.fsa	463.426	111	633
B, 363	GM808_C09_64R4_038.fsa	466.333	1084	19317
B, 364	GM808_C09_64R4_038.fsa	469.247	383	4236
B, 365	GM808_C09_64R4_038.fsa	473.323	318	3077
B, 366	GM808_C09_64R4_038.fsa	475.366	1085	12541
B, 367	GM808_C09_64R4_038.fsa	477.503	573	6624
B, 368	GM808_C09_64R4_038.fsa	479.286	19	55
B, 369	GM808_C09_64R4_038.fsa	481.623	556	6457
B, 370	GM808_C09_64R4_038.fsa	483.43	204	2338
O, 1	GM808_C09_64R4_038.fsa	20	7547	74368
O, 2	GM808_C09_64R4_038.fsa	40	6394	47319
O, 3	GM808_C09_64R4_038.fsa	60	11848	66961
O, 4	GM808_C09_64R4_038.fsa	80	7554	43881
O, 5	GM808_C09_64R4_038.fsa	100	11728	64848
O, 6	GM808_C09_64R4_038.fsa	114	13626	73709
O, 7	GM808_C09_64R4_038.fsa	120	10655	59490
O, 8	GM808_C09_64R4_038.fsa	140	9063	48559
O, 9	GM808_C09_64R4_038.fsa	160	9941	54605
O, 10	GM808_C09_64R4_038.fsa	180	12826	67112
O, 11	GM808_C09_64R4_038.fsa	200	10160	54567
O, 12	GM808_C09_64R4_038.fsa	214	9955	55687
O, 13	GM808_C09_64R4_038.fsa	220	8003	46011
O, 14	GM808_C09_64R4_038.fsa	240	11307	68317
O, 15	GM808_C09_64R4_038.fsa	250	5046	32599
O, 16	GM808_C09_64R4_038.fsa	260	7927	52755
O, 17	GM808_C09_64R4_038.fsa	280	8447	58964
O, 18	GM808_C09_64R4_038.fsa	300	8138	62341
O, 19	GM808_C09_64R4_038.fsa	314	5229	41796
O, 20	GM808_C09_64R4_038.fsa	320	5851	47880
O, 21	GM808_C09_64R4_038.fsa	340	7255	63611
O, 22	GM808_C09_64R4_038.fsa	360	5981	56810
O, 23	GM808_C09_64R4_038.fsa	380	4226	42023
O, 24	GM808_C09_64R4_038.fsa	400	5799	61503
O, 25	GM808_C09_64R4_038.fsa	414	5455	59858
O, 26	GM808_C09_64R4_038.fsa	420	5122	56644
O, 27	GM808_C09_64R4_038.fsa	440	6025	70370
O, 28	GM808_C09_64R4_038.fsa	460	6628	78982
O, 29	GM808_C09_64R4_038.fsa	480	6248	77641
O, 30	GM808_C09_64R4_038.fsa	500	2781	35367
O, 31	GM808_C09_64R4_038.fsa	514	2988	38477
O, 32	GM808_C09_64R4_038.fsa	520	6750	88195
O, 33	GM808_C09_64R4_038.fsa	540	5337	72938
O, 34	GM808_C09_64R4_038.fsa	560	3457	47842
O, 35	GM808_C09_64R4_038.fsa	580	5257	75198
O, 36	GM808_C09_64R4_038.fsa	600	3438	48650

## Sheet: 64R5
Dye/Sample Peak	Sample File Name	Size	Height	Area in Point
B, 1	GM808_C10_64R5_038.fsa	55.762	1022	4757
B, 2	GM808_C10_64R5_038.fsa	57.0197	1325	7080
B, 3	GM808_C10_64R5_038.fsa	57.7466	738	3795
B, 4	GM808_C10_64R5_038.fsa	58.8791	5502	28554
B, 5	GM808_C10_64R5_038.fsa	60.4298	688	3145
B, 6	GM808_C10_64R5_038.fsa	61.288	293	1315
B, 7	GM808_C10_64R5_038.fsa	62.5718	635	2903
B, 8	GM808_C10_64R5_038.fsa	64.064	24	79
B, 9	GM808_C10_64R5_038.fsa	65.2324	153	620
B, 10	GM808_C10_64R5_038.fsa	66.2914	127	457
B, 11	GM808_C10_64R5_038.fsa	67.3475	342	1532
B, 12	GM808_C10_64R5_038.fsa	68.2956	185	921
B, 13	GM808_C10_64R5_038.fsa	69.1362	272	1329
B, 14	GM808_C10_64R5_038.fsa	70.2891	530	2489
B, 15	GM808_C10_64R5_038.fsa	71.4385	120	478
B, 16	GM808_C10_64R5_038.fsa	72.7924	441	2163
B, 17	GM808_C10_64R5_038.fsa	73.9342	1044	5187
B, 18	GM808_C10_64R5_038.fsa	75.3825	291	1086
B, 19	GM808_C10_64R5_038.fsa	76.2075	266	935
B, 20	GM808_C10_64R5_038.fsa	77.1336	1291	5808
B, 21	GM808_C10_64R5_038.fsa	78.2623	520	2097
B, 22	GM808_C10_64R5_038.fsa	79.2855	747	3512
B, 23	GM808_C10_64R5_038.fsa	80.3047	3265	16182
B, 24	GM808_C10_64R5_038.fsa	81.4208	288	1025
B, 25	GM808_C10_64R5_038.fsa	82.7372	404	2028
B, 26	GM808_C10_64R5_038.fsa	83.748	779	4009
B, 27	GM808_C10_64R5_038.fsa	84.6563	300	1428
B, 28	GM808_C10_64R5_038.fsa	86.0666	737	4048
B, 29	GM808_C10_64R5_038.fsa	86.7706	1489	8517
B, 30	GM808_C10_64R5_038.fsa	87.6746	3358	18003
B, 31	GM808_C10_64R5_038.fsa	89.779	540	2666
B, 32	GM808_C10_64R5_038.fsa	90.8785	823	4092
B, 33	GM808_C10_64R5_038.fsa	91.976	1450	7274
B, 34	GM808_C10_64R5_038.fsa	93.1712	342	1621
B, 35	GM808_C10_64R5_038.fsa	94.4635	778	3761
B, 36	GM808_C10_64R5_038.fsa	95.2574	167	781
B, 37	GM808_C10_64R5_038.fsa	96.4464	564	2376
B, 38	GM808_C10_64R5_038.fsa	97.4355	915	4164
B, 39	GM808_C10_64R5_038.fsa	98.6204	1699	8190
B, 40	GM808_C10_64R5_038.fsa	99.4091	412	2347
B, 41	GM808_C10_64R5_038.fsa	100.2	813	3900
B, 42	GM808_C10_64R5_038.fsa	101.299	673	2855
B, 43	GM808_C10_64R5_038.fsa	102.495	1337	6182
B, 44	GM808_C10_64R5_038.fsa	103.689	577	2845
B, 45	GM808_C10_64R5_038.fsa	104.581	1345	6281
B, 46	GM808_C10_64R5_038.fsa	105.967	953	4502
B, 47	GM808_C10_64R5_038.fsa	107.151	133	483
B, 48	GM808_C10_64R5_038.fsa	108.037	1194	5442
B, 49	GM808_C10_64R5_038.fsa	109.118	997	4714
B, 50	GM808_C10_64R5_038.fsa	109.903	262	1151
B, 51	GM808_C10_64R5_038.fsa	111.077	1309	6111
B, 52	GM808_C10_64R5_038.fsa	112.151	3704	18167
B, 53	GM808_C10_64R5_038.fsa	113.32	527	2364
B, 54	GM808_C10_64R5_038.fsa	114.575	2775	13533
B, 55	GM808_C10_64R5_038.fsa	115.628	897	3866
B, 56	GM808_C10_64R5_038.fsa	116.868	3088	14274
B, 57	GM808_C10_64R5_038.fsa	117.915	1754	7559
B, 58	GM808_C10_64R5_038.fsa	119.053	3872	17767
B, 59	GM808_C10_64R5_038.fsa	120.094	337	1239
B, 60	GM808_C10_64R5_038.fsa	120.843	4336	20952
B, 61	GM808_C10_64R5_038.fsa	121.874	518	1869
B, 62	GM808_C10_64R5_038.fsa	122.997	5879	28622
B, 63	GM808_C10_64R5_038.fsa	124.027	534	2135
B, 64	GM808_C10_64R5_038.fsa	125.15	2221	9929
B, 65	GM808_C10_64R5_038.fsa	126.179	2112	9592
B, 66	GM808_C10_64R5_038.fsa	127.302	3403	16385
B, 67	GM808_C10_64R5_038.fsa	128.237	1190	4980
B, 68	GM808_C10_64R5_038.fsa	129.358	2158	9632
B, 69	GM808_C10_64R5_038.fsa	130.387	1258	5242
B, 70	GM808_C10_64R5_038.fsa	131.414	871	3670
B, 71	GM808_C10_64R5_038.fsa	132.255	198	641
B, 72	GM808_C10_64R5_038.fsa	133.469	506	2247
B, 73	GM808_C10_64R5_038.fsa	134.496	1356	6410
B, 74	GM808_C10_64R5_038.fsa	135.523	1427	6869
B, 75	GM808_C10_64R5_038.fsa	136.363	323	1453
B, 76	GM808_C10_64R5_038.fsa	137.482	619	2598
B, 77	GM808_C10_64R5_038.fsa	138.508	1081	5385
B, 78	GM808_C10_64R5_038.fsa	139.254	5150	26233
B, 79	GM808_C10_64R5_038.fsa	140.286	195	690
B, 80	GM808_C10_64R5_038.fsa	141.144	1080	4769
B, 81	GM808_C10_64R5_038.fsa	142.097	185	624
B, 82	GM808_C10_64R5_038.fsa	143.051	347	1349
B, 83	GM808_C10_64R5_038.fsa	144.194	119	437
B, 84	GM808_C10_64R5_038.fsa	145.147	823	3821
B, 85	GM808_C10_64R5_038.fsa	146.1	135	603
B, 86	GM808_C10_64R5_038.fsa	146.958	3691	17843
B, 87	GM808_C10_64R5_038.fsa	148.196	629	2807
B, 88	GM808_C10_64R5_038.fsa	149.149	226	769
B, 89	GM808_C10_64R5_038.fsa	150.006	163	527
B, 90	GM808_C10_64R5_038.fsa	151.053	737	3276
B, 91	GM808_C10_64R5_038.fsa	152.006	173	602
B, 92	GM808_C10_64R5_038.fsa	153.148	73	294
B, 93	GM808_C10_64R5_038.fsa	154.195	391	1925
B, 94	GM808_C10_64R5_038.fsa	155.242	370	1777
B, 95	GM808_C10_64R5_038.fsa	156.289	518	2567
B, 96	GM808_C10_64R5_038.fsa	157.241	548	2733
B, 97	GM808_C10_64R5_038.fsa	158.478	158	724
B, 98	GM808_C10_64R5_038.fsa	159.334	1207	6102
B, 99	GM808_C10_64R5_038.fsa	160.375	1436	7066
B, 100	GM808_C10_64R5_038.fsa	161.498	112	449
B, 101	GM808_C10_64R5_038.fsa	162.434	143	550
B, 102	GM808_C10_64R5_038.fsa	163.555	558	2552
B, 103	GM808_C10_64R5_038.fsa	164.583	1554	7425
B, 104	GM808_C10_64R5_038.fsa	165.61	1073	5061
B, 105	GM808_C10_64R5_038.fsa	166.729	839	3787
B, 106	GM808_C10_64R5_038.fsa	167.848	404	1712
B, 107	GM808_C10_64R5_038.fsa	168.779	177	716
B, 108	GM808_C10_64R5_038.fsa	169.71	170	699
B, 109	GM808_C10_64R5_038.fsa	170.64	83	269
B, 110	GM808_C10_64R5_038.fsa	171.476	524	2419
B, 111	GM808_C10_64R5_038.fsa	172.591	223	907
B, 112	GM808_C10_64R5_038.fsa	173.334	504	2190
B, 113	GM808_C10_64R5_038.fsa	174.262	729	3247
B, 114	GM808_C10_64R5_038.fsa	175.189	57	153
B, 115	GM808_C10_64R5_038.fsa	176.115	2034	9880
B, 116	GM808_C10_64R5_038.fsa	177.134	350	1555
B, 117	GM808_C10_64R5_038.fsa	177.966	65	226
B, 118	GM808_C10_64R5_038.fsa	179.076	712	3538
B, 119	GM808_C10_64R5_038.fsa	180.093	618	3129
B, 120	GM808_C10_64R5_038.fsa	181.209	150	668
B, 121	GM808_C10_64R5_038.fsa	182.231	804	3763
B, 122	GM808_C10_64R5_038.fsa	183.161	393	1829
B, 123	GM808_C10_64R5_038.fsa	184.275	247	1123
B, 124	GM808_C10_64R5_038.fsa	185.203	715	3567
B, 125	GM808_C10_64R5_038.fsa	186.131	1148	5876
B, 126	GM808_C10_64R5_038.fsa	187.429	104	491
B, 127	GM808_C10_64R5_038.fsa	188.634	960	4710
B, 128	GM808_C10_64R5_038.fsa	189.468	998	4808
B, 129	GM808_C10_64R5_038.fsa	190.671	187	711
B, 130	GM808_C10_64R5_038.fsa	191.504	1104	4849
B, 131	GM808_C10_64R5_038.fsa	192.522	987	4527
B, 132	GM808_C10_64R5_038.fsa	193.631	1516	7029
B, 133	GM808_C10_64R5_038.fsa	194.74	491	2010
B, 134	GM808_C10_64R5_038.fsa	195.756	772	3492
B, 135	GM808_C10_64R5_038.fsa	196.679	173	632
B, 136	GM808_C10_64R5_038.fsa	197.602	771	3402
B, 137	GM808_C10_64R5_038.fsa	198.709	258	1052
B, 138	GM808_C10_64R5_038.fsa	199.816	684	3064
B, 139	GM808_C10_64R5_038.fsa	200.823	264	986
B, 140	GM808_C10_64R5_038.fsa	201.738	400	1778
B, 141	GM808_C10_64R5_038.fsa	202.561	182	613
B, 142	GM808_C10_64R5_038.fsa	203.567	3877	19889
B, 143	GM808_C10_64R5_038.fsa	204.482	76	270
B, 144	GM808_C10_64R5_038.fsa	205.305	474	1967
B, 145	GM808_C10_64R5_038.fsa	206.403	2313	11661
B, 146	GM808_C10_64R5_038.fsa	207.41	150	563
B, 147	GM808_C10_64R5_038.fsa	208.508	152	641
B, 148	GM808_C10_64R5_038.fsa	209.606	358	1552
B, 149	GM808_C10_64R5_038.fsa	210.613	335	1386
B, 150	GM808_C10_64R5_038.fsa	211.62	577	2623
B, 151	GM808_C10_64R5_038.fsa	212.627	608	2770
B, 152	GM808_C10_64R5_038.fsa	213.542	974	4747
B, 153	GM808_C10_64R5_038.fsa	214.555	485	2318
B, 154	GM808_C10_64R5_038.fsa	215.571	1164	5764
B, 155	GM808_C10_64R5_038.fsa	216.771	171	707
B, 156	GM808_C10_64R5_038.fsa	217.602	434	1869
B, 157	GM808_C10_64R5_038.fsa	218.617	616	2860
B, 158	GM808_C10_64R5_038.fsa	219.631	292	1144
B, 159	GM808_C10_64R5_038.fsa	220.721	2218	11435
B, 160	GM808_C10_64R5_038.fsa	221.712	621	2894
B, 161	GM808_C10_64R5_038.fsa	222.703	2211	11604
B, 162	GM808_C10_64R5_038.fsa	223.785	442	1958
B, 163	GM808_C10_64R5_038.fsa	224.956	1827	10032
B, 164	GM808_C10_64R5_038.fsa	225.677	438	2427
B, 165	GM808_C10_64R5_038.fsa	226.668	821	4153
B, 166	GM808_C10_64R5_038.fsa	227.569	275	1139
B, 167	GM808_C10_64R5_038.fsa	228.47	36	156
B, 168	GM808_C10_64R5_038.fsa	229.46	4934	27563
B, 169	GM808_C10_64R5_038.fsa	230.361	93	473
B, 170	GM808_C10_64R5_038.fsa	231.352	4584	25156
B, 171	GM808_C10_64R5_038.fsa	232.433	90	345
B, 172	GM808_C10_64R5_038.fsa	233.424	2608	14179
B, 173	GM808_C10_64R5_038.fsa	234.505	93	336
B, 174	GM808_C10_64R5_038.fsa	235.496	2636	14387
B, 175	GM808_C10_64R5_038.fsa	236.577	254	1005
B, 176	GM808_C10_64R5_038.fsa	237.658	2657	14535
B, 177	GM808_C10_64R5_038.fsa	238.739	194	824
B, 178	GM808_C10_64R5_038.fsa	239.64	2260	12484
B, 179	GM808_C10_64R5_038.fsa	240.745	206	1085
B, 180	GM808_C10_64R5_038.fsa	241.676	5039	28468
B, 181	GM808_C10_64R5_038.fsa	242.698	156	561
B, 182	GM808_C10_64R5_038.fsa	243.905	2030	11200
B, 183	GM808_C10_64R5_038.fsa	244.924	412	1899
B, 184	GM808_C10_64R5_038.fsa	246.127	1159	5902
B, 185	GM808_C10_64R5_038.fsa	247.143	1137	5937
B, 186	GM808_C10_64R5_038.fsa	248.066	905	4920
B, 187	GM808_C10_64R5_038.fsa	249.08	477	2167
B, 188	GM808_C10_64R5_038.fsa	250.179	1287	6959
B, 189	GM808_C10_64R5_038.fsa	251.16	209	861
B, 190	GM808_C10_64R5_038.fsa	252.05	1523	8671
B, 191	GM808_C10_64R5_038.fsa	253.028	1401	7836
B, 192	GM808_C10_64R5_038.fsa	254.093	98	358
B, 193	GM808_C10_64R5_038.fsa	255.156	624	3373
B, 194	GM808_C10_64R5_038.fsa	256.216	561	3071
B, 195	GM808_C10_64R5_038.fsa	257.187	335	1798
B, 196	GM808_C10_64R5_038.fsa	258.067	102	383
B, 197	GM808_C10_64R5_038.fsa	259.034	554	3092
B, 198	GM808_C10_64R5_038.fsa	260.09	122	557
B, 199	GM808_C10_64R5_038.fsa	260.986	371	2104
B, 200	GM808_C10_64R5_038.fsa	261.882	131	626
B, 201	GM808_C10_64R5_038.fsa	263.046	351	1867
B, 202	GM808_C10_64R5_038.fsa	263.943	442	2431
B, 203	GM808_C10_64R5_038.fsa	264.929	217	1109
B, 204	GM808_C10_64R5_038.fsa	265.915	108	480
B, 205	GM808_C10_64R5_038.fsa	266.99	501	2865
B, 206	GM808_C10_64R5_038.fsa	267.977	1222	7859
B, 207	GM808_C10_64R5_038.fsa	268.873	247	1313
B, 208	GM808_C10_64R5_038.fsa	269.77	282	1496
B, 209	GM808_C10_64R5_038.fsa	270.757	246	1146
B, 210	GM808_C10_64R5_038.fsa	271.833	81	301
B, 211	GM808_C10_64R5_038.fsa	272.73	157	880
B, 212	GM808_C10_64R5_038.fsa	273.807	259	1382
B, 213	GM808_C10_64R5_038.fsa	274.884	97	413
B, 214	GM808_C10_64R5_038.fsa	275.871	255	1453
B, 215	GM808_C10_64R5_038.fsa	276.768	109	505
B, 216	GM808_C10_64R5_038.fsa	277.666	117	573
B, 217	GM808_C10_64R5_038.fsa	278.653	367	2307
B, 218	GM808_C10_64R5_038.fsa	279.731	319	1822
B, 219	GM808_C10_64R5_038.fsa	280.799	51	217
B, 220	GM808_C10_64R5_038.fsa	281.775	118	610
B, 221	GM808_C10_64R5_038.fsa	282.75	155	851
B, 222	GM808_C10_64R5_038.fsa	283.726	1022	6431
B, 223	GM808_C10_64R5_038.fsa	284.878	105	475
B, 224	GM808_C10_64R5_038.fsa	285.853	206	1041
B, 225	GM808_C10_64R5_038.fsa	286.828	246	1224
B, 226	GM808_C10_64R5_038.fsa	287.713	95	388
B, 227	GM808_C10_64R5_038.fsa	288.687	1788	11871
B, 228	GM808_C10_64R5_038.fsa	289.572	31	121
B, 229	GM808_C10_64R5_038.fsa	290.457	249	1331
B, 230	GM808_C10_64R5_038.fsa	291.607	1276	8047
B, 231	GM808_C10_64R5_038.fsa	292.757	147	671
B, 232	GM808_C10_64R5_038.fsa	293.818	653	4349
B, 233	GM808_C10_64R5_038.fsa	294.702	2463	18244
B, 234	GM808_C10_64R5_038.fsa	295.762	2092	14290
B, 235	GM808_C10_64R5_038.fsa	296.91	64	286
B, 236	GM808_C10_64R5_038.fsa	297.793	120	525
B, 237	GM808_C10_64R5_038.fsa	298.941	295	1745
B, 238	GM808_C10_64R5_038.fsa	300	13	56
B, 239	GM808_C10_64R5_038.fsa	300.966	43	204
B, 240	GM808_C10_64R5_038.fsa	301.934	243	1653
B, 241	GM808_C10_64R5_038.fsa	302.903	1456	10964
B, 242	GM808_C10_64R5_038.fsa	303.784	186	1095
B, 243	GM808_C10_64R5_038.fsa	305.728	1704	13070
B, 244	GM808_C10_64R5_038.fsa	306.79	854	6138
B, 245	GM808_C10_64R5_038.fsa	307.943	31	125
B, 246	GM808_C10_64R5_038.fsa	308.919	361	2217
B, 247	GM808_C10_64R5_038.fsa	310.164	12	39
B, 248	GM808_C10_64R5_038.fsa	311.144	1636	12185
B, 249	GM808_C10_64R5_038.fsa	312.213	192	1381
B, 250	GM808_C10_64R5_038.fsa	313.017	24	75
B, 251	GM808_C10_64R5_038.fsa	314.091	36	138
B, 252	GM808_C10_64R5_038.fsa	315.09	144	704
B, 253	GM808_C10_64R5_038.fsa	316.089	252	1493
B, 254	GM808_C10_64R5_038.fsa	317.089	553	3979
B, 255	GM808_C10_64R5_038.fsa	317.998	190	1229
B, 256	GM808_C10_64R5_038.fsa	318.817	438	3033
B, 257	GM808_C10_64R5_038.fsa	319.727	9	9
B, 258	GM808_C10_64R5_038.fsa	320.806	945	6823
B, 259	GM808_C10_64R5_038.fsa	321.969	116	619
B, 260	GM808_C10_64R5_038.fsa	324.024	1610	12664
B, 261	GM808_C10_64R5_038.fsa	325.095	1076	8132
B, 262	GM808_C10_64R5_038.fsa	325.987	38	161
B, 263	GM808_C10_64R5_038.fsa	327.057	305	1872
B, 264	GM808_C10_64R5_038.fsa	327.769	9	34
B, 265	GM808_C10_64R5_038.fsa	329.015	94	510
B, 266	GM808_C10_64R5_038.fsa	330.171	166	958
B, 267	GM808_C10_64R5_038.fsa	331.326	3	6
B, 268	GM808_C10_64R5_038.fsa	332.125	413	2633
B, 269	GM808_C10_64R5_038.fsa	333.189	750	5591
B, 270	GM808_C10_64R5_038.fsa	334.076	356	2241
B, 271	GM808_C10_64R5_038.fsa	335.139	295	1762
B, 272	GM808_C10_64R5_038.fsa	336.113	497	3342
B, 273	GM808_C10_64R5_038.fsa	337.174	206	1122
B, 274	GM808_C10_64R5_038.fsa	338.058	429	2663
B, 275	GM808_C10_64R5_038.fsa	339.206	214	1318
B, 276	GM808_C10_64R5_038.fsa	340	385	2497
B, 277	GM808_C10_64R5_038.fsa	341.163	235	1388
B, 278	GM808_C10_64R5_038.fsa	342.058	411	2649
B, 279	GM808_C10_64R5_038.fsa	343.22	197	1175
B, 280	GM808_C10_64R5_038.fsa	344.114	384	2525
B, 281	GM808_C10_64R5_038.fsa	345.187	211	1220
B, 282	GM808_C10_64R5_038.fsa	346.081	386	2637
B, 283	GM808_C10_64R5_038.fsa	347.242	196	1057
B, 284	GM808_C10_64R5_038.fsa	348.225	348	2329
B, 285	GM808_C10_64R5_038.fsa	349.297	174	894
B, 286	GM808_C10_64R5_038.fsa	350.19	400	2534
B, 287	GM808_C10_64R5_038.fsa	351.261	252	1531
B, 288	GM808_C10_64R5_038.fsa	352.243	341	2213
B, 289	GM808_C10_64R5_038.fsa	353.313	215	1398
B, 290	GM808_C10_64R5_038.fsa	354.295	892	6866
B, 291	GM808_C10_64R5_038.fsa	355.454	303	1854
B, 292	GM808_C10_64R5_038.fsa	356.435	29	115
B, 293	GM808_C10_64R5_038.fsa	357.594	1250	10106
B, 294	GM808_C10_64R5_038.fsa	358.663	232	1534
B, 295	GM808_C10_64R5_038.fsa	359.733	41	138
B, 296	GM808_C10_64R5_038.fsa	360.88	73	368
B, 297	GM808_C10_64R5_038.fsa	361.848	45	190
B, 298	GM808_C10_64R5_038.fsa	362.817	211	1245
B, 299	GM808_C10_64R5_038.fsa	363.697	73	319
B, 300	GM808_C10_64R5_038.fsa	364.666	28	109
B, 301	GM808_C10_64R5_038.fsa	365.634	413	2457
B, 302	GM808_C10_64R5_038.fsa	366.603	114	534
B, 303	GM808_C10_64R5_038.fsa	367.572	259	1715
B, 304	GM808_C10_64R5_038.fsa	368.365	261	1712
B, 305	GM808_C10_64R5_038.fsa	369.422	319	1830
B, 306	GM808_C10_64R5_038.fsa	371.36	1327	11171
B, 307	GM808_C10_64R5_038.fsa	372.506	63	375
B, 308	GM808_C10_64R5_038.fsa	373.651	24	69
B, 309	GM808_C10_64R5_038.fsa	374.533	431	3336
B, 310	GM808_C10_64R5_038.fsa	375.679	556	4672
B, 311	GM808_C10_64R5_038.fsa	376.472	91	531
B, 312	GM808_C10_64R5_038.fsa	377.442	373	2707
B, 313	GM808_C10_64R5_038.fsa	378.324	4	6
B, 314	GM808_C10_64R5_038.fsa	379.383	1104	8949
B, 315	GM808_C10_64R5_038.fsa	381.344	22	56
B, 316	GM808_C10_64R5_038.fsa	382.42	413	3046
B, 317	GM808_C10_64R5_038.fsa	383.495	48	244
B, 318	GM808_C10_64R5_038.fsa	384.481	340	2816
B, 319	GM808_C10_64R5_038.fsa	385.467	700	6002
B, 320	GM808_C10_64R5_038.fsa	386.543	113	688
B, 321	GM808_C10_64R5_038.fsa	387.709	91	554
B, 322	GM808_C10_64R5_038.fsa	388.606	411	3677
B, 323	GM808_C10_64R5_038.fsa	389.682	691	5892
B, 324	GM808_C10_64R5_038.fsa	391.565	54	231
B, 325	GM808_C10_64R5_038.fsa	392.642	90	452
B, 326	GM808_C10_64R5_038.fsa	393.808	160	1179
B, 327	GM808_C10_64R5_038.fsa	394.615	251	2033
B, 328	GM808_C10_64R5_038.fsa	395.692	132	751
B, 329	GM808_C10_64R5_038.fsa	396.679	47	176
B, 330	GM808_C10_64R5_038.fsa	397.846	74	368
B, 331	GM808_C10_64R5_038.fsa	399.91	428	3685
B, 332	GM808_C10_64R5_038.fsa	400.969	13	41
B, 333	GM808_C10_64R5_038.fsa	402.027	289	2557
B, 334	GM808_C10_64R5_038.fsa	402.909	350	2983
B, 335	GM808_C10_64R5_038.fsa	404.057	54	303
B, 336	GM808_C10_64R5_038.fsa	406.091	586	5953
B, 337	GM808_C10_64R5_038.fsa	408.041	1501	13406
B, 338	GM808_C10_64R5_038.fsa	409.728	520	4294
B, 339	GM808_C10_64R5_038.fsa	411.595	816	7455
B, 340	GM808_C10_64R5_038.fsa	412.574	265	2117
B, 341	GM808_C10_64R5_038.fsa	413.733	14	31
B, 342	GM808_C10_64R5_038.fsa	414.454	59	383
B, 343	GM808_C10_64R5_038.fsa	415.543	164	1024
B, 344	GM808_C10_64R5_038.fsa	416.816	3	3
B, 345	GM808_C10_64R5_038.fsa	417.725	112	692
B, 346	GM808_C10_64R5_038.fsa	418.726	4	4
B, 347	GM808_C10_64R5_038.fsa	419.727	622	5162
B, 348	GM808_C10_64R5_038.fsa	420.894	157	1136
B, 349	GM808_C10_64R5_038.fsa	422.95	1695	17176
B, 350	GM808_C10_64R5_038.fsa	423.933	351	2393
B, 351	GM808_C10_64R5_038.fsa	426.077	1442	13939
B, 352	GM808_C10_64R5_038.fsa	427.06	279	2019
B, 353	GM808_C10_64R5_038.fsa	429.203	1394	13683
B, 354	GM808_C10_64R5_038.fsa	430.185	263	1545
B, 355	GM808_C10_64R5_038.fsa	431.167	3	3
B, 356	GM808_C10_64R5_038.fsa	432.238	981	8265
B, 357	GM808_C10_64R5_038.fsa	434.291	549	4846
B, 358	GM808_C10_64R5_038.fsa	435.272	398	3342
B, 359	GM808_C10_64R5_038.fsa	436.343	8	14
B, 360	GM808_C10_64R5_038.fsa	438.127	911	8769
B, 361	GM808_C10_64R5_038.fsa	439.197	120	722
B, 362	GM808_C10_64R5_038.fsa	441.271	328	3061
B, 363	GM808_C10_64R5_038.fsa	442.269	303	2648
B, 364	GM808_C10_64R5_038.fsa	444.088	259	2230
B, 365	GM808_C10_64R5_038.fsa	446.272	445	5810
B, 366	GM808_C10_64R5_038.fsa	448.095	188	1737
B, 367	GM808_C10_64R5_038.fsa	448.916	7	10
B, 368	GM808_C10_64R5_038.fsa	451.017	356	3892
B, 369	GM808_C10_64R5_038.fsa	453.303	40	202
B, 370	GM808_C10_64R5_038.fsa	455.227	318	2729
B, 371	GM808_C10_64R5_038.fsa	458.254	229	3394
B, 372	GM808_C10_64R5_038.fsa	459.356	202	2131
B, 373	GM808_C10_64R5_038.fsa	461.367	523	4493
B, 374	GM808_C10_64R5_038.fsa	463.375	118	690
B, 375	GM808_C10_64R5_038.fsa	465.477	588	5958
B, 376	GM808_C10_64R5_038.fsa	466.392	1018	10667
B, 377	GM808_C10_64R5_038.fsa	469.323	361	3559
B, 378	GM808_C10_64R5_038.fsa	470.332	35	131
B, 379	GM808_C10_64R5_038.fsa	471.25	13	20
B, 380	GM808_C10_64R5_038.fsa	473.455	322	3040
B, 381	GM808_C10_64R5_038.fsa	475.48	997	10024
B, 382	GM808_C10_64R5_038.fsa	477.6	543	5322
B, 383	GM808_C10_64R5_038.fsa	479.353	27	87
B, 384	GM808_C10_64R5_038.fsa	481.585	551	5317
B, 385	GM808_C10_64R5_038.fsa	483.545	209	2000
O, 1	GM808_C10_64R5_038.fsa	20	7747	77239
O, 2	GM808_C10_64R5_038.fsa	40	6799	49210
O, 3	GM808_C10_64R5_038.fsa	60	12032	69553
O, 4	GM808_C10_64R5_038.fsa	80	8013	45943
O, 5	GM808_C10_64R5_038.fsa	100	12377	67268
O, 6	GM808_C10_64R5_038.fsa	114	14265	75793
O, 7	GM808_C10_64R5_038.fsa	120	11223	61150
O, 8	GM808_C10_64R5_038.fsa	140	9284	47759
O, 9	GM808_C10_64R5_038.fsa	160	10093	52995
O, 10	GM808_C10_64R5_038.fsa	180	12307	62677
O, 11	GM808_C10_64R5_038.fsa	200	9510	50596
O, 12	GM808_C10_64R5_038.fsa	214	9373	51413
O, 13	GM808_C10_64R5_038.fsa	220	7555	42564
O, 14	GM808_C10_64R5_038.fsa	240	10774	63280
O, 15	GM808_C10_64R5_038.fsa	250	4794	30212
O, 16	GM808_C10_64R5_038.fsa	260	7605	48390
O, 17	GM808_C10_64R5_038.fsa	280	8052	53937
O, 18	GM808_C10_64R5_038.fsa	300	7870	56799
O, 19	GM808_C10_64R5_038.fsa	314	5063	37681
O, 20	GM808_C10_64R5_038.fsa	320	5611	43132
O, 21	GM808_C10_64R5_038.fsa	340	6963	56300
O, 22	GM808_C10_64R5_038.fsa	360	5742	48943
O, 23	GM808_C10_64R5_038.fsa	380	4105	36498
O, 24	GM808_C10_64R5_038.fsa	400	5735	53236
O, 25	GM808_C10_64R5_038.fsa	414	5418	51861
O, 26	GM808_C10_64R5_038.fsa	420	5160	49010
O, 27	GM808_C10_64R5_038.fsa	440	6120	61357
O, 28	GM808_C10_64R5_038.fsa	460	6766	68763
O, 29	GM808_C10_64R5_038.fsa	480	6518	68284
O, 30	GM808_C10_64R5_038.fsa	500	2913	30935
O, 31	GM808_C10_64R5_038.fsa	514	3168	33671
O, 32	GM808_C10_64R5_038.fsa	520	7097	76470
O, 33	GM808_C10_64R5_038.fsa	540	5564	63234
O, 34	GM808_C10_64R5_038.fsa	560	3629	41224
O, 35	GM808_C10_64R5_038.fsa	580	5562	64610
O, 36	GM808_C10_64R5_038.fsa	600	3616	41198

## Sheet: 64R6
Dye/Sample Peak	Sample File Name	Size	Height	Area in Point
B, 1	GM808_C11_64R6_046.fsa	55.6605	860	3939
B, 2	GM808_C11_64R6_046.fsa	56.9172	1156	5751
B, 3	GM808_C11_64R6_046.fsa	57.7474	679	3459
B, 4	GM808_C11_64R6_046.fsa	58.7768	4678	23820
B, 5	GM808_C11_64R6_046.fsa	60.3189	577	2515
B, 6	GM808_C11_64R6_046.fsa	61.2739	254	1042
B, 7	GM808_C11_64R6_046.fsa	62.4372	532	2445
B, 8	GM808_C11_64R6_046.fsa	64.0169	14	39
B, 9	GM808_C11_64R6_046.fsa	65.1704	139	560
B, 10	GM808_C11_64R6_046.fsa	66.2155	101	412
B, 11	GM808_C11_64R6_046.fsa	67.2572	301	1386
B, 12	GM808_C11_64R6_046.fsa	68.2956	185	935
B, 13	GM808_C11_64R6_046.fsa	69.0204	255	1248
B, 14	GM808_C11_64R6_046.fsa	70.2592	478	2303
B, 15	GM808_C11_64R6_046.fsa	71.3906	117	512
B, 16	GM808_C11_64R6_046.fsa	72.8248	383	1863
B, 17	GM808_C11_64R6_046.fsa	73.9471	880	4390
B, 18	GM808_C11_64R6_046.fsa	75.3698	257	963
B, 19	GM808_C11_64R6_046.fsa	76.1799	229	832
B, 20	GM808_C11_64R6_046.fsa	77.0889	1096	5062
B, 21	GM808_C11_64R6_046.fsa	78.1962	446	1818
B, 22	GM808_C11_64R6_046.fsa	79.2998	633	2795
B, 23	GM808_C11_64R6_046.fsa	80.2977	2730	13407
B, 24	GM808_C11_64R6_046.fsa	81.3878	250	986
B, 25	GM808_C11_64R6_046.fsa	82.7722	354	1619
B, 26	GM808_C11_64R6_046.fsa	83.7591	630	3209
B, 27	GM808_C11_64R6_046.fsa	84.6459	261	1243
B, 28	GM808_C11_64R6_046.fsa	86.0228	604	3120
B, 29	GM808_C11_64R6_046.fsa	86.71	1247	7327
B, 30	GM808_C11_64R6_046.fsa	87.5923	2813	14817
B, 31	GM808_C11_64R6_046.fsa	89.7436	501	2387
B, 32	GM808_C11_64R6_046.fsa	90.8163	690	3482
B, 33	GM808_C11_64R6_046.fsa	91.9843	1217	6288
B, 34	GM808_C11_64R6_046.fsa	93.15	321	1438
B, 35	GM808_C11_64R6_046.fsa	94.4102	663	3238
B, 36	GM808_C11_64R6_046.fsa	95.1844	147	686
B, 37	GM808_C11_64R6_046.fsa	96.2472	552	2468
B, 38	GM808_C11_64R6_046.fsa	97.3081	840	3747
B, 39	GM808_C11_64R6_046.fsa	98.5595	1428	7168
B, 40	GM808_C11_64R6_046.fsa	99.3282	404	2182
B, 41	GM808_C11_64R6_046.fsa	100.098	724	3630
B, 42	GM808_C11_64R6_046.fsa	101.269	612	2817
B, 43	GM808_C11_64R6_046.fsa	102.439	1204	5593
B, 44	GM808_C11_64R6_046.fsa	103.606	525	2538
B, 45	GM808_C11_64R6_046.fsa	104.479	1151	5635
B, 46	GM808_C11_64R6_046.fsa	105.835	800	3736
B, 47	GM808_C11_64R6_046.fsa	106.995	158	695
B, 48	GM808_C11_64R6_046.fsa	107.96	1035	5116
B, 49	GM808_C11_64R6_046.fsa	109.115	910	4548
B, 50	GM808_C11_64R6_046.fsa	109.884	286	1353
B, 51	GM808_C11_64R6_046.fsa	111.036	1137	5493
B, 52	GM808_C11_64R6_046.fsa	112.09	3132	15985
B, 53	GM808_C11_64R6_046.fsa	113.237	511	2409
B, 54	GM808_C11_64R6_046.fsa	114.472	2363	11107
B, 55	GM808_C11_64R6_046.fsa	115.603	759	3281
B, 56	GM808_C11_64R6_046.fsa	116.824	2530	11967
B, 57	GM808_C11_64R6_046.fsa	117.855	1476	6590
B, 58	GM808_C11_64R6_046.fsa	119.069	3173	15098
B, 59	GM808_C11_64R6_046.fsa	120.091	274	1060
B, 60	GM808_C11_64R6_046.fsa	120.823	3562	17634
B, 61	GM808_C11_64R6_046.fsa	121.92	429	1627
B, 62	GM808_C11_64R6_046.fsa	123.016	4991	24153
B, 63	GM808_C11_64R6_046.fsa	124.02	413	1606
B, 64	GM808_C11_64R6_046.fsa	125.114	1920	9044
B, 65	GM808_C11_64R6_046.fsa	126.117	1828	8505
B, 66	GM808_C11_64R6_046.fsa	127.21	2976	14309
B, 67	GM808_C11_64R6_046.fsa	128.211	1003	4464
B, 68	GM808_C11_64R6_046.fsa	129.303	1841	8404
B, 69	GM808_C11_64R6_046.fsa	130.303	1074	4680
B, 70	GM808_C11_64R6_046.fsa	131.393	756	3229
B, 71	GM808_C11_64R6_046.fsa	132.211	163	554
B, 72	GM808_C11_64R6_046.fsa	133.39	465	2059
B, 73	GM808_C11_64R6_046.fsa	134.388	1172	5908
B, 74	GM808_C11_64R6_046.fsa	135.476	1221	6159
B, 75	GM808_C11_64R6_046.fsa	136.291	261	1162
B, 76	GM808_C11_64R6_046.fsa	137.377	512	2078
B, 77	GM808_C11_64R6_046.fsa	138.373	881	4133
B, 78	GM808_C11_64R6_046.fsa	139.186	4435	22410
B, 79	GM808_C11_64R6_046.fsa	140.186	133	409
B, 80	GM808_C11_64R6_046.fsa	141.024	926	4045
B, 81	GM808_C11_64R6_046.fsa	141.956	141	484
B, 82	GM808_C11_64R6_046.fsa	142.887	299	1232
B, 83	GM808_C11_64R6_046.fsa	144.19	92	364
B, 84	GM808_C11_64R6_046.fsa	145.028	734	3528
B, 85	GM808_C11_64R6_046.fsa	146.796	3076	15757
B, 86	GM808_C11_64R6_046.fsa	148.099	573	2572
B, 87	GM808_C11_64R6_046.fsa	149.029	177	691
B, 88	GM808_C11_64R6_046.fsa	149.866	143	544
B, 89	GM808_C11_64R6_046.fsa	150.982	651	3089
B, 90	GM808_C11_64R6_046.fsa	151.912	177	673
B, 91	GM808_C11_64R6_046.fsa	153.028	55	243
B, 92	GM808_C11_64R6_046.fsa	154.051	358	1696
B, 93	GM808_C11_64R6_046.fsa	155.074	331	1544
B, 94	GM808_C11_64R6_046.fsa	156.189	469	2275
B, 95	GM808_C11_64R6_046.fsa	157.119	474	2445
B, 96	GM808_C11_64R6_046.fsa	158.327	146	633
B, 97	GM808_C11_64R6_046.fsa	159.257	1040	5392
B, 98	GM808_C11_64R6_046.fsa	160.273	1226	6159
B, 99	GM808_C11_64R6_046.fsa	161.366	115	484
B, 100	GM808_C11_64R6_046.fsa	162.367	136	602
B, 101	GM808_C11_64R6_046.fsa	163.459	496	2493
B, 102	GM808_C11_64R6_046.fsa	164.458	1383	7009
B, 103	GM808_C11_64R6_046.fsa	165.548	984	4810
B, 104	GM808_C11_64R6_046.fsa	166.546	757	3680
B, 105	GM808_C11_64R6_046.fsa	167.725	360	1615
B, 106	GM808_C11_64R6_046.fsa	168.631	148	594
B, 107	GM808_C11_64R6_046.fsa	169.537	169	759
B, 108	GM808_C11_64R6_046.fsa	170.532	95	385
B, 109	GM808_C11_64R6_046.fsa	171.346	480	2387
B, 110	GM808_C11_64R6_046.fsa	172.431	194	761
B, 111	GM808_C11_64R6_046.fsa	173.153	436	2063
B, 112	GM808_C11_64R6_046.fsa	174.146	651	2978
B, 113	GM808_C11_64R6_046.fsa	174.958	45	116
B, 114	GM808_C11_64R6_046.fsa	175.95	1797	8922
B, 115	GM808_C11_64R6_046.fsa	176.851	316	1354
B, 116	GM808_C11_64R6_046.fsa	177.841	71	270
B, 117	GM808_C11_64R6_046.fsa	178.921	638	3337
B, 118	GM808_C11_64R6_046.fsa	179.91	587	3065
B, 119	GM808_C11_64R6_046.fsa	181	137	584
B, 120	GM808_C11_64R6_046.fsa	182.09	686	3414
B, 121	GM808_C11_64R6_046.fsa	183.088	348	1767
B, 122	GM808_C11_64R6_046.fsa	184.177	233	1202
B, 123	GM808_C11_64R6_046.fsa	184.994	653	3482
B, 124	GM808_C11_64R6_046.fsa	185.991	1034	5413
B, 125	GM808_C11_64R6_046.fsa	187.26	116	529
B, 126	GM808_C11_64R6_046.fsa	188.528	829	4380
B, 127	GM808_C11_64R6_046.fsa	189.343	850	4349
B, 128	GM808_C11_64R6_046.fsa	190.519	235	1056
B, 129	GM808_C11_64R6_046.fsa	191.333	994	4723
B, 130	GM808_C11_64R6_046.fsa	192.419	913	4179
B, 131	GM808_C11_64R6_046.fsa	193.503	1376	6803
B, 132	GM808_C11_64R6_046.fsa	194.587	463	2050
B, 133	GM808_C11_64R6_046.fsa	195.581	767	3543
B, 134	GM808_C11_64R6_046.fsa	196.573	185	748
B, 135	GM808_C11_64R6_046.fsa	197.476	701	3367
B, 136	GM808_C11_64R6_046.fsa	198.648	239	1043
B, 137	GM808_C11_64R6_046.fsa	199.73	662	3023
B, 138	GM808_C11_64R6_046.fsa	200.625	251	998
B, 139	GM808_C11_64R6_046.fsa	201.607	392	1689
B, 140	GM808_C11_64R6_046.fsa	202.411	163	742
B, 141	GM808_C11_64R6_046.fsa	203.482	3453	18521
B, 142	GM808_C11_64R6_046.fsa	204.463	75	256
B, 143	GM808_C11_64R6_046.fsa	205.266	440	1851
B, 144	GM808_C11_64R6_046.fsa	206.337	2131	11091
B, 145	GM808_C11_64R6_046.fsa	207.407	184	727
B, 146	GM808_C11_64R6_046.fsa	208.387	128	520
B, 147	GM808_C11_64R6_046.fsa	209.457	331	1583
B, 148	GM808_C11_64R6_046.fsa	210.526	261	1172
B, 149	GM808_C11_64R6_046.fsa	211.506	564	2622
B, 150	GM808_C11_64R6_046.fsa	212.575	617	2927
B, 151	GM808_C11_64R6_046.fsa	213.555	973	4972
B, 152	GM808_C11_64R6_046.fsa	214.449	498	2332
B, 153	GM808_C11_64R6_046.fsa	215.435	1053	5516
B, 154	GM808_C11_64R6_046.fsa	216.69	176	726
B, 155	GM808_C11_64R6_046.fsa	217.496	420	1893
B, 156	GM808_C11_64R6_046.fsa	218.57	633	2964
B, 157	GM808_C11_64R6_046.fsa	219.553	271	1159
B, 158	GM808_C11_64R6_046.fsa	220.611	2061	10660
B, 159	GM808_C11_64R6_046.fsa	221.659	593	2869
B, 160	GM808_C11_64R6_046.fsa	222.619	2036	10715
B, 161	GM808_C11_64R6_046.fsa	223.666	384	1714
B, 162	GM808_C11_64R6_046.fsa	224.801	1729	9290
B, 163	GM808_C11_64R6_046.fsa	225.587	408	2007
B, 164	GM808_C11_64R6_046.fsa	226.547	782	3858
B, 165	GM808_C11_64R6_046.fsa	227.42	240	984
B, 166	GM808_C11_64R6_046.fsa	228.381	39	127
B, 167	GM808_C11_64R6_046.fsa	229.341	4400	25071
B, 168	GM808_C11_64R6_046.fsa	230.127	88	427
B, 169	GM808_C11_64R6_046.fsa	231.175	4062	23071
B, 170	GM808_C11_64R6_046.fsa	232.311	79	303
B, 171	GM808_C11_64R6_046.fsa	233.272	2368	12833
B, 172	GM808_C11_64R6_046.fsa	234.32	107	423
B, 173	GM808_C11_64R6_046.fsa	235.368	2389	13299
B, 174	GM808_C11_64R6_046.fsa	236.417	232	1023
B, 175	GM808_C11_64R6_046.fsa	237.553	2441	13305
B, 176	GM808_C11_64R6_046.fsa	238.514	209	930
B, 177	GM808_C11_64R6_046.fsa	239.476	2149	11712
B, 178	GM808_C11_64R6_046.fsa	240.634	202	976
B, 179	GM808_C11_64R6_046.fsa	241.539	4565	26536
B, 180	GM808_C11_64R6_046.fsa	242.624	168	647
B, 181	GM808_C11_64R6_046.fsa	243.797	1817	9950
B, 182	GM808_C11_64R6_046.fsa	244.789	330	1387
B, 183	GM808_C11_64R6_046.fsa	245.87	1107	5956
B, 184	GM808_C11_64R6_046.fsa	246.769	1017	5288
B, 185	GM808_C11_64R6_046.fsa	247.758	937	4856
B, 186	GM808_C11_64R6_046.fsa	248.924	490	2485
B, 187	GM808_C11_64R6_046.fsa	250	1314	7170
B, 188	GM808_C11_64R6_046.fsa	251.044	218	1062
B, 189	GM808_C11_64R6_046.fsa	251.912	1482	8626
B, 190	GM808_C11_64R6_046.fsa	252.951	1327	7825
B, 191	GM808_C11_64R6_046.fsa	253.902	106	408
B, 192	GM808_C11_64R6_046.fsa	255.024	589	3171
B, 193	GM808_C11_64R6_046.fsa	256.144	500	2873
B, 194	GM808_C11_64R6_046.fsa	257.003	299	1609
B, 195	GM808_C11_64R6_046.fsa	258.033	95	390
B, 196	GM808_C11_64R6_046.fsa	258.889	508	2915
B, 197	GM808_C11_64R6_046.fsa	259.915	114	501
B, 198	GM808_C11_64R6_046.fsa	260.87	369	2062
B, 199	GM808_C11_64R6_046.fsa	261.827	151	638
B, 200	GM808_C11_64R6_046.fsa	262.87	321	1766
B, 201	GM808_C11_64R6_046.fsa	263.827	389	2230
B, 202	GM808_C11_64R6_046.fsa	264.784	215	1131
B, 203	GM808_C11_64R6_046.fsa	265.741	108	473
B, 204	GM808_C11_64R6_046.fsa	266.871	481	2618
B, 205	GM808_C11_64R6_046.fsa	267.915	1107	6998
B, 206	GM808_C11_64R6_046.fsa	268.784	217	1241
B, 207	GM808_C11_64R6_046.fsa	269.654	258	1271
B, 208	GM808_C11_64R6_046.fsa	270.697	225	1184
B, 209	GM808_C11_64R6_046.fsa	271.741	73	288
B, 210	GM808_C11_64R6_046.fsa	272.697	169	880
B, 211	GM808_C11_64R6_046.fsa	273.654	238	1404
B, 212	GM808_C11_64R6_046.fsa	274.697	102	458
B, 213	GM808_C11_64R6_046.fsa	275.74	255	1382
B, 214	GM808_C11_64R6_046.fsa	276.61	109	527
B, 215	GM808_C11_64R6_046.fsa	277.653	109	623
B, 216	GM808_C11_64R6_046.fsa	278.522	358	2390
B, 217	GM808_C11_64R6_046.fsa	279.565	300	1892
B, 218	GM808_C11_64R6_046.fsa	280.604	58	241
B, 219	GM808_C11_64R6_046.fsa	281.552	106	512
B, 220	GM808_C11_64R6_046.fsa	282.586	148	815
B, 221	GM808_C11_64R6_046.fsa	283.62	929	5927
B, 222	GM808_C11_64R6_046.fsa	284.825	100	431
B, 223	GM808_C11_64R6_046.fsa	285.771	194	986
B, 224	GM808_C11_64R6_046.fsa	286.717	224	1155
B, 225	GM808_C11_64R6_046.fsa	287.577	87	403
B, 226	GM808_C11_64R6_046.fsa	288.608	1577	10748
B, 227	GM808_C11_64R6_046.fsa	289.466	29	101
B, 228	GM808_C11_64R6_046.fsa	290.411	247	1252
B, 229	GM808_C11_64R6_046.fsa	291.526	1132	7284
B, 230	GM808_C11_64R6_046.fsa	292.555	124	578
B, 231	GM808_C11_64R6_046.fsa	293.669	579	4058
B, 232	GM808_C11_64R6_046.fsa	294.611	2177	16374
B, 233	GM808_C11_64R6_046.fsa	295.639	1830	12919
B, 234	GM808_C11_64R6_046.fsa	296.752	66	282
B, 235	GM808_C11_64R6_046.fsa	297.692	113	485
B, 236	GM808_C11_64R6_046.fsa	298.889	251	1532
B, 237	GM808_C11_64R6_046.fsa	299.744	13	22
B, 238	GM808_C11_64R6_046.fsa	300.676	42	182
B, 239	GM808_C11_64R6_046.fsa	301.776	213	1638
B, 240	GM808_C11_64R6_046.fsa	302.794	1297	9997
B, 241	GM808_C11_64R6_046.fsa	303.727	154	975
B, 242	GM808_C11_64R6_046.fsa	305.599	1495	12037
B, 243	GM808_C11_64R6_046.fsa	306.622	727	5468
B, 244	GM808_C11_64R6_046.fsa	307.732	43	150
B, 245	GM808_C11_64R6_046.fsa	308.758	308	1988
B, 246	GM808_C11_64R6_046.fsa	309.958	7	15
B, 247	GM808_C11_64R6_046.fsa	311.073	1417	11203
B, 248	GM808_C11_64R6_046.fsa	312.019	172	1155
B, 249	GM808_C11_64R6_046.fsa	312.966	23	118
B, 250	GM808_C11_64R6_046.fsa	313.827	28	123
B, 251	GM808_C11_64R6_046.fsa	314.881	101	422
B, 252	GM808_C11_64R6_046.fsa	315.939	200	1090
B, 253	GM808_C11_64R6_046.fsa	316.909	457	3313
B, 254	GM808_C11_64R6_046.fsa	317.792	112	809
B, 255	GM808_C11_64R6_046.fsa	318.675	354	2466
B, 256	GM808_C11_64R6_046.fsa	320.695	823	6216
B, 257	GM808_C11_64R6_046.fsa	321.822	106	600
B, 258	GM808_C11_64R6_046.fsa	323.899	1368	11703
B, 259	GM808_C11_64R6_046.fsa	325.022	904	7582
B, 260	GM808_C11_64R6_046.fsa	326.92	247	1680
B, 261	GM808_C11_64R6_046.fsa	328.125	2	2
B, 262	GM808_C11_64R6_046.fsa	329.071	83	468
B, 263	GM808_C11_64R6_046.fsa	330.016	142	905
B, 264	GM808_C11_64R6_046.fsa	331.131	10	16
B, 265	GM808_C11_64R6_046.fsa	332.073	374	2397
B, 266	GM808_C11_64R6_046.fsa	333.1	634	4952
B, 267	GM808_C11_64R6_046.fsa	333.955	318	2085
B, 268	GM808_C11_64R6_046.fsa	335.065	255	1627
B, 269	GM808_C11_64R6_046.fsa	335.918	433	3036
B, 270	GM808_C11_64R6_046.fsa	337.025	164	923
B, 271	GM808_C11_64R6_046.fsa	337.961	328	2180
B, 272	GM808_C11_64R6_046.fsa	339.066	195	1188
B, 273	GM808_C11_64R6_046.fsa	339.915	326	2255
B, 274	GM808_C11_64R6_046.fsa	341.028	190	1210
B, 275	GM808_C11_64R6_046.fsa	341.97	336	2399
B, 276	GM808_C11_64R6_046.fsa	343.082	187	1188
B, 277	GM808_C11_64R6_046.fsa	343.938	328	2329
B, 278	GM808_C11_64R6_046.fsa	345.051	190	1182
B, 279	GM808_C11_64R6_046.fsa	345.992	327	2246
B, 280	GM808_C11_64R6_046.fsa	347.104	153	964
B, 281	GM808_C11_64R6_046.fsa	347.959	298	2076
B, 282	GM808_C11_64R6_046.fsa	349.156	127	717
B, 283	GM808_C11_64R6_046.fsa	350.096	312	2167
B, 284	GM808_C11_64R6_046.fsa	351.207	181	1307
B, 285	GM808_C11_64R6_046.fsa	351.976	265	1855
B, 286	GM808_C11_64R6_046.fsa	353.087	176	1250
B, 287	GM808_C11_64R6_046.fsa	354.026	731	5896
B, 288	GM808_C11_64R6_046.fsa	355.221	239	1532
B, 289	GM808_C11_64R6_046.fsa	356.416	38	149
B, 290	GM808_C11_64R6_046.fsa	357.441	1052	9248
B, 291	GM808_C11_64R6_046.fsa	358.465	192	1306
B, 292	GM808_C11_64R6_046.fsa	359.488	27	109
B, 293	GM808_C11_64R6_046.fsa	360.511	61	296
B, 294	GM808_C11_64R6_046.fsa	361.617	46	158
B, 295	GM808_C11_64R6_046.fsa	362.638	182	1178
B, 296	GM808_C11_64R6_046.fsa	363.489	53	241
B, 297	GM808_C11_64R6_046.fsa	364.511	20	62
B, 298	GM808_C11_64R6_046.fsa	365.447	347	2091
B, 299	GM808_C11_64R6_046.fsa	366.553	86	441
B, 300	GM808_C11_64R6_046.fsa	367.404	222	1615
B, 301	GM808_C11_64R6_046.fsa	368.17	209	1341
B, 302	GM808_C11_64R6_046.fsa	369.192	242	1450
B, 303	GM808_C11_64R6_046.fsa	371.234	1109	9846
B, 304	GM808_C11_64R6_046.fsa	372.34	41	201
B, 305	GM808_C11_64R6_046.fsa	373.447	15	37
B, 306	GM808_C11_64R6_046.fsa	374.468	347	2908
B, 307	GM808_C11_64R6_046.fsa	375.575	470	4451
B, 308	GM808_C11_64R6_046.fsa	376.34	80	493
B, 309	GM808_C11_64R6_046.fsa	377.277	302	2417
B, 310	GM808_C11_64R6_046.fsa	379.319	894	8091
B, 311	GM808_C11_64R6_046.fsa	381.2	18	56
B, 312	GM808_C11_64R6_046.fsa	382.228	340	2702
B, 313	GM808_C11_64R6_046.fsa	384.369	286	2859
B, 314	GM808_C11_64R6_046.fsa	385.396	567	5297
B, 315	GM808_C11_64R6_046.fsa	386.508	85	481
B, 316	GM808_C11_64R6_046.fsa	387.62	89	538
B, 317	GM808_C11_64R6_046.fsa	388.561	349	3366
B, 318	GM808_C11_64R6_046.fsa	389.587	567	5542
B, 319	GM808_C11_64R6_046.fsa	390.698	1	1
B, 320	GM808_C11_64R6_046.fsa	391.467	32	138
B, 321	GM808_C11_64R6_046.fsa	392.577	65	385
B, 322	GM808_C11_64R6_046.fsa	393.602	134	1130
B, 323	GM808_C11_64R6_046.fsa	394.541	202	1887
B, 324	GM808_C11_64R6_046.fsa	395.48	98	701
B, 325	GM808_C11_64R6_046.fsa	396.589	28	88
B, 326	GM808_C11_64R6_046.fsa	397.698	57	260
B, 327	GM808_C11_64R6_046.fsa	399.829	331	3121
B, 328	GM808_C11_64R6_046.fsa	400.916	5	12
B, 329	GM808_C11_64R6_046.fsa	401.834	233	2193
B, 330	GM808_C11_64R6_046.fsa	402.754	269	2716
B, 331	GM808_C11_64R6_046.fsa	403.927	49	274
B, 332	GM808_C11_64R6_046.fsa	405.859	495	5340
B, 333	GM808_C11_64R6_046.fsa	407.798	1183	11468
B, 334	GM808_C11_64R6_046.fsa	409.575	404	3516
B, 335	GM808_C11_64R6_046.fsa	411.357	661	6467
B, 336	GM808_C11_64R6_046.fsa	412.379	202	1672
B, 337	GM808_C11_64R6_046.fsa	413.317	9	34
B, 338	GM808_C11_64R6_046.fsa	414.351	54	365
B, 339	GM808_C11_64R6_046.fsa	415.318	112	805
B, 340	GM808_C11_64R6_046.fsa	416.375	6	6
B, 341	GM808_C11_64R6_046.fsa	417.522	72	514
B, 342	GM808_C11_64R6_046.fsa	418.317	8	8
B, 343	GM808_C11_64R6_046.fsa	419.557	448	4105
B, 344	GM808_C11_64R6_046.fsa	420.695	92	660
B, 345	GM808_C11_64R6_046.fsa	422.78	1306	15468
B, 346	GM808_C11_64R6_046.fsa	425.909	1102	12565
B, 347	GM808_C11_64R6_046.fsa	429.038	1037	12375
B, 348	GM808_C11_64R6_046.fsa	430.951	6	10
B, 349	GM808_C11_64R6_046.fsa	432.082	850	9194
B, 350	GM808_C11_64R6_046.fsa	434.257	428	4237
B, 351	GM808_C11_64R6_046.fsa	435.214	279	2392
B, 352	GM808_C11_64R6_046.fsa	436.084	5	6
B, 353	GM808_C11_64R6_046.fsa	437.911	576	5729
B, 354	GM808_C11_64R6_046.fsa	439.217	4	5
B, 355	GM808_C11_64R6_046.fsa	441.156	299	3866
B, 356	GM808_C11_64R6_046.fsa	442.135	274	2640
B, 357	GM808_C11_64R6_046.fsa	444.004	175	1503
B, 358	GM808_C11_64R6_046.fsa	446.142	351	4761
B, 359	GM808_C11_64R6_046.fsa	447.926	133	1238
B, 360	GM808_C11_64R6_046.fsa	449.086	1	2
B, 361	GM808_C11_64R6_046.fsa	450.961	257	2949
B, 362	GM808_C11_64R6_046.fsa	451.943	82	514
B, 363	GM808_C11_64R6_046.fsa	453.195	38	253
B, 364	GM808_C11_64R6_046.fsa	454	9	10
B, 365	GM808_C11_64R6_046.fsa	455.252	204	1829
B, 366	GM808_C11_64R6_046.fsa	457.759	234	3634
B, 367	GM808_C11_64R6_046.fsa	459.103	184	1729
B, 368	GM808_C11_64R6_046.fsa	460.176	3	3
B, 369	GM808_C11_64R6_046.fsa	461.323	383	3699
B, 370	GM808_C11_64R6_046.fsa	462.735	3	3
B, 371	GM808_C11_64R6_046.fsa	463.265	72	483
B, 372	GM808_C11_64R6_046.fsa	466.357	788	10358
B, 373	GM808_C11_64R6_046.fsa	469.187	276	3087
B, 374	GM808_C11_64R6_046.fsa	470.957	10	24
B, 375	GM808_C11_64R6_046.fsa	473.259	214	2057
B, 376	GM808_C11_64R6_046.fsa	475.386	744	8327
B, 377	GM808_C11_64R6_046.fsa	477.515	379	4387
B, 378	GM808_C11_64R6_046.fsa	478.935	8	8
B, 379	GM808_C11_64R6_046.fsa	479.29	6	22
B, 380	GM808_C11_64R6_046.fsa	480	1	1
B, 381	GM808_C11_64R6_046.fsa	481.354	392	4400
B, 382	GM808_C11_64R6_046.fsa	483.521	167	1700
O, 1	GM808_C11_64R6_046.fsa	20	7750	77325
O, 2	GM808_C11_64R6_046.fsa	40	6549	48824
O, 3	GM808_C11_64R6_046.fsa	60	12146	69188
O, 4	GM808_C11_64R6_046.fsa	80	7717	45377
O, 5	GM808_C11_64R6_046.fsa	100	12247	67176
O, 6	GM808_C11_64R6_046.fsa	114	14047	76550
O, 7	GM808_C11_64R6_046.fsa	120	10880	61068
O, 8	GM808_C11_64R6_046.fsa	140	9307	49709
O, 9	GM808_C11_64R6_046.fsa	160	10257	55705
O, 10	GM808_C11_64R6_046.fsa	180	12643	67612
O, 11	GM808_C11_64R6_046.fsa	200	10216	55771
O, 12	GM808_C11_64R6_046.fsa	214	10209	56333
O, 13	GM808_C11_64R6_046.fsa	220	8111	46591
O, 14	GM808_C11_64R6_046.fsa	240	11495	69580
O, 15	GM808_C11_64R6_046.fsa	250	5249	33165
O, 16	GM808_C11_64R6_046.fsa	260	8183	53314
O, 17	GM808_C11_64R6_046.fsa	280	8682	59712
O, 18	GM808_C11_64R6_046.fsa	300	8435	62867
O, 19	GM808_C11_64R6_046.fsa	314	5506	42608
O, 20	GM808_C11_64R6_046.fsa	320	5972	47823
O, 21	GM808_C11_64R6_046.fsa	340	7392	64120
O, 22	GM808_C11_64R6_046.fsa	360	6108	55714
O, 23	GM808_C11_64R6_046.fsa	380	4334	42057
O, 24	GM808_C11_64R6_046.fsa	400	5934	59895
O, 25	GM808_C11_64R6_046.fsa	414	5395	57357
O, 26	GM808_C11_64R6_046.fsa	420	5061	53237
O, 27	GM808_C11_64R6_046.fsa	440	5945	66638
O, 28	GM808_C11_64R6_046.fsa	460	6344	73367
O, 29	GM808_C11_64R6_046.fsa	480	6216	73126
O, 30	GM808_C11_64R6_046.fsa	500	2670	33495
O, 31	GM808_C11_64R6_046.fsa	514	2882	37101
O, 32	GM808_C11_64R6_046.fsa	520	6434	82605
O, 33	GM808_C11_64R6_046.fsa	540	5123	69499
O, 34	GM808_C11_64R6_046.fsa	560	3339	46326
O, 35	GM808_C11_64R6_046.fsa	580	4995	71498
O, 36	GM808_C11_64R6_046.fsa	600	3313	47481

## Sheet: 65R2
Dye/Sample Peak	Sample File Name	Size	Height	Area in Point
B, 1	GM808_C12_65R2_046.fsa	55.7899	392	1805
B, 2	GM808_C12_65R2_046.fsa	57.0382	544	2511
B, 3	GM808_C12_65R2_046.fsa	57.8629	317	1464
B, 4	GM808_C12_65R2_046.fsa	58.8855	1993	10364
B, 5	GM808_C12_65R2_046.fsa	60.5294	282	1210
B, 6	GM808_C12_65R2_046.fsa	61.3749	142	543
B, 7	GM808_C12_65R2_046.fsa	62.6396	254	1179
B, 8	GM808_C12_65R2_046.fsa	64.2142	52	216
B, 9	GM808_C12_65R2_046.fsa	65.3647	96	459
B, 10	GM808_C12_65R2_046.fsa	66.3034	66	348
B, 11	GM808_C12_65R2_046.fsa	67.4473	105	525
B, 12	GM808_C12_65R2_046.fsa	68.3807	76	379
B, 13	GM808_C12_65R2_046.fsa	69.1049	56	264
B, 14	GM808_C12_65R2_046.fsa	70.3432	203	927
B, 15	GM808_C12_65R2_046.fsa	71.5773	93	389
B, 16	GM808_C12_65R2_046.fsa	72.9095	193	952
B, 17	GM808_C12_65R2_046.fsa	74.033	421	2001
B, 18	GM808_C12_65R2_046.fsa	75.4578	155	570
B, 19	GM808_C12_65R2_046.fsa	76.2695	155	594
B, 20	GM808_C12_65R2_046.fsa	77.1805	435	1903
B, 21	GM808_C12_65R2_046.fsa	78.2908	210	833
B, 22	GM808_C12_65R2_046.fsa	79.3977	293	1387
B, 23	GM808_C12_65R2_046.fsa	80.2995	1162	5681
B, 24	GM808_C12_65R2_046.fsa	81.4962	129	499
B, 25	GM808_C12_65R2_046.fsa	82.7905	195	924
B, 26	GM808_C12_65R2_046.fsa	83.7846	272	1322
B, 27	GM808_C12_65R2_046.fsa	84.6782	131	684
B, 28	GM808_C12_65R2_046.fsa	86.0661	323	1595
B, 29	GM808_C12_65R2_046.fsa	86.7591	574	3246
B, 30	GM808_C12_65R2_046.fsa	87.6491	1251	6498
B, 31	GM808_C12_65R2_046.fsa	89.8203	227	1068
B, 32	GM808_C12_65R2_046.fsa	90.9035	321	1477
B, 33	GM808_C12_65R2_046.fsa	91.9852	522	2609
B, 34	GM808_C12_65R2_046.fsa	93.1634	167	745
B, 35	GM808_C12_65R2_046.fsa	94.4378	315	1440
B, 36	GM808_C12_65R2_046.fsa	95.2209	92	424
B, 37	GM808_C12_65R2_046.fsa	96.3941	68	283
B, 38	GM808_C12_65R2_046.fsa	97.3704	353	1520
B, 39	GM808_C12_65R2_046.fsa	98.6376	580	2794
B, 40	GM808_C12_65R2_046.fsa	99.3191	81	473
B, 41	GM808_C12_65R2_046.fsa	100.1	262	1162
B, 42	GM808_C12_65R2_046.fsa	101.292	237	1023
B, 43	GM808_C12_65R2_046.fsa	102.481	334	1525
B, 44	GM808_C12_65R2_046.fsa	103.765	195	949
B, 45	GM808_C12_65R2_046.fsa	104.554	454	2112
B, 46	GM808_C12_65R2_046.fsa	105.93	352	1588
B, 47	GM808_C12_65R2_046.fsa	107.204	53	243
B, 48	GM808_C12_65R2_046.fsa	107.986	437	2134
B, 49	GM808_C12_65R2_046.fsa	109.254	362	1738
B, 50	GM808_C12_65R2_046.fsa	109.935	89	419
B, 51	GM808_C12_65R2_046.fsa	111.101	442	2063
B, 52	GM808_C12_65R2_046.fsa	112.263	1059	5093
B, 53	GM808_C12_65R2_046.fsa	113.325	204	923
B, 54	GM808_C12_65R2_046.fsa	114.567	893	4101
B, 55	GM808_C12_65R2_046.fsa	115.698	289	1254
B, 56	GM808_C12_65R2_046.fsa	116.919	981	4423
B, 57	GM808_C12_65R2_046.fsa	117.949	642	2694
B, 58	GM808_C12_65R2_046.fsa	119.069	1252	5758
B, 59	GM808_C12_65R2_046.fsa	120.092	165	651
B, 60	GM808_C12_65R2_046.fsa	120.922	1357	6472
B, 61	GM808_C12_65R2_046.fsa	121.937	231	806
B, 62	GM808_C12_65R2_046.fsa	123.043	1976	8912
B, 63	GM808_C12_65R2_046.fsa	123.966	216	831
B, 64	GM808_C12_65R2_046.fsa	125.164	655	2765
B, 65	GM808_C12_65R2_046.fsa	126.178	761	3365
B, 66	GM808_C12_65R2_046.fsa	127.284	1200	5521
B, 67	GM808_C12_65R2_046.fsa	128.298	508	2128
B, 68	GM808_C12_65R2_046.fsa	129.405	785	3578
B, 69	GM808_C12_65R2_046.fsa	130.326	537	2314
B, 70	GM808_C12_65R2_046.fsa	131.432	395	1624
B, 71	GM808_C12_65R2_046.fsa	132.261	145	523
B, 72	GM808_C12_65R2_046.fsa	133.367	223	919
B, 73	GM808_C12_65R2_046.fsa	134.381	606	2801
B, 74	GM808_C12_65R2_046.fsa	135.486	614	2904
B, 75	GM808_C12_65R2_046.fsa	136.315	200	913
B, 76	GM808_C12_65R2_046.fsa	137.421	266	1094
B, 77	GM808_C12_65R2_046.fsa	138.434	472	2211
B, 78	GM808_C12_65R2_046.fsa	139.263	2083	9848
B, 79	GM808_C12_65R2_046.fsa	140.283	124	450
B, 80	GM808_C12_65R2_046.fsa	141.132	434	1827
B, 81	GM808_C12_65R2_046.fsa	141.981	101	357
B, 82	GM808_C12_65R2_046.fsa	142.925	145	562
B, 83	GM808_C12_65R2_046.fsa	144.151	103	384
B, 84	GM808_C12_65R2_046.fsa	145.095	280	1237
B, 85	GM808_C12_65R2_046.fsa	146.132	91	424
B, 86	GM808_C12_65R2_046.fsa	146.887	1385	6714
B, 87	GM808_C12_65R2_046.fsa	148.113	319	1401
B, 88	GM808_C12_65R2_046.fsa	149.057	160	644
B, 89	GM808_C12_65R2_046.fsa	150	74	277
B, 90	GM808_C12_65R2_046.fsa	151.038	319	1366
B, 91	GM808_C12_65R2_046.fsa	151.887	50	196
B, 92	GM808_C12_65R2_046.fsa	153.113	60	291
B, 93	GM808_C12_65R2_046.fsa	154.151	97	472
B, 94	GM808_C12_65R2_046.fsa	155.189	119	571
B, 95	GM808_C12_65R2_046.fsa	156.226	150	714
B, 96	GM808_C12_65R2_046.fsa	157.17	203	934
B, 97	GM808_C12_65R2_046.fsa	158.396	96	377
B, 98	GM808_C12_65R2_046.fsa	159.34	476	2323
B, 99	GM808_C12_65R2_046.fsa	160.278	531	2489
B, 100	GM808_C12_65R2_046.fsa	161.483	72	291
B, 101	GM808_C12_65R2_046.fsa	162.501	68	314
B, 102	GM808_C12_65R2_046.fsa	163.519	178	799
B, 103	GM808_C12_65R2_046.fsa	164.537	566	2752
B, 104	GM808_C12_65R2_046.fsa	165.646	425	2080
B, 105	GM808_C12_65R2_046.fsa	166.662	376	1746
B, 106	GM808_C12_65R2_046.fsa	167.77	147	618
B, 107	GM808_C12_65R2_046.fsa	168.785	105	430
B, 108	GM808_C12_65R2_046.fsa	169.614	68	277
B, 109	GM808_C12_65R2_046.fsa	170.536	83	341
B, 110	GM808_C12_65R2_046.fsa	171.457	116	460
B, 111	GM808_C12_65R2_046.fsa	172.562	94	372
B, 112	GM808_C12_65R2_046.fsa	173.298	122	505
B, 113	GM808_C12_65R2_046.fsa	174.31	180	758
B, 114	GM808_C12_65R2_046.fsa	175.137	59	228
B, 115	GM808_C12_65R2_046.fsa	176.055	440	2035
B, 116	GM808_C12_65R2_046.fsa	177.065	162	686
B, 117	GM808_C12_65R2_046.fsa	177.983	65	237
B, 118	GM808_C12_65R2_046.fsa	179.083	181	886
B, 119	GM808_C12_65R2_046.fsa	180	131	600
B, 120	GM808_C12_65R2_046.fsa	181.205	106	511
B, 121	GM808_C12_65R2_046.fsa	182.224	200	951
B, 122	GM808_C12_65R2_046.fsa	183.149	121	513
B, 123	GM808_C12_65R2_046.fsa	184.352	146	643
B, 124	GM808_C12_65R2_046.fsa	185.184	244	1196
B, 125	GM808_C12_65R2_046.fsa	186.108	399	2019
B, 126	GM808_C12_65R2_046.fsa	187.401	133	571
B, 127	GM808_C12_65R2_046.fsa	188.6	478	2167
B, 128	GM808_C12_65R2_046.fsa	189.523	452	2140
B, 129	GM808_C12_65R2_046.fsa	190.721	247	1114
B, 130	GM808_C12_65R2_046.fsa	191.55	530	2419
B, 131	GM808_C12_65R2_046.fsa	192.562	491	2052
B, 132	GM808_C12_65R2_046.fsa	193.666	729	3290
B, 133	GM808_C12_65R2_046.fsa	194.769	277	1159
B, 134	GM808_C12_65R2_046.fsa	195.78	341	1451
B, 135	GM808_C12_65R2_046.fsa	196.698	114	362
B, 136	GM808_C12_65R2_046.fsa	197.708	307	1332
B, 137	GM808_C12_65R2_046.fsa	198.717	178	734
B, 138	GM808_C12_65R2_046.fsa	199.908	273	1269
B, 139	GM808_C12_65R2_046.fsa	200.814	171	675
B, 140	GM808_C12_65R2_046.fsa	201.719	245	1056
B, 141	GM808_C12_65R2_046.fsa	202.624	411	1934
B, 142	GM808_C12_65R2_046.fsa	203.618	1447	7309
B, 143	GM808_C12_65R2_046.fsa	204.522	144	589
B, 144	GM808_C12_65R2_046.fsa	205.426	231	950
B, 145	GM808_C12_65R2_046.fsa	206.51	882	4314
B, 146	GM808_C12_65R2_046.fsa	207.413	93	326
B, 147	GM808_C12_65R2_046.fsa	208.497	140	615
B, 148	GM808_C12_65R2_046.fsa	209.58	107	483
B, 149	GM808_C12_65R2_046.fsa	210.573	142	655
B, 150	GM808_C12_65R2_046.fsa	211.655	206	927
B, 151	GM808_C12_65R2_046.fsa	212.648	153	668
B, 152	GM808_C12_65R2_046.fsa	213.639	139	590
B, 153	GM808_C12_65R2_046.fsa	214.546	177	815
B, 154	GM808_C12_65R2_046.fsa	215.547	501	2440
B, 155	GM808_C12_65R2_046.fsa	216.729	183	888
B, 156	GM808_C12_65R2_046.fsa	217.547	248	1209
B, 157	GM808_C12_65R2_046.fsa	218.637	198	941
B, 158	GM808_C12_65R2_046.fsa	219.637	110	380
B, 159	GM808_C12_65R2_046.fsa	220.713	800	3864
B, 160	GM808_C12_65R2_046.fsa	221.693	178	746
B, 161	GM808_C12_65R2_046.fsa	222.674	771	3829
B, 162	GM808_C12_65R2_046.fsa	223.744	238	1028
B, 163	GM808_C12_65R2_046.fsa	224.903	723	3872
B, 164	GM808_C12_65R2_046.fsa	225.617	306	1486
B, 165	GM808_C12_65R2_046.fsa	226.598	386	1767
B, 166	GM808_C12_65R2_046.fsa	227.49	196	814
B, 167	GM808_C12_65R2_046.fsa	228.382	98	343
B, 168	GM808_C12_65R2_046.fsa	229.454	1805	9654
B, 169	GM808_C12_65R2_046.fsa	230.257	105	481
B, 170	GM808_C12_65R2_046.fsa	231.239	1658	8797
B, 171	GM808_C12_65R2_046.fsa	232.311	121	478
B, 172	GM808_C12_65R2_046.fsa	233.383	997	5079
B, 173	GM808_C12_65R2_046.fsa	234.545	123	491
B, 174	GM808_C12_65R2_046.fsa	235.439	1289	6642
B, 175	GM808_C12_65R2_046.fsa	236.511	264	1121
B, 176	GM808_C12_65R2_046.fsa	237.674	1059	5512
B, 177	GM808_C12_65R2_046.fsa	238.658	148	603
B, 178	GM808_C12_65R2_046.fsa	239.553	736	3703
B, 179	GM808_C12_65R2_046.fsa	240.738	161	767
B, 180	GM808_C12_65R2_046.fsa	241.661	1603	8600
B, 181	GM808_C12_65R2_046.fsa	242.766	100	408
B, 182	GM808_C12_65R2_046.fsa	243.869	589	3046
B, 183	GM808_C12_65R2_046.fsa	244.971	202	927
B, 184	GM808_C12_65R2_046.fsa	246.071	332	1649
B, 185	GM808_C12_65R2_046.fsa	247.078	578	2979
B, 186	GM808_C12_65R2_046.fsa	247.992	123	586
B, 187	GM808_C12_65R2_046.fsa	249.088	199	992
B, 188	GM808_C12_65R2_046.fsa	250.089	255	1262
B, 189	GM808_C12_65R2_046.fsa	251.149	75	324
B, 190	GM808_C12_65R2_046.fsa	251.943	352	1694
B, 191	GM808_C12_65R2_046.fsa	253	446	2320
B, 192	GM808_C12_65R2_046.fsa	253.967	53	191
B, 193	GM808_C12_65R2_046.fsa	255.109	231	1236
B, 194	GM808_C12_65R2_046.fsa	256.248	192	976
B, 195	GM808_C12_65R2_046.fsa	257.035	122	598
B, 196	GM808_C12_65R2_046.fsa	257.909	34	133
B, 197	GM808_C12_65R2_046.fsa	258.955	185	916
B, 198	GM808_C12_65R2_046.fsa	260	55	232
B, 199	GM808_C12_65R2_046.fsa	260.892	69	297
B, 200	GM808_C12_65R2_046.fsa	261.873	169	850
B, 201	GM808_C12_65R2_046.fsa	262.943	148	774
B, 202	GM808_C12_65R2_046.fsa	263.924	179	980
B, 203	GM808_C12_65R2_046.fsa	264.905	89	405
B, 204	GM808_C12_65R2_046.fsa	265.887	110	527
B, 205	GM808_C12_65R2_046.fsa	266.958	147	751
B, 206	GM808_C12_65R2_046.fsa	267.939	467	2857
B, 207	GM808_C12_65R2_046.fsa	268.743	84	529
B, 208	GM808_C12_65R2_046.fsa	269.814	134	680
B, 209	GM808_C12_65R2_046.fsa	270.796	27	94
B, 210	GM808_C12_65R2_046.fsa	271.779	38	169
B, 211	GM808_C12_65R2_046.fsa	272.761	49	216
B, 212	GM808_C12_65R2_046.fsa	273.744	27	118
B, 213	GM808_C12_65R2_046.fsa	274.905	34	155
B, 214	GM808_C12_65R2_046.fsa	275.888	61	339
B, 215	GM808_C12_65R2_046.fsa	276.692	29	140
B, 216	GM808_C12_65R2_046.fsa	277.228	12	47
B, 217	GM808_C12_65R2_046.fsa	277.675	30	130
B, 218	GM808_C12_65R2_046.fsa	278.659	35	184
B, 219	GM808_C12_65R2_046.fsa	279.642	112	666
B, 220	GM808_C12_65R2_046.fsa	280.882	35	158
B, 221	GM808_C12_65R2_046.fsa	281.675	42	185
B, 222	GM808_C12_65R2_046.fsa	282.82	59	307
B, 223	GM808_C12_65R2_046.fsa	283.7	358	2283
B, 224	GM808_C12_65R2_046.fsa	285.019	52	271
B, 225	GM808_C12_65R2_046.fsa	285.899	76	370
B, 226	GM808_C12_65R2_046.fsa	286.865	116	571
B, 227	GM808_C12_65R2_046.fsa	287.744	79	379
B, 228	GM808_C12_65R2_046.fsa	288.71	643	4191
B, 229	GM808_C12_65R2_046.fsa	289.587	16	44
B, 230	GM808_C12_65R2_046.fsa	290.552	114	543
B, 231	GM808_C12_65R2_046.fsa	291.604	471	2853
B, 232	GM808_C12_65R2_046.fsa	292.831	90	423
B, 233	GM808_C12_65R2_046.fsa	293.794	272	1770
B, 234	GM808_C12_65R2_046.fsa	294.669	874	5634
B, 235	GM808_C12_65R2_046.fsa	295.807	783	5060
B, 236	GM808_C12_65R2_046.fsa	296.943	66	271
B, 237	GM808_C12_65R2_046.fsa	297.73	73	340
B, 238	GM808_C12_65R2_046.fsa	298.952	90	528
B, 239	GM808_C12_65R2_046.fsa	300	14	81
B, 240	GM808_C12_65R2_046.fsa	300.778	26	106
B, 241	GM808_C12_65R2_046.fsa	301.817	100	632
B, 242	GM808_C12_65R2_046.fsa	302.858	492	3254
B, 243	GM808_C12_65R2_046.fsa	303.727	72	439
B, 244	GM808_C12_65R2_046.fsa	305.644	686	4663
B, 245	GM808_C12_65R2_046.fsa	306.78	341	2199
B, 246	GM808_C12_65R2_046.fsa	307.83	64	322
B, 247	GM808_C12_65R2_046.fsa	308.883	158	815
B, 248	GM808_C12_65R2_046.fsa	310.026	34	151
B, 249	GM808_C12_65R2_046.fsa	311.083	583	3868
B, 250	GM808_C12_65R2_046.fsa	312.142	73	426
B, 251	GM808_C12_65R2_046.fsa	313.026	15	53
B, 252	GM808_C12_65R2_046.fsa	314.091	19	96
B, 253	GM808_C12_65R2_046.fsa	315.089	52	191
B, 254	GM808_C12_65R2_046.fsa	316.088	66	304
B, 255	GM808_C12_65R2_046.fsa	317.088	77	386
B, 256	GM808_C12_65R2_046.fsa	317.906	28	106
B, 257	GM808_C12_65R2_046.fsa	318.907	148	882
B, 258	GM808_C12_65R2_046.fsa	319.727	24	71
B, 259	GM808_C12_65R2_046.fsa	320.801	309	2001
B, 260	GM808_C12_65R2_046.fsa	321.958	55	260
B, 261	GM808_C12_65R2_046.fsa	323.113	86	527
B, 262	GM808_C12_65R2_046.fsa	324	670	4619
B, 263	GM808_C12_65R2_046.fsa	325.152	447	3042
B, 264	GM808_C12_65R2_046.fsa	325.949	49	208
B, 265	GM808_C12_65R2_046.fsa	326.922	149	844
B, 266	GM808_C12_65R2_046.fsa	327.806	13	30
B, 267	GM808_C12_65R2_046.fsa	329.129	67	327
B, 268	GM808_C12_65R2_046.fsa	330.099	106	631
B, 269	GM808_C12_65R2_046.fsa	331.243	26	65
B, 270	GM808_C12_65R2_046.fsa	332.211	230	1458
B, 271	GM808_C12_65R2_046.fsa	333.177	333	2332
B, 272	GM808_C12_65R2_046.fsa	334.055	198	1269
B, 273	GM808_C12_65R2_046.fsa	335.107	136	838
B, 274	GM808_C12_65R2_046.fsa	336.07	208	1330
B, 275	GM808_C12_65R2_046.fsa	337.12	108	645
B, 276	GM808_C12_65R2_046.fsa	337.993	172	977
B, 277	GM808_C12_65R2_046.fsa	339.041	126	705
B, 278	GM808_C12_65R2_046.fsa	340	171	1031
B, 279	GM808_C12_65R2_046.fsa	341.062	130	723
B, 280	GM808_C12_65R2_046.fsa	342.035	170	1036
B, 281	GM808_C12_65R2_046.fsa	343.097	113	665
B, 282	GM808_C12_65R2_046.fsa	344.071	172	981
B, 283	GM808_C12_65R2_046.fsa	345.133	113	693
B, 284	GM808_C12_65R2_046.fsa	346.106	158	967
B, 285	GM808_C12_65R2_046.fsa	347.168	116	679
B, 286	GM808_C12_65R2_046.fsa	348.053	148	967
B, 287	GM808_C12_65R2_046.fsa	349.292	107	613
B, 288	GM808_C12_65R2_046.fsa	350.089	191	1239
B, 289	GM808_C12_65R2_046.fsa	351.239	144	879
B, 290	GM808_C12_65R2_046.fsa	352.124	127	859
B, 291	GM808_C12_65R2_046.fsa	353.274	116	751
B, 292	GM808_C12_65R2_046.fsa	354.159	297	2138
B, 293	GM808_C12_65R2_046.fsa	355.31	62	325
B, 294	GM808_C12_65R2_046.fsa	356.46	17	58
B, 295	GM808_C12_65R2_046.fsa	357.522	280	2051
B, 296	GM808_C12_65R2_046.fsa	358.496	52	362
B, 297	GM808_C12_65R2_046.fsa	359.646	31	138
B, 298	GM808_C12_65R2_046.fsa	360.616	25	149
B, 299	GM808_C12_65R2_046.fsa	361.76	16	53
B, 300	GM808_C12_65R2_046.fsa	362.729	44	207
B, 301	GM808_C12_65R2_046.fsa	363.609	41	218
B, 302	GM808_C12_65R2_046.fsa	364.578	28	129
B, 303	GM808_C12_65R2_046.fsa	365.546	97	517
B, 304	GM808_C12_65R2_046.fsa	366.603	46	184
B, 305	GM808_C12_65R2_046.fsa	367.484	108	715
B, 306	GM808_C12_65R2_046.fsa	368.453	124	845
B, 307	GM808_C12_65R2_046.fsa	369.422	182	1130
B, 308	GM808_C12_65R2_046.fsa	370.391	16	47
B, 309	GM808_C12_65R2_046.fsa	371.36	524	3941
B, 310	GM808_C12_65R2_046.fsa	372.506	26	93
B, 311	GM808_C12_65R2_046.fsa	373.652	37	113
B, 312	GM808_C12_65R2_046.fsa	374.621	201	1345
B, 313	GM808_C12_65R2_046.fsa	375.679	262	1916
B, 314	GM808_C12_65R2_046.fsa	376.649	48	294
B, 315	GM808_C12_65R2_046.fsa	377.442	180	1095
B, 316	GM808_C12_65R2_046.fsa	379.471	487	3711
B, 317	GM808_C12_65R2_046.fsa	380.445	21	70
B, 318	GM808_C12_65R2_046.fsa	381.247	41	178
B, 319	GM808_C12_65R2_046.fsa	382.405	209	1379
B, 320	GM808_C12_65R2_046.fsa	383.563	27	144
B, 321	GM808_C12_65R2_046.fsa	384.453	170	1293
B, 322	GM808_C12_65R2_046.fsa	385.61	298	2267
B, 323	GM808_C12_65R2_046.fsa	386.589	59	375
B, 324	GM808_C12_65R2_046.fsa	387.656	109	699
B, 325	GM808_C12_65R2_046.fsa	388.723	174	1421
B, 326	GM808_C12_65R2_046.fsa	389.701	277	2102
B, 327	GM808_C12_65R2_046.fsa	390.59	4	4
B, 328	GM808_C12_65R2_046.fsa	391.834	29	155
B, 329	GM808_C12_65R2_046.fsa	392.811	41	191
B, 330	GM808_C12_65R2_046.fsa	393.788	76	546
B, 331	GM808_C12_65R2_046.fsa	394.676	116	865
B, 332	GM808_C12_65R2_046.fsa	395.83	64	345
B, 333	GM808_C12_65R2_046.fsa	396.718	39	208
B, 334	GM808_C12_65R2_046.fsa	397.783	38	177
B, 335	GM808_C12_65R2_046.fsa	398.936	28	92
B, 336	GM808_C12_65R2_046.fsa	400	173	1265
B, 337	GM808_C12_65R2_046.fsa	400.954	9	26
B, 338	GM808_C12_65R2_046.fsa	402.082	140	1166
B, 339	GM808_C12_65R2_046.fsa	402.951	134	1003
B, 340	GM808_C12_65R2_046.fsa	404.17	45	215
B, 341	GM808_C12_65R2_046.fsa	405.129	79	521
B, 342	GM808_C12_65R2_046.fsa	406.09	264	2024
B, 343	GM808_C12_65R2_046.fsa	406.964	5	16
B, 344	GM808_C12_65R2_046.fsa	408.015	619	5218
B, 345	GM808_C12_65R2_046.fsa	409.682	208	1684
B, 346	GM808_C12_65R2_046.fsa	411.529	307	2340
B, 347	GM808_C12_65R2_046.fsa	412.499	103	756
B, 348	GM808_C12_65R2_046.fsa	413.647	13	37
B, 349	GM808_C12_65R2_046.fsa	414.363	44	251
B, 350	GM808_C12_65R2_046.fsa	415.542	103	587
B, 351	GM808_C12_65R2_046.fsa	416.541	4	12
B, 352	GM808_C12_65R2_046.fsa	417.541	32	157
B, 353	GM808_C12_65R2_046.fsa	418.633	17	36
B, 354	GM808_C12_65R2_046.fsa	419.818	167	1374
B, 355	GM808_C12_65R2_046.fsa	420.625	29	124
B, 356	GM808_C12_65R2_046.fsa	421.874	22	84
B, 357	GM808_C12_65R2_046.fsa	422.944	224	1904
B, 358	GM808_C12_65R2_046.fsa	423.924	32	168
B, 359	GM808_C12_65R2_046.fsa	426.062	123	954
B, 360	GM808_C12_65R2_046.fsa	427.13	23	170
B, 361	GM808_C12_65R2_046.fsa	428.02	7	20
B, 362	GM808_C12_65R2_046.fsa	429.265	101	684
B, 363	GM808_C12_65R2_046.fsa	429.976	21	91
B, 364	GM808_C12_65R2_046.fsa	431.309	6	18
B, 365	GM808_C12_65R2_046.fsa	432.286	77	448
B, 366	GM808_C12_65R2_046.fsa	434.239	137	1239
B, 367	GM808_C12_65R2_046.fsa	435.304	122	1100
B, 368	GM808_C12_65R2_046.fsa	436.19	52	396
B, 369	GM808_C12_65R2_046.fsa	438.229	217	1658
B, 370	GM808_C12_65R2_046.fsa	439.115	17	65
B, 371	GM808_C12_65R2_046.fsa	440.18	62	313
B, 372	GM808_C12_65R2_046.fsa	441.35	150	1271
B, 373	GM808_C12_65R2_046.fsa	442.341	159	1309
B, 374	GM808_C12_65R2_046.fsa	444.054	165	1159
B, 375	GM808_C12_65R2_046.fsa	445.047	8	18
B, 376	GM808_C12_65R2_046.fsa	446.22	280	2448
B, 377	GM808_C12_65R2_046.fsa	447.124	89	611
B, 378	GM808_C12_65R2_046.fsa	447.937	101	666
B, 379	GM808_C12_65R2_046.fsa	449.203	10	12
B, 380	GM808_C12_65R2_046.fsa	449.927	7	17
B, 381	GM808_C12_65R2_046.fsa	451.013	179	1334
B, 382	GM808_C12_65R2_046.fsa	452.191	38	179
B, 383	GM808_C12_65R2_046.fsa	453.188	28	168
B, 384	GM808_C12_65R2_046.fsa	455.546	273	3488
B, 385	GM808_C12_65R2_046.fsa	456.999	176	1829
B, 386	GM808_C12_65R2_046.fsa	457.999	115	951
B, 387	GM808_C12_65R2_046.fsa	459.454	29	116
B, 388	GM808_C12_65R2_046.fsa	460.361	3	6
B, 389	GM808_C12_65R2_046.fsa	461.444	198	1549
B, 390	GM808_C12_65R2_046.fsa	462.257	24	107
B, 391	GM808_C12_65R2_046.fsa	463.522	54	346
B, 392	GM808_C12_65R2_046.fsa	465.332	193	1795
B, 393	GM808_C12_65R2_046.fsa	466.329	425	4129
B, 394	GM808_C12_65R2_046.fsa	469.323	128	1022
B, 395	GM808_C12_65R2_046.fsa	470.414	29	113
B, 396	GM808_C12_65R2_046.fsa	471.142	8	11
B, 397	GM808_C12_65R2_046.fsa	472.143	11	43
B, 398	GM808_C12_65R2_046.fsa	473.328	104	892
B, 399	GM808_C12_65R2_046.fsa	475.335	380	3584
B, 400	GM808_C12_65R2_046.fsa	477.528	219	1883
B, 401	GM808_C12_65R2_046.fsa	478.626	12	26
B, 402	GM808_C12_65R2_046.fsa	479.542	21	123
B, 403	GM808_C12_65R2_046.fsa	480.185	7	16
B, 404	GM808_C12_65R2_046.fsa	481.577	204	1792
B, 405	GM808_C12_65R2_046.fsa	483.527	111	867
B, 406	GM808_C12_65R2_046.fsa	484.55	14	51
O, 1	GM808_C12_65R2_046.fsa	20	5618	55569
O, 2	GM808_C12_65R2_046.fsa	40	4928	36097
O, 3	GM808_C12_65R2_046.fsa	60	9027	51414
O, 4	GM808_C12_65R2_046.fsa	80	5864	33418
O, 5	GM808_C12_65R2_046.fsa	100	9182	48686
O, 6	GM808_C12_65R2_046.fsa	114	10389	55654
O, 7	GM808_C12_65R2_046.fsa	120	8196	44618
O, 8	GM808_C12_65R2_046.fsa	140	6977	34978
O, 9	GM808_C12_65R2_046.fsa	160	7448	38255
O, 10	GM808_C12_65R2_046.fsa	180	9291	46665
O, 11	GM808_C12_65R2_046.fsa	200	7081	37515
O, 12	GM808_C12_65R2_046.fsa	214	7271	38550
O, 13	GM808_C12_65R2_046.fsa	220	5798	31502
O, 14	GM808_C12_65R2_046.fsa	240	8351	46832
O, 15	GM808_C12_65R2_046.fsa	250	3908	22558
O, 16	GM808_C12_65R2_046.fsa	260	6073	36210
O, 17	GM808_C12_65R2_046.fsa	280	6483	40406
O, 18	GM808_C12_65R2_046.fsa	300	6378	42842
O, 19	GM808_C12_65R2_046.fsa	314	4063	28138
O, 20	GM808_C12_65R2_046.fsa	320	4482	31567
O, 21	GM808_C12_65R2_046.fsa	340	5632	41405
O, 22	GM808_C12_65R2_046.fsa	360	4561	35305
O, 23	GM808_C12_65R2_046.fsa	380	3278	26717
O, 24	GM808_C12_65R2_046.fsa	400	4561	38370
O, 25	GM808_C12_65R2_046.fsa	414	4326	37381
O, 26	GM808_C12_65R2_046.fsa	420	4040	36006
O, 27	GM808_C12_65R2_046.fsa	440	4744	44479
O, 28	GM808_C12_65R2_046.fsa	460	5313	49215
O, 29	GM808_C12_65R2_046.fsa	480	5072	48762
O, 30	GM808_C12_65R2_046.fsa	500	2238	21823
O, 31	GM808_C12_65R2_046.fsa	514	2414	24209
O, 32	GM808_C12_65R2_046.fsa	520	5500	54809
O, 33	GM808_C12_65R2_046.fsa	540	4227	45173
O, 34	GM808_C12_65R2_046.fsa	560	2798	30130
O, 35	GM808_C12_65R2_046.fsa	580	4273	46292
O, 36	GM808_C12_65R2_046.fsa	600	2748	30281

## Sheet: 65R3
Dye/Sample Peak	Sample File Name	Size	Height	Area in Point
B, 1	GM808_D01_65R3_005.fsa	55.6716	378	1660
B, 2	GM808_D01_65R3_005.fsa	56.9257	478	2332
B, 3	GM808_D01_65R3_005.fsa	57.7539	290	1341
B, 4	GM808_D01_65R3_005.fsa	58.8826	1857	9105
B, 5	GM808_D01_65R3_005.fsa	60.423	273	1196
B, 6	GM808_D01_65R3_005.fsa	61.2675	146	566
B, 7	GM808_D01_65R3_005.fsa	62.53	242	1078
B, 8	GM808_D01_65R3_005.fsa	63.9967	58	221
B, 9	GM808_D01_65R3_005.fsa	65.2486	93	395
B, 10	GM808_D01_65R3_005.fsa	66.3919	65	280
B, 11	GM808_D01_65R3_005.fsa	67.3243	110	472
B, 12	GM808_D01_65R3_005.fsa	68.254	67	349
B, 13	GM808_D01_65R3_005.fsa	68.9752	55	229
B, 14	GM808_D01_65R3_005.fsa	70.3104	177	841
B, 15	GM808_D01_65R3_005.fsa	71.4357	87	398
B, 16	GM808_D01_65R3_005.fsa	72.7606	175	816
B, 17	GM808_D01_65R3_005.fsa	73.9787	371	1696
B, 18	GM808_D01_65R3_005.fsa	75.2931	150	619
B, 19	GM808_D01_65R3_005.fsa	76.1999	144	632
B, 20	GM808_D01_65R3_005.fsa	77.104	396	1706
B, 21	GM808_D01_65R3_005.fsa	78.2056	203	810
B, 22	GM808_D01_65R3_005.fsa	79.3034	280	1214
B, 23	GM808_D01_65R3_005.fsa	80.2967	1054	4946
B, 24	GM808_D01_65R3_005.fsa	81.3834	120	509
B, 25	GM808_D01_65R3_005.fsa	82.7643	175	778
B, 26	GM808_D01_65R3_005.fsa	83.7489	252	1208
B, 27	GM808_D01_65R3_005.fsa	84.5357	132	642
B, 28	GM808_D01_65R3_005.fsa	86.0087	282	1419
B, 29	GM808_D01_65R3_005.fsa	86.695	509	2732
B, 30	GM808_D01_65R3_005.fsa	87.5766	1111	5328
B, 31	GM808_D01_65R3_005.fsa	88.2614	75	294
B, 32	GM808_D01_65R3_005.fsa	89.7269	207	948
B, 33	GM808_D01_65R3_005.fsa	90.7997	288	1300
B, 34	GM808_D01_65R3_005.fsa	91.9682	472	2212
B, 35	GM808_D01_65R3_005.fsa	93.1349	152	681
B, 36	GM808_D01_65R3_005.fsa	94.3967	280	1311
B, 37	GM808_D01_65R3_005.fsa	95.1721	76	370
B, 38	GM808_D01_65R3_005.fsa	96.237	83	344
B, 39	GM808_D01_65R3_005.fsa	97.3003	328	1415
B, 40	GM808_D01_65R3_005.fsa	98.4585	526	2422
B, 41	GM808_D01_65R3_005.fsa	99.326	88	445
B, 42	GM808_D01_65R3_005.fsa	100.099	236	1080
B, 43	GM808_D01_65R3_005.fsa	101.286	212	928
B, 44	GM808_D01_65R3_005.fsa	102.469	310	1388
B, 45	GM808_D01_65R3_005.fsa	103.648	186	908
B, 46	GM808_D01_65R3_005.fsa	104.53	406	1831
B, 47	GM808_D01_65R3_005.fsa	105.897	317	1434
B, 48	GM808_D01_65R3_005.fsa	106.968	51	234
B, 49	GM808_D01_65R3_005.fsa	107.939	402	1832
B, 50	GM808_D01_65R3_005.fsa	109.198	318	1484
B, 51	GM808_D01_65R3_005.fsa	109.971	82	329
B, 52	GM808_D01_65R3_005.fsa	111.126	397	1890
B, 53	GM808_D01_65R3_005.fsa	112.182	929	4338
B, 54	GM808_D01_65R3_005.fsa	113.331	195	911
B, 55	GM808_D01_65R3_005.fsa	114.558	788	3646
B, 56	GM808_D01_65R3_005.fsa	115.673	293	1290
B, 57	GM808_D01_65R3_005.fsa	116.875	885	3974
B, 58	GM808_D01_65R3_005.fsa	117.889	581	2504
B, 59	GM808_D01_65R3_005.fsa	118.992	1114	5150
B, 60	GM808_D01_65R3_005.fsa	120	160	604
B, 61	GM808_D01_65R3_005.fsa	120.822	1241	5636
B, 62	GM808_D01_65R3_005.fsa	121.826	216	843
B, 63	GM808_D01_65R3_005.fsa	123.013	1675	7726
B, 64	GM808_D01_65R3_005.fsa	123.925	200	771
B, 65	GM808_D01_65R3_005.fsa	125.112	574	2497
B, 66	GM808_D01_65R3_005.fsa	126.117	680	3032
B, 67	GM808_D01_65R3_005.fsa	127.212	1082	4879
B, 68	GM808_D01_65R3_005.fsa	128.217	457	1908
B, 69	GM808_D01_65R3_005.fsa	129.313	706	3144
B, 70	GM808_D01_65R3_005.fsa	130.317	501	2134
B, 71	GM808_D01_65R3_005.fsa	131.413	344	1459
B, 72	GM808_D01_65R3_005.fsa	132.235	151	558
B, 73	GM808_D01_65R3_005.fsa	133.331	212	888
B, 74	GM808_D01_65R3_005.fsa	134.427	529	2474
B, 75	GM808_D01_65R3_005.fsa	135.432	533	2574
B, 76	GM808_D01_65R3_005.fsa	136.254	178	805
B, 77	GM808_D01_65R3_005.fsa	137.35	254	1100
B, 78	GM808_D01_65R3_005.fsa	138.447	444	2003
B, 79	GM808_D01_65R3_005.fsa	139.269	1809	8605
B, 80	GM808_D01_65R3_005.fsa	140.186	125	508
B, 81	GM808_D01_65R3_005.fsa	141.118	390	1780
B, 82	GM808_D01_65R3_005.fsa	142.049	115	411
B, 83	GM808_D01_65R3_005.fsa	142.98	152	623
B, 84	GM808_D01_65R3_005.fsa	144.19	88	322
B, 85	GM808_D01_65R3_005.fsa	145.121	232	1040
B, 86	GM808_D01_65R3_005.fsa	146.144	83	391
B, 87	GM808_D01_65R3_005.fsa	146.889	1256	5894
B, 88	GM808_D01_65R3_005.fsa	148.099	290	1320
B, 89	GM808_D01_65R3_005.fsa	149.122	153	682
B, 90	GM808_D01_65R3_005.fsa	149.959	84	329
B, 91	GM808_D01_65R3_005.fsa	150.982	276	1266
B, 92	GM808_D01_65R3_005.fsa	151.912	51	198
B, 93	GM808_D01_65R3_005.fsa	153.028	47	200
B, 94	GM808_D01_65R3_005.fsa	154.144	78	339
B, 95	GM808_D01_65R3_005.fsa	155.167	107	466
B, 96	GM808_D01_65R3_005.fsa	156.189	112	556
B, 97	GM808_D01_65R3_005.fsa	157.119	178	811
B, 98	GM808_D01_65R3_005.fsa	158.327	75	331
B, 99	GM808_D01_65R3_005.fsa	159.257	389	1925
B, 100	GM808_D01_65R3_005.fsa	160.275	463	2157
B, 101	GM808_D01_65R3_005.fsa	161.373	67	302
B, 102	GM808_D01_65R3_005.fsa	162.47	66	250
B, 103	GM808_D01_65R3_005.fsa	163.474	156	699
B, 104	GM808_D01_65R3_005.fsa	164.479	506	2364
B, 105	GM808_D01_65R3_005.fsa	165.573	379	1759
B, 106	GM808_D01_65R3_005.fsa	166.667	335	1541
B, 107	GM808_D01_65R3_005.fsa	167.76	146	569
B, 108	GM808_D01_65R3_005.fsa	168.761	92	379
B, 109	GM808_D01_65R3_005.fsa	169.58	63	252
B, 110	GM808_D01_65R3_005.fsa	170.489	74	270
B, 111	GM808_D01_65R3_005.fsa	171.398	88	399
B, 112	GM808_D01_65R3_005.fsa	172.578	83	366
B, 113	GM808_D01_65R3_005.fsa	173.213	114	452
B, 114	GM808_D01_65R3_005.fsa	174.21	156	655
B, 115	GM808_D01_65R3_005.fsa	175.026	75	231
B, 116	GM808_D01_65R3_005.fsa	176.022	404	1815
B, 117	GM808_D01_65R3_005.fsa	177.018	137	602
B, 118	GM808_D01_65R3_005.fsa	177.922	70	282
B, 119	GM808_D01_65R3_005.fsa	179.006	186	852
B, 120	GM808_D01_65R3_005.fsa	180	123	594
B, 121	GM808_D01_65R3_005.fsa	181.183	112	516
B, 122	GM808_D01_65R3_005.fsa	182.183	184	934
B, 123	GM808_D01_65R3_005.fsa	183.091	124	576
B, 124	GM808_D01_65R3_005.fsa	184.272	134	646
B, 125	GM808_D01_65R3_005.fsa	185.089	224	1089
B, 126	GM808_D01_65R3_005.fsa	186.087	392	1890
B, 127	GM808_D01_65R3_005.fsa	187.265	120	539
B, 128	GM808_D01_65R3_005.fsa	188.534	457	2109
B, 129	GM808_D01_65R3_005.fsa	189.439	436	2095
B, 130	GM808_D01_65R3_005.fsa	190.615	233	1077
B, 131	GM808_D01_65R3_005.fsa	191.429	497	2253
B, 132	GM808_D01_65R3_005.fsa	192.514	440	2003
B, 133	GM808_D01_65R3_005.fsa	193.599	685	3088
B, 134	GM808_D01_65R3_005.fsa	194.682	274	1180
B, 135	GM808_D01_65R3_005.fsa	195.675	327	1452
B, 136	GM808_D01_65R3_005.fsa	196.577	97	373
B, 137	GM808_D01_65R3_005.fsa	197.568	305	1287
B, 138	GM808_D01_65R3_005.fsa	198.649	177	700
B, 139	GM808_D01_65R3_005.fsa	199.82	286	1220
B, 140	GM808_D01_65R3_005.fsa	200.714	153	621
B, 141	GM808_D01_65R3_005.fsa	201.607	213	905
B, 142	GM808_D01_65R3_005.fsa	202.5	365	1646
B, 143	GM808_D01_65R3_005.fsa	203.482	1355	6506
B, 144	GM808_D01_65R3_005.fsa	204.374	133	511
B, 145	GM808_D01_65R3_005.fsa	205.266	218	887
B, 146	GM808_D01_65R3_005.fsa	206.426	808	3997
B, 147	GM808_D01_65R3_005.fsa	207.318	99	410
B, 148	GM808_D01_65R3_005.fsa	208.387	104	428
B, 149	GM808_D01_65R3_005.fsa	209.457	91	401
B, 150	GM808_D01_65R3_005.fsa	210.526	136	625
B, 151	GM808_D01_65R3_005.fsa	211.595	194	843
B, 152	GM808_D01_65R3_005.fsa	212.575	124	527
B, 153	GM808_D01_65R3_005.fsa	213.555	123	560
B, 154	GM808_D01_65R3_005.fsa	214.448	166	707
B, 155	GM808_D01_65R3_005.fsa	215.434	459	2273
B, 156	GM808_D01_65R3_005.fsa	216.688	166	908
B, 157	GM808_D01_65R3_005.fsa	217.494	241	1225
B, 158	GM808_D01_65R3_005.fsa	218.569	198	904
B, 159	GM808_D01_65R3_005.fsa	219.642	98	387
B, 160	GM808_D01_65R3_005.fsa	220.618	756	3737
B, 161	GM808_D01_65R3_005.fsa	221.589	174	809
B, 162	GM808_D01_65R3_005.fsa	222.559	724	3600
B, 163	GM808_D01_65R3_005.fsa	223.618	238	1031
B, 164	GM808_D01_65R3_005.fsa	224.853	722	3775
B, 165	GM808_D01_65R3_005.fsa	225.558	300	1556
B, 166	GM808_D01_65R3_005.fsa	226.528	379	1736
B, 167	GM808_D01_65R3_005.fsa	227.498	186	833
B, 168	GM808_D01_65R3_005.fsa	228.379	83	329
B, 169	GM808_D01_65R3_005.fsa	229.436	1659	8865
B, 170	GM808_D01_65R3_005.fsa	230.229	95	385
B, 171	GM808_D01_65R3_005.fsa	231.286	1545	8038
B, 172	GM808_D01_65R3_005.fsa	232.343	99	408
B, 173	GM808_D01_65R3_005.fsa	233.312	933	4792
B, 174	GM808_D01_65R3_005.fsa	234.457	134	542
B, 175	GM808_D01_65R3_005.fsa	235.425	1214	6377
B, 176	GM808_D01_65R3_005.fsa	236.481	257	1188
B, 177	GM808_D01_65R3_005.fsa	237.625	1005	5198
B, 178	GM808_D01_65R3_005.fsa	238.593	146	655
B, 179	GM808_D01_65R3_005.fsa	239.56	696	3506
B, 180	GM808_D01_65R3_005.fsa	240.628	149	736
B, 181	GM808_D01_65R3_005.fsa	241.613	1450	7939
B, 182	GM808_D01_65R3_005.fsa	242.598	95	434
B, 183	GM808_D01_65R3_005.fsa	243.85	521	2702
B, 184	GM808_D01_65R3_005.fsa	244.832	193	792
B, 185	GM808_D01_65R3_005.fsa	245.903	266	1372
B, 186	GM808_D01_65R3_005.fsa	246.795	500	2494
B, 187	GM808_D01_65R3_005.fsa	247.775	115	434
B, 188	GM808_D01_65R3_005.fsa	248.844	193	962
B, 189	GM808_D01_65R3_005.fsa	250	257	1329
B, 190	GM808_D01_65R3_005.fsa	251.049	74	379
B, 191	GM808_D01_65R3_005.fsa	251.835	320	1683
B, 192	GM808_D01_65R3_005.fsa	252.882	412	2173
B, 193	GM808_D01_65R3_005.fsa	253.927	48	205
B, 194	GM808_D01_65R3_005.fsa	255.058	224	1167
B, 195	GM808_D01_65R3_005.fsa	256.101	167	868
B, 196	GM808_D01_65R3_005.fsa	257.056	130	613
B, 197	GM808_D01_65R3_005.fsa	257.836	28	128
B, 198	GM808_D01_65R3_005.fsa	258.875	176	913
B, 199	GM808_D01_65R3_005.fsa	259.914	44	215
B, 200	GM808_D01_65R3_005.fsa	260.787	47	240
B, 201	GM808_D01_65R3_005.fsa	261.837	142	777
B, 202	GM808_D01_65R3_005.fsa	262.887	125	646
B, 203	GM808_D01_65R3_005.fsa	263.936	157	832
B, 204	GM808_D01_65R3_005.fsa	264.81	75	327
B, 205	GM808_D01_65R3_005.fsa	265.684	95	467
B, 206	GM808_D01_65R3_005.fsa	266.908	115	591
B, 207	GM808_D01_65R3_005.fsa	267.869	425	2467
B, 208	GM808_D01_65R3_005.fsa	268.83	80	421
B, 209	GM808_D01_65R3_005.fsa	269.703	106	589
B, 210	GM808_D01_65R3_005.fsa	270.751	20	76
B, 211	GM808_D01_65R3_005.fsa	271.712	30	127
B, 212	GM808_D01_65R3_005.fsa	272.672	34	168
B, 213	GM808_D01_65R3_005.fsa	273.632	25	91
B, 214	GM808_D01_65R3_005.fsa	274.767	43	214
B, 215	GM808_D01_65R3_005.fsa	275.552	63	358
B, 216	GM808_D01_65R3_005.fsa	276.599	30	138
B, 217	GM808_D01_65R3_005.fsa	278.692	36	179
B, 218	GM808_D01_65R3_005.fsa	279.564	103	617
B, 219	GM808_D01_65R3_005.fsa	280.693	46	194
B, 220	GM808_D01_65R3_005.fsa	281.558	41	225
B, 221	GM808_D01_65R3_005.fsa	282.596	43	215
B, 222	GM808_D01_65R3_005.fsa	283.634	328	1989
B, 223	GM808_D01_65R3_005.fsa	284.93	49	259
B, 224	GM808_D01_65R3_005.fsa	285.707	57	325
B, 225	GM808_D01_65R3_005.fsa	286.657	104	516
B, 226	GM808_D01_65R3_005.fsa	287.693	60	312
B, 227	GM808_D01_65R3_005.fsa	288.642	590	3741
B, 228	GM808_D01_65R3_005.fsa	289.504	16	41
B, 229	GM808_D01_65R3_005.fsa	290.453	99	504
B, 230	GM808_D01_65R3_005.fsa	291.487	440	2561
B, 231	GM808_D01_65R3_005.fsa	292.693	100	464
B, 232	GM808_D01_65R3_005.fsa	293.726	261	1525
B, 233	GM808_D01_65R3_005.fsa	294.586	784	5233
B, 234	GM808_D01_65R3_005.fsa	295.704	724	4627
B, 235	GM808_D01_65R3_005.fsa	296.822	61	257
B, 236	GM808_D01_65R3_005.fsa	297.595	59	292
B, 237	GM808_D01_65R3_005.fsa	298.798	84	488
B, 238	GM808_D01_65R3_005.fsa	299.828	15	45
B, 239	GM808_D01_65R3_005.fsa	300.678	24	127
B, 240	GM808_D01_65R3_005.fsa	301.782	107	674
B, 241	GM808_D01_65R3_005.fsa	302.718	435	3108
B, 242	GM808_D01_65R3_005.fsa	303.656	79	477
B, 243	GM808_D01_65R3_005.fsa	305.536	593	4064
B, 244	GM808_D01_65R3_005.fsa	306.565	301	1913
B, 245	GM808_D01_65R3_005.fsa	307.768	50	243
B, 246	GM808_D01_65R3_005.fsa	308.715	116	648
B, 247	GM808_D01_65R3_005.fsa	309.923	30	126
B, 248	GM808_D01_65R3_005.fsa	310.961	516	3549
B, 249	GM808_D01_65R3_005.fsa	311.914	68	431
B, 250	GM808_D01_65R3_005.fsa	312.956	11	44
B, 251	GM808_D01_65R3_005.fsa	313.826	21	106
B, 252	GM808_D01_65R3_005.fsa	314.894	47	246
B, 253	GM808_D01_65R3_005.fsa	315.878	58	340
B, 254	GM808_D01_65R3_005.fsa	316.952	77	416
B, 255	GM808_D01_65R3_005.fsa	317.848	30	151
B, 256	GM808_D01_65R3_005.fsa	318.744	143	852
B, 257	GM808_D01_65R3_005.fsa	319.641	17	38
B, 258	GM808_D01_65R3_005.fsa	320.786	277	1894
B, 259	GM808_D01_65R3_005.fsa	321.833	59	277
B, 260	GM808_D01_65R3_005.fsa	323.053	75	471
B, 261	GM808_D01_65R3_005.fsa	323.922	604	4201
B, 262	GM808_D01_65R3_005.fsa	325.051	396	2894
B, 263	GM808_D01_65R3_005.fsa	325.832	42	200
B, 264	GM808_D01_65R3_005.fsa	326.958	130	748
B, 265	GM808_D01_65R3_005.fsa	327.91	14	51
B, 266	GM808_D01_65R3_005.fsa	329.033	62	283
B, 267	GM808_D01_65R3_005.fsa	330.154	98	626
B, 268	GM808_D01_65R3_005.fsa	331.188	19	37
B, 269	GM808_D01_65R3_005.fsa	332.048	201	1232
B, 270	GM808_D01_65R3_005.fsa	333.165	284	1922
B, 271	GM808_D01_65R3_005.fsa	333.937	154	1080
B, 272	GM808_D01_65R3_005.fsa	335.051	117	696
B, 273	GM808_D01_65R3_005.fsa	335.906	196	1182
B, 274	GM808_D01_65R3_005.fsa	336.932	97	490
B, 275	GM808_D01_65R3_005.fsa	337.871	139	779
B, 276	GM808_D01_65R3_005.fsa	338.979	108	689
B, 277	GM808_D01_65R3_005.fsa	339.915	158	971
B, 278	GM808_D01_65R3_005.fsa	340.953	114	686
B, 279	GM808_D01_65R3_005.fsa	341.907	164	1049
B, 280	GM808_D01_65R3_005.fsa	342.946	100	628
B, 281	GM808_D01_65R3_005.fsa	343.899	155	1029
B, 282	GM808_D01_65R3_005.fsa	345.026	104	624
B, 283	GM808_D01_65R3_005.fsa	345.978	141	875
B, 284	GM808_D01_65R3_005.fsa	347.104	87	543
B, 285	GM808_D01_65R3_005.fsa	347.884	120	794
B, 286	GM808_D01_65R3_005.fsa	349.096	88	552
B, 287	GM808_D01_65R3_005.fsa	350.049	182	1226
B, 288	GM808_D01_65R3_005.fsa	351.174	134	873
B, 289	GM808_D01_65R3_005.fsa	351.953	126	791
B, 290	GM808_D01_65R3_005.fsa	353.165	108	717
B, 291	GM808_D01_65R3_005.fsa	354.03	262	1884
B, 292	GM808_D01_65R3_005.fsa	355.242	63	333
B, 293	GM808_D01_65R3_005.fsa	356.194	15	42
B, 294	GM808_D01_65R3_005.fsa	357.318	244	2019
B, 295	GM808_D01_65R3_005.fsa	358.53	65	394
B, 296	GM808_D01_65R3_005.fsa	359.395	27	153
B, 297	GM808_D01_65R3_005.fsa	360.687	34	137
B, 298	GM808_D01_65R3_005.fsa	361.545	9	35
B, 299	GM808_D01_65R3_005.fsa	362.575	42	222
B, 300	GM808_D01_65R3_005.fsa	363.605	47	215
B, 301	GM808_D01_65R3_005.fsa	364.378	29	122
B, 302	GM808_D01_65R3_005.fsa	365.494	100	535
B, 303	GM808_D01_65R3_005.fsa	366.352	36	188
B, 304	GM808_D01_65R3_005.fsa	367.382	102	711
B, 305	GM808_D01_65R3_005.fsa	368.24	121	874
B, 306	GM808_D01_65R3_005.fsa	369.27	155	1086
B, 307	GM808_D01_65R3_005.fsa	370.215	9	9
B, 308	GM808_D01_65R3_005.fsa	371.245	492	3743
B, 309	GM808_D01_65R3_005.fsa	372.361	26	83
B, 310	GM808_D01_65R3_005.fsa	373.562	27	111
B, 311	GM808_D01_65R3_005.fsa	374.592	179	1270
B, 312	GM808_D01_65R3_005.fsa	375.451	230	1748
B, 313	GM808_D01_65R3_005.fsa	376.481	44	319
B, 314	GM808_D01_65R3_005.fsa	377.339	158	1080
B, 315	GM808_D01_65R3_005.fsa	378.283	5	8
B, 316	GM808_D01_65R3_005.fsa	379.313	443	3511
B, 317	GM808_D01_65R3_005.fsa	381.208	25	131
B, 318	GM808_D01_65R3_005.fsa	382.244	183	1281
B, 319	GM808_D01_65R3_005.fsa	383.453	23	139
B, 320	GM808_D01_65R3_005.fsa	384.317	146	1129
B, 321	GM808_D01_65R3_005.fsa	385.354	275	2120
B, 322	GM808_D01_65R3_005.fsa	386.219	48	331
B, 323	GM808_D01_65R3_005.fsa	387.603	85	532
B, 324	GM808_D01_65R3_005.fsa	388.468	153	1301
B, 325	GM808_D01_65R3_005.fsa	389.507	243	1899
B, 326	GM808_D01_65R3_005.fsa	391.412	25	114
B, 327	GM808_D01_65R3_005.fsa	392.365	24	144
B, 328	GM808_D01_65R3_005.fsa	393.578	69	438
B, 329	GM808_D01_65R3_005.fsa	394.532	98	709
B, 330	GM808_D01_65R3_005.fsa	395.573	54	313
B, 331	GM808_D01_65R3_005.fsa	396.527	40	208
B, 332	GM808_D01_65R3_005.fsa	397.829	32	173
B, 333	GM808_D01_65R3_005.fsa	398.871	15	42
B, 334	GM808_D01_65R3_005.fsa	399.826	150	1231
B, 335	GM808_D01_65R3_005.fsa	400.771	7	26
B, 336	GM808_D01_65R3_005.fsa	401.972	114	944
B, 337	GM808_D01_65R3_005.fsa	402.832	129	944
B, 338	GM808_D01_65R3_005.fsa	403.953	37	189
B, 339	GM808_D01_65R3_005.fsa	405.943	214	1869
B, 340	GM808_D01_65R3_005.fsa	406.899	3	6
B, 341	GM808_D01_65R3_005.fsa	407.943	568	4976
B, 342	GM808_D01_65R3_005.fsa	409.69	203	1836
B, 343	GM808_D01_65R3_005.fsa	411.532	258	2147
B, 344	GM808_D01_65R3_005.fsa	412.5	101	757
B, 345	GM808_D01_65R3_005.fsa	413.382	16	72
B, 346	GM808_D01_65R3_005.fsa	414.272	41	248
B, 347	GM808_D01_65R3_005.fsa	415.36	90	543
B, 348	GM808_D01_65R3_005.fsa	416.449	6	10
B, 349	GM808_D01_65R3_005.fsa	417.631	27	132
B, 350	GM808_D01_65R3_005.fsa	418.45	6	27
B, 351	GM808_D01_65R3_005.fsa	419.726	135	1155
B, 352	GM808_D01_65R3_005.fsa	421.872	20	58
B, 353	GM808_D01_65R3_005.fsa	422.852	202	1772
B, 354	GM808_D01_65R3_005.fsa	423.832	27	133
B, 355	GM808_D01_65R3_005.fsa	425.968	113	966
B, 356	GM808_D01_65R3_005.fsa	427.125	25	139
B, 357	GM808_D01_65R3_005.fsa	428.015	5	16
B, 358	GM808_D01_65R3_005.fsa	429.171	80	593
B, 359	GM808_D01_65R3_005.fsa	430.06	32	99
B, 360	GM808_D01_65R3_005.fsa	430.415	20	64
B, 361	GM808_D01_65R3_005.fsa	431.837	90	684
B, 362	GM808_D01_65R3_005.fsa	432.547	82	642
B, 363	GM808_D01_65R3_005.fsa	434.146	76	571
B, 364	GM808_D01_65R3_005.fsa	435.211	66	447
B, 365	GM808_D01_65R3_005.fsa	436.187	27	102
B, 366	GM808_D01_65R3_005.fsa	436.719	6	21
B, 367	GM808_D01_65R3_005.fsa	438.05	190	1442
B, 368	GM808_D01_65R3_005.fsa	439.202	12	46
B, 369	GM808_D01_65R3_005.fsa	440.091	54	299
B, 370	GM808_D01_65R3_005.fsa	441.178	137	1259
B, 371	GM808_D01_65R3_005.fsa	442.175	148	1314
B, 372	GM808_D01_65R3_005.fsa	443.989	145	1017
B, 373	GM808_D01_65R3_005.fsa	444.806	2	5
B, 374	GM808_D01_65R3_005.fsa	446.168	242	2813
B, 375	GM808_D01_65R3_005.fsa	447.984	89	796
B, 376	GM808_D01_65R3_005.fsa	449.256	4	8
B, 377	GM808_D01_65R3_005.fsa	449.801	3	6
B, 378	GM808_D01_65R3_005.fsa	450.983	141	1122
B, 379	GM808_D01_65R3_005.fsa	452.075	14	69
B, 380	GM808_D01_65R3_005.fsa	453.349	48	279
B, 381	GM808_D01_65R3_005.fsa	454.077	89	853
B, 382	GM808_D01_65R3_005.fsa	455.17	191	2000
B, 383	GM808_D01_65R3_005.fsa	457.447	37	120
B, 384	GM808_D01_65R3_005.fsa	457.994	22	94
B, 385	GM808_D01_65R3_005.fsa	459.453	38	246
B, 386	GM808_D01_65R3_005.fsa	461.35	177	1676
B, 387	GM808_D01_65R3_005.fsa	462.25	23	99
B, 388	GM808_D01_65R3_005.fsa	463.33	42	215
B, 389	GM808_D01_65R3_005.fsa	464.411	30	99
B, 390	GM808_D01_65R3_005.fsa	465.401	140	1313
B, 391	GM808_D01_65R3_005.fsa	466.391	369	3685
B, 392	GM808_D01_65R3_005.fsa	467.562	19	55
B, 393	GM808_D01_65R3_005.fsa	469.183	94	771
B, 394	GM808_D01_65R3_005.fsa	470.445	17	47
B, 395	GM808_D01_65R3_005.fsa	471.075	10	32
B, 396	GM808_D01_65R3_005.fsa	472.157	10	20
B, 397	GM808_D01_65R3_005.fsa	473.328	102	835
B, 398	GM808_D01_65R3_005.fsa	475.311	345	3325
B, 399	GM808_D01_65R3_005.fsa	477.565	190	1898
B, 400	GM808_D01_65R3_005.fsa	479.188	19	59
B, 401	GM808_D01_65R3_005.fsa	481.456	174	1757
B, 402	GM808_D01_65R3_005.fsa	483.55	97	898
O, 1	GM808_D01_65R3_005.fsa	20	4929	48899
O, 2	GM808_D01_65R3_005.fsa	40	4222	30845
O, 3	GM808_D01_65R3_005.fsa	60	7742	42867
O, 4	GM808_D01_65R3_005.fsa	80	5010	27921
O, 5	GM808_D01_65R3_005.fsa	100	7863	41041
O, 6	GM808_D01_65R3_005.fsa	114	8761	46039
O, 7	GM808_D01_65R3_005.fsa	120	7028	36832
O, 8	GM808_D01_65R3_005.fsa	140	5793	29799
O, 9	GM808_D01_65R3_005.fsa	160	6359	33308
O, 10	GM808_D01_65R3_005.fsa	180	7998	40648
O, 11	GM808_D01_65R3_005.fsa	200	6383	33627
O, 12	GM808_D01_65R3_005.fsa	214	6394	33992
O, 13	GM808_D01_65R3_005.fsa	220	5117	28434
O, 14	GM808_D01_65R3_005.fsa	240	7222	41874
O, 15	GM808_D01_65R3_005.fsa	250	3325	20010
O, 16	GM808_D01_65R3_005.fsa	260	5280	32335
O, 17	GM808_D01_65R3_005.fsa	280	5570	35861
O, 18	GM808_D01_65R3_005.fsa	300	5405	36832
O, 19	GM808_D01_65R3_005.fsa	314	3489	25032
O, 20	GM808_D01_65R3_005.fsa	320	3813	28254
O, 21	GM808_D01_65R3_005.fsa	340	4773	37337
O, 22	GM808_D01_65R3_005.fsa	360	4000	32502
O, 23	GM808_D01_65R3_005.fsa	380	2848	24638
O, 24	GM808_D01_65R3_005.fsa	400	4015	35860
O, 25	GM808_D01_65R3_005.fsa	414	3676	33116
O, 26	GM808_D01_65R3_005.fsa	420	3461	31395
O, 27	GM808_D01_65R3_005.fsa	440	4069	39250
O, 28	GM808_D01_65R3_005.fsa	460	4455	44070
O, 29	GM808_D01_65R3_005.fsa	480	4297	43862
O, 30	GM808_D01_65R3_005.fsa	500	1893	19975
O, 31	GM808_D01_65R3_005.fsa	514	2068	22732
O, 32	GM808_D01_65R3_005.fsa	520	4699	50931
O, 33	GM808_D01_65R3_005.fsa	540	3728	42022
O, 34	GM808_D01_65R3_005.fsa	560	2418	27904
O, 35	GM808_D01_65R3_005.fsa	580	3712	43600
O, 36	GM808_D01_65R3_005.fsa	600	2447	28700

## Sheet: 65R4
Dye/Sample Peak	Sample File Name	Size	Height	Area in Point
B, 1	GM808_D02_65R4_005.fsa	55.7724	1521	6577
B, 2	GM808_D02_65R4_005.fsa	57.0263	2004	9277
B, 3	GM808_D02_65R4_005.fsa	57.8545	1200	5502
B, 4	GM808_D02_65R4_005.fsa	58.9834	7775	37801
B, 5	GM808_D02_65R4_005.fsa	60.5295	1058	4500
B, 6	GM808_D02_65R4_005.fsa	61.3752	507	2031
B, 7	GM808_D02_65R4_005.fsa	62.6401	1027	4533
B, 8	GM808_D02_65R4_005.fsa	64.1102	137	565
B, 9	GM808_D02_65R4_005.fsa	65.3656	303	1314
B, 10	GM808_D02_65R4_005.fsa	66.4085	215	925
B, 11	GM808_D02_65R4_005.fsa	67.4484	344	1508
B, 12	GM808_D02_65R4_005.fsa	68.4853	206	990
B, 13	GM808_D02_65R4_005.fsa	69.106	166	704
B, 14	GM808_D02_65R4_005.fsa	70.3443	716	3237
B, 15	GM808_D02_65R4_005.fsa	71.5783	288	1310
B, 16	GM808_D02_65R4_005.fsa	72.9105	709	3139
B, 17	GM808_D02_65R4_005.fsa	74.0338	1562	7474
B, 18	GM808_D02_65R4_005.fsa	75.357	563	2118
B, 19	GM808_D02_65R4_005.fsa	76.2701	591	2253
B, 20	GM808_D02_65R4_005.fsa	77.181	1644	6847
B, 21	GM808_D02_65R4_005.fsa	78.2911	859	3432
B, 22	GM808_D02_65R4_005.fsa	79.3978	1082	4581
B, 23	GM808_D02_65R4_005.fsa	80.301	4677	21040
B, 24	GM808_D02_65R4_005.fsa	81.5039	515	1938
B, 25	GM808_D02_65R4_005.fsa	82.8047	585	2423
B, 26	GM808_D02_65R4_005.fsa	83.704	930	4212
B, 27	GM808_D02_65R4_005.fsa	84.7019	439	1973
B, 28	GM808_D02_65R4_005.fsa	85.9972	1115	5652
B, 29	GM808_D02_65R4_005.fsa	86.6937	2068	10439
B, 30	GM808_D02_65R4_005.fsa	87.6876	4490	22266
B, 31	GM808_D02_65R4_005.fsa	89.7705	794	3671
B, 32	GM808_D02_65R4_005.fsa	90.8591	1131	5112
B, 33	GM808_D02_65R4_005.fsa	91.9462	1946	9079
B, 34	GM808_D02_65R4_005.fsa	93.2289	577	2514
B, 35	GM808_D02_65R4_005.fsa	94.411	1104	4996
B, 36	GM808_D02_65R4_005.fsa	95.1979	309	1458
B, 37	GM808_D02_65R4_005.fsa	96.3768	255	998
B, 38	GM808_D02_65R4_005.fsa	97.3578	1336	5781
B, 39	GM808_D02_65R4_005.fsa	98.6312	2249	10138
B, 40	GM808_D02_65R4_005.fsa	99.4137	292	1373
B, 41	GM808_D02_65R4_005.fsa	100.099	1004	4559
B, 42	GM808_D02_65R4_005.fsa	101.287	824	3521
B, 43	GM808_D02_65R4_005.fsa	102.472	1304	5770
B, 44	GM808_D02_65R4_005.fsa	103.655	716	3237
B, 45	GM808_D02_65R4_005.fsa	104.54	1723	7642
B, 46	GM808_D02_65R4_005.fsa	105.915	1334	5957
B, 47	GM808_D02_65R4_005.fsa	107.091	140	499
B, 48	GM808_D02_65R4_005.fsa	107.971	1713	7516
B, 49	GM808_D02_65R4_005.fsa	109.143	1314	6006
B, 50	GM808_D02_65R4_005.fsa	109.923	302	1421
B, 51	GM808_D02_65R4_005.fsa	111.091	1657	7184
B, 52	GM808_D02_65R4_005.fsa	112.159	3942	17822
B, 53	GM808_D02_65R4_005.fsa	113.322	696	2781
B, 54	GM808_D02_65R4_005.fsa	114.479	3352	15148
B, 55	GM808_D02_65R4_005.fsa	115.628	1196	5055
B, 56	GM808_D02_65R4_005.fsa	116.868	3816	16448
B, 57	GM808_D02_65R4_005.fsa	117.915	2526	10742
B, 58	GM808_D02_65R4_005.fsa	119.053	4780	21100
B, 59	GM808_D02_65R4_005.fsa	120.093	704	2873
B, 60	GM808_D02_65R4_005.fsa	120.931	5259	23474
B, 61	GM808_D02_65R4_005.fsa	121.956	870	3376
B, 62	GM808_D02_65R4_005.fsa	123.072	6847	31063
B, 63	GM808_D02_65R4_005.fsa	124.094	825	3602
B, 64	GM808_D02_65R4_005.fsa	125.209	2348	10415
B, 65	GM808_D02_65R4_005.fsa	126.138	2738	12328
B, 66	GM808_D02_65R4_005.fsa	127.344	4207	19029
B, 67	GM808_D02_65R4_005.fsa	128.271	1801	7627
B, 68	GM808_D02_65R4_005.fsa	129.383	2786	12151
B, 69	GM808_D02_65R4_005.fsa	130.401	1943	8276
B, 70	GM808_D02_65R4_005.fsa	131.512	1269	5368
B, 71	GM808_D02_65R4_005.fsa	132.344	492	1847
B, 72	GM808_D02_65R4_005.fsa	133.453	680	2922
B, 73	GM808_D02_65R4_005.fsa	134.469	2007	8976
B, 74	GM808_D02_65R4_005.fsa	135.577	1894	8922
B, 75	GM808_D02_65R4_005.fsa	136.315	592	2788
B, 76	GM808_D02_65R4_005.fsa	137.513	825	3348
B, 77	GM808_D02_65R4_005.fsa	138.527	1527	6930
B, 78	GM808_D02_65R4_005.fsa	139.264	6708	31257
B, 79	GM808_D02_65R4_005.fsa	140.283	381	1254
B, 80	GM808_D02_65R4_005.fsa	141.132	1394	5707
B, 81	GM808_D02_65R4_005.fsa	142.076	295	999
B, 82	GM808_D02_65R4_005.fsa	143.019	507	2020
B, 83	GM808_D02_65R4_005.fsa	144.151	198	706
B, 84	GM808_D02_65R4_005.fsa	145.094	804	3463
B, 85	GM808_D02_65R4_005.fsa	146.132	222	840
B, 86	GM808_D02_65R4_005.fsa	146.887	4527	20987
B, 87	GM808_D02_65R4_005.fsa	148.208	938	4080
B, 88	GM808_D02_65R4_005.fsa	149.057	401	1615
B, 89	GM808_D02_65R4_005.fsa	150	148	500
B, 90	GM808_D02_65R4_005.fsa	151.038	894	4045
B, 91	GM808_D02_65R4_005.fsa	151.887	112	381
B, 92	GM808_D02_65R4_005.fsa	153.019	122	470
B, 93	GM808_D02_65R4_005.fsa	154.151	238	1009
B, 94	GM808_D02_65R4_005.fsa	155.189	332	1468
B, 95	GM808_D02_65R4_005.fsa	156.226	395	1811
B, 96	GM808_D02_65R4_005.fsa	157.17	585	2644
B, 97	GM808_D02_65R4_005.fsa	158.396	231	913
B, 98	GM808_D02_65R4_005.fsa	159.34	1465	6702
B, 99	GM808_D02_65R4_005.fsa	160.279	1687	7728
B, 100	GM808_D02_65R4_005.fsa	161.395	151	549
B, 101	GM808_D02_65R4_005.fsa	162.417	204	815
B, 102	GM808_D02_65R4_005.fsa	163.439	531	2423
B, 103	GM808_D02_65R4_005.fsa	164.461	1826	8303
B, 104	GM808_D02_65R4_005.fsa	165.574	1283	5734
B, 105	GM808_D02_65R4_005.fsa	166.688	1127	5175
B, 106	GM808_D02_65R4_005.fsa	167.8	392	1606
B, 107	GM808_D02_65R4_005.fsa	168.727	259	996
B, 108	GM808_D02_65R4_005.fsa	169.653	140	530
B, 109	GM808_D02_65R4_005.fsa	170.579	143	518
B, 110	GM808_D02_65R4_005.fsa	171.412	283	1176
B, 111	GM808_D02_65R4_005.fsa	172.522	248	1024
B, 112	GM808_D02_65R4_005.fsa	173.262	318	1331
B, 113	GM808_D02_65R4_005.fsa	174.278	500	2223
B, 114	GM808_D02_65R4_005.fsa	175.018	158	597
B, 115	GM808_D02_65R4_005.fsa	176.033	1299	5929
B, 116	GM808_D02_65R4_005.fsa	177.049	420	1796
B, 117	GM808_D02_65R4_005.fsa	177.971	127	495
B, 118	GM808_D02_65R4_005.fsa	178.986	448	2101
B, 119	GM808_D02_65R4_005.fsa	180	353	1531
B, 120	GM808_D02_65R4_005.fsa	181.21	259	1156
B, 121	GM808_D02_65R4_005.fsa	182.233	533	2477
B, 122	GM808_D02_65R4_005.fsa	183.162	308	1349
B, 123	GM808_D02_65R4_005.fsa	184.277	342	1484
B, 124	GM808_D02_65R4_005.fsa	185.206	648	2985
B, 125	GM808_D02_65R4_005.fsa	186.134	1256	5777
B, 126	GM808_D02_65R4_005.fsa	187.34	285	1220
B, 127	GM808_D02_65R4_005.fsa	188.637	1472	6879
B, 128	GM808_D02_65R4_005.fsa	189.471	1430	6641
B, 129	GM808_D02_65R4_005.fsa	190.675	563	2465
B, 130	GM808_D02_65R4_005.fsa	191.508	1621	7191
B, 131	GM808_D02_65R4_005.fsa	192.618	1455	6404
B, 132	GM808_D02_65R4_005.fsa	193.727	2099	9724
B, 133	GM808_D02_65R4_005.fsa	194.743	778	3391
B, 134	GM808_D02_65R4_005.fsa	195.759	1051	4515
B, 135	GM808_D02_65R4_005.fsa	196.681	241	819
B, 136	GM808_D02_65R4_005.fsa	197.696	891	3834
B, 137	GM808_D02_65R4_005.fsa	198.802	422	1797
B, 138	GM808_D02_65R4_005.fsa	199.908	781	3311
B, 139	GM808_D02_65R4_005.fsa	200.821	387	1452
B, 140	GM808_D02_65R4_005.fsa	201.733	599	2463
B, 141	GM808_D02_65R4_005.fsa	202.644	762	3153
B, 142	GM808_D02_65R4_005.fsa	203.555	4355	20831
B, 143	GM808_D02_65R4_005.fsa	204.557	260	964
B, 144	GM808_D02_65R4_005.fsa	205.376	641	2564
B, 145	GM808_D02_65R4_005.fsa	206.559	2580	12304
B, 146	GM808_D02_65R4_005.fsa	207.468	205	682
B, 147	GM808_D02_65R4_005.fsa	208.467	264	1091
B, 148	GM808_D02_65R4_005.fsa	209.648	213	958
B, 149	GM808_D02_65R4_005.fsa	210.646	378	1586
B, 150	GM808_D02_65R4_005.fsa	211.644	526	2337
B, 151	GM808_D02_65R4_005.fsa	212.732	334	1387
B, 152	GM808_D02_65R4_005.fsa	213.638	348	1389
B, 153	GM808_D02_65R4_005.fsa	214.546	446	1961
B, 154	GM808_D02_65R4_005.fsa	215.547	1410	6679
B, 155	GM808_D02_65R4_005.fsa	216.73	432	1913
B, 156	GM808_D02_65R4_005.fsa	217.548	768	3589
B, 157	GM808_D02_65R4_005.fsa	218.638	593	2714
B, 158	GM808_D02_65R4_005.fsa	219.637	307	1240
B, 159	GM808_D02_65R4_005.fsa	220.716	2430	11542
B, 160	GM808_D02_65R4_005.fsa	221.701	498	2110
B, 161	GM808_D02_65R4_005.fsa	222.685	2291	11266
B, 162	GM808_D02_65R4_005.fsa	223.76	678	3029
B, 163	GM808_D02_65R4_005.fsa	224.924	2153	10721
B, 164	GM808_D02_65R4_005.fsa	225.641	854	4080
B, 165	GM808_D02_65R4_005.fsa	226.626	1083	4992
B, 166	GM808_D02_65R4_005.fsa	227.523	559	2326
B, 167	GM808_D02_65R4_005.fsa	228.419	264	904
B, 168	GM808_D02_65R4_005.fsa	229.405	5419	27733
B, 169	GM808_D02_65R4_005.fsa	230.302	243	979
B, 170	GM808_D02_65R4_005.fsa	231.289	5041	25118
B, 171	GM808_D02_65R4_005.fsa	232.365	281	994
B, 172	GM808_D02_65R4_005.fsa	233.353	2870	14450
B, 173	GM808_D02_65R4_005.fsa	234.52	337	1323
B, 174	GM808_D02_65R4_005.fsa	235.417	3418	17386
B, 175	GM808_D02_65R4_005.fsa	236.495	660	2830
B, 176	GM808_D02_65R4_005.fsa	237.663	3098	15400
B, 177	GM808_D02_65R4_005.fsa	238.652	406	1622
B, 178	GM808_D02_65R4_005.fsa	239.64	2152	10717
B, 179	GM808_D02_65R4_005.fsa	240.738	382	1562
B, 180	GM808_D02_65R4_005.fsa	241.659	4639	23780
B, 181	GM808_D02_65R4_005.fsa	242.671	229	866
B, 182	GM808_D02_65R4_005.fsa	243.865	1731	8527
B, 183	GM808_D02_65R4_005.fsa	244.967	564	2628
B, 184	GM808_D02_65R4_005.fsa	245.976	911	4488
B, 185	GM808_D02_65R4_005.fsa	247.075	1546	7963
B, 186	GM808_D02_65R4_005.fsa	247.99	403	1829
B, 187	GM808_D02_65R4_005.fsa	248.995	610	2861
B, 188	GM808_D02_65R4_005.fsa	250.089	750	3708
B, 189	GM808_D02_65R4_005.fsa	251.069	234	1118
B, 190	GM808_D02_65R4_005.fsa	251.958	964	5053
B, 191	GM808_D02_65R4_005.fsa	253.023	1288	6673
B, 192	GM808_D02_65R4_005.fsa	253.91	152	627
B, 193	GM808_D02_65R4_005.fsa	255.061	681	3429
B, 194	GM808_D02_65R4_005.fsa	256.211	551	2777
B, 195	GM808_D02_65R4_005.fsa	257.094	383	1825
B, 196	GM808_D02_65R4_005.fsa	258.064	112	418
B, 197	GM808_D02_65R4_005.fsa	258.945	541	2612
B, 198	GM808_D02_65R4_005.fsa	260	166	710
B, 199	GM808_D02_65R4_005.fsa	260.897	175	753
B, 200	GM808_D02_65R4_005.fsa	261.883	616	3163
B, 201	GM808_D02_65R4_005.fsa	262.96	509	2416
B, 202	GM808_D02_65R4_005.fsa	263.946	581	2913
B, 203	GM808_D02_65R4_005.fsa	264.933	273	1272
B, 204	GM808_D02_65R4_005.fsa	265.83	379	1799
B, 205	GM808_D02_65R4_005.fsa	266.995	385	1904
B, 206	GM808_D02_65R4_005.fsa	267.982	1354	7553
B, 207	GM808_D02_65R4_005.fsa	268.789	264	1345
B, 208	GM808_D02_65R4_005.fsa	269.776	375	1812
B, 209	GM808_D02_65R4_005.fsa	270.762	70	259
B, 210	GM808_D02_65R4_005.fsa	271.749	88	410
B, 211	GM808_D02_65R4_005.fsa	272.735	135	602
B, 212	GM808_D02_65R4_005.fsa	273.722	78	319
B, 213	GM808_D02_65R4_005.fsa	274.798	145	682
B, 214	GM808_D02_65R4_005.fsa	275.785	206	1102
B, 215	GM808_D02_65R4_005.fsa	276.771	102	489
B, 216	GM808_D02_65R4_005.fsa	277.758	85	415
B, 217	GM808_D02_65R4_005.fsa	278.744	113	562
B, 218	GM808_D02_65R4_005.fsa	279.731	323	1768
B, 219	GM808_D02_65R4_005.fsa	280.796	112	553
B, 220	GM808_D02_65R4_005.fsa	281.681	109	505
B, 221	GM808_D02_65R4_005.fsa	282.742	165	735
B, 222	GM808_D02_65R4_005.fsa	283.803	1058	6053
B, 223	GM808_D02_65R4_005.fsa	284.863	189	900
B, 224	GM808_D02_65R4_005.fsa	285.923	199	934
B, 225	GM808_D02_65R4_005.fsa	286.805	334	1589
B, 226	GM808_D02_65R4_005.fsa	287.775	227	1103
B, 227	GM808_D02_65R4_005.fsa	288.745	1937	11506
B, 228	GM808_D02_65R4_005.fsa	289.627	48	161
B, 229	GM808_D02_65R4_005.fsa	290.508	339	1637
B, 230	GM808_D02_65R4_005.fsa	291.653	1414	7937
B, 231	GM808_D02_65R4_005.fsa	292.709	341	1634
B, 232	GM808_D02_65R4_005.fsa	293.852	826	4850
B, 233	GM808_D02_65R4_005.fsa	294.732	2513	15844
B, 234	GM808_D02_65R4_005.fsa	295.786	2299	13956
B, 235	GM808_D02_65R4_005.fsa	296.928	204	896
B, 236	GM808_D02_65R4_005.fsa	297.806	206	923
B, 237	GM808_D02_65R4_005.fsa	298.947	292	1578
B, 238	GM808_D02_65R4_005.fsa	299.825	66	253
B, 239	GM808_D02_65R4_005.fsa	300.78	65	295
B, 240	GM808_D02_65R4_005.fsa	301.823	330	1809
B, 241	GM808_D02_65R4_005.fsa	302.868	1442	9427
B, 242	GM808_D02_65R4_005.fsa	303.741	243	1419
B, 243	GM808_D02_65R4_005.fsa	305.668	1939	12579
B, 244	GM808_D02_65R4_005.fsa	306.722	965	5810
B, 245	GM808_D02_65R4_005.fsa	307.779	250	1269
B, 246	GM808_D02_65R4_005.fsa	308.839	401	2213
B, 247	GM808_D02_65R4_005.fsa	309.902	108	531
B, 248	GM808_D02_65R4_005.fsa	311.056	1669	11039
B, 249	GM808_D02_65R4_005.fsa	312.124	232	1377
B, 250	GM808_D02_65R4_005.fsa	313.016	38	149
B, 251	GM808_D02_65R4_005.fsa	314	77	312
B, 252	GM808_D02_65R4_005.fsa	315.105	146	646
B, 253	GM808_D02_65R4_005.fsa	316.027	203	923
B, 254	GM808_D02_65R4_005.fsa	317.042	254	1330
B, 255	GM808_D02_65R4_005.fsa	317.966	105	503
B, 256	GM808_D02_65R4_005.fsa	318.89	420	2521
B, 257	GM808_D02_65R4_005.fsa	319.815	43	172
B, 258	GM808_D02_65R4_005.fsa	320.811	875	5344
B, 259	GM808_D02_65R4_005.fsa	321.982	162	799
B, 260	GM808_D02_65R4_005.fsa	323.15	250	1364
B, 261	GM808_D02_65R4_005.fsa	324.047	1892	12510
B, 262	GM808_D02_65R4_005.fsa	325.212	1240	8065
B, 263	GM808_D02_65R4_005.fsa	326.017	155	710
B, 264	GM808_D02_65R4_005.fsa	327.089	391	2016
B, 265	GM808_D02_65R4_005.fsa	327.892	42	133
B, 266	GM808_D02_65R4_005.fsa	329.139	184	920
B, 267	GM808_D02_65R4_005.fsa	330.206	393	2169
B, 268	GM808_D02_65R4_005.fsa	331.36	84	288
B, 269	GM808_D02_65R4_005.fsa	332.247	681	3859
B, 270	GM808_D02_65R4_005.fsa	333.309	903	5988
B, 271	GM808_D02_65R4_005.fsa	334.105	529	3082
B, 272	GM808_D02_65R4_005.fsa	335.253	380	2158
B, 273	GM808_D02_65R4_005.fsa	336.046	584	3448
B, 274	GM808_D02_65R4_005.fsa	337.191	346	1983
B, 275	GM808_D02_65R4_005.fsa	338.07	513	2988
B, 276	GM808_D02_65R4_005.fsa	339.211	362	1980
B, 277	GM808_D02_65R4_005.fsa	340.089	516	3034
B, 278	GM808_D02_65R4_005.fsa	341.157	366	2086
B, 279	GM808_D02_65R4_005.fsa	342.135	513	3065
B, 280	GM808_D02_65R4_005.fsa	343.203	366	1979
B, 281	GM808_D02_65R4_005.fsa	344.092	474	2919
B, 282	GM808_D02_65R4_005.fsa	345.16	327	1823
B, 283	GM808_D02_65R4_005.fsa	346.138	449	2676
B, 284	GM808_D02_65R4_005.fsa	347.205	299	1660
B, 285	GM808_D02_65R4_005.fsa	348.183	430	2468
B, 286	GM808_D02_65R4_005.fsa	349.25	293	1736
B, 287	GM808_D02_65R4_005.fsa	350.139	560	3487
B, 288	GM808_D02_65R4_005.fsa	351.294	429	2521
B, 289	GM808_D02_65R4_005.fsa	352.183	384	2222
B, 290	GM808_D02_65R4_005.fsa	353.338	324	1876
B, 291	GM808_D02_65R4_005.fsa	354.227	771	5249
B, 292	GM808_D02_65R4_005.fsa	355.382	180	927
B, 293	GM808_D02_65R4_005.fsa	356.625	40	181
B, 294	GM808_D02_65R4_005.fsa	357.602	722	4997
B, 295	GM808_D02_65R4_005.fsa	358.668	141	835
B, 296	GM808_D02_65R4_005.fsa	359.734	63	293
B, 297	GM808_D02_65R4_005.fsa	360.795	74	363
B, 298	GM808_D02_65R4_005.fsa	361.766	49	174
B, 299	GM808_D02_65R4_005.fsa	362.738	109	474
B, 300	GM808_D02_65R4_005.fsa	363.71	183	944
B, 301	GM808_D02_65R4_005.fsa	364.594	124	641
B, 302	GM808_D02_65R4_005.fsa	365.566	275	1514
B, 303	GM808_D02_65R4_005.fsa	366.539	111	606
B, 304	GM808_D02_65R4_005.fsa	367.512	339	2160
B, 305	GM808_D02_65R4_005.fsa	368.396	383	2677
B, 306	GM808_D02_65R4_005.fsa	369.458	458	2958
B, 307	GM808_D02_65R4_005.fsa	370.343	44	110
B, 308	GM808_D02_65R4_005.fsa	371.405	1329	9263
B, 309	GM808_D02_65R4_005.fsa	372.556	66	272
B, 310	GM808_D02_65R4_005.fsa	373.53	90	386
B, 311	GM808_D02_65R4_005.fsa	374.593	490	3122
B, 312	GM808_D02_65R4_005.fsa	375.656	621	4539
B, 313	GM808_D02_65R4_005.fsa	376.542	137	730
B, 314	GM808_D02_65R4_005.fsa	377.517	424	2596
B, 315	GM808_D02_65R4_005.fsa	378.404	10	10
B, 316	GM808_D02_65R4_005.fsa	379.468	1180	8646
B, 317	GM808_D02_65R4_005.fsa	380.359	54	249
B, 318	GM808_D02_65R4_005.fsa	381.346	110	449
B, 319	GM808_D02_65R4_005.fsa	382.422	523	3352
B, 320	GM808_D02_65R4_005.fsa	383.588	98	489
B, 321	GM808_D02_65R4_005.fsa	384.485	456	3231
B, 322	GM808_D02_65R4_005.fsa	385.562	783	5877
B, 323	GM808_D02_65R4_005.fsa	386.548	158	844
B, 324	GM808_D02_65R4_005.fsa	387.624	358	2499
B, 325	GM808_D02_65R4_005.fsa	388.611	465	3529
B, 326	GM808_D02_65R4_005.fsa	389.687	696	5359
B, 327	GM808_D02_65R4_005.fsa	390.584	13	37
B, 328	GM808_D02_65R4_005.fsa	391.571	94	418
B, 329	GM808_D02_65R4_005.fsa	392.647	111	537
B, 330	GM808_D02_65R4_005.fsa	393.723	190	1268
B, 331	GM808_D02_65R4_005.fsa	394.62	267	2016
B, 332	GM808_D02_65R4_005.fsa	395.696	159	939
B, 333	GM808_D02_65R4_005.fsa	396.772	103	535
B, 334	GM808_D02_65R4_005.fsa	397.938	109	571
B, 335	GM808_D02_65R4_005.fsa	399.103	75	467
B, 336	GM808_D02_65R4_005.fsa	400	408	3132
B, 337	GM808_D02_65R4_005.fsa	400.881	41	205
B, 338	GM808_D02_65R4_005.fsa	402.115	300	2246
B, 339	GM808_D02_65R4_005.fsa	402.997	331	2466
B, 340	GM808_D02_65R4_005.fsa	403.969	119	675
B, 341	GM808_D02_65R4_005.fsa	405.207	172	1138
B, 342	GM808_D02_65R4_005.fsa	406.003	588	4761
B, 343	GM808_D02_65R4_005.fsa	408.041	1475	11992
B, 344	GM808_D02_65R4_005.fsa	409.728	503	3834
B, 345	GM808_D02_65R4_005.fsa	411.506	717	5491
B, 346	GM808_D02_65R4_005.fsa	412.663	259	1963
B, 347	GM808_D02_65R4_005.fsa	413.465	47	145
B, 348	GM808_D02_65R4_005.fsa	414.454	114	522
B, 349	GM808_D02_65R4_005.fsa	415.543	216	1306
B, 350	GM808_D02_65R4_005.fsa	416.815	2	3
B, 351	GM808_D02_65R4_005.fsa	417.633	82	454
B, 352	GM808_D02_65R4_005.fsa	418.452	25	87
B, 353	GM808_D02_65R4_005.fsa	419.818	401	3097
B, 354	GM808_D02_65R4_005.fsa	420.807	68	405
B, 355	GM808_D02_65R4_005.fsa	422.869	585	4722
B, 356	GM808_D02_65R4_005.fsa	423.945	74	469
B, 357	GM808_D02_65R4_005.fsa	426.097	302	2530
B, 358	GM808_D02_65R4_005.fsa	426.993	71	491
B, 359	GM808_D02_65R4_005.fsa	428.159	19	57
B, 360	GM808_D02_65R4_005.fsa	429.235	212	1575
B, 361	GM808_D02_65R4_005.fsa	430.222	81	500
B, 362	GM808_D02_65R4_005.fsa	431.298	26	93
B, 363	GM808_D02_65R4_005.fsa	432.374	200	1264
B, 364	GM808_D02_65R4_005.fsa	433.361	138	855
B, 365	GM808_D02_65R4_005.fsa	434.348	217	1783
B, 366	GM808_D02_65R4_005.fsa	435.334	151	1018
B, 367	GM808_D02_65R4_005.fsa	436.232	47	155
B, 368	GM808_D02_65R4_005.fsa	438.116	481	3655
B, 369	GM808_D02_65R4_005.fsa	439.192	68	244
B, 370	GM808_D02_65R4_005.fsa	440.273	146	826
B, 371	GM808_D02_65R4_005.fsa	441.185	385	3010
B, 372	GM808_D02_65R4_005.fsa	442.189	393	3366
B, 373	GM808_D02_65R4_005.fsa	444.106	402	2683
B, 374	GM808_D02_65R4_005.fsa	445.02	16	39
B, 375	GM808_D02_65R4_005.fsa	446.118	634	5374
B, 376	GM808_D02_65R4_005.fsa	446.942	219	1608
B, 377	GM808_D02_65R4_005.fsa	448.041	250	1763
B, 378	GM808_D02_65R4_005.fsa	448.957	10	24
B, 379	GM808_D02_65R4_005.fsa	450.058	1	1
B, 380	GM808_D02_65R4_005.fsa	451.067	392	3041
B, 381	GM808_D02_65R4_005.fsa	452.17	64	383
B, 382	GM808_D02_65R4_005.fsa	453.272	80	415
B, 383	GM808_D02_65R4_005.fsa	454.192	42	209
B, 384	GM808_D02_65R4_005.fsa	455.297	385	2941
B, 385	GM808_D02_65R4_005.fsa	456.31	25	121
B, 386	GM808_D02_65R4_005.fsa	457.324	144	1053
B, 387	GM808_D02_65R4_005.fsa	458.154	164	1102
B, 388	GM808_D02_65R4_005.fsa	459.261	92	493
B, 389	GM808_D02_65R4_005.fsa	460.366	5	8
B, 390	GM808_D02_65R4_005.fsa	461.282	480	3830
B, 391	GM808_D02_65R4_005.fsa	462.382	63	279
B, 392	GM808_D02_65R4_005.fsa	463.482	124	641
B, 393	GM808_D02_65R4_005.fsa	465.41	417	3621
B, 394	GM808_D02_65R4_005.fsa	466.421	946	8459
B, 395	GM808_D02_65R4_005.fsa	467.433	53	281
B, 396	GM808_D02_65R4_005.fsa	469.366	260	1907
B, 397	GM808_D02_65R4_005.fsa	470.38	38	156
B, 398	GM808_D02_65R4_005.fsa	471.302	22	59
B, 399	GM808_D02_65R4_005.fsa	472.409	31	126
B, 400	GM808_D02_65R4_005.fsa	473.425	255	2142
B, 401	GM808_D02_65R4_005.fsa	475.459	868	7674
B, 402	GM808_D02_65R4_005.fsa	477.682	481	4205
B, 403	GM808_D02_65R4_005.fsa	478.794	13	49
B, 404	GM808_D02_65R4_005.fsa	479.536	26	141
B, 405	GM808_D02_65R4_005.fsa	481.591	416	3489
B, 406	GM808_D02_65R4_005.fsa	483.466	195	1688
B, 407	GM808_D02_65R4_005.fsa	484.592	28	126
O, 1	GM808_D02_65R4_005.fsa	20	5069	49538
O, 2	GM808_D02_65R4_005.fsa	40	4500	32190
O, 3	GM808_D02_65R4_005.fsa	60	8308	45799
O, 4	GM808_D02_65R4_005.fsa	80	5518	30414
O, 5	GM808_D02_65R4_005.fsa	100	8642	44806
O, 6	GM808_D02_65R4_005.fsa	114	9613	49661
O, 7	GM808_D02_65R4_005.fsa	120	7690	40207
O, 8	GM808_D02_65R4_005.fsa	140	6329	31543
O, 9	GM808_D02_65R4_005.fsa	160	6708	34954
O, 10	GM808_D02_65R4_005.fsa	180	8469	41377
O, 11	GM808_D02_65R4_005.fsa	200	6469	33109
O, 12	GM808_D02_65R4_005.fsa	214	6576	34131
O, 13	GM808_D02_65R4_005.fsa	220	5344	28259
O, 14	GM808_D02_65R4_005.fsa	240	7740	42272
O, 15	GM808_D02_65R4_005.fsa	250	3548	20292
O, 16	GM808_D02_65R4_005.fsa	260	5611	32670
O, 17	GM808_D02_65R4_005.fsa	280	6082	37077
O, 18	GM808_D02_65R4_005.fsa	300	5964	38190
O, 19	GM808_D02_65R4_005.fsa	314	3707	25096
O, 20	GM808_D02_65R4_005.fsa	320	4121	28537
O, 21	GM808_D02_65R4_005.fsa	340	5097	37269
O, 22	GM808_D02_65R4_005.fsa	360	4219	31663
O, 23	GM808_D02_65R4_005.fsa	380	2950	23496
O, 24	GM808_D02_65R4_005.fsa	400	4144	34064
O, 25	GM808_D02_65R4_005.fsa	414	3915	33284
O, 26	GM808_D02_65R4_005.fsa	420	3667	31184
O, 27	GM808_D02_65R4_005.fsa	440	4339	39015
O, 28	GM808_D02_65R4_005.fsa	460	4863	44084
O, 29	GM808_D02_65R4_005.fsa	480	4600	43209
O, 30	GM808_D02_65R4_005.fsa	500	2064	19775
O, 31	GM808_D02_65R4_005.fsa	514	2209	21424
O, 32	GM808_D02_65R4_005.fsa	520	5100	49223
O, 33	GM808_D02_65R4_005.fsa	540	3979	40961
O, 34	GM808_D02_65R4_005.fsa	560	2568	26912
O, 35	GM808_D02_65R4_005.fsa	580	3949	41773
O, 36	GM808_D02_65R4_005.fsa	600	2549	27207

## Sheet: 65R5
Status	Sample Name	Sample Type	Size Standard	Analysis Method	SQI	Offscale	Quality	UD1	UD2	UD3
Analyzed	63R2	Sample	GS600LIZ	Anal Meth 3	false	Pass	Pass
Analyzed	63R3	Sample	GS600LIZ	Anal Meth 3	false	Pass	Pass
Analyzed	63R4	Sample	GS600LIZ	Anal Meth 3	false	Pass	Pass
Analyzed	63R5	Sample	GS600LIZ	Anal Meth 3	false	Pass	Pass
Analyzed	63R6	Sample	GS600LIZ	Anal Meth 3	false	Pass	Pass
Analyzed	64R2	Sample	GS600LIZ	Anal Meth 3	false	Pass	Pass
Analyzed	64R3	Sample	GS600LIZ	Anal Meth 3	false	Pass	Pass
Analyzed	64R4	Sample	GS600LIZ	Anal Meth 3	false	Pass	Pass
Analyzed	64R5	Sample	GS600LIZ	Anal Meth 3	false	Pass	Pass
Analyzed	64R6	Sample	GS600LIZ	Anal Meth 3	false	Pass	Pass
Analyzed	65R2	Sample	GS600LIZ	Anal Meth 3	false	Pass	Pass
Analyzed	65R3	Sample	GS600LIZ	Anal Meth 3	false	Pass	Pass
Analyzed	65R4	Sample	GS600LIZ	Anal Meth 3	false	Pass	Pass
Analyzed	65R5	Sample	GS600LIZ	Anal Meth 3	false	Pass	Pass
Analyzed	65R6	Sample	GS600LIZ	Anal Meth 3	false	Pass	Pass
Analyzed	66R2	Sample	GS600LIZ	Anal Meth 3	false	Pass	Pass
Analyzed	66R3	Sample	GS600LIZ	Anal Meth 3	false	Pass	Pass
Analyzed	66R4	Sample	GS600LIZ	Anal Meth 3	false	Pass	Pass
Analyzed	66R5	Sample	GS600LIZ	Anal Meth 3	false	Pass	Pass
Analyzed	66R6	Sample	GS600LIZ	Anal Meth 3	false	Pass	Pass
Analyzed	67R2	Sample	GS600LIZ	Anal Meth 3	false	Pass	Pass
Analyzed	67R3	Sample	GS600LIZ	Anal Meth 3	false	Pass	Pass
Analyzed	67R4	Sample	GS600LIZ	Anal Meth 3	false	Pass	Pass
Analyzed	67R5	Sample	GS600LIZ	Anal Meth 3	false	Pass	Pass
Analyzed	67R6	Sample	GS600LIZ	Anal Meth 3	false	Pass	Pass

[truncated: 31 more sheets: 65R6, 66R2, 66R3, 66R4, 66R5, 66R6, 67R2, 67R3, 67R4, 67R5, 67R6, 244R1, 244R2, 244R3, 244R4, 244R5, 245R1, 245R2, 245R3, 245R4 …]
