# Supplementary material for: Characterization of dFOXO binding sites upstream of the Insulin Receptor P2 promoter across the Drosophila phylogeny
Source: PLoS One. 2017 Dec 4;12(12):e0188357. doi: 10.1371/journal.pone.0188357 (PMC5714339; doi:10.1371/journal.pone.0188357)
Supplement: S1 Data — (ZIP) [file pone.0188357.s001.zip › Data_Sets/S23_Dataset.xlsx]

## Sheet: Index
	Fragment coordinates are -885/-580 relative to the P2 transcription start site
	Sheet	Species	Fragment	strand	protein	nM protein				Sheet	Species	Fragment	strand	protein	nM protein
		D. virilis	v8	Forward	BSA	600				249R1	D. virilis	v8	Reverse	BSA	600
		D. virilis	v8	Forward	BSA	600				249R2	D. virilis	v8	Reverse	BSA	600
		D. virilis	v8	Forward	BSA	600					D. virilis	v8	Reverse	BSA	600
		D. virilis	v8	Forward	BSA	600				249R4	D. virilis	v8	Reverse	BSA	600
		D. virilis	v8	Forward	BSA	600				249R5	D. virilis	v8	Reverse	BSA	600
		D. virilis	v8	Forward	dFOXO	600				250R1	D. virilis	v8	Reverse	dFOXO	600
		D. virilis	v8	Forward	dFOXO	600				250R2	D. virilis	v8	Reverse	dFOXO	600
		D. virilis	v8	Forward	dFOXO	600				250R3	D. virilis	v8	Reverse	dFOXO	600
		D. virilis	v8	Forward	dFOXO	600				250R4	D. virilis	v8	Reverse	dFOXO	600
		D. virilis	v8	Forward	dFOXO	600				250R5	D. virilis	v8	Reverse	dFOXO	600
		D. virilis	v8	Forward	BSA	1200				251R1	D. virilis	v8	Reverse	BSA	1200
		D. virilis	v8	Forward	BSA	1200				251R2	D. virilis	v8	Reverse	BSA	1200
		D. virilis	v8	Forward	BSA	1200				251R3	D. virilis	v8	Reverse	BSA	1200
		D. virilis	v8	Forward	BSA	1200				251R4	D. virilis	v8	Reverse	BSA	1200
		D. virilis	v8	Forward	BSA	1200				251R5	D. virilis	v8	Reverse	BSA	1200
		D. virilis	v8	Forward	dFOXO	1200				252R1	D. virilis	v8	Reverse	dFOXO	1200
		D. virilis	v8	Forward	dFOXO	1200				252R2	D. virilis	v8	Reverse	dFOXO	1200
		D. virilis	v8	Forward	dFOXO	1200				252R3	D. virilis	v8	Reverse	dFOXO	1200
		D. virilis	v8	Forward	dFOXO	1200				252R4	D. virilis	v8	Reverse	dFOXO	1200
		D. virilis	v8	Forward	dFOXO	1200				252R5	D. virilis	v8	Reverse	dFOXO	1200
	NOTE
	The first column of the remaining sheets indicates that dyes B and O label respectively the fragments generated by DNase I and the standard 600 LIZ fragments in the electropherograms and in the outputs. To inspect electropherograms with Peak Scanner (Applied Biosystems), the minimum peak heights were set to only provide outputs for dyes B and O . The spurious peaks corresponding to other dyes (G,…

## Sheet: 249R1
Dye/Sample Peak	Sample File Name	Size	Height	Area in Point
B, 1	GM993_F01_249R1_003.fsa		12	44
B, 2	GM993_F01_249R1_003.fsa		10	29
B, 3	GM993_F01_249R1_003.fsa		12	50
B, 4	GM993_F01_249R1_003.fsa		11	66
B, 5	GM993_F01_249R1_003.fsa		10	49
B, 6	GM993_F01_249R1_003.fsa		15	50
B, 7	GM993_F01_249R1_003.fsa		13	55
B, 8	GM993_F01_249R1_003.fsa		16	114
B, 9	GM993_F01_249R1_003.fsa		18	127
B, 10	GM993_F01_249R1_003.fsa		12	67
B, 11	GM993_F01_249R1_003.fsa		13	79
B, 12	GM993_F01_249R1_003.fsa		13	64
B, 13	GM993_F01_249R1_003.fsa		8	45
B, 14	GM993_F01_249R1_003.fsa		14	97
B, 15	GM993_F01_249R1_003.fsa		11	82
B, 16	GM993_F01_249R1_003.fsa		15	46
B, 17	GM993_F01_249R1_003.fsa		17	137
B, 18	GM993_F01_249R1_003.fsa		13	102
B, 19	GM993_F01_249R1_003.fsa		13	43
B, 20	GM993_F01_249R1_003.fsa		13	38
B, 21	GM993_F01_249R1_003.fsa		11	86
B, 22	GM993_F01_249R1_003.fsa		16	120
B, 23	GM993_F01_249R1_003.fsa		14	61
B, 24	GM993_F01_249R1_003.fsa		13	75
B, 25	GM993_F01_249R1_003.fsa		12	46
B, 26	GM993_F01_249R1_003.fsa		15	71
B, 27	GM993_F01_249R1_003.fsa		7	34
B, 28	GM993_F01_249R1_003.fsa		8	50
B, 29	GM993_F01_249R1_003.fsa		10	36
B, 30	GM993_F01_249R1_003.fsa		10	63
B, 31	GM993_F01_249R1_003.fsa		10	30
B, 32	GM993_F01_249R1_003.fsa		12	60
B, 33	GM993_F01_249R1_003.fsa		18	83
B, 34	GM993_F01_249R1_003.fsa		12	65
B, 35	GM993_F01_249R1_003.fsa		16	107
B, 36	GM993_F01_249R1_003.fsa		13	49
B, 37	GM993_F01_249R1_003.fsa		17	68
B, 38	GM993_F01_249R1_003.fsa		12	44
B, 39	GM993_F01_249R1_003.fsa		15	117
B, 40	GM993_F01_249R1_003.fsa		15	107
B, 41	GM993_F01_249R1_003.fsa		15	39
B, 42	GM993_F01_249R1_003.fsa		18	95
B, 43	GM993_F01_249R1_003.fsa		10	74
B, 44	GM993_F01_249R1_003.fsa		10	41
B, 45	GM993_F01_249R1_003.fsa		21	81
B, 46	GM993_F01_249R1_003.fsa		15	62
B, 47	GM993_F01_249R1_003.fsa		9	53
B, 48	GM993_F01_249R1_003.fsa		12	67
B, 49	GM993_F01_249R1_003.fsa		16	102
B, 50	GM993_F01_249R1_003.fsa		9	50
B, 51	GM993_F01_249R1_003.fsa		11	82
B, 52	GM993_F01_249R1_003.fsa		14	104
B, 53	GM993_F01_249R1_003.fsa		9	71
B, 54	GM993_F01_249R1_003.fsa		10	74
B, 55	GM993_F01_249R1_003.fsa		11	68
B, 56	GM993_F01_249R1_003.fsa		10	58
B, 57	GM993_F01_249R1_003.fsa		17	75
B, 58	GM993_F01_249R1_003.fsa		6	29
B, 59	GM993_F01_249R1_003.fsa		14	88
B, 60	GM993_F01_249R1_003.fsa		15	62
B, 61	GM993_F01_249R1_003.fsa		21	177
B, 62	GM993_F01_249R1_003.fsa		17	117
B, 63	GM993_F01_249R1_003.fsa		15	57
B, 64	GM993_F01_249R1_003.fsa		19	124
B, 65	GM993_F01_249R1_003.fsa		16	130
B, 66	GM993_F01_249R1_003.fsa		11	110
B, 67	GM993_F01_249R1_003.fsa		15	83
B, 68	GM993_F01_249R1_003.fsa		16	51
B, 69	GM993_F01_249R1_003.fsa		18	124
B, 70	GM993_F01_249R1_003.fsa		21	131
B, 71	GM993_F01_249R1_003.fsa		12	57
B, 72	GM993_F01_249R1_003.fsa		10	26
B, 73	GM993_F01_249R1_003.fsa		10	20
B, 74	GM993_F01_249R1_003.fsa		12	95
B, 75	GM993_F01_249R1_003.fsa		12	69
B, 76	GM993_F01_249R1_003.fsa		19	95
B, 77	GM993_F01_249R1_003.fsa		197	1329
B, 78	GM993_F01_249R1_003.fsa	0.2632	149	953
B, 79	GM993_F01_249R1_003.fsa	2.2368	81	712
B, 80	GM993_F01_249R1_003.fsa	4.4737	546	3491
B, 81	GM993_F01_249R1_003.fsa	5.7895	51	243
B, 82	GM993_F01_249R1_003.fsa	9.3421	126	941
B, 83	GM993_F01_249R1_003.fsa	10.921	449	2554
B, 84	GM993_F01_249R1_003.fsa	13.1579	337	2697
B, 85	GM993_F01_249R1_003.fsa	15.5263	257	1482
B, 86	GM993_F01_249R1_003.fsa	16.7105	29	96
B, 87	GM993_F01_249R1_003.fsa	18.2895	18	102
B, 88	GM993_F01_249R1_003.fsa	19.8684	178	1034
B, 89	GM993_F01_249R1_003.fsa	21.4545	584	3491
B, 90	GM993_F01_249R1_003.fsa	23.7374	58	232
B, 91	GM993_F01_249R1_003.fsa	24.998	183	998
B, 92	GM993_F01_249R1_003.fsa	26.3795	9	12
B, 93	GM993_F01_249R1_003.fsa	28.0112	668	3785
B, 94	GM993_F01_249R1_003.fsa	29.615	889	5736
B, 95	GM993_F01_249R1_003.fsa	32.228	1067	7580
B, 96	GM993_F01_249R1_003.fsa	34.5178	116	604
B, 97	GM993_F01_249R1_003.fsa	36.5057	524	2780
B, 98	GM993_F01_249R1_003.fsa	38.3303	268	1343
B, 99	GM993_F01_249R1_003.fsa	40.7914	435	3315
B, 100	GM993_F01_249R1_003.fsa	42.3596	761	5644
B, 101	GM993_F01_249R1_003.fsa	45.1127	791	4864
B, 102	GM993_F01_249R1_003.fsa	47.0588	445	2804
B, 103	GM993_F01_249R1_003.fsa	49.6079	276	1245
B, 104	GM993_F01_249R1_003.fsa	51.1755	297	2042
B, 105	GM993_F01_249R1_003.fsa	51.9004	234	1291
B, 106	GM993_F01_249R1_003.fsa	53.2358	727	3781
B, 107	GM993_F01_249R1_003.fsa	54.5573	172	900
B, 108	GM993_F01_249R1_003.fsa	55.8651	462	2488
B, 109	GM993_F01_249R1_003.fsa	57.9495	242	1352
B, 110	GM993_F01_249R1_003.fsa	59.3202	1445	7714
B, 111	GM993_F01_249R1_003.fsa	60.601	120	658
B, 112	GM993_F01_249R1_003.fsa	62.4965	540	2697
B, 113	GM993_F01_249R1_003.fsa	63.7869	52	339
B, 114	GM993_F01_249R1_003.fsa	66.1554	336	1438
B, 115	GM993_F01_249R1_003.fsa	67.137	179	695
B, 116	GM993_F01_249R1_003.fsa	68.0178	392	1649
B, 117	GM993_F01_249R1_003.fsa	68.8961	550	2494
B, 118	GM993_F01_249R1_003.fsa	69.8691	624	3008
B, 119	GM993_F01_249R1_003.fsa	71.8061	411	2719
B, 120	GM993_F01_249R1_003.fsa	73.251	340	1817
B, 121	GM993_F01_249R1_003.fsa	74.5935	129	685
B, 122	GM993_F01_249R1_003.fsa	76.3111	591	4615
B, 123	GM993_F01_249R1_003.fsa	77.9245	269	1346
B, 124	GM993_F01_249R1_003.fsa	79.1526	60	240
B, 125	GM993_F01_249R1_003.fsa	80.1868	513	2599
B, 126	GM993_F01_249R1_003.fsa	81.3066	145	538
B, 127	GM993_F01_249R1_003.fsa	82.1454	536	2346
B, 128	GM993_F01_249R1_003.fsa	83.2623	527	3177
B, 129	GM993_F01_249R1_003.fsa	84.0989	334	1571
B, 130	GM993_F01_249R1_003.fsa	85.7692	354	1716
B, 131	GM993_F01_249R1_003.fsa	86.6955	1085	5436
B, 132	GM993_F01_249R1_003.fsa	88.0828	266	1201
B, 133	GM993_F01_249R1_003.fsa	89.1908	636	2822
B, 134	GM993_F01_249R1_003.fsa	90.2972	510	2407
B, 135	GM993_F01_249R1_003.fsa	91.4019	104	423
B, 136	GM993_F01_249R1_003.fsa	92.4132	222	1104
B, 137	GM993_F01_249R1_003.fsa	93.1478	235	1165
B, 138	GM993_F01_249R1_003.fsa	94.2483	618	3183
B, 139	GM993_F01_249R1_003.fsa	95.2558	774	4304
B, 140	GM993_F01_249R1_003.fsa	96.4446	101	361
B, 141	GM993_F01_249R1_003.fsa	97.4491	835	3670
B, 142	GM993_F01_249R1_003.fsa	98.5434	203	711
B, 143	GM993_F01_249R1_003.fsa	99.909	240	933
B, 144	GM993_F01_249R1_003.fsa	101.126	31969	190799
B, 145	GM993_F01_249R1_003.fsa	102.248	3694	29202
B, 146	GM993_F01_249R1_003.fsa	104.297	942	4468
B, 147	GM993_F01_249R1_003.fsa	105.224	31957	278858
B, 148	GM993_F01_249R1_003.fsa	106.517	14571	79195
B, 149	GM993_F01_249R1_003.fsa	108.449	315	1117
B, 150	GM993_F01_249R1_003.fsa	109.456	217	653
B, 151	GM993_F01_249R1_003.fsa	110.552	310	1217
B, 152	GM993_F01_249R1_003.fsa	111.645	12	20
B, 153	GM993_F01_249R1_003.fsa	112.643	490	2579
B, 154	GM993_F01_249R1_003.fsa	113.548	88	358
B, 155	GM993_F01_249R1_003.fsa	114.701	93	439
B, 156	GM993_F01_249R1_003.fsa	115.751	98	481
B, 157	GM993_F01_249R1_003.fsa	116.883	544	2624
B, 158	GM993_F01_249R1_003.fsa	118.012	130	579
B, 159	GM993_F01_249R1_003.fsa	119.31	433	2060
B, 160	GM993_F01_249R1_003.fsa	120.345	123	568
B, 161	GM993_F01_249R1_003.fsa	121.553	616	2899
B, 162	GM993_F01_249R1_003.fsa	122.589	181	809
B, 163	GM993_F01_249R1_003.fsa	123.711	497	2322
B, 164	GM993_F01_249R1_003.fsa	124.662	173	721
B, 165	GM993_F01_249R1_003.fsa	125.785	535	2513
B, 166	GM993_F01_249R1_003.fsa	126.736	201	822
B, 167	GM993_F01_249R1_003.fsa	127.861	492	2224
B, 168	GM993_F01_249R1_003.fsa	128.899	149	612
B, 169	GM993_F01_249R1_003.fsa	129.938	496	2255
B, 170	GM993_F01_249R1_003.fsa	130.89	192	878
B, 171	GM993_F01_249R1_003.fsa	132.016	438	2098
B, 172	GM993_F01_249R1_003.fsa	132.97	48	135
B, 173	GM993_F01_249R1_003.fsa	133.837	525	2459
B, 174	GM993_F01_249R1_003.fsa	134.79	67	228
B, 175	GM993_F01_249R1_003.fsa	135.918	715	3374
B, 176	GM993_F01_249R1_003.fsa	136.96	102	405
B, 177	GM993_F01_249R1_003.fsa	138.089	320	1422
B, 178	GM993_F01_249R1_003.fsa	139.044	237	1057
B, 179	GM993_F01_249R1_003.fsa	140.177	456	2105
B, 180	GM993_F01_249R1_003.fsa	141.24	149	666
B, 181	GM993_F01_249R1_003.fsa	142.303	427	2009
B, 182	GM993_F01_249R1_003.fsa	143.366	180	760
B, 183	GM993_F01_249R1_003.fsa	144.429	370	1650
B, 184	GM993_F01_249R1_003.fsa	145.491	162	742
B, 185	GM993_F01_249R1_003.fsa	146.554	249	1125
B, 186	GM993_F01_249R1_003.fsa	147.527	149	658
B, 187	GM993_F01_249R1_003.fsa	148.678	51	217
B, 188	GM993_F01_249R1_003.fsa	149.563	52	235
B, 189	GM993_F01_249R1_003.fsa	150.448	64	297
B, 190	GM993_F01_249R1_003.fsa	151.598	26	101
B, 191	GM993_F01_249R1_003.fsa	152.66	271	1279
B, 192	GM993_F01_249R1_003.fsa	153.633	89	412
B, 193	GM993_F01_249R1_003.fsa	154.694	77	367
B, 194	GM993_F01_249R1_003.fsa	155.579	74	347
B, 195	GM993_F01_249R1_003.fsa	156.728	31	123
B, 196	GM993_F01_249R1_003.fsa	157.79	250	1211
B, 197	GM993_F01_249R1_003.fsa	158.939	43	216
B, 198	GM993_F01_249R1_003.fsa	159.646	91	428
B, 199	GM993_F01_249R1_003.fsa	160.608	170	800
B, 200	GM993_F01_249R1_003.fsa	161.302	20	96
B, 201	GM993_F01_249R1_003.fsa	162.17	18	85
B, 202	GM993_F01_249R1_003.fsa	163.21	101	441
B, 203	GM993_F01_249R1_003.fsa	164.336	138	683
B, 204	GM993_F01_249R1_003.fsa	165.548	62	318
B, 205	GM993_F01_249R1_003.fsa	166.586	182	876
B, 206	GM993_F01_249R1_003.fsa	167.709	130	665
B, 207	GM993_F01_249R1_003.fsa	168.745	52	241
B, 208	GM993_F01_249R1_003.fsa	169.78	61	266
B, 209	GM993_F01_249R1_003.fsa	170.9	149	695
B, 210	GM993_F01_249R1_003.fsa	171.934	313	1584
B, 211	GM993_F01_249R1_003.fsa	172.966	52	243
B, 212	GM993_F01_249R1_003.fsa	174.17	79	449
B, 213	GM993_F01_249R1_003.fsa	174.943	72	354
B, 214	GM993_F01_249R1_003.fsa	175.801	90	432
B, 215	GM993_F01_249R1_003.fsa	177.002	50	268
B, 216	GM993_F01_249R1_003.fsa	177.859	57	266
B, 217	GM993_F01_249R1_003.fsa	178.887	103	554
B, 218	GM993_F01_249R1_003.fsa	179.658	59	281
B, 219	GM993_F01_249R1_003.fsa	180.862	304	1431
B, 220	GM993_F01_249R1_003.fsa	181.896	121	523
B, 221	GM993_F01_249R1_003.fsa	183.016	43	198
B, 222	GM993_F01_249R1_003.fsa	183.877	58	246
B, 223	GM993_F01_249R1_003.fsa	184.651	89	427
B, 224	GM993_F01_249R1_003.fsa	185.855	26	107
B, 225	GM993_F01_249R1_003.fsa	186.715	46	260
B, 226	GM993_F01_249R1_003.fsa	187.918	67	376
B, 227	GM993_F01_249R1_003.fsa	188.863	114	596
B, 228	GM993_F01_249R1_003.fsa	189.98	116	610
B, 229	GM993_F01_249R1_003.fsa	190.923	182	1041
B, 230	GM993_F01_249R1_003.fsa	191.953	60	293
B, 231	GM993_F01_249R1_003.fsa	193.067	78	436
B, 232	GM993_F01_249R1_003.fsa	195.038	148	695
B, 233	GM993_F01_249R1_003.fsa	196.237	26	138
B, 234	GM993_F01_249R1_003.fsa	197.178	23	124
B, 235	GM993_F01_249R1_003.fsa	198.461	74	535
B, 236	GM993_F01_249R1_003.fsa	199.316	72	534
B, 237	GM993_F01_249R1_003.fsa	200.424	45	206
B, 238	GM993_F01_249R1_003.fsa	201.526	142	773
B, 239	GM993_F01_249R1_003.fsa	202.458	68	407
B, 240	GM993_F01_249R1_003.fsa	203.645	38	191
B, 241	GM993_F01_249R1_003.fsa	204.578	52	188
B, 242	GM993_F01_249R1_003.fsa	205.681	29	122
B, 243	GM993_F01_249R1_003.fsa	206.614	39	213
B, 244	GM993_F01_249R1_003.fsa	207.548	141	756
B, 245	GM993_F01_249R1_003.fsa	209.075	85	474
B, 246	GM993_F01_249R1_003.fsa	210.263	26	90
B, 247	GM993_F01_249R1_003.fsa	211.028	18	73
B, 248	GM993_F01_249R1_003.fsa	211.962	39	201
B, 249	GM993_F01_249R1_003.fsa	213.066	59	484
B, 250	GM993_F01_249R1_003.fsa	214.172	113	654
B, 251	GM993_F01_249R1_003.fsa	215.459	91	427
B, 252	GM993_F01_249R1_003.fsa	216.488	83	446
B, 253	GM993_F01_249R1_003.fsa	217.345	24	107
B, 254	GM993_F01_249R1_003.fsa	218.545	245	1267
B, 255	GM993_F01_249R1_003.fsa	219.401	36	163
B, 256	GM993_F01_249R1_003.fsa	221.337	39	164
B, 257	GM993_F01_249R1_003.fsa	222.255	95	823
B, 258	GM993_F01_249R1_003.fsa	223.34	107	646
B, 259	GM993_F01_249R1_003.fsa	224.592	41	168
B, 260	GM993_F01_249R1_003.fsa	225.51	23	108
B, 261	GM993_F01_249R1_003.fsa	226.511	70	403
B, 262	GM993_F01_249R1_003.fsa	227.678	9	32
B, 263	GM993_F01_249R1_003.fsa	229.262	34	215
B, 264	GM993_F01_249R1_003.fsa	231.345	167	886
B, 265	GM993_F01_249R1_003.fsa	233.177	88	766
B, 266	GM993_F01_249R1_003.fsa	234.676	36	263
B, 267	GM993_F01_249R1_003.fsa	235.758	29	143
B, 268	GM993_F01_249R1_003.fsa	236.673	14	58
B, 269	GM993_F01_249R1_003.fsa	237.838	23	115
B, 270	GM993_F01_249R1_003.fsa	238.586	15	53
B, 271	GM993_F01_249R1_003.fsa	239.917	34	142
B, 272	GM993_F01_249R1_003.fsa	240.858	55	399
B, 273	GM993_F01_249R1_003.fsa	241.972	44	241
B, 274	GM993_F01_249R1_003.fsa	243.086	150	808
B, 275	GM993_F01_249R1_003.fsa	244.113	40	143
B, 276	GM993_F01_249R1_003.fsa	245.139	48	261
B, 277	GM993_F01_249R1_003.fsa	246.249	38	149
B, 278	GM993_F01_249R1_003.fsa	247.273	75	547
B, 279	GM993_F01_249R1_003.fsa	248.211	49	302
B, 280	GM993_F01_249R1_003.fsa	249.404	63	350
B, 281	GM993_F01_249R1_003.fsa	250.25	47	237
B, 282	GM993_F01_249R1_003.fsa	251.331	54	260
B, 283	GM993_F01_249R1_003.fsa	252.494	15	78
B, 284	GM993_F01_249R1_003.fsa	253.157	6	25
B, 285	GM993_F01_249R1_003.fsa	253.737	11	21
B, 286	GM993_F01_249R1_003.fsa	254.978	57	496
B, 287	GM993_F01_249R1_003.fsa	255.639	34	223
B, 288	GM993_F01_249R1_003.fsa	256.629	122	846
B, 289	GM993_F01_249R1_003.fsa	257.288	33	153
B, 290	GM993_F01_249R1_003.fsa	258.193	7	14
B, 291	GM993_F01_249R1_003.fsa	259.015	39	194
B, 292	GM993_F01_249R1_003.fsa	260.083	17	71
B, 293	GM993_F01_249R1_003.fsa	261.495	22	169
B, 294	GM993_F01_249R1_003.fsa	262.242	69	441
B, 295	GM993_F01_249R1_003.fsa	263.238	47	271
B, 296	GM993_F01_249R1_003.fsa	264.152	83	507
B, 297	GM993_F01_249R1_003.fsa	264.982	19	54
B, 298	GM993_F01_249R1_003.fsa	266.061	62	599
B, 299	GM993_F01_249R1_003.fsa	268.136	46	255
B, 300	GM993_F01_249R1_003.fsa	268.883	21	75
B, 301	GM993_F01_249R1_003.fsa	270.128	150	1120
B, 302	GM993_F01_249R1_003.fsa	270.958	21	134
B, 303	GM993_F01_249R1_003.fsa	272.036	69	437
B, 304	GM993_F01_249R1_003.fsa	274.111	215	1727
B, 305	GM993_F01_249R1_003.fsa	276.102	84	648
B, 306	GM993_F01_249R1_003.fsa	277.014	60	353
B, 307	GM993_F01_249R1_003.fsa	278.01	172	1109
B, 308	GM993_F01_249R1_003.fsa	280.165	53	280
B, 309	GM993_F01_249R1_003.fsa	280.909	54	328
B, 310	GM993_F01_249R1_003.fsa	281.982	142	975
B, 311	GM993_F01_249R1_003.fsa	284.21	81	635
B, 312	GM993_F01_249R1_003.fsa	286.024	147	1007
B, 313	GM993_F01_249R1_003.fsa	286.93	8	27
B, 314	GM993_F01_249R1_003.fsa	287.919	82	540
B, 315	GM993_F01_249R1_003.fsa	289.977	146	817
B, 316	GM993_F01_249R1_003.fsa	291.952	77	663
B, 317	GM993_F01_249R1_003.fsa	294.089	134	793
B, 318	GM993_F01_249R1_003.fsa	295.24	12	49
B, 319	GM993_F01_249R1_003.fsa	296.143	90	545
B, 320	GM993_F01_249R1_003.fsa	298.113	132	1073
B, 321	GM993_F01_249R1_003.fsa	299.836	64	532
B, 322	GM993_F01_249R1_003.fsa	301.055	32	163
B, 323	GM993_F01_249R1_003.fsa	301.867	41	338
B, 324	GM993_F01_249R1_003.fsa	303.168	12	53
B, 325	GM993_F01_249R1_003.fsa	304.065	68	438
B, 326	GM993_F01_249R1_003.fsa	305.125	57	338
B, 327	GM993_F01_249R1_003.fsa	306.269	76	359
B, 328	GM993_F01_249R1_003.fsa	307.333	23	146
B, 329	GM993_F01_249R1_003.fsa	308.153	42	241
B, 330	GM993_F01_249R1_003.fsa	308.973	60	566
B, 331	GM993_F01_249R1_003.fsa	309.959	24	84
B, 332	GM993_F01_249R1_003.fsa	311.111	34	234
B, 333	GM993_F01_249R1_003.fsa	312.348	39	257
B, 334	GM993_F01_249R1_003.fsa	313.256	103	678
B, 335	GM993_F01_249R1_003.fsa	314.337	28	126
B, 336	GM993_F01_249R1_003.fsa	315.182	15	61
B, 337	GM993_F01_249R1_003.fsa	317.378	81	533
B, 338	GM993_F01_249R1_003.fsa	318.223	23	126
B, 339	GM993_F01_249R1_003.fsa	319.408	23	128
B, 340	GM993_F01_249R1_003.fsa	320.083	30	158
B, 341	GM993_F01_249R1_003.fsa	321.328	90	770
B, 342	GM993_F01_249R1_003.fsa	322.572	28	230
B, 343	GM993_F01_249R1_003.fsa	324.642	45	366
B, 344	GM993_F01_249R1_003.fsa	325.469	27	150
B, 345	GM993_F01_249R1_003.fsa	326.707	38	237
B, 346	GM993_F01_249R1_003.fsa	327.45	30	170
B, 347	GM993_F01_249R1_003.fsa	328.769	19	60
B, 348	GM993_F01_249R1_003.fsa	329.675	69	365
B, 349	GM993_F01_249R1_003.fsa	330.663	42	227
B, 350	GM993_F01_249R1_003.fsa	331.567	55	303
B, 351	GM993_F01_249R1_003.fsa	332.635	48	288
B, 352	GM993_F01_249R1_003.fsa	333.538	22	116
B, 353	GM993_F01_249R1_003.fsa	334.768	97	637
B, 354	GM993_F01_249R1_003.fsa	335.751	19	90
B, 355	GM993_F01_249R1_003.fsa	336.651	68	548
B, 356	GM993_F01_249R1_003.fsa	338.204	13	54
B, 357	GM993_F01_249R1_003.fsa	338.531	16	54
B, 358	GM993_F01_249R1_003.fsa	339.347	28	227
B, 359	GM993_F01_249R1_003.fsa	340.993	23	130
B, 360	GM993_F01_249R1_003.fsa	341.903	8	36
B, 361	GM993_F01_249R1_003.fsa	343.06	37	271
B, 362	GM993_F01_249R1_003.fsa	343.97	32	167
B, 363	GM993_F01_249R1_003.fsa	344.962	69	424
B, 364	GM993_F01_249R1_003.fsa	346.037	13	66
B, 365	GM993_F01_249R1_003.fsa	347.112	72	452
B, 366	GM993_F01_249R1_003.fsa	348.269	28	127
B, 367	GM993_F01_249R1_003.fsa	349.261	51	309
B, 368	GM993_F01_249R1_003.fsa	350.17	59	437
B, 369	GM993_F01_249R1_003.fsa	351.988	15	133
B, 370	GM993_F01_249R1_003.fsa	353.393	29	174
B, 371	GM993_F01_249R1_003.fsa	354.302	7	16
B, 372	GM993_F01_249R1_003.fsa	355.541	33	218
B, 373	GM993_F01_249R1_003.fsa	356.367	27	196
B, 374	GM993_F01_249R1_003.fsa	358.349	46	575
B, 375	GM993_F01_249R1_003.fsa	359.505	31	203
B, 376	GM993_F01_249R1_003.fsa	360.491	39	149
B, 377	GM993_F01_249R1_003.fsa	361.556	68	378
B, 378	GM993_F01_249R1_003.fsa	362.702	44	227
B, 379	GM993_F01_249R1_003.fsa	363.358	45	351
B, 380	GM993_F01_249R1_003.fsa	364.505	54	360
B, 381	GM993_F01_249R1_003.fsa	366.061	50	261
B, 382	GM993_F01_249R1_003.fsa	367.208	27	169
B, 383	GM993_F01_249R1_003.fsa	369.257	15	71
B, 384	GM993_F01_249R1_003.fsa	370.323	55	328
B, 385	GM993_F01_249R1_003.fsa	371.306	26	83
B, 386	GM993_F01_249R1_003.fsa	372.536	73	540
B, 387	GM993_F01_249R1_003.fsa	373.192	33	210
B, 388	GM993_F01_249R1_003.fsa	374.094	22	135
B, 389	GM993_F01_249R1_003.fsa	375.242	35	179
B, 390	GM993_F01_249R1_003.fsa	376.472	13	69
B, 391	GM993_F01_249R1_003.fsa	377.293	21	105
B, 392	GM993_F01_249R1_003.fsa	378.277	90	639
B, 393	GM993_F01_249R1_003.fsa	379.344	19	115
B, 394	GM993_F01_249R1_003.fsa	380.332	18	63
B, 395	GM993_F01_249R1_003.fsa	380.995	10	61
B, 396	GM993_F01_249R1_003.fsa	382.156	24	180
B, 397	GM993_F01_249R1_003.fsa	384.561	34	202
B, 398	GM993_F01_249R1_003.fsa	385.64	15	72
B, 399	GM993_F01_249R1_003.fsa	386.303	24	134
B, 400	GM993_F01_249R1_003.fsa	387.548	17	110
B, 401	GM993_F01_249R1_003.fsa	388.378	39	246
B, 402	GM993_F01_249R1_003.fsa	390.369	19	184
B, 403	GM993_F01_249R1_003.fsa	391.365	5	18
B, 404	GM993_F01_249R1_003.fsa	392.029	10	44
B, 405	GM993_F01_249R1_003.fsa	393.108	13	38
B, 406	GM993_F01_249R1_003.fsa	394.187	11	68
B, 407	GM993_F01_249R1_003.fsa	395.267	16	83
B, 408	GM993_F01_249R1_003.fsa	396.346	24	117
B, 409	GM993_F01_249R1_003.fsa	397.176	21	109
B, 410	GM993_F01_249R1_003.fsa	398.339	31	181
B, 411	GM993_F01_249R1_003.fsa	399.502	10	39
B, 412	GM993_F01_249R1_003.fsa	402.947	5	8
B, 413	GM993_F01_249R1_003.fsa	403.932	2027	27286
B, 414	GM993_F01_249R1_003.fsa	407.633	224	2374
B, 415	GM993_F01_249R1_003.fsa	411.349	13	79
B, 416	GM993_F01_249R1_003.fsa	412.508	93	635
B, 417	GM993_F01_249R1_003.fsa	413.419	26	96
B, 418	GM993_F01_249R1_003.fsa	414.759	30	112
B, 419	GM993_F01_249R1_003.fsa	415.772	8	36
B, 420	GM993_F01_249R1_003.fsa	417.293	18	83
B, 421	GM993_F01_249R1_003.fsa	418.392	141	1040
B, 422	GM993_F01_249R1_003.fsa	420.582	414	2841
B, 423	GM993_F01_249R1_003.fsa	422.66	4807	41929
B, 424	GM993_F01_249R1_003.fsa	423.574	1025	7584
B, 425	GM993_F01_249R1_003.fsa	424.903	48	208
B, 426	GM993_F01_249R1_003.fsa	425.899	27	166
B, 427	GM993_F01_249R1_003.fsa	426.979	3	6
B, 428	GM993_F01_249R1_003.fsa	427.394	5	8
B, 429	GM993_F01_249R1_003.fsa	428.473	6	16
B, 430	GM993_F01_249R1_003.fsa	429.469	13	62
B, 431	GM993_F01_249R1_003.fsa	430.299	16	112
B, 432	GM993_F01_249R1_003.fsa	431.627	7	17
B, 433	GM993_F01_249R1_003.fsa	432.207	10	54
B, 434	GM993_F01_249R1_003.fsa	433.203	12	54
B, 435	GM993_F01_249R1_003.fsa	433.866	11	32
B, 436	GM993_F01_249R1_003.fsa	435.276	13	45
B, 437	GM993_F01_249R1_003.fsa	435.856	11	41
B, 438	GM993_F01_249R1_003.fsa	436.437	12	86
B, 439	GM993_F01_249R1_003.fsa	437.68	11	51
B, 440	GM993_F01_249R1_003.fsa	439.254	15	58
B, 441	GM993_F01_249R1_003.fsa	440.253	8	32
B, 442	GM993_F01_249R1_003.fsa	440.927	11	61
B, 443	GM993_F01_249R1_003.fsa	441.938	9	17
B, 444	GM993_F01_249R1_003.fsa	443.794	19	211
B, 445	GM993_F01_249R1_003.fsa	444.47	23	101
B, 446	GM993_F01_249R1_003.fsa	445.483	12	53
B, 447	GM993_F01_249R1_003.fsa	447.259	13	37
B, 448	GM993_F01_249R1_003.fsa	447.936	13	34
B, 449	GM993_F01_249R1_003.fsa	449.46	10	49
B, 450	GM993_F01_249R1_003.fsa	450.477	15	72
B, 451	GM993_F01_249R1_003.fsa	453.192	15	71
B, 452	GM993_F01_249R1_003.fsa	454.127	33	129
B, 453	GM993_F01_249R1_003.fsa	454.891	15	67
B, 454	GM993_F01_249R1_003.fsa	455.657	12	59
B, 455	GM993_F01_249R1_003.fsa	456.848	17	40
B, 456	GM993_F01_249R1_003.fsa	458.636	10	36
B, 457	GM993_F01_249R1_003.fsa	459.829	8	22
B, 458	GM993_F01_249R1_003.fsa	460.761	10	47
B, 459	GM993_F01_249R1_003.fsa	461.438	9	17
B, 460	GM993_F01_249R1_003.fsa	463.217	14	59
B, 461	GM993_F01_249R1_003.fsa	464.064	12	35
B, 462	GM993_F01_249R1_003.fsa	464.658	12	49
B, 463	GM993_F01_249R1_003.fsa	465.506	12	35
B, 464	GM993_F01_249R1_003.fsa	466.185	7	22
B, 465	GM993_F01_249R1_003.fsa	466.865	9	49
B, 466	GM993_F01_249R1_003.fsa	468.224	15	66
B, 467	GM993_F01_249R1_003.fsa	469.074	9	54
B, 468	GM993_F01_249R1_003.fsa	470.861	16	44
B, 469	GM993_F01_249R1_003.fsa	472.139	22	120
B, 470	GM993_F01_249R1_003.fsa	474.442	15	63
B, 471	GM993_F01_249R1_003.fsa	475.296	15	88
B, 472	GM993_F01_249R1_003.fsa	476.065	15	59
B, 473	GM993_F01_249R1_003.fsa	477.518	12	104
B, 474	GM993_F01_249R1_003.fsa	478.202	10	49
B, 475	GM993_F01_249R1_003.fsa	480.603	7	31
B, 476	GM993_F01_249R1_003.fsa	481.552	19	73
B, 477	GM993_F01_249R1_003.fsa	482.761	8	36
B, 478	GM993_F01_249R1_003.fsa	484.144	9	50
B, 479	GM993_F01_249R1_003.fsa	485.183	11	62
B, 480	GM993_F01_249R1_003.fsa	486.742	15	110
B, 481	GM993_F01_249R1_003.fsa	487.436	8	57
B, 482	GM993_F01_249R1_003.fsa	488.564	11	55
B, 483	GM993_F01_249R1_003.fsa	489.955	13	67
B, 484	GM993_F01_249R1_003.fsa	490.651	13	49
B, 485	GM993_F01_249R1_003.fsa	491.347	10	33
B, 486	GM993_F01_249R1_003.fsa	492.044	9	39
B, 487	GM993_F01_249R1_003.fsa	493.264	11	66
B, 488	GM993_F01_249R1_003.fsa	494.049	13	66
B, 489	GM993_F01_249R1_003.fsa	495.621	23	78
B, 490	GM993_F01_249R1_003.fsa	497.196	16	54
B, 491	GM993_F01_249R1_003.fsa	497.896	12	69
B, 492	GM993_F01_249R1_003.fsa	499.561	12	59
B, 493	GM993_F01_249R1_003.fsa	500.175	16	52
B, 494	GM993_F01_249R1_003.fsa	502.01	17	87
B, 495	GM993_F01_249R1_003.fsa	502.798	19	82
B, 496	GM993_F01_249R1_003.fsa	505.87	17	162
B, 497	GM993_F01_249R1_003.fsa	508.865	21	176
B, 498	GM993_F01_249R1_003.fsa	510.014	9	25
B, 499	GM993_F01_249R1_003.fsa	510.367	10	36
B, 500	GM993_F01_249R1_003.fsa	511.163	12	56
B, 501	GM993_F01_249R1_003.fsa	512.758	19	63
B, 502	GM993_F01_249R1_003.fsa	514.985	20	109
B, 503	GM993_F01_249R1_003.fsa	515.79	17	96
B, 504	GM993_F01_249R1_003.fsa	516.596	17	69
B, 505	GM993_F01_249R1_003.fsa	517.85	10	90
B, 506	GM993_F01_249R1_003.fsa	519.552	16	69
B, 507	GM993_F01_249R1_003.fsa	520.878	16	78
B, 508	GM993_F01_249R1_003.fsa	521.756	18	113
B, 509	GM993_F01_249R1_003.fsa	522.547	13	32
B, 510	GM993_F01_249R1_003.fsa	522.986	10	44
B, 511	GM993_F01_249R1_003.fsa	524.128	8	41
B, 512	GM993_F01_249R1_003.fsa	524.919	11	67
B, 513	GM993_F01_249R1_003.fsa	526.063	13	89
B, 514	GM993_F01_249R1_003.fsa	527.207	7	25
B, 515	GM993_F01_249R1_003.fsa	528.263	20	145
B, 516	GM993_F01_249R1_003.fsa	530.641	12	52
B, 517	GM993_F01_249R1_003.fsa	531.699	21	159
B, 518	GM993_F01_249R1_003.fsa	533.727	14	121
B, 519	GM993_F01_249R1_003.fsa	535.758	14	112
B, 520	GM993_F01_249R1_003.fsa	536.552	17	45
B, 521	GM993_F01_249R1_003.fsa	537.789	13	64
B, 522	GM993_F01_249R1_003.fsa	539.115	17	74
B, 523	GM993_F01_249R1_003.fsa	541.359	19	123
B, 524	GM993_F01_249R1_003.fsa	542.176	14	65
B, 525	GM993_F01_249R1_003.fsa	542.902	13	94
B, 526	GM993_F01_249R1_003.fsa	545.178	12	36
B, 527	GM993_F01_249R1_003.fsa	546.82	17	101
B, 528	GM993_F01_249R1_003.fsa	547.551	12	59
B, 529	GM993_F01_249R1_003.fsa	548.375	13	57
B, 530	GM993_F01_249R1_003.fsa	550.667	13	89
B, 531	GM993_F01_249R1_003.fsa	551.678	18	132
B, 532	GM993_F01_249R1_003.fsa	553.15	17	48
B, 533	GM993_F01_249R1_003.fsa	555.55	14	56
B, 534	GM993_F01_249R1_003.fsa	556.475	9	54
B, 535	GM993_F01_249R1_003.fsa	558.143	13	39
B, 536	GM993_F01_249R1_003.fsa	560.737	9	78
B, 537	GM993_F01_249R1_003.fsa	561.75	7	19
B, 538	GM993_F01_249R1_003.fsa	562.581	13	70
B, 539	GM993_F01_249R1_003.fsa	563.966	15	60
B, 540	GM993_F01_249R1_003.fsa	564.798	12	83
B, 541	GM993_F01_249R1_003.fsa	566.651	14	54
B, 542	GM993_F01_249R1_003.fsa	568.042	18	138
B, 543	GM993_F01_249R1_003.fsa	570.273	12	133
B, 544	GM993_F01_249R1_003.fsa	571.018	7	33
B, 545	GM993_F01_249R1_003.fsa	571.763	8	22
B, 546	GM993_F01_249R1_003.fsa	572.882	11	77
B, 547	GM993_F01_249R1_003.fsa	575.124	14	102
B, 548	GM993_F01_249R1_003.fsa	576.528	22	153
B, 549	GM993_F01_249R1_003.fsa	579.624	24	354
B, 550	GM993_F01_249R1_003.fsa	580.85	18	92
B, 551	GM993_F01_249R1_003.fsa	581.89	14	94
B, 552	GM993_F01_249R1_003.fsa	582.552	8	35
B, 553	GM993_F01_249R1_003.fsa	583.216	9	49
B, 554	GM993_F01_249R1_003.fsa	584.639	10	52
B, 555	GM993_F01_249R1_003.fsa	585.97	10	46
B, 556	GM993_F01_249R1_003.fsa	587.78	13	77
B, 557	GM993_F01_249R1_003.fsa	589.308	11	75
B, 558	GM993_F01_249R1_003.fsa	590.839	12	98
B, 559	GM993_F01_249R1_003.fsa	592.662	7	30
B, 560	GM993_F01_249R1_003.fsa	594.008	14	63
B, 561	GM993_F01_249R1_003.fsa	594.779	12	71
B, 562	GM993_F01_249R1_003.fsa	595.453	11	65
B, 563	GM993_F01_249R1_003.fsa	597.578	16	72
B, 564	GM993_F01_249R1_003.fsa	598.352	9	30
B, 565	GM993_F01_249R1_003.fsa	600.096	15	126
B, 566	GM993_F01_249R1_003.fsa	602.679	14	48
B, 567	GM993_F01_249R1_003.fsa	603.349	12	54
B, 568	GM993_F01_249R1_003.fsa	606.89	12	65
G, 1	GM993_F01_249R1_003.fsa	101.501	1486	16546
G, 2	GM993_F01_249R1_003.fsa	102.995	1178	19366
G, 3	GM993_F01_249R1_003.fsa	104.575	1130	9902
G, 4	GM993_F01_249R1_003.fsa	105.501	6875	33486
G, 5	GM993_F01_249R1_003.fsa	106.794	166	795
G, 6	GM993_F01_249R1_003.fsa	404.589	51	327
G, 7	GM993_F01_249R1_003.fsa	422.826	52	322
G, 8	GM993_F01_249R1_003.fsa	423.823	63	278
Y, 1	GM993_F01_249R1_003.fsa		50	174
Y, 2	GM993_F01_249R1_003.fsa		56	300
Y, 3	GM993_F01_249R1_003.fsa		50	174
Y, 4	GM993_F01_249R1_003.fsa		50	284
Y, 5	GM993_F01_249R1_003.fsa		50	293
Y, 6	GM993_F01_249R1_003.fsa	6.4474	50	484
Y, 7	GM993_F01_249R1_003.fsa	9.7368	51	267
Y, 8	GM993_F01_249R1_003.fsa	39.4073	52	378
Y, 9	GM993_F01_249R1_003.fsa	41.1291	57	370
Y, 10	GM993_F01_249R1_003.fsa	50.4463	57	366
Y, 11	GM993_F01_249R1_003.fsa	52.6212	61	397
Y, 12	GM993_F01_249R1_003.fsa	56.4642	60	242
Y, 13	GM993_F01_249R1_003.fsa	62.198	64	720
Y, 14	GM993_F01_249R1_003.fsa	74.6892	50	451
Y, 15	GM993_F01_249R1_003.fsa	88.0828	63	502
Y, 16	GM993_F01_249R1_003.fsa	91.7698	51	151
Y, 17	GM993_F01_249R1_003.fsa	101.22	4200	6523
Y, 18	GM993_F01_249R1_003.fsa	103.553	483	7067
Y, 19	GM993_F01_249R1_003.fsa	104.853	3950	6071
Y, 20	GM993_F01_249R1_003.fsa	105.779	4243	12228
Y, 21	GM993_F01_249R1_003.fsa	115.576	50	288
Y, 22	GM993_F01_249R1_003.fsa	127.341	50	165
Y, 23	GM993_F01_249R1_003.fsa	142.835	52	205
Y, 24	GM993_F01_249R1_003.fsa	158.32	55	270
Y, 25	GM993_F01_249R1_003.fsa	158.939	52	290
Y, 26	GM993_F01_249R1_003.fsa	165.634	52	279
Y, 27	GM993_F01_249R1_003.fsa	189.636	53	371
Y, 28	GM993_F01_249R1_003.fsa	204.239	55	580
Y, 29	GM993_F01_249R1_003.fsa	231.012	54	247
Y, 30	GM993_F01_249R1_003.fsa	253.82	55	406
Y, 31	GM993_F01_249R1_003.fsa	258.193	54	260
Y, 32	GM993_F01_249R1_003.fsa	264.982	53	242
Y, 33	GM993_F01_249R1_003.fsa	301.623	52	249
Y, 34	GM993_F01_249R1_003.fsa	313.091	54	335
Y, 35	GM993_F01_249R1_003.fsa	319.154	56	197
Y, 36	GM993_F01_249R1_003.fsa	320.996	50	408
Y, 37	GM993_F01_249R1_003.fsa	325.138	56	381
Y, 38	GM993_F01_249R1_003.fsa	331.238	55	293
Y, 39	GM993_F01_249R1_003.fsa	355.954	56	249
Y, 40	GM993_F01_249R1_003.fsa	356.862	51	174
Y, 41	GM993_F01_249R1_003.fsa	365.488	54	353
Y, 42	GM993_F01_249R1_003.fsa	366.799	53	223
Y, 43	GM993_F01_249R1_003.fsa	367.864	51	181
Y, 44	GM993_F01_249R1_003.fsa	391.614	61	174
Y, 45	GM993_F01_249R1_003.fsa	406.068	55	263
Y, 46	GM993_F01_249R1_003.fsa	410.108	77	506
Y, 47	GM993_F01_249R1_003.fsa	411.431	54	284
Y, 48	GM993_F01_249R1_003.fsa	417.378	56	288
Y, 49	GM993_F01_249R1_003.fsa	439.254	50	255
Y, 50	GM993_F01_249R1_003.fsa	468.224	58	237
Y, 51	GM993_F01_249R1_003.fsa	472.139	56	248
Y, 52	GM993_F01_249R1_003.fsa	479.144	50	193
Y, 53	GM993_F01_249R1_003.fsa	495.796	54	294
Y, 54	GM993_F01_249R1_003.fsa	505.343	59	324
Y, 55	GM993_F01_249R1_003.fsa	506.31	52	259
Y, 56	GM993_F01_249R1_003.fsa	508.16	59	289
Y, 57	GM993_F01_249R1_003.fsa	516.059	51	182
Y, 58	GM993_F01_249R1_003.fsa	530.377	52	248
Y, 59	GM993_F01_249R1_003.fsa	534.963	53	231
Y, 60	GM993_F01_249R1_003.fsa	588.639	55	258
Y, 61	GM993_F01_249R1_003.fsa	594.008	60	398
Y, 62	GM993_F01_249R1_003.fsa	599.418	60	219
Y, 63	GM993_F01_249R1_003.fsa	601.148	53	266
R, 1	GM993_F01_249R1_003.fsa		66	284
R, 2	GM993_F01_249R1_003.fsa		50	325
R, 3	GM993_F01_249R1_003.fsa		54	221
R, 4	GM993_F01_249R1_003.fsa		51	264
R, 5	GM993_F01_249R1_003.fsa	11.0526	52	255
R, 6	GM993_F01_249R1_003.fsa	59.4175	83	361
R, 7	GM993_F01_249R1_003.fsa	60.5009	53	301
R, 8	GM993_F01_249R1_003.fsa	101.313	1221	16485
R, 9	GM993_F01_249R1_003.fsa	103.46	861	10798
R, 10	GM993_F01_249R1_003.fsa	104.204	885	8334
R, 11	GM993_F01_249R1_003.fsa	105.501	23615	79788
R, 12	GM993_F01_249R1_003.fsa	106.61	275	1685
R, 13	GM993_F01_249R1_003.fsa	121.208	50	227
R, 14	GM993_F01_249R1_003.fsa	135.918	51	389
R, 15	GM993_F01_249R1_003.fsa	137.047	51	235
R, 16	GM993_F01_249R1_003.fsa	158.055	50	180
R, 17	GM993_F01_249R1_003.fsa	184.565	54	175
R, 18	GM993_F01_249R1_003.fsa	196.665	50	204
R, 19	GM993_F01_249R1_003.fsa	217.003	50	284
R, 20	GM993_F01_249R1_003.fsa	218.031	54	445
R, 21	GM993_F01_249R1_003.fsa	231.678	62	396
R, 22	GM993_F01_249R1_003.fsa	232.428	56	310
R, 23	GM993_F01_249R1_003.fsa	233.177	54	217
R, 24	GM993_F01_249R1_003.fsa	289.648	53	171
R, 25	GM993_F01_249R1_003.fsa	305.779	52	207
R, 26	GM993_F01_249R1_003.fsa	311.441	55	171
R, 27	GM993_F01_249R1_003.fsa	323.069	57	211
R, 28	GM993_F01_249R1_003.fsa	368.11	52	242
R, 29	GM993_F01_249R1_003.fsa	403.768	99	814
R, 30	GM993_F01_249R1_003.fsa	405.164	77	572
R, 31	GM993_F01_249R1_003.fsa	406.233	67	359
R, 32	GM993_F01_249R1_003.fsa	422.743	143	1025
R, 33	GM993_F01_249R1_003.fsa	423.823	71	389
R, 34	GM993_F01_249R1_003.fsa	454.127	62	262
R, 35	GM993_F01_249R1_003.fsa	496.496	50	311
R, 36	GM993_F01_249R1_003.fsa	533.639	55	325
R, 37	GM993_F01_249R1_003.fsa	550.116	50	375
O, 1	GM993_F01_249R1_003.fsa	20	1007	10828
O, 2	GM993_F01_249R1_003.fsa	40	881	7045
O, 3	GM993_F01_249R1_003.fsa	60	1761	10128
O, 4	GM993_F01_249R1_003.fsa	80	1191	6888
O, 5	GM993_F01_249R1_003.fsa	100	1879	10322
O, 6	GM993_F01_249R1_003.fsa	101.781	70	668
O, 7	GM993_F01_249R1_003.fsa	103.181	69	844
O, 8	GM993_F01_249R1_003.fsa	104.575	69	724
O, 9	GM993_F01_249R1_003.fsa	105.501	3382	9750
O, 10	GM993_F01_249R1_003.fsa	114	2155	11587
O, 11	GM993_F01_249R1_003.fsa	120	1700	9332
O, 12	GM993_F01_249R1_003.fsa	140	1482	7475
O, 13	GM993_F01_249R1_003.fsa	160	1542	8347
O, 14	GM993_F01_249R1_003.fsa	180	1915	9928
O, 15	GM993_F01_249R1_003.fsa	200	1523	7906
O, 16	GM993_F01_249R1_003.fsa	214	1531	8124
O, 17	GM993_F01_249R1_003.fsa	220	1204	6687
O, 18	GM993_F01_249R1_003.fsa	240	1782	9749
O, 19	GM993_F01_249R1_003.fsa	250	798	4621
O, 20	GM993_F01_249R1_003.fsa	260	1260	7366
O, 21	GM993_F01_249R1_003.fsa	280	1379	8383
O, 22	GM993_F01_249R1_003.fsa	300	1340	8458
O, 23	GM993_F01_249R1_003.fsa	314	875	5644
O, 24	GM993_F01_249R1_003.fsa	320	918	6245
O, 25	GM993_F01_249R1_003.fsa	340	1176	8298
O, 26	GM993_F01_249R1_003.fsa	360	971	7222
O, 27	GM993_F01_249R1_003.fsa	380	710	5502
O, 28	GM993_F01_249R1_003.fsa	400	967	7646
O, 29	GM993_F01_249R1_003.fsa	414	940	7781
O, 30	GM993_F01_249R1_003.fsa	420	897	7265
O, 31	GM993_F01_249R1_003.fsa	440	1020	8974
O, 32	GM993_F01_249R1_003.fsa	460	1156	10285
O, 33	GM993_F01_249R1_003.fsa	480	1120	10248
O, 34	GM993_F01_249R1_003.fsa	500	510	4770
O, 35	GM993_F01_249R1_003.fsa	514	548	5338
O, 36	GM993_F01_249R1_003.fsa	520	1239	11533
O, 37	GM993_F01_249R1_003.fsa	540	1002	9686
O, 38	GM993_F01_249R1_003.fsa	560	650	6448
O, 39	GM993_F01_249R1_003.fsa	580	980	10036
O, 40	GM993_F01_249R1_003.fsa	600	638	6602

## Sheet: 249R2
Dye/Sample Peak	Sample File Name	Size	Height	Area in Point
B, 1	GM993_G01_249R2_002.fsa		12	51
B, 2	GM993_G01_249R2_002.fsa		12	24
B, 3	GM993_G01_249R2_002.fsa		10	48
B, 4	GM993_G01_249R2_002.fsa		12	53
B, 5	GM993_G01_249R2_002.fsa		14	66
B, 6	GM993_G01_249R2_002.fsa		20	86
B, 7	GM993_G01_249R2_002.fsa		12	71
B, 8	GM993_G01_249R2_002.fsa		15	137
B, 9	GM993_G01_249R2_002.fsa		11	49
B, 10	GM993_G01_249R2_002.fsa		14	68
B, 11	GM993_G01_249R2_002.fsa		13	73
B, 12	GM993_G01_249R2_002.fsa		11	46
B, 13	GM993_G01_249R2_002.fsa		15	81
B, 14	GM993_G01_249R2_002.fsa		11	45
B, 15	GM993_G01_249R2_002.fsa		9	39
B, 16	GM993_G01_249R2_002.fsa		15	49
B, 17	GM993_G01_249R2_002.fsa		11	63
B, 18	GM993_G01_249R2_002.fsa		9	38
B, 19	GM993_G01_249R2_002.fsa		12	43
B, 20	GM993_G01_249R2_002.fsa		10	56
B, 21	GM993_G01_249R2_002.fsa		10	36
B, 22	GM993_G01_249R2_002.fsa		14	98
B, 23	GM993_G01_249R2_002.fsa		18	109
B, 24	GM993_G01_249R2_002.fsa		14	60
B, 25	GM993_G01_249R2_002.fsa		8	61
B, 26	GM993_G01_249R2_002.fsa		11	103
B, 27	GM993_G01_249R2_002.fsa		13	71
B, 28	GM993_G01_249R2_002.fsa		14	54
B, 29	GM993_G01_249R2_002.fsa		10	32
B, 30	GM993_G01_249R2_002.fsa		13	49
B, 31	GM993_G01_249R2_002.fsa		15	44
B, 32	GM993_G01_249R2_002.fsa		13	97
B, 33	GM993_G01_249R2_002.fsa		12	58
B, 34	GM993_G01_249R2_002.fsa		18	68
B, 35	GM993_G01_249R2_002.fsa		16	77
B, 36	GM993_G01_249R2_002.fsa		12	48
B, 37	GM993_G01_249R2_002.fsa		17	44
B, 38	GM993_G01_249R2_002.fsa		12	35
B, 39	GM993_G01_249R2_002.fsa		9	65
B, 40	GM993_G01_249R2_002.fsa		19	74
B, 41	GM993_G01_249R2_002.fsa		13	42
B, 42	GM993_G01_249R2_002.fsa		17	62
B, 43	GM993_G01_249R2_002.fsa		13	47
B, 44	GM993_G01_249R2_002.fsa		14	60
B, 45	GM993_G01_249R2_002.fsa		8	31
B, 46	GM993_G01_249R2_002.fsa		12	72
B, 47	GM993_G01_249R2_002.fsa		8	47
B, 48	GM993_G01_249R2_002.fsa		18	60
B, 49	GM993_G01_249R2_002.fsa		13	108
B, 50	GM993_G01_249R2_002.fsa		10	51
B, 51	GM993_G01_249R2_002.fsa		10	21
B, 52	GM993_G01_249R2_002.fsa		9	26
B, 53	GM993_G01_249R2_002.fsa		10	55
B, 54	GM993_G01_249R2_002.fsa		24	85
B, 55	GM993_G01_249R2_002.fsa		6	17
B, 56	GM993_G01_249R2_002.fsa		17	104
B, 57	GM993_G01_249R2_002.fsa		20	204
B, 58	GM993_G01_249R2_002.fsa		18	52
B, 59	GM993_G01_249R2_002.fsa		25	142
B, 60	GM993_G01_249R2_002.fsa		14	133
B, 61	GM993_G01_249R2_002.fsa		14	64
B, 62	GM993_G01_249R2_002.fsa		13	94
B, 63	GM993_G01_249R2_002.fsa		14	67
B, 64	GM993_G01_249R2_002.fsa		14	99
B, 65	GM993_G01_249R2_002.fsa		19	122
B, 66	GM993_G01_249R2_002.fsa		18	86
B, 67	GM993_G01_249R2_002.fsa		10	68
B, 68	GM993_G01_249R2_002.fsa		12	52
B, 69	GM993_G01_249R2_002.fsa		20	204
B, 70	GM993_G01_249R2_002.fsa		24	100
B, 71	GM993_G01_249R2_002.fsa		12	43
B, 72	GM993_G01_249R2_002.fsa		249	1450
B, 73	GM993_G01_249R2_002.fsa		182	1114
B, 74	GM993_G01_249R2_002.fsa	1.9737	99	879
B, 75	GM993_G01_249R2_002.fsa	4.3421	646	4108
B, 76	GM993_G01_249R2_002.fsa	5.6579	51	255
B, 77	GM993_G01_249R2_002.fsa	6.8421	6	17
B, 78	GM993_G01_249R2_002.fsa	9.079	130	982
B, 79	GM993_G01_249R2_002.fsa	11.0526	564	2879
B, 80	GM993_G01_249R2_002.fsa	13.1579	385	2922
B, 81	GM993_G01_249R2_002.fsa	15.3947	283	1618
B, 82	GM993_G01_249R2_002.fsa	16.8421	21	72
B, 83	GM993_G01_249R2_002.fsa	18.1579	35	145
B, 84	GM993_G01_249R2_002.fsa	19.8684	227	1204
B, 85	GM993_G01_249R2_002.fsa	21.4576	662	3871
B, 86	GM993_G01_249R2_002.fsa	23.6031	57	259
B, 87	GM993_G01_249R2_002.fsa	25.0067	200	1233
B, 88	GM993_G01_249R2_002.fsa	28.0223	743	4413
B, 89	GM993_G01_249R2_002.fsa	29.6265	1024	6488
B, 90	GM993_G01_249R2_002.fsa	32.2389	1218	8562
B, 91	GM993_G01_249R2_002.fsa	34.5269	139	819
B, 92	GM993_G01_249R2_002.fsa	36.5124	594	3113
B, 93	GM993_G01_249R2_002.fsa	38.3338	304	1551
B, 94	GM993_G01_249R2_002.fsa	40.7884	480	3701
B, 95	GM993_G01_249R2_002.fsa	42.3503	860	6332
B, 96	GM993_G01_249R2_002.fsa	45.0919	895	5570
B, 97	GM993_G01_249R2_002.fsa	47.0293	490	3286
B, 98	GM993_G01_249R2_002.fsa	49.5665	345	1475
B, 99	GM993_G01_249R2_002.fsa	51.1264	342	2304
B, 100	GM993_G01_249R2_002.fsa	51.8478	260	1421
B, 101	GM993_G01_249R2_002.fsa	53.278	830	4349
B, 102	GM993_G01_249R2_002.fsa	54.491	189	903
B, 103	GM993_G01_249R2_002.fsa	55.7918	575	3018
B, 104	GM993_G01_249R2_002.fsa	57.8648	268	1833
B, 105	GM993_G01_249R2_002.fsa	59.2278	1641	8852
B, 106	GM993_G01_249R2_002.fsa	60.5973	144	898
B, 107	GM993_G01_249R2_002.fsa	62.4817	613	3241
B, 108	GM993_G01_249R2_002.fsa	63.5678	75	516
B, 109	GM993_G01_249R2_002.fsa	66.1205	364	1625
B, 110	GM993_G01_249R2_002.fsa	67.097	203	775
B, 111	GM993_G01_249R2_002.fsa	67.9734	433	1919
B, 112	GM993_G01_249R2_002.fsa	68.8474	619	2923
B, 113	GM993_G01_249R2_002.fsa	69.9125	740	3557
B, 114	GM993_G01_249R2_002.fsa	71.8401	500	3114
B, 115	GM993_G01_249R2_002.fsa	73.1826	387	1998
B, 116	GM993_G01_249R2_002.fsa	74.5195	136	708
B, 117	GM993_G01_249R2_002.fsa	76.2304	676	5157
B, 118	GM993_G01_249R2_002.fsa	77.8379	304	1547
B, 119	GM993_G01_249R2_002.fsa	79.0617	104	405
B, 120	GM993_G01_249R2_002.fsa	80.0935	587	3060
B, 121	GM993_G01_249R2_002.fsa	81.2141	165	680
B, 122	GM993_G01_249R2_002.fsa	82.0535	622	2788
B, 123	GM993_G01_249R2_002.fsa	83.171	609	3696
B, 124	GM993_G01_249R2_002.fsa	84.101	381	1811
B, 125	GM993_G01_249R2_002.fsa	85.6792	388	1938
B, 126	GM993_G01_249R2_002.fsa	86.6059	1168	5935
B, 127	GM993_G01_249R2_002.fsa	87.9937	304	1481
B, 128	GM993_G01_249R2_002.fsa	89.1019	698	3274
B, 129	GM993_G01_249R2_002.fsa	90.3006	570	2677
B, 130	GM993_G01_249R2_002.fsa	91.3133	116	477
B, 131	GM993_G01_249R2_002.fsa	92.3246	275	1403
B, 132	GM993_G01_249R2_002.fsa	93.0592	256	1290
B, 133	GM993_G01_249R2_002.fsa	94.2512	717	3649
B, 134	GM993_G01_249R2_002.fsa	95.2583	845	4752
B, 135	GM993_G01_249R2_002.fsa	96.4467	108	381
B, 136	GM993_G01_249R2_002.fsa	97.4507	907	4128
B, 137	GM993_G01_249R2_002.fsa	98.5444	211	728
B, 138	GM993_G01_249R2_002.fsa	101.02	31986	196294
B, 139	GM993_G01_249R2_002.fsa	102.038	3682	26926
B, 140	GM993_G01_249R2_002.fsa	102.961	1348	8163
B, 141	GM993_G01_249R2_002.fsa	104.251	689	3827
B, 142	GM993_G01_249R2_002.fsa	105.17	31986	288557
B, 143	GM993_G01_249R2_002.fsa	106.454	16170	88370
B, 144	GM993_G01_249R2_002.fsa	107.552	1134	5534
B, 145	GM993_G01_249R2_002.fsa	108.557	187	614
B, 146	GM993_G01_249R2_002.fsa	109.377	184	503
B, 147	GM993_G01_249R2_002.fsa	110.469	330	1263
B, 148	GM993_G01_249R2_002.fsa	111.195	6	18
B, 149	GM993_G01_249R2_002.fsa	112.645	551	2840
B, 150	GM993_G01_249R2_002.fsa	113.368	91	439
B, 151	GM993_G01_249R2_002.fsa	114.622	112	512
B, 152	GM993_G01_249R2_002.fsa	115.686	99	507
B, 153	GM993_G01_249R2_002.fsa	116.836	606	2922
B, 154	GM993_G01_249R2_002.fsa	117.982	150	757
B, 155	GM993_G01_249R2_002.fsa	119.299	480	2300
B, 156	GM993_G01_249R2_002.fsa	120.433	172	707
B, 157	GM993_G01_249R2_002.fsa	121.558	679	3206
B, 158	GM993_G01_249R2_002.fsa	122.597	197	886
B, 159	GM993_G01_249R2_002.fsa	123.721	578	2706
B, 160	GM993_G01_249R2_002.fsa	124.758	201	868
B, 161	GM993_G01_249R2_002.fsa	125.795	677	3458
B, 162	GM993_G01_249R2_002.fsa	126.831	216	1088
B, 163	GM993_G01_249R2_002.fsa	127.953	569	2642
B, 164	GM993_G01_249R2_002.fsa	128.902	160	677
B, 165	GM993_G01_249R2_002.fsa	130.023	572	2594
B, 166	GM993_G01_249R2_002.fsa	130.971	237	995
B, 167	GM993_G01_249R2_002.fsa	132.005	493	2419
B, 168	GM993_G01_249R2_002.fsa	133.038	43	149
B, 169	GM993_G01_249R2_002.fsa	133.899	583	2838
B, 170	GM993_G01_249R2_002.fsa	134.845	76	292
B, 171	GM993_G01_249R2_002.fsa	135.963	793	3811
B, 172	GM993_G01_249R2_002.fsa	136.908	103	442
B, 173	GM993_G01_249R2_002.fsa	138.025	348	1629
B, 174	GM993_G01_249R2_002.fsa	139.056	259	1175
B, 175	GM993_G01_249R2_002.fsa	140.175	517	2386
B, 176	GM993_G01_249R2_002.fsa	141.14	174	720
B, 177	GM993_G01_249R2_002.fsa	142.281	499	2274
B, 178	GM993_G01_249R2_002.fsa	143.333	198	835
B, 179	GM993_G01_249R2_002.fsa	144.386	434	2059
B, 180	GM993_G01_249R2_002.fsa	145.439	218	1028
B, 181	GM993_G01_249R2_002.fsa	146.491	327	1732
B, 182	GM993_G01_249R2_002.fsa	147.544	186	894
B, 183	GM993_G01_249R2_002.fsa	148.596	45	209
B, 184	GM993_G01_249R2_002.fsa	149.474	78	281
B, 185	GM993_G01_249R2_002.fsa	150.351	64	317
B, 186	GM993_G01_249R2_002.fsa	151.404	34	225
B, 187	GM993_G01_249R2_002.fsa	152.544	325	1699
B, 188	GM993_G01_249R2_002.fsa	153.509	113	547
B, 189	GM993_G01_249R2_002.fsa	154.649	85	429
B, 190	GM993_G01_249R2_002.fsa	155.526	84	346
B, 191	GM993_G01_249R2_002.fsa	156.667	44	152
B, 192	GM993_G01_249R2_002.fsa	157.631	311	1400
B, 193	GM993_G01_249R2_002.fsa	158.772	48	210
B, 194	GM993_G01_249R2_002.fsa	159.561	122	506
B, 195	GM993_G01_249R2_002.fsa	160.433	224	1057
B, 196	GM993_G01_249R2_002.fsa	161.473	16	72
B, 197	GM993_G01_249R2_002.fsa	162.166	23	116
B, 198	GM993_G01_249R2_002.fsa	163.118	135	567
B, 199	GM993_G01_249R2_002.fsa	164.156	187	878
B, 200	GM993_G01_249R2_002.fsa	165.453	74	329
B, 201	GM993_G01_249R2_002.fsa	166.489	212	1025
B, 202	GM993_G01_249R2_002.fsa	167.612	172	830
B, 203	GM993_G01_249R2_002.fsa	168.647	67	282
B, 204	GM993_G01_249R2_002.fsa	169.769	85	370
B, 205	GM993_G01_249R2_002.fsa	170.889	185	882
B, 206	GM993_G01_249R2_002.fsa	171.837	399	1964
B, 207	GM993_G01_249R2_002.fsa	172.956	44	191
B, 208	GM993_G01_249R2_002.fsa	173.988	108	547
B, 209	GM993_G01_249R2_002.fsa	174.848	72	407
B, 210	GM993_G01_249R2_002.fsa	175.708	130	611
B, 211	GM993_G01_249R2_002.fsa	176.911	74	336
B, 212	GM993_G01_249R2_002.fsa	177.769	73	327
B, 213	GM993_G01_249R2_002.fsa	178.799	160	768
B, 214	GM993_G01_249R2_002.fsa	179.657	80	366
B, 215	GM993_G01_249R2_002.fsa	180.777	561	2698
B, 216	GM993_G01_249R2_002.fsa	181.899	181	912
B, 217	GM993_G01_249R2_002.fsa	183.02	62	223
B, 218	GM993_G01_249R2_002.fsa	183.796	131	635
B, 219	GM993_G01_249R2_002.fsa	184.571	166	838
B, 220	GM993_G01_249R2_002.fsa	185.863	37	205
B, 221	GM993_G01_249R2_002.fsa	186.723	93	426
B, 222	GM993_G01_249R2_002.fsa	187.927	145	711
B, 223	GM993_G01_249R2_002.fsa	188.786	230	1177
B, 224	GM993_G01_249R2_002.fsa	189.988	179	926
B, 225	GM993_G01_249R2_002.fsa	190.846	451	2328
B, 226	GM993_G01_249R2_002.fsa	192.047	144	657
B, 227	GM993_G01_249R2_002.fsa	192.99	143	710
B, 228	GM993_G01_249R2_002.fsa	194.103	42	189
B, 229	GM993_G01_249R2_002.fsa	195.045	375	1946
B, 230	GM993_G01_249R2_002.fsa	196.328	74	389
B, 231	GM993_G01_249R2_002.fsa	197.268	39	188
B, 232	GM993_G01_249R2_002.fsa	198.464	43	200
B, 233	GM993_G01_249R2_002.fsa	199.403	129	674
B, 234	GM993_G01_249R2_002.fsa	200.505	78	370
B, 235	GM993_G01_249R2_002.fsa	201.6	390	1897
B, 236	GM993_G01_249R2_002.fsa	202.526	88	385
B, 237	GM993_G01_249R2_002.fsa	203.705	72	292
B, 238	GM993_G01_249R2_002.fsa	204.548	130	616
B, 239	GM993_G01_249R2_002.fsa	205.728	71	367
B, 240	GM993_G01_249R2_002.fsa	206.571	157	812
B, 241	GM993_G01_249R2_002.fsa	207.499	334	1781
B, 242	GM993_G01_249R2_002.fsa	209.102	261	1310
B, 243	GM993_G01_249R2_002.fsa	210.284	60	469
B, 244	GM993_G01_249R2_002.fsa	211.888	65	316
B, 245	GM993_G01_249R2_002.fsa	212.986	94	480
B, 246	GM993_G01_249R2_002.fsa	214.172	308	1642
B, 247	GM993_G01_249R2_002.fsa	215.373	198	1022
B, 248	GM993_G01_249R2_002.fsa	216.402	181	994
B, 249	GM993_G01_249R2_002.fsa	217.259	50	222
B, 250	GM993_G01_249R2_002.fsa	218.459	763	4030
B, 251	GM993_G01_249R2_002.fsa	219.401	56	286
B, 252	GM993_G01_249R2_002.fsa	220.333	52	218
B, 253	GM993_G01_249R2_002.fsa	221.331	71	423
B, 254	GM993_G01_249R2_002.fsa	222.413	62	307
B, 255	GM993_G01_249R2_002.fsa	223.327	320	1697
B, 256	GM993_G01_249R2_002.fsa	224.574	74	399
B, 257	GM993_G01_249R2_002.fsa	225.405	58	303
B, 258	GM993_G01_249R2_002.fsa	226.568	153	842
B, 259	GM993_G01_249R2_002.fsa	227.398	25	155
B, 260	GM993_G01_249R2_002.fsa	228.727	61	337
B, 261	GM993_G01_249R2_002.fsa	229.391	75	586
B, 262	GM993_G01_249R2_002.fsa	231.382	718	4018
B, 263	GM993_G01_249R2_002.fsa	232.46	119	693
B, 264	GM993_G01_249R2_002.fsa	233.455	62	358
B, 265	GM993_G01_249R2_002.fsa	234.698	152	828
B, 266	GM993_G01_249R2_002.fsa	235.776	75	386
B, 267	GM993_G01_249R2_002.fsa	236.77	25	116
B, 268	GM993_G01_249R2_002.fsa	237.764	44	268
B, 269	GM993_G01_249R2_002.fsa	238.758	25	110
B, 270	GM993_G01_249R2_002.fsa	239.834	92	479
B, 271	GM993_G01_249R2_002.fsa	240.859	158	781
B, 272	GM993_G01_249R2_002.fsa	241.889	100	493
B, 273	GM993_G01_249R2_002.fsa	243.003	303	1613
B, 274	GM993_G01_249R2_002.fsa	244.116	79	337
B, 275	GM993_G01_249R2_002.fsa	245.142	132	665
B, 276	GM993_G01_249R2_002.fsa	246.167	80	384
B, 277	GM993_G01_249R2_002.fsa	247.19	223	1159
B, 278	GM993_G01_249R2_002.fsa	248.213	133	685
B, 279	GM993_G01_249R2_002.fsa	249.405	128	676
B, 280	GM993_G01_249R2_002.fsa	250.248	143	712
B, 281	GM993_G01_249R2_002.fsa	251.322	216	1138
B, 282	GM993_G01_249R2_002.fsa	252.476	29	140
B, 283	GM993_G01_249R2_002.fsa	253.464	17	76
B, 284	GM993_G01_249R2_002.fsa	254.531	62	353
B, 285	GM993_G01_249R2_002.fsa	255.514	61	253
B, 286	GM993_G01_249R2_002.fsa	256.578	425	2533
B, 287	GM993_G01_249R2_002.fsa	257.395	131	679
B, 288	GM993_G01_249R2_002.fsa	258.129	28	104
B, 289	GM993_G01_249R2_002.fsa	259.024	115	603
B, 290	GM993_G01_249R2_002.fsa	260.083	56	313
B, 291	GM993_G01_249R2_002.fsa	261.157	77	392
B, 292	GM993_G01_249R2_002.fsa	262.232	153	863
B, 293	GM993_G01_249R2_002.fsa	263.141	95	454
B, 294	GM993_G01_249R2_002.fsa	264.133	292	1646
B, 295	GM993_G01_249R2_002.fsa	264.96	19	62
B, 296	GM993_G01_249R2_002.fsa	266.034	150	903
B, 297	GM993_G01_249R2_002.fsa	267.026	21	111
B, 298	GM993_G01_249R2_002.fsa	268.018	139	767
B, 299	GM993_G01_249R2_002.fsa	269.01	36	155
B, 300	GM993_G01_249R2_002.fsa	270.002	226	1254
B, 301	GM993_G01_249R2_002.fsa	271.324	26	125
B, 302	GM993_G01_249R2_002.fsa	272.15	137	834
B, 303	GM993_G01_249R2_002.fsa	273.059	16	68
B, 304	GM993_G01_249R2_002.fsa	274.051	646	3893
B, 305	GM993_G01_249R2_002.fsa	275.043	22	66
B, 306	GM993_G01_249R2_002.fsa	276.117	222	1290
B, 307	GM993_G01_249R2_002.fsa	278.017	503	2929
B, 308	GM993_G01_249R2_002.fsa	279.091	21	54
B, 309	GM993_G01_249R2_002.fsa	280.082	177	1052
B, 310	GM993_G01_249R2_002.fsa	280.983	23	92
B, 311	GM993_G01_249R2_002.fsa	281.966	461	2826
B, 312	GM993_G01_249R2_002.fsa	283.031	14	54
B, 313	GM993_G01_249R2_002.fsa	284.013	178	1072
B, 314	GM993_G01_249R2_002.fsa	284.994	8	32
B, 315	GM993_G01_249R2_002.fsa	285.976	432	2704
B, 316	GM993_G01_249R2_002.fsa	286.875	20	81
B, 317	GM993_G01_249R2_002.fsa	287.937	166	1056
B, 318	GM993_G01_249R2_002.fsa	289.979	386	2393
B, 319	GM993_G01_249R2_002.fsa	291.04	11	37
B, 320	GM993_G01_249R2_002.fsa	292.019	160	931
B, 321	GM993_G01_249R2_002.fsa	293.161	12	46
B, 322	GM993_G01_249R2_002.fsa	294.057	354	2142
B, 323	GM993_G01_249R2_002.fsa	294.954	9	40
B, 324	GM993_G01_249R2_002.fsa	296.094	218	1308
B, 325	GM993_G01_249R2_002.fsa	297.152	47	217
B, 326	GM993_G01_249R2_002.fsa	298.048	376	2430
B, 327	GM993_G01_249R2_002.fsa	299.756	181	1019
B, 328	GM993_G01_249R2_002.fsa	300.804	30	149
B, 329	GM993_G01_249R2_002.fsa	301.771	54	316
B, 330	GM993_G01_249R2_002.fsa	302.901	22	123
B, 331	GM993_G01_249R2_002.fsa	304.034	129	801
B, 332	GM993_G01_249R2_002.fsa	305.006	62	301
B, 333	GM993_G01_249R2_002.fsa	306.143	105	562
B, 334	GM993_G01_249R2_002.fsa	307.2	62	345
B, 335	GM993_G01_249R2_002.fsa	308.096	87	413
B, 336	GM993_G01_249R2_002.fsa	308.994	129	707
B, 337	GM993_G01_249R2_002.fsa	309.894	57	256
B, 338	GM993_G01_249R2_002.fsa	311.04	110	572
B, 339	GM993_G01_249R2_002.fsa	312.189	36	128
B, 340	GM993_G01_249R2_002.fsa	313.176	268	1649
B, 341	GM993_G01_249R2_002.fsa	314.253	83	491
B, 342	GM993_G01_249R2_002.fsa	315.266	34	167
B, 343	GM993_G01_249R2_002.fsa	316.195	37	189
B, 344	GM993_G01_249R2_002.fsa	317.293	240	1646
B, 345	GM993_G01_249R2_002.fsa	318.223	92	533
B, 346	GM993_G01_249R2_002.fsa	319.238	67	382
B, 347	GM993_G01_249R2_002.fsa	320.248	40	172
B, 348	GM993_G01_249R2_002.fsa	321.321	216	1347
B, 349	GM993_G01_249R2_002.fsa	322.393	57	278
B, 350	GM993_G01_249R2_002.fsa	323.464	21	79
B, 351	GM993_G01_249R2_002.fsa	324.451	45	250
B, 352	GM993_G01_249R2_002.fsa	325.683	44	261
B, 353	GM993_G01_249R2_002.fsa	326.585	55	349
B, 354	GM993_G01_249R2_002.fsa	327.568	92	527
B, 355	GM993_G01_249R2_002.fsa	328.632	23	106
B, 356	GM993_G01_249R2_002.fsa	329.613	185	1065
B, 357	GM993_G01_249R2_002.fsa	330.592	110	604
B, 358	GM993_G01_249R2_002.fsa	331.489	161	1003
B, 359	GM993_G01_249R2_002.fsa	332.629	108	571
B, 360	GM993_G01_249R2_002.fsa	333.767	26	117
B, 361	GM993_G01_249R2_002.fsa	334.742	244	1610
B, 362	GM993_G01_249R2_002.fsa	335.877	40	221
B, 363	GM993_G01_249R2_002.fsa	336.768	153	976
B, 364	GM993_G01_249R2_002.fsa	337.739	28	101
B, 365	GM993_G01_249R2_002.fsa	338.951	43	228
B, 366	GM993_G01_249R2_002.fsa	339.919	40	234
B, 367	GM993_G01_249R2_002.fsa	340.902	40	258
B, 368	GM993_G01_249R2_002.fsa	341.721	29	123
B, 369	GM993_G01_249R2_002.fsa	342.869	97	605
B, 370	GM993_G01_249R2_002.fsa	343.853	70	442
B, 371	GM993_G01_249R2_002.fsa	344.836	157	1094
B, 372	GM993_G01_249R2_002.fsa	345.82	28	105
B, 373	GM993_G01_249R2_002.fsa	347.049	239	1578
B, 374	GM993_G01_249R2_002.fsa	348.033	39	197
B, 375	GM993_G01_249R2_002.fsa	349.098	119	765
B, 376	GM993_G01_249R2_002.fsa	350.246	160	1097
B, 377	GM993_G01_249R2_002.fsa	351.312	26	144
B, 378	GM993_G01_249R2_002.fsa	352.131	38	178
B, 379	GM993_G01_249R2_002.fsa	353.361	88	597
B, 380	GM993_G01_249R2_002.fsa	355.328	58	359
B, 381	GM993_G01_249R2_002.fsa	356.393	45	219
B, 382	GM993_G01_249R2_002.fsa	357.377	51	287
B, 383	GM993_G01_249R2_002.fsa	358.443	46	285
B, 384	GM993_G01_249R2_002.fsa	359.344	37	206
B, 385	GM993_G01_249R2_002.fsa	360.489	79	351
B, 386	GM993_G01_249R2_002.fsa	361.386	191	1173
B, 387	GM993_G01_249R2_002.fsa	362.447	93	631
B, 388	GM993_G01_249R2_002.fsa	363.426	59	381
B, 389	GM993_G01_249R2_002.fsa	364.405	145	925
B, 390	GM993_G01_249R2_002.fsa	366.118	136	880
B, 391	GM993_G01_249R2_002.fsa	367.097	101	621
B, 392	GM993_G01_249R2_002.fsa	368.322	55	332
B, 393	GM993_G01_249R2_002.fsa	369.219	38	183
B, 394	GM993_G01_249R2_002.fsa	370.281	154	985
B, 395	GM993_G01_249R2_002.fsa	371.423	26	132
B, 396	GM993_G01_249R2_002.fsa	372.403	228	1643
B, 397	GM993_G01_249R2_002.fsa	373.301	103	741
B, 398	GM993_G01_249R2_002.fsa	374.118	74	414
B, 399	GM993_G01_249R2_002.fsa	375.262	99	543
B, 400	GM993_G01_249R2_002.fsa	376.242	53	287
B, 401	GM993_G01_249R2_002.fsa	377.222	58	320
B, 402	GM993_G01_249R2_002.fsa	378.284	242	1738
B, 403	GM993_G01_249R2_002.fsa	379.428	36	246
B, 404	GM993_G01_249R2_002.fsa	380.33	22	91
B, 405	GM993_G01_249R2_002.fsa	381.318	31	204
B, 406	GM993_G01_249R2_002.fsa	382.389	41	198
B, 407	GM993_G01_249R2_002.fsa	383.543	16	60
B, 408	GM993_G01_249R2_002.fsa	384.531	66	374
B, 409	GM993_G01_249R2_002.fsa	385.437	33	167
B, 410	GM993_G01_249R2_002.fsa	386.425	52	357
B, 411	GM993_G01_249R2_002.fsa	387.495	21	70
B, 412	GM993_G01_249R2_002.fsa	388.319	79	511
B, 413	GM993_G01_249R2_002.fsa	390.376	41	238
B, 414	GM993_G01_249R2_002.fsa	392.434	13	63
B, 415	GM993_G01_249R2_002.fsa	394.326	24	145
B, 416	GM993_G01_249R2_002.fsa	395.231	22	115
B, 417	GM993_G01_249R2_002.fsa	396.3	52	365
B, 418	GM993_G01_249R2_002.fsa	397.451	21	84
B, 419	GM993_G01_249R2_002.fsa	398.356	64	398
B, 420	GM993_G01_249R2_002.fsa	399.342	16	65
B, 421	GM993_G01_249R2_002.fsa	400.403	41	241
B, 422	GM993_G01_249R2_002.fsa	401.37	43	269
B, 423	GM993_G01_249R2_002.fsa	402.501	28	177
B, 424	GM993_G01_249R2_002.fsa	403.714	191	1522
B, 425	GM993_G01_249R2_002.fsa	404.363	199	1940
B, 426	GM993_G01_249R2_002.fsa	406.636	58	446
B, 427	GM993_G01_249R2_002.fsa	407.776	30	192
B, 428	GM993_G01_249R2_002.fsa	408.837	14	89
B, 429	GM993_G01_249R2_002.fsa	409.572	18	49
B, 430	GM993_G01_249R2_002.fsa	410.553	8	28
B, 431	GM993_G01_249R2_002.fsa	411.536	39	196
B, 432	GM993_G01_249R2_002.fsa	412.685	96	693
B, 433	GM993_G01_249R2_002.fsa	413.753	13	23
B, 434	GM993_G01_249R2_002.fsa	414.591	75	521
B, 435	GM993_G01_249R2_002.fsa	415.772	36	254
B, 436	GM993_G01_249R2_002.fsa	416.532	28	174
B, 437	GM993_G01_249R2_002.fsa	417.546	5	11
B, 438	GM993_G01_249R2_002.fsa	418.561	147	990
B, 439	GM993_G01_249R2_002.fsa	420.577	904	6326
B, 440	GM993_G01_249R2_002.fsa	422.636	13751	122266
B, 441	GM993_G01_249R2_002.fsa	423.623	2874	21027
B, 442	GM993_G01_249R2_002.fsa	426.171	106	870
B, 443	GM993_G01_249R2_002.fsa	428.224	26	156
B, 444	GM993_G01_249R2_002.fsa	432.403	7	22
B, 445	GM993_G01_249R2_002.fsa	433.303	10	53
B, 446	GM993_G01_249R2_002.fsa	434.366	14	111
B, 447	GM993_G01_249R2_002.fsa	435.756	17	85
B, 448	GM993_G01_249R2_002.fsa	436.573	15	74
B, 449	GM993_G01_249R2_002.fsa	437.471	11	39
B, 450	GM993_G01_249R2_002.fsa	438.124	16	67
B, 451	GM993_G01_249R2_002.fsa	438.94	15	58
B, 452	GM993_G01_249R2_002.fsa	442.008	8	42
B, 453	GM993_G01_249R2_002.fsa	444.185	58	1192
B, 454	GM993_G01_249R2_002.fsa	447.959	11	35
B, 455	GM993_G01_249R2_002.fsa	448.546	10	48
B, 456	GM993_G01_249R2_002.fsa	449.554	4	15
B, 457	GM993_G01_249R2_002.fsa	451.235	16	134
B, 458	GM993_G01_249R2_002.fsa	453.254	15	44
B, 459	GM993_G01_249R2_002.fsa	453.928	15	37
B, 460	GM993_G01_249R2_002.fsa	455.36	16	112
B, 461	GM993_G01_249R2_002.fsa	457.383	9	48
B, 462	GM993_G01_249R2_002.fsa	458.058	9	24
B, 463	GM993_G01_249R2_002.fsa	460.666	10	40
B, 464	GM993_G01_249R2_002.fsa	460.999	10	44
B, 465	GM993_G01_249R2_002.fsa	462.082	14	59
B, 466	GM993_G01_249R2_002.fsa	462.666	9	50
B, 467	GM993_G01_249R2_002.fsa	463.916	11	119
B, 468	GM993_G01_249R2_002.fsa	465.502	14	91
B, 469	GM993_G01_249R2_002.fsa	466.504	8	26
B, 470	GM993_G01_249R2_002.fsa	468.091	18	146
B, 471	GM993_G01_249R2_002.fsa	469.011	20	73
B, 472	GM993_G01_249R2_002.fsa	472.443	14	68
B, 473	GM993_G01_249R2_002.fsa	473.617	11	128
B, 474	GM993_G01_249R2_002.fsa	476.554	11	70
B, 475	GM993_G01_249R2_002.fsa	478.486	15	88
B, 476	GM993_G01_249R2_002.fsa	480.085	13	119
B, 477	GM993_G01_249R2_002.fsa	481.533	22	137
B, 478	GM993_G01_249R2_002.fsa	483.068	16	92
B, 479	GM993_G01_249R2_002.fsa	484.178	13	104
B, 480	GM993_G01_249R2_002.fsa	485.204	13	73
B, 481	GM993_G01_249R2_002.fsa	486.744	11	91
B, 482	GM993_G01_249R2_002.fsa	487.6	11	66
B, 483	GM993_G01_249R2_002.fsa	489.401	13	72
B, 484	GM993_G01_249R2_002.fsa	490.602	15	80
B, 485	GM993_G01_249R2_002.fsa	491.376	9	21
B, 486	GM993_G01_249R2_002.fsa	491.719	8	36
B, 487	GM993_G01_249R2_002.fsa	493.526	9	24
B, 488	GM993_G01_249R2_002.fsa	493.956	10	36
B, 489	GM993_G01_249R2_002.fsa	494.559	10	57
B, 490	GM993_G01_249R2_002.fsa	495.163	8	41
B, 491	GM993_G01_249R2_002.fsa	496.025	14	39
B, 492	GM993_G01_249R2_002.fsa	498.875	22	85
B, 493	GM993_G01_249R2_002.fsa	500.256	17	44
B, 494	GM993_G01_249R2_002.fsa	502.307	14	80
B, 495	GM993_G01_249R2_002.fsa	503.078	10	44
B, 496	GM993_G01_249R2_002.fsa	503.85	13	41
B, 497	GM993_G01_249R2_002.fsa	504.968	10	57
B, 498	GM993_G01_249R2_002.fsa	506.779	16	73
B, 499	GM993_G01_249R2_002.fsa	508.076	24	168
B, 500	GM993_G01_249R2_002.fsa	508.943	14	51
B, 501	GM993_G01_249R2_002.fsa	509.637	8	37
B, 502	GM993_G01_249R2_002.fsa	510.507	9	40
B, 503	GM993_G01_249R2_002.fsa	511.204	6	24
B, 504	GM993_G01_249R2_002.fsa	512.163	12	76
B, 505	GM993_G01_249R2_002.fsa	513.299	11	48
B, 506	GM993_G01_249R2_002.fsa	514.358	7	32
B, 507	GM993_G01_249R2_002.fsa	515.968	13	56
B, 508	GM993_G01_249R2_002.fsa	517.938	10	62
B, 509	GM993_G01_249R2_002.fsa	518.834	10	36
B, 510	GM993_G01_249R2_002.fsa	519.641	14	55
B, 511	GM993_G01_249R2_002.fsa	520.434	13	79
B, 512	GM993_G01_249R2_002.fsa	520.955	13	71
B, 513	GM993_G01_249R2_002.fsa	522.171	13	47
B, 514	GM993_G01_249R2_002.fsa	522.865	11	34
B, 515	GM993_G01_249R2_002.fsa	523.732	13	45
B, 516	GM993_G01_249R2_002.fsa	525.38	6	20
B, 517	GM993_G01_249R2_002.fsa	526.16	10	37
B, 518	GM993_G01_249R2_002.fsa	526.767	14	50
B, 519	GM993_G01_249R2_002.fsa	528.153	17	122
B, 520	GM993_G01_249R2_002.fsa	529.972	12	109
B, 521	GM993_G01_249R2_002.fsa	530.924	10	74
B, 522	GM993_G01_249R2_002.fsa	531.962	13	47
B, 523	GM993_G01_249R2_002.fsa	532.654	15	74
B, 524	GM993_G01_249R2_002.fsa	533.952	13	80
B, 525	GM993_G01_249R2_002.fsa	534.73	10	41
B, 526	GM993_G01_249R2_002.fsa	535.681	12	66
B, 527	GM993_G01_249R2_002.fsa	536.458	8	33
B, 528	GM993_G01_249R2_002.fsa	537.322	17	71
B, 529	GM993_G01_249R2_002.fsa	540.178	16	77
B, 530	GM993_G01_249R2_002.fsa	541.689	11	55
B, 531	GM993_G01_249R2_002.fsa	542.135	9	47
B, 532	GM993_G01_249R2_002.fsa	543.65	11	52
B, 533	GM993_G01_249R2_002.fsa	544.902	8	26
B, 534	GM993_G01_249R2_002.fsa	546.244	12	71
B, 535	GM993_G01_249R2_002.fsa	547.051	11	57
B, 536	GM993_G01_249R2_002.fsa	547.949	18	65
B, 537	GM993_G01_249R2_002.fsa	549.928	11	58
B, 538	GM993_G01_249R2_002.fsa	552.093	18	88
B, 539	GM993_G01_249R2_002.fsa	552.998	9	70
B, 540	GM993_G01_249R2_002.fsa	554.356	10	46
B, 541	GM993_G01_249R2_002.fsa	555.445	10	49
B, 542	GM993_G01_249R2_002.fsa	556.626	16	80
B, 543	GM993_G01_249R2_002.fsa	558.63	13	58
B, 544	GM993_G01_249R2_002.fsa	559.726	12	43
B, 545	GM993_G01_249R2_002.fsa	560.545	7	37
B, 546	GM993_G01_249R2_002.fsa	562.091	13	43
B, 547	GM993_G01_249R2_002.fsa	562.819	6	16
B, 548	GM993_G01_249R2_002.fsa	563.183	9	37
B, 549	GM993_G01_249R2_002.fsa	564.095	11	58
B, 550	GM993_G01_249R2_002.fsa	566.285	12	63
B, 551	GM993_G01_249R2_002.fsa	567.841	10	27
B, 552	GM993_G01_249R2_002.fsa	568.94	13	63
B, 553	GM993_G01_249R2_002.fsa	569.581	9	27
B, 554	GM993_G01_249R2_002.fsa	571.05	15	95
B, 555	GM993_G01_249R2_002.fsa	571.601	18	87
B, 556	GM993_G01_249R2_002.fsa	572.888	10	46
B, 557	GM993_G01_249R2_002.fsa	574.085	14	144
B, 558	GM993_G01_249R2_002.fsa	575.007	23	232
B, 559	GM993_G01_249R2_002.fsa	576.853	11	51
B, 560	GM993_G01_249R2_002.fsa	577.778	10	37
B, 561	GM993_G01_249R2_002.fsa	578.796	9	38
B, 562	GM993_G01_249R2_002.fsa	579.815	15	86
B, 563	GM993_G01_249R2_002.fsa	581.393	17	125
B, 564	GM993_G01_249R2_002.fsa	582.789	15	72
B, 565	GM993_G01_249R2_002.fsa	583.255	20	62
B, 566	GM993_G01_249R2_002.fsa	584.654	11	30
B, 567	GM993_G01_249R2_002.fsa	585.774	13	102
B, 568	GM993_G01_249R2_002.fsa	586.522	18	92
B, 569	GM993_G01_249R2_002.fsa	587.926	12	24
B, 570	GM993_G01_249R2_002.fsa	588.488	12	59
B, 571	GM993_G01_249R2_002.fsa	589.614	11	55
B, 572	GM993_G01_249R2_002.fsa	590.647	11	40
B, 573	GM993_G01_249R2_002.fsa	592.058	10	46
B, 574	GM993_G01_249R2_002.fsa	592.717	6	30
B, 575	GM993_G01_249R2_002.fsa	593.659	14	38
B, 576	GM993_G01_249R2_002.fsa	594.697	9	24
B, 577	GM993_G01_249R2_002.fsa	597.25	16	138
B, 578	GM993_G01_249R2_002.fsa	598.482	7	44
B, 579	GM993_G01_249R2_002.fsa	600.094	13	91
G, 1	GM993_G01_249R2_002.fsa	29.8912	63	344
G, 2	GM993_G01_249R2_002.fsa	42.2394	50	302
G, 3	GM993_G01_249R2_002.fsa	59.2278	82	478
G, 4	GM993_G01_249R2_002.fsa	100	56	205
G, 5	GM993_G01_249R2_002.fsa	101.298	1319	22924
G, 6	GM993_G01_249R2_002.fsa	105.446	8189	40038
G, 7	GM993_G01_249R2_002.fsa	106.546	417	2962
G, 8	GM993_G01_249R2_002.fsa	422.718	348	3984
Y, 1	GM993_G01_249R2_002.fsa		57	512
Y, 2	GM993_G01_249R2_002.fsa		53	228
Y, 3	GM993_G01_249R2_002.fsa		52	307
Y, 4	GM993_G01_249R2_002.fsa		55	211
Y, 5	GM993_G01_249R2_002.fsa		55	233
Y, 6	GM993_G01_249R2_002.fsa		53	253
Y, 7	GM993_G01_249R2_002.fsa	1.8421	56	249
Y, 8	GM993_G01_249R2_002.fsa	17.8947	53	212
Y, 9	GM993_G01_249R2_002.fsa	23.0357	59	536
Y, 10	GM993_G01_249R2_002.fsa	25.8389	60	568
Y, 11	GM993_G01_249R2_002.fsa	28.6941	52	366
Y, 12	GM993_G01_249R2_002.fsa	30.5495	66	397
Y, 13	GM993_G01_249R2_002.fsa	31.4631	63	309
Y, 14	GM993_G01_249R2_002.fsa	50.9196	50	388
Y, 15	GM993_G01_249R2_002.fsa	56.5856	56	302
Y, 16	GM993_G01_249R2_002.fsa	60.5973	58	271
Y, 17	GM993_G01_249R2_002.fsa	62.1849	64	329
Y, 18	GM993_G01_249R2_002.fsa	63.1732	68	281
Y, 19	GM993_G01_249R2_002.fsa	70.2989	52	191
Y, 20	GM993_G01_249R2_002.fsa	77.1769	61	410
Y, 21	GM993_G01_249R2_002.fsa	78.0265	52	408
Y, 22	GM993_G01_249R2_002.fsa	81.9603	60	397
Y, 23	GM993_G01_249R2_002.fsa	83.5432	61	414
Y, 24	GM993_G01_249R2_002.fsa	85.0298	65	498
Y, 25	GM993_G01_249R2_002.fsa	87.0688	53	368
Y, 26	GM993_G01_249R2_002.fsa	88.7327	55	291
Y, 27	GM993_G01_249R2_002.fsa	99.3635	64	406
Y, 28	GM993_G01_249R2_002.fsa	101.112	3382	5272
Y, 29	GM993_G01_249R2_002.fsa	102.592	428	5692
Y, 30	GM993_G01_249R2_002.fsa	103.514	459	6496
Y, 31	GM993_G01_249R2_002.fsa	104.711	9138	11277
Y, 32	GM993_G01_249R2_002.fsa	106.088	8852	9814
Y, 33	GM993_G01_249R2_002.fsa	107.095	119	368
Y, 34	GM993_G01_249R2_002.fsa	108.283	61	290
Y, 35	GM993_G01_249R2_002.fsa	109.65	51	238
Y, 36	GM993_G01_249R2_002.fsa	110.923	52	425
Y, 37	GM993_G01_249R2_002.fsa	113.368	64	422
Y, 38	GM993_G01_249R2_002.fsa	114.711	61	356
Y, 39	GM993_G01_249R2_002.fsa	116.217	60	227
Y, 40	GM993_G01_249R2_002.fsa	118.421	51	490
Y, 41	GM993_G01_249R2_002.fsa	142.105	50	185
Y, 42	GM993_G01_249R2_002.fsa	194.874	54	218
Y, 43	GM993_G01_249R2_002.fsa	198.549	54	267
Y, 44	GM993_G01_249R2_002.fsa	216.916	61	300
Y, 45	GM993_G01_249R2_002.fsa	218.03	72	274
Y, 46	GM993_G01_249R2_002.fsa	245.398	66	440
Y, 47	GM993_G01_249R2_002.fsa	248.979	54	326
Y, 48	GM993_G01_249R2_002.fsa	259.187	54	193
Y, 49	GM993_G01_249R2_002.fsa	270.828	54	224
Y, 50	GM993_G01_249R2_002.fsa	271.82	63	309
Y, 51	GM993_G01_249R2_002.fsa	274.382	57	291
Y, 52	GM993_G01_249R2_002.fsa	283.767	63	371
Y, 53	GM993_G01_249R2_002.fsa	286.875	61	333
Y, 54	GM993_G01_249R2_002.fsa	292.345	56	360
Y, 55	GM993_G01_249R2_002.fsa	297.071	62	353
Y, 56	GM993_G01_249R2_002.fsa	298.536	61	440
Y, 57	GM993_G01_249R2_002.fsa	316.702	50	329
Y, 58	GM993_G01_249R2_002.fsa	323.464	51	283
Y, 59	GM993_G01_249R2_002.fsa	346.229	51	248
Y, 60	GM993_G01_249R2_002.fsa	363.018	56	202
Y, 61	GM993_G01_249R2_002.fsa	389.883	52	335
Y, 62	GM993_G01_249R2_002.fsa	398.438	53	370
Y, 63	GM993_G01_249R2_002.fsa	415.772	63	327
Y, 64	GM993_G01_249R2_002.fsa	417.885	51	292
Y, 65	GM993_G01_249R2_002.fsa	422.636	55	262
Y, 66	GM993_G01_249R2_002.fsa	436.573	51	161
Y, 67	GM993_G01_249R2_002.fsa	453.844	54	257
Y, 68	GM993_G01_249R2_002.fsa	489.401	60	225
Y, 69	GM993_G01_249R2_002.fsa	490.431	58	263
Y, 70	GM993_G01_249R2_002.fsa	565.281	52	273
Y, 71	GM993_G01_249R2_002.fsa	586.615	54	559
Y, 72	GM993_G01_249R2_002.fsa	600.845	58	266
R, 1	GM993_G01_249R2_002.fsa		61	337
R, 2	GM993_G01_249R2_002.fsa		54	368
R, 3	GM993_G01_249R2_002.fsa		54	326
R, 4	GM993_G01_249R2_002.fsa		53	186
R, 5	GM993_G01_249R2_002.fsa		57	422
R, 6	GM993_G01_249R2_002.fsa		50	192
R, 7	GM993_G01_249R2_002.fsa		54	582
R, 8	GM993_G01_249R2_002.fsa		50	196
R, 9	GM993_G01_249R2_002.fsa		63	464
R, 10	GM993_G01_249R2_002.fsa		63	236
R, 11	GM993_G01_249R2_002.fsa		50	199
R, 12	GM993_G01_249R2_002.fsa		61	361
R, 13	GM993_G01_249R2_002.fsa		61	294
R, 14	GM993_G01_249R2_002.fsa		58	161
R, 15	GM993_G01_249R2_002.fsa	11.579	51	409
R, 16	GM993_G01_249R2_002.fsa	15.3947	50	366
R, 17	GM993_G01_249R2_002.fsa	32.8804	51	224
R, 18	GM993_G01_249R2_002.fsa	41.4602	50	115
R, 19	GM993_G01_249R2_002.fsa	52.1556	52	297
R, 20	GM993_G01_249R2_002.fsa	58.6455	50	268
R, 21	GM993_G01_249R2_002.fsa	79.9063	58	395
R, 22	GM993_G01_249R2_002.fsa	100	64	280
R, 23	GM993_G01_249R2_002.fsa	101.575	942	10744
R, 24	GM993_G01_249R2_002.fsa	103.146	918	13218
R, 25	GM993_G01_249R2_002.fsa	105.446	29380	109388
R, 26	GM993_G01_249R2_002.fsa	106.18	176	462
R, 27	GM993_G01_249R2_002.fsa	106.729	106	433
R, 28	GM993_G01_249R2_002.fsa	107.644	82	486
R, 29	GM993_G01_249R2_002.fsa	108.557	58	232
R, 30	GM993_G01_249R2_002.fsa	129.764	70	351
R, 31	GM993_G01_249R2_002.fsa	132.177	61	260
R, 32	GM993_G01_249R2_002.fsa	136.822	50	217
R, 33	GM993_G01_249R2_002.fsa	138.798	62	333
R, 34	GM993_G01_249R2_002.fsa	152.281	53	259
R, 35	GM993_G01_249R2_002.fsa	155.614	53	247
R, 36	GM993_G01_249R2_002.fsa	162.945	50	309
R, 37	GM993_G01_249R2_002.fsa	174.676	51	353
R, 38	GM993_G01_249R2_002.fsa	176.395	52	218
R, 39	GM993_G01_249R2_002.fsa	197.183	53	217
R, 40	GM993_G01_249R2_002.fsa	202.273	64	874
R, 41	GM993_G01_249R2_002.fsa	214.086	51	402
R, 42	GM993_G01_249R2_002.fsa	217.945	60	281
R, 43	GM993_G01_249R2_002.fsa	219.914	51	216
R, 44	GM993_G01_249R2_002.fsa	225.737	52	268
R, 45	GM993_G01_249R2_002.fsa	245.142	55	190
R, 46	GM993_G01_249R2_002.fsa	250.083	56	160
R, 47	GM993_G01_249R2_002.fsa	273.555	53	261
R, 48	GM993_G01_249R2_002.fsa	285.894	64	279
R, 49	GM993_G01_249R2_002.fsa	287.038	52	221
R, 50	GM993_G01_249R2_002.fsa	293.568	51	181
R, 51	GM993_G01_249R2_002.fsa	340.574	52	281
R, 52	GM993_G01_249R2_002.fsa	361.55	50	172
R, 53	GM993_G01_249R2_002.fsa	367.097	67	251
R, 54	GM993_G01_249R2_002.fsa	369.954	57	271
R, 55	GM993_G01_249R2_002.fsa	404.282	54	278
R, 56	GM993_G01_249R2_002.fsa	422.8	170	1340
R, 57	GM993_G01_249R2_002.fsa	423.623	79	497
R, 58	GM993_G01_249R2_002.fsa	442.342	53	229
R, 59	GM993_G01_249R2_002.fsa	443.431	51	212
R, 60	GM993_G01_249R2_002.fsa	488.8	56	380
R, 61	GM993_G01_249R2_002.fsa	525.814	52	193
R, 62	GM993_G01_249R2_002.fsa	531.183	53	269
R, 63	GM993_G01_249R2_002.fsa	536.545	52	267
R, 64	GM993_G01_249R2_002.fsa	539.568	52	387
R, 65	GM993_G01_249R2_002.fsa	546.065	59	196
R, 66	GM993_G01_249R2_002.fsa	552.003	57	239
R, 67	GM993_G01_249R2_002.fsa	574.823	53	172
R, 68	GM993_G01_249R2_002.fsa	577.223	60	202
R, 69	GM993_G01_249R2_002.fsa	585.214	53	214
R, 70	GM993_G01_249R2_002.fsa	588.02	59	248
R, 71	GM993_G01_249R2_002.fsa	598.387	61	330
R, 72	GM993_G01_249R2_002.fsa	601.409	50	384
O, 1	GM993_G01_249R2_002.fsa	20	1025	10733
O, 2	GM993_G01_249R2_002.fsa	40	869	7143
O, 3	GM993_G01_249R2_002.fsa	60	1778	10471
O, 4	GM993_G01_249R2_002.fsa	80	1193	6914
O, 5	GM993_G01_249R2_002.fsa	100	1951	10479
O, 6	GM993_G01_249R2_002.fsa	105.446	5326	15890
O, 7	GM993_G01_249R2_002.fsa	114	2286	12030
O, 8	GM993_G01_249R2_002.fsa	120	1777	9732
O, 9	GM993_G01_249R2_002.fsa	140	1525	7730
O, 10	GM993_G01_249R2_002.fsa	160	1561	8608
O, 11	GM993_G01_249R2_002.fsa	180	1962	10269
O, 12	GM993_G01_249R2_002.fsa	200	1498	8086
O, 13	GM993_G01_249R2_002.fsa	214	1559	8328
O, 14	GM993_G01_249R2_002.fsa	220	1231	6947
O, 15	GM993_G01_249R2_002.fsa	240	1784	10028
O, 16	GM993_G01_249R2_002.fsa	250	809	4816
O, 17	GM993_G01_249R2_002.fsa	260	1289	7687
O, 18	GM993_G01_249R2_002.fsa	280	1352	8525
O, 19	GM993_G01_249R2_002.fsa	300	1381	8534
O, 20	GM993_G01_249R2_002.fsa	314	881	5722
O, 21	GM993_G01_249R2_002.fsa	320	967	6472
O, 22	GM993_G01_249R2_002.fsa	340	1210	8508
O, 23	GM993_G01_249R2_002.fsa	360	1004	7477
O, 24	GM993_G01_249R2_002.fsa	380	730	5618
O, 25	GM993_G01_249R2_002.fsa	400	1024	7957
O, 26	GM993_G01_249R2_002.fsa	414	943	7602
O, 27	GM993_G01_249R2_002.fsa	420	860	7432
O, 28	GM993_G01_249R2_002.fsa	422.636	50	327
O, 29	GM993_G01_249R2_002.fsa	440	1057	9363
O, 30	GM993_G01_249R2_002.fsa	460	1147	10233
O, 31	GM993_G01_249R2_002.fsa	480	1142	10271
O, 32	GM993_G01_249R2_002.fsa	500	510	4833
O, 33	GM993_G01_249R2_002.fsa	514	542	5304
O, 34	GM993_G01_249R2_002.fsa	520	1249	11978
O, 35	GM993_G01_249R2_002.fsa	540	998	9856
O, 36	GM993_G01_249R2_002.fsa	560	657	6608
O, 37	GM993_G01_249R2_002.fsa	580	997	10131
O, 38	GM993_G01_249R2_002.fsa	600	646	6682

## Sheet: 249R4
Dye/Sample Peak	Sample File Name	Size	Height	Area in Point
B, 1	GM993_A02_249R4_008.fsa		12	58
B, 2	GM993_A02_249R4_008.fsa		12	68
B, 3	GM993_A02_249R4_008.fsa		14	62
B, 4	GM993_A02_249R4_008.fsa		23	77
B, 5	GM993_A02_249R4_008.fsa		13	57
B, 6	GM993_A02_249R4_008.fsa		10	50
B, 7	GM993_A02_249R4_008.fsa		14	65
B, 8	GM993_A02_249R4_008.fsa		13	55
B, 9	GM993_A02_249R4_008.fsa		11	34
B, 10	GM993_A02_249R4_008.fsa		10	54
B, 11	GM993_A02_249R4_008.fsa		10	37
B, 12	GM993_A02_249R4_008.fsa		12	93
B, 13	GM993_A02_249R4_008.fsa		13	78
B, 14	GM993_A02_249R4_008.fsa		10	53
B, 15	GM993_A02_249R4_008.fsa		11	83
B, 16	GM993_A02_249R4_008.fsa		8	46
B, 17	GM993_A02_249R4_008.fsa		8	20
B, 18	GM993_A02_249R4_008.fsa		13	32
B, 19	GM993_A02_249R4_008.fsa		9	38
B, 20	GM993_A02_249R4_008.fsa		12	76
B, 21	GM993_A02_249R4_008.fsa		15	65
B, 22	GM993_A02_249R4_008.fsa		11	31
B, 23	GM993_A02_249R4_008.fsa		16	105
B, 24	GM993_A02_249R4_008.fsa		12	90
B, 25	GM993_A02_249R4_008.fsa		8	37
B, 26	GM993_A02_249R4_008.fsa		14	53
B, 27	GM993_A02_249R4_008.fsa		16	112
B, 28	GM993_A02_249R4_008.fsa		16	88
B, 29	GM993_A02_249R4_008.fsa		12	32
B, 30	GM993_A02_249R4_008.fsa		9	23
B, 31	GM993_A02_249R4_008.fsa		8	24
B, 32	GM993_A02_249R4_008.fsa		9	35
B, 33	GM993_A02_249R4_008.fsa		14	46
B, 34	GM993_A02_249R4_008.fsa		13	79
B, 35	GM993_A02_249R4_008.fsa		14	85
B, 36	GM993_A02_249R4_008.fsa		18	65
B, 37	GM993_A02_249R4_008.fsa		9	31
B, 38	GM993_A02_249R4_008.fsa		13	37
B, 39	GM993_A02_249R4_008.fsa		8	33
B, 40	GM993_A02_249R4_008.fsa		15	67
B, 41	GM993_A02_249R4_008.fsa		13	63
B, 42	GM993_A02_249R4_008.fsa		13	71
B, 43	GM993_A02_249R4_008.fsa		12	50
B, 44	GM993_A02_249R4_008.fsa		18	84
B, 45	GM993_A02_249R4_008.fsa		7	20
B, 46	GM993_A02_249R4_008.fsa		13	45
B, 47	GM993_A02_249R4_008.fsa		13	51
B, 48	GM993_A02_249R4_008.fsa		7	42
B, 49	GM993_A02_249R4_008.fsa		12	63
B, 50	GM993_A02_249R4_008.fsa		15	92
B, 51	GM993_A02_249R4_008.fsa		11	55
B, 52	GM993_A02_249R4_008.fsa		16	90
B, 53	GM993_A02_249R4_008.fsa		7	43
B, 54	GM993_A02_249R4_008.fsa		12	25
B, 55	GM993_A02_249R4_008.fsa		15	68
B, 56	GM993_A02_249R4_008.fsa		15	64
B, 57	GM993_A02_249R4_008.fsa		12	46
B, 58	GM993_A02_249R4_008.fsa		9	52
B, 59	GM993_A02_249R4_008.fsa		18	62
B, 60	GM993_A02_249R4_008.fsa		19	107
B, 61	GM993_A02_249R4_008.fsa		19	98
B, 62	GM993_A02_249R4_008.fsa		8	31
B, 63	GM993_A02_249R4_008.fsa		16	88
B, 64	GM993_A02_249R4_008.fsa		13	73
B, 65	GM993_A02_249R4_008.fsa		16	86
B, 66	GM993_A02_249R4_008.fsa		8	54
B, 67	GM993_A02_249R4_008.fsa		16	74
B, 68	GM993_A02_249R4_008.fsa		13	51
B, 69	GM993_A02_249R4_008.fsa		17	79
B, 70	GM993_A02_249R4_008.fsa		8	28
B, 71	GM993_A02_249R4_008.fsa		10	40
B, 72	GM993_A02_249R4_008.fsa		21	157
B, 73	GM993_A02_249R4_008.fsa		8	26
B, 74	GM993_A02_249R4_008.fsa		10	54
B, 75	GM993_A02_249R4_008.fsa		5	10
B, 76	GM993_A02_249R4_008.fsa		4	10
B, 77	GM993_A02_249R4_008.fsa		6	24
B, 78	GM993_A02_249R4_008.fsa		14	109
B, 79	GM993_A02_249R4_008.fsa		14	111
B, 80	GM993_A02_249R4_008.fsa		8	40
B, 81	GM993_A02_249R4_008.fsa		203	1216
B, 82	GM993_A02_249R4_008.fsa	0.4	150	892
B, 83	GM993_A02_249R4_008.fsa	2.2667	72	652
B, 84	GM993_A02_249R4_008.fsa	4.5333	530	3295
B, 85	GM993_A02_249R4_008.fsa	9.6	151	1013
B, 86	GM993_A02_249R4_008.fsa	11.0667	439	2432
B, 87	GM993_A02_249R4_008.fsa	13.2	330	2564
B, 88	GM993_A02_249R4_008.fsa	15.6	239	1348
B, 89	GM993_A02_249R4_008.fsa	16.8	21	64
B, 90	GM993_A02_249R4_008.fsa	18.2667	28	115
B, 91	GM993_A02_249R4_008.fsa	20	174	1046
B, 92	GM993_A02_249R4_008.fsa	21.7716	537	3177
B, 93	GM993_A02_249R4_008.fsa	25.2174	167	980
B, 94	GM993_A02_249R4_008.fsa	28.2671	603	3244
B, 95	GM993_A02_249R4_008.fsa	29.7545	855	5131
B, 96	GM993_A02_249R4_008.fsa	32.3974	998	7096
B, 97	GM993_A02_249R4_008.fsa	34.7106	186	1084
B, 98	GM993_A02_249R4_008.fsa	36.5927	487	2590
B, 99	GM993_A02_249R4_008.fsa	38.4348	263	1338
B, 100	GM993_A02_249R4_008.fsa	41.0254	418	2877
B, 101	GM993_A02_249R4_008.fsa	42.267	581	5222
B, 102	GM993_A02_249R4_008.fsa	44.0508	85	410
B, 103	GM993_A02_249R4_008.fsa	45.2622	719	4351
B, 104	GM993_A02_249R4_008.fsa	47.3266	402	2634
B, 105	GM993_A02_249R4_008.fsa	49.4625	319	1372
B, 106	GM993_A02_249R4_008.fsa	51.1446	284	1892
B, 107	GM993_A02_249R4_008.fsa	51.9769	228	1235
B, 108	GM993_A02_249R4_008.fsa	53.3174	690	3574
B, 109	GM993_A02_249R4_008.fsa	54.6433	174	898
B, 110	GM993_A02_249R4_008.fsa	55.9548	453	2419
B, 111	GM993_A02_249R4_008.fsa	58.0437	224	1227
B, 112	GM993_A02_249R4_008.fsa	59.3189	1361	7200
B, 113	GM993_A02_249R4_008.fsa	60.6005	132	593
B, 114	GM993_A02_249R4_008.fsa	62.6933	548	2709
B, 115	GM993_A02_249R4_008.fsa	63.7842	85	576
B, 116	GM993_A02_249R4_008.fsa	66.2499	375	1558
B, 117	GM993_A02_249R4_008.fsa	67.2308	209	791
B, 118	GM993_A02_249R4_008.fsa	68.1112	447	1891
B, 119	GM993_A02_249R4_008.fsa	68.9891	618	2815
B, 120	GM993_A02_249R4_008.fsa	70.0589	720	3409
B, 121	GM993_A02_249R4_008.fsa	71.9949	440	3139
B, 122	GM993_A02_249R4_008.fsa	73.3431	380	2015
B, 123	GM993_A02_249R4_008.fsa	74.6856	133	626
B, 124	GM993_A02_249R4_008.fsa	76.4035	655	4704
B, 125	GM993_A02_249R4_008.fsa	77.9228	293	1349
B, 126	GM993_A02_249R4_008.fsa	80.2823	565	3215
B, 127	GM993_A02_249R4_008.fsa	81.3168	163	659
B, 128	GM993_A02_249R4_008.fsa	82.1622	528	2360
B, 129	GM993_A02_249R4_008.fsa	83.1944	510	2965
B, 130	GM993_A02_249R4_008.fsa	84.1316	319	1469
B, 131	GM993_A02_249R4_008.fsa	85.816	330	1630
B, 132	GM993_A02_249R4_008.fsa	86.7503	956	4937
B, 133	GM993_A02_249R4_008.fsa	88.0567	245	1128
B, 134	GM993_A02_249R4_008.fsa	89.1748	557	2605
B, 135	GM993_A02_249R4_008.fsa	90.3844	465	2140
B, 136	GM993_A02_249R4_008.fsa	91.4066	89	374
B, 137	GM993_A02_249R4_008.fsa	92.4275	208	1013
B, 138	GM993_A02_249R4_008.fsa	93.1693	209	1107
B, 139	GM993_A02_249R4_008.fsa	94.2807	584	2757
B, 140	GM993_A02_249R4_008.fsa	95.2982	681	3728
B, 141	GM993_A02_249R4_008.fsa	96.4992	80	287
B, 142	GM993_A02_249R4_008.fsa	97.5141	741	3439
B, 143	GM993_A02_249R4_008.fsa	98.6198	169	623
B, 144	GM993_A02_249R4_008.fsa	99.4482	116	316
B, 145	GM993_A02_249R4_008.fsa	100.472	50	131
B, 146	GM993_A02_249R4_008.fsa	101.507	24088	136975
B, 147	GM993_A02_249R4_008.fsa	102.54	2290	18922
B, 148	GM993_A02_249R4_008.fsa	104.412	659	4464
B, 149	GM993_A02_249R4_008.fsa	105.344	32232	269947
B, 150	GM993_A02_249R4_008.fsa	106.552	12840	69337
B, 151	GM993_A02_249R4_008.fsa	108.404	34	73
B, 152	GM993_A02_249R4_008.fsa	109.604	225	886
B, 153	GM993_A02_249R4_008.fsa	110.615	306	1359
B, 154	GM993_A02_249R4_008.fsa	112.814	450	2154
B, 155	GM993_A02_249R4_008.fsa	113.635	61	218
B, 156	GM993_A02_249R4_008.fsa	114.8	72	347
B, 157	GM993_A02_249R4_008.fsa	115.776	83	374
B, 158	GM993_A02_249R4_008.fsa	117.013	462	2190
B, 159	GM993_A02_249R4_008.fsa	118.246	112	465
B, 160	GM993_A02_249R4_008.fsa	119.387	374	1716
B, 161	GM993_A02_249R4_008.fsa	120.523	124	516
B, 162	GM993_A02_249R4_008.fsa	121.657	526	2481
B, 163	GM993_A02_249R4_008.fsa	122.704	168	727
B, 164	GM993_A02_249R4_008.fsa	123.751	447	2127
B, 165	GM993_A02_249R4_008.fsa	124.798	155	682
B, 166	GM993_A02_249R4_008.fsa	125.845	450	2080
B, 167	GM993_A02_249R4_008.fsa	126.892	164	720
B, 168	GM993_A02_249R4_008.fsa	127.94	421	1926
B, 169	GM993_A02_249R4_008.fsa	128.988	141	590
B, 170	GM993_A02_249R4_008.fsa	130.036	458	2042
B, 171	GM993_A02_249R4_008.fsa	130.996	177	752
B, 172	GM993_A02_249R4_008.fsa	132.132	382	1847
B, 173	GM993_A02_249R4_008.fsa	133.006	47	163
B, 174	GM993_A02_249R4_008.fsa	133.88	453	2146
B, 175	GM993_A02_249R4_008.fsa	134.928	61	231
B, 176	GM993_A02_249R4_008.fsa	135.977	576	2810
B, 177	GM993_A02_249R4_008.fsa	137.026	67	315
B, 178	GM993_A02_249R4_008.fsa	138.076	245	1097
B, 179	GM993_A02_249R4_008.fsa	139.125	193	855
B, 180	GM993_A02_249R4_008.fsa	140.268	391	1746
B, 181	GM993_A02_249R4_008.fsa	141.251	128	559
B, 182	GM993_A02_249R4_008.fsa	142.413	373	1742
B, 183	GM993_A02_249R4_008.fsa	143.396	152	635
B, 184	GM993_A02_249R4_008.fsa	144.468	326	1555
B, 185	GM993_A02_249R4_008.fsa	145.54	157	729
B, 186	GM993_A02_249R4_008.fsa	146.612	233	1067
B, 187	GM993_A02_249R4_008.fsa	147.684	136	573
B, 188	GM993_A02_249R4_008.fsa	148.666	52	208
B, 189	GM993_A02_249R4_008.fsa	149.648	65	221
B, 190	GM993_A02_249R4_008.fsa	150.63	53	289
B, 191	GM993_A02_249R4_008.fsa	151.612	21	77
B, 192	GM993_A02_249R4_008.fsa	152.684	236	1114
B, 193	GM993_A02_249R4_008.fsa	153.665	84	386
B, 194	GM993_A02_249R4_008.fsa	154.736	56	254
B, 195	GM993_A02_249R4_008.fsa	155.718	66	281
B, 196	GM993_A02_249R4_008.fsa	156.788	38	128
B, 197	GM993_A02_249R4_008.fsa	157.859	226	1087
B, 198	GM993_A02_249R4_008.fsa	158.93	41	242
B, 199	GM993_A02_249R4_008.fsa	159.643	80	414
B, 200	GM993_A02_249R4_008.fsa	160.613	150	697
B, 201	GM993_A02_249R4_008.fsa	161.662	20	74
B, 202	GM993_A02_249R4_008.fsa	162.449	18	77
B, 203	GM993_A02_249R4_008.fsa	163.235	89	378
B, 204	GM993_A02_249R4_008.fsa	164.371	127	595
B, 205	GM993_A02_249R4_008.fsa	165.505	65	266
B, 206	GM993_A02_249R4_008.fsa	166.638	154	730
B, 207	GM993_A02_249R4_008.fsa	167.771	123	589
B, 208	GM993_A02_249R4_008.fsa	168.815	35	167
B, 209	GM993_A02_249R4_008.fsa	169.859	53	248
B, 210	GM993_A02_249R4_008.fsa	170.903	127	585
B, 211	GM993_A02_249R4_008.fsa	171.945	273	1324
B, 212	GM993_A02_249R4_008.fsa	172.987	39	203
B, 213	GM993_A02_249R4_008.fsa	174.115	75	416
B, 214	GM993_A02_249R4_008.fsa	174.982	66	301
B, 215	GM993_A02_249R4_008.fsa	175.848	79	417
B, 216	GM993_A02_249R4_008.fsa	176.887	42	180
B, 217	GM993_A02_249R4_008.fsa	177.839	42	163
B, 218	GM993_A02_249R4_008.fsa	178.877	102	443
B, 219	GM993_A02_249R4_008.fsa	179.741	56	240
B, 220	GM993_A02_249R4_008.fsa	180.873	294	1320
B, 221	GM993_A02_249R4_008.fsa	181.919	107	436
B, 222	GM993_A02_249R4_008.fsa	183.14	36	129
B, 223	GM993_A02_249R4_008.fsa	183.837	61	254
B, 224	GM993_A02_249R4_008.fsa	184.709	84	353
B, 225	GM993_A02_249R4_008.fsa	185.841	23	115
B, 226	GM993_A02_249R4_008.fsa	186.886	44	220
B, 227	GM993_A02_249R4_008.fsa	188.017	68	292
B, 228	GM993_A02_249R4_008.fsa	188.8	93	505
B, 229	GM993_A02_249R4_008.fsa	190.018	105	553
B, 230	GM993_A02_249R4_008.fsa	190.887	175	912
B, 231	GM993_A02_249R4_008.fsa	192.017	55	245
B, 232	GM993_A02_249R4_008.fsa	192.973	64	421
B, 233	GM993_A02_249R4_008.fsa	194.189	18	44
B, 234	GM993_A02_249R4_008.fsa	195.144	134	654
B, 235	GM993_A02_249R4_008.fsa	196.359	27	98
B, 236	GM993_A02_249R4_008.fsa	197.226	20	128
B, 237	GM993_A02_249R4_008.fsa	198.613	66	451
B, 238	GM993_A02_249R4_008.fsa	199.48	67	381
B, 239	GM993_A02_249R4_008.fsa	200.517	50	210
B, 240	GM993_A02_249R4_008.fsa	201.637	125	631
B, 241	GM993_A02_249R4_008.fsa	202.584	62	394
B, 242	GM993_A02_249R4_008.fsa	203.788	30	148
B, 243	GM993_A02_249R4_008.fsa	204.648	41	186
B, 244	GM993_A02_249R4_008.fsa	205.766	22	146
B, 245	GM993_A02_249R4_008.fsa	206.797	41	213
B, 246	GM993_A02_249R4_008.fsa	207.655	125	711
B, 247	GM993_A02_249R4_008.fsa	209.201	79	492
B, 248	GM993_A02_249R4_008.fsa	210.401	32	192
B, 249	GM993_A02_249R4_008.fsa	212.116	47	246
B, 250	GM993_A02_249R4_008.fsa	213.058	66	457
B, 251	GM993_A02_249R4_008.fsa	214.344	117	632
B, 252	GM993_A02_249R4_008.fsa	215.459	67	335
B, 253	GM993_A02_249R4_008.fsa	216.575	72	366
B, 254	GM993_A02_249R4_008.fsa	217.432	21	84
B, 255	GM993_A02_249R4_008.fsa	218.545	205	1143
B, 256	GM993_A02_249R4_008.fsa	219.401	24	124
B, 257	GM993_A02_249R4_008.fsa	220.504	23	96
B, 258	GM993_A02_249R4_008.fsa	221.429	27	154
B, 259	GM993_A02_249R4_008.fsa	222.355	118	841
B, 260	GM993_A02_249R4_008.fsa	223.364	94	602
B, 261	GM993_A02_249R4_008.fsa	224.627	32	171
B, 262	GM993_A02_249R4_008.fsa	225.469	24	90
B, 263	GM993_A02_249R4_008.fsa	226.48	73	437
B, 264	GM993_A02_249R4_008.fsa	227.323	17	92
B, 265	GM993_A02_249R4_008.fsa	228.082	14	33
B, 266	GM993_A02_249R4_008.fsa	229.263	29	262
B, 267	GM993_A02_249R4_008.fsa	230.528	8	11
B, 268	GM993_A02_249R4_008.fsa	231.457	163	861
B, 269	GM993_A02_249R4_008.fsa	232.47	34	121
B, 270	GM993_A02_249R4_008.fsa	233.315	105	688
B, 271	GM993_A02_249R4_008.fsa	234.752	25	237
B, 272	GM993_A02_249R4_008.fsa	236.105	25	126
B, 273	GM993_A02_249R4_008.fsa	236.951	17	60
B, 274	GM993_A02_249R4_008.fsa	237.967	18	84
B, 275	GM993_A02_249R4_008.fsa	238.814	17	53
B, 276	GM993_A02_249R4_008.fsa	240	27	162
B, 277	GM993_A02_249R4_008.fsa	241.051	55	388
B, 278	GM993_A02_249R4_008.fsa	242.012	42	279
B, 279	GM993_A02_249R4_008.fsa	243.234	157	816
B, 280	GM993_A02_249R4_008.fsa	244.192	33	125
B, 281	GM993_A02_249R4_008.fsa	245.323	66	294
B, 282	GM993_A02_249R4_008.fsa	246.279	33	152
B, 283	GM993_A02_249R4_008.fsa	247.232	91	593
B, 284	GM993_A02_249R4_008.fsa	248.445	43	292
B, 285	GM993_A02_249R4_008.fsa	249.568	65	383
B, 286	GM993_A02_249R4_008.fsa	250.584	62	325
B, 287	GM993_A02_249R4_008.fsa	251.418	49	249
B, 288	GM993_A02_249R4_008.fsa	252.832	21	122
B, 289	GM993_A02_249R4_008.fsa	253.33	13	72
B, 290	GM993_A02_249R4_008.fsa	255.151	78	759
B, 291	GM993_A02_249R4_008.fsa	256.636	129	924
B, 292	GM993_A02_249R4_008.fsa	257.294	40	264
B, 293	GM993_A02_249R4_008.fsa	258.362	19	62
B, 294	GM993_A02_249R4_008.fsa	259.1	43	202
B, 295	GM993_A02_249R4_008.fsa	260.084	27	115
B, 296	GM993_A02_249R4_008.fsa	261.169	19	113
B, 297	GM993_A02_249R4_008.fsa	262.422	68	570
B, 298	GM993_A02_249R4_008.fsa	263.258	48	238
B, 299	GM993_A02_249R4_008.fsa	264.177	91	469
B, 300	GM993_A02_249R4_008.fsa	264.93	26	52
B, 301	GM993_A02_249R4_008.fsa	266.1	55	621
B, 302	GM993_A02_249R4_008.fsa	267.94	37	335
B, 303	GM993_A02_249R4_008.fsa	270.199	154	1107
B, 304	GM993_A02_249R4_008.fsa	271.203	25	109
B, 305	GM993_A02_249R4_008.fsa	272.208	91	536
B, 306	GM993_A02_249R4_008.fsa	274.134	248	1839
B, 307	GM993_A02_249R4_008.fsa	276.144	71	619
B, 308	GM993_A02_249R4_008.fsa	278.156	173	1521
B, 309	GM993_A02_249R4_008.fsa	279.329	24	114
B, 310	GM993_A02_249R4_008.fsa	280.083	59	362
B, 311	GM993_A02_249R4_008.fsa	281.083	77	354
B, 312	GM993_A02_249R4_008.fsa	282.083	158	1055
B, 313	GM993_A02_249R4_008.fsa	282.999	20	96
B, 314	GM993_A02_249R4_008.fsa	284.164	71	727
B, 315	GM993_A02_249R4_008.fsa	286.076	164	1145
B, 316	GM993_A02_249R4_008.fsa	288.154	97	641
B, 317	GM993_A02_249R4_008.fsa	290.063	165	1111
B, 318	GM993_A02_249R4_008.fsa	291.059	11	56
B, 319	GM993_A02_249R4_008.fsa	292.054	115	741
B, 320	GM993_A02_249R4_008.fsa	292.966	20	58
B, 321	GM993_A02_249R4_008.fsa	294.126	136	970
B, 322	GM993_A02_249R4_008.fsa	295.12	6	26
B, 323	GM993_A02_249R4_008.fsa	296.113	93	516
B, 324	GM993_A02_249R4_008.fsa	297.106	13	56
B, 325	GM993_A02_249R4_008.fsa	298.182	147	954
B, 326	GM993_A02_249R4_008.fsa	299.091	20	36
B, 327	GM993_A02_249R4_008.fsa	299.917	70	517
B, 328	GM993_A02_249R4_008.fsa	301.303	32	204
B, 329	GM993_A02_249R4_008.fsa	302.119	37	242
B, 330	GM993_A02_249R4_008.fsa	303.017	17	90
B, 331	GM993_A02_249R4_008.fsa	304.082	58	358
B, 332	GM993_A02_249R4_008.fsa	306.38	55	579
B, 333	GM993_A02_249R4_008.fsa	307.203	25	94
B, 334	GM993_A02_249R4_008.fsa	308.193	64	270
B, 335	GM993_A02_249R4_008.fsa	309.184	71	446
B, 336	GM993_A02_249R4_008.fsa	310.011	43	182
B, 337	GM993_A02_249R4_008.fsa	311.172	45	241
B, 338	GM993_A02_249R4_008.fsa	312.168	22	100
B, 339	GM993_A02_249R4_008.fsa	313.333	113	889
B, 340	GM993_A02_249R4_008.fsa	314.257	41	237
B, 341	GM993_A02_249R4_008.fsa	315.112	19	113
B, 342	GM993_A02_249R4_008.fsa	316.14	26	142
B, 343	GM993_A02_249R4_008.fsa	317.339	98	709
B, 344	GM993_A02_249R4_008.fsa	318.197	42	278
B, 345	GM993_A02_249R4_008.fsa	319.227	45	285
B, 346	GM993_A02_249R4_008.fsa	320.587	38	259
B, 347	GM993_A02_249R4_008.fsa	321.51	103	827
B, 348	GM993_A02_249R4_008.fsa	322.515	56	355
B, 349	GM993_A02_249R4_008.fsa	323.351	21	122
B, 350	GM993_A02_249R4_008.fsa	324.521	23	69
B, 351	GM993_A02_249R4_008.fsa	325.523	45	313
B, 352	GM993_A02_249R4_008.fsa	326.607	32	152
B, 353	GM993_A02_249R4_008.fsa	327.689	50	289
B, 354	GM993_A02_249R4_008.fsa	329.684	57	434
B, 355	GM993_A02_249R4_008.fsa	330.679	32	249
B, 356	GM993_A02_249R4_008.fsa	331.591	71	448
B, 357	GM993_A02_249R4_008.fsa	332.667	29	147
B, 358	GM993_A02_249R4_008.fsa	333.99	19	127
B, 359	GM993_A02_249R4_008.fsa	334.898	96	654
B, 360	GM993_A02_249R4_008.fsa	335.888	24	72
B, 361	GM993_A02_249R4_008.fsa	336.794	76	546
B, 362	GM993_A02_249R4_008.fsa	337.946	17	57
B, 363	GM993_A02_249R4_008.fsa	338.851	36	255
B, 364	GM993_A02_249R4_008.fsa	339.918	29	192
B, 365	GM993_A02_249R4_008.fsa	340.918	18	103
B, 366	GM993_A02_249R4_008.fsa	342.169	21	88
B, 367	GM993_A02_249R4_008.fsa	342.919	32	232
B, 368	GM993_A02_249R4_008.fsa	343.92	27	165
B, 369	GM993_A02_249R4_008.fsa	345.004	53	312
B, 370	GM993_A02_249R4_008.fsa	347.088	73	441
B, 371	GM993_A02_249R4_008.fsa	348.338	11	36
B, 372	GM993_A02_249R4_008.fsa	349.339	56	349
B, 373	GM993_A02_249R4_008.fsa	350.255	67	471
B, 374	GM993_A02_249R4_008.fsa	351.255	14	66
B, 375	GM993_A02_249R4_008.fsa	352.338	18	133
B, 376	GM993_A02_249R4_008.fsa	353.421	34	155
B, 377	GM993_A02_249R4_008.fsa	354.504	14	41
B, 378	GM993_A02_249R4_008.fsa	355.504	23	128
B, 379	GM993_A02_249R4_008.fsa	356.586	28	159
B, 380	GM993_A02_249R4_008.fsa	357.586	14	61
B, 381	GM993_A02_249R4_008.fsa	358.585	46	397
B, 382	GM993_A02_249R4_008.fsa	359.417	39	297
B, 383	GM993_A02_249R4_008.fsa	360.495	26	152
B, 384	GM993_A02_249R4_008.fsa	361.567	54	367
B, 385	GM993_A02_249R4_008.fsa	362.64	38	208
B, 386	GM993_A02_249R4_008.fsa	364.373	54	475
B, 387	GM993_A02_249R4_008.fsa	366.189	43	273
B, 388	GM993_A02_249R4_008.fsa	367.263	38	188
B, 389	GM993_A02_249R4_008.fsa	368.337	33	154
B, 390	GM993_A02_249R4_008.fsa	369.411	9	41
B, 391	GM993_A02_249R4_008.fsa	370.485	46	251
B, 392	GM993_A02_249R4_008.fsa	371.477	10	45
B, 393	GM993_A02_249R4_008.fsa	372.469	67	455
B, 394	GM993_A02_249R4_008.fsa	373.214	34	203
B, 395	GM993_A02_249R4_008.fsa	374.123	27	133
B, 396	GM993_A02_249R4_008.fsa	375.364	36	195
B, 397	GM993_A02_249R4_008.fsa	376.357	20	78
B, 398	GM993_A02_249R4_008.fsa	377.185	22	84
B, 399	GM993_A02_249R4_008.fsa	378.344	84	587
B, 400	GM993_A02_249R4_008.fsa	379.503	22	101
B, 401	GM993_A02_249R4_008.fsa	381.513	16	82
B, 402	GM993_A02_249R4_008.fsa	382.353	11	39
B, 403	GM993_A02_249R4_008.fsa	383.193	14	32
B, 404	GM993_A02_249R4_008.fsa	384.706	27	242
B, 405	GM993_A02_249R4_008.fsa	385.546	24	118
B, 406	GM993_A02_249R4_008.fsa	386.387	23	107
B, 407	GM993_A02_249R4_008.fsa	387.227	14	47
B, 408	GM993_A02_249R4_008.fsa	388.488	39	353
B, 409	GM993_A02_249R4_008.fsa	390.336	23	160
B, 410	GM993_A02_249R4_008.fsa	391.765	15	66
B, 411	GM993_A02_249R4_008.fsa	392.521	7	32
B, 412	GM993_A02_249R4_008.fsa	393.361	11	21
B, 413	GM993_A02_249R4_008.fsa	394.454	10	59
B, 414	GM993_A02_249R4_008.fsa	395.294	14	50
B, 415	GM993_A02_249R4_008.fsa	396.387	22	135
B, 416	GM993_A02_249R4_008.fsa	397.311	15	96
B, 417	GM993_A02_249R4_008.fsa	398.403	39	226
B, 418	GM993_A02_249R4_008.fsa	399.496	15	51
B, 419	GM993_A02_249R4_008.fsa	400.246	29	160
B, 420	GM993_A02_249R4_008.fsa	401.562	22	95
B, 421	GM993_A02_249R4_008.fsa	405.19	1665	24035
B, 422	GM993_A02_249R4_008.fsa	407.756	290	3156
B, 423	GM993_A02_249R4_008.fsa	411.746	9	57
B, 424	GM993_A02_249R4_008.fsa	412.58	97	557
B, 425	GM993_A02_249R4_008.fsa	413.749	34	118
B, 426	GM993_A02_249R4_008.fsa	418.54	61	705
B, 427	GM993_A02_249R4_008.fsa	420.671	428	2909
B, 428	GM993_A02_249R4_008.fsa	422.769	4788	41617
B, 429	GM993_A02_249R4_008.fsa	423.691	1045	7602
B, 430	GM993_A02_249R4_008.fsa	425.954	42	225
B, 431	GM993_A02_249R4_008.fsa	426.875	7	19
B, 432	GM993_A02_249R4_008.fsa	428.633	6	19
B, 433	GM993_A02_249R4_008.fsa	429.387	13	64
B, 434	GM993_A02_249R4_008.fsa	431.562	16	62
B, 435	GM993_A02_249R4_008.fsa	432.147	12	59
B, 436	GM993_A02_249R4_008.fsa	433.234	18	128
B, 437	GM993_A02_249R4_008.fsa	434.655	11	60
B, 438	GM993_A02_249R4_008.fsa	435.825	15	101
B, 439	GM993_A02_249R4_008.fsa	436.744	13	84
B, 440	GM993_A02_249R4_008.fsa	438.498	13	51
B, 441	GM993_A02_249R4_008.fsa	440.769	14	128
B, 442	GM993_A02_249R4_008.fsa	444.017	23	184
B, 443	GM993_A02_249R4_008.fsa	444.873	18	54
B, 444	GM993_A02_249R4_008.fsa	445.815	8	34
B, 445	GM993_A02_249R4_008.fsa	446.672	5	21
B, 446	GM993_A02_249R4_008.fsa	448.129	14	54
B, 447	GM993_A02_249R4_008.fsa	448.815	10	30
B, 448	GM993_A02_249R4_008.fsa	449.931	11	79
B, 449	GM993_A02_249R4_008.fsa	450.618	15	66
B, 450	GM993_A02_249R4_008.fsa	452.422	24	161
B, 451	GM993_A02_249R4_008.fsa	453.711	22	108
B, 452	GM993_A02_249R4_008.fsa	454.399	16	57
B, 453	GM993_A02_249R4_008.fsa	454.744	14	60
B, 454	GM993_A02_249R4_008.fsa	456.293	21	199
B, 455	GM993_A02_249R4_008.fsa	457.844	11	46
B, 456	GM993_A02_249R4_008.fsa	459.31	15	90
B, 457	GM993_A02_249R4_008.fsa	460.594	11	52
B, 458	GM993_A02_249R4_008.fsa	462.122	14	63
B, 459	GM993_A02_249R4_008.fsa	463.652	13	111
B, 460	GM993_A02_249R4_008.fsa	464.248	8	25
B, 461	GM993_A02_249R4_008.fsa	465.184	8	51
B, 462	GM993_A02_249R4_008.fsa	470.132	12	64
B, 463	GM993_A02_249R4_008.fsa	470.902	16	89
B, 464	GM993_A02_249R4_008.fsa	472.442	13	76
B, 465	GM993_A02_249R4_008.fsa	473.128	14	57
B, 466	GM993_A02_249R4_008.fsa	473.642	12	56
B, 467	GM993_A02_249R4_008.fsa	474.842	14	83
B, 468	GM993_A02_249R4_008.fsa	475.958	13	55
B, 469	GM993_A02_249R4_008.fsa	476.817	11	51
B, 470	GM993_A02_249R4_008.fsa	477.676	8	43
B, 471	GM993_A02_249R4_008.fsa	479.053	14	89
B, 472	GM993_A02_249R4_008.fsa	480.439	21	123
B, 473	GM993_A02_249R4_008.fsa	481.58	14	31
B, 474	GM993_A02_249R4_008.fsa	482.371	16	73
B, 475	GM993_A02_249R4_008.fsa	484.394	15	99
B, 476	GM993_A02_249R4_008.fsa	485.363	14	59
B, 477	GM993_A02_249R4_008.fsa	486.156	15	72
B, 478	GM993_A02_249R4_008.fsa	486.862	14	83
B, 479	GM993_A02_249R4_008.fsa	487.745	14	67
B, 480	GM993_A02_249R4_008.fsa	488.452	9	52
B, 481	GM993_A02_249R4_008.fsa	490.309	18	72
B, 482	GM993_A02_249R4_008.fsa	491.106	9	38
B, 483	GM993_A02_249R4_008.fsa	491.726	13	75
B, 484	GM993_A02_249R4_008.fsa	495.811	11	92
B, 485	GM993_A02_249R4_008.fsa	496.968	13	31
B, 486	GM993_A02_249R4_008.fsa	497.77	7	28
B, 487	GM993_A02_249R4_008.fsa	498.216	7	32
B, 488	GM993_A02_249R4_008.fsa	499.464	9	40
B, 489	GM993_A02_249R4_008.fsa	500.088	10	103
B, 490	GM993_A02_249R4_008.fsa	502.286	17	144
B, 491	GM993_A02_249R4_008.fsa	503.696	11	91
B, 492	GM993_A02_249R4_008.fsa	506.082	21	253
B, 493	GM993_A02_249R4_008.fsa	506.968	13	67
B, 494	GM993_A02_249R4_008.fsa	507.677	16	81
B, 495	GM993_A02_249R4_008.fsa	509.541	9	44
B, 496	GM993_A02_249R4_008.fsa	510.698	16	92
B, 497	GM993_A02_249R4_008.fsa	511.946	9	36
B, 498	GM993_A02_249R4_008.fsa	512.749	9	32
B, 499	GM993_A02_249R4_008.fsa	514.181	15	76
B, 500	GM993_A02_249R4_008.fsa	514.998	14	53
B, 501	GM993_A02_249R4_008.fsa	515.815	10	64
B, 502	GM993_A02_249R4_008.fsa	517.087	10	53
B, 503	GM993_A02_249R4_008.fsa	518.452	12	82
B, 504	GM993_A02_249R4_008.fsa	519.271	13	61
B, 505	GM993_A02_249R4_008.fsa	520.626	11	51
B, 506	GM993_A02_249R4_008.fsa	522.595	17	118
B, 507	GM993_A02_249R4_008.fsa	524.027	11	68
B, 508	GM993_A02_249R4_008.fsa	525.281	10	56
B, 509	GM993_A02_249R4_008.fsa	526.266	10	45
B, 510	GM993_A02_249R4_008.fsa	527.162	9	51
B, 511	GM993_A02_249R4_008.fsa	530.031	14	68
B, 512	GM993_A02_249R4_008.fsa	530.748	13	66
B, 513	GM993_A02_249R4_008.fsa	532.363	15	100
B, 514	GM993_A02_249R4_008.fsa	535.146	14	50
B, 515	GM993_A02_249R4_008.fsa	536.494	11	53
B, 516	GM993_A02_249R4_008.fsa	538.202	13	80
B, 517	GM993_A02_249R4_008.fsa	538.921	10	52
B, 518	GM993_A02_249R4_008.fsa	539.55	10	42
B, 519	GM993_A02_249R4_008.fsa	540.639	11	47
B, 520	GM993_A02_249R4_008.fsa	542.193	14	55
B, 521	GM993_A02_249R4_008.fsa	542.925	10	31
B, 522	GM993_A02_249R4_008.fsa	543.659	8	36
B, 523	GM993_A02_249R4_008.fsa	544.577	9	45
B, 524	GM993_A02_249R4_008.fsa	545.22	8	62
B, 525	GM993_A02_249R4_008.fsa	546.692	14	75
B, 526	GM993_A02_249R4_008.fsa	548.168	12	69
B, 527	GM993_A02_249R4_008.fsa	548.907	8	29
B, 528	GM993_A02_249R4_008.fsa	549.555	14	79
B, 529	GM993_A02_249R4_008.fsa	550.481	11	49
B, 530	GM993_A02_249R4_008.fsa	551.687	11	45
B, 531	GM993_A02_249R4_008.fsa	552.429	12	46
B, 532	GM993_A02_249R4_008.fsa	553.546	14	114
B, 533	GM993_A02_249R4_008.fsa	554.757	10	64
B, 534	GM993_A02_249R4_008.fsa	555.597	11	48
B, 535	GM993_A02_249R4_008.fsa	556.344	11	49
B, 536	GM993_A02_249R4_008.fsa	558.123	11	88
B, 537	GM993_A02_249R4_008.fsa	559.342	10	63
B, 538	GM993_A02_249R4_008.fsa	562.351	8	31
B, 539	GM993_A02_249R4_008.fsa	565.183	11	36
B, 540	GM993_A02_249R4_008.fsa	566.509	10	45
B, 541	GM993_A02_249R4_008.fsa	567.362	7	20
B, 542	GM993_A02_249R4_008.fsa	569.643	14	158
B, 543	GM993_A02_249R4_008.fsa	572.6	39	388
B, 544	GM993_A02_249R4_008.fsa	573.844	65	893
B, 545	GM993_A02_249R4_008.fsa	576.338	14	88
B, 546	GM993_A02_249R4_008.fsa	577.974	12	81
B, 547	GM993_A02_249R4_008.fsa	579.903	108	1381
B, 548	GM993_A02_249R4_008.fsa	582.226	18	118
B, 549	GM993_A02_249R4_008.fsa	583.876	42	370
B, 550	GM993_A02_249R4_008.fsa	587.188	263	3459
B, 551	GM993_A02_249R4_008.fsa	591.007	9	31
B, 552	GM993_A02_249R4_008.fsa	591.695	13	41
B, 553	GM993_A02_249R4_008.fsa	593.861	12	49
B, 554	GM993_A02_249R4_008.fsa	596.231	8	79
B, 555	GM993_A02_249R4_008.fsa	597.914	18	63
B, 556	GM993_A02_249R4_008.fsa	599.006	18	119
B, 557	GM993_A02_249R4_008.fsa	601.177	8	58
B, 558	GM993_A02_249R4_008.fsa	601.863	11	59
B, 559	GM993_A02_249R4_008.fsa	603.529	13	82
B, 560	GM993_A02_249R4_008.fsa	605.49	13	77
B, 561	GM993_A02_249R4_008.fsa	606.471	6	25
B, 562	GM993_A02_249R4_008.fsa	607.353	8	35
B, 563	GM993_A02_249R4_008.fsa	608.922	10	24
B, 564	GM993_A02_249R4_008.fsa	609.608	9	60
B, 565	GM993_A02_249R4_008.fsa	611.078	17	57
B, 566	GM993_A02_249R4_008.fsa	612.059	11	32
B, 567	GM993_A02_249R4_008.fsa	612.647	8	44
B, 568	GM993_A02_249R4_008.fsa	613.726	9	26
B, 569	GM993_A02_249R4_008.fsa	614.118	9	28
B, 570	GM993_A02_249R4_008.fsa	614.608	8	26
B, 571	GM993_A02_249R4_008.fsa	615	13	41
B, 572	GM993_A02_249R4_008.fsa	616.765	11	63
B, 573	GM993_A02_249R4_008.fsa	617.647	16	80
B, 574	GM993_A02_249R4_008.fsa	620	11	43
B, 575	GM993_A02_249R4_008.fsa	621.765	12	96
B, 576	GM993_A02_249R4_008.fsa	622.745	10	35
B, 577	GM993_A02_249R4_008.fsa	623.628	8	34
B, 578	GM993_A02_249R4_008.fsa	625.294	11	48
B, 579	GM993_A02_249R4_008.fsa	626.569	12	111
B, 580	GM993_A02_249R4_008.fsa	627.941	18	136
B, 581	GM993_A02_249R4_008.fsa	629.804	15	61
B, 582	GM993_A02_249R4_008.fsa	630.686	13	50
B, 583	GM993_A02_249R4_008.fsa	632.745	9	33
B, 584	GM993_A02_249R4_008.fsa	633.137	10	62
B, 585	GM993_A02_249R4_008.fsa	635	10	73
B, 586	GM993_A02_249R4_008.fsa	635.784	12	66
B, 587	GM993_A02_249R4_008.fsa	637.843	12	76
B, 588	GM993_A02_249R4_008.fsa	639.02	11	74
B, 589	GM993_A02_249R4_008.fsa	641.078	13	107
B, 590	GM993_A02_249R4_008.fsa	641.765	14	66
B, 591	GM993_A02_249R4_008.fsa	642.745	15	57
B, 592	GM993_A02_249R4_008.fsa	644.216	12	39
B, 593	GM993_A02_249R4_008.fsa	645.588	17	95
B, 594	GM993_A02_249R4_008.fsa	647.353	19	118
B, 595	GM993_A02_249R4_008.fsa	648.529	11	55
B, 596	GM993_A02_249R4_008.fsa	650.49	14	62
B, 597	GM993_A02_249R4_008.fsa	652.255	15	112
B, 598	GM993_A02_249R4_008.fsa	653.726	9	55
B, 599	GM993_A02_249R4_008.fsa	655.294	9	59
B, 600	GM993_A02_249R4_008.fsa	656.274	11	49
B, 601	GM993_A02_249R4_008.fsa	656.961	11	44
B, 602	GM993_A02_249R4_008.fsa	658.823	11	52
B, 603	GM993_A02_249R4_008.fsa	660	12	64
B, 604	GM993_A02_249R4_008.fsa	660.882	6	31
B, 605	GM993_A02_249R4_008.fsa	662.647	20	87
B, 606	GM993_A02_249R4_008.fsa	663.726	10	53
B, 607	GM993_A02_249R4_008.fsa	664.804	12	36
B, 608	GM993_A02_249R4_008.fsa	665.49	11	25
B, 609	GM993_A02_249R4_008.fsa	666.373	14	102
B, 610	GM993_A02_249R4_008.fsa	668.529	15	80
B, 611	GM993_A02_249R4_008.fsa	671.177	8	77
B, 612	GM993_A02_249R4_008.fsa	672.059	15	45
B, 613	GM993_A02_249R4_008.fsa	673.039	13	79
B, 614	GM993_A02_249R4_008.fsa	674.314	15	69
B, 615	GM993_A02_249R4_008.fsa	676.274	15	62
B, 616	GM993_A02_249R4_008.fsa	677.451	14	94
B, 617	GM993_A02_249R4_008.fsa	678.823	11	48
B, 618	GM993_A02_249R4_008.fsa	681.274	12	65
B, 619	GM993_A02_249R4_008.fsa	682.157	14	39
B, 620	GM993_A02_249R4_008.fsa	682.941	7	40
B, 621	GM993_A02_249R4_008.fsa	683.922	11	45
B, 622	GM993_A02_249R4_008.fsa	684.706	13	86
B, 623	GM993_A02_249R4_008.fsa	686.177	13	56
B, 624	GM993_A02_249R4_008.fsa	687.157	11	89
B, 625	GM993_A02_249R4_008.fsa	689.608	12	29
B, 626	GM993_A02_249R4_008.fsa	690.392	12	43
B, 627	GM993_A02_249R4_008.fsa	691.274	8	41
B, 628	GM993_A02_249R4_008.fsa	692.353	13	81
B, 629	GM993_A02_249R4_008.fsa	695	15	65
B, 630	GM993_A02_249R4_008.fsa	696.373	16	75
B, 631	GM993_A02_249R4_008.fsa	697.255	10	55
B, 632	GM993_A02_249R4_008.fsa	698.137	8	70
B, 633	GM993_A02_249R4_008.fsa	699.608	8	47
B, 634	GM993_A02_249R4_008.fsa	700.98	8	28
B, 635	GM993_A02_249R4_008.fsa	703.823	11	90
B, 636	GM993_A02_249R4_008.fsa	704.608	10	32
B, 637	GM993_A02_249R4_008.fsa	705.49	14	52
B, 638	GM993_A02_249R4_008.fsa	706.863	10	56
B, 639	GM993_A02_249R4_008.fsa	708.039	12	56
B, 640	GM993_A02_249R4_008.fsa	709.118	12	52
B, 641	GM993_A02_249R4_008.fsa	709.902	8	36
B, 642	GM993_A02_249R4_008.fsa	711.177	13	72
B, 643	GM993_A02_249R4_008.fsa	712.157	12	48
B, 644	GM993_A02_249R4_008.fsa	713.137	12	63
B, 645	GM993_A02_249R4_008.fsa	714.412	9	51
B, 646	GM993_A02_249R4_008.fsa	715.294	14	40
B, 647	GM993_A02_249R4_008.fsa	716.177	10	48
B, 648	GM993_A02_249R4_008.fsa	717.255	10	38
B, 649	GM993_A02_249R4_008.fsa	718.529	11	33
B, 650	GM993_A02_249R4_008.fsa	720.196	8	24
B, 651	GM993_A02_249R4_008.fsa	722.059	11	53
B, 652	GM993_A02_249R4_008.fsa	723.039	14	75
B, 653	GM993_A02_249R4_008.fsa	723.823	13	28
B, 654	GM993_A02_249R4_008.fsa	725.392	12	130
B, 655	GM993_A02_249R4_008.fsa	726.569	13	49
B, 656	GM993_A02_249R4_008.fsa	727.843	9	49
B, 657	GM993_A02_249R4_008.fsa	729.412	15	71
B, 658	GM993_A02_249R4_008.fsa	730.882	12	50
B, 659	GM993_A02_249R4_008.fsa	733.137	6	15
B, 660	GM993_A02_249R4_008.fsa	733.628	11	34
B, 661	GM993_A02_249R4_008.fsa	735.294	10	39
B, 662	GM993_A02_249R4_008.fsa	736.373	16	70
B, 663	GM993_A02_249R4_008.fsa	736.961	11	41
B, 664	GM993_A02_249R4_008.fsa	737.843	11	31
B, 665	GM993_A02_249R4_008.fsa	738.922	10	51
B, 666	GM993_A02_249R4_008.fsa	740.784	9	46
B, 667	GM993_A02_249R4_008.fsa	741.471	8	42
B, 668	GM993_A02_249R4_008.fsa	742.745	10	65
B, 669	GM993_A02_249R4_008.fsa	744.02	9	20
B, 670	GM993_A02_249R4_008.fsa	744.902	11	42
B, 671	GM993_A02_249R4_008.fsa	745.686	16	80
B, 672	GM993_A02_249R4_008.fsa	749.118	16	78
B, 673	GM993_A02_249R4_008.fsa	750.49	11	87
B, 674	GM993_A02_249R4_008.fsa	751.667	11	101
B, 675	GM993_A02_249R4_008.fsa	753.823	9	62
B, 676	GM993_A02_249R4_008.fsa	754.608	16	40
B, 677	GM993_A02_249R4_008.fsa	755.392	8	29
B, 678	GM993_A02_249R4_008.fsa	756.471	16	71
B, 679	GM993_A02_249R4_008.fsa	757.843	11	68
B, 680	GM993_A02_249R4_008.fsa	758.726	15	79
B, 681	GM993_A02_249R4_008.fsa	759.902	14	48
B, 682	GM993_A02_249R4_008.fsa	760.784	6	29
B, 683	GM993_A02_249R4_008.fsa	762.353	15	44
B, 684	GM993_A02_249R4_008.fsa	764.608	8	33
B, 685	GM993_A02_249R4_008.fsa	765.49	14	82
B, 686	GM993_A02_249R4_008.fsa	767.647	11	59
B, 687	GM993_A02_249R4_008.fsa	768.922	17	51
B, 688	GM993_A02_249R4_008.fsa	770.686	10	66
B, 689	GM993_A02_249R4_008.fsa	771.274	8	28
B, 690	GM993_A02_249R4_008.fsa	771.667	11	47
B, 691	GM993_A02_249R4_008.fsa	774.314	11	61
G, 1	GM993_A02_249R4_008.fsa	101.695	294	2293
G, 2	GM993_A02_249R4_008.fsa	103.29	142	1771
G, 3	GM993_A02_249R4_008.fsa	104.225	113	983
G, 4	GM993_A02_249R4_008.fsa	105.53	6371	25576
G, 5	GM993_A02_249R4_008.fsa	106.738	104	645
G, 6	GM993_A02_249R4_008.fsa	423.188	60	448
Y, 1	GM993_A02_249R4_008.fsa		50	195
Y, 2	GM993_A02_249R4_008.fsa	31.4812	53	252
Y, 3	GM993_A02_249R4_008.fsa	55.3512	54	213
Y, 4	GM993_A02_249R4_008.fsa	61.8976	54	327
Y, 5	GM993_A02_249R4_008.fsa	68.4041	52	326
Y, 6	GM993_A02_249R4_008.fsa	69.6703	53	183
Y, 7	GM993_A02_249R4_008.fsa	71.3186	55	504
Y, 8	GM993_A02_249R4_008.fsa	73.9192	57	520
Y, 9	GM993_A02_249R4_008.fsa	74.6856	50	301
Y, 10	GM993_A02_249R4_008.fsa	89.8263	50	306
Y, 11	GM993_A02_249R4_008.fsa	93.5399	65	358
Y, 12	GM993_A02_249R4_008.fsa	103.664	630	12058
Y, 13	GM993_A02_249R4_008.fsa	105.344	6680	18682
Y, 14	GM993_A02_249R4_008.fsa	109.972	53	304
Y, 15	GM993_A02_249R4_008.fsa	110.707	60	332
Y, 16	GM993_A02_249R4_008.fsa	113.727	50	216
Y, 17	GM993_A02_249R4_008.fsa	119.124	50	274
Y, 18	GM993_A02_249R4_008.fsa	123.227	72	268
Y, 19	GM993_A02_249R4_008.fsa	126.892	56	548
Y, 20	GM993_A02_249R4_008.fsa	131.433	51	414
Y, 21	GM993_A02_249R4_008.fsa	138.601	56	209
Y, 22	GM993_A02_249R4_008.fsa	141.966	53	209
Y, 23	GM993_A02_249R4_008.fsa	162.973	58	171
Y, 24	GM993_A02_249R4_008.fsa	255.976	50	228
Y, 25	GM993_A02_249R4_008.fsa	261.42	54	243
Y, 26	GM993_A02_249R4_008.fsa	262.422	59	234
Y, 27	GM993_A02_249R4_008.fsa	266.769	52	215
Y, 28	GM993_A02_249R4_008.fsa	273.129	55	241
Y, 29	GM993_A02_249R4_008.fsa	284.164	51	290
Y, 30	GM993_A02_249R4_008.fsa	299.008	50	300
Y, 31	GM993_A02_249R4_008.fsa	304.573	52	187
Y, 32	GM993_A02_249R4_008.fsa	336.63	64	252
Y, 33	GM993_A02_249R4_008.fsa	343.753	59	261
Y, 34	GM993_A02_249R4_008.fsa	370.403	57	205
Y, 35	GM993_A02_249R4_008.fsa	380.84	55	277
Y, 36	GM993_A02_249R4_008.fsa	399.16	53	169
Y, 37	GM993_A02_249R4_008.fsa	406.844	72	429
Y, 38	GM993_A02_249R4_008.fsa	412.413	50	224
Y, 39	GM993_A02_249R4_008.fsa	421.678	53	274
Y, 40	GM993_A02_249R4_008.fsa	431.562	51	183
Y, 41	GM993_A02_249R4_008.fsa	463.397	53	419
Y, 42	GM993_A02_249R4_008.fsa	480.351	55	269
Y, 43	GM993_A02_249R4_008.fsa	509.541	53	309
Y, 44	GM993_A02_249R4_008.fsa	512.57	57	271
Y, 45	GM993_A02_249R4_008.fsa	527.969	51	189
Y, 46	GM993_A02_249R4_008.fsa	547.061	53	389
Y, 47	GM993_A02_249R4_008.fsa	548.168	52	195
Y, 48	GM993_A02_249R4_008.fsa	573.653	51	436
Y, 49	GM993_A02_249R4_008.fsa	589.732	50	182
Y, 50	GM993_A02_249R4_008.fsa	593.269	52	396
Y, 51	GM993_A02_249R4_008.fsa	639.02	57	215
Y, 52	GM993_A02_249R4_008.fsa	644.902	51	345
Y, 53	GM993_A02_249R4_008.fsa	690.392	51	199
Y, 54	GM993_A02_249R4_008.fsa	706.863	53	321
Y, 55	GM993_A02_249R4_008.fsa	736.373	54	176
Y, 56	GM993_A02_249R4_008.fsa	769.706	55	485
R, 1	GM993_A02_249R4_008.fsa	45.0428	53	209
R, 2	GM993_A02_249R4_008.fsa	69.0865	52	336
R, 3	GM993_A02_249R4_008.fsa	70.0589	73	220
R, 4	GM993_A02_249R4_008.fsa	86.5635	56	227
R, 5	GM993_A02_249R4_008.fsa	101.507	473	2702
R, 6	GM993_A02_249R4_008.fsa	102.822	89	551
R, 7	GM993_A02_249R4_008.fsa	105.53	19175	49811
R, 8	GM993_A02_249R4_008.fsa	123.663	54	320
R, 9	GM993_A02_249R4_008.fsa	161.837	63	406
R, 10	GM993_A02_249R4_008.fsa	180.785	56	184
R, 11	GM993_A02_249R4_008.fsa	195.317	50	295
R, 12	GM993_A02_249R4_008.fsa	231.373	54	186
R, 13	GM993_A02_249R4_008.fsa	240.788	56	268
R, 14	GM993_A02_249R4_008.fsa	281.167	55	406
R, 15	GM993_A02_249R4_008.fsa	282.249	58	431
R, 16	GM993_A02_249R4_008.fsa	282.999	62	266
R, 17	GM993_A02_249R4_008.fsa	307.698	52	278
R, 18	GM993_A02_249R4_008.fsa	332.088	51	334
R, 19	GM993_A02_249R4_008.fsa	350.922	51	221
R, 20	GM993_A02_249R4_008.fsa	371.643	67	182
R, 21	GM993_A02_249R4_008.fsa	405.19	83	772
R, 22	GM993_A02_249R4_008.fsa	406.182	61	568
R, 23	GM993_A02_249R4_008.fsa	407.59	86	348
R, 24	GM993_A02_249R4_008.fsa	422.769	190	1307
R, 25	GM993_A02_249R4_008.fsa	506.525	56	195
R, 26	GM993_A02_249R4_008.fsa	538.022	51	226
R, 27	GM993_A02_249R4_008.fsa	548.076	60	251
R, 28	GM993_A02_249R4_008.fsa	572.791	53	326
R, 29	GM993_A02_249R4_008.fsa	597.122	51	279
R, 30	GM993_A02_249R4_008.fsa	751.177	54	359
O, 1	GM993_A02_249R4_008.fsa	20	932	9545
O, 2	GM993_A02_249R4_008.fsa	40	776	6220
O, 3	GM993_A02_249R4_008.fsa	60	1489	8610
O, 4	GM993_A02_249R4_008.fsa	80	972	5734
O, 5	GM993_A02_249R4_008.fsa	100	1527	8265
O, 6	GM993_A02_249R4_008.fsa	101.602	167	1104
O, 7	GM993_A02_249R4_008.fsa	105.53	2629	9104
O, 8	GM993_A02_249R4_008.fsa	106.645	78	392
O, 9	GM993_A02_249R4_008.fsa	114	1778	9172
O, 10	GM993_A02_249R4_008.fsa	115.155	62	357
O, 11	GM993_A02_249R4_008.fsa	120	1380	7356
O, 12	GM993_A02_249R4_008.fsa	140	1143	5745
O, 13	GM993_A02_249R4_008.fsa	160	1173	6138
O, 14	GM993_A02_249R4_008.fsa	180	1442	7412
O, 15	GM993_A02_249R4_008.fsa	200	1129	6032
O, 16	GM993_A02_249R4_008.fsa	214	1198	6244
O, 17	GM993_A02_249R4_008.fsa	220	953	5305
O, 18	GM993_A02_249R4_008.fsa	240	1477	8174
O, 19	GM993_A02_249R4_008.fsa	250	690	4008
O, 20	GM993_A02_249R4_008.fsa	260	1084	6437
O, 21	GM993_A02_249R4_008.fsa	280	1172	7278
O, 22	GM993_A02_249R4_008.fsa	300	1213	7539
O, 23	GM993_A02_249R4_008.fsa	314	766	5108
O, 24	GM993_A02_249R4_008.fsa	320	867	5795
O, 25	GM993_A02_249R4_008.fsa	340	1040	7277
O, 26	GM993_A02_249R4_008.fsa	360	839	6204
O, 27	GM993_A02_249R4_008.fsa	380	590	4507
O, 28	GM993_A02_249R4_008.fsa	400	846	6647
O, 29	GM993_A02_249R4_008.fsa	414	774	6373
O, 30	GM993_A02_249R4_008.fsa	420	773	6110
O, 31	GM993_A02_249R4_008.fsa	440	881	7564
O, 32	GM993_A02_249R4_008.fsa	460	984	8620
O, 33	GM993_A02_249R4_008.fsa	480	942	8515
O, 34	GM993_A02_249R4_008.fsa	500	448	3793
O, 35	GM993_A02_249R4_008.fsa	514	481	4514
O, 36	GM993_A02_249R4_008.fsa	520	1029	9621
O, 37	GM993_A02_249R4_008.fsa	540	829	7893
O, 38	GM993_A02_249R4_008.fsa	560	541	5342
O, 39	GM993_A02_249R4_008.fsa	580	817	8225
O, 40	GM993_A02_249R4_008.fsa	600	553	5443

## Sheet: 249R5
Dye/Sample Peak	Sample File Name	Size	Height	Area in Point
B, 1	GM993_B02_249R5_007.fsa		16	126
B, 2	GM993_B02_249R5_007.fsa		17	86
B, 3	GM993_B02_249R5_007.fsa		9	46
B, 4	GM993_B02_249R5_007.fsa		15	58
B, 5	GM993_B02_249R5_007.fsa		11	76
B, 6	GM993_B02_249R5_007.fsa		9	53
B, 7	GM993_B02_249R5_007.fsa		15	79
B, 8	GM993_B02_249R5_007.fsa		10	74
B, 9	GM993_B02_249R5_007.fsa		10	74
B, 10	GM993_B02_249R5_007.fsa		14	77
B, 11	GM993_B02_249R5_007.fsa		12	83
B, 12	GM993_B02_249R5_007.fsa		12	72
B, 13	GM993_B02_249R5_007.fsa		10	97
B, 14	GM993_B02_249R5_007.fsa		12	71
B, 15	GM993_B02_249R5_007.fsa		12	114
B, 16	GM993_B02_249R5_007.fsa		10	27
B, 17	GM993_B02_249R5_007.fsa		9	24
B, 18	GM993_B02_249R5_007.fsa		16	66
B, 19	GM993_B02_249R5_007.fsa		17	64
B, 20	GM993_B02_249R5_007.fsa		10	58
B, 21	GM993_B02_249R5_007.fsa		10	101
B, 22	GM993_B02_249R5_007.fsa		17	130
B, 23	GM993_B02_249R5_007.fsa		13	61
B, 24	GM993_B02_249R5_007.fsa		13	89
B, 25	GM993_B02_249R5_007.fsa		11	67
B, 26	GM993_B02_249R5_007.fsa		8	44
B, 27	GM993_B02_249R5_007.fsa		15	82
B, 28	GM993_B02_249R5_007.fsa		14	76
B, 29	GM993_B02_249R5_007.fsa		9	26
B, 30	GM993_B02_249R5_007.fsa		16	97
B, 31	GM993_B02_249R5_007.fsa		15	111
B, 32	GM993_B02_249R5_007.fsa		12	63
B, 33	GM993_B02_249R5_007.fsa		8	34
B, 34	GM993_B02_249R5_007.fsa		15	119
B, 35	GM993_B02_249R5_007.fsa		14	76
B, 36	GM993_B02_249R5_007.fsa		13	103
B, 37	GM993_B02_249R5_007.fsa		17	101
B, 38	GM993_B02_249R5_007.fsa		8	21
B, 39	GM993_B02_249R5_007.fsa		13	80
B, 40	GM993_B02_249R5_007.fsa		12	38
B, 41	GM993_B02_249R5_007.fsa		14	55
B, 42	GM993_B02_249R5_007.fsa		12	44
B, 43	GM993_B02_249R5_007.fsa		17	62
B, 44	GM993_B02_249R5_007.fsa		19	190
B, 45	GM993_B02_249R5_007.fsa		18	146
B, 46	GM993_B02_249R5_007.fsa		13	70
B, 47	GM993_B02_249R5_007.fsa		11	38
B, 48	GM993_B02_249R5_007.fsa		10	37
B, 49	GM993_B02_249R5_007.fsa		9	62
B, 50	GM993_B02_249R5_007.fsa		13	102
B, 51	GM993_B02_249R5_007.fsa		13	99
B, 52	GM993_B02_249R5_007.fsa		13	66
B, 53	GM993_B02_249R5_007.fsa		5	19
B, 54	GM993_B02_249R5_007.fsa		20	171
B, 55	GM993_B02_249R5_007.fsa		12	34
B, 56	GM993_B02_249R5_007.fsa		19	105
B, 57	GM993_B02_249R5_007.fsa		7	45
B, 58	GM993_B02_249R5_007.fsa		5	17
B, 59	GM993_B02_249R5_007.fsa		16	50
B, 60	GM993_B02_249R5_007.fsa		14	121
B, 61	GM993_B02_249R5_007.fsa		11	74
B, 62	GM993_B02_249R5_007.fsa		9	29
B, 63	GM993_B02_249R5_007.fsa		14	46
B, 64	GM993_B02_249R5_007.fsa		18	159
B, 65	GM993_B02_249R5_007.fsa		10	45
B, 66	GM993_B02_249R5_007.fsa		5	19
B, 67	GM993_B02_249R5_007.fsa		8	23
B, 68	GM993_B02_249R5_007.fsa		9	13
B, 69	GM993_B02_249R5_007.fsa		10	29
B, 70	GM993_B02_249R5_007.fsa		11	53
B, 71	GM993_B02_249R5_007.fsa		13	71
B, 72	GM993_B02_249R5_007.fsa		12	45
B, 73	GM993_B02_249R5_007.fsa		215	1350
B, 74	GM993_B02_249R5_007.fsa	0.1342	177	1003
B, 75	GM993_B02_249R5_007.fsa	2.1477	97	790
B, 76	GM993_B02_249R5_007.fsa	4.4295	561	3686
B, 77	GM993_B02_249R5_007.fsa	9.5302	148	978
B, 78	GM993_B02_249R5_007.fsa	11.0067	458	2555
B, 79	GM993_B02_249R5_007.fsa	13.2886	344	2610
B, 80	GM993_B02_249R5_007.fsa	15.5705	268	1401
B, 81	GM993_B02_249R5_007.fsa	18.3893	22	84
B, 82	GM993_B02_249R5_007.fsa	20.1503	191	1059
B, 83	GM993_B02_249R5_007.fsa	21.6404	576	3475
B, 84	GM993_B02_249R5_007.fsa	23.8312	49	247
B, 85	GM993_B02_249R5_007.fsa	25.2629	188	1099
B, 86	GM993_B02_249R5_007.fsa	28.1971	667	3634
B, 87	GM993_B02_249R5_007.fsa	29.6962	918	5512
B, 88	GM993_B02_249R5_007.fsa	32.358	1093	7611
B, 89	GM993_B02_249R5_007.fsa	34.8129	126	597
B, 90	GM993_B02_249R5_007.fsa	36.7024	519	2603
B, 91	GM993_B02_249R5_007.fsa	38.4285	269	1324
B, 92	GM993_B02_249R5_007.fsa	41.0262	444	2898
B, 93	GM993_B02_249R5_007.fsa	42.2686	616	5763
B, 94	GM993_B02_249R5_007.fsa	44.0533	83	463
B, 95	GM993_B02_249R5_007.fsa	45.2651	785	4733
B, 96	GM993_B02_249R5_007.fsa	47.33	427	2751
B, 97	GM993_B02_249R5_007.fsa	49.466	330	1417
B, 98	GM993_B02_249R5_007.fsa	51.2523	303	1897
B, 99	GM993_B02_249R5_007.fsa	51.9802	232	1380
B, 100	GM993_B02_249R5_007.fsa	53.3204	734	3853
B, 101	GM993_B02_249R5_007.fsa	54.6458	177	962
B, 102	GM993_B02_249R5_007.fsa	55.9568	468	2519
B, 103	GM993_B02_249R5_007.fsa	58.0447	251	1279
B, 104	GM993_B02_249R5_007.fsa	59.3193	1459	7614
B, 105	GM993_B02_249R5_007.fsa	60.6027	123	628
B, 106	GM993_B02_249R5_007.fsa	61.7048	43	85
B, 107	GM993_B02_249R5_007.fsa	62.6038	631	3041
B, 108	GM993_B02_249R5_007.fsa	63.6994	83	658
B, 109	GM993_B02_249R5_007.fsa	66.1761	383	1664
B, 110	GM993_B02_249R5_007.fsa	67.2601	240	832
B, 111	GM993_B02_249R5_007.fsa	68.1444	439	1907
B, 112	GM993_B02_249R5_007.fsa	68.9285	641	2960
B, 113	GM993_B02_249R5_007.fsa	70.0036	741	3504
B, 114	GM993_B02_249R5_007.fsa	71.9495	467	3412
B, 115	GM993_B02_249R5_007.fsa	73.4015	414	2225
B, 116	GM993_B02_249R5_007.fsa	74.6548	153	784
B, 117	GM993_B02_249R5_007.fsa	76.478	712	5156
B, 118	GM993_B02_249R5_007.fsa	78.0057	318	1497
B, 119	GM993_B02_249R5_007.fsa	79.1468	74	304
B, 120	GM993_B02_249R5_007.fsa	80.2835	619	3110
B, 121	GM993_B02_249R5_007.fsa	81.3223	167	700
B, 122	GM993_B02_249R5_007.fsa	82.1713	609	2567
B, 123	GM993_B02_249R5_007.fsa	83.302	557	3229
B, 124	GM993_B02_249R5_007.fsa	84.1491	334	1506
B, 125	GM993_B02_249R5_007.fsa	85.8409	347	1662
B, 126	GM993_B02_249R5_007.fsa	86.6856	1057	5062
B, 127	GM993_B02_249R5_007.fsa	88.0916	262	1184
B, 128	GM993_B02_249R5_007.fsa	89.2148	621	2737
B, 129	GM993_B02_249R5_007.fsa	90.3366	514	2291
B, 130	GM993_B02_249R5_007.fsa	91.4569	96	398
B, 131	GM993_B02_249R5_007.fsa	92.3895	230	1096
B, 132	GM993_B02_249R5_007.fsa	93.1348	223	1063
B, 133	GM993_B02_249R5_007.fsa	94.2517	627	2981
B, 134	GM993_B02_249R5_007.fsa	95.2743	716	3988
B, 135	GM993_B02_249R5_007.fsa	96.4812	83	332
B, 136	GM993_B02_249R5_007.fsa	97.5013	796	3619
B, 137	GM993_B02_249R5_007.fsa	98.6127	173	622
B, 138	GM993_B02_249R5_007.fsa	99.3528	122	332
B, 139	GM993_B02_249R5_007.fsa	100.473	75	232
B, 140	GM993_B02_249R5_007.fsa	101.513	26173	149912
B, 141	GM993_B02_249R5_007.fsa	102.551	2546	21721
B, 142	GM993_B02_249R5_007.fsa	104.337	653	3321
B, 143	GM993_B02_249R5_007.fsa	105.275	32178	269953
B, 144	GM993_B02_249R5_007.fsa	106.491	13936	79478
B, 145	GM993_B02_249R5_007.fsa	109.564	220	832
B, 146	GM993_B02_249R5_007.fsa	110.677	333	1296
B, 147	GM993_B02_249R5_007.fsa	111.695	57	262
B, 148	GM993_B02_249R5_007.fsa	112.803	463	2093
B, 149	GM993_B02_249R5_007.fsa	113.632	43	156
B, 150	GM993_B02_249R5_007.fsa	114.812	87	362
B, 151	GM993_B02_249R5_007.fsa	115.802	94	477
B, 152	GM993_B02_249R5_007.fsa	116.968	502	2383
B, 153	GM993_B02_249R5_007.fsa	118.131	140	579
B, 154	GM993_B02_249R5_007.fsa	119.378	425	1856
B, 155	GM993_B02_249R5_007.fsa	120.527	130	570
B, 156	GM993_B02_249R5_007.fsa	121.669	560	2628
B, 157	GM993_B02_249R5_007.fsa	122.722	193	870
B, 158	GM993_B02_249R5_007.fsa	123.776	506	2540
B, 159	GM993_B02_249R5_007.fsa	124.829	157	718
B, 160	GM993_B02_249R5_007.fsa	125.883	474	2129
B, 161	GM993_B02_249R5_007.fsa	126.936	170	659
B, 162	GM993_B02_249R5_007.fsa	127.989	462	2074
B, 163	GM993_B02_249R5_007.fsa	128.954	146	627
B, 164	GM993_B02_249R5_007.fsa	130.094	470	2164
B, 165	GM993_B02_249R5_007.fsa	131.059	199	885
B, 166	GM993_B02_249R5_007.fsa	132.111	416	1980
B, 167	GM993_B02_249R5_007.fsa	133.076	58	196
B, 168	GM993_B02_249R5_007.fsa	133.952	495	2314
B, 169	GM993_B02_249R5_007.fsa	135.005	65	269
B, 170	GM993_B02_249R5_007.fsa	136.056	628	2906
B, 171	GM993_B02_249R5_007.fsa	137.02	81	312
B, 172	GM993_B02_249R5_007.fsa	138.16	270	1212
B, 173	GM993_B02_249R5_007.fsa	139.124	208	897
B, 174	GM993_B02_249R5_007.fsa	140.27	425	1922
B, 175	GM993_B02_249R5_007.fsa	141.261	139	576
B, 176	GM993_B02_249R5_007.fsa	142.343	411	1828
B, 177	GM993_B02_249R5_007.fsa	143.424	169	709
B, 178	GM993_B02_249R5_007.fsa	144.505	359	1727
B, 179	GM993_B02_249R5_007.fsa	145.496	173	855
B, 180	GM993_B02_249R5_007.fsa	146.667	257	1169
B, 181	GM993_B02_249R5_007.fsa	147.568	151	685
B, 182	GM993_B02_249R5_007.fsa	148.739	59	275
B, 183	GM993_B02_249R5_007.fsa	149.64	67	288
B, 184	GM993_B02_249R5_007.fsa	150.541	67	292
B, 185	GM993_B02_249R5_007.fsa	151.622	32	95
B, 186	GM993_B02_249R5_007.fsa	152.703	250	1245
B, 187	GM993_B02_249R5_007.fsa	153.694	92	431
B, 188	GM993_B02_249R5_007.fsa	154.685	80	382
B, 189	GM993_B02_249R5_007.fsa	155.675	74	341
B, 190	GM993_B02_249R5_007.fsa	156.937	40	145
B, 191	GM993_B02_249R5_007.fsa	157.838	240	1101
B, 192	GM993_B02_249R5_007.fsa	159.009	54	235
B, 193	GM993_B02_249R5_007.fsa	159.73	88	435
B, 194	GM993_B02_249R5_007.fsa	160.706	174	834
B, 195	GM993_B02_249R5_007.fsa	161.765	12	31
B, 196	GM993_B02_249R5_007.fsa	162.471	18	81
B, 197	GM993_B02_249R5_007.fsa	163.264	111	476
B, 198	GM993_B02_249R5_007.fsa	164.409	146	652
B, 199	GM993_B02_249R5_007.fsa	165.641	57	291
B, 200	GM993_B02_249R5_007.fsa	166.697	175	813
B, 201	GM993_B02_249R5_007.fsa	167.839	135	672
B, 202	GM993_B02_249R5_007.fsa	168.893	52	230
B, 203	GM993_B02_249R5_007.fsa	169.946	62	267
B, 204	GM993_B02_249R5_007.fsa	170.998	148	646
B, 205	GM993_B02_249R5_007.fsa	171.962	320	1485
B, 206	GM993_B02_249R5_007.fsa	173.101	41	174
B, 207	GM993_B02_249R5_007.fsa	174.151	88	434
B, 208	GM993_B02_249R5_007.fsa	175.025	69	330
B, 209	GM993_B02_249R5_007.fsa	175.812	98	452
B, 210	GM993_B02_249R5_007.fsa	177.035	47	212
B, 211	GM993_B02_249R5_007.fsa	177.907	55	242
B, 212	GM993_B02_249R5_007.fsa	178.867	110	546
B, 213	GM993_B02_249R5_007.fsa	179.826	60	243
B, 214	GM993_B02_249R5_007.fsa	180.882	428	2056
B, 215	GM993_B02_249R5_007.fsa	182.029	154	748
B, 216	GM993_B02_249R5_007.fsa	183.262	48	189
B, 217	GM993_B02_249R5_007.fsa	183.967	103	464
B, 218	GM993_B02_249R5_007.fsa	184.759	145	705
B, 219	GM993_B02_249R5_007.fsa	186.079	31	134
B, 220	GM993_B02_249R5_007.fsa	186.87	76	306
B, 221	GM993_B02_249R5_007.fsa	188.1	110	545
B, 222	GM993_B02_249R5_007.fsa	188.978	194	926
B, 223	GM993_B02_249R5_007.fsa	190.119	134	660
B, 224	GM993_B02_249R5_007.fsa	190.995	359	1733
B, 225	GM993_B02_249R5_007.fsa	192.135	113	486
B, 226	GM993_B02_249R5_007.fsa	193.098	106	541
B, 227	GM993_B02_249R5_007.fsa	194.323	31	120
B, 228	GM993_B02_249R5_007.fsa	195.198	288	1464
B, 229	GM993_B02_249R5_007.fsa	196.422	59	264
B, 230	GM993_B02_249R5_007.fsa	197.47	28	152
B, 231	GM993_B02_249R5_007.fsa	198.605	41	173
B, 232	GM993_B02_249R5_007.fsa	199.564	122	542
B, 233	GM993_B02_249R5_007.fsa	200.601	60	286
B, 234	GM993_B02_249R5_007.fsa	201.718	304	1471
B, 235	GM993_B02_249R5_007.fsa	202.663	72	345
B, 236	GM993_B02_249R5_007.fsa	203.779	62	274
B, 237	GM993_B02_249R5_007.fsa	204.638	109	500
B, 238	GM993_B02_249R5_007.fsa	205.755	49	285
B, 239	GM993_B02_249R5_007.fsa	206.7	117	614
B, 240	GM993_B02_249R5_007.fsa	207.644	266	1336
B, 241	GM993_B02_249R5_007.fsa	209.19	190	911
B, 242	GM993_B02_249R5_007.fsa	210.393	35	292
B, 243	GM993_B02_249R5_007.fsa	212.025	59	350
B, 244	GM993_B02_249R5_007.fsa	213.141	73	437
B, 245	GM993_B02_249R5_007.fsa	214.348	239	1207
B, 246	GM993_B02_249R5_007.fsa	215.479	139	656
B, 247	GM993_B02_249R5_007.fsa	216.523	135	685
B, 248	GM993_B02_249R5_007.fsa	217.392	28	122
B, 249	GM993_B02_249R5_007.fsa	218.522	534	2929
B, 250	GM993_B02_249R5_007.fsa	220.511	30	113
B, 251	GM993_B02_249R5_007.fsa	221.448	65	309
B, 252	GM993_B02_249R5_007.fsa	222.471	72	423
B, 253	GM993_B02_249R5_007.fsa	223.408	229	1221
B, 254	GM993_B02_249R5_007.fsa	224.515	59	283
B, 255	GM993_B02_249R5_007.fsa	225.451	50	209
B, 256	GM993_B02_249R5_007.fsa	226.558	121	611
B, 257	GM993_B02_249R5_007.fsa	227.75	26	126
B, 258	GM993_B02_249R5_007.fsa	229.367	57	672
B, 259	GM993_B02_249R5_007.fsa	231.495	479	2554
B, 260	GM993_B02_249R5_007.fsa	232.601	75	390
B, 261	GM993_B02_249R5_007.fsa	233.536	68	493
B, 262	GM993_B02_249R5_007.fsa	234.812	84	500
B, 263	GM993_B02_249R5_007.fsa	235.833	50	269
B, 264	GM993_B02_249R5_007.fsa	236.854	19	92
B, 265	GM993_B02_249R5_007.fsa	237.959	35	220
B, 266	GM993_B02_249R5_007.fsa	238.895	25	102
B, 267	GM993_B02_249R5_007.fsa	239.915	58	274
B, 268	GM993_B02_249R5_007.fsa	241.05	110	546
B, 269	GM993_B02_249R5_007.fsa	242.011	79	357
B, 270	GM993_B02_249R5_007.fsa	243.145	220	1208
B, 271	GM993_B02_249R5_007.fsa	244.278	56	254
B, 272	GM993_B02_249R5_007.fsa	245.322	105	480
B, 273	GM993_B02_249R5_007.fsa	246.277	63	270
B, 274	GM993_B02_249R5_007.fsa	247.318	173	849
B, 275	GM993_B02_249R5_007.fsa	248.357	104	487
B, 276	GM993_B02_249R5_007.fsa	249.482	105	535
B, 277	GM993_B02_249R5_007.fsa	250.336	99	494
B, 278	GM993_B02_249R5_007.fsa	251.426	164	812
B, 279	GM993_B02_249R5_007.fsa	252.431	24	109
B, 280	GM993_B02_249R5_007.fsa	253.435	11	57
B, 281	GM993_B02_249R5_007.fsa	254.52	55	292
B, 282	GM993_B02_249R5_007.fsa	255.686	45	263
B, 283	GM993_B02_249R5_007.fsa	256.601	339	1957
B, 284	GM993_B02_249R5_007.fsa	257.349	91	533
B, 285	GM993_B02_249R5_007.fsa	258.261	19	61
B, 286	GM993_B02_249R5_007.fsa	259.007	99	453
B, 287	GM993_B02_249R5_007.fsa	260.084	46	235
B, 288	GM993_B02_249R5_007.fsa	261.184	70	282
B, 289	GM993_B02_249R5_007.fsa	262.199	130	804
B, 290	GM993_B02_249R5_007.fsa	263.214	82	469
B, 291	GM993_B02_249R5_007.fsa	264.145	230	1298
B, 292	GM993_B02_249R5_007.fsa	264.991	22	60
B, 293	GM993_B02_249R5_007.fsa	266.176	120	719
B, 294	GM993_B02_249R5_007.fsa	266.938	25	104
B, 295	GM993_B02_249R5_007.fsa	268.039	117	663
B, 296	GM993_B02_249R5_007.fsa	268.971	25	122
B, 297	GM993_B02_249R5_007.fsa	270.073	173	1167
B, 298	GM993_B02_249R5_007.fsa	271.259	27	136
B, 299	GM993_B02_249R5_007.fsa	272.192	149	802
B, 300	GM993_B02_249R5_007.fsa	273.04	9	39
B, 301	GM993_B02_249R5_007.fsa	274.142	558	3282
B, 302	GM993_B02_249R5_007.fsa	275.161	23	68
B, 303	GM993_B02_249R5_007.fsa	276.179	172	1073
B, 304	GM993_B02_249R5_007.fsa	278.131	415	2562
B, 305	GM993_B02_249R5_007.fsa	280.168	150	918
B, 306	GM993_B02_249R5_007.fsa	281.092	39	186
B, 307	GM993_B02_249R5_007.fsa	282.1	401	2359
B, 308	GM993_B02_249R5_007.fsa	283.108	19	74
B, 309	GM993_B02_249R5_007.fsa	284.115	160	1048
B, 310	GM993_B02_249R5_007.fsa	286.044	366	2201
B, 311	GM993_B02_249R5_007.fsa	286.966	10	45
B, 312	GM993_B02_249R5_007.fsa	288.055	147	1006
B, 313	GM993_B02_249R5_007.fsa	290.064	320	1932
B, 314	GM993_B02_249R5_007.fsa	291.068	22	52
B, 315	GM993_B02_249R5_007.fsa	292.155	177	976
B, 316	GM993_B02_249R5_007.fsa	294.16	294	1847
B, 317	GM993_B02_249R5_007.fsa	296.248	194	1159
B, 318	GM993_B02_249R5_007.fsa	297.332	34	148
B, 319	GM993_B02_249R5_007.fsa	298.166	350	2029
B, 320	GM993_B02_249R5_007.fsa	300	151	880
B, 321	GM993_B02_249R5_007.fsa	301.069	24	79
B, 322	GM993_B02_249R5_007.fsa	302.141	56	273
B, 323	GM993_B02_249R5_007.fsa	303.215	25	120
B, 324	GM993_B02_249R5_007.fsa	304.208	113	642
B, 325	GM993_B02_249R5_007.fsa	305.204	39	176
B, 326	GM993_B02_249R5_007.fsa	306.284	89	502
B, 327	GM993_B02_249R5_007.fsa	307.367	53	248
B, 328	GM993_B02_249R5_007.fsa	308.202	73	371
B, 329	GM993_B02_249R5_007.fsa	309.205	112	633
B, 330	GM993_B02_249R5_007.fsa	310.043	54	271
B, 331	GM993_B02_249R5_007.fsa	311.134	94	498
B, 332	GM993_B02_249R5_007.fsa	312.397	33	144
B, 333	GM993_B02_249R5_007.fsa	313.409	234	1518
B, 334	GM993_B02_249R5_007.fsa	314.347	79	424
B, 335	GM993_B02_249R5_007.fsa	315.389	47	210
B, 336	GM993_B02_249R5_007.fsa	316.258	45	209
B, 337	GM993_B02_249R5_007.fsa	317.475	214	1385
B, 338	GM993_B02_249R5_007.fsa	318.259	76	451
B, 339	GM993_B02_249R5_007.fsa	319.564	71	354
B, 340	GM993_B02_249R5_007.fsa	320.509	38	193
B, 341	GM993_B02_249R5_007.fsa	321.526	188	1239
B, 342	GM993_B02_249R5_007.fsa	322.541	51	271
B, 343	GM993_B02_249R5_007.fsa	323.639	20	54
B, 344	GM993_B02_249R5_007.fsa	324.652	37	208
B, 345	GM993_B02_249R5_007.fsa	325.747	56	292
B, 346	GM993_B02_249R5_007.fsa	326.84	52	332
B, 347	GM993_B02_249R5_007.fsa	327.764	80	501
B, 348	GM993_B02_249R5_007.fsa	328.855	17	62
B, 349	GM993_B02_249R5_007.fsa	329.776	138	778
B, 350	GM993_B02_249R5_007.fsa	330.78	79	424
B, 351	GM993_B02_249R5_007.fsa	331.782	126	766
B, 352	GM993_B02_249R5_007.fsa	332.7	85	441
B, 353	GM993_B02_249R5_007.fsa	333.866	27	89
B, 354	GM993_B02_249R5_007.fsa	334.864	196	1325
B, 355	GM993_B02_249R5_007.fsa	335.861	30	161
B, 356	GM993_B02_249R5_007.fsa	336.856	148	877
B, 357	GM993_B02_249R5_007.fsa	337.933	25	95
B, 358	GM993_B02_249R5_007.fsa	339.091	40	196
B, 359	GM993_B02_249R5_007.fsa	340	35	183
B, 360	GM993_B02_249R5_007.fsa	340.924	33	160
B, 361	GM993_B02_249R5_007.fsa	342.101	14	63
B, 362	GM993_B02_249R5_007.fsa	343.025	83	471
B, 363	GM993_B02_249R5_007.fsa	344.034	62	326
B, 364	GM993_B02_249R5_007.fsa	345.042	139	838
B, 365	GM993_B02_249R5_007.fsa	346.05	15	64
B, 366	GM993_B02_249R5_007.fsa	347.143	197	1255
B, 367	GM993_B02_249R5_007.fsa	348.235	38	193
B, 368	GM993_B02_249R5_007.fsa	349.328	100	606
B, 369	GM993_B02_249R5_007.fsa	350.336	138	925
B, 370	GM993_B02_249R5_007.fsa	351.344	33	140
B, 371	GM993_B02_249R5_007.fsa	352.185	29	130
B, 372	GM993_B02_249R5_007.fsa	353.361	75	398
B, 373	GM993_B02_249R5_007.fsa	354.37	13	44
B, 374	GM993_B02_249R5_007.fsa	355.63	36	217
B, 375	GM993_B02_249R5_007.fsa	356.639	35	186
B, 376	GM993_B02_249R5_007.fsa	357.563	44	242
B, 377	GM993_B02_249R5_007.fsa	358.571	42	245
B, 378	GM993_B02_249R5_007.fsa	359.412	37	203
B, 379	GM993_B02_249R5_007.fsa	360.584	69	318
B, 380	GM993_B02_249R5_007.fsa	361.585	152	841
B, 381	GM993_B02_249R5_007.fsa	362.754	76	392
B, 382	GM993_B02_249R5_007.fsa	363.505	67	317
B, 383	GM993_B02_249R5_007.fsa	364.424	119	763
B, 384	GM993_B02_249R5_007.fsa	366.095	123	760
B, 385	GM993_B02_249R5_007.fsa	367.098	83	443
B, 386	GM993_B02_249R5_007.fsa	368.269	51	263
B, 387	GM993_B02_249R5_007.fsa	369.356	28	149
B, 388	GM993_B02_249R5_007.fsa	370.277	124	752
B, 389	GM993_B02_249R5_007.fsa	372.537	178	1328
B, 390	GM993_B02_249R5_007.fsa	373.291	88	590
B, 391	GM993_B02_249R5_007.fsa	374.213	70	415
B, 392	GM993_B02_249R5_007.fsa	375.302	76	488
B, 393	GM993_B02_249R5_007.fsa	376.308	43	225
B, 394	GM993_B02_249R5_007.fsa	377.231	47	237
B, 395	GM993_B02_249R5_007.fsa	378.322	203	1315
B, 396	GM993_B02_249R5_007.fsa	379.329	37	162
B, 397	GM993_B02_249R5_007.fsa	380.341	17	97
B, 398	GM993_B02_249R5_007.fsa	381.362	40	176
B, 399	GM993_B02_249R5_007.fsa	382.469	31	173
B, 400	GM993_B02_249R5_007.fsa	383.66	12	61
B, 401	GM993_B02_249R5_007.fsa	384.512	53	365
B, 402	GM993_B02_249R5_007.fsa	385.703	40	216
B, 403	GM993_B02_249R5_007.fsa	386.469	54	336
B, 404	GM993_B02_249R5_007.fsa	387.49	14	58
B, 405	GM993_B02_249R5_007.fsa	388.427	80	522
B, 406	GM993_B02_249R5_007.fsa	389.278	13	54
B, 407	GM993_B02_249R5_007.fsa	390.384	42	230
B, 408	GM993_B02_249R5_007.fsa	391.49	8	32
B, 409	GM993_B02_249R5_007.fsa	392.426	12	29
B, 410	GM993_B02_249R5_007.fsa	393.363	10	43
B, 411	GM993_B02_249R5_007.fsa	394.469	19	107
B, 412	GM993_B02_249R5_007.fsa	395.32	30	150
B, 413	GM993_B02_249R5_007.fsa	396.426	42	248
B, 414	GM993_B02_249R5_007.fsa	397.362	13	53
B, 415	GM993_B02_249R5_007.fsa	398.383	68	402
B, 416	GM993_B02_249R5_007.fsa	399.575	29	158
B, 417	GM993_B02_249R5_007.fsa	400.415	56	362
B, 418	GM993_B02_249R5_007.fsa	401.496	52	304
B, 419	GM993_B02_249R5_007.fsa	402.245	14	75
B, 420	GM993_B02_249R5_007.fsa	403.662	4	7
B, 421	GM993_B02_249R5_007.fsa	405.417	638	10452
B, 422	GM993_B02_249R5_007.fsa	407.847	118	1198
B, 423	GM993_B02_249R5_007.fsa	411.718	47	270
B, 424	GM993_B02_249R5_007.fsa	412.647	63	297
B, 425	GM993_B02_249R5_007.fsa	413.831	11	35
B, 426	GM993_B02_249R5_007.fsa	414.781	72	436
B, 427	GM993_B02_249R5_007.fsa	415.649	6	27
B, 428	GM993_B02_249R5_007.fsa	416.866	33	213
B, 429	GM993_B02_249R5_007.fsa	417.649	11	20
B, 430	GM993_B02_249R5_007.fsa	418.693	109	693
B, 431	GM993_B02_249R5_007.fsa	420.68	913	6387
B, 432	GM993_B02_249R5_007.fsa	422.805	11043	93465
B, 433	GM993_B02_249R5_007.fsa	423.74	2377	16938
B, 434	GM993_B02_249R5_007.fsa	426.032	76	450
B, 435	GM993_B02_249R5_007.fsa	427.644	4	15
B, 436	GM993_B02_249R5_007.fsa	428.576	11	46
B, 437	GM993_B02_249R5_007.fsa	429.678	11	34
B, 438	GM993_B02_249R5_007.fsa	432.05	20	67
B, 439	GM993_B02_249R5_007.fsa	433.151	9	74
B, 440	GM993_B02_249R5_007.fsa	434.336	13	58
B, 441	GM993_B02_249R5_007.fsa	435.943	13	78
B, 442	GM993_B02_249R5_007.fsa	437.972	10	65
B, 443	GM993_B02_249R5_007.fsa	439.409	12	87
B, 444	GM993_B02_249R5_007.fsa	441.21	12	44
B, 445	GM993_B02_249R5_007.fsa	443.547	44	762
B, 446	GM993_B02_249R5_007.fsa	447.275	10	35
B, 447	GM993_B02_249R5_007.fsa	448.056	15	52
B, 448	GM993_B02_249R5_007.fsa	450.838	8	34
B, 449	GM993_B02_249R5_007.fsa	453.799	14	88
B, 450	GM993_B02_249R5_007.fsa	455.543	14	47
B, 451	GM993_B02_249R5_007.fsa	456.241	19	163
B, 452	GM993_B02_249R5_007.fsa	457.551	19	127
B, 453	GM993_B02_249R5_007.fsa	458.513	14	70
B, 454	GM993_B02_249R5_007.fsa	460.086	17	107
B, 455	GM993_B02_249R5_007.fsa	462.594	6	34
B, 456	GM993_B02_249R5_007.fsa	463.373	6	28
B, 457	GM993_B02_249R5_007.fsa	464.152	11	76
B, 458	GM993_B02_249R5_007.fsa	465.365	11	63
B, 459	GM993_B02_249R5_007.fsa	467.1	15	73
B, 460	GM993_B02_249R5_007.fsa	467.795	12	51
B, 461	GM993_B02_249R5_007.fsa	468.663	17	98
B, 462	GM993_B02_249R5_007.fsa	469.88	16	82
B, 463	GM993_B02_249R5_007.fsa	471.011	12	30
B, 464	GM993_B02_249R5_007.fsa	471.707	8	43
B, 465	GM993_B02_249R5_007.fsa	472.403	15	77
B, 466	GM993_B02_249R5_007.fsa	473.623	10	23
B, 467	GM993_B02_249R5_007.fsa	474.234	19	61
B, 468	GM993_B02_249R5_007.fsa	475.019	10	19
B, 469	GM993_B02_249R5_007.fsa	477.201	10	63
B, 470	GM993_B02_249R5_007.fsa	477.901	19	86
B, 471	GM993_B02_249R5_007.fsa	479.3	10	52
B, 472	GM993_B02_249R5_007.fsa	480.088	12	61
B, 473	GM993_B02_249R5_007.fsa	480.796	16	72
B, 474	GM993_B02_249R5_007.fsa	482.035	6	39
B, 475	GM993_B02_249R5_007.fsa	483.72	15	121
B, 476	GM993_B02_249R5_007.fsa	487.008	9	36
B, 477	GM993_B02_249R5_007.fsa	487.721	12	43
B, 478	GM993_B02_249R5_007.fsa	489.236	22	117
B, 479	GM993_B02_249R5_007.fsa	490.665	12	60
B, 480	GM993_B02_249R5_007.fsa	493.17	16	85
B, 481	GM993_B02_249R5_007.fsa	494.604	16	58
B, 482	GM993_B02_249R5_007.fsa	495.501	9	36
B, 483	GM993_B02_249R5_007.fsa	496.309	6	24
B, 484	GM993_B02_249R5_007.fsa	497.118	10	55
B, 485	GM993_B02_249R5_007.fsa	498.648	13	56
B, 486	GM993_B02_249R5_007.fsa	499.82	16	107
B, 487	GM993_B02_249R5_007.fsa	500.623	12	78
B, 488	GM993_B02_249R5_007.fsa	501.604	12	29
B, 489	GM993_B02_249R5_007.fsa	503.572	14	60
B, 490	GM993_B02_249R5_007.fsa	504.649	7	29
B, 491	GM993_B02_249R5_007.fsa	505.908	12	48
B, 492	GM993_B02_249R5_007.fsa	506.72	18	198
B, 493	GM993_B02_249R5_007.fsa	509.8	17	76
B, 494	GM993_B02_249R5_007.fsa	510.892	17	115
B, 495	GM993_B02_249R5_007.fsa	512.169	13	83
B, 496	GM993_B02_249R5_007.fsa	513.45	12	39
B, 497	GM993_B02_249R5_007.fsa	514.281	14	86
B, 498	GM993_B02_249R5_007.fsa	515.498	11	43
B, 499	GM993_B02_249R5_007.fsa	516.341	11	55
B, 500	GM993_B02_249R5_007.fsa	517.466	11	62
B, 501	GM993_B02_249R5_007.fsa	518.498	12	49
B, 502	GM993_B02_249R5_007.fsa	519.718	19	67
B, 503	GM993_B02_249R5_007.fsa	520.821	19	110
B, 504	GM993_B02_249R5_007.fsa	524.103	16	80
B, 505	GM993_B02_249R5_007.fsa	524.923	9	34
B, 506	GM993_B02_249R5_007.fsa	526.198	15	113
B, 507	GM993_B02_249R5_007.fsa	526.744	11	26
B, 508	GM993_B02_249R5_007.fsa	527.563	12	79
B, 509	GM993_B02_249R5_007.fsa	528.291	10	38
B, 510	GM993_B02_249R5_007.fsa	529.655	11	52
B, 511	GM993_B02_249R5_007.fsa	530.655	13	65
B, 512	GM993_B02_249R5_007.fsa	532.109	13	75
B, 513	GM993_B02_249R5_007.fsa	533.198	7	22
B, 514	GM993_B02_249R5_007.fsa	534.378	10	51
B, 515	GM993_B02_249R5_007.fsa	536.465	8	25
B, 516	GM993_B02_249R5_007.fsa	537.916	13	65
B, 517	GM993_B02_249R5_007.fsa	539.185	14	82
B, 518	GM993_B02_249R5_007.fsa	540.184	6	48
B, 519	GM993_B02_249R5_007.fsa	541.385	8	31
B, 520	GM993_B02_249R5_007.fsa	542.589	14	125
B, 521	GM993_B02_249R5_007.fsa	544.818	13	47
B, 522	GM993_B02_249R5_007.fsa	545.376	16	73
B, 523	GM993_B02_249R5_007.fsa	547.242	12	50
B, 524	GM993_B02_249R5_007.fsa	548.458	16	87
B, 525	GM993_B02_249R5_007.fsa	550.428	8	32
B, 526	GM993_B02_249R5_007.fsa	551.275	16	59
B, 527	GM993_B02_249R5_007.fsa	553.255	15	93
B, 528	GM993_B02_249R5_007.fsa	554.768	12	34
B, 529	GM993_B02_249R5_007.fsa	555.621	13	57
B, 530	GM993_B02_249R5_007.fsa	557.806	9	65
B, 531	GM993_B02_249R5_007.fsa	560	8	34
B, 532	GM993_B02_249R5_007.fsa	562.894	17	94
B, 533	GM993_B02_249R5_007.fsa	564.249	9	50
B, 534	GM993_B02_249R5_007.fsa	565.314	9	65
B, 535	GM993_B02_249R5_007.fsa	566.673	12	111
B, 536	GM993_B02_249R5_007.fsa	568.131	8	48
B, 537	GM993_B02_249R5_007.fsa	569.105	12	107
B, 538	GM993_B02_249R5_007.fsa	570.666	17	96
B, 539	GM993_B02_249R5_007.fsa	571.839	15	91
B, 540	GM993_B02_249R5_007.fsa	573.111	7	21
B, 541	GM993_B02_249R5_007.fsa	573.797	7	31
B, 542	GM993_B02_249R5_007.fsa	574.779	12	31
B, 543	GM993_B02_249R5_007.fsa	576.351	19	115
B, 544	GM993_B02_249R5_007.fsa	577.533	5	14
B, 545	GM993_B02_249R5_007.fsa	579.407	32	280
B, 546	GM993_B02_249R5_007.fsa	580.295	48	693
B, 547	GM993_B02_249R5_007.fsa	583.444	11	45
B, 548	GM993_B02_249R5_007.fsa	585.219	18	133
B, 549	GM993_B02_249R5_007.fsa	586.898	78	1039
B, 550	GM993_B02_249R5_007.fsa	589.567	18	129
B, 551	GM993_B02_249R5_007.fsa	590.657	39	346
B, 552	GM993_B02_249R5_007.fsa	594.227	51	574
B, 553	GM993_B02_249R5_007.fsa	596.514	8	24
B, 554	GM993_B02_249R5_007.fsa	598.206	8	26
B, 555	GM993_B02_249R5_007.fsa	599.601	10	63
B, 556	GM993_B02_249R5_007.fsa	601.386	14	53
B, 557	GM993_B02_249R5_007.fsa	602.376	13	88
B, 558	GM993_B02_249R5_007.fsa	603.762	7	26
B, 559	GM993_B02_249R5_007.fsa	604.654	19	61
B, 560	GM993_B02_249R5_007.fsa	606.139	16	68
B, 561	GM993_B02_249R5_007.fsa	607.03	12	49
B, 562	GM993_B02_249R5_007.fsa	608.614	16	52
B, 563	GM993_B02_249R5_007.fsa	609.208	10	45
B, 564	GM993_B02_249R5_007.fsa	609.901	8	27
B, 565	GM993_B02_249R5_007.fsa	611.584	19	103
B, 566	GM993_B02_249R5_007.fsa	613.465	10	95
B, 567	GM993_B02_249R5_007.fsa	615.049	12	67
B, 568	GM993_B02_249R5_007.fsa	618.02	20	140
B, 569	GM993_B02_249R5_007.fsa	620.099	16	86
B, 570	GM993_B02_249R5_007.fsa	620.891	9	38
B, 571	GM993_B02_249R5_007.fsa	622.376	12	79
B, 572	GM993_B02_249R5_007.fsa	623.168	12	66
B, 573	GM993_B02_249R5_007.fsa	624.951	10	95
B, 574	GM993_B02_249R5_007.fsa	627.03	11	50
B, 575	GM993_B02_249R5_007.fsa	628.218	13	48
B, 576	GM993_B02_249R5_007.fsa	630.693	9	39
B, 577	GM993_B02_249R5_007.fsa	631.782	11	46
B, 578	GM993_B02_249R5_007.fsa	632.97	9	49
B, 579	GM993_B02_249R5_007.fsa	634.059	16	80
B, 580	GM993_B02_249R5_007.fsa	634.851	13	57
B, 581	GM993_B02_249R5_007.fsa	635.644	12	74
B, 582	GM993_B02_249R5_007.fsa	637.525	9	45
B, 583	GM993_B02_249R5_007.fsa	638.812	14	83
B, 584	GM993_B02_249R5_007.fsa	639.604	9	24
B, 585	GM993_B02_249R5_007.fsa	640.297	7	18
B, 586	GM993_B02_249R5_007.fsa	641.584	12	56
B, 587	GM993_B02_249R5_007.fsa	642.772	9	44
B, 588	GM993_B02_249R5_007.fsa	643.663	10	92
B, 589	GM993_B02_249R5_007.fsa	645.842	12	74
B, 590	GM993_B02_249R5_007.fsa	646.238	11	44
B, 591	GM993_B02_249R5_007.fsa	648.911	16	94
B, 592	GM993_B02_249R5_007.fsa	650.198	9	85
B, 593	GM993_B02_249R5_007.fsa	651.485	11	48
B, 594	GM993_B02_249R5_007.fsa	652.277	13	77
B, 595	GM993_B02_249R5_007.fsa	653.564	12	63
B, 596	GM993_B02_249R5_007.fsa	654.059	15	53
B, 597	GM993_B02_249R5_007.fsa	655.346	13	112
B, 598	GM993_B02_249R5_007.fsa	657.822	11	56
B, 599	GM993_B02_249R5_007.fsa	661.089	15	58
B, 600	GM993_B02_249R5_007.fsa	661.782	11	50
B, 601	GM993_B02_249R5_007.fsa	663.069	9	33
B, 602	GM993_B02_249R5_007.fsa	665.247	10	34
B, 603	GM993_B02_249R5_007.fsa	666.436	10	57
B, 604	GM993_B02_249R5_007.fsa	669.208	16	138
B, 605	GM993_B02_249R5_007.fsa	672.376	10	48
B, 606	GM993_B02_249R5_007.fsa	673.564	15	79
B, 607	GM993_B02_249R5_007.fsa	674.456	13	105
B, 608	GM993_B02_249R5_007.fsa	676.139	11	57
B, 609	GM993_B02_249R5_007.fsa	677.426	9	21
B, 610	GM993_B02_249R5_007.fsa	678.911	10	79
B, 611	GM993_B02_249R5_007.fsa	680.594	9	61
B, 612	GM993_B02_249R5_007.fsa	681.089	14	43
B, 613	GM993_B02_249R5_007.fsa	682.079	10	60
B, 614	GM993_B02_249R5_007.fsa	683.663	10	54
B, 615	GM993_B02_249R5_007.fsa	684.456	9	30
B, 616	GM993_B02_249R5_007.fsa	685.644	10	51
B, 617	GM993_B02_249R5_007.fsa	686.436	16	67
B, 618	GM993_B02_249R5_007.fsa	687.525	10	68
B, 619	GM993_B02_249R5_007.fsa	689.208	16	136
B, 620	GM993_B02_249R5_007.fsa	692.178	10	48
B, 621	GM993_B02_249R5_007.fsa	693.564	11	33
B, 622	GM993_B02_249R5_007.fsa	694.257	13	63
B, 623	GM993_B02_249R5_007.fsa	696.832	12	58
B, 624	GM993_B02_249R5_007.fsa	698.713	9	33
B, 625	GM993_B02_249R5_007.fsa	699.505	9	27
B, 626	GM993_B02_249R5_007.fsa	700.495	12	31
B, 627	GM993_B02_249R5_007.fsa	702.178	13	68
B, 628	GM993_B02_249R5_007.fsa	706.04	9	32
B, 629	GM993_B02_249R5_007.fsa	706.535	9	36
B, 630	GM993_B02_249R5_007.fsa	707.525	12	36
B, 631	GM993_B02_249R5_007.fsa	708.218	11	61
B, 632	GM993_B02_249R5_007.fsa	710	16	126
B, 633	GM993_B02_249R5_007.fsa	712.376	15	93
B, 634	GM993_B02_249R5_007.fsa	713.663	10	32
B, 635	GM993_B02_249R5_007.fsa	717.822	13	66
B, 636	GM993_B02_249R5_007.fsa	719.307	9	45
B, 637	GM993_B02_249R5_007.fsa	719.901	11	43
B, 638	GM993_B02_249R5_007.fsa	720.792	14	66
B, 639	GM993_B02_249R5_007.fsa	723.069	14	93
B, 640	GM993_B02_249R5_007.fsa	723.861	16	56
B, 641	GM993_B02_249R5_007.fsa	725.049	15	53
B, 642	GM993_B02_249R5_007.fsa	727.03	11	92
B, 643	GM993_B02_249R5_007.fsa	728.317	11	58
B, 644	GM993_B02_249R5_007.fsa	729.703	11	54
B, 645	GM993_B02_249R5_007.fsa	731.188	11	67
B, 646	GM993_B02_249R5_007.fsa	732.475	9	35
B, 647	GM993_B02_249R5_007.fsa	733.96	13	85
B, 648	GM993_B02_249R5_007.fsa	735.743	13	107
B, 649	GM993_B02_249R5_007.fsa	737.624	19	93
B, 650	GM993_B02_249R5_007.fsa	738.911	15	112
B, 651	GM993_B02_249R5_007.fsa	740.495	8	37
B, 652	GM993_B02_249R5_007.fsa	742.079	18	82
B, 653	GM993_B02_249R5_007.fsa	743.465	12	70
B, 654	GM993_B02_249R5_007.fsa	745.545	14	131
B, 655	GM993_B02_249R5_007.fsa	746.535	9	36
B, 656	GM993_B02_249R5_007.fsa	747.723	7	37
B, 657	GM993_B02_249R5_007.fsa	748.416	6	26
B, 658	GM993_B02_249R5_007.fsa	749.406	11	65
B, 659	GM993_B02_249R5_007.fsa	750.198	11	53
B, 660	GM993_B02_249R5_007.fsa	754.059	15	42
B, 661	GM993_B02_249R5_007.fsa	755.545	14	74
B, 662	GM993_B02_249R5_007.fsa	757.327	10	82
B, 663	GM993_B02_249R5_007.fsa	759.802	12	67
B, 664	GM993_B02_249R5_007.fsa	761.089	7	37
B, 665	GM993_B02_249R5_007.fsa	761.782	9	67
B, 666	GM993_B02_249R5_007.fsa	764.951	9	28
B, 667	GM993_B02_249R5_007.fsa	767.129	10	70
B, 668	GM993_B02_249R5_007.fsa	768.416	11	49
B, 669	GM993_B02_249R5_007.fsa	769.208	12	55
B, 670	GM993_B02_249R5_007.fsa	770.396	10	102
B, 671	GM993_B02_249R5_007.fsa	773.168	11	115
B, 672	GM993_B02_249R5_007.fsa	774.356	9	35
B, 673	GM993_B02_249R5_007.fsa	775.149	10	65
B, 674	GM993_B02_249R5_007.fsa	776.337	16	96
B, 675	GM993_B02_249R5_007.fsa	779.307	11	52
B, 676	GM993_B02_249R5_007.fsa	780.396	9	32
B, 677	GM993_B02_249R5_007.fsa	781.584	6	25
B, 678	GM993_B02_249R5_007.fsa	783.267	11	67
G, 1	GM993_B02_249R5_007.fsa	95.2743	59	170
G, 2	GM993_B02_249R5_007.fsa	101.796	295	1991
G, 3	GM993_B02_249R5_007.fsa	103.398	80	1087
G, 4	GM993_B02_249R5_007.fsa	104.525	55	286
G, 5	GM993_B02_249R5_007.fsa	105.462	5930	24219
G, 6	GM993_B02_249R5_007.fsa	106.771	139	822
G, 7	GM993_B02_249R5_007.fsa	423.06	116	1054
G, 8	GM993_B02_249R5_007.fsa	424.249	52	279
Y, 1	GM993_B02_249R5_007.fsa		54	321
Y, 2	GM993_B02_249R5_007.fsa		56	266
Y, 3	GM993_B02_249R5_007.fsa		60	264
Y, 4	GM993_B02_249R5_007.fsa	6.8456	54	228
Y, 5	GM993_B02_249R5_007.fsa	14.3624	60	300
Y, 6	GM993_B02_249R5_007.fsa	50.7297	55	319
Y, 7	GM993_B02_249R5_007.fsa	54.7472	51	135
Y, 8	GM993_B02_249R5_007.fsa	61.4046	55	672
Y, 9	GM993_B02_249R5_007.fsa	66.3735	50	212
Y, 10	GM993_B02_249R5_007.fsa	81.8884	50	363
Y, 11	GM993_B02_249R5_007.fsa	84.055	54	274
Y, 12	GM993_B02_249R5_007.fsa	105.275	6766	13186
Y, 13	GM993_B02_249R5_007.fsa	106.117	122	361
Y, 14	GM993_B02_249R5_007.fsa	108.449	60	433
Y, 15	GM993_B02_249R5_007.fsa	124.829	70	282
Y, 16	GM993_B02_249R5_007.fsa	126.146	56	310
Y, 17	GM993_B02_249R5_007.fsa	132.462	51	188
Y, 18	GM993_B02_249R5_007.fsa	183.086	52	470
Y, 19	GM993_B02_249R5_007.fsa	211.423	52	225
Y, 20	GM993_B02_249R5_007.fsa	227.75	62	638
Y, 21	GM993_B02_249R5_007.fsa	256.352	74	225
Y, 22	GM993_B02_249R5_007.fsa	269.649	58	352
Y, 23	GM993_B02_249R5_007.fsa	272.446	52	483
Y, 24	GM993_B02_249R5_007.fsa	276.094	65	193
Y, 25	GM993_B02_249R5_007.fsa	280.504	61	272
Y, 26	GM993_B02_249R5_007.fsa	284.283	50	220
Y, 27	GM993_B02_249R5_007.fsa	304.872	65	464
Y, 28	GM993_B02_249R5_007.fsa	319.564	53	293
Y, 29	GM993_B02_249R5_007.fsa	337.271	55	361
Y, 30	GM993_B02_249R5_007.fsa	342.269	56	234
Y, 31	GM993_B02_249R5_007.fsa	346.723	54	222
Y, 32	GM993_B02_249R5_007.fsa	360	58	267
Y, 33	GM993_B02_249R5_007.fsa	362.17	53	332
Y, 34	GM993_B02_249R5_007.fsa	370.947	54	165
Y, 35	GM993_B02_249R5_007.fsa	403.996	50	322
Y, 36	GM993_B02_249R5_007.fsa	422.04	69	419
Y, 37	GM993_B02_249R5_007.fsa	426.032	57	340
Y, 38	GM993_B02_249R5_007.fsa	442.508	52	265
Y, 39	GM993_B02_249R5_007.fsa	454.235	50	289
Y, 40	GM993_B02_249R5_007.fsa	458.95	52	189
Y, 41	GM993_B02_249R5_007.fsa	479.037	66	166
Y, 42	GM993_B02_249R5_007.fsa	480.796	59	271
Y, 43	GM993_B02_249R5_007.fsa	499.099	54	196
Y, 44	GM993_B02_249R5_007.fsa	528.291	50	268
Y, 45	GM993_B02_249R5_007.fsa	570.568	55	195
Y, 46	GM993_B02_249R5_007.fsa	587.589	53	331
Y, 47	GM993_B02_249R5_007.fsa	634.158	50	232
Y, 48	GM993_B02_249R5_007.fsa	641.881	53	217
Y, 49	GM993_B02_249R5_007.fsa	652.376	54	156
Y, 50	GM993_B02_249R5_007.fsa	664.654	55	241
Y, 51	GM993_B02_249R5_007.fsa	665.941	50	259
Y, 52	GM993_B02_249R5_007.fsa	669.208	51	347
Y, 53	GM993_B02_249R5_007.fsa	772.376	53	236
R, 1	GM993_B02_249R5_007.fsa		51	208
R, 2	GM993_B02_249R5_007.fsa	56.7565	54	327
R, 3	GM993_B02_249R5_007.fsa	102.739	135	1670
R, 4	GM993_B02_249R5_007.fsa	105.462	21065	65804
R, 5	GM993_B02_249R5_007.fsa	106.771	60	401
R, 6	GM993_B02_249R5_007.fsa	109.286	52	304
R, 7	GM993_B02_249R5_007.fsa	111.88	54	350
R, 8	GM993_B02_249R5_007.fsa	123.776	50	155
R, 9	GM993_B02_249R5_007.fsa	124.566	51	251
R, 10	GM993_B02_249R5_007.fsa	149.73	53	522
R, 11	GM993_B02_249R5_007.fsa	153.153	55	199
R, 12	GM993_B02_249R5_007.fsa	187.046	55	282
R, 13	GM993_B02_249R5_007.fsa	211.595	52	348
R, 14	GM993_B02_249R5_007.fsa	229.537	58	156
R, 15	GM993_B02_249R5_007.fsa	270.242	54	199
R, 16	GM993_B02_249R5_007.fsa	274.397	60	218
R, 17	GM993_B02_249R5_007.fsa	281.68	59	243
R, 18	GM993_B02_249R5_007.fsa	297.166	54	293
R, 19	GM993_B02_249R5_007.fsa	304.457	53	192
R, 20	GM993_B02_249R5_007.fsa	344.202	68	282
R, 21	GM993_B02_249R5_007.fsa	365.594	52	191
R, 22	GM993_B02_249R5_007.fsa	370.361	55	199
R, 23	GM993_B02_249R5_007.fsa	402.495	54	343
R, 24	GM993_B02_249R5_007.fsa	417.562	51	273
R, 25	GM993_B02_249R5_007.fsa	421.02	54	275
R, 26	GM993_B02_249R5_007.fsa	453.537	52	240
R, 27	GM993_B02_249R5_007.fsa	507.895	60	353
R, 28	GM993_B02_249R5_007.fsa	518.029	56	233
R, 29	GM993_B02_249R5_007.fsa	581.77	54	217
R, 30	GM993_B02_249R5_007.fsa	597.608	50	222
R, 31	GM993_B02_249R5_007.fsa	598.306	65	277
R, 32	GM993_B02_249R5_007.fsa	601.089	53	228
R, 33	GM993_B02_249R5_007.fsa	625.149	53	386
R, 34	GM993_B02_249R5_007.fsa	628.416	54	257
R, 35	GM993_B02_249R5_007.fsa	637.723	51	249
R, 36	GM993_B02_249R5_007.fsa	641.782	50	173
R, 37	GM993_B02_249R5_007.fsa	670.495	53	210
R, 38	GM993_B02_249R5_007.fsa	692.277	50	308
R, 39	GM993_B02_249R5_007.fsa	695.743	54	245
R, 40	GM993_B02_249R5_007.fsa	703.069	50	161
R, 41	GM993_B02_249R5_007.fsa	721.584	54	235
O, 1	GM993_B02_249R5_007.fsa	20	956	9908
O, 2	GM993_B02_249R5_007.fsa	40	821	6545
O, 3	GM993_B02_249R5_007.fsa	60	1625	9397
O, 4	GM993_B02_249R5_007.fsa	80	1095	6215
O, 5	GM993_B02_249R5_007.fsa	100	1690	8935
O, 6	GM993_B02_249R5_007.fsa	105.462	3008	9047
O, 7	GM993_B02_249R5_007.fsa	114	1914	9879
O, 8	GM993_B02_249R5_007.fsa	120	1509	8038
O, 9	GM993_B02_249R5_007.fsa	140	1222	6248
O, 10	GM993_B02_249R5_007.fsa	160	1269	6729
O, 11	GM993_B02_249R5_007.fsa	180	1617	8174
O, 12	GM993_B02_249R5_007.fsa	200	1255	6668
O, 13	GM993_B02_249R5_007.fsa	214	1316	6882
O, 14	GM993_B02_249R5_007.fsa	220	1043	5748
O, 15	GM993_B02_249R5_007.fsa	240	1618	8943
O, 16	GM993_B02_249R5_007.fsa	250	771	4364
O, 17	GM993_B02_249R5_007.fsa	260	1177	6964
O, 18	GM993_B02_249R5_007.fsa	280	1335	8051
O, 19	GM993_B02_249R5_007.fsa	300	1297	8287
O, 20	GM993_B02_249R5_007.fsa	314	898	5564
O, 21	GM993_B02_249R5_007.fsa	320	912	6190
O, 22	GM993_B02_249R5_007.fsa	340	1148	7987
O, 23	GM993_B02_249R5_007.fsa	360	967	6788
O, 24	GM993_B02_249R5_007.fsa	380	680	5038
O, 25	GM993_B02_249R5_007.fsa	400	982	7124
O, 26	GM993_B02_249R5_007.fsa	414	888	6941
O, 27	GM993_B02_249R5_007.fsa	420	850	6590
O, 28	GM993_B02_249R5_007.fsa	440	986	8016
O, 29	GM993_B02_249R5_007.fsa	460	1091	9304
O, 30	GM993_B02_249R5_007.fsa	480	1066	8985
O, 31	GM993_B02_249R5_007.fsa	500	475	4176
O, 32	GM993_B02_249R5_007.fsa	514	534	4674
O, 33	GM993_B02_249R5_007.fsa	520	1140	10453
O, 34	GM993_B02_249R5_007.fsa	540	908	8461
O, 35	GM993_B02_249R5_007.fsa	560	597	5587
O, 36	GM993_B02_249R5_007.fsa	580	878	8670
O, 37	GM993_B02_249R5_007.fsa	600	564	5727

## Sheet: 250R1
Dye/Sample Peak	Sample File Name	Size	Height	Area in Point
B, 1	GM993_C02_250R1_006.fsa		12	80
B, 2	GM993_C02_250R1_006.fsa		10	64
B, 3	GM993_C02_250R1_006.fsa		8	40
B, 4	GM993_C02_250R1_006.fsa		10	28
B, 5	GM993_C02_250R1_006.fsa		9	30
B, 6	GM993_C02_250R1_006.fsa		13	78
B, 7	GM993_C02_250R1_006.fsa		7	38
B, 8	GM993_C02_250R1_006.fsa		14	67
B, 9	GM993_C02_250R1_006.fsa		10	82
B, 10	GM993_C02_250R1_006.fsa		11	61
B, 11	GM993_C02_250R1_006.fsa		15	123
B, 12	GM993_C02_250R1_006.fsa		13	51
B, 13	GM993_C02_250R1_006.fsa		14	95
B, 14	GM993_C02_250R1_006.fsa		11	90
B, 15	GM993_C02_250R1_006.fsa		15	60
B, 16	GM993_C02_250R1_006.fsa		8	24
B, 17	GM993_C02_250R1_006.fsa		9	54
B, 18	GM993_C02_250R1_006.fsa		16	40
B, 19	GM993_C02_250R1_006.fsa		11	50
B, 20	GM993_C02_250R1_006.fsa		20	72
B, 21	GM993_C02_250R1_006.fsa		11	54
B, 22	GM993_C02_250R1_006.fsa		17	181
B, 23	GM993_C02_250R1_006.fsa		10	68
B, 24	GM993_C02_250R1_006.fsa		21	91
B, 25	GM993_C02_250R1_006.fsa		14	66
B, 26	GM993_C02_250R1_006.fsa		9	45
B, 27	GM993_C02_250R1_006.fsa		14	89
B, 28	GM993_C02_250R1_006.fsa		12	39
B, 29	GM993_C02_250R1_006.fsa		10	70
B, 30	GM993_C02_250R1_006.fsa		11	46
B, 31	GM993_C02_250R1_006.fsa		11	65
B, 32	GM993_C02_250R1_006.fsa		11	57
B, 33	GM993_C02_250R1_006.fsa		15	80
B, 34	GM993_C02_250R1_006.fsa		17	80
B, 35	GM993_C02_250R1_006.fsa		13	96
B, 36	GM993_C02_250R1_006.fsa		12	40
B, 37	GM993_C02_250R1_006.fsa		19	77
B, 38	GM993_C02_250R1_006.fsa		12	71
B, 39	GM993_C02_250R1_006.fsa		11	34
B, 40	GM993_C02_250R1_006.fsa		11	78
B, 41	GM993_C02_250R1_006.fsa		13	47
B, 42	GM993_C02_250R1_006.fsa		7	35
B, 43	GM993_C02_250R1_006.fsa		9	28
B, 44	GM993_C02_250R1_006.fsa		9	51
B, 45	GM993_C02_250R1_006.fsa		15	77
B, 46	GM993_C02_250R1_006.fsa		20	107
B, 47	GM993_C02_250R1_006.fsa		13	60
B, 48	GM993_C02_250R1_006.fsa		17	74
B, 49	GM993_C02_250R1_006.fsa		11	37
B, 50	GM993_C02_250R1_006.fsa		14	80
B, 51	GM993_C02_250R1_006.fsa		28	169
B, 52	GM993_C02_250R1_006.fsa		11	54
B, 53	GM993_C02_250R1_006.fsa		13	69
B, 54	GM993_C02_250R1_006.fsa		12	49
B, 55	GM993_C02_250R1_006.fsa		13	41
B, 56	GM993_C02_250R1_006.fsa		11	26
B, 57	GM993_C02_250R1_006.fsa		11	33
B, 58	GM993_C02_250R1_006.fsa		8	43
B, 59	GM993_C02_250R1_006.fsa		26	273
B, 60	GM993_C02_250R1_006.fsa		10	31
B, 61	GM993_C02_250R1_006.fsa		15	130
B, 62	GM993_C02_250R1_006.fsa		12	80
B, 63	GM993_C02_250R1_006.fsa		16	80
B, 64	GM993_C02_250R1_006.fsa		14	63
B, 65	GM993_C02_250R1_006.fsa		14	94
B, 66	GM993_C02_250R1_006.fsa		17	86
B, 67	GM993_C02_250R1_006.fsa		13	73
B, 68	GM993_C02_250R1_006.fsa		9	48
B, 69	GM993_C02_250R1_006.fsa		10	37
B, 70	GM993_C02_250R1_006.fsa		12	80
B, 71	GM993_C02_250R1_006.fsa		13	95
B, 72	GM993_C02_250R1_006.fsa		7	22
B, 73	GM993_C02_250R1_006.fsa		22	174
B, 74	GM993_C02_250R1_006.fsa	0.2685	27	164
B, 75	GM993_C02_250R1_006.fsa	2.1477	34	228
B, 76	GM993_C02_250R1_006.fsa	4.4295	154	1008
B, 77	GM993_C02_250R1_006.fsa	5.906	31	105
B, 78	GM993_C02_250R1_006.fsa	6.9799	7	26
B, 79	GM993_C02_250R1_006.fsa	9.6644	69	469
B, 80	GM993_C02_250R1_006.fsa	11.1409	246	1317
B, 81	GM993_C02_250R1_006.fsa	13.2886	203	1468
B, 82	GM993_C02_250R1_006.fsa	15.5705	165	955
B, 83	GM993_C02_250R1_006.fsa	20.1503	115	668
B, 84	GM993_C02_250R1_006.fsa	21.6404	362	2243
B, 85	GM993_C02_250R1_006.fsa	25.2629	142	871
B, 86	GM993_C02_250R1_006.fsa	28.1971	493	2527
B, 87	GM993_C02_250R1_006.fsa	29.8313	701	4165
B, 88	GM993_C02_250R1_006.fsa	32.358	852	5772
B, 89	GM993_C02_250R1_006.fsa	34.6855	145	890
B, 90	GM993_C02_250R1_006.fsa	36.7024	477	2420
B, 91	GM993_C02_250R1_006.fsa	38.4285	262	1297
B, 92	GM993_C02_250R1_006.fsa	41.0262	398	3486
B, 93	GM993_C02_250R1_006.fsa	42.4932	495	4671
B, 94	GM993_C02_250R1_006.fsa	44.0533	92	471
B, 95	GM993_C02_250R1_006.fsa	45.2651	576	3268
B, 96	GM993_C02_250R1_006.fsa	47.33	339	2218
B, 97	GM993_C02_250R1_006.fsa	49.3601	322	2192
B, 98	GM993_C02_250R1_006.fsa	51.2523	204	859
B, 99	GM993_C02_250R1_006.fsa	51.9802	234	1477
B, 100	GM993_C02_250R1_006.fsa	53.4229	500	2615
B, 101	GM993_C02_250R1_006.fsa	54.6458	99	456
B, 102	GM993_C02_250R1_006.fsa	55.9568	308	1839
B, 103	GM993_C02_250R1_006.fsa	57.9461	213	1274
B, 104	GM993_C02_250R1_006.fsa	59.3193	893	4323
B, 105	GM993_C02_250R1_006.fsa	61.1029	83	734
B, 106	GM993_C02_250R1_006.fsa	62.6012	541	2664
B, 107	GM993_C02_250R1_006.fsa	64.2916	100	842
B, 108	GM993_C02_250R1_006.fsa	65.381	79	356
B, 109	GM993_C02_250R1_006.fsa	66.1712	223	1029
B, 110	GM993_C02_250R1_006.fsa	67.2548	141	518
B, 111	GM993_C02_250R1_006.fsa	68.0407	220	1005
B, 112	GM993_C02_250R1_006.fsa	68.9228	559	2484
B, 113	GM993_C02_250R1_006.fsa	69.9978	536	2449
B, 114	GM993_C02_250R1_006.fsa	72.041	367	2725
B, 115	GM993_C02_250R1_006.fsa	73.2998	384	2037
B, 116	GM993_C02_250R1_006.fsa	74.554	208	972
B, 117	GM993_C02_250R1_006.fsa	76.3789	713	4614
B, 118	GM993_C02_250R1_006.fsa	77.8128	36	145
B, 119	GM993_C02_250R1_006.fsa	80.1899	257	2197
B, 120	GM993_C02_250R1_006.fsa	81.3287	75	479
B, 121	GM993_C02_250R1_006.fsa	82.087	314	1368
B, 122	GM993_C02_250R1_006.fsa	83.1287	371	2421
B, 123	GM993_C02_250R1_006.fsa	84.0746	356	2038
B, 124	GM993_C02_250R1_006.fsa	85.7746	378	1755
B, 125	GM993_C02_250R1_006.fsa	86.7176	697	3183
B, 126	GM993_C02_250R1_006.fsa	87.942	159	762
B, 127	GM993_C02_250R1_006.fsa	89.2587	544	2505
B, 128	GM993_C02_250R1_006.fsa	90.3857	333	1453
B, 129	GM993_C02_250R1_006.fsa	91.605	162	824
B, 130	GM993_C02_250R1_006.fsa	92.3545	165	770
B, 131	GM993_C02_250R1_006.fsa	93.1969	165	798
B, 132	GM993_C02_250R1_006.fsa	94.3189	497	2347
B, 133	GM993_C02_250R1_006.fsa	95.2527	487	2472
B, 134	GM993_C02_250R1_006.fsa	96.5584	140	534
B, 135	GM993_C02_250R1_006.fsa	97.4899	544	2256
B, 136	GM993_C02_250R1_006.fsa	98.6064	214	710
B, 137	GM993_C02_250R1_006.fsa	100.284	16884	92653
B, 138	GM993_C02_250R1_006.fsa	101.514	16538	99831
B, 139	GM993_C02_250R1_006.fsa	104.152	31110	205091
B, 140	GM993_C02_250R1_006.fsa	105.372	31110	222942
B, 141	GM993_C02_250R1_006.fsa	106.588	5922	27871
B, 142	GM993_C02_250R1_006.fsa	109.567	265	1102
B, 143	GM993_C02_250R1_006.fsa	110.68	279	1211
B, 144	GM993_C02_250R1_006.fsa	111.512	12	40
B, 145	GM993_C02_250R1_006.fsa	112.804	439	1944
B, 146	GM993_C02_250R1_006.fsa	113.54	50	161
B, 147	GM993_C02_250R1_006.fsa	114.812	51	295
B, 148	GM993_C02_250R1_006.fsa	115.712	38	179
B, 149	GM993_C02_250R1_006.fsa	117.058	329	1625
B, 150	GM993_C02_250R1_006.fsa	118.22	95	411
B, 151	GM993_C02_250R1_006.fsa	119.378	266	1278
B, 152	GM993_C02_250R1_006.fsa	120.527	110	474
B, 153	GM993_C02_250R1_006.fsa	121.669	353	1765
B, 154	GM993_C02_250R1_006.fsa	122.722	241	1437
B, 155	GM993_C02_250R1_006.fsa	123.776	473	2583
B, 156	GM993_C02_250R1_006.fsa	124.829	192	918
B, 157	GM993_C02_250R1_006.fsa	125.883	380	1609
B, 158	GM993_C02_250R1_006.fsa	126.936	171	698
B, 159	GM993_C02_250R1_006.fsa	127.989	364	1630
B, 160	GM993_C02_250R1_006.fsa	128.954	150	675
B, 161	GM993_C02_250R1_006.fsa	130.094	375	1680
B, 162	GM993_C02_250R1_006.fsa	131.059	200	803
B, 163	GM993_C02_250R1_006.fsa	132.111	363	1630
B, 164	GM993_C02_250R1_006.fsa	133.865	407	1869
B, 165	GM993_C02_250R1_006.fsa	134.829	76	310
B, 166	GM993_C02_250R1_006.fsa	136.056	534	2461
B, 167	GM993_C02_250R1_006.fsa	137.02	87	327
B, 168	GM993_C02_250R1_006.fsa	138.072	217	949
B, 169	GM993_C02_250R1_006.fsa	139.124	216	913
B, 170	GM993_C02_250R1_006.fsa	140.18	364	1664
B, 171	GM993_C02_250R1_006.fsa	141.26	163	650
B, 172	GM993_C02_250R1_006.fsa	142.34	376	1576
B, 173	GM993_C02_250R1_006.fsa	143.421	187	755
B, 174	GM993_C02_250R1_006.fsa	144.501	352	1571
B, 175	GM993_C02_250R1_006.fsa	145.491	203	946
B, 176	GM993_C02_250R1_006.fsa	146.572	252	1094
B, 177	GM993_C02_250R1_006.fsa	147.653	164	634
B, 178	GM993_C02_250R1_006.fsa	148.733	56	185
B, 179	GM993_C02_250R1_006.fsa	149.544	82	358
B, 180	GM993_C02_250R1_006.fsa	150.535	48	220
B, 181	GM993_C02_250R1_006.fsa	151.526	44	204
B, 182	GM993_C02_250R1_006.fsa	152.607	241	1143
B, 183	GM993_C02_250R1_006.fsa	153.599	110	460
B, 184	GM993_C02_250R1_006.fsa	154.68	66	309
B, 185	GM993_C02_250R1_006.fsa	155.582	94	449
B, 186	GM993_C02_250R1_006.fsa	156.844	41	171
B, 187	GM993_C02_250R1_006.fsa	157.836	252	1266
B, 188	GM993_C02_250R1_006.fsa	158.918	52	244
B, 189	GM993_C02_250R1_006.fsa	159.729	143	664
B, 190	GM993_C02_250R1_006.fsa	160.621	182	794
B, 191	GM993_C02_250R1_006.fsa	161.418	23	86
B, 192	GM993_C02_250R1_006.fsa	162.304	30	144
B, 193	GM993_C02_250R1_006.fsa	163.278	119	520
B, 194	GM993_C02_250R1_006.fsa	164.34	151	730
B, 195	GM993_C02_250R1_006.fsa	165.578	78	354
B, 196	GM993_C02_250R1_006.fsa	166.726	176	848
B, 197	GM993_C02_250R1_006.fsa	167.785	144	630
B, 198	GM993_C02_250R1_006.fsa	168.755	67	242
B, 199	GM993_C02_250R1_006.fsa	169.901	60	219
B, 200	GM993_C02_250R1_006.fsa	171.046	135	635
B, 201	GM993_C02_250R1_006.fsa	172.014	313	1465
B, 202	GM993_C02_250R1_006.fsa	173.07	66	258
B, 203	GM993_C02_250R1_006.fsa	174.213	90	501
B, 204	GM993_C02_250R1_006.fsa	175.003	94	419
B, 205	GM993_C02_250R1_006.fsa	175.881	127	565
B, 206	GM993_C02_250R1_006.fsa	177.109	69	305
B, 207	GM993_C02_250R1_006.fsa	177.898	65	312
B, 208	GM993_C02_250R1_006.fsa	178.949	117	620
B, 209	GM993_C02_250R1_006.fsa	179.825	39	185
B, 210	GM993_C02_250R1_006.fsa	180.97	453	2012
B, 211	GM993_C02_250R1_006.fsa	182.028	153	693
B, 212	GM993_C02_250R1_006.fsa	183.261	69	253
B, 213	GM993_C02_250R1_006.fsa	183.965	137	583
B, 214	GM993_C02_250R1_006.fsa	184.845	158	700
B, 215	GM993_C02_250R1_006.fsa	186.076	67	309
B, 216	GM993_C02_250R1_006.fsa	186.955	101	456
B, 217	GM993_C02_250R1_006.fsa	188.097	142	609
B, 218	GM993_C02_250R1_006.fsa	188.975	172	860
B, 219	GM993_C02_250R1_006.fsa	190.203	153	714
B, 220	GM993_C02_250R1_006.fsa	190.992	373	1812
B, 221	GM993_C02_250R1_006.fsa	192.131	129	516
B, 222	GM993_C02_250R1_006.fsa	193.183	117	526
B, 223	GM993_C02_250R1_006.fsa	194.408	56	251
B, 224	GM993_C02_250R1_006.fsa	195.196	306	1527
B, 225	GM993_C02_250R1_006.fsa	196.42	83	402
B, 226	GM993_C02_250R1_006.fsa	197.556	44	190
B, 227	GM993_C02_250R1_006.fsa	198.604	46	203
B, 228	GM993_C02_250R1_006.fsa	199.564	101	517
B, 229	GM993_C02_250R1_006.fsa	200.606	101	437
B, 230	GM993_C02_250R1_006.fsa	201.73	352	1747
B, 231	GM993_C02_250R1_006.fsa	202.768	86	388
B, 232	GM993_C02_250R1_006.fsa	203.892	80	311
B, 233	GM993_C02_250R1_006.fsa	204.756	136	565
B, 234	GM993_C02_250R1_006.fsa	205.88	121	573
B, 235	GM993_C02_250R1_006.fsa	206.744	187	838
B, 236	GM993_C02_250R1_006.fsa	207.608	299	1412
B, 237	GM993_C02_250R1_006.fsa	208.472	31	96
B, 238	GM993_C02_250R1_006.fsa	209.25	222	1011
B, 239	GM993_C02_250R1_006.fsa	211.064	70	615
B, 240	GM993_C02_250R1_006.fsa	212.1	60	310
B, 241	GM993_C02_250R1_006.fsa	213.137	44	241
B, 242	GM993_C02_250R1_006.fsa	214.435	293	1336
B, 243	GM993_C02_250R1_006.fsa	215.567	128	573
B, 244	GM993_C02_250R1_006.fsa	216.524	111	520
B, 245	GM993_C02_250R1_006.fsa	217.394	49	191
B, 246	GM993_C02_250R1_006.fsa	218.61	685	3493
B, 247	GM993_C02_250R1_006.fsa	219.392	46	235
B, 248	GM993_C02_250R1_006.fsa	220.596	49	206
B, 249	GM993_C02_250R1_006.fsa	221.534	53	257
B, 250	GM993_C02_250R1_006.fsa	222.556	49	248
B, 251	GM993_C02_250R1_006.fsa	223.493	291	1516
B, 252	GM993_C02_250R1_006.fsa	224.685	90	416
B, 253	GM993_C02_250R1_006.fsa	225.622	86	405
B, 254	GM993_C02_250R1_006.fsa	226.643	168	844
B, 255	GM993_C02_250R1_006.fsa	227.75	45	212
B, 256	GM993_C02_250R1_006.fsa	228.686	75	394
B, 257	GM993_C02_250R1_006.fsa	229.623	80	492
B, 258	GM993_C02_250R1_006.fsa	231.495	677	3612
B, 259	GM993_C02_250R1_006.fsa	232.601	120	655
B, 260	GM993_C02_250R1_006.fsa	233.622	83	397
B, 261	GM993_C02_250R1_006.fsa	234.812	197	1027
B, 262	GM993_C02_250R1_006.fsa	235.918	136	641
B, 263	GM993_C02_250R1_006.fsa	237.024	186	904
B, 264	GM993_C02_250R1_006.fsa	237.959	69	348
B, 265	GM993_C02_250R1_006.fsa	239.065	74	321
B, 266	GM993_C02_250R1_006.fsa	240.087	68	384
B, 267	GM993_C02_250R1_006.fsa	241.048	87	455
B, 268	GM993_C02_250R1_006.fsa	242.095	81	455
B, 269	GM993_C02_250R1_006.fsa	243.141	81	358
B, 270	GM993_C02_250R1_006.fsa	244.273	60	299
B, 271	GM993_C02_250R1_006.fsa	245.317	38	179
B, 272	GM993_C02_250R1_006.fsa	246.272	41	219
B, 273	GM993_C02_250R1_006.fsa	247.314	125	662
B, 274	GM993_C02_250R1_006.fsa	248.355	138	707
B, 275	GM993_C02_250R1_006.fsa	249.567	68	339
B, 276	GM993_C02_250R1_006.fsa	250.423	105	537
B, 277	GM993_C02_250R1_006.fsa	251.438	139	788
B, 278	GM993_C02_250R1_006.fsa	252.536	36	172
B, 279	GM993_C02_250R1_006.fsa	253.632	41	161
B, 280	GM993_C02_250R1_006.fsa	254.558	99	423
B, 281	GM993_C02_250R1_006.fsa	255.65	82	361
B, 282	GM993_C02_250R1_006.fsa	256.656	553	3057
B, 283	GM993_C02_250R1_006.fsa	257.494	186	959
B, 284	GM993_C02_250R1_006.fsa	258.247	49	211
B, 285	GM993_C02_250R1_006.fsa	259.166	131	667
B, 286	GM993_C02_250R1_006.fsa	260.253	95	401
B, 287	GM993_C02_250R1_006.fsa	261.267	84	404
B, 288	GM993_C02_250R1_006.fsa	262.364	180	996
B, 289	GM993_C02_250R1_006.fsa	263.209	79	405
B, 290	GM993_C02_250R1_006.fsa	264.306	323	1804
B, 291	GM993_C02_250R1_006.fsa	265.066	15	55
B, 292	GM993_C02_250R1_006.fsa	266.163	175	893
B, 293	GM993_C02_250R1_006.fsa	267.007	23	96
B, 294	GM993_C02_250R1_006.fsa	268.105	145	837
B, 295	GM993_C02_250R1_006.fsa	269.033	39	187
B, 296	GM993_C02_250R1_006.fsa	270.13	220	1181
B, 297	GM993_C02_250R1_006.fsa	271.227	41	180
B, 298	GM993_C02_250R1_006.fsa	272.24	145	823
B, 299	GM993_C02_250R1_006.fsa	273.168	34	135
B, 300	GM993_C02_250R1_006.fsa	274.18	628	3525
B, 301	GM993_C02_250R1_006.fsa	275.277	36	161
B, 302	GM993_C02_250R1_006.fsa	276.205	230	1261
B, 303	GM993_C02_250R1_006.fsa	277.048	32	108
B, 304	GM993_C02_250R1_006.fsa	278.06	440	2487
B, 305	GM993_C02_250R1_006.fsa	279.157	95	395
B, 306	GM993_C02_250R1_006.fsa	280.168	173	948
B, 307	GM993_C02_250R1_006.fsa	281.006	47	216
B, 308	GM993_C02_250R1_006.fsa	282.179	390	2301
B, 309	GM993_C02_250R1_006.fsa	283.184	33	117
B, 310	GM993_C02_250R1_006.fsa	284.106	171	925
B, 311	GM993_C02_250R1_006.fsa	285.027	41	166
B, 312	GM993_C02_250R1_006.fsa	286.032	406	2291
B, 313	GM993_C02_250R1_006.fsa	287.036	69	314
B, 314	GM993_C02_250R1_006.fsa	288.041	194	1046
B, 315	GM993_C02_250R1_006.fsa	289.046	49	212
B, 316	GM993_C02_250R1_006.fsa	289.966	358	1986
B, 317	GM993_C02_250R1_006.fsa	290.97	36	149
B, 318	GM993_C02_250R1_006.fsa	292.141	168	983
B, 319	GM993_C02_250R1_006.fsa	293.062	45	196
B, 320	GM993_C02_250R1_006.fsa	294.149	383	2133
B, 321	GM993_C02_250R1_006.fsa	295.069	33	146
B, 322	GM993_C02_250R1_006.fsa	296.072	223	1215
B, 323	GM993_C02_250R1_006.fsa	297.159	64	283
B, 324	GM993_C02_250R1_006.fsa	298.162	404	2309
B, 325	GM993_C02_250R1_006.fsa	299.081	41	165
B, 326	GM993_C02_250R1_006.fsa	299.916	124	648
B, 327	GM993_C02_250R1_006.fsa	300.994	51	286
B, 328	GM993_C02_250R1_006.fsa	301.906	60	305
B, 329	GM993_C02_250R1_006.fsa	303.07	37	173
B, 330	GM993_C02_250R1_006.fsa	304.236	76	404
B, 331	GM993_C02_250R1_006.fsa	305.154	70	386
B, 332	GM993_C02_250R1_006.fsa	306.409	68	309
B, 333	GM993_C02_250R1_006.fsa	307.247	86	439
B, 334	GM993_C02_250R1_006.fsa	308.087	36	196
B, 335	GM993_C02_250R1_006.fsa	309.18	158	939
B, 336	GM993_C02_250R1_006.fsa	310.022	89	461
B, 337	GM993_C02_250R1_006.fsa	311.119	121	684
B, 338	GM993_C02_250R1_006.fsa	312.219	44	165
B, 339	GM993_C02_250R1_006.fsa	313.321	305	1804
B, 340	GM993_C02_250R1_006.fsa	314.348	109	600
B, 341	GM993_C02_250R1_006.fsa	315.303	49	251
B, 342	GM993_C02_250R1_006.fsa	316.346	80	372
B, 343	GM993_C02_250R1_006.fsa	317.39	289	1751
B, 344	GM993_C02_250R1_006.fsa	318.26	106	582
B, 345	GM993_C02_250R1_006.fsa	319.478	87	453
B, 346	GM993_C02_250R1_006.fsa	320.423	36	142
B, 347	GM993_C02_250R1_006.fsa	321.523	224	1402
B, 348	GM993_C02_250R1_006.fsa	322.536	55	292
B, 349	GM993_C02_250R1_006.fsa	323.549	32	111
B, 350	GM993_C02_250R1_006.fsa	324.56	26	143
B, 351	GM993_C02_250R1_006.fsa	325.654	30	168
B, 352	GM993_C02_250R1_006.fsa	326.663	58	408
B, 353	GM993_C02_250R1_006.fsa	327.67	57	343
B, 354	GM993_C02_250R1_006.fsa	328.677	22	80
B, 355	GM993_C02_250R1_006.fsa	329.682	129	785
B, 356	GM993_C02_250R1_006.fsa	330.853	69	416
B, 357	GM993_C02_250R1_006.fsa	331.605	156	920
B, 358	GM993_C02_250R1_006.fsa	332.69	122	620
B, 359	GM993_C02_250R1_006.fsa	333.607	20	90
B, 360	GM993_C02_250R1_006.fsa	334.939	128	853
B, 361	GM993_C02_250R1_006.fsa	335.854	22	126
B, 362	GM993_C02_250R1_006.fsa	336.768	94	604
B, 363	GM993_C02_250R1_006.fsa	338.012	25	121
B, 364	GM993_C02_250R1_006.fsa	338.924	36	189
B, 365	GM993_C02_250R1_006.fsa	340	20	79
B, 366	GM993_C02_250R1_006.fsa	341.017	32	164
B, 367	GM993_C02_250R1_006.fsa	341.949	36	199
B, 368	GM993_C02_250R1_006.fsa	343.051	97	529
B, 369	GM993_C02_250R1_006.fsa	344.068	59	328
B, 370	GM993_C02_250R1_006.fsa	344.915	88	536
B, 371	GM993_C02_250R1_006.fsa	346.017	28	127
B, 372	GM993_C02_250R1_006.fsa	347.119	202	1204
B, 373	GM993_C02_250R1_006.fsa	348.22	48	258
B, 374	GM993_C02_250R1_006.fsa	349.322	115	671
B, 375	GM993_C02_250R1_006.fsa	350.339	159	997
B, 376	GM993_C02_250R1_006.fsa	351.441	78	354
B, 377	GM993_C02_250R1_006.fsa	352.373	70	414
B, 378	GM993_C02_250R1_006.fsa	353.475	123	704
B, 379	GM993_C02_250R1_006.fsa	354.576	23	98
B, 380	GM993_C02_250R1_006.fsa	355.593	103	582
B, 381	GM993_C02_250R1_006.fsa	356.61	69	399
B, 382	GM993_C02_250R1_006.fsa	357.542	50	185
B, 383	GM993_C02_250R1_006.fsa	358.559	89	483
B, 384	GM993_C02_250R1_006.fsa	359.576	70	358
B, 385	GM993_C02_250R1_006.fsa	360.668	164	786
B, 386	GM993_C02_250R1_006.fsa	361.67	378	2195
B, 387	GM993_C02_250R1_006.fsa	362.673	234	1404
B, 388	GM993_C02_250R1_006.fsa	363.592	155	826
B, 389	GM993_C02_250R1_006.fsa	364.511	159	892
B, 390	GM993_C02_250R1_006.fsa	365.347	26	79
B, 391	GM993_C02_250R1_006.fsa	366.183	160	821
B, 392	GM993_C02_250R1_006.fsa	367.271	113	581
B, 393	GM993_C02_250R1_006.fsa	368.274	163	1002
B, 394	GM993_C02_250R1_006.fsa	369.362	55	207
B, 395	GM993_C02_250R1_006.fsa	370.45	60	288
B, 396	GM993_C02_250R1_006.fsa	371.538	45	258
B, 397	GM993_C02_250R1_006.fsa	372.459	144	1039
B, 398	GM993_C02_250R1_006.fsa	373.38	53	337
B, 399	GM993_C02_250R1_006.fsa	374.133	43	267
B, 400	GM993_C02_250R1_006.fsa	375.306	85	497
B, 401	GM993_C02_250R1_006.fsa	376.228	51	215
B, 402	GM993_C02_250R1_006.fsa	377.317	36	188
B, 403	GM993_C02_250R1_006.fsa	378.323	205	1422
B, 404	GM993_C02_250R1_006.fsa	379.497	31	133
B, 405	GM993_C02_250R1_006.fsa	380.342	27	144
B, 406	GM993_C02_250R1_006.fsa	381.539	34	202
B, 407	GM993_C02_250R1_006.fsa	382.394	41	192
B, 408	GM993_C02_250R1_006.fsa	383.506	19	85
B, 409	GM993_C02_250R1_006.fsa	384.531	43	315
B, 410	GM993_C02_250R1_006.fsa	385.557	26	146
B, 411	GM993_C02_250R1_006.fsa	386.412	53	278
B, 412	GM993_C02_250R1_006.fsa	387.352	20	64
B, 413	GM993_C02_250R1_006.fsa	388.464	83	458
B, 414	GM993_C02_250R1_006.fsa	390.429	51	249
B, 415	GM993_C02_250R1_006.fsa	391.54	18	111
B, 416	GM993_C02_250R1_006.fsa	392.395	23	113
B, 417	GM993_C02_250R1_006.fsa	393.506	33	199
B, 418	GM993_C02_250R1_006.fsa	394.446	45	330
B, 419	GM993_C02_250R1_006.fsa	395.471	35	196
B, 420	GM993_C02_250R1_006.fsa	396.582	13	68
B, 421	GM993_C02_250R1_006.fsa	397.351	12	48
B, 422	GM993_C02_250R1_006.fsa	398.548	47	299
B, 423	GM993_C02_250R1_006.fsa	399.658	15	58
B, 424	GM993_C02_250R1_006.fsa	400.414	30	173
B, 425	GM993_C02_250R1_006.fsa	401.573	40	261
B, 426	GM993_C02_250R1_006.fsa	402.486	36	153
B, 427	GM993_C02_250R1_006.fsa	404.651	138	1373
B, 428	GM993_C02_250R1_006.fsa	405.57	32	229
B, 429	GM993_C02_250R1_006.fsa	406.825	69	453
B, 430	GM993_C02_250R1_006.fsa	407.748	42	141
B, 431	GM993_C02_250R1_006.fsa	409.682	14	62
B, 432	GM993_C02_250R1_006.fsa	410.695	16	64
B, 433	GM993_C02_250R1_006.fsa	411.709	54	344
B, 434	GM993_C02_250R1_006.fsa	412.641	76	531
B, 435	GM993_C02_250R1_006.fsa	414.792	77	495
B, 436	GM993_C02_250R1_006.fsa	415.849	8	32
B, 437	GM993_C02_250R1_006.fsa	416.643	10	38
B, 438	GM993_C02_250R1_006.fsa	417.79	29	131
B, 439	GM993_C02_250R1_006.fsa	418.673	41	92
B, 440	GM993_C02_250R1_006.fsa	419.646	547	2848
B, 441	GM993_C02_250R1_006.fsa	421.708	9274	78895
B, 442	GM993_C02_250R1_006.fsa	422.816	12306	102070
B, 443	GM993_C02_250R1_006.fsa	423.839	1773	12105
B, 444	GM993_C02_250R1_006.fsa	425.881	24	89
B, 445	GM993_C02_250R1_006.fsa	426.986	5	19
B, 446	GM993_C02_250R1_006.fsa	427.92	6	15
B, 447	GM993_C02_250R1_006.fsa	428.853	12	34
B, 448	GM993_C02_250R1_006.fsa	430.548	8	25
B, 449	GM993_C02_250R1_006.fsa	432.918	9	54
B, 450	GM993_C02_250R1_006.fsa	434.27	12	38
B, 451	GM993_C02_250R1_006.fsa	434.945	8	27
B, 452	GM993_C02_250R1_006.fsa	437.138	18	140
B, 453	GM993_C02_250R1_006.fsa	438.738	11	75
B, 454	GM993_C02_250R1_006.fsa	439.916	10	60
B, 455	GM993_C02_250R1_006.fsa	442.864	56	826
B, 456	GM993_C02_250R1_006.fsa	443.82	58	738
B, 457	GM993_C02_250R1_006.fsa	445.821	6	45
B, 458	GM993_C02_250R1_006.fsa	447.302	9	44
B, 459	GM993_C02_250R1_006.fsa	449.482	15	52
B, 460	GM993_C02_250R1_006.fsa	450.094	10	40
B, 461	GM993_C02_250R1_006.fsa	450.53	9	35
B, 462	GM993_C02_250R1_006.fsa	451.667	10	54
B, 463	GM993_C02_250R1_006.fsa	452.629	8	34
B, 464	GM993_C02_250R1_006.fsa	454.906	15	69
B, 465	GM993_C02_250R1_006.fsa	456.397	17	101
B, 466	GM993_C02_250R1_006.fsa	457.802	18	99
B, 467	GM993_C02_250R1_006.fsa	458.505	19	92
B, 468	GM993_C02_250R1_006.fsa	459.736	13	42
B, 469	GM993_C02_250R1_006.fsa	460.607	29	146
B, 470	GM993_C02_250R1_006.fsa	461.649	9	28
B, 471	GM993_C02_250R1_006.fsa	463.04	5	12
B, 472	GM993_C02_250R1_006.fsa	464.953	9	57
B, 473	GM993_C02_250R1_006.fsa	465.911	15	74
B, 474	GM993_C02_250R1_006.fsa	467.044	9	38
B, 475	GM993_C02_250R1_006.fsa	468.352	18	132
B, 476	GM993_C02_250R1_006.fsa	469.05	9	42
B, 477	GM993_C02_250R1_006.fsa	469.836	14	82
B, 478	GM993_C02_250R1_006.fsa	472.545	15	85
B, 479	GM993_C02_250R1_006.fsa	473.42	8	32
B, 480	GM993_C02_250R1_006.fsa	474.384	8	18
B, 481	GM993_C02_250R1_006.fsa	475.873	8	65
B, 482	GM993_C02_250R1_006.fsa	478.243	12	51
B, 483	GM993_C02_250R1_006.fsa	479.385	11	46
B, 484	GM993_C02_250R1_006.fsa	481.51	14	90
B, 485	GM993_C02_250R1_006.fsa	482.043	12	51
B, 486	GM993_C02_250R1_006.fsa	483.735	13	103
B, 487	GM993_C02_250R1_006.fsa	484.269	17	32
B, 488	GM993_C02_250R1_006.fsa	484.983	16	58
B, 489	GM993_C02_250R1_006.fsa	487.126	16	81
B, 490	GM993_C02_250R1_006.fsa	488.379	17	78
B, 491	GM993_C02_250R1_006.fsa	489.275	14	76
B, 492	GM993_C02_250R1_006.fsa	490.53	8	28
B, 493	GM993_C02_250R1_006.fsa	491.518	11	43
B, 494	GM993_C02_250R1_006.fsa	492.596	14	52
B, 495	GM993_C02_250R1_006.fsa	493.316	10	58
B, 496	GM993_C02_250R1_006.fsa	494.397	12	50
B, 497	GM993_C02_250R1_006.fsa	495.118	17	76
B, 498	GM993_C02_250R1_006.fsa	497.104	11	69
B, 499	GM993_C02_250R1_006.fsa	497.918	19	83
B, 500	GM993_C02_250R1_006.fsa	499.275	17	69
B, 501	GM993_C02_250R1_006.fsa	502.237	11	52
B, 502	GM993_C02_250R1_006.fsa	503.765	14	82
B, 503	GM993_C02_250R1_006.fsa	504.577	18	209
B, 504	GM993_C02_250R1_006.fsa	507.115	17	88
B, 505	GM993_C02_250R1_006.fsa	507.843	14	83
B, 506	GM993_C02_250R1_006.fsa	509.304	17	74
B, 507	GM993_C02_250R1_006.fsa	511.138	11	59
B, 508	GM993_C02_250R1_006.fsa	512.243	16	114
B, 509	GM993_C02_250R1_006.fsa	515.046	18	82
B, 510	GM993_C02_250R1_006.fsa	515.807	19	62
B, 511	GM993_C02_250R1_006.fsa	517.235	15	89
B, 512	GM993_C02_250R1_006.fsa	518.474	13	39
B, 513	GM993_C02_250R1_006.fsa	519.332	11	45
B, 514	GM993_C02_250R1_006.fsa	520.644	15	90
B, 515	GM993_C02_250R1_006.fsa	521.655	19	67
B, 516	GM993_C02_250R1_006.fsa	522.298	9	39
B, 517	GM993_C02_250R1_006.fsa	523.766	17	71
B, 518	GM993_C02_250R1_006.fsa	524.683	10	101
B, 519	GM993_C02_250R1_006.fsa	526.24	11	61
B, 520	GM993_C02_250R1_006.fsa	527.978	15	105
B, 521	GM993_C02_250R1_006.fsa	528.801	10	51
B, 522	GM993_C02_250R1_006.fsa	530.81	9	69
B, 523	GM993_C02_250R1_006.fsa	532.725	13	60
B, 524	GM993_C02_250R1_006.fsa	535.002	15	56
B, 525	GM993_C02_250R1_006.fsa	536.458	13	119
B, 526	GM993_C02_250R1_006.fsa	538.639	14	88
B, 527	GM993_C02_250R1_006.fsa	539.456	15	98
B, 528	GM993_C02_250R1_006.fsa	540.746	14	96
B, 529	GM993_C02_250R1_006.fsa	542.523	15	99
B, 530	GM993_C02_250R1_006.fsa	544.023	17	92
B, 531	GM993_C02_250R1_006.fsa	544.962	12	81
B, 532	GM993_C02_250R1_006.fsa	546.751	11	99
B, 533	GM993_C02_250R1_006.fsa	548.167	12	41
B, 534	GM993_C02_250R1_006.fsa	549.87	14	92
B, 535	GM993_C02_250R1_006.fsa	551.578	16	82
B, 536	GM993_C02_250R1_006.fsa	553.292	12	59
B, 537	GM993_C02_250R1_006.fsa	556.253	9	42
B, 538	GM993_C02_250R1_006.fsa	557.02	9	23
B, 539	GM993_C02_250R1_006.fsa	558.172	15	58
B, 540	GM993_C02_250R1_006.fsa	558.749	15	102
B, 541	GM993_C02_250R1_006.fsa	560.675	5	31
B, 542	GM993_C02_250R1_006.fsa	562.8	9	54
B, 543	GM993_C02_250R1_006.fsa	564.349	9	49
B, 544	GM993_C02_250R1_006.fsa	567.067	15	108
B, 545	GM993_C02_250R1_006.fsa	568.331	12	79
B, 546	GM993_C02_250R1_006.fsa	569.208	17	120
B, 547	GM993_C02_250R1_006.fsa	572.137	12	59
B, 548	GM993_C02_250R1_006.fsa	573.41	10	33
B, 549	GM993_C02_250R1_006.fsa	573.802	12	50
B, 550	GM993_C02_250R1_006.fsa	574.783	16	55
B, 551	GM993_C02_250R1_006.fsa	575.47	11	39
B, 552	GM993_C02_250R1_006.fsa	576.846	22	98
B, 553	GM993_C02_250R1_006.fsa	578.126	10	41
B, 554	GM993_C02_250R1_006.fsa	581.479	49	607
B, 555	GM993_C02_250R1_006.fsa	584.048	12	51
B, 556	GM993_C02_250R1_006.fsa	584.939	8	17
B, 557	GM993_C02_250R1_006.fsa	585.731	21	105
B, 558	GM993_C02_250R1_006.fsa	587.516	72	899
B, 559	GM993_C02_250R1_006.fsa	590.399	20	100
B, 560	GM993_C02_250R1_006.fsa	591.793	29	255
B, 561	GM993_C02_250R1_006.fsa	593.09	7	27
B, 562	GM993_C02_250R1_006.fsa	593.889	5	14
B, 563	GM993_C02_250R1_006.fsa	594.988	42	595
B, 564	GM993_C02_250R1_006.fsa	598.494	11	64
B, 565	GM993_C02_250R1_006.fsa	599.397	10	64
B, 566	GM993_C02_250R1_006.fsa	601.592	18	130
B, 567	GM993_C02_250R1_006.fsa	604.08	16	165
B, 568	GM993_C02_250R1_006.fsa	605.174	15	56
B, 569	GM993_C02_250R1_006.fsa	606.766	12	87
B, 570	GM993_C02_250R1_006.fsa	608.657	9	69
B, 571	GM993_C02_250R1_006.fsa	610.547	21	57
B, 572	GM993_C02_250R1_006.fsa	611.741	6	34
B, 573	GM993_C02_250R1_006.fsa	612.537	10	46
B, 574	GM993_C02_250R1_006.fsa	614.03	9	33
B, 575	GM993_C02_250R1_006.fsa	614.925	12	20
B, 576	GM993_C02_250R1_006.fsa	616.517	15	87
B, 577	GM993_C02_250R1_006.fsa	617.114	15	64
B, 578	GM993_C02_250R1_006.fsa	618.408	16	75
B, 579	GM993_C02_250R1_006.fsa	619.702	17	62
B, 580	GM993_C02_250R1_006.fsa	620.995	15	107
B, 581	GM993_C02_250R1_006.fsa	621.791	14	52
B, 582	GM993_C02_250R1_006.fsa	622.488	11	76
B, 583	GM993_C02_250R1_006.fsa	623.98	15	110
B, 584	GM993_C02_250R1_006.fsa	625.274	15	75
B, 585	GM993_C02_250R1_006.fsa	627.164	10	79
B, 586	GM993_C02_250R1_006.fsa	628.557	14	78
B, 587	GM993_C02_250R1_006.fsa	629.851	16	106
B, 588	GM993_C02_250R1_006.fsa	631.144	14	41
B, 589	GM993_C02_250R1_006.fsa	632.438	15	59
B, 590	GM993_C02_250R1_006.fsa	633.632	9	39
B, 591	GM993_C02_250R1_006.fsa	635.423	19	136
B, 592	GM993_C02_250R1_006.fsa	636.816	16	86
B, 593	GM993_C02_250R1_006.fsa	638.905	17	124
B, 594	GM993_C02_250R1_006.fsa	641.095	16	117
B, 595	GM993_C02_250R1_006.fsa	642.886	16	38
B, 596	GM993_C02_250R1_006.fsa	643.881	8	36
B, 597	GM993_C02_250R1_006.fsa	644.378	16	59
B, 598	GM993_C02_250R1_006.fsa	645.075	14	36
B, 599	GM993_C02_250R1_006.fsa	648.159	18	47
B, 600	GM993_C02_250R1_006.fsa	649.652	14	28
B, 601	GM993_C02_250R1_006.fsa	651.045	12	57
B, 602	GM993_C02_250R1_006.fsa	653.333	12	40
B, 603	GM993_C02_250R1_006.fsa	654.229	12	61
B, 604	GM993_C02_250R1_006.fsa	655.124	13	48
B, 605	GM993_C02_250R1_006.fsa	656.119	17	96
B, 606	GM993_C02_250R1_006.fsa	657.91	15	79
B, 607	GM993_C02_250R1_006.fsa	658.707	16	80
B, 608	GM993_C02_250R1_006.fsa	659.702	7	42
B, 609	GM993_C02_250R1_006.fsa	661.592	10	99
B, 610	GM993_C02_250R1_006.fsa	663.284	10	44
B, 611	GM993_C02_250R1_006.fsa	664.08	9	59
B, 612	GM993_C02_250R1_006.fsa	665.174	18	95
B, 613	GM993_C02_250R1_006.fsa	666.766	18	77
B, 614	GM993_C02_250R1_006.fsa	668.159	11	80
B, 615	GM993_C02_250R1_006.fsa	669.254	11	67
B, 616	GM993_C02_250R1_006.fsa	670.348	6	20
B, 617	GM993_C02_250R1_006.fsa	671.144	7	47
B, 618	GM993_C02_250R1_006.fsa	674.826	12	63
B, 619	GM993_C02_250R1_006.fsa	676.915	18	80
B, 620	GM993_C02_250R1_006.fsa	677.612	12	39
B, 621	GM993_C02_250R1_006.fsa	678.707	15	72
B, 622	GM993_C02_250R1_006.fsa	679.602	16	69
B, 623	GM993_C02_250R1_006.fsa	681.293	11	53
B, 624	GM993_C02_250R1_006.fsa	682.786	12	73
B, 625	GM993_C02_250R1_006.fsa	684.279	15	60
B, 626	GM993_C02_250R1_006.fsa	685.373	13	81
B, 627	GM993_C02_250R1_006.fsa	686.269	12	51
B, 628	GM993_C02_250R1_006.fsa	687.861	8	52
B, 629	GM993_C02_250R1_006.fsa	689.254	15	108
B, 630	GM993_C02_250R1_006.fsa	690.647	13	77
B, 631	GM993_C02_250R1_006.fsa	693.333	9	53
B, 632	GM993_C02_250R1_006.fsa	694.527	14	89
B, 633	GM993_C02_250R1_006.fsa	696.02	13	62
B, 634	GM993_C02_250R1_006.fsa	696.716	11	47
B, 635	GM993_C02_250R1_006.fsa	698.607	15	79
B, 636	GM993_C02_250R1_006.fsa	700.697	19	55
B, 637	GM993_C02_250R1_006.fsa	703.085	17	160
B, 638	GM993_C02_250R1_006.fsa	703.98	14	76
B, 639	GM993_C02_250R1_006.fsa	706.169	10	55
B, 640	GM993_C02_250R1_006.fsa	707.164	11	43
B, 641	GM993_C02_250R1_006.fsa	709.453	12	53
B, 642	GM993_C02_250R1_006.fsa	712.637	11	58
B, 643	GM993_C02_250R1_006.fsa	713.532	12	54
B, 644	GM993_C02_250R1_006.fsa	716.617	7	20
B, 645	GM993_C02_250R1_006.fsa	717.512	12	51
B, 646	GM993_C02_250R1_006.fsa	719.303	14	20
B, 647	GM993_C02_250R1_006.fsa	720.199	12	64
B, 648	GM993_C02_250R1_006.fsa	722.886	17	69
B, 649	GM993_C02_250R1_006.fsa	723.881	13	78
B, 650	GM993_C02_250R1_006.fsa	726.169	12	65
B, 651	GM993_C02_250R1_006.fsa	727.264	15	58
B, 652	GM993_C02_250R1_006.fsa	727.861	7	29
B, 653	GM993_C02_250R1_006.fsa	728.856	14	83
B, 654	GM993_C02_250R1_006.fsa	731.045	10	25
B, 655	GM993_C02_250R1_006.fsa	733.035	14	67
B, 656	GM993_C02_250R1_006.fsa	735.323	17	42
B, 657	GM993_C02_250R1_006.fsa	736.816	14	107
B, 658	GM993_C02_250R1_006.fsa	738.707	15	78
B, 659	GM993_C02_250R1_006.fsa	740	16	112
B, 660	GM993_C02_250R1_006.fsa	740.895	13	53
B, 661	GM993_C02_250R1_006.fsa	741.99	14	102
B, 662	GM993_C02_250R1_006.fsa	743.682	16	78
B, 663	GM993_C02_250R1_006.fsa	744.975	14	80
B, 664	GM993_C02_250R1_006.fsa	746.07	11	36
B, 665	GM993_C02_250R1_006.fsa	747.264	16	83
B, 666	GM993_C02_250R1_006.fsa	749.055	14	68
B, 667	GM993_C02_250R1_006.fsa	749.95	21	57
B, 668	GM993_C02_250R1_006.fsa	750.945	18	47
B, 669	GM993_C02_250R1_006.fsa	751.841	6	24
B, 670	GM993_C02_250R1_006.fsa	752.637	13	68
B, 671	GM993_C02_250R1_006.fsa	753.632	11	104
B, 672	GM993_C02_250R1_006.fsa	755.622	18	83
B, 673	GM993_C02_250R1_006.fsa	757.015	13	103
B, 674	GM993_C02_250R1_006.fsa	759.105	13	80
B, 675	GM993_C02_250R1_006.fsa	760.199	12	43
B, 676	GM993_C02_250R1_006.fsa	760.995	12	88
B, 677	GM993_C02_250R1_006.fsa	762.786	15	53
B, 678	GM993_C02_250R1_006.fsa	764.378	12	70
B, 679	GM993_C02_250R1_006.fsa	765.373	15	55
B, 680	GM993_C02_250R1_006.fsa	766.667	17	87
B, 681	GM993_C02_250R1_006.fsa	767.861	11	110
B, 682	GM993_C02_250R1_006.fsa	769.652	8	60
B, 683	GM993_C02_250R1_006.fsa	770.846	10	33
B, 684	GM993_C02_250R1_006.fsa	772.239	11	55
B, 685	GM993_C02_250R1_006.fsa	774.229	10	45
B, 686	GM993_C02_250R1_006.fsa	775.224	16	60
B, 687	GM993_C02_250R1_006.fsa	776.816	11	67
B, 688	GM993_C02_250R1_006.fsa	778.209	15	77
B, 689	GM993_C02_250R1_006.fsa	779.9	9	71
B, 690	GM993_C02_250R1_006.fsa	780.995	9	49
B, 691	GM993_C02_250R1_006.fsa	781.99	8	35
B, 692	GM993_C02_250R1_006.fsa	783.483	13	48
B, 693	GM993_C02_250R1_006.fsa	784.478	11	61
G, 1	GM993_C02_250R1_006.fsa	100.663	188	1073
G, 2	GM993_C02_250R1_006.fsa	101.703	205	1495
G, 3	GM993_C02_250R1_006.fsa	102.647	116	848
G, 4	GM993_C02_250R1_006.fsa	104.34	1538	9066
G, 5	GM993_C02_250R1_006.fsa	105.559	4138	17191
G, 6	GM993_C02_250R1_006.fsa	106.775	57	258
G, 7	GM993_C02_250R1_006.fsa	421.878	121	642
G, 8	GM993_C02_250R1_006.fsa	423.328	87	531
Y, 1	GM993_C02_250R1_006.fsa		51	308
Y, 2	GM993_C02_250R1_006.fsa		53	390
Y, 3	GM993_C02_250R1_006.fsa		52	158
Y, 4	GM993_C02_250R1_006.fsa		53	223
Y, 5	GM993_C02_250R1_006.fsa		64	310
Y, 6	GM993_C02_250R1_006.fsa		52	180
Y, 7	GM993_C02_250R1_006.fsa		50	277
Y, 8	GM993_C02_250R1_006.fsa	26.8119	66	474
Y, 9	GM993_C02_250R1_006.fsa	31.1702	55	234
Y, 10	GM993_C02_250R1_006.fsa	39.2784	58	349
Y, 11	GM993_C02_250R1_006.fsa	47.7603	58	212
Y, 12	GM993_C02_250R1_006.fsa	72.5257	54	269
Y, 13	GM993_C02_250R1_006.fsa	73.9757	52	259
Y, 14	GM993_C02_250R1_006.fsa	78.5752	51	437
Y, 15	GM993_C02_250R1_006.fsa	83.7909	51	115
Y, 16	GM993_C02_250R1_006.fsa	97.583	56	466
Y, 17	GM993_C02_250R1_006.fsa	101.042	500	3223
Y, 18	GM993_C02_250R1_006.fsa	102.741	500	7949
Y, 19	GM993_C02_250R1_006.fsa	104.434	9001	25525
Y, 20	GM993_C02_250R1_006.fsa	105.372	6560	20093
Y, 21	GM993_C02_250R1_006.fsa	110.772	60	415
Y, 22	GM993_C02_250R1_006.fsa	112.435	51	279
Y, 23	GM993_C02_250R1_006.fsa	113.54	57	199
Y, 24	GM993_C02_250R1_006.fsa	125.18	50	258
Y, 25	GM993_C02_250R1_006.fsa	128.866	53	313
Y, 26	GM993_C02_250R1_006.fsa	136.758	51	178
Y, 27	GM993_C02_250R1_006.fsa	140.54	50	175
Y, 28	GM993_C02_250R1_006.fsa	143.511	50	291
Y, 29	GM993_C02_250R1_006.fsa	154.41	52	255
Y, 30	GM993_C02_250R1_006.fsa	167.873	51	197
Y, 31	GM993_C02_250R1_006.fsa	213.396	54	173
Y, 32	GM993_C02_250R1_006.fsa	221.108	51	362
Y, 33	GM993_C02_250R1_006.fsa	225.877	50	303
Y, 34	GM993_C02_250R1_006.fsa	233.196	63	299
Y, 35	GM993_C02_250R1_006.fsa	233.877	54	265
Y, 36	GM993_C02_250R1_006.fsa	244.099	61	204
Y, 37	GM993_C02_250R1_006.fsa	246.62	51	435
Y, 38	GM993_C02_250R1_006.fsa	255.65	53	377
Y, 39	GM993_C02_250R1_006.fsa	262.702	62	370
Y, 40	GM993_C02_250R1_006.fsa	272.915	77	393
Y, 41	GM993_C02_250R1_006.fsa	276.373	51	318
Y, 42	GM993_C02_250R1_006.fsa	277.723	51	270
Y, 43	GM993_C02_250R1_006.fsa	281.257	58	335
Y, 44	GM993_C02_250R1_006.fsa	287.455	58	287
Y, 45	GM993_C02_250R1_006.fsa	309.264	51	268
Y, 46	GM993_C02_250R1_006.fsa	349.83	63	195
Y, 47	GM993_C02_250R1_006.fsa	355.763	50	212
Y, 48	GM993_C02_250R1_006.fsa	365.18	52	423
Y, 49	GM993_C02_250R1_006.fsa	421.11	51	142
Y, 50	GM993_C02_250R1_006.fsa	422.305	273	1414
Y, 51	GM993_C02_250R1_006.fsa	446.517	51	362
Y, 52	GM993_C02_250R1_006.fsa	492.686	52	204
Y, 53	GM993_C02_250R1_006.fsa	494.487	58	186
Y, 54	GM993_C02_250R1_006.fsa	495.298	66	327
Y, 55	GM993_C02_250R1_006.fsa	503.495	50	211
Y, 56	GM993_C02_250R1_006.fsa	507.843	51	304
Y, 57	GM993_C02_250R1_006.fsa	511.875	51	262
Y, 58	GM993_C02_250R1_006.fsa	514.475	52	197
Y, 59	GM993_C02_250R1_006.fsa	530.81	55	223
Y, 60	GM993_C02_250R1_006.fsa	549.87	51	139
Y, 61	GM993_C02_250R1_006.fsa	554.532	67	270
Y, 62	GM993_C02_250R1_006.fsa	580.394	64	171
Y, 63	GM993_C02_250R1_006.fsa	584.741	55	336
Y, 64	GM993_C02_250R1_006.fsa	610.945	52	205
Y, 65	GM993_C02_250R1_006.fsa	618.11	51	176
Y, 66	GM993_C02_250R1_006.fsa	630.448	55	463
Y, 67	GM993_C02_250R1_006.fsa	640.398	68	263
Y, 68	GM993_C02_250R1_006.fsa	661.393	57	436
Y, 69	GM993_C02_250R1_006.fsa	685.274	52	331
Y, 70	GM993_C02_250R1_006.fsa	702.587	55	257
Y, 71	GM993_C02_250R1_006.fsa	707.463	57	193
Y, 72	GM993_C02_250R1_006.fsa	715.224	50	173
Y, 73	GM993_C02_250R1_006.fsa	718.11	52	373
Y, 74	GM993_C02_250R1_006.fsa	722.886	60	148
Y, 75	GM993_C02_250R1_006.fsa	740.298	56	203
Y, 76	GM993_C02_250R1_006.fsa	747.164	56	353
Y, 77	GM993_C02_250R1_006.fsa	760.895	55	344
Y, 78	GM993_C02_250R1_006.fsa	765.373	65	209
R, 1	GM993_C02_250R1_006.fsa		66	235
R, 2	GM993_C02_250R1_006.fsa		50	209
R, 3	GM993_C02_250R1_006.fsa		108	792
R, 4	GM993_C02_250R1_006.fsa		52	182
R, 5	GM993_C02_250R1_006.fsa	21.7881	62	510
R, 6	GM993_C02_250R1_006.fsa	29.9661	72	391
R, 7	GM993_C02_250R1_006.fsa	38.4285	60	241
R, 8	GM993_C02_250R1_006.fsa	58.1432	55	253
R, 9	GM993_C02_250R1_006.fsa	59.2217	80	385
R, 10	GM993_C02_250R1_006.fsa	62.5015	57	213
R, 11	GM993_C02_250R1_006.fsa	76.5704	73	424
R, 12	GM993_C02_250R1_006.fsa	86.6234	61	411
R, 13	GM993_C02_250R1_006.fsa	89.2587	52	262
R, 14	GM993_C02_250R1_006.fsa	100.379	676	3922
R, 15	GM993_C02_250R1_006.fsa	101.42	695	4644
R, 16	GM993_C02_250R1_006.fsa	105.559	7423	19523
R, 17	GM993_C02_250R1_006.fsa	106.588	324	1578
R, 18	GM993_C02_250R1_006.fsa	111.327	50	336
R, 19	GM993_C02_250R1_006.fsa	112.804	67	332
R, 20	GM993_C02_250R1_006.fsa	117.058	51	312
R, 21	GM993_C02_250R1_006.fsa	140.81	50	265
R, 22	GM993_C02_250R1_006.fsa	164.517	51	201
R, 23	GM993_C02_250R1_006.fsa	165.666	51	290
R, 24	GM993_C02_250R1_006.fsa	180.794	52	375
R, 25	GM993_C02_250R1_006.fsa	201.903	50	236
R, 26	GM993_C02_250R1_006.fsa	209.163	61	334
R, 27	GM993_C02_250R1_006.fsa	218.523	57	319
R, 28	GM993_C02_250R1_006.fsa	231.75	61	460
R, 29	GM993_C02_250R1_006.fsa	256.405	52	301
R, 30	GM993_C02_250R1_006.fsa	257.661	51	302
R, 31	GM993_C02_250R1_006.fsa	274.264	72	392
R, 32	GM993_C02_250R1_006.fsa	285.948	52	303
R, 33	GM993_C02_250R1_006.fsa	296.156	54	238
R, 34	GM993_C02_250R1_006.fsa	309.18	57	320
R, 35	GM993_C02_250R1_006.fsa	350.085	52	340
R, 36	GM993_C02_250R1_006.fsa	361.587	51	226
R, 37	GM993_C02_250R1_006.fsa	421.793	432	3696
R, 38	GM993_C02_250R1_006.fsa	422.816	590	4889
R, 39	GM993_C02_250R1_006.fsa	423.839	88	540
R, 40	GM993_C02_250R1_006.fsa	447.214	53	326
R, 41	GM993_C02_250R1_006.fsa	467.131	57	183
R, 42	GM993_C02_250R1_006.fsa	543.272	50	246
R, 43	GM993_C02_250R1_006.fsa	546.845	54	150
R, 44	GM993_C02_250R1_006.fsa	561.254	55	358
R, 45	GM993_C02_250R1_006.fsa	581.282	69	423
R, 46	GM993_C02_250R1_006.fsa	629.453	60	284
R, 47	GM993_C02_250R1_006.fsa	646.07	65	393
O, 1	GM993_C02_250R1_006.fsa		50	269
O, 2	GM993_C02_250R1_006.fsa	20	1658	17369
O, 3	GM993_C02_250R1_006.fsa	40	1472	11564
O, 4	GM993_C02_250R1_006.fsa	60	2868	16304
O, 5	GM993_C02_250R1_006.fsa	80	1884	10762
O, 6	GM993_C02_250R1_006.fsa	100	2968	15663
O, 7	GM993_C02_250R1_006.fsa	104.34	118	391
O, 8	GM993_C02_250R1_006.fsa	105.559	1053	2865
O, 9	GM993_C02_250R1_006.fsa	114	3412	17388
O, 10	GM993_C02_250R1_006.fsa	120	2698	14146
O, 11	GM993_C02_250R1_006.fsa	140	2158	11042
O, 12	GM993_C02_250R1_006.fsa	160	2272	11810
O, 13	GM993_C02_250R1_006.fsa	180	2835	14371
O, 14	GM993_C02_250R1_006.fsa	200	2330	11983
O, 15	GM993_C02_250R1_006.fsa	214	2316	12096
O, 16	GM993_C02_250R1_006.fsa	220	1905	10382
O, 17	GM993_C02_250R1_006.fsa	240	3018	16126
O, 18	GM993_C02_250R1_006.fsa	250	1365	7786
O, 19	GM993_C02_250R1_006.fsa	260	2236	12788
O, 20	GM993_C02_250R1_006.fsa	280	2449	14567
O, 21	GM993_C02_250R1_006.fsa	300	2418	14893
O, 22	GM993_C02_250R1_006.fsa	314	1579	9879
O, 23	GM993_C02_250R1_006.fsa	320	1701	11174
O, 24	GM993_C02_250R1_006.fsa	340	2094	14470
O, 25	GM993_C02_250R1_006.fsa	360	1737	12324
O, 26	GM993_C02_250R1_006.fsa	380	1224	9029
O, 27	GM993_C02_250R1_006.fsa	400	1670	12863
O, 28	GM993_C02_250R1_006.fsa	414	1599	12527
O, 29	GM993_C02_250R1_006.fsa	420	1493	11895
O, 30	GM993_C02_250R1_006.fsa	440	1781	14716
O, 31	GM993_C02_250R1_006.fsa	460	1943	16449
O, 32	GM993_C02_250R1_006.fsa	480	1889	16449
O, 33	GM993_C02_250R1_006.fsa	500	852	7733
O, 34	GM993_C02_250R1_006.fsa	514	960	8362
O, 35	GM993_C02_250R1_006.fsa	520	2061	18734
O, 36	GM993_C02_250R1_006.fsa	540	1640	15438
O, 37	GM993_C02_250R1_006.fsa	560	1091	10336
O, 38	GM993_C02_250R1_006.fsa	580	1655	15969
O, 39	GM993_C02_250R1_006.fsa	600	1059	10528

## Sheet: 250R2
Dye/Sample Peak	Sample File Name	Size	Height	Area in Point
B, 1	GM993_D02_250R2_005.fsa		14	77
B, 2	GM993_D02_250R2_005.fsa		11	56
B, 3	GM993_D02_250R2_005.fsa		15	61
B, 4	GM993_D02_250R2_005.fsa		8	28
B, 5	GM993_D02_250R2_005.fsa		15	23
B, 6	GM993_D02_250R2_005.fsa		8	26
B, 7	GM993_D02_250R2_005.fsa		20	101
B, 8	GM993_D02_250R2_005.fsa		10	40
B, 9	GM993_D02_250R2_005.fsa		8	34
B, 10	GM993_D02_250R2_005.fsa		13	33
B, 11	GM993_D02_250R2_005.fsa		16	82
B, 12	GM993_D02_250R2_005.fsa		19	102
B, 13	GM993_D02_250R2_005.fsa		11	106
B, 14	GM993_D02_250R2_005.fsa		17	72
B, 15	GM993_D02_250R2_005.fsa		14	95
B, 16	GM993_D02_250R2_005.fsa		10	40
B, 17	GM993_D02_250R2_005.fsa		18	64
B, 18	GM993_D02_250R2_005.fsa		13	55
B, 19	GM993_D02_250R2_005.fsa		13	97
B, 20	GM993_D02_250R2_005.fsa		10	25
B, 21	GM993_D02_250R2_005.fsa		20	107
B, 22	GM993_D02_250R2_005.fsa		11	47
B, 23	GM993_D02_250R2_005.fsa		16	45
B, 24	GM993_D02_250R2_005.fsa		14	56
B, 25	GM993_D02_250R2_005.fsa		14	100
B, 26	GM993_D02_250R2_005.fsa		17	76
B, 27	GM993_D02_250R2_005.fsa		15	68
B, 28	GM993_D02_250R2_005.fsa		18	106
B, 29	GM993_D02_250R2_005.fsa		13	44
B, 30	GM993_D02_250R2_005.fsa		7	18
B, 31	GM993_D02_250R2_005.fsa		13	104
B, 32	GM993_D02_250R2_005.fsa		12	52
B, 33	GM993_D02_250R2_005.fsa		19	80
B, 34	GM993_D02_250R2_005.fsa		11	62
B, 35	GM993_D02_250R2_005.fsa		15	53
B, 36	GM993_D02_250R2_005.fsa		8	23
B, 37	GM993_D02_250R2_005.fsa		7	29
B, 38	GM993_D02_250R2_005.fsa		6	16
B, 39	GM993_D02_250R2_005.fsa		7	44
B, 40	GM993_D02_250R2_005.fsa		16	100
B, 41	GM993_D02_250R2_005.fsa		16	98
B, 42	GM993_D02_250R2_005.fsa		12	85
B, 43	GM993_D02_250R2_005.fsa		14	57
B, 44	GM993_D02_250R2_005.fsa		11	34
B, 45	GM993_D02_250R2_005.fsa		13	91
B, 46	GM993_D02_250R2_005.fsa		15	42
B, 47	GM993_D02_250R2_005.fsa		12	69
B, 48	GM993_D02_250R2_005.fsa		13	108
B, 49	GM993_D02_250R2_005.fsa		14	130
B, 50	GM993_D02_250R2_005.fsa		15	82
B, 51	GM993_D02_250R2_005.fsa		15	112
B, 52	GM993_D02_250R2_005.fsa		8	34
B, 53	GM993_D02_250R2_005.fsa		10	82
B, 54	GM993_D02_250R2_005.fsa		10	61
B, 55	GM993_D02_250R2_005.fsa		12	62
B, 56	GM993_D02_250R2_005.fsa		12	43
B, 57	GM993_D02_250R2_005.fsa		15	44
B, 58	GM993_D02_250R2_005.fsa		27	355
B, 59	GM993_D02_250R2_005.fsa		16	64
B, 60	GM993_D02_250R2_005.fsa		21	129
B, 61	GM993_D02_250R2_005.fsa		14	56
B, 62	GM993_D02_250R2_005.fsa		13	62
B, 63	GM993_D02_250R2_005.fsa		13	76
B, 64	GM993_D02_250R2_005.fsa		13	47
B, 65	GM993_D02_250R2_005.fsa		10	42
B, 66	GM993_D02_250R2_005.fsa		13	38
B, 67	GM993_D02_250R2_005.fsa		16	121
B, 68	GM993_D02_250R2_005.fsa		14	68
B, 69	GM993_D02_250R2_005.fsa		8	35
B, 70	GM993_D02_250R2_005.fsa		17	65
B, 71	GM993_D02_250R2_005.fsa		12	62
B, 72	GM993_D02_250R2_005.fsa		11	49
B, 73	GM993_D02_250R2_005.fsa		7	19
B, 74	GM993_D02_250R2_005.fsa		31	205
B, 75	GM993_D02_250R2_005.fsa	0.2685	30	162
B, 76	GM993_D02_250R2_005.fsa	2.8188	27	212
B, 77	GM993_D02_250R2_005.fsa	4.2953	203	1327
B, 78	GM993_D02_250R2_005.fsa	6.9799	7	24
B, 79	GM993_D02_250R2_005.fsa	9.396	88	553
B, 80	GM993_D02_250R2_005.fsa	11.0067	277	1508
B, 81	GM993_D02_250R2_005.fsa	13.1544	238	1781
B, 82	GM993_D02_250R2_005.fsa	15.5705	210	1144
B, 83	GM993_D02_250R2_005.fsa	18.255	21	75
B, 84	GM993_D02_250R2_005.fsa	20.1507	158	870
B, 85	GM993_D02_250R2_005.fsa	21.7919	455	2734
B, 86	GM993_D02_250R2_005.fsa	23.9827	59	278
B, 87	GM993_D02_250R2_005.fsa	25.2718	182	1029
B, 88	GM993_D02_250R2_005.fsa	28.3456	606	3306
B, 89	GM993_D02_250R2_005.fsa	29.8428	847	5273
B, 90	GM993_D02_250R2_005.fsa	32.3688	990	7182
B, 91	GM993_D02_250R2_005.fsa	34.8218	167	862
B, 92	GM993_D02_250R2_005.fsa	36.7087	544	2841
B, 93	GM993_D02_250R2_005.fsa	38.5536	328	1564
B, 94	GM993_D02_250R2_005.fsa	41.1352	480	4322
B, 95	GM993_D02_250R2_005.fsa	42.3716	617	5969
B, 96	GM993_D02_250R2_005.fsa	44.1472	123	654
B, 97	GM993_D02_250R2_005.fsa	45.3527	733	4200
B, 98	GM993_D02_250R2_005.fsa	47.4065	423	2817
B, 99	GM993_D02_250R2_005.fsa	49.4252	377	2763
B, 100	GM993_D02_250R2_005.fsa	51.3065	229	1082
B, 101	GM993_D02_250R2_005.fsa	52.0301	270	1871
B, 102	GM993_D02_250R2_005.fsa	53.4642	650	3409
B, 103	GM993_D02_250R2_005.fsa	54.6797	121	575
B, 104	GM993_D02_250R2_005.fsa	55.9826	402	2248
B, 105	GM993_D02_250R2_005.fsa	58.0573	273	1609
B, 106	GM993_D02_250R2_005.fsa	59.4206	1116	5717
B, 107	GM993_D02_250R2_005.fsa	60.599	99	914
B, 108	GM993_D02_250R2_005.fsa	62.5883	651	3211
B, 109	GM993_D02_250R2_005.fsa	64.2704	123	1036
B, 110	GM993_D02_250R2_005.fsa	65.453	103	489
B, 111	GM993_D02_250R2_005.fsa	66.2391	297	1365
B, 112	GM993_D02_250R2_005.fsa	67.3171	181	753
B, 113	GM993_D02_250R2_005.fsa	68.0991	312	1302
B, 114	GM993_D02_250R2_005.fsa	68.9767	673	2969
B, 115	GM993_D02_250R2_005.fsa	70.0464	680	3211
B, 116	GM993_D02_250R2_005.fsa	72.0794	440	2988
B, 117	GM993_D02_250R2_005.fsa	73.4281	427	2454
B, 118	GM993_D02_250R2_005.fsa	74.6759	258	1239
B, 119	GM993_D02_250R2_005.fsa	76.3961	776	5427
B, 120	GM993_D02_250R2_005.fsa	77.8232	52	244
B, 121	GM993_D02_250R2_005.fsa	80.2837	335	2362
B, 122	GM993_D02_250R2_005.fsa	81.3231	64	406
B, 123	GM993_D02_250R2_005.fsa	82.1726	371	1436
B, 124	GM993_D02_250R2_005.fsa	83.2097	454	2709
B, 125	GM993_D02_250R2_005.fsa	84.1514	403	2082
B, 126	GM993_D02_250R2_005.fsa	85.7499	431	1894
B, 127	GM993_D02_250R2_005.fsa	86.6887	892	3955
B, 128	GM993_D02_250R2_005.fsa	88.0013	198	916
B, 129	GM993_D02_250R2_005.fsa	89.2183	710	3170
B, 130	GM993_D02_250R2_005.fsa	90.4335	412	1855
B, 131	GM993_D02_250R2_005.fsa	91.5537	218	1096
B, 132	GM993_D02_250R2_005.fsa	92.3929	222	1046
B, 133	GM993_D02_250R2_005.fsa	93.2312	192	984
B, 134	GM993_D02_250R2_005.fsa	94.3476	619	2996
B, 135	GM993_D02_250R2_005.fsa	95.2769	620	3094
B, 136	GM993_D02_250R2_005.fsa	96.4833	178	725
B, 137	GM993_D02_250R2_005.fsa	97.5028	665	2863
B, 138	GM993_D02_250R2_005.fsa	98.6136	290	921
B, 139	GM993_D02_250R2_005.fsa	100.283	24216	135392
B, 140	GM993_D02_250R2_005.fsa	101.415	24983	145162
B, 141	GM993_D02_250R2_005.fsa	103.48	8921	39550
B, 142	GM993_D02_250R2_005.fsa	104.228	30766	202977
B, 143	GM993_D02_250R2_005.fsa	105.347	30766	228072
B, 144	GM993_D02_250R2_005.fsa	106.556	6614	30148
B, 145	GM993_D02_250R2_005.fsa	109.607	306	1110
B, 146	GM993_D02_250R2_005.fsa	110.618	233	733
B, 147	GM993_D02_250R2_005.fsa	111.627	12	39
B, 148	GM993_D02_250R2_005.fsa	112.815	479	2281
B, 149	GM993_D02_250R2_005.fsa	113.636	83	297
B, 150	GM993_D02_250R2_005.fsa	114.889	62	307
B, 151	GM993_D02_250R2_005.fsa	115.864	30	170
B, 152	GM993_D02_250R2_005.fsa	117.012	392	1856
B, 153	GM993_D02_250R2_005.fsa	118.158	109	456
B, 154	GM993_D02_250R2_005.fsa	119.299	313	1464
B, 155	GM993_D02_250R2_005.fsa	120.437	115	511
B, 156	GM993_D02_250R2_005.fsa	121.574	383	1644
B, 157	GM993_D02_250R2_005.fsa	122.624	217	1006
B, 158	GM993_D02_250R2_005.fsa	123.762	552	2839
B, 159	GM993_D02_250R2_005.fsa	124.812	233	1112
B, 160	GM993_D02_250R2_005.fsa	125.864	435	1757
B, 161	GM993_D02_250R2_005.fsa	126.827	190	747
B, 162	GM993_D02_250R2_005.fsa	127.967	413	1842
B, 163	GM993_D02_250R2_005.fsa	128.931	178	721
B, 164	GM993_D02_250R2_005.fsa	129.983	445	1954
B, 165	GM993_D02_250R2_005.fsa	131.036	211	909
B, 166	GM993_D02_250R2_005.fsa	132.089	418	1866
B, 167	GM993_D02_250R2_005.fsa	133.055	72	297
B, 168	GM993_D02_250R2_005.fsa	133.933	482	2233
B, 169	GM993_D02_250R2_005.fsa	134.9	107	369
B, 170	GM993_D02_250R2_005.fsa	136.042	628	2929
B, 171	GM993_D02_250R2_005.fsa	137.009	111	453
B, 172	GM993_D02_250R2_005.fsa	138.152	237	1085
B, 173	GM993_D02_250R2_005.fsa	139.12	239	1092
B, 174	GM993_D02_250R2_005.fsa	140.269	451	1977
B, 175	GM993_D02_250R2_005.fsa	141.257	173	784
B, 176	GM993_D02_250R2_005.fsa	142.334	433	1859
B, 177	GM993_D02_250R2_005.fsa	143.411	202	841
B, 178	GM993_D02_250R2_005.fsa	144.488	382	1696
B, 179	GM993_D02_250R2_005.fsa	145.565	217	969
B, 180	GM993_D02_250R2_005.fsa	146.642	317	1498
B, 181	GM993_D02_250R2_005.fsa	147.629	213	1018
B, 182	GM993_D02_250R2_005.fsa	148.795	46	166
B, 183	GM993_D02_250R2_005.fsa	149.602	94	340
B, 184	GM993_D02_250R2_005.fsa	150.588	44	177
B, 185	GM993_D02_250R2_005.fsa	151.664	60	258
B, 186	GM993_D02_250R2_005.fsa	152.651	284	1324
B, 187	GM993_D02_250R2_005.fsa	153.637	128	526
B, 188	GM993_D02_250R2_005.fsa	154.802	77	317
B, 189	GM993_D02_250R2_005.fsa	155.609	106	504
B, 190	GM993_D02_250R2_005.fsa	156.953	45	144
B, 191	GM993_D02_250R2_005.fsa	157.85	309	1408
B, 192	GM993_D02_250R2_005.fsa	159.014	63	273
B, 193	GM993_D02_250R2_005.fsa	159.731	154	715
B, 194	GM993_D02_250R2_005.fsa	160.615	198	901
B, 195	GM993_D02_250R2_005.fsa	161.494	19	49
B, 196	GM993_D02_250R2_005.fsa	162.46	42	215
B, 197	GM993_D02_250R2_005.fsa	163.25	139	659
B, 198	GM993_D02_250R2_005.fsa	164.39	174	805
B, 199	GM993_D02_250R2_005.fsa	165.529	89	395
B, 200	GM993_D02_250R2_005.fsa	166.667	213	967
B, 201	GM993_D02_250R2_005.fsa	167.805	162	738
B, 202	GM993_D02_250R2_005.fsa	168.767	63	295
B, 203	GM993_D02_250R2_005.fsa	169.815	49	242
B, 204	GM993_D02_250R2_005.fsa	170.95	154	716
B, 205	GM993_D02_250R2_005.fsa	171.997	345	1606
B, 206	GM993_D02_250R2_005.fsa	173.043	67	306
B, 207	GM993_D02_250R2_005.fsa	174.176	109	483
B, 208	GM993_D02_250R2_005.fsa	174.96	102	434
B, 209	GM993_D02_250R2_005.fsa	175.83	122	553
B, 210	GM993_D02_250R2_005.fsa	176.96	72	370
B, 211	GM993_D02_250R2_005.fsa	177.829	93	391
B, 212	GM993_D02_250R2_005.fsa	178.959	121	575
B, 213	GM993_D02_250R2_005.fsa	179.74	47	177
B, 214	GM993_D02_250R2_005.fsa	180.877	506	2367
B, 215	GM993_D02_250R2_005.fsa	181.93	189	789
B, 216	GM993_D02_250R2_005.fsa	183.157	68	295
B, 217	GM993_D02_250R2_005.fsa	183.858	150	646
B, 218	GM993_D02_250R2_005.fsa	184.734	206	869
B, 219	GM993_D02_250R2_005.fsa	186.047	79	342
B, 220	GM993_D02_250R2_005.fsa	186.834	118	580
B, 221	GM993_D02_250R2_005.fsa	188.059	152	723
B, 222	GM993_D02_250R2_005.fsa	188.933	212	1032
B, 223	GM993_D02_250R2_005.fsa	190.068	199	932
B, 224	GM993_D02_250R2_005.fsa	190.941	444	2135
B, 225	GM993_D02_250R2_005.fsa	192.076	143	666
B, 226	GM993_D02_250R2_005.fsa	193.123	137	696
B, 227	GM993_D02_250R2_005.fsa	194.256	49	204
B, 228	GM993_D02_250R2_005.fsa	195.127	356	1740
B, 229	GM993_D02_250R2_005.fsa	196.346	95	413
B, 230	GM993_D02_250R2_005.fsa	197.565	45	245
B, 231	GM993_D02_250R2_005.fsa	198.522	48	209
B, 232	GM993_D02_250R2_005.fsa	199.565	121	542
B, 233	GM993_D02_250R2_005.fsa	200.515	113	430
B, 234	GM993_D02_250R2_005.fsa	201.631	393	1883
B, 235	GM993_D02_250R2_005.fsa	202.661	85	440
B, 236	GM993_D02_250R2_005.fsa	203.691	84	377
B, 237	GM993_D02_250R2_005.fsa	204.635	176	724
B, 238	GM993_D02_250R2_005.fsa	205.838	154	712
B, 239	GM993_D02_250R2_005.fsa	206.696	208	961
B, 240	GM993_D02_250R2_005.fsa	207.555	363	1675
B, 241	GM993_D02_250R2_005.fsa	208.328	43	131
B, 242	GM993_D02_250R2_005.fsa	209.101	256	1181
B, 243	GM993_D02_250R2_005.fsa	210.39	94	713
B, 244	GM993_D02_250R2_005.fsa	212.023	66	399
B, 245	GM993_D02_250R2_005.fsa	213.14	42	222
B, 246	GM993_D02_250R2_005.fsa	214.348	315	1536
B, 247	GM993_D02_250R2_005.fsa	215.48	136	620
B, 248	GM993_D02_250R2_005.fsa	216.436	118	547
B, 249	GM993_D02_250R2_005.fsa	217.48	46	201
B, 250	GM993_D02_250R2_005.fsa	218.523	762	3839
B, 251	GM993_D02_250R2_005.fsa	219.392	66	303
B, 252	GM993_D02_250R2_005.fsa	220.509	52	215
B, 253	GM993_D02_250R2_005.fsa	221.358	67	321
B, 254	GM993_D02_250R2_005.fsa	222.461	65	365
B, 255	GM993_D02_250R2_005.fsa	223.394	345	1822
B, 256	GM993_D02_250R2_005.fsa	224.666	97	513
B, 257	GM993_D02_250R2_005.fsa	225.514	91	490
B, 258	GM993_D02_250R2_005.fsa	226.616	191	951
B, 259	GM993_D02_250R2_005.fsa	227.718	57	243
B, 260	GM993_D02_250R2_005.fsa	228.735	87	469
B, 261	GM993_D02_250R2_005.fsa	229.668	79	586
B, 262	GM993_D02_250R2_005.fsa	231.447	717	3999
B, 263	GM993_D02_250R2_005.fsa	232.548	137	700
B, 264	GM993_D02_250R2_005.fsa	233.649	109	524
B, 265	GM993_D02_250R2_005.fsa	234.75	231	1172
B, 266	GM993_D02_250R2_005.fsa	235.851	146	756
B, 267	GM993_D02_250R2_005.fsa	236.952	221	1071
B, 268	GM993_D02_250R2_005.fsa	237.968	82	368
B, 269	GM993_D02_250R2_005.fsa	238.984	65	344
B, 270	GM993_D02_250R2_005.fsa	240	86	448
B, 271	GM993_D02_250R2_005.fsa	241.049	104	472
B, 272	GM993_D02_250R2_005.fsa	242.01	92	417
B, 273	GM993_D02_250R2_005.fsa	243.231	77	378
B, 274	GM993_D02_250R2_005.fsa	244.189	57	270
B, 275	GM993_D02_250R2_005.fsa	245.233	40	189
B, 276	GM993_D02_250R2_005.fsa	246.362	53	223
B, 277	GM993_D02_250R2_005.fsa	247.317	126	601
B, 278	GM993_D02_250R2_005.fsa	248.356	141	704
B, 279	GM993_D02_250R2_005.fsa	249.481	66	321
B, 280	GM993_D02_250R2_005.fsa	250.336	113	550
B, 281	GM993_D02_250R2_005.fsa	251.427	146	791
B, 282	GM993_D02_250R2_005.fsa	252.433	47	230
B, 283	GM993_D02_250R2_005.fsa	253.52	56	239
B, 284	GM993_D02_250R2_005.fsa	254.521	108	465
B, 285	GM993_D02_250R2_005.fsa	255.605	99	427
B, 286	GM993_D02_250R2_005.fsa	256.603	640	3462
B, 287	GM993_D02_250R2_005.fsa	257.516	218	1147
B, 288	GM993_D02_250R2_005.fsa	258.18	74	276
B, 289	GM993_D02_250R2_005.fsa	259.09	144	723
B, 290	GM993_D02_250R2_005.fsa	260.169	103	477
B, 291	GM993_D02_250R2_005.fsa	261.265	98	510
B, 292	GM993_D02_250R2_005.fsa	262.276	218	1165
B, 293	GM993_D02_250R2_005.fsa	263.204	87	425
B, 294	GM993_D02_250R2_005.fsa	264.216	377	2118
B, 295	GM993_D02_250R2_005.fsa	265.144	18	77
B, 296	GM993_D02_250R2_005.fsa	266.156	219	1158
B, 297	GM993_D02_250R2_005.fsa	267	49	189
B, 298	GM993_D02_250R2_005.fsa	268.096	167	932
B, 299	GM993_D02_250R2_005.fsa	269.024	57	286
B, 300	GM993_D02_250R2_005.fsa	270.037	238	1351
B, 301	GM993_D02_250R2_005.fsa	271.134	65	280
B, 302	GM993_D02_250R2_005.fsa	272.231	163	905
B, 303	GM993_D02_250R2_005.fsa	273.075	37	133
B, 304	GM993_D02_250R2_005.fsa	274.173	716	4057
B, 305	GM993_D02_250R2_005.fsa	275.186	40	149
B, 306	GM993_D02_250R2_005.fsa	276.199	256	1447
B, 307	GM993_D02_250R2_005.fsa	277.128	43	135
B, 308	GM993_D02_250R2_005.fsa	278.142	525	2824
B, 309	GM993_D02_250R2_005.fsa	279.24	88	428
B, 310	GM993_D02_250R2_005.fsa	280.167	209	1112
B, 311	GM993_D02_250R2_005.fsa	281.003	51	206
B, 312	GM993_D02_250R2_005.fsa	282.089	469	2559
B, 313	GM993_D02_250R2_005.fsa	283.175	47	163
B, 314	GM993_D02_250R2_005.fsa	284.177	200	1046
B, 315	GM993_D02_250R2_005.fsa	285.179	40	164
B, 316	GM993_D02_250R2_005.fsa	286.097	470	2582
B, 317	GM993_D02_250R2_005.fsa	287.181	89	431
B, 318	GM993_D02_250R2_005.fsa	288.099	217	1201
B, 319	GM993_D02_250R2_005.fsa	289.016	51	194
B, 320	GM993_D02_250R2_005.fsa	290.016	407	2265
B, 321	GM993_D02_250R2_005.fsa	291.099	37	147
B, 322	GM993_D02_250R2_005.fsa	292.098	203	1101
B, 323	GM993_D02_250R2_005.fsa	292.931	40	196
B, 324	GM993_D02_250R2_005.fsa	294.18	427	2522
B, 325	GM993_D02_250R2_005.fsa	295.178	54	225
B, 326	GM993_D02_250R2_005.fsa	296.093	262	1451
B, 327	GM993_D02_250R2_005.fsa	297.257	82	378
B, 328	GM993_D02_250R2_005.fsa	298.172	466	2745
B, 329	GM993_D02_250R2_005.fsa	299.086	54	254
B, 330	GM993_D02_250R2_005.fsa	299.917	165	928
B, 331	GM993_D02_250R2_005.fsa	300.991	59	300
B, 332	GM993_D02_250R2_005.fsa	301.983	50	269
B, 333	GM993_D02_250R2_005.fsa	303.06	45	185
B, 334	GM993_D02_250R2_005.fsa	304.221	91	446
B, 335	GM993_D02_250R2_005.fsa	305.301	80	464
B, 336	GM993_D02_250R2_005.fsa	306.382	87	466
B, 337	GM993_D02_250R2_005.fsa	307.382	104	598
B, 338	GM993_D02_250R2_005.fsa	308.216	55	256
B, 339	GM993_D02_250R2_005.fsa	309.219	192	1107
B, 340	GM993_D02_250R2_005.fsa	310.055	116	607
B, 341	GM993_D02_250R2_005.fsa	311.144	133	739
B, 342	GM993_D02_250R2_005.fsa	312.319	56	235
B, 343	GM993_D02_250R2_005.fsa	313.327	347	1998
B, 344	GM993_D02_250R2_005.fsa	314.428	121	675
B, 345	GM993_D02_250R2_005.fsa	315.284	70	329
B, 346	GM993_D02_250R2_005.fsa	316.312	83	428
B, 347	GM993_D02_250R2_005.fsa	317.34	316	2020
B, 348	GM993_D02_250R2_005.fsa	318.283	120	646
B, 349	GM993_D02_250R2_005.fsa	319.399	99	517
B, 350	GM993_D02_250R2_005.fsa	320.424	33	161
B, 351	GM993_D02_250R2_005.fsa	321.44	262	1542
B, 352	GM993_D02_250R2_005.fsa	322.54	70	314
B, 353	GM993_D02_250R2_005.fsa	323.555	27	100
B, 354	GM993_D02_250R2_005.fsa	324.484	29	135
B, 355	GM993_D02_250R2_005.fsa	325.666	44	231
B, 356	GM993_D02_250R2_005.fsa	326.762	74	462
B, 357	GM993_D02_250R2_005.fsa	327.604	72	409
B, 358	GM993_D02_250R2_005.fsa	328.782	16	77
B, 359	GM993_D02_250R2_005.fsa	329.707	156	887
B, 360	GM993_D02_250R2_005.fsa	330.799	97	503
B, 361	GM993_D02_250R2_005.fsa	331.723	169	1081
B, 362	GM993_D02_250R2_005.fsa	332.729	123	712
B, 363	GM993_D02_250R2_005.fsa	333.819	33	125
B, 364	GM993_D02_250R2_005.fsa	334.907	156	963
B, 365	GM993_D02_250R2_005.fsa	335.911	33	110
B, 366	GM993_D02_250R2_005.fsa	336.913	121	638
B, 367	GM993_D02_250R2_005.fsa	337.915	19	103
B, 368	GM993_D02_250R2_005.fsa	339	32	181
B, 369	GM993_D02_250R2_005.fsa	340	43	184
B, 370	GM993_D02_250R2_005.fsa	341.005	53	218
B, 371	GM993_D02_250R2_005.fsa	342.01	36	202
B, 372	GM993_D02_250R2_005.fsa	343.099	96	542
B, 373	GM993_D02_250R2_005.fsa	344.02	73	378
B, 374	GM993_D02_250R2_005.fsa	345.025	95	522
B, 375	GM993_D02_250R2_005.fsa	346.029	30	114
B, 376	GM993_D02_250R2_005.fsa	347.202	231	1365
B, 377	GM993_D02_250R2_005.fsa	348.206	52	279
B, 378	GM993_D02_250R2_005.fsa	349.294	141	809
B, 379	GM993_D02_250R2_005.fsa	350.298	189	1202
B, 380	GM993_D02_250R2_005.fsa	351.386	83	495
B, 381	GM993_D02_250R2_005.fsa	352.223	82	473
B, 382	GM993_D02_250R2_005.fsa	353.394	143	886
B, 383	GM993_D02_250R2_005.fsa	354.565	39	167
B, 384	GM993_D02_250R2_005.fsa	355.485	114	692
B, 385	GM993_D02_250R2_005.fsa	356.572	83	456
B, 386	GM993_D02_250R2_005.fsa	357.575	61	245
B, 387	GM993_D02_250R2_005.fsa	358.579	106	577
B, 388	GM993_D02_250R2_005.fsa	359.498	86	461
B, 389	GM993_D02_250R2_005.fsa	360.583	204	974
B, 390	GM993_D02_250R2_005.fsa	361.5	451	2760
B, 391	GM993_D02_250R2_005.fsa	362.668	302	1702
B, 392	GM993_D02_250R2_005.fsa	363.502	192	996
B, 393	GM993_D02_250R2_005.fsa	364.504	224	1111
B, 394	GM993_D02_250R2_005.fsa	365.172	27	98
B, 395	GM993_D02_250R2_005.fsa	366.174	182	971
B, 396	GM993_D02_250R2_005.fsa	367.261	121	644
B, 397	GM993_D02_250R2_005.fsa	368.348	199	1154
B, 398	GM993_D02_250R2_005.fsa	369.435	48	233
B, 399	GM993_D02_250R2_005.fsa	370.272	65	315
B, 400	GM993_D02_250R2_005.fsa	371.444	51	293
B, 401	GM993_D02_250R2_005.fsa	372.449	152	1128
B, 402	GM993_D02_250R2_005.fsa	373.203	66	451
B, 403	GM993_D02_250R2_005.fsa	374.125	50	292
B, 404	GM993_D02_250R2_005.fsa	375.215	100	547
B, 405	GM993_D02_250R2_005.fsa	376.305	46	257
B, 406	GM993_D02_250R2_005.fsa	377.228	51	206
B, 407	GM993_D02_250R2_005.fsa	378.404	235	1557
B, 408	GM993_D02_250R2_005.fsa	379.412	36	149
B, 409	GM993_D02_250R2_005.fsa	380.511	26	133
B, 410	GM993_D02_250R2_005.fsa	381.447	37	212
B, 411	GM993_D02_250R2_005.fsa	382.469	37	176
B, 412	GM993_D02_250R2_005.fsa	384.597	65	319
B, 413	GM993_D02_250R2_005.fsa	385.533	33	175
B, 414	GM993_D02_250R2_005.fsa	386.554	66	307
B, 415	GM993_D02_250R2_005.fsa	387.405	22	100
B, 416	GM993_D02_250R2_005.fsa	388.341	80	529
B, 417	GM993_D02_250R2_005.fsa	390.384	43	307
B, 418	GM993_D02_250R2_005.fsa	391.405	38	165
B, 419	GM993_D02_250R2_005.fsa	393.277	31	155
B, 420	GM993_D02_250R2_005.fsa	394.299	44	267
B, 421	GM993_D02_250R2_005.fsa	395.405	26	137
B, 422	GM993_D02_250R2_005.fsa	396.511	22	81
B, 423	GM993_D02_250R2_005.fsa	397.277	18	93
B, 424	GM993_D02_250R2_005.fsa	398.553	62	352
B, 425	GM993_D02_250R2_005.fsa	399.404	16	81
B, 426	GM993_D02_250R2_005.fsa	400.332	42	228
B, 427	GM993_D02_250R2_005.fsa	401.413	58	339
B, 428	GM993_D02_250R2_005.fsa	404.664	193	1791
B, 429	GM993_D02_250R2_005.fsa	405.584	45	326
B, 430	GM993_D02_250R2_005.fsa	406.673	89	567
B, 431	GM993_D02_250R2_005.fsa	407.93	35	196
B, 432	GM993_D02_250R2_005.fsa	408.854	21	86
B, 433	GM993_D02_250R2_005.fsa	409.779	19	87
B, 434	GM993_D02_250R2_005.fsa	410.622	10	37
B, 435	GM993_D02_250R2_005.fsa	411.802	62	381
B, 436	GM993_D02_250R2_005.fsa	412.647	85	660
B, 437	GM993_D02_250R2_005.fsa	413.661	15	26
B, 438	GM993_D02_250R2_005.fsa	414.955	82	607
B, 439	GM993_D02_250R2_005.fsa	415.91	21	65
B, 440	GM993_D02_250R2_005.fsa	416.779	20	67
B, 441	GM993_D02_250R2_005.fsa	417.736	37	152
B, 442	GM993_D02_250R2_005.fsa	418.693	43	88
B, 443	GM993_D02_250R2_005.fsa	419.651	644	3320
B, 444	GM993_D02_250R2_005.fsa	420.766	2223	14073
B, 445	GM993_D02_250R2_005.fsa	421.702	10121	84761
B, 446	GM993_D02_250R2_005.fsa	422.808	13662	115822
B, 447	GM993_D02_250R2_005.fsa	423.828	1909	12911
B, 448	GM993_D02_250R2_005.fsa	424.762	15	51
B, 449	GM993_D02_250R2_005.fsa	425.951	51	190
B, 450	GM993_D02_250R2_005.fsa	428.582	7	17
B, 451	GM993_D02_250R2_005.fsa	429.345	10	40
B, 452	GM993_D02_250R2_005.fsa	430.108	10	19
B, 453	GM993_D02_250R2_005.fsa	430.87	9	38
B, 454	GM993_D02_250R2_005.fsa	431.632	8	24
B, 455	GM993_D02_250R2_005.fsa	433.748	20	53
B, 456	GM993_D02_250R2_005.fsa	435.101	25	216
B, 457	GM993_D02_250R2_005.fsa	436.369	15	43
B, 458	GM993_D02_250R2_005.fsa	437.89	12	51
B, 459	GM993_D02_250R2_005.fsa	439.578	19	97
B, 460	GM993_D02_250R2_005.fsa	440.86	9	40
B, 461	GM993_D02_250R2_005.fsa	444.562	64	1648
B, 462	GM993_D02_250R2_005.fsa	446.633	9	32
B, 463	GM993_D02_250R2_005.fsa	449.054	15	52
B, 464	GM993_D02_250R2_005.fsa	449.573	11	41
B, 465	GM993_D02_250R2_005.fsa	450.525	8	30
B, 466	GM993_D02_250R2_005.fsa	451.478	12	72
B, 467	GM993_D02_250R2_005.fsa	454.168	13	66
B, 468	GM993_D02_250R2_005.fsa	455.211	13	91
B, 469	GM993_D02_250R2_005.fsa	456.167	25	210
B, 470	GM993_D02_250R2_005.fsa	457.037	23	114
B, 471	GM993_D02_250R2_005.fsa	457.995	35	165
B, 472	GM993_D02_250R2_005.fsa	460.26	10	38
B, 473	GM993_D02_250R2_005.fsa	462.166	9	43
B, 474	GM993_D02_250R2_005.fsa	464.771	12	77
B, 475	GM993_D02_250R2_005.fsa	465.554	8	38
B, 476	GM993_D02_250R2_005.fsa	466.86	12	40
B, 477	GM993_D02_250R2_005.fsa	467.818	7	34
B, 478	GM993_D02_250R2_005.fsa	469.912	13	89
B, 479	GM993_D02_250R2_005.fsa	471.048	10	64
B, 480	GM993_D02_250R2_005.fsa	472.447	17	58
B, 481	GM993_D02_250R2_005.fsa	473.148	13	59
B, 482	GM993_D02_250R2_005.fsa	473.849	12	30
B, 483	GM993_D02_250R2_005.fsa	474.726	11	49
B, 484	GM993_D02_250R2_005.fsa	476.042	13	59
B, 485	GM993_D02_250R2_005.fsa	478.063	9	58
B, 486	GM993_D02_250R2_005.fsa	478.855	5	25
B, 487	GM993_D02_250R2_005.fsa	479.56	15	59
B, 488	GM993_D02_250R2_005.fsa	480.534	21	55
B, 489	GM993_D02_250R2_005.fsa	481.156	12	36
B, 490	GM993_D02_250R2_005.fsa	482.671	22	72
B, 491	GM993_D02_250R2_005.fsa	483.295	9	29
B, 492	GM993_D02_250R2_005.fsa	484.276	10	66
B, 493	GM993_D02_250R2_005.fsa	485.347	10	37
B, 494	GM993_D02_250R2_005.fsa	486.598	16	91
B, 495	GM993_D02_250R2_005.fsa	487.851	15	37
B, 496	GM993_D02_250R2_005.fsa	488.657	15	77
B, 497	GM993_D02_250R2_005.fsa	489.284	15	47
B, 498	GM993_D02_250R2_005.fsa	490.271	16	92
B, 499	GM993_D02_250R2_005.fsa	490.899	14	62
B, 500	GM993_D02_250R2_005.fsa	491.707	15	88
B, 501	GM993_D02_250R2_005.fsa	492.605	14	80
B, 502	GM993_D02_250R2_005.fsa	493.865	8	37
B, 503	GM993_D02_250R2_005.fsa	496.207	21	59
B, 504	GM993_D02_250R2_005.fsa	497.379	18	45
B, 505	GM993_D02_250R2_005.fsa	498.192	11	25
B, 506	GM993_D02_250R2_005.fsa	499.367	16	88
B, 507	GM993_D02_250R2_005.fsa	500.267	12	32
B, 508	GM993_D02_250R2_005.fsa	501.248	22	84
B, 509	GM993_D02_250R2_005.fsa	502.678	16	86
B, 510	GM993_D02_250R2_005.fsa	506.182	25	142
B, 511	GM993_D02_250R2_005.fsa	507.356	14	75
B, 512	GM993_D02_250R2_005.fsa	508.17	13	48
B, 513	GM993_D02_250R2_005.fsa	509.167	13	75
B, 514	GM993_D02_250R2_005.fsa	509.984	13	39
B, 515	GM993_D02_250R2_005.fsa	512.079	14	94
B, 516	GM993_D02_250R2_005.fsa	512.993	11	83
B, 517	GM993_D02_250R2_005.fsa	514.281	15	120
B, 518	GM993_D02_250R2_005.fsa	517.184	14	61
B, 519	GM993_D02_250R2_005.fsa	518.967	10	23
B, 520	GM993_D02_250R2_005.fsa	519.718	13	74
B, 521	GM993_D02_250R2_005.fsa	520.91	19	34
B, 522	GM993_D02_250R2_005.fsa	521.366	17	82
B, 523	GM993_D02_250R2_005.fsa	522.731	11	57
B, 524	GM993_D02_250R2_005.fsa	523.732	17	52
B, 525	GM993_D02_250R2_005.fsa	524.914	16	45
B, 526	GM993_D02_250R2_005.fsa	526.188	15	62
B, 527	GM993_D02_250R2_005.fsa	527.552	11	54
B, 528	GM993_D02_250R2_005.fsa	528.825	14	71
B, 529	GM993_D02_250R2_005.fsa	529.916	6	25
B, 530	GM993_D02_250R2_005.fsa	532.006	14	81
B, 531	GM993_D02_250R2_005.fsa	533.097	13	137
B, 532	GM993_D02_250R2_005.fsa	535.095	13	40
B, 533	GM993_D02_250R2_005.fsa	536.185	16	78
B, 534	GM993_D02_250R2_005.fsa	536.912	9	27
B, 535	GM993_D02_250R2_005.fsa	538.184	9	35
B, 536	GM993_D02_250R2_005.fsa	539.637	14	110
B, 537	GM993_D02_250R2_005.fsa	540.933	17	71
B, 538	GM993_D02_250R2_005.fsa	542.336	12	58
B, 539	GM993_D02_250R2_005.fsa	543.273	13	59
B, 540	GM993_D02_250R2_005.fsa	543.835	11	60
B, 541	GM993_D02_250R2_005.fsa	544.868	9	41
B, 542	GM993_D02_250R2_005.fsa	545.997	12	44
B, 543	GM993_D02_250R2_005.fsa	546.846	11	48
B, 544	GM993_D02_250R2_005.fsa	547.789	10	30
B, 545	GM993_D02_250R2_005.fsa	548.167	8	33
B, 546	GM993_D02_250R2_005.fsa	549.113	14	47
B, 547	GM993_D02_250R2_005.fsa	551.294	14	92
B, 548	GM993_D02_250R2_005.fsa	554.819	14	106
B, 549	GM993_D02_250R2_005.fsa	557.788	10	17
B, 550	GM993_D02_250R2_005.fsa	558.653	15	64
B, 551	GM993_D02_250R2_005.fsa	560.48	15	113
B, 552	GM993_D02_250R2_005.fsa	562.305	14	96
B, 553	GM993_D02_250R2_005.fsa	563.171	14	50
B, 554	GM993_D02_250R2_005.fsa	565.389	17	81
B, 555	GM993_D02_250R2_005.fsa	566.162	11	79
B, 556	GM993_D02_250R2_005.fsa	568.29	13	57
B, 557	GM993_D02_250R2_005.fsa	570.522	8	40
B, 558	GM993_D02_250R2_005.fsa	571.883	14	109
B, 559	GM993_D02_250R2_005.fsa	573.734	15	153
B, 560	GM993_D02_250R2_005.fsa	574.905	6	33
B, 561	GM993_D02_250R2_005.fsa	576.959	27	294
B, 562	GM993_D02_250R2_005.fsa	578.135	43	559
B, 563	GM993_D02_250R2_005.fsa	580.688	13	50
B, 564	GM993_D02_250R2_005.fsa	582.362	16	78
B, 565	GM993_D02_250R2_005.fsa	583.053	8	39
B, 566	GM993_D02_250R2_005.fsa	584.633	58	703
B, 567	GM993_D02_250R2_005.fsa	586.811	15	55
B, 568	GM993_D02_250R2_005.fsa	588.299	27	231
B, 569	GM993_D02_250R2_005.fsa	590.287	8	36
B, 570	GM993_D02_250R2_005.fsa	591.981	31	478
B, 571	GM993_D02_250R2_005.fsa	596.081	13	53
B, 572	GM993_D02_250R2_005.fsa	597.184	12	72
B, 573	GM993_D02_250R2_005.fsa	598.792	12	47
B, 574	GM993_D02_250R2_005.fsa	600.199	18	145
B, 575	GM993_D02_250R2_005.fsa	601.095	13	59
B, 576	GM993_D02_250R2_005.fsa	602.09	11	69
B, 577	GM993_D02_250R2_005.fsa	603.383	10	55
B, 578	GM993_D02_250R2_005.fsa	604.279	9	32
B, 579	GM993_D02_250R2_005.fsa	605.871	13	61
B, 580	GM993_D02_250R2_005.fsa	606.965	10	62
B, 581	GM993_D02_250R2_005.fsa	607.662	14	65
B, 582	GM993_D02_250R2_005.fsa	608.856	13	56
B, 583	GM993_D02_250R2_005.fsa	609.552	7	37
B, 584	GM993_D02_250R2_005.fsa	611.144	13	62
B, 585	GM993_D02_250R2_005.fsa	611.841	12	41
B, 586	GM993_D02_250R2_005.fsa	612.338	15	83
B, 587	GM993_D02_250R2_005.fsa	613.532	16	89
B, 588	GM993_D02_250R2_005.fsa	615.92	13	85
B, 589	GM993_D02_250R2_005.fsa	616.716	7	17
B, 590	GM993_D02_250R2_005.fsa	617.214	11	84
B, 591	GM993_D02_250R2_005.fsa	618.607	16	85
B, 592	GM993_D02_250R2_005.fsa	619.801	17	83
B, 593	GM993_D02_250R2_005.fsa	621.095	15	57
B, 594	GM993_D02_250R2_005.fsa	621.891	14	85
B, 595	GM993_D02_250R2_005.fsa	622.886	12	52
B, 596	GM993_D02_250R2_005.fsa	624.975	17	144
B, 597	GM993_D02_250R2_005.fsa	626.667	20	116
B, 598	GM993_D02_250R2_005.fsa	627.96	10	42
B, 599	GM993_D02_250R2_005.fsa	628.756	9	27
B, 600	GM993_D02_250R2_005.fsa	629.751	17	44
B, 601	GM993_D02_250R2_005.fsa	632.338	10	26
B, 602	GM993_D02_250R2_005.fsa	633.134	11	48
B, 603	GM993_D02_250R2_005.fsa	634.328	8	40
B, 604	GM993_D02_250R2_005.fsa	634.726	10	43
B, 605	GM993_D02_250R2_005.fsa	636.318	13	89
B, 606	GM993_D02_250R2_005.fsa	637.114	12	58
B, 607	GM993_D02_250R2_005.fsa	638.11	19	181
B, 608	GM993_D02_250R2_005.fsa	639.702	15	105
B, 609	GM993_D02_250R2_005.fsa	641.194	14	55
B, 610	GM993_D02_250R2_005.fsa	641.99	13	109
B, 611	GM993_D02_250R2_005.fsa	643.781	19	71
B, 612	GM993_D02_250R2_005.fsa	644.677	14	59
B, 613	GM993_D02_250R2_005.fsa	645.871	10	56
B, 614	GM993_D02_250R2_005.fsa	646.567	10	65
B, 615	GM993_D02_250R2_005.fsa	647.761	13	110
B, 616	GM993_D02_250R2_005.fsa	648.756	8	45
B, 617	GM993_D02_250R2_005.fsa	649.95	14	61
B, 618	GM993_D02_250R2_005.fsa	651.542	13	66
B, 619	GM993_D02_250R2_005.fsa	652.537	10	82
B, 620	GM993_D02_250R2_005.fsa	654.229	13	79
B, 621	GM993_D02_250R2_005.fsa	656.418	19	94
B, 622	GM993_D02_250R2_005.fsa	657.512	11	55
B, 623	GM993_D02_250R2_005.fsa	658.607	11	46
B, 624	GM993_D02_250R2_005.fsa	659.403	21	84
B, 625	GM993_D02_250R2_005.fsa	660.796	16	92
B, 626	GM993_D02_250R2_005.fsa	662.189	12	83
B, 627	GM993_D02_250R2_005.fsa	663.682	14	78
B, 628	GM993_D02_250R2_005.fsa	665.274	11	47
B, 629	GM993_D02_250R2_005.fsa	666.269	8	35
B, 630	GM993_D02_250R2_005.fsa	667.463	9	51
B, 631	GM993_D02_250R2_005.fsa	671.144	14	104
B, 632	GM993_D02_250R2_005.fsa	671.841	16	81
B, 633	GM993_D02_250R2_005.fsa	672.637	9	39
B, 634	GM993_D02_250R2_005.fsa	674.03	20	88
B, 635	GM993_D02_250R2_005.fsa	675.721	15	141
B, 636	GM993_D02_250R2_005.fsa	677.91	16	87
B, 637	GM993_D02_250R2_005.fsa	678.905	14	59
B, 638	GM993_D02_250R2_005.fsa	679.9	10	41
B, 639	GM993_D02_250R2_005.fsa	680.697	16	56
B, 640	GM993_D02_250R2_005.fsa	681.592	15	64
B, 641	GM993_D02_250R2_005.fsa	682.488	12	56
B, 642	GM993_D02_250R2_005.fsa	683.284	11	33
B, 643	GM993_D02_250R2_005.fsa	684.677	10	35
B, 644	GM993_D02_250R2_005.fsa	686.667	13	82
B, 645	GM993_D02_250R2_005.fsa	687.463	13	83
B, 646	GM993_D02_250R2_005.fsa	689.353	12	42
B, 647	GM993_D02_250R2_005.fsa	690.05	13	52
B, 648	GM993_D02_250R2_005.fsa	690.846	15	66
B, 649	GM993_D02_250R2_005.fsa	691.94	8	37
B, 650	GM993_D02_250R2_005.fsa	693.035	18	40
B, 651	GM993_D02_250R2_005.fsa	693.831	14	58
B, 652	GM993_D02_250R2_005.fsa	694.726	11	55
B, 653	GM993_D02_250R2_005.fsa	695.522	11	42
B, 654	GM993_D02_250R2_005.fsa	697.811	12	45
B, 655	GM993_D02_250R2_005.fsa	699.204	11	40
B, 656	GM993_D02_250R2_005.fsa	700.995	13	64
B, 657	GM993_D02_250R2_005.fsa	702.09	15	73
B, 658	GM993_D02_250R2_005.fsa	703.184	9	19
B, 659	GM993_D02_250R2_005.fsa	703.682	10	25
B, 660	GM993_D02_250R2_005.fsa	705.174	12	34
B, 661	GM993_D02_250R2_005.fsa	708.557	14	68
B, 662	GM993_D02_250R2_005.fsa	709.353	8	44
B, 663	GM993_D02_250R2_005.fsa	710.945	22	78
B, 664	GM993_D02_250R2_005.fsa	714.03	13	62
B, 665	GM993_D02_250R2_005.fsa	717.512	12	59
B, 666	GM993_D02_250R2_005.fsa	719.702	11	54
B, 667	GM993_D02_250R2_005.fsa	720.398	15	62
B, 668	GM993_D02_250R2_005.fsa	721.393	10	45
B, 669	GM993_D02_250R2_005.fsa	721.99	11	52
B, 670	GM993_D02_250R2_005.fsa	723.682	17	95
B, 671	GM993_D02_250R2_005.fsa	725.572	8	30
B, 672	GM993_D02_250R2_005.fsa	726.368	10	55
B, 673	GM993_D02_250R2_005.fsa	728.259	16	155
B, 674	GM993_D02_250R2_005.fsa	731.94	12	65
B, 675	GM993_D02_250R2_005.fsa	733.433	8	39
B, 676	GM993_D02_250R2_005.fsa	734.129	9	48
B, 677	GM993_D02_250R2_005.fsa	735.721	12	67
B, 678	GM993_D02_250R2_005.fsa	736.915	13	47
B, 679	GM993_D02_250R2_005.fsa	738.408	15	68
B, 680	GM993_D02_250R2_005.fsa	739.9	9	48
B, 681	GM993_D02_250R2_005.fsa	741.095	8	28
B, 682	GM993_D02_250R2_005.fsa	741.891	13	39
B, 683	GM993_D02_250R2_005.fsa	744.179	5	24
B, 684	GM993_D02_250R2_005.fsa	745.672	13	101
B, 685	GM993_D02_250R2_005.fsa	746.468	13	64
B, 686	GM993_D02_250R2_005.fsa	748.856	15	76
B, 687	GM993_D02_250R2_005.fsa	749.552	10	46
B, 688	GM993_D02_250R2_005.fsa	750.647	6	31
B, 689	GM993_D02_250R2_005.fsa	751.045	10	59
B, 690	GM993_D02_250R2_005.fsa	752.836	13	135
B, 691	GM993_D02_250R2_005.fsa	755.622	11	57
B, 692	GM993_D02_250R2_005.fsa	757.114	10	37
B, 693	GM993_D02_250R2_005.fsa	757.811	12	46
B, 694	GM993_D02_250R2_005.fsa	759.303	14	90
B, 695	GM993_D02_250R2_005.fsa	761.99	11	72
B, 696	GM993_D02_250R2_005.fsa	763.383	10	47
B, 697	GM993_D02_250R2_005.fsa	764.279	13	74
B, 698	GM993_D02_250R2_005.fsa	765.572	17	67
B, 699	GM993_D02_250R2_005.fsa	766.468	6	34
B, 700	GM993_D02_250R2_005.fsa	766.866	11	64
B, 701	GM993_D02_250R2_005.fsa	768.856	11	66
B, 702	GM993_D02_250R2_005.fsa	769.652	17	86
B, 703	GM993_D02_250R2_005.fsa	770.448	16	76
B, 704	GM993_D02_250R2_005.fsa	771.642	14	69
B, 705	GM993_D02_250R2_005.fsa	772.736	12	63
B, 706	GM993_D02_250R2_005.fsa	775.025	17	98
B, 707	GM993_D02_250R2_005.fsa	775.92	8	48
B, 708	GM993_D02_250R2_005.fsa	777.015	10	69
B, 709	GM993_D02_250R2_005.fsa	780.199	15	99
B, 710	GM993_D02_250R2_005.fsa	781.492	11	53
G, 1	GM993_D02_250R2_005.fsa	100.755	502	3337
G, 2	GM993_D02_250R2_005.fsa	101.791	494	3842
G, 3	GM993_D02_250R2_005.fsa	103.011	391	4122
G, 4	GM993_D02_250R2_005.fsa	104.321	3280	19308
G, 5	GM993_D02_250R2_005.fsa	105.533	3002	16696
G, 6	GM993_D02_250R2_005.fsa	422.127	198	1167
G, 7	GM993_D02_250R2_005.fsa	423.318	59	231
Y, 1	GM993_D02_250R2_005.fsa		52	196
Y, 2	GM993_D02_250R2_005.fsa		50	224
Y, 3	GM993_D02_250R2_005.fsa		50	217
Y, 4	GM993_D02_250R2_005.fsa		54	274
Y, 5	GM993_D02_250R2_005.fsa		50	267
Y, 6	GM993_D02_250R2_005.fsa		51	204
Y, 7	GM993_D02_250R2_005.fsa		57	378
Y, 8	GM993_D02_250R2_005.fsa		53	317
Y, 9	GM993_D02_250R2_005.fsa		58	235
Y, 10	GM993_D02_250R2_005.fsa		50	644
Y, 11	GM993_D02_250R2_005.fsa	14.3624	54	238
Y, 12	GM993_D02_250R2_005.fsa	16.1074	62	329
Y, 13	GM993_D02_250R2_005.fsa	17.8524	57	214
Y, 14	GM993_D02_250R2_005.fsa	18.9262	55	397
Y, 15	GM993_D02_250R2_005.fsa	45.0251	71	312
Y, 16	GM993_D02_250R2_005.fsa	52.1331	52	326
Y, 17	GM993_D02_250R2_005.fsa	59.2268	70	421
Y, 18	GM993_D02_250R2_005.fsa	60.8981	60	308
Y, 19	GM993_D02_250R2_005.fsa	67.1214	53	258
Y, 20	GM993_D02_250R2_005.fsa	94.3476	51	348
Y, 21	GM993_D02_250R2_005.fsa	95.3697	51	199
Y, 22	GM993_D02_250R2_005.fsa	100.189	160	452
Y, 23	GM993_D02_250R2_005.fsa	101.226	142	632
Y, 24	GM993_D02_250R2_005.fsa	102.167	70	306
Y, 25	GM993_D02_250R2_005.fsa	102.636	94	511
Y, 26	GM993_D02_250R2_005.fsa	104.228	9523	29959
Y, 27	GM993_D02_250R2_005.fsa	105.347	8078	20845
Y, 28	GM993_D02_250R2_005.fsa	106.556	83	368
Y, 29	GM993_D02_250R2_005.fsa	110.526	53	461
Y, 30	GM993_D02_250R2_005.fsa	112.45	63	280
Y, 31	GM993_D02_250R2_005.fsa	115.864	66	208
Y, 32	GM993_D02_250R2_005.fsa	119.737	52	242
Y, 33	GM993_D02_250R2_005.fsa	126.389	63	398
Y, 34	GM993_D02_250R2_005.fsa	136.042	53	220
Y, 35	GM993_D02_250R2_005.fsa	139.912	75	387
Y, 36	GM993_D02_250R2_005.fsa	150.23	50	204
Y, 37	GM993_D02_250R2_005.fsa	155.788	59	381
Y, 38	GM993_D02_250R2_005.fsa	160.703	53	385
Y, 39	GM993_D02_250R2_005.fsa	170.863	59	187
Y, 40	GM993_D02_250R2_005.fsa	193.82	51	180
Y, 41	GM993_D02_250R2_005.fsa	207.212	81	316
Y, 42	GM993_D02_250R2_005.fsa	210.992	53	327
Y, 43	GM993_D02_250R2_005.fsa	218.61	50	227
Y, 44	GM993_D02_250R2_005.fsa	219.305	53	319
Y, 45	GM993_D02_250R2_005.fsa	233.649	68	181
Y, 46	GM993_D02_250R2_005.fsa	246.362	52	230
Y, 47	GM993_D02_250R2_005.fsa	258.677	56	209
Y, 48	GM993_D02_250R2_005.fsa	270.375	51	222
Y, 49	GM993_D02_250R2_005.fsa	278.226	62	268
Y, 50	GM993_D02_250R2_005.fsa	309.972	55	309
Y, 51	GM993_D02_250R2_005.fsa	336.913	77	243
Y, 52	GM993_D02_250R2_005.fsa	362.918	54	246
Y, 53	GM993_D02_250R2_005.fsa	391.15	57	236
Y, 54	GM993_D02_250R2_005.fsa	399.234	50	187
Y, 55	GM993_D02_250R2_005.fsa	403.329	54	260
Y, 56	GM993_D02_250R2_005.fsa	405.751	55	239
Y, 57	GM993_D02_250R2_005.fsa	419.826	72	374
Y, 58	GM993_D02_250R2_005.fsa	424.678	79	420
Y, 59	GM993_D02_250R2_005.fsa	430.87	60	225
Y, 60	GM993_D02_250R2_005.fsa	440.688	51	485
Y, 61	GM993_D02_250R2_005.fsa	444.993	50	296
Y, 62	GM993_D02_250R2_005.fsa	465.467	54	193
Y, 63	GM993_D02_250R2_005.fsa	471.048	50	145
Y, 64	GM993_D02_250R2_005.fsa	472.447	51	260
Y, 65	GM993_D02_250R2_005.fsa	497.74	50	342
Y, 66	GM993_D02_250R2_005.fsa	508.442	59	168
Y, 67	GM993_D02_250R2_005.fsa	510.53	50	204
Y, 68	GM993_D02_250R2_005.fsa	538.365	65	612
Y, 69	GM993_D02_250R2_005.fsa	558.941	59	323
Y, 70	GM993_D02_250R2_005.fsa	565.389	65	356
Y, 71	GM993_D02_250R2_005.fsa	571.008	54	250
Y, 72	GM993_D02_250R2_005.fsa	576.568	52	333
Y, 73	GM993_D02_250R2_005.fsa	588.299	51	219
Y, 74	GM993_D02_250R2_005.fsa	596.482	54	330
Y, 75	GM993_D02_250R2_005.fsa	599.597	63	234
Y, 76	GM993_D02_250R2_005.fsa	613.532	55	265
Y, 77	GM993_D02_250R2_005.fsa	614.428	58	185
Y, 78	GM993_D02_250R2_005.fsa	644.478	57	274
Y, 79	GM993_D02_250R2_005.fsa	659.403	51	136
Y, 80	GM993_D02_250R2_005.fsa	687.463	63	184
Y, 81	GM993_D02_250R2_005.fsa	702.09	52	196
Y, 82	GM993_D02_250R2_005.fsa	718.209	56	355
Y, 83	GM993_D02_250R2_005.fsa	719.303	51	268
Y, 84	GM993_D02_250R2_005.fsa	728.06	55	289
Y, 85	GM993_D02_250R2_005.fsa	742.786	51	158
Y, 86	GM993_D02_250R2_005.fsa	751.443	56	264
R, 1	GM993_D02_250R2_005.fsa		53	160
R, 2	GM993_D02_250R2_005.fsa		51	174
R, 3	GM993_D02_250R2_005.fsa		50	234
R, 4	GM993_D02_250R2_005.fsa		59	175
R, 5	GM993_D02_250R2_005.fsa		50	279
R, 6	GM993_D02_250R2_005.fsa		50	279
R, 7	GM993_D02_250R2_005.fsa	7.2483	57	275
R, 8	GM993_D02_250R2_005.fsa	50.6827	56	228
R, 9	GM993_D02_250R2_005.fsa	72.947	55	227
R, 10	GM993_D02_250R2_005.fsa	76.3961	52	274
R, 11	GM993_D02_250R2_005.fsa	86.3133	53	345
R, 12	GM993_D02_250R2_005.fsa	100.283	207	1262
R, 13	GM993_D02_250R2_005.fsa	101.603	154	1260
R, 14	GM993_D02_250R2_005.fsa	103.573	88	556
R, 15	GM993_D02_250R2_005.fsa	104.601	2053	12918
R, 16	GM993_D02_250R2_005.fsa	105.533	9579	29025
R, 17	GM993_D02_250R2_005.fsa	106.741	92	534
R, 18	GM993_D02_250R2_005.fsa	109.054	56	222
R, 19	GM993_D02_250R2_005.fsa	116.836	53	561
R, 20	GM993_D02_250R2_005.fsa	126.039	53	158
R, 21	GM993_D02_250R2_005.fsa	153.906	54	198
R, 22	GM993_D02_250R2_005.fsa	156.685	56	319
R, 23	GM993_D02_250R2_005.fsa	157.581	56	314
R, 24	GM993_D02_250R2_005.fsa	164.74	57	417
R, 25	GM993_D02_250R2_005.fsa	173.566	51	355
R, 26	GM993_D02_250R2_005.fsa	211.937	62	399
R, 27	GM993_D02_250R2_005.fsa	224.412	66	284
R, 28	GM993_D02_250R2_005.fsa	231.532	51	310
R, 29	GM993_D02_250R2_005.fsa	250.84	58	188
R, 30	GM993_D02_250R2_005.fsa	251.343	56	112
R, 31	GM993_D02_250R2_005.fsa	256.686	59	271
R, 32	GM993_D02_250R2_005.fsa	262.192	50	193
R, 33	GM993_D02_250R2_005.fsa	268.349	59	182
R, 34	GM993_D02_250R2_005.fsa	276.199	52	345
R, 35	GM993_D02_250R2_005.fsa	339.75	57	228
R, 36	GM993_D02_250R2_005.fsa	421.872	151	1065
R, 37	GM993_D02_250R2_005.fsa	422.723	230	1920
R, 38	GM993_D02_250R2_005.fsa	446.633	51	156
R, 39	GM993_D02_250R2_005.fsa	472.01	50	196
R, 40	GM993_D02_250R2_005.fsa	526.824	54	239
R, 41	GM993_D02_250R2_005.fsa	553.864	53	181
R, 42	GM993_D02_250R2_005.fsa	577.351	53	319
R, 43	GM993_D02_250R2_005.fsa	582.165	52	203
R, 44	GM993_D02_250R2_005.fsa	606.866	50	206
R, 45	GM993_D02_250R2_005.fsa	612.438	59	418
R, 46	GM993_D02_250R2_005.fsa	745.771	50	276
O, 1	GM993_D02_250R2_005.fsa	20	1780	18190
O, 2	GM993_D02_250R2_005.fsa	40	1535	11973
O, 3	GM993_D02_250R2_005.fsa	60	2915	16946
O, 4	GM993_D02_250R2_005.fsa	80	2018	11288
O, 5	GM993_D02_250R2_005.fsa	100	3133	16179
O, 6	GM993_D02_250R2_005.fsa	105.533	1372	3896
O, 7	GM993_D02_250R2_005.fsa	114	3569	18207
O, 8	GM993_D02_250R2_005.fsa	120	2777	14701
O, 9	GM993_D02_250R2_005.fsa	140	2268	11275
O, 10	GM993_D02_250R2_005.fsa	160	2421	12445
O, 11	GM993_D02_250R2_005.fsa	180	3019	14782
O, 12	GM993_D02_250R2_005.fsa	200	2410	12213
O, 13	GM993_D02_250R2_005.fsa	214	2480	12729
O, 14	GM993_D02_250R2_005.fsa	220	2018	10690
O, 15	GM993_D02_250R2_005.fsa	240	3073	16616
O, 16	GM993_D02_250R2_005.fsa	250	1489	8111
O, 17	GM993_D02_250R2_005.fsa	260	2316	13229
O, 18	GM993_D02_250R2_005.fsa	280	2604	15200
O, 19	GM993_D02_250R2_005.fsa	300	2615	15760
O, 20	GM993_D02_250R2_005.fsa	314	1669	10477
O, 21	GM993_D02_250R2_005.fsa	320	1792	11568
O, 22	GM993_D02_250R2_005.fsa	340	2214	14900
O, 23	GM993_D02_250R2_005.fsa	360	1805	12754
O, 24	GM993_D02_250R2_005.fsa	380	1277	9495
O, 25	GM993_D02_250R2_005.fsa	400	1798	13433
O, 26	GM993_D02_250R2_005.fsa	414	1689	13051
O, 27	GM993_D02_250R2_005.fsa	420	1569	12207
O, 28	GM993_D02_250R2_005.fsa	440	1844	15078
O, 29	GM993_D02_250R2_005.fsa	460	2032	17249
O, 30	GM993_D02_250R2_005.fsa	480	1926	16675
O, 31	GM993_D02_250R2_005.fsa	500	868	8069
O, 32	GM993_D02_250R2_005.fsa	514	939	8689
O, 33	GM993_D02_250R2_005.fsa	520	2119	19230
O, 34	GM993_D02_250R2_005.fsa	540	1714	15959
O, 35	GM993_D02_250R2_005.fsa	560	1079	10613
O, 36	GM993_D02_250R2_005.fsa	580	1734	16212
O, 37	GM993_D02_250R2_005.fsa	600	1079	10621

## Sheet: 250R3
Dye/Sample Peak	Sample File Name	Size	Height	Area in Point
B, 1	GM993_E02_250R3_004.fsa		14	77
B, 2	GM993_E02_250R3_004.fsa		12	27
B, 3	GM993_E02_250R3_004.fsa		15	74
B, 4	GM993_E02_250R3_004.fsa		9	70
B, 5	GM993_E02_250R3_004.fsa		10	28
B, 6	GM993_E02_250R3_004.fsa		9	28
B, 7	GM993_E02_250R3_004.fsa		11	46
B, 8	GM993_E02_250R3_004.fsa		9	23
B, 9	GM993_E02_250R3_004.fsa		16	65
B, 10	GM993_E02_250R3_004.fsa		14	98
B, 11	GM993_E02_250R3_004.fsa		11	44
B, 12	GM993_E02_250R3_004.fsa		10	46
B, 13	GM993_E02_250R3_004.fsa		7	50
B, 14	GM993_E02_250R3_004.fsa		12	40
B, 15	GM993_E02_250R3_004.fsa		11	56
B, 16	GM993_E02_250R3_004.fsa		10	68
B, 17	GM993_E02_250R3_004.fsa		12	69
B, 18	GM993_E02_250R3_004.fsa		10	69
B, 19	GM993_E02_250R3_004.fsa		15	53
B, 20	GM993_E02_250R3_004.fsa		18	50
B, 21	GM993_E02_250R3_004.fsa		12	30
B, 22	GM993_E02_250R3_004.fsa		10	31
B, 23	GM993_E02_250R3_004.fsa		13	32
B, 24	GM993_E02_250R3_004.fsa		18	65
B, 25	GM993_E02_250R3_004.fsa		15	90
B, 26	GM993_E02_250R3_004.fsa		14	100
B, 27	GM993_E02_250R3_004.fsa		13	83
B, 28	GM993_E02_250R3_004.fsa		7	31
B, 29	GM993_E02_250R3_004.fsa		13	67
B, 30	GM993_E02_250R3_004.fsa		8	32
B, 31	GM993_E02_250R3_004.fsa		10	44
B, 32	GM993_E02_250R3_004.fsa		14	75
B, 33	GM993_E02_250R3_004.fsa		10	61
B, 34	GM993_E02_250R3_004.fsa		11	75
B, 35	GM993_E02_250R3_004.fsa		19	67
B, 36	GM993_E02_250R3_004.fsa		20	67
B, 37	GM993_E02_250R3_004.fsa		10	65
B, 38	GM993_E02_250R3_004.fsa		12	45
B, 39	GM993_E02_250R3_004.fsa		12	41
B, 40	GM993_E02_250R3_004.fsa		10	40
B, 41	GM993_E02_250R3_004.fsa		11	55
B, 42	GM993_E02_250R3_004.fsa		8	29
B, 43	GM993_E02_250R3_004.fsa		12	74
B, 44	GM993_E02_250R3_004.fsa		10	40
B, 45	GM993_E02_250R3_004.fsa		8	29
B, 46	GM993_E02_250R3_004.fsa		8	21
B, 47	GM993_E02_250R3_004.fsa		9	40
B, 48	GM993_E02_250R3_004.fsa		16	86
B, 49	GM993_E02_250R3_004.fsa		12	62
B, 50	GM993_E02_250R3_004.fsa		9	38
B, 51	GM993_E02_250R3_004.fsa		14	43
B, 52	GM993_E02_250R3_004.fsa		4	21
B, 53	GM993_E02_250R3_004.fsa		13	47
B, 54	GM993_E02_250R3_004.fsa		13	56
B, 55	GM993_E02_250R3_004.fsa		15	71
B, 56	GM993_E02_250R3_004.fsa		9	41
B, 57	GM993_E02_250R3_004.fsa		9	65
B, 58	GM993_E02_250R3_004.fsa		10	40
B, 59	GM993_E02_250R3_004.fsa		8	29
B, 60	GM993_E02_250R3_004.fsa		9	52
B, 61	GM993_E02_250R3_004.fsa		10	33
B, 62	GM993_E02_250R3_004.fsa		12	70
B, 63	GM993_E02_250R3_004.fsa		12	79
B, 64	GM993_E02_250R3_004.fsa		15	83
B, 65	GM993_E02_250R3_004.fsa		10	35
B, 66	GM993_E02_250R3_004.fsa		27	299
B, 67	GM993_E02_250R3_004.fsa		11	67
B, 68	GM993_E02_250R3_004.fsa		16	94
B, 69	GM993_E02_250R3_004.fsa		11	29
B, 70	GM993_E02_250R3_004.fsa		13	102
B, 71	GM993_E02_250R3_004.fsa		8	30
B, 72	GM993_E02_250R3_004.fsa		11	66
B, 73	GM993_E02_250R3_004.fsa		16	68
B, 74	GM993_E02_250R3_004.fsa		17	88
B, 75	GM993_E02_250R3_004.fsa		13	83
B, 76	GM993_E02_250R3_004.fsa		17	85
B, 77	GM993_E02_250R3_004.fsa		14	126
B, 78	GM993_E02_250R3_004.fsa		15	81
B, 79	GM993_E02_250R3_004.fsa		11	62
B, 80	GM993_E02_250R3_004.fsa		16	184
B, 81	GM993_E02_250R3_004.fsa		12	93
B, 82	GM993_E02_250R3_004.fsa		19	35
B, 83	GM993_E02_250R3_004.fsa		12	46
B, 84	GM993_E02_250R3_004.fsa		35	221
B, 85	GM993_E02_250R3_004.fsa		25	181
B, 86	GM993_E02_250R3_004.fsa	2.1477	18	105
B, 87	GM993_E02_250R3_004.fsa	2.953	16	105
B, 88	GM993_E02_250R3_004.fsa	4.4295	161	1035
B, 89	GM993_E02_250R3_004.fsa	5.906	23	125
B, 90	GM993_E02_250R3_004.fsa	7.1141	7	16
B, 91	GM993_E02_250R3_004.fsa	9.2617	68	447
B, 92	GM993_E02_250R3_004.fsa	11.0067	241	1287
B, 93	GM993_E02_250R3_004.fsa	13.1544	195	1462
B, 94	GM993_E02_250R3_004.fsa	15.4362	169	931
B, 95	GM993_E02_250R3_004.fsa	16.7785	10	39
B, 96	GM993_E02_250R3_004.fsa	18.255	16	64
B, 97	GM993_E02_250R3_004.fsa	20	125	694
B, 98	GM993_E02_250R3_004.fsa	21.6404	370	2242
B, 99	GM993_E02_250R3_004.fsa	23.6867	49	291
B, 100	GM993_E02_250R3_004.fsa	25.1207	152	900
B, 101	GM993_E02_250R3_004.fsa	28.1971	490	2649
B, 102	GM993_E02_250R3_004.fsa	29.6962	688	4338
B, 103	GM993_E02_250R3_004.fsa	32.2268	794	5781
B, 104	GM993_E02_250R3_004.fsa	34.6855	129	723
B, 105	GM993_E02_250R3_004.fsa	36.5777	451	2291
B, 106	GM993_E02_250R3_004.fsa	38.4285	269	1302
B, 107	GM993_E02_250R3_004.fsa	41.0251	371	3376
B, 108	GM993_E02_250R3_004.fsa	42.3786	495	4718
B, 109	GM993_E02_250R3_004.fsa	44.0496	89	475
B, 110	GM993_E02_250R3_004.fsa	45.1511	589	3310
B, 111	GM993_E02_250R3_004.fsa	47.2169	339	2241
B, 112	GM993_E02_250R3_004.fsa	49.4602	275	2063
B, 113	GM993_E02_250R3_004.fsa	51.2465	188	874
B, 114	GM993_E02_250R3_004.fsa	51.9745	218	1444
B, 115	GM993_E02_250R3_004.fsa	53.3151	511	2578
B, 116	GM993_E02_250R3_004.fsa	54.6411	89	453
B, 117	GM993_E02_250R3_004.fsa	55.8525	315	1777
B, 118	GM993_E02_250R3_004.fsa	57.9439	232	1298
B, 119	GM993_E02_250R3_004.fsa	59.3185	896	4424
B, 120	GM993_E02_250R3_004.fsa	60.5047	83	784
B, 121	GM993_E02_250R3_004.fsa	62.6163	516	2639
B, 122	GM993_E02_250R3_004.fsa	64.3161	102	888
B, 123	GM993_E02_250R3_004.fsa	65.4114	77	349
B, 124	GM993_E02_250R3_004.fsa	66.2058	205	982
B, 125	GM993_E02_250R3_004.fsa	67.2949	136	546
B, 126	GM993_E02_250R3_004.fsa	68.0848	236	945
B, 127	GM993_E02_250R3_004.fsa	68.9713	536	2319
B, 128	GM993_E02_250R3_004.fsa	70.0515	524	2431
B, 129	GM993_E02_250R3_004.fsa	72.0067	343	2437
B, 130	GM993_E02_250R3_004.fsa	73.3685	372	2015
B, 131	GM993_E02_250R3_004.fsa	74.6281	220	1002
B, 132	GM993_E02_250R3_004.fsa	76.4605	685	4466
B, 133	GM993_E02_250R3_004.fsa	77.9	44	171
B, 134	GM993_E02_250R3_004.fsa	80.2839	268	1959
B, 135	GM993_E02_250R3_004.fsa	82.1737	301	1248
B, 136	GM993_E02_250R3_004.fsa	83.3055	367	2320
B, 137	GM993_E02_250R3_004.fsa	84.1533	343	1943
B, 138	GM993_E02_250R3_004.fsa	85.8461	344	1603
B, 139	GM993_E02_250R3_004.fsa	86.785	691	3229
B, 140	GM993_E02_250R3_004.fsa	88.0039	157	734
B, 141	GM993_E02_250R3_004.fsa	89.221	553	2496
B, 142	GM993_E02_250R3_004.fsa	90.4362	337	1474
B, 143	GM993_E02_250R3_004.fsa	91.5563	174	839
B, 144	GM993_E02_250R3_004.fsa	92.4885	182	815
B, 145	GM993_E02_250R3_004.fsa	93.2335	156	773
B, 146	GM993_E02_250R3_004.fsa	94.3498	483	2256
B, 147	GM993_E02_250R3_004.fsa	95.2787	486	2468
B, 148	GM993_E02_250R3_004.fsa	96.5775	129	515
B, 149	GM993_E02_250R3_004.fsa	97.504	555	2314
B, 150	GM993_E02_250R3_004.fsa	98.6143	238	813
B, 151	GM993_E02_250R3_004.fsa	100.381	16941	90225
B, 152	GM993_E02_250R3_004.fsa	101.52	16554	97694
B, 153	GM993_E02_250R3_004.fsa	104.259	30853	193340
B, 154	GM993_E02_250R3_004.fsa	105.385	30853	212768
B, 155	GM993_E02_250R3_004.fsa	106.602	5567	24620
B, 156	GM993_E02_250R3_004.fsa	109.672	260	920
B, 157	GM993_E02_250R3_004.fsa	110.598	356	1523
B, 158	GM993_E02_250R3_004.fsa	111.612	23	92
B, 159	GM993_E02_250R3_004.fsa	112.808	410	1927
B, 160	GM993_E02_250R3_004.fsa	113.634	57	179
B, 161	GM993_E02_250R3_004.fsa	114.8	57	331
B, 162	GM993_E02_250R3_004.fsa	115.864	36	266
B, 163	GM993_E02_250R3_004.fsa	117.013	337	1680
B, 164	GM993_E02_250R3_004.fsa	118.158	99	526
B, 165	GM993_E02_250R3_004.fsa	119.387	266	1271
B, 166	GM993_E02_250R3_004.fsa	120.439	104	411
B, 167	GM993_E02_250R3_004.fsa	121.58	319	1316
B, 168	GM993_E02_250R3_004.fsa	122.722	187	842
B, 169	GM993_E02_250R3_004.fsa	123.777	432	2186
B, 170	GM993_E02_250R3_004.fsa	124.744	175	822
B, 171	GM993_E02_250R3_004.fsa	125.887	346	1393
B, 172	GM993_E02_250R3_004.fsa	126.855	166	614
B, 173	GM993_E02_250R3_004.fsa	127.911	346	1583
B, 174	GM993_E02_250R3_004.fsa	128.968	153	624
B, 175	GM993_E02_250R3_004.fsa	130.025	388	1693
B, 176	GM993_E02_250R3_004.fsa	130.994	186	799
B, 177	GM993_E02_250R3_004.fsa	132.14	340	1586
B, 178	GM993_E02_250R3_004.fsa	133.11	57	240
B, 179	GM993_E02_250R3_004.fsa	133.904	376	1784
B, 180	GM993_E02_250R3_004.fsa	134.875	78	299
B, 181	GM993_E02_250R3_004.fsa	136.023	531	2354
B, 182	GM993_E02_250R3_004.fsa	136.994	85	341
B, 183	GM993_E02_250R3_004.fsa	138.143	191	850
B, 184	GM993_E02_250R3_004.fsa	139.116	193	843
B, 185	GM993_E02_250R3_004.fsa	140.269	384	1606
B, 186	GM993_E02_250R3_004.fsa	141.347	154	655
B, 187	GM993_E02_250R3_004.fsa	142.424	378	1665
B, 188	GM993_E02_250R3_004.fsa	143.411	198	805
B, 189	GM993_E02_250R3_004.fsa	144.488	353	1678
B, 190	GM993_E02_250R3_004.fsa	145.565	213	1094
B, 191	GM993_E02_250R3_004.fsa	146.642	265	1435
B, 192	GM993_E02_250R3_004.fsa	147.629	176	909
B, 193	GM993_E02_250R3_004.fsa	148.705	52	196
B, 194	GM993_E02_250R3_004.fsa	149.602	70	290
B, 195	GM993_E02_250R3_004.fsa	150.499	44	152
B, 196	GM993_E02_250R3_004.fsa	151.664	41	190
B, 197	GM993_E02_250R3_004.fsa	152.651	237	1147
B, 198	GM993_E02_250R3_004.fsa	153.637	108	479
B, 199	GM993_E02_250R3_004.fsa	154.802	73	318
B, 200	GM993_E02_250R3_004.fsa	155.699	99	416
B, 201	GM993_E02_250R3_004.fsa	156.774	43	153
B, 202	GM993_E02_250R3_004.fsa	157.76	258	1209
B, 203	GM993_E02_250R3_004.fsa	159.642	124	603
B, 204	GM993_E02_250R3_004.fsa	160.617	171	793
B, 205	GM993_E02_250R3_004.fsa	161.499	22	67
B, 206	GM993_E02_250R3_004.fsa	162.292	27	108
B, 207	GM993_E02_250R3_004.fsa	163.261	106	499
B, 208	GM993_E02_250R3_004.fsa	164.317	134	655
B, 209	GM993_E02_250R3_004.fsa	165.549	73	313
B, 210	GM993_E02_250R3_004.fsa	166.604	159	764
B, 211	GM993_E02_250R3_004.fsa	167.746	135	635
B, 212	GM993_E02_250R3_004.fsa	168.799	58	271
B, 213	GM993_E02_250R3_004.fsa	169.852	46	201
B, 214	GM993_E02_250R3_004.fsa	170.993	144	613
B, 215	GM993_E02_250R3_004.fsa	171.957	293	1398
B, 216	GM993_E02_250R3_004.fsa	173.008	54	253
B, 217	GM993_E02_250R3_004.fsa	174.146	81	374
B, 218	GM993_E02_250R3_004.fsa	174.933	81	408
B, 219	GM993_E02_250R3_004.fsa	175.808	106	480
B, 220	GM993_E02_250R3_004.fsa	177.032	60	278
B, 221	GM993_E02_250R3_004.fsa	177.905	64	301
B, 222	GM993_E02_250R3_004.fsa	178.866	105	562
B, 223	GM993_E02_250R3_004.fsa	179.826	43	173
B, 224	GM993_E02_250R3_004.fsa	180.882	443	2029
B, 225	GM993_E02_250R3_004.fsa	181.941	166	759
B, 226	GM993_E02_250R3_004.fsa	183.086	59	301
B, 227	GM993_E02_250R3_004.fsa	183.879	125	646
B, 228	GM993_E02_250R3_004.fsa	184.759	168	793
B, 229	GM993_E02_250R3_004.fsa	185.991	67	299
B, 230	GM993_E02_250R3_004.fsa	186.87	95	438
B, 231	GM993_E02_250R3_004.fsa	188.1	127	607
B, 232	GM993_E02_250R3_004.fsa	188.89	164	833
B, 233	GM993_E02_250R3_004.fsa	190.119	157	708
B, 234	GM993_E02_250R3_004.fsa	190.995	373	1760
B, 235	GM993_E02_250R3_004.fsa	192.047	114	518
B, 236	GM993_E02_250R3_004.fsa	193.098	115	526
B, 237	GM993_E02_250R3_004.fsa	194.323	36	154
B, 238	GM993_E02_250R3_004.fsa	195.198	290	1428
B, 239	GM993_E02_250R3_004.fsa	196.422	66	341
B, 240	GM993_E02_250R3_004.fsa	197.47	41	224
B, 241	GM993_E02_250R3_004.fsa	198.517	42	202
B, 242	GM993_E02_250R3_004.fsa	199.477	107	525
B, 243	GM993_E02_250R3_004.fsa	200.601	82	342
B, 244	GM993_E02_250R3_004.fsa	201.632	329	1608
B, 245	GM993_E02_250R3_004.fsa	202.749	70	302
B, 246	GM993_E02_250R3_004.fsa	203.779	74	306
B, 247	GM993_E02_250R3_004.fsa	204.638	132	582
B, 248	GM993_E02_250R3_004.fsa	205.841	127	577
B, 249	GM993_E02_250R3_004.fsa	206.614	170	843
B, 250	GM993_E02_250R3_004.fsa	207.558	285	1431
B, 251	GM993_E02_250R3_004.fsa	209.19	227	966
B, 252	GM993_E02_250R3_004.fsa	210.393	86	634
B, 253	GM993_E02_250R3_004.fsa	211.939	60	333
B, 254	GM993_E02_250R3_004.fsa	213.141	41	207
B, 255	GM993_E02_250R3_004.fsa	214.348	258	1226
B, 256	GM993_E02_250R3_004.fsa	215.479	115	537
B, 257	GM993_E02_250R3_004.fsa	216.523	105	482
B, 258	GM993_E02_250R3_004.fsa	217.392	42	189
B, 259	GM993_E02_250R3_004.fsa	218.522	656	3289
B, 260	GM993_E02_250R3_004.fsa	219.479	52	253
B, 261	GM993_E02_250R3_004.fsa	220.426	51	230
B, 262	GM993_E02_250R3_004.fsa	221.363	51	241
B, 263	GM993_E02_250R3_004.fsa	222.556	57	280
B, 264	GM993_E02_250R3_004.fsa	223.408	279	1448
B, 265	GM993_E02_250R3_004.fsa	224.6	75	379
B, 266	GM993_E02_250R3_004.fsa	225.451	82	425
B, 267	GM993_E02_250R3_004.fsa	226.558	151	769
B, 268	GM993_E02_250R3_004.fsa	227.665	40	226
B, 269	GM993_E02_250R3_004.fsa	228.686	75	408
B, 270	GM993_E02_250R3_004.fsa	229.537	71	514
B, 271	GM993_E02_250R3_004.fsa	231.495	620	3373
B, 272	GM993_E02_250R3_004.fsa	232.601	120	605
B, 273	GM993_E02_250R3_004.fsa	233.707	69	359
B, 274	GM993_E02_250R3_004.fsa	234.812	190	950
B, 275	GM993_E02_250R3_004.fsa	235.833	116	583
B, 276	GM993_E02_250R3_004.fsa	236.939	159	823
B, 277	GM993_E02_250R3_004.fsa	237.959	73	271
B, 278	GM993_E02_250R3_004.fsa	238.98	65	356
B, 279	GM993_E02_250R3_004.fsa	240	65	347
B, 280	GM993_E02_250R3_004.fsa	241.05	100	500
B, 281	GM993_E02_250R3_004.fsa	242.099	82	411
B, 282	GM993_E02_250R3_004.fsa	243.233	68	362
B, 283	GM993_E02_250R3_004.fsa	244.191	50	207
B, 284	GM993_E02_250R3_004.fsa	245.235	31	164
B, 285	GM993_E02_250R3_004.fsa	246.19	40	186
B, 286	GM993_E02_250R3_004.fsa	247.318	102	516
B, 287	GM993_E02_250R3_004.fsa	248.357	119	592
B, 288	GM993_E02_250R3_004.fsa	249.482	56	296
B, 289	GM993_E02_250R3_004.fsa	250.336	97	479
B, 290	GM993_E02_250R3_004.fsa	251.426	129	721
B, 291	GM993_E02_250R3_004.fsa	252.599	24	134
B, 292	GM993_E02_250R3_004.fsa	253.518	50	230
B, 293	GM993_E02_250R3_004.fsa	254.52	101	471
B, 294	GM993_E02_250R3_004.fsa	255.603	82	411
B, 295	GM993_E02_250R3_004.fsa	256.518	507	2992
B, 296	GM993_E02_250R3_004.fsa	257.432	177	1027
B, 297	GM993_E02_250R3_004.fsa	258.178	63	265
B, 298	GM993_E02_250R3_004.fsa	259.09	132	704
B, 299	GM993_E02_250R3_004.fsa	260.169	79	345
B, 300	GM993_E02_250R3_004.fsa	261.185	87	397
B, 301	GM993_E02_250R3_004.fsa	262.285	162	903
B, 302	GM993_E02_250R3_004.fsa	263.217	73	319
B, 303	GM993_E02_250R3_004.fsa	264.148	317	1725
B, 304	GM993_E02_250R3_004.fsa	265.079	19	54
B, 305	GM993_E02_250R3_004.fsa	266.096	166	938
B, 306	GM993_E02_250R3_004.fsa	266.943	39	178
B, 307	GM993_E02_250R3_004.fsa	268.129	145	789
B, 308	GM993_E02_250R3_004.fsa	269.061	37	180
B, 309	GM993_E02_250R3_004.fsa	270.078	203	1157
B, 310	GM993_E02_250R3_004.fsa	271.18	49	235
B, 311	GM993_E02_250R3_004.fsa	272.197	149	757
B, 312	GM993_E02_250R3_004.fsa	273.214	18	70
B, 313	GM993_E02_250R3_004.fsa	274.231	600	3295
B, 314	GM993_E02_250R3_004.fsa	275.164	18	68
B, 315	GM993_E02_250R3_004.fsa	276.182	201	1115
B, 316	GM993_E02_250R3_004.fsa	277.2	29	107
B, 317	GM993_E02_250R3_004.fsa	278.133	446	2352
B, 318	GM993_E02_250R3_004.fsa	279.236	74	369
B, 319	GM993_E02_250R3_004.fsa	280.167	170	908
B, 320	GM993_E02_250R3_004.fsa	281.169	39	193
B, 321	GM993_E02_250R3_004.fsa	282.088	396	2171
B, 322	GM993_E02_250R3_004.fsa	283.257	29	122
B, 323	GM993_E02_250R3_004.fsa	284.175	166	869
B, 324	GM993_E02_250R3_004.fsa	285.093	35	142
B, 325	GM993_E02_250R3_004.fsa	286.094	373	2158
B, 326	GM993_E02_250R3_004.fsa	287.095	77	337
B, 327	GM993_E02_250R3_004.fsa	288.095	184	1043
B, 328	GM993_E02_250R3_004.fsa	289.012	50	212
B, 329	GM993_E02_250R3_004.fsa	290.012	333	1902
B, 330	GM993_E02_250R3_004.fsa	291.096	35	132
B, 331	GM993_E02_250R3_004.fsa	292.095	166	877
B, 332	GM993_E02_250R3_004.fsa	293.011	41	173
B, 333	GM993_E02_250R3_004.fsa	294.177	363	2037
B, 334	GM993_E02_250R3_004.fsa	295.176	39	184
B, 335	GM993_E02_250R3_004.fsa	296.091	222	1224
B, 336	GM993_E02_250R3_004.fsa	297.173	72	351
B, 337	GM993_E02_250R3_004.fsa	298.171	394	2343
B, 338	GM993_E02_250R3_004.fsa	299.086	43	186
B, 339	GM993_E02_250R3_004.fsa	299.834	125	704
B, 340	GM993_E02_250R3_004.fsa	300.998	47	276
B, 341	GM993_E02_250R3_004.fsa	301.997	61	296
B, 342	GM993_E02_250R3_004.fsa	303.08	38	174
B, 343	GM993_E02_250R3_004.fsa	304.249	73	380
B, 344	GM993_E02_250R3_004.fsa	305.168	75	352
B, 345	GM993_E02_250R3_004.fsa	306.424	57	279
B, 346	GM993_E02_250R3_004.fsa	307.262	85	452
B, 347	GM993_E02_250R3_004.fsa	308.185	39	192
B, 348	GM993_E02_250R3_004.fsa	309.277	148	851
B, 349	GM993_E02_250R3_004.fsa	310.034	87	429
B, 350	GM993_E02_250R3_004.fsa	311.213	124	674
B, 351	GM993_E02_250R3_004.fsa	312.31	45	154
B, 352	GM993_E02_250R3_004.fsa	313.408	285	1698
B, 353	GM993_E02_250R3_004.fsa	314.428	104	505
B, 354	GM993_E02_250R3_004.fsa	315.37	45	256
B, 355	GM993_E02_250R3_004.fsa	316.313	70	324
B, 356	GM993_E02_250R3_004.fsa	317.427	265	1638
B, 357	GM993_E02_250R3_004.fsa	318.37	96	523
B, 358	GM993_E02_250R3_004.fsa	319.399	86	451
B, 359	GM993_E02_250R3_004.fsa	320.339	39	140
B, 360	GM993_E02_250R3_004.fsa	321.439	214	1325
B, 361	GM993_E02_250R3_004.fsa	322.453	54	268
B, 362	GM993_E02_250R3_004.fsa	323.636	26	119
B, 363	GM993_E02_250R3_004.fsa	324.649	21	108
B, 364	GM993_E02_250R3_004.fsa	325.577	28	164
B, 365	GM993_E02_250R3_004.fsa	326.588	59	307
B, 366	GM993_E02_250R3_004.fsa	327.683	48	257
B, 367	GM993_E02_250R3_004.fsa	328.777	17	71
B, 368	GM993_E02_250R3_004.fsa	329.702	126	687
B, 369	GM993_E02_250R3_004.fsa	330.794	70	386
B, 370	GM993_E02_250R3_004.fsa	331.718	132	856
B, 371	GM993_E02_250R3_004.fsa	332.724	102	593
B, 372	GM993_E02_250R3_004.fsa	333.814	26	87
B, 373	GM993_E02_250R3_004.fsa	334.987	129	836
B, 374	GM993_E02_250R3_004.fsa	336.075	25	142
B, 375	GM993_E02_250R3_004.fsa	336.911	99	601
B, 376	GM993_E02_250R3_004.fsa	337.997	24	109
B, 377	GM993_E02_250R3_004.fsa	338.999	41	190
B, 378	GM993_E02_250R3_004.fsa	339.917	23	108
B, 379	GM993_E02_250R3_004.fsa	341.092	31	167
B, 380	GM993_E02_250R3_004.fsa	342.017	27	153
B, 381	GM993_E02_250R3_004.fsa	343.025	82	507
B, 382	GM993_E02_250R3_004.fsa	344.118	62	377
B, 383	GM993_E02_250R3_004.fsa	344.958	80	515
B, 384	GM993_E02_250R3_004.fsa	346.05	26	118
B, 385	GM993_E02_250R3_004.fsa	347.143	185	1210
B, 386	GM993_E02_250R3_004.fsa	348.235	54	286
B, 387	GM993_E02_250R3_004.fsa	349.328	105	644
B, 388	GM993_E02_250R3_004.fsa	350.42	162	992
B, 389	GM993_E02_250R3_004.fsa	351.429	56	314
B, 390	GM993_E02_250R3_004.fsa	352.269	69	372
B, 391	GM993_E02_250R3_004.fsa	353.361	120	690
B, 392	GM993_E02_250R3_004.fsa	354.37	33	173
B, 393	GM993_E02_250R3_004.fsa	355.462	94	541
B, 394	GM993_E02_250R3_004.fsa	356.555	79	425
B, 395	GM993_E02_250R3_004.fsa	357.563	48	217
B, 396	GM993_E02_250R3_004.fsa	358.487	86	482
B, 397	GM993_E02_250R3_004.fsa	359.496	65	353
B, 398	GM993_E02_250R3_004.fsa	360.586	142	728
B, 399	GM993_E02_250R3_004.fsa	361.592	371	2225
B, 400	GM993_E02_250R3_004.fsa	362.682	218	1423
B, 401	GM993_E02_250R3_004.fsa	363.52	162	888
B, 402	GM993_E02_250R3_004.fsa	364.527	167	946
B, 403	GM993_E02_250R3_004.fsa	365.282	26	89
B, 404	GM993_E02_250R3_004.fsa	366.121	157	802
B, 405	GM993_E02_250R3_004.fsa	367.296	116	601
B, 406	GM993_E02_250R3_004.fsa	368.388	165	922
B, 407	GM993_E02_250R3_004.fsa	369.312	35	166
B, 408	GM993_E02_250R3_004.fsa	370.32	48	271
B, 409	GM993_E02_250R3_004.fsa	371.581	41	219
B, 410	GM993_E02_250R3_004.fsa	372.506	127	972
B, 411	GM993_E02_250R3_004.fsa	373.347	46	279
B, 412	GM993_E02_250R3_004.fsa	374.104	32	190
B, 413	GM993_E02_250R3_004.fsa	375.367	76	419
B, 414	GM993_E02_250R3_004.fsa	376.461	45	197
B, 415	GM993_E02_250R3_004.fsa	377.135	35	212
B, 416	GM993_E02_250R3_004.fsa	378.314	195	1373
B, 417	GM993_E02_250R3_004.fsa	379.494	29	138
B, 418	GM993_E02_250R3_004.fsa	380.426	18	87
B, 419	GM993_E02_250R3_004.fsa	381.363	34	148
B, 420	GM993_E02_250R3_004.fsa	382.471	32	174
B, 421	GM993_E02_250R3_004.fsa	383.493	24	94
B, 422	GM993_E02_250R3_004.fsa	384.685	45	250
B, 423	GM993_E02_250R3_004.fsa	385.622	24	91
B, 424	GM993_E02_250R3_004.fsa	386.559	52	239
B, 425	GM993_E02_250R3_004.fsa	387.41	16	56
B, 426	GM993_E02_250R3_004.fsa	388.517	71	442
B, 427	GM993_E02_250R3_004.fsa	389.368	13	38
B, 428	GM993_E02_250R3_004.fsa	390.474	39	207
B, 429	GM993_E02_250R3_004.fsa	391.24	16	91
B, 430	GM993_E02_250R3_004.fsa	392.176	18	112
B, 431	GM993_E02_250R3_004.fsa	393.452	21	108
B, 432	GM993_E02_250R3_004.fsa	394.388	46	300
B, 433	GM993_E02_250R3_004.fsa	395.579	26	112
B, 434	GM993_E02_250R3_004.fsa	396.514	11	49
B, 435	GM993_E02_250R3_004.fsa	397.45	17	70
B, 436	GM993_E02_250R3_004.fsa	398.47	60	375
B, 437	GM993_E02_250R3_004.fsa	399.575	20	92
B, 438	GM993_E02_250R3_004.fsa	400.498	34	180
B, 439	GM993_E02_250R3_004.fsa	401.496	46	322
B, 440	GM993_E02_250R3_004.fsa	402.329	31	151
B, 441	GM993_E02_250R3_004.fsa	404.497	133	1289
B, 442	GM993_E02_250R3_004.fsa	406.756	71	520
B, 443	GM993_E02_250R3_004.fsa	407.847	28	166
B, 444	GM993_E02_250R3_004.fsa	408.77	14	77
B, 445	GM993_E02_250R3_004.fsa	409.864	20	71
B, 446	GM993_E02_250R3_004.fsa	411.887	44	291
B, 447	GM993_E02_250R3_004.fsa	412.562	73	503
B, 448	GM993_E02_250R3_004.fsa	413.746	10	25
B, 449	GM993_E02_250R3_004.fsa	414.867	68	433
B, 450	GM993_E02_250R3_004.fsa	415.562	10	48
B, 451	GM993_E02_250R3_004.fsa	416.691	22	72
B, 452	GM993_E02_250R3_004.fsa	417.648	38	123
B, 453	GM993_E02_250R3_004.fsa	418.693	30	71
B, 454	GM993_E02_250R3_004.fsa	419.564	520	2703
B, 455	GM993_E02_250R3_004.fsa	421.621	8525	74195
B, 456	GM993_E02_250R3_004.fsa	422.73	11411	98545
B, 457	GM993_E02_250R3_004.fsa	423.754	1643	10772
B, 458	GM993_E02_250R3_004.fsa	424.862	23	64
B, 459	GM993_E02_250R3_004.fsa	426.055	61	304
B, 460	GM993_E02_250R3_004.fsa	426.736	4	11
B, 461	GM993_E02_250R3_004.fsa	427.418	5	12
B, 462	GM993_E02_250R3_004.fsa	428.44	10	49
B, 463	GM993_E02_250R3_004.fsa	429.802	9	36
B, 464	GM993_E02_250R3_004.fsa	430.397	9	26
B, 465	GM993_E02_250R3_004.fsa	431.418	10	58
B, 466	GM993_E02_250R3_004.fsa	433.885	16	119
B, 467	GM993_E02_250R3_004.fsa	436.009	27	255
B, 468	GM993_E02_250R3_004.fsa	438.048	11	53
B, 469	GM993_E02_250R3_004.fsa	438.981	14	93
B, 470	GM993_E02_250R3_004.fsa	443.024	44	463
B, 471	GM993_E02_250R3_004.fsa	443.889	54	776
B, 472	GM993_E02_250R3_004.fsa	446.489	10	28
B, 473	GM993_E02_250R3_004.fsa	447.79	9	37
B, 474	GM993_E02_250R3_004.fsa	449.962	9	20
B, 475	GM993_E02_250R3_004.fsa	450.745	12	31
B, 476	GM993_E02_250R3_004.fsa	452.225	9	21
B, 477	GM993_E02_250R3_004.fsa	453.358	10	30
B, 478	GM993_E02_250R3_004.fsa	454.055	12	51
B, 479	GM993_E02_250R3_004.fsa	455.103	9	44
B, 480	GM993_E02_250R3_004.fsa	455.714	10	30
B, 481	GM993_E02_250R3_004.fsa	457.287	16	100
B, 482	GM993_E02_250R3_004.fsa	458.161	8	35
B, 483	GM993_E02_250R3_004.fsa	458.861	10	57
B, 484	GM993_E02_250R3_004.fsa	460.609	10	41
B, 485	GM993_E02_250R3_004.fsa	461.393	16	72
B, 486	GM993_E02_250R3_004.fsa	462.178	8	23
B, 487	GM993_E02_250R3_004.fsa	462.876	12	57
B, 488	GM993_E02_250R3_004.fsa	464.01	9	38
B, 489	GM993_E02_250R3_004.fsa	464.884	16	26
B, 490	GM993_E02_250R3_004.fsa	465.321	13	33
B, 491	GM993_E02_250R3_004.fsa	466.107	16	60
B, 492	GM993_E02_250R3_004.fsa	467.945	19	74
B, 493	GM993_E02_250R3_004.fsa	469.26	14	57
B, 494	GM993_E02_250R3_004.fsa	470.224	10	24
B, 495	GM993_E02_250R3_004.fsa	470.839	10	48
B, 496	GM993_E02_250R3_004.fsa	471.453	13	36
B, 497	GM993_E02_250R3_004.fsa	472.244	13	66
B, 498	GM993_E02_250R3_004.fsa	473.123	11	51
B, 499	GM993_E02_250R3_004.fsa	473.563	13	50
B, 500	GM993_E02_250R3_004.fsa	474.971	7	38
B, 501	GM993_E02_250R3_004.fsa	476.469	23	77
B, 502	GM993_E02_250R3_004.fsa	477.351	15	41
B, 503	GM993_E02_250R3_004.fsa	477.792	13	32
B, 504	GM993_E02_250R3_004.fsa	479.47	14	47
B, 505	GM993_E02_250R3_004.fsa	480.445	12	69
B, 506	GM993_E02_250R3_004.fsa	482.049	10	43
B, 507	GM993_E02_250R3_004.fsa	482.584	8	16
B, 508	GM993_E02_250R3_004.fsa	484.547	13	71
B, 509	GM993_E02_250R3_004.fsa	486.067	12	42
B, 510	GM993_E02_250R3_004.fsa	486.782	15	53
B, 511	GM993_E02_250R3_004.fsa	487.767	9	30
B, 512	GM993_E02_250R3_004.fsa	488.483	10	77
B, 513	GM993_E02_250R3_004.fsa	489.917	12	95
B, 514	GM993_E02_250R3_004.fsa	491.622	16	84
B, 515	GM993_E02_250R3_004.fsa	492.79	12	52
B, 516	GM993_E02_250R3_004.fsa	494.859	14	53
B, 517	GM993_E02_250R3_004.fsa	496.3	15	64
B, 518	GM993_E02_250R3_004.fsa	497.382	11	46
B, 519	GM993_E02_250R3_004.fsa	499.006	14	141
B, 520	GM993_E02_250R3_004.fsa	501.159	11	70
B, 521	GM993_E02_250R3_004.fsa	502.052	9	64
B, 522	GM993_E02_250R3_004.fsa	503.843	9	32
B, 523	GM993_E02_250R3_004.fsa	505.911	18	121
B, 524	GM993_E02_250R3_004.fsa	508.623	12	59
B, 525	GM993_E02_250R3_004.fsa	509.984	10	48
B, 526	GM993_E02_250R3_004.fsa	512.627	10	71
B, 527	GM993_E02_250R3_004.fsa	513.542	9	29
B, 528	GM993_E02_250R3_004.fsa	515.684	15	112
B, 529	GM993_E02_250R3_004.fsa	516.621	16	80
B, 530	GM993_E02_250R3_004.fsa	517.934	13	77
B, 531	GM993_E02_250R3_004.fsa	519.061	11	69
B, 532	GM993_E02_250R3_004.fsa	520.274	10	48
B, 533	GM993_E02_250R3_004.fsa	520.914	11	35
B, 534	GM993_E02_250R3_004.fsa	522.011	17	98
B, 535	GM993_E02_250R3_004.fsa	522.742	11	53
B, 536	GM993_E02_250R3_004.fsa	523.655	12	39
B, 537	GM993_E02_250R3_004.fsa	524.295	14	30
B, 538	GM993_E02_250R3_004.fsa	525.757	19	88
B, 539	GM993_E02_250R3_004.fsa	526.761	9	51
B, 540	GM993_E02_250R3_004.fsa	527.401	11	36
B, 541	GM993_E02_250R3_004.fsa	527.857	9	36
B, 542	GM993_E02_250R3_004.fsa	528.679	17	95
B, 543	GM993_E02_250R3_004.fsa	532.241	10	70
B, 544	GM993_E02_250R3_004.fsa	532.88	8	33
B, 545	GM993_E02_250R3_004.fsa	533.884	17	86
B, 546	GM993_E02_250R3_004.fsa	535.436	13	67
B, 547	GM993_E02_250R3_004.fsa	536.349	13	41
B, 548	GM993_E02_250R3_004.fsa	537.353	18	114
B, 549	GM993_E02_250R3_004.fsa	538.266	12	31
B, 550	GM993_E02_250R3_004.fsa	539.087	17	85
B, 551	GM993_E02_250R3_004.fsa	539.909	17	46
B, 552	GM993_E02_250R3_004.fsa	540.747	13	46
B, 553	GM993_E02_250R3_004.fsa	542.619	15	119
B, 554	GM993_E02_250R3_004.fsa	544.215	11	55
B, 555	GM993_E02_250R3_004.fsa	545.437	6	27
B, 556	GM993_E02_250R3_004.fsa	546.473	10	58
B, 557	GM993_E02_250R3_004.fsa	547.228	11	56
B, 558	GM993_E02_250R3_004.fsa	548.267	14	55
B, 559	GM993_E02_250R3_004.fsa	549.403	8	37
B, 560	GM993_E02_250R3_004.fsa	550.161	15	38
B, 561	GM993_E02_250R3_004.fsa	550.92	7	27
B, 562	GM993_E02_250R3_004.fsa	552.631	13	54
B, 563	GM993_E02_250R3_004.fsa	553.392	14	82
B, 564	GM993_E02_250R3_004.fsa	554.823	12	63
B, 565	GM993_E02_250R3_004.fsa	555.683	13	39
B, 566	GM993_E02_250R3_004.fsa	556.736	13	66
B, 567	GM993_E02_250R3_004.fsa	557.407	15	65
B, 568	GM993_E02_250R3_004.fsa	558.174	13	50
B, 569	GM993_E02_250R3_004.fsa	559.423	13	73
B, 570	GM993_E02_250R3_004.fsa	560.574	15	86
B, 571	GM993_E02_250R3_004.fsa	561.533	21	154
B, 572	GM993_E02_250R3_004.fsa	563.165	16	105
B, 573	GM993_E02_250R3_004.fsa	564.415	11	67
B, 574	GM993_E02_250R3_004.fsa	567.891	13	63
B, 575	GM993_E02_250R3_004.fsa	568.763	10	31
B, 576	GM993_E02_250R3_004.fsa	569.15	8	32
B, 577	GM993_E02_250R3_004.fsa	570.121	15	63
B, 578	GM993_E02_250R3_004.fsa	572.261	11	42
B, 579	GM993_E02_250R3_004.fsa	573.528	13	80
B, 580	GM993_E02_250R3_004.fsa	574.016	11	40
B, 581	GM993_E02_250R3_004.fsa	575.777	18	94
B, 582	GM993_E02_250R3_004.fsa	576.462	13	31
B, 583	GM993_E02_250R3_004.fsa	578.524	21	207
B, 584	GM993_E02_250R3_004.fsa	579.508	20	161
B, 585	GM993_E02_250R3_004.fsa	580.198	23	143
B, 586	GM993_E02_250R3_004.fsa	582.078	11	43
B, 587	GM993_E02_250R3_004.fsa	583.17	8	26
B, 588	GM993_E02_250R3_004.fsa	583.866	9	37
B, 589	GM993_E02_250R3_004.fsa	586.657	40	591
B, 590	GM993_E02_250R3_004.fsa	588.259	16	47
B, 591	GM993_E02_250R3_004.fsa	589.764	20	167
B, 592	GM993_E02_250R3_004.fsa	592.18	11	39
B, 593	GM993_E02_250R3_004.fsa	593.594	26	212
B, 594	GM993_E02_250R3_004.fsa	594.707	27	109
B, 595	GM993_E02_250R3_004.fsa	597.857	11	55
B, 596	GM993_E02_250R3_004.fsa	598.672	9	33
B, 597	GM993_E02_250R3_004.fsa	599.693	8	27
B, 598	GM993_E02_250R3_004.fsa	601.708	9	41
B, 599	GM993_E02_250R3_004.fsa	602.714	14	51
B, 600	GM993_E02_250R3_004.fsa	605.025	11	80
B, 601	GM993_E02_250R3_004.fsa	608.744	11	41
B, 602	GM993_E02_250R3_004.fsa	610.352	12	68
B, 603	GM993_E02_250R3_004.fsa	610.955	6	31
B, 604	GM993_E02_250R3_004.fsa	611.859	8	44
B, 605	GM993_E02_250R3_004.fsa	612.764	15	63
B, 606	GM993_E02_250R3_004.fsa	613.668	9	27
B, 607	GM993_E02_250R3_004.fsa	616.382	10	36
B, 608	GM993_E02_250R3_004.fsa	618.392	17	60
B, 609	GM993_E02_250R3_004.fsa	620.101	12	102
B, 610	GM993_E02_250R3_004.fsa	621.206	11	41
B, 611	GM993_E02_250R3_004.fsa	622.613	12	98
B, 612	GM993_E02_250R3_004.fsa	623.819	15	48
B, 613	GM993_E02_250R3_004.fsa	625.327	9	48
B, 614	GM993_E02_250R3_004.fsa	626.633	14	53
B, 615	GM993_E02_250R3_004.fsa	627.437	7	26
B, 616	GM993_E02_250R3_004.fsa	628.342	10	46
B, 617	GM993_E02_250R3_004.fsa	631.156	15	71
B, 618	GM993_E02_250R3_004.fsa	632.161	11	50
B, 619	GM993_E02_250R3_004.fsa	634.07	16	106
B, 620	GM993_E02_250R3_004.fsa	635.678	15	72
B, 621	GM993_E02_250R3_004.fsa	636.482	13	56
B, 622	GM993_E02_250R3_004.fsa	638.191	15	84
B, 623	GM993_E02_250R3_004.fsa	639.196	12	53
B, 624	GM993_E02_250R3_004.fsa	640	11	30
B, 625	GM993_E02_250R3_004.fsa	641.407	14	97
B, 626	GM993_E02_250R3_004.fsa	642.613	17	90
B, 627	GM993_E02_250R3_004.fsa	645.226	14	107
B, 628	GM993_E02_250R3_004.fsa	647.337	12	98
B, 629	GM993_E02_250R3_004.fsa	648.744	13	65
B, 630	GM993_E02_250R3_004.fsa	650.151	13	65
B, 631	GM993_E02_250R3_004.fsa	651.156	16	78
B, 632	GM993_E02_250R3_004.fsa	652.161	13	102
B, 633	GM993_E02_250R3_004.fsa	653.97	13	57
B, 634	GM993_E02_250R3_004.fsa	654.372	13	30
B, 635	GM993_E02_250R3_004.fsa	655.276	14	71
B, 636	GM993_E02_250R3_004.fsa	656.482	16	99
B, 637	GM993_E02_250R3_004.fsa	657.688	17	49
B, 638	GM993_E02_250R3_004.fsa	658.794	16	86
B, 639	GM993_E02_250R3_004.fsa	660.503	13	80
B, 640	GM993_E02_250R3_004.fsa	662.01	13	59
B, 641	GM993_E02_250R3_004.fsa	663.618	14	84
B, 642	GM993_E02_250R3_004.fsa	665.025	11	63
B, 643	GM993_E02_250R3_004.fsa	666.432	12	55
B, 644	GM993_E02_250R3_004.fsa	667.739	12	53
B, 645	GM993_E02_250R3_004.fsa	668.844	14	72
B, 646	GM993_E02_250R3_004.fsa	669.749	10	66
B, 647	GM993_E02_250R3_004.fsa	670.452	15	62
B, 648	GM993_E02_250R3_004.fsa	671.859	17	167
B, 649	GM993_E02_250R3_004.fsa	673.668	12	86
B, 650	GM993_E02_250R3_004.fsa	677.186	20	85
B, 651	GM993_E02_250R3_004.fsa	678.191	15	78
B, 652	GM993_E02_250R3_004.fsa	679.497	13	99
B, 653	GM993_E02_250R3_004.fsa	680.603	18	67
B, 654	GM993_E02_250R3_004.fsa	681.407	11	37
B, 655	GM993_E02_250R3_004.fsa	683.618	13	71
B, 656	GM993_E02_250R3_004.fsa	684.824	13	71
B, 657	GM993_E02_250R3_004.fsa	685.628	10	34
B, 658	GM993_E02_250R3_004.fsa	686.834	12	61
B, 659	GM993_E02_250R3_004.fsa	687.739	17	49
B, 660	GM993_E02_250R3_004.fsa	688.543	7	36
B, 661	GM993_E02_250R3_004.fsa	689.749	7	23
B, 662	GM993_E02_250R3_004.fsa	690.854	13	53
B, 663	GM993_E02_250R3_004.fsa	691.759	14	81
B, 664	GM993_E02_250R3_004.fsa	692.663	19	59
B, 665	GM993_E02_250R3_004.fsa	693.668	17	57
B, 666	GM993_E02_250R3_004.fsa	694.472	20	82
B, 667	GM993_E02_250R3_004.fsa	695.276	11	24
B, 668	GM993_E02_250R3_004.fsa	696.985	17	147
B, 669	GM993_E02_250R3_004.fsa	698.191	13	68
B, 670	GM993_E02_250R3_004.fsa	699.297	12	48
B, 671	GM993_E02_250R3_004.fsa	701.608	7	51
B, 672	GM993_E02_250R3_004.fsa	702.814	12	71
B, 673	GM993_E02_250R3_004.fsa	703.819	10	46
B, 674	GM993_E02_250R3_004.fsa	705.226	15	44
B, 675	GM993_E02_250R3_004.fsa	706.432	18	81
B, 676	GM993_E02_250R3_004.fsa	707.236	14	53
B, 677	GM993_E02_250R3_004.fsa	708.342	12	56
B, 678	GM993_E02_250R3_004.fsa	708.945	9	82
B, 679	GM993_E02_250R3_004.fsa	710.754	16	87
B, 680	GM993_E02_250R3_004.fsa	712.161	13	65
B, 681	GM993_E02_250R3_004.fsa	713.166	18	73
B, 682	GM993_E02_250R3_004.fsa	714.07	15	53
B, 683	GM993_E02_250R3_004.fsa	715.075	12	63
B, 684	GM993_E02_250R3_004.fsa	715.879	16	55
B, 685	GM993_E02_250R3_004.fsa	717.387	12	59
B, 686	GM993_E02_250R3_004.fsa	719.598	9	43
B, 687	GM993_E02_250R3_004.fsa	720.703	14	65
B, 688	GM993_E02_250R3_004.fsa	721.508	10	39
B, 689	GM993_E02_250R3_004.fsa	722.412	13	74
B, 690	GM993_E02_250R3_004.fsa	723.92	15	94
B, 691	GM993_E02_250R3_004.fsa	726.834	12	45
B, 692	GM993_E02_250R3_004.fsa	727.94	13	66
B, 693	GM993_E02_250R3_004.fsa	730.754	19	48
B, 694	GM993_E02_250R3_004.fsa	731.759	9	44
B, 695	GM993_E02_250R3_004.fsa	732.462	13	42
B, 696	GM993_E02_250R3_004.fsa	735.176	18	153
B, 697	GM993_E02_250R3_004.fsa	737.688	12	78
B, 698	GM993_E02_250R3_004.fsa	739.297	13	38
B, 699	GM993_E02_250R3_004.fsa	740.402	17	43
B, 700	GM993_E02_250R3_004.fsa	742.312	10	49
B, 701	GM993_E02_250R3_004.fsa	743.719	14	31
B, 702	GM993_E02_250R3_004.fsa	744.623	9	77
B, 703	GM993_E02_250R3_004.fsa	745.729	10	36
B, 704	GM993_E02_250R3_004.fsa	746.935	13	34
B, 705	GM993_E02_250R3_004.fsa	747.638	16	46
B, 706	GM993_E02_250R3_004.fsa	750.452	12	115
B, 707	GM993_E02_250R3_004.fsa	751.759	14	59
B, 708	GM993_E02_250R3_004.fsa	753.166	8	19
B, 709	GM993_E02_250R3_004.fsa	756.985	14	78
B, 710	GM993_E02_250R3_004.fsa	757.487	15	103
B, 711	GM993_E02_250R3_004.fsa	758.794	12	57
B, 712	GM993_E02_250R3_004.fsa	760.503	12	52
B, 713	GM993_E02_250R3_004.fsa	761.005	11	46
B, 714	GM993_E02_250R3_004.fsa	761.91	15	109
B, 715	GM993_E02_250R3_004.fsa	763.618	14	69
B, 716	GM993_E02_250R3_004.fsa	765.126	9	34
B, 717	GM993_E02_250R3_004.fsa	766.03	12	29
B, 718	GM993_E02_250R3_004.fsa	767.839	10	64
B, 719	GM993_E02_250R3_004.fsa	770.352	9	45
B, 720	GM993_E02_250R3_004.fsa	771.457	10	36
B, 721	GM993_E02_250R3_004.fsa	772.161	11	34
B, 722	GM993_E02_250R3_004.fsa	773.769	16	95
B, 723	GM993_E02_250R3_004.fsa	775.477	12	56
B, 724	GM993_E02_250R3_004.fsa	776.482	19	62
B, 725	GM993_E02_250R3_004.fsa	778.191	10	86
B, 726	GM993_E02_250R3_004.fsa	780.402	14	80
B, 727	GM993_E02_250R3_004.fsa	781.608	14	80
B, 728	GM993_E02_250R3_004.fsa	782.814	14	49
B, 729	GM993_E02_250R3_004.fsa	783.92	12	71
B, 730	GM993_E02_250R3_004.fsa	784.824	8	22
B, 731	GM993_E02_250R3_004.fsa	785.628	17	51
G, 1	GM993_E02_250R3_004.fsa	100.951	263	1535
G, 2	GM993_E02_250R3_004.fsa	101.899	361	4408
G, 3	GM993_E02_250R3_004.fsa	103.788	281	1719
G, 4	GM993_E02_250R3_004.fsa	104.823	1802	12222
G, 5	GM993_E02_250R3_004.fsa	105.667	4020	17823
G, 6	GM993_E02_250R3_004.fsa	107.069	73	387
G, 7	GM993_E02_250R3_004.fsa	421.024	63	254
G, 8	GM993_E02_250R3_004.fsa	421.963	131	743
G, 9	GM993_E02_250R3_004.fsa	423.157	100	399
Y, 1	GM993_E02_250R3_004.fsa		55	270
Y, 2	GM993_E02_250R3_004.fsa		53	258
Y, 3	GM993_E02_250R3_004.fsa		50	288
Y, 4	GM993_E02_250R3_004.fsa		52	402
Y, 5	GM993_E02_250R3_004.fsa		52	379
Y, 6	GM993_E02_250R3_004.fsa		55	303
Y, 7	GM993_E02_250R3_004.fsa		53	182
Y, 8	GM993_E02_250R3_004.fsa		62	300
Y, 9	GM993_E02_250R3_004.fsa		58	293
Y, 10	GM993_E02_250R3_004.fsa		50	337
Y, 11	GM993_E02_250R3_004.fsa	19.8658	53	449
Y, 12	GM993_E02_250R3_004.fsa	25.2629	52	214
Y, 13	GM993_E02_250R3_004.fsa	29.4256	55	415
Y, 14	GM993_E02_250R3_004.fsa	33.1408	56	247
Y, 15	GM993_E02_250R3_004.fsa	36.4529	62	266
Y, 16	GM993_E02_250R3_004.fsa	42.4907	54	284
Y, 17	GM993_E02_250R3_004.fsa	50.0936	50	261
Y, 18	GM993_E02_250R3_004.fsa	53.3151	61	434
Y, 19	GM993_E02_250R3_004.fsa	55.9529	51	222
Y, 20	GM993_E02_250R3_004.fsa	59.4161	59	263
Y, 21	GM993_E02_250R3_004.fsa	66.4041	51	211
Y, 22	GM993_E02_250R3_004.fsa	68.7745	70	317
Y, 23	GM993_E02_250R3_004.fsa	73.3685	76	430
Y, 24	GM993_E02_250R3_004.fsa	83.2113	54	223
Y, 25	GM993_E02_250R3_004.fsa	84.6239	53	186
Y, 26	GM993_E02_250R3_004.fsa	89.3145	63	311
Y, 27	GM993_E02_250R3_004.fsa	92.4885	52	302
Y, 28	GM993_E02_250R3_004.fsa	100.285	509	2932
Y, 29	GM993_E02_250R3_004.fsa	101.52	454	3234
Y, 30	GM993_E02_250R3_004.fsa	104.259	11272	33342
Y, 31	GM993_E02_250R3_004.fsa	105.385	10267	30170
Y, 32	GM993_E02_250R3_004.fsa	106.509	147	594
Y, 33	GM993_E02_250R3_004.fsa	110.413	59	358
Y, 34	GM993_E02_250R3_004.fsa	114.089	55	319
Y, 35	GM993_E02_250R3_004.fsa	126.855	51	194
Y, 36	GM993_E02_250R3_004.fsa	127.999	57	325
Y, 37	GM993_E02_250R3_004.fsa	133.992	61	215
Y, 38	GM993_E02_250R3_004.fsa	144.219	52	189
Y, 39	GM993_E02_250R3_004.fsa	163.789	51	214
Y, 40	GM993_E02_250R3_004.fsa	167.834	71	359
Y, 41	GM993_E02_250R3_004.fsa	175.371	70	207
Y, 42	GM993_E02_250R3_004.fsa	180.088	61	306
Y, 43	GM993_E02_250R3_004.fsa	191.083	51	598
Y, 44	GM993_E02_250R3_004.fsa	195.023	56	272
Y, 45	GM993_E02_250R3_004.fsa	213.828	67	614
Y, 46	GM993_E02_250R3_004.fsa	215.044	64	268
Y, 47	GM993_E02_250R3_004.fsa	216.001	60	303
Y, 48	GM993_E02_250R3_004.fsa	218.435	62	379
Y, 49	GM993_E02_250R3_004.fsa	222.3	53	278
Y, 50	GM993_E02_250R3_004.fsa	225.281	50	276
Y, 51	GM993_E02_250R3_004.fsa	226.473	57	173
Y, 52	GM993_E02_250R3_004.fsa	239.915	65	325
Y, 53	GM993_E02_250R3_004.fsa	261.777	50	309
Y, 54	GM993_E02_250R3_004.fsa	269.908	67	221
Y, 55	GM993_E02_250R3_004.fsa	274.231	54	151
Y, 56	GM993_E02_250R3_004.fsa	277.964	50	221
Y, 57	GM993_E02_250R3_004.fsa	298.171	53	327
Y, 58	GM993_E02_250R3_004.fsa	300	66	381
Y, 59	GM993_E02_250R3_004.fsa	307.346	52	243
Y, 60	GM993_E02_250R3_004.fsa	338.999	56	176
Y, 61	GM993_E02_250R3_004.fsa	339.917	55	618
Y, 62	GM993_E02_250R3_004.fsa	344.118	65	318
Y, 63	GM993_E02_250R3_004.fsa	360.67	60	318
Y, 64	GM993_E02_250R3_004.fsa	361.341	60	256
Y, 65	GM993_E02_250R3_004.fsa	380.085	50	568
Y, 66	GM993_E02_250R3_004.fsa	388.857	56	227
Y, 67	GM993_E02_250R3_004.fsa	419.651	56	238
Y, 68	GM993_E02_250R3_004.fsa	421.707	297	2106
Y, 69	GM993_E02_250R3_004.fsa	422.986	347	2668
Y, 70	GM993_E02_250R3_004.fsa	423.668	74	412
Y, 71	GM993_E02_250R3_004.fsa	464.884	54	196
Y, 72	GM993_E02_250R3_004.fsa	489.917	54	291
Y, 73	GM993_E02_250R3_004.fsa	492.431	57	184
Y, 74	GM993_E02_250R3_004.fsa	499.548	56	378
Y, 75	GM993_E02_250R3_004.fsa	501.248	54	343
Y, 76	GM993_E02_250R3_004.fsa	539.909	66	477
Y, 77	GM993_E02_250R3_004.fsa	561.533	58	279
Y, 78	GM993_E02_250R3_004.fsa	567.891	55	272
Y, 79	GM993_E02_250R3_004.fsa	613.467	50	384
Y, 80	GM993_E02_250R3_004.fsa	679.698	52	232
Y, 81	GM993_E02_250R3_004.fsa	706.834	53	348
Y, 82	GM993_E02_250R3_004.fsa	709.347	51	215
R, 1	GM993_E02_250R3_004.fsa		52	277
R, 2	GM993_E02_250R3_004.fsa		57	421
R, 3	GM993_E02_250R3_004.fsa		50	158
R, 4	GM993_E02_250R3_004.fsa		50	189
R, 5	GM993_E02_250R3_004.fsa		53	226
R, 6	GM993_E02_250R3_004.fsa		63	367
R, 7	GM993_E02_250R3_004.fsa		53	325
R, 8	GM993_E02_250R3_004.fsa		56	283
R, 9	GM993_E02_250R3_004.fsa		51	308
R, 10	GM993_E02_250R3_004.fsa		62	197
R, 11	GM993_E02_250R3_004.fsa	22.523	56	317
R, 12	GM993_E02_250R3_004.fsa	24.1193	50	279
R, 13	GM993_E02_250R3_004.fsa	35.6999	57	352
R, 14	GM993_E02_250R3_004.fsa	55.2483	62	270
R, 15	GM993_E02_250R3_004.fsa	57.35	52	154
R, 16	GM993_E02_250R3_004.fsa	63.6172	51	364
R, 17	GM993_E02_250R3_004.fsa	67.6901	52	301
R, 18	GM993_E02_250R3_004.fsa	69.6591	52	302
R, 19	GM993_E02_250R3_004.fsa	98.984	59	254
R, 20	GM993_E02_250R3_004.fsa	101.046	287	1560
R, 21	GM993_E02_250R3_004.fsa	102.561	326	3124
R, 22	GM993_E02_250R3_004.fsa	102.939	316	2357
R, 23	GM993_E02_250R3_004.fsa	103.882	321	1407
R, 24	GM993_E02_250R3_004.fsa	104.823	2282	15136
R, 25	GM993_E02_250R3_004.fsa	105.573	5514	17358
R, 26	GM993_E02_250R3_004.fsa	110.228	52	246
R, 27	GM993_E02_250R3_004.fsa	111.52	53	245
R, 28	GM993_E02_250R3_004.fsa	115.953	56	259
R, 29	GM993_E02_250R3_004.fsa	141.796	54	276
R, 30	GM993_E02_250R3_004.fsa	145.116	50	193
R, 31	GM993_E02_250R3_004.fsa	151.216	52	272
R, 32	GM993_E02_250R3_004.fsa	153.278	53	200
R, 33	GM993_E02_250R3_004.fsa	175.808	61	280
R, 34	GM993_E02_250R3_004.fsa	178.953	65	158
R, 35	GM993_E02_250R3_004.fsa	181.235	63	357
R, 36	GM993_E02_250R3_004.fsa	183.086	51	267
R, 37	GM993_E02_250R3_004.fsa	190.119	52	326
R, 38	GM993_E02_250R3_004.fsa	212.712	64	206
R, 39	GM993_E02_250R3_004.fsa	266.011	52	173
R, 40	GM993_E02_250R3_004.fsa	271.264	51	347
R, 41	GM993_E02_250R3_004.fsa	272.96	50	222
R, 42	GM993_E02_250R3_004.fsa	283.34	56	240
R, 43	GM993_E02_250R3_004.fsa	320.339	50	430
R, 44	GM993_E02_250R3_004.fsa	333.395	65	211
R, 45	GM993_E02_250R3_004.fsa	378.399	55	443
R, 46	GM993_E02_250R3_004.fsa	380.767	60	293
R, 47	GM993_E02_250R3_004.fsa	416.257	54	341
R, 48	GM993_E02_250R3_004.fsa	421.024	71	253
R, 49	GM993_E02_250R3_004.fsa	421.963	140	756
R, 50	GM993_E02_250R3_004.fsa	423.327	50	238
R, 51	GM993_E02_250R3_004.fsa	427.844	55	89
R, 52	GM993_E02_250R3_004.fsa	437.963	55	164
R, 53	GM993_E02_250R3_004.fsa	447.79	52	235
R, 54	GM993_E02_250R3_004.fsa	497.652	72	269
R, 55	GM993_E02_250R3_004.fsa	502.231	68	176
R, 56	GM993_E02_250R3_004.fsa	574.798	50	285
R, 57	GM993_E02_250R3_004.fsa	615.678	50	206
R, 58	GM993_E02_250R3_004.fsa	624.221	50	199
R, 59	GM993_E02_250R3_004.fsa	627.337	52	265
R, 60	GM993_E02_250R3_004.fsa	712.261	52	285
R, 61	GM993_E02_250R3_004.fsa	745.226	50	259
R, 62	GM993_E02_250R3_004.fsa	771.256	50	176
R, 63	GM993_E02_250R3_004.fsa	777.286	50	184
O, 1	GM993_E02_250R3_004.fsa	20	1604	17198
O, 2	GM993_E02_250R3_004.fsa	40	1427	11213
O, 3	GM993_E02_250R3_004.fsa	60	2693	15907
O, 4	GM993_E02_250R3_004.fsa	80	1862	10700
O, 5	GM993_E02_250R3_004.fsa	100	2931	15291
O, 6	GM993_E02_250R3_004.fsa	105.573	1035	2883
O, 7	GM993_E02_250R3_004.fsa	114	3340	17309
O, 8	GM993_E02_250R3_004.fsa	120	2626	13752
O, 9	GM993_E02_250R3_004.fsa	140	2102	10818
O, 10	GM993_E02_250R3_004.fsa	160	2282	11652
O, 11	GM993_E02_250R3_004.fsa	180	2832	14124
O, 12	GM993_E02_250R3_004.fsa	200	2247	11564
O, 13	GM993_E02_250R3_004.fsa	214	2333	12090
O, 14	GM993_E02_250R3_004.fsa	220	1848	10159
O, 15	GM993_E02_250R3_004.fsa	240	2835	15509
O, 16	GM993_E02_250R3_004.fsa	250	1378	7613
O, 17	GM993_E02_250R3_004.fsa	260	2156	12449
O, 18	GM993_E02_250R3_004.fsa	280	2396	14225
O, 19	GM993_E02_250R3_004.fsa	300	2365	14664
O, 20	GM993_E02_250R3_004.fsa	314	1537	9693
O, 21	GM993_E02_250R3_004.fsa	320	1701	11108
O, 22	GM993_E02_250R3_004.fsa	340	2082	14090
O, 23	GM993_E02_250R3_004.fsa	360	1694	11927
O, 24	GM993_E02_250R3_004.fsa	380	1195	8976
O, 25	GM993_E02_250R3_004.fsa	400	1662	12530
O, 26	GM993_E02_250R3_004.fsa	414	1580	12266
O, 27	GM993_E02_250R3_004.fsa	420	1475	11536
O, 28	GM993_E02_250R3_004.fsa	440	1695	14561
O, 29	GM993_E02_250R3_004.fsa	460	1870	16086
O, 30	GM993_E02_250R3_004.fsa	480	1813	16150
O, 31	GM993_E02_250R3_004.fsa	500	825	7377
O, 32	GM993_E02_250R3_004.fsa	514	890	8032
O, 33	GM993_E02_250R3_004.fsa	520	1967	17737
O, 34	GM993_E02_250R3_004.fsa	540	1581	14910
O, 35	GM993_E02_250R3_004.fsa	560	1011	9842
O, 36	GM993_E02_250R3_004.fsa	580	1553	15333
O, 37	GM993_E02_250R3_004.fsa	600	989	9907

## Sheet: 250R4
Dye/Sample Peak	Sample File Name	Size	Height	Area in Point
B, 1	GM993_F02_250R4_003.fsa		12	56
B, 2	GM993_F02_250R4_003.fsa		12	39
B, 3	GM993_F02_250R4_003.fsa		13	66
B, 4	GM993_F02_250R4_003.fsa		4	13
B, 5	GM993_F02_250R4_003.fsa		12	46
B, 6	GM993_F02_250R4_003.fsa		10	72
B, 7	GM993_F02_250R4_003.fsa		9	52
B, 8	GM993_F02_250R4_003.fsa		11	45
B, 9	GM993_F02_250R4_003.fsa		8	35
B, 10	GM993_F02_250R4_003.fsa		9	95
B, 11	GM993_F02_250R4_003.fsa		9	49
B, 12	GM993_F02_250R4_003.fsa		16	77
B, 13	GM993_F02_250R4_003.fsa		5	25
B, 14	GM993_F02_250R4_003.fsa		9	32
B, 15	GM993_F02_250R4_003.fsa		11	54
B, 16	GM993_F02_250R4_003.fsa		8	61
B, 17	GM993_F02_250R4_003.fsa		16	110
B, 18	GM993_F02_250R4_003.fsa		10	31
B, 19	GM993_F02_250R4_003.fsa		16	116
B, 20	GM993_F02_250R4_003.fsa		15	94
B, 21	GM993_F02_250R4_003.fsa		10	48
B, 22	GM993_F02_250R4_003.fsa		18	97
B, 23	GM993_F02_250R4_003.fsa		17	59
B, 24	GM993_F02_250R4_003.fsa		21	146
B, 25	GM993_F02_250R4_003.fsa		13	60
B, 26	GM993_F02_250R4_003.fsa		11	36
B, 27	GM993_F02_250R4_003.fsa		14	64
B, 28	GM993_F02_250R4_003.fsa		13	81
B, 29	GM993_F02_250R4_003.fsa		10	57
B, 30	GM993_F02_250R4_003.fsa		18	54
B, 31	GM993_F02_250R4_003.fsa		10	58
B, 32	GM993_F02_250R4_003.fsa		15	66
B, 33	GM993_F02_250R4_003.fsa		13	43
B, 34	GM993_F02_250R4_003.fsa		13	119
B, 35	GM993_F02_250R4_003.fsa		14	54
B, 36	GM993_F02_250R4_003.fsa		12	72
B, 37	GM993_F02_250R4_003.fsa		13	67
B, 38	GM993_F02_250R4_003.fsa		15	59
B, 39	GM993_F02_250R4_003.fsa		14	75
B, 40	GM993_F02_250R4_003.fsa		10	60
B, 41	GM993_F02_250R4_003.fsa		13	60
B, 42	GM993_F02_250R4_003.fsa		13	40
B, 43	GM993_F02_250R4_003.fsa		15	96
B, 44	GM993_F02_250R4_003.fsa		18	113
B, 45	GM993_F02_250R4_003.fsa		12	62
B, 46	GM993_F02_250R4_003.fsa		16	63
B, 47	GM993_F02_250R4_003.fsa		10	45
B, 48	GM993_F02_250R4_003.fsa		5	24
B, 49	GM993_F02_250R4_003.fsa		16	80
B, 50	GM993_F02_250R4_003.fsa		9	29
B, 51	GM993_F02_250R4_003.fsa		12	33
B, 52	GM993_F02_250R4_003.fsa		29	426
B, 53	GM993_F02_250R4_003.fsa		16	84
B, 54	GM993_F02_250R4_003.fsa		17	191
B, 55	GM993_F02_250R4_003.fsa		7	25
B, 56	GM993_F02_250R4_003.fsa		16	34
B, 57	GM993_F02_250R4_003.fsa		11	40
B, 58	GM993_F02_250R4_003.fsa		12	82
B, 59	GM993_F02_250R4_003.fsa		13	89
B, 60	GM993_F02_250R4_003.fsa		19	57
B, 61	GM993_F02_250R4_003.fsa		19	30
B, 62	GM993_F02_250R4_003.fsa		14	84
B, 63	GM993_F02_250R4_003.fsa		9	62
B, 64	GM993_F02_250R4_003.fsa		13	34
B, 65	GM993_F02_250R4_003.fsa		9	34
B, 66	GM993_F02_250R4_003.fsa		17	235
B, 67	GM993_F02_250R4_003.fsa		16	50
B, 68	GM993_F02_250R4_003.fsa		10	73
B, 69	GM993_F02_250R4_003.fsa		40	290
B, 70	GM993_F02_250R4_003.fsa	0.5333	31	192
B, 71	GM993_F02_250R4_003.fsa	3.0667	24	224
B, 72	GM993_F02_250R4_003.fsa	4.5333	204	1307
B, 73	GM993_F02_250R4_003.fsa	5.8667	38	208
B, 74	GM993_F02_250R4_003.fsa	9.6	95	640
B, 75	GM993_F02_250R4_003.fsa	11.0667	301	1629
B, 76	GM993_F02_250R4_003.fsa	13.2	246	1862
B, 77	GM993_F02_250R4_003.fsa	15.6	207	1165
B, 78	GM993_F02_250R4_003.fsa	16.9333	13	43
B, 79	GM993_F02_250R4_003.fsa	18.2667	26	91
B, 80	GM993_F02_250R4_003.fsa	20.1492	153	874
B, 81	GM993_F02_250R4_003.fsa	21.7753	459	2704
B, 82	GM993_F02_250R4_003.fsa	25.2263	180	1044
B, 83	GM993_F02_250R4_003.fsa	28.2783	615	3358
B, 84	GM993_F02_250R4_003.fsa	29.766	858	5338
B, 85	GM993_F02_250R4_003.fsa	32.4083	1001	7073
B, 86	GM993_F02_250R4_003.fsa	34.7196	185	960
B, 87	GM993_F02_250R4_003.fsa	36.5992	532	2796
B, 88	GM993_F02_250R4_003.fsa	38.4382	310	1550
B, 89	GM993_F02_250R4_003.fsa	41.0203	464	4010
B, 90	GM993_F02_250R4_003.fsa	42.2558	569	5721
B, 91	GM993_F02_250R4_003.fsa	44.0308	125	609
B, 92	GM993_F02_250R4_003.fsa	45.2362	718	4077
B, 93	GM993_F02_250R4_003.fsa	47.2905	413	2726
B, 94	GM993_F02_250R4_003.fsa	49.5212	352	2664
B, 95	GM993_F02_250R4_003.fsa	51.2974	212	1120
B, 96	GM993_F02_250R4_003.fsa	52.0212	255	1688
B, 97	GM993_F02_250R4_003.fsa	53.3542	646	3327
B, 98	GM993_F02_250R4_003.fsa	54.6726	125	633
B, 99	GM993_F02_250R4_003.fsa	55.8769	403	2274
B, 100	GM993_F02_250R4_003.fsa	57.9561	280	1661
B, 101	GM993_F02_250R4_003.fsa	59.3225	1132	5550
B, 102	GM993_F02_250R4_003.fsa	60.599	91	883
B, 103	GM993_F02_250R4_003.fsa	62.5883	622	3006
B, 104	GM993_F02_250R4_003.fsa	64.2704	99	489
B, 105	GM993_F02_250R4_003.fsa	65.3546	82	373
B, 106	GM993_F02_250R4_003.fsa	66.2391	270	1179
B, 107	GM993_F02_250R4_003.fsa	67.2193	176	627
B, 108	GM993_F02_250R4_003.fsa	68.0015	249	1023
B, 109	GM993_F02_250R4_003.fsa	68.9767	604	2756
B, 110	GM993_F02_250R4_003.fsa	69.9493	648	2956
B, 111	GM993_F02_250R4_003.fsa	70.8222	43	139
B, 112	GM993_F02_250R4_003.fsa	71.9828	408	2984
B, 113	GM993_F02_250R4_003.fsa	73.332	431	2397
B, 114	GM993_F02_250R4_003.fsa	74.58	267	1301
B, 115	GM993_F02_250R4_003.fsa	76.3961	788	5422
B, 116	GM993_F02_250R4_003.fsa	77.8232	57	211
B, 117	GM993_F02_250R4_003.fsa	78.7713	35	158
B, 118	GM993_F02_250R4_003.fsa	80.1892	318	2368
B, 119	GM993_F02_250R4_003.fsa	82.0783	379	1577
B, 120	GM993_F02_250R4_003.fsa	83.2097	474	2867
B, 121	GM993_F02_250R4_003.fsa	84.0573	395	2339
B, 122	GM993_F02_250R4_003.fsa	85.7499	409	1956
B, 123	GM993_F02_250R4_003.fsa	86.6887	872	3915
B, 124	GM993_F02_250R4_003.fsa	88.0013	186	869
B, 125	GM993_F02_250R4_003.fsa	89.2183	675	3083
B, 126	GM993_F02_250R4_003.fsa	90.3401	406	1771
B, 127	GM993_F02_250R4_003.fsa	91.5537	215	1020
B, 128	GM993_F02_250R4_003.fsa	92.3929	218	995
B, 129	GM993_F02_250R4_003.fsa	93.1381	191	916
B, 130	GM993_F02_250R4_003.fsa	94.3476	567	2766
B, 131	GM993_F02_250R4_003.fsa	95.2769	598	3059
B, 132	GM993_F02_250R4_003.fsa	96.4833	169	677
B, 133	GM993_F02_250R4_003.fsa	97.5028	680	2824
B, 134	GM993_F02_250R4_003.fsa	98.6136	210	722
B, 135	GM993_F02_250R4_003.fsa	100.567	22404	118982
B, 136	GM993_F02_250R4_003.fsa	101.791	22206	125789
B, 137	GM993_F02_250R4_003.fsa	104.228	30367	204257
B, 138	GM993_F02_250R4_003.fsa	105.347	30367	217231
B, 139	GM993_F02_250R4_003.fsa	106.556	5797	25354
B, 140	GM993_F02_250R4_003.fsa	109.607	309	1695
B, 141	GM993_F02_250R4_003.fsa	110.71	300	1217
B, 142	GM993_F02_250R4_003.fsa	111.535	36	79
B, 143	GM993_F02_250R4_003.fsa	112.815	478	2368
B, 144	GM993_F02_250R4_003.fsa	113.636	66	234
B, 145	GM993_F02_250R4_003.fsa	114.8	50	257
B, 146	GM993_F02_250R4_003.fsa	115.864	46	211
B, 147	GM993_F02_250R4_003.fsa	117.012	367	1707
B, 148	GM993_F02_250R4_003.fsa	118.158	113	475
B, 149	GM993_F02_250R4_003.fsa	119.299	298	1381
B, 150	GM993_F02_250R4_003.fsa	120.438	112	494
B, 151	GM993_F02_250R4_003.fsa	121.576	388	1946
B, 152	GM993_F02_250R4_003.fsa	122.714	274	1701
B, 153	GM993_F02_250R4_003.fsa	123.765	556	2838
B, 154	GM993_F02_250R4_003.fsa	124.729	186	861
B, 155	GM993_F02_250R4_003.fsa	125.868	413	1832
B, 156	GM993_F02_250R4_003.fsa	126.92	193	780
B, 157	GM993_F02_250R4_003.fsa	127.972	405	1813
B, 158	GM993_F02_250R4_003.fsa	128.937	171	719
B, 159	GM993_F02_250R4_003.fsa	130.077	427	1927
B, 160	GM993_F02_250R4_003.fsa	131.042	219	855
B, 161	GM993_F02_250R4_003.fsa	132.095	388	1800
B, 162	GM993_F02_250R4_003.fsa	133.148	76	260
B, 163	GM993_F02_250R4_003.fsa	133.938	463	2108
B, 164	GM993_F02_250R4_003.fsa	134.992	90	331
B, 165	GM993_F02_250R4_003.fsa	136.046	593	2741
B, 166	GM993_F02_250R4_003.fsa	137.012	95	412
B, 167	GM993_F02_250R4_003.fsa	138.154	232	1061
B, 168	GM993_F02_250R4_003.fsa	139.209	242	1026
B, 169	GM993_F02_250R4_003.fsa	140.268	409	1818
B, 170	GM993_F02_250R4_003.fsa	141.341	172	708
B, 171	GM993_F02_250R4_003.fsa	142.413	410	1687
B, 172	GM993_F02_250R4_003.fsa	143.485	201	832
B, 173	GM993_F02_250R4_003.fsa	144.558	386	1806
B, 174	GM993_F02_250R4_003.fsa	145.54	210	974
B, 175	GM993_F02_250R4_003.fsa	146.701	256	1073
B, 176	GM993_F02_250R4_003.fsa	147.684	183	650
B, 177	GM993_F02_250R4_003.fsa	148.755	61	266
B, 178	GM993_F02_250R4_003.fsa	149.738	88	419
B, 179	GM993_F02_250R4_003.fsa	150.63	59	236
B, 180	GM993_F02_250R4_003.fsa	151.702	64	255
B, 181	GM993_F02_250R4_003.fsa	152.684	263	1287
B, 182	GM993_F02_250R4_003.fsa	153.665	122	535
B, 183	GM993_F02_250R4_003.fsa	154.826	80	351
B, 184	GM993_F02_250R4_003.fsa	155.718	106	458
B, 185	GM993_F02_250R4_003.fsa	156.878	43	161
B, 186	GM993_F02_250R4_003.fsa	157.859	286	1365
B, 187	GM993_F02_250R4_003.fsa	159.019	56	230
B, 188	GM993_F02_250R4_003.fsa	159.732	148	614
B, 189	GM993_F02_250R4_003.fsa	160.615	192	840
B, 190	GM993_F02_250R4_003.fsa	161.406	17	57
B, 191	GM993_F02_250R4_003.fsa	162.46	38	174
B, 192	GM993_F02_250R4_003.fsa	163.337	122	597
B, 193	GM993_F02_250R4_003.fsa	164.389	177	839
B, 194	GM993_F02_250R4_003.fsa	165.616	90	394
B, 195	GM993_F02_250R4_003.fsa	166.667	206	929
B, 196	GM993_F02_250R4_003.fsa	167.804	161	655
B, 197	GM993_F02_250R4_003.fsa	168.854	63	302
B, 198	GM993_F02_250R4_003.fsa	169.989	57	216
B, 199	GM993_F02_250R4_003.fsa	171.037	150	719
B, 200	GM993_F02_250R4_003.fsa	171.997	342	1586
B, 201	GM993_F02_250R4_003.fsa	173.13	56	249
B, 202	GM993_F02_250R4_003.fsa	174.176	98	446
B, 203	GM993_F02_250R4_003.fsa	175.047	98	422
B, 204	GM993_F02_250R4_003.fsa	175.83	130	551
B, 205	GM993_F02_250R4_003.fsa	177.134	81	385
B, 206	GM993_F02_250R4_003.fsa	177.916	77	348
B, 207	GM993_F02_250R4_003.fsa	178.958	120	667
B, 208	GM993_F02_250R4_003.fsa	179.74	57	238
B, 209	GM993_F02_250R4_003.fsa	180.963	517	2361
B, 210	GM993_F02_250R4_003.fsa	182.012	178	839
B, 211	GM993_F02_250R4_003.fsa	183.148	68	285
B, 212	GM993_F02_250R4_003.fsa	183.934	156	714
B, 213	GM993_F02_250R4_003.fsa	184.806	203	876
B, 214	GM993_F02_250R4_003.fsa	186.027	75	306
B, 215	GM993_F02_250R4_003.fsa	186.986	115	503
B, 216	GM993_F02_250R4_003.fsa	188.118	148	656
B, 217	GM993_F02_250R4_003.fsa	188.989	191	968
B, 218	GM993_F02_250R4_003.fsa	190.119	160	809
B, 219	GM993_F02_250R4_003.fsa	190.989	402	2017
B, 220	GM993_F02_250R4_003.fsa	192.118	128	600
B, 221	GM993_F02_250R4_003.fsa	193.16	127	623
B, 222	GM993_F02_250R4_003.fsa	194.374	47	207
B, 223	GM993_F02_250R4_003.fsa	195.154	327	1623
B, 224	GM993_F02_250R4_003.fsa	196.367	81	401
B, 225	GM993_F02_250R4_003.fsa	197.493	42	228
B, 226	GM993_F02_250R4_003.fsa	198.531	43	180
B, 227	GM993_F02_250R4_003.fsa	199.482	122	551
B, 228	GM993_F02_250R4_003.fsa	200.596	98	439
B, 229	GM993_F02_250R4_003.fsa	201.703	374	1780
B, 230	GM993_F02_250R4_003.fsa	202.641	80	374
B, 231	GM993_F02_250R4_003.fsa	203.749	80	305
B, 232	GM993_F02_250R4_003.fsa	204.687	159	661
B, 233	GM993_F02_250R4_003.fsa	205.881	130	658
B, 234	GM993_F02_250R4_003.fsa	206.649	187	948
B, 235	GM993_F02_250R4_003.fsa	207.588	343	1655
B, 236	GM993_F02_250R4_003.fsa	208.272	50	143
B, 237	GM993_F02_250R4_003.fsa	209.211	254	1190
B, 238	GM993_F02_250R4_003.fsa	210.407	76	677
B, 239	GM993_F02_250R4_003.fsa	212.032	72	409
B, 240	GM993_F02_250R4_003.fsa	213.144	61	320
B, 241	GM993_F02_250R4_003.fsa	214.348	297	1499
B, 242	GM993_F02_250R4_003.fsa	215.566	136	669
B, 243	GM993_F02_250R4_003.fsa	216.436	120	557
B, 244	GM993_F02_250R4_003.fsa	217.392	55	225
B, 245	GM993_F02_250R4_003.fsa	218.609	749	3892
B, 246	GM993_F02_250R4_003.fsa	219.392	65	292
B, 247	GM993_F02_250R4_003.fsa	220.507	68	301
B, 248	GM993_F02_250R4_003.fsa	221.437	58	289
B, 249	GM993_F02_250R4_003.fsa	222.535	73	375
B, 250	GM993_F02_250R4_003.fsa	223.38	324	1732
B, 251	GM993_F02_250R4_003.fsa	224.647	93	432
B, 252	GM993_F02_250R4_003.fsa	225.492	104	472
B, 253	GM993_F02_250R4_003.fsa	226.589	190	958
B, 254	GM993_F02_250R4_003.fsa	227.771	48	235
B, 255	GM993_F02_250R4_003.fsa	228.7	77	384
B, 256	GM993_F02_250R4_003.fsa	229.543	78	500
B, 257	GM993_F02_250R4_003.fsa	231.484	748	3930
B, 258	GM993_F02_250R4_003.fsa	232.581	144	714
B, 259	GM993_F02_250R4_003.fsa	233.593	97	489
B, 260	GM993_F02_250R4_003.fsa	234.858	224	1129
B, 261	GM993_F02_250R4_003.fsa	235.869	140	708
B, 262	GM993_F02_250R4_003.fsa	236.965	195	997
B, 263	GM993_F02_250R4_003.fsa	237.977	72	336
B, 264	GM993_F02_250R4_003.fsa	238.989	77	419
B, 265	GM993_F02_250R4_003.fsa	240	90	433
B, 266	GM993_F02_250R4_003.fsa	241.051	108	548
B, 267	GM993_F02_250R4_003.fsa	242.1	90	466
B, 268	GM993_F02_250R4_003.fsa	243.147	85	400
B, 269	GM993_F02_250R4_003.fsa	244.28	45	238
B, 270	GM993_F02_250R4_003.fsa	245.323	45	214
B, 271	GM993_F02_250R4_003.fsa	246.279	51	247
B, 272	GM993_F02_250R4_003.fsa	247.406	130	622
B, 273	GM993_F02_250R4_003.fsa	248.358	138	734
B, 274	GM993_F02_250R4_003.fsa	249.568	72	376
B, 275	GM993_F02_250R4_003.fsa	250.417	110	520
B, 276	GM993_F02_250R4_003.fsa	251.417	159	823
B, 277	GM993_F02_250R4_003.fsa	252.415	29	163
B, 278	GM993_F02_250R4_003.fsa	253.743	48	229
B, 279	GM993_F02_250R4_003.fsa	254.653	104	488
B, 280	GM993_F02_250R4_003.fsa	255.645	89	472
B, 281	GM993_F02_250R4_003.fsa	256.634	622	3498
B, 282	GM993_F02_250R4_003.fsa	257.457	216	1147
B, 283	GM993_F02_250R4_003.fsa	258.279	64	301
B, 284	GM993_F02_250R4_003.fsa	259.017	154	811
B, 285	GM993_F02_250R4_003.fsa	260.168	99	478
B, 286	GM993_F02_250R4_003.fsa	261.258	87	447
B, 287	GM993_F02_250R4_003.fsa	262.348	202	1087
B, 288	GM993_F02_250R4_003.fsa	263.271	85	412
B, 289	GM993_F02_250R4_003.fsa	264.194	356	2020
B, 290	GM993_F02_250R4_003.fsa	265.117	17	78
B, 291	GM993_F02_250R4_003.fsa	266.124	202	1088
B, 292	GM993_F02_250R4_003.fsa	267.132	38	200
B, 293	GM993_F02_250R4_003.fsa	268.056	157	914
B, 294	GM993_F02_250R4_003.fsa	268.98	51	208
B, 295	GM993_F02_250R4_003.fsa	270.072	235	1298
B, 296	GM993_F02_250R4_003.fsa	271.249	56	270
B, 297	GM993_F02_250R4_003.fsa	272.257	157	919
B, 298	GM993_F02_250R4_003.fsa	273.182	34	145
B, 299	GM993_F02_250R4_003.fsa	274.192	700	3932
B, 300	GM993_F02_250R4_003.fsa	275.285	38	143
B, 301	GM993_F02_250R4_003.fsa	276.211	246	1346
B, 302	GM993_F02_250R4_003.fsa	277.053	25	105
B, 303	GM993_F02_250R4_003.fsa	278.147	505	2731
B, 304	GM993_F02_250R4_003.fsa	279.242	93	459
B, 305	GM993_F02_250R4_003.fsa	280.167	201	1082
B, 306	GM993_F02_250R4_003.fsa	281.083	65	236
B, 307	GM993_F02_250R4_003.fsa	282.165	450	2488
B, 308	GM993_F02_250R4_003.fsa	283.163	41	134
B, 309	GM993_F02_250R4_003.fsa	284.161	171	914
B, 310	GM993_F02_250R4_003.fsa	285.076	41	141
B, 311	GM993_F02_250R4_003.fsa	286.074	443	2519
B, 312	GM993_F02_250R4_003.fsa	287.154	69	341
B, 313	GM993_F02_250R4_003.fsa	288.151	203	1114
B, 314	GM993_F02_250R4_003.fsa	288.981	47	192
B, 315	GM993_F02_250R4_003.fsa	290.06	395	2122
B, 316	GM993_F02_250R4_003.fsa	291.055	35	104
B, 317	GM993_F02_250R4_003.fsa	292.134	186	1050
B, 318	GM993_F02_250R4_003.fsa	293.046	55	210
B, 319	GM993_F02_250R4_003.fsa	294.206	417	2280
B, 320	GM993_F02_250R4_003.fsa	295.2	39	172
B, 321	GM993_F02_250R4_003.fsa	296.111	256	1344
B, 322	GM993_F02_250R4_003.fsa	297.27	72	334
B, 323	GM993_F02_250R4_003.fsa	298.18	426	2589
B, 324	GM993_F02_250R4_003.fsa	299.09	55	257
B, 325	GM993_F02_250R4_003.fsa	299.917	147	769
B, 326	GM993_F02_250R4_003.fsa	301.065	58	286
B, 327	GM993_F02_250R4_003.fsa	301.969	60	272
B, 328	GM993_F02_250R4_003.fsa	303.037	37	168
B, 329	GM993_F02_250R4_003.fsa	304.191	95	473
B, 330	GM993_F02_250R4_003.fsa	305.264	78	399
B, 331	GM993_F02_250R4_003.fsa	306.338	68	367
B, 332	GM993_F02_250R4_003.fsa	307.249	99	497
B, 333	GM993_F02_250R4_003.fsa	308.162	47	206
B, 334	GM993_F02_250R4_003.fsa	309.242	176	1007
B, 335	GM993_F02_250R4_003.fsa	309.99	93	517
B, 336	GM993_F02_250R4_003.fsa	311.074	133	754
B, 337	GM993_F02_250R4_003.fsa	312.159	45	221
B, 338	GM993_F02_250R4_003.fsa	313.33	325	1989
B, 339	GM993_F02_250R4_003.fsa	314.428	114	669
B, 340	GM993_F02_250R4_003.fsa	315.37	66	306
B, 341	GM993_F02_250R4_003.fsa	316.226	81	414
B, 342	GM993_F02_250R4_003.fsa	317.426	304	1876
B, 343	GM993_F02_250R4_003.fsa	318.198	98	605
B, 344	GM993_F02_250R4_003.fsa	319.399	99	554
B, 345	GM993_F02_250R4_003.fsa	320.337	30	146
B, 346	GM993_F02_250R4_003.fsa	321.43	241	1475
B, 347	GM993_F02_250R4_003.fsa	322.522	64	319
B, 348	GM993_F02_250R4_003.fsa	324.534	26	153
B, 349	GM993_F02_250R4_003.fsa	325.623	47	193
B, 350	GM993_F02_250R4_003.fsa	326.711	62	374
B, 351	GM993_F02_250R4_003.fsa	327.713	62	358
B, 352	GM993_F02_250R4_003.fsa	328.882	32	117
B, 353	GM993_F02_250R4_003.fsa	329.716	140	848
B, 354	GM993_F02_250R4_003.fsa	330.799	86	458
B, 355	GM993_F02_250R4_003.fsa	331.714	163	972
B, 356	GM993_F02_250R4_003.fsa	332.712	131	726
B, 357	GM993_F02_250R4_003.fsa	333.875	25	119
B, 358	GM993_F02_250R4_003.fsa	334.871	143	911
B, 359	GM993_F02_250R4_003.fsa	335.865	24	107
B, 360	GM993_F02_250R4_003.fsa	336.859	111	599
B, 361	GM993_F02_250R4_003.fsa	338.017	27	135
B, 362	GM993_F02_250R4_003.fsa	339.009	37	173
B, 363	GM993_F02_250R4_003.fsa	340	26	148
B, 364	GM993_F02_250R4_003.fsa	341.005	42	212
B, 365	GM993_F02_250R4_003.fsa	342.01	38	195
B, 366	GM993_F02_250R4_003.fsa	343.099	83	528
B, 367	GM993_F02_250R4_003.fsa	344.104	63	407
B, 368	GM993_F02_250R4_003.fsa	345.025	106	611
B, 369	GM993_F02_250R4_003.fsa	346.113	35	156
B, 370	GM993_F02_250R4_003.fsa	347.201	203	1330
B, 371	GM993_F02_250R4_003.fsa	348.206	51	273
B, 372	GM993_F02_250R4_003.fsa	349.378	111	626
B, 373	GM993_F02_250R4_003.fsa	350.382	181	1073
B, 374	GM993_F02_250R4_003.fsa	351.469	61	341
B, 375	GM993_F02_250R4_003.fsa	352.223	64	380
B, 376	GM993_F02_250R4_003.fsa	353.477	122	762
B, 377	GM993_F02_250R4_003.fsa	354.481	32	158
B, 378	GM993_F02_250R4_003.fsa	355.568	96	566
B, 379	GM993_F02_250R4_003.fsa	356.656	84	441
B, 380	GM993_F02_250R4_003.fsa	357.575	42	210
B, 381	GM993_F02_250R4_003.fsa	358.495	96	541
B, 382	GM993_F02_250R4_003.fsa	359.498	91	439
B, 383	GM993_F02_250R4_003.fsa	360.58	174	923
B, 384	GM993_F02_250R4_003.fsa	361.658	449	2613
B, 385	GM993_F02_250R4_003.fsa	362.736	271	1676
B, 386	GM993_F02_250R4_003.fsa	363.565	177	1071
B, 387	GM993_F02_250R4_003.fsa	364.561	202	1184
B, 388	GM993_F02_250R4_003.fsa	365.39	32	124
B, 389	GM993_F02_250R4_003.fsa	366.137	173	944
B, 390	GM993_F02_250R4_003.fsa	367.298	109	623
B, 391	GM993_F02_250R4_003.fsa	368.377	184	1078
B, 392	GM993_F02_250R4_003.fsa	369.538	46	203
B, 393	GM993_F02_250R4_003.fsa	370.451	54	271
B, 394	GM993_F02_250R4_003.fsa	371.613	51	285
B, 395	GM993_F02_250R4_003.fsa	372.526	154	1073
B, 396	GM993_F02_250R4_003.fsa	373.356	65	395
B, 397	GM993_F02_250R4_003.fsa	374.269	51	234
B, 398	GM993_F02_250R4_003.fsa	375.349	95	557
B, 399	GM993_F02_250R4_003.fsa	376.428	49	274
B, 400	GM993_F02_250R4_003.fsa	377.342	49	241
B, 401	GM993_F02_250R4_003.fsa	378.339	235	1565
B, 402	GM993_F02_250R4_003.fsa	379.585	25	140
B, 403	GM993_F02_250R4_003.fsa	380.587	22	100
B, 404	GM993_F02_250R4_003.fsa	381.425	29	212
B, 405	GM993_F02_250R4_003.fsa	382.432	34	198
B, 406	GM993_F02_250R4_003.fsa	383.69	20	107
B, 407	GM993_F02_250R4_003.fsa	384.529	47	317
B, 408	GM993_F02_250R4_003.fsa	385.62	27	172
B, 409	GM993_F02_250R4_003.fsa	386.46	54	320
B, 410	GM993_F02_250R4_003.fsa	387.3	24	127
B, 411	GM993_F02_250R4_003.fsa	388.392	85	590
B, 412	GM993_F02_250R4_003.fsa	389.316	29	67
B, 413	GM993_F02_250R4_003.fsa	390.492	42	278
B, 414	GM993_F02_250R4_003.fsa	391.333	20	93
B, 415	GM993_F02_250R4_003.fsa	392.341	24	103
B, 416	GM993_F02_250R4_003.fsa	393.435	25	126
B, 417	GM993_F02_250R4_003.fsa	394.36	52	329
B, 418	GM993_F02_250R4_003.fsa	395.454	31	195
B, 419	GM993_F02_250R4_003.fsa	396.295	17	64
B, 420	GM993_F02_250R4_003.fsa	397.474	15	66
B, 421	GM993_F02_250R4_003.fsa	398.484	57	368
B, 422	GM993_F02_250R4_003.fsa	399.242	18	82
B, 423	GM993_F02_250R4_003.fsa	400.583	41	256
B, 424	GM993_F02_250R4_003.fsa	401.499	60	431
B, 425	GM993_F02_250R4_003.fsa	402.333	33	179
B, 426	GM993_F02_250R4_003.fsa	403.669	9	36
B, 427	GM993_F02_250R4_003.fsa	404.672	101	606
B, 428	GM993_F02_250R4_003.fsa	405.76	44	270
B, 429	GM993_F02_250R4_003.fsa	406.681	133	1390
B, 430	GM993_F02_250R4_003.fsa	407.855	58	513
B, 431	GM993_F02_250R4_003.fsa	408.863	16	48
B, 432	GM993_F02_250R4_003.fsa	409.619	14	63
B, 433	GM993_F02_250R4_003.fsa	410.628	8	37
B, 434	GM993_F02_250R4_003.fsa	411.723	63	385
B, 435	GM993_F02_250R4_003.fsa	412.734	84	597
B, 436	GM993_F02_250R4_003.fsa	414.771	98	525
B, 437	GM993_F02_250R4_003.fsa	417.684	31	107
B, 438	GM993_F02_250R4_003.fsa	418.713	50	131
B, 439	GM993_F02_250R4_003.fsa	419.657	603	3204
B, 440	GM993_F02_250R4_003.fsa	420.757	2101	13160
B, 441	GM993_F02_250R4_003.fsa	421.683	9625	84271
B, 442	GM993_F02_250R4_003.fsa	422.776	12871	111131
B, 443	GM993_F02_250R4_003.fsa	423.785	1833	12067
B, 444	GM993_F02_250R4_003.fsa	425.719	24	65
B, 445	GM993_F02_250R4_003.fsa	426.896	2	4
B, 446	GM993_F02_250R4_003.fsa	427.233	5	9
B, 447	GM993_F02_250R4_003.fsa	427.821	4	9
B, 448	GM993_F02_250R4_003.fsa	428.577	12	54
B, 449	GM993_F02_250R4_003.fsa	430.006	6	38
B, 450	GM993_F02_250R4_003.fsa	431.098	14	44
B, 451	GM993_F02_250R4_003.fsa	431.687	6	22
B, 452	GM993_F02_250R4_003.fsa	432.527	25	115
B, 453	GM993_F02_250R4_003.fsa	433.619	14	59
B, 454	GM993_F02_250R4_003.fsa	434.794	7	45
B, 455	GM993_F02_250R4_003.fsa	435.466	14	55
B, 456	GM993_F02_250R4_003.fsa	436.474	14	74
B, 457	GM993_F02_250R4_003.fsa	437.146	12	36
B, 458	GM993_F02_250R4_003.fsa	438.069	6	26
B, 459	GM993_F02_250R4_003.fsa	438.825	16	54
B, 460	GM993_F02_250R4_003.fsa	440.514	5	22
B, 461	GM993_F02_250R4_003.fsa	443.774	57	1583
B, 462	GM993_F02_250R4_003.fsa	447.47	18	82
B, 463	GM993_F02_250R4_003.fsa	450.055	17	92
B, 464	GM993_F02_250R4_003.fsa	451.693	19	113
B, 465	GM993_F02_250R4_003.fsa	453.075	11	91
B, 466	GM993_F02_250R4_003.fsa	454.457	13	69
B, 467	GM993_F02_250R4_003.fsa	455.322	12	71
B, 468	GM993_F02_250R4_003.fsa	456.187	12	65
B, 469	GM993_F02_250R4_003.fsa	458.526	9	40
B, 470	GM993_F02_250R4_003.fsa	458.959	17	47
B, 471	GM993_F02_250R4_003.fsa	459.74	8	30
B, 472	GM993_F02_250R4_003.fsa	461.198	18	135
B, 473	GM993_F02_250R4_003.fsa	462.312	17	127
B, 474	GM993_F02_250R4_003.fsa	464.113	16	72
B, 475	GM993_F02_250R4_003.fsa	465.057	12	70
B, 476	GM993_F02_250R4_003.fsa	465.83	8	35
B, 477	GM993_F02_250R4_003.fsa	467.636	13	59
B, 478	GM993_F02_250R4_003.fsa	468.669	12	28
B, 479	GM993_F02_250R4_003.fsa	469.531	18	74
B, 480	GM993_F02_250R4_003.fsa	470.22	14	36
B, 481	GM993_F02_250R4_003.fsa	471.859	18	70
B, 482	GM993_F02_250R4_003.fsa	473.241	12	76
B, 483	GM993_F02_250R4_003.fsa	474.279	9	52
B, 484	GM993_F02_250R4_003.fsa	475.231	7	33
B, 485	GM993_F02_250R4_003.fsa	476.616	11	70
B, 486	GM993_F02_250R4_003.fsa	479.305	18	89
B, 487	GM993_F02_250R4_003.fsa	480.617	6	24
B, 488	GM993_F02_250R4_003.fsa	481.499	8	34
B, 489	GM993_F02_250R4_003.fsa	483.531	12	67
B, 490	GM993_F02_250R4_003.fsa	484.061	17	37
B, 491	GM993_F02_250R4_003.fsa	486.097	13	88
B, 492	GM993_F02_250R4_003.fsa	488.225	17	80
B, 493	GM993_F02_250R4_003.fsa	489.469	13	76
B, 494	GM993_F02_250R4_003.fsa	490.357	14	54
B, 495	GM993_F02_250R4_003.fsa	491.692	10	51
B, 496	GM993_F02_250R4_003.fsa	492.85	13	50
B, 497	GM993_F02_250R4_003.fsa	493.385	13	115
B, 498	GM993_F02_250R4_003.fsa	495.973	16	89
B, 499	GM993_F02_250R4_003.fsa	496.777	13	71
B, 500	GM993_F02_250R4_003.fsa	499.283	6	17
B, 501	GM993_F02_250R4_003.fsa	499.731	10	33
B, 502	GM993_F02_250R4_003.fsa	500.617	17	45
B, 503	GM993_F02_250R4_003.fsa	501.587	13	54
B, 504	GM993_F02_250R4_003.fsa	504.775	14	58
B, 505	GM993_F02_250R4_003.fsa	505.664	15	46
B, 506	GM993_F02_250R4_003.fsa	506.198	20	138
B, 507	GM993_F02_250R4_003.fsa	507.624	14	70
B, 508	GM993_F02_250R4_003.fsa	509.502	7	35
B, 509	GM993_F02_250R4_003.fsa	512.557	9	33
B, 510	GM993_F02_250R4_003.fsa	513.549	15	117
B, 511	GM993_F02_250R4_003.fsa	515.75	12	78
B, 512	GM993_F02_250R4_003.fsa	517.134	17	54
B, 513	GM993_F02_250R4_003.fsa	518.15	10	36
B, 514	GM993_F02_250R4_003.fsa	518.982	8	32
B, 515	GM993_F02_250R4_003.fsa	519.352	5	13
B, 516	GM993_F02_250R4_003.fsa	520.634	11	89
B, 517	GM993_F02_250R4_003.fsa	521.54	15	113
B, 518	GM993_F02_250R4_003.fsa	522.898	20	92
B, 519	GM993_F02_250R4_003.fsa	523.894	12	98
B, 520	GM993_F02_250R4_003.fsa	525.523	13	61
B, 521	GM993_F02_250R4_003.fsa	527.062	12	90
B, 522	GM993_F02_250R4_003.fsa	528.601	12	79
B, 523	GM993_F02_250R4_003.fsa	532.22	13	63
B, 524	GM993_F02_250R4_003.fsa	533.578	13	60
B, 525	GM993_F02_250R4_003.fsa	534.754	14	53
B, 526	GM993_F02_250R4_003.fsa	536.111	12	32
B, 527	GM993_F02_250R4_003.fsa	537.015	13	68
B, 528	GM993_F02_250R4_003.fsa	541.192	12	65
B, 529	GM993_F02_250R4_003.fsa	542.295	10	79
B, 530	GM993_F02_250R4_003.fsa	544.413	14	61
B, 531	GM993_F02_250R4_003.fsa	545.52	14	91
B, 532	GM993_F02_250R4_003.fsa	548.113	13	86
B, 533	GM993_F02_250R4_003.fsa	549.134	9	36
B, 534	GM993_F02_250R4_003.fsa	549.785	8	22
B, 535	GM993_F02_250R4_003.fsa	551.274	15	53
B, 536	GM993_F02_250R4_003.fsa	552.954	8	34
B, 537	GM993_F02_250R4_003.fsa	553.609	11	24
B, 538	GM993_F02_250R4_003.fsa	554.451	12	51
B, 539	GM993_F02_250R4_003.fsa	555.576	13	79
B, 540	GM993_F02_250R4_003.fsa	557.267	13	50
B, 541	GM993_F02_250R4_003.fsa	558.491	9	36
B, 542	GM993_F02_250R4_003.fsa	558.962	9	33
B, 543	GM993_F02_250R4_003.fsa	560.284	13	56
B, 544	GM993_F02_250R4_003.fsa	561.233	11	55
B, 545	GM993_F02_250R4_003.fsa	562.754	14	117
B, 546	GM993_F02_250R4_003.fsa	566.476	8	60
B, 547	GM993_F02_250R4_003.fsa	567.816	10	62
B, 548	GM993_F02_250R4_003.fsa	569.352	16	186
B, 549	GM993_F02_250R4_003.fsa	574.075	28	522
B, 550	GM993_F02_250R4_003.fsa	576.497	13	67
B, 551	GM993_F02_250R4_003.fsa	577.663	14	44
B, 552	GM993_F02_250R4_003.fsa	580.195	44	503
B, 553	GM993_F02_250R4_003.fsa	582.828	18	90
B, 554	GM993_F02_250R4_003.fsa	584.001	18	120
B, 555	GM993_F02_250R4_003.fsa	586.253	7	39
B, 556	GM993_F02_250R4_003.fsa	587.726	25	244
B, 557	GM993_F02_250R4_003.fsa	588.906	11	73
B, 558	GM993_F02_250R4_003.fsa	590.58	8	50
B, 559	GM993_F02_250R4_003.fsa	591.567	9	75
B, 560	GM993_F02_250R4_003.fsa	592.653	13	39
B, 561	GM993_F02_250R4_003.fsa	593.543	14	76
B, 562	GM993_F02_250R4_003.fsa	594.731	10	60
B, 563	GM993_F02_250R4_003.fsa	595.922	15	66
B, 564	GM993_F02_250R4_003.fsa	597.312	12	47
B, 565	GM993_F02_250R4_003.fsa	598.505	13	47
B, 566	GM993_F02_250R4_003.fsa	599.501	8	44
B, 567	GM993_F02_250R4_003.fsa	600.887	13	54
B, 568	GM993_F02_250R4_003.fsa	602.365	12	47
B, 569	GM993_F02_250R4_003.fsa	603.448	8	37
B, 570	GM993_F02_250R4_003.fsa	604.729	14	73
B, 571	GM993_F02_250R4_003.fsa	605.517	8	23
B, 572	GM993_F02_250R4_003.fsa	606.601	13	74
B, 573	GM993_F02_250R4_003.fsa	607.98	13	104
B, 574	GM993_F02_250R4_003.fsa	609.458	10	71
B, 575	GM993_F02_250R4_003.fsa	610.739	14	74
B, 576	GM993_F02_250R4_003.fsa	612.02	12	63
B, 577	GM993_F02_250R4_003.fsa	612.906	10	30
B, 578	GM993_F02_250R4_003.fsa	614.384	11	37
B, 579	GM993_F02_250R4_003.fsa	616.355	11	81
B, 580	GM993_F02_250R4_003.fsa	617.34	9	46
B, 581	GM993_F02_250R4_003.fsa	618.621	15	60
B, 582	GM993_F02_250R4_003.fsa	619.507	14	80
B, 583	GM993_F02_250R4_003.fsa	620.493	15	42
B, 584	GM993_F02_250R4_003.fsa	621.675	15	57
B, 585	GM993_F02_250R4_003.fsa	622.562	16	122
B, 586	GM993_F02_250R4_003.fsa	624.138	16	78
B, 587	GM993_F02_250R4_003.fsa	624.63	20	85
B, 588	GM993_F02_250R4_003.fsa	626.699	19	237
B, 589	GM993_F02_250R4_003.fsa	628.67	19	92
B, 590	GM993_F02_250R4_003.fsa	630.049	14	60
B, 591	GM993_F02_250R4_003.fsa	631.33	12	51
B, 592	GM993_F02_250R4_003.fsa	632.512	14	69
B, 593	GM993_F02_250R4_003.fsa	634.384	13	60
B, 594	GM993_F02_250R4_003.fsa	635.567	21	72
B, 595	GM993_F02_250R4_003.fsa	636.453	14	68
B, 596	GM993_F02_250R4_003.fsa	637.537	13	86
B, 597	GM993_F02_250R4_003.fsa	638.424	16	87
B, 598	GM993_F02_250R4_003.fsa	639.507	12	83
B, 599	GM993_F02_250R4_003.fsa	640.887	13	43
B, 600	GM993_F02_250R4_003.fsa	642.759	14	94
B, 601	GM993_F02_250R4_003.fsa	643.941	13	45
B, 602	GM993_F02_250R4_003.fsa	644.729	12	62
B, 603	GM993_F02_250R4_003.fsa	646.108	16	73
B, 604	GM993_F02_250R4_003.fsa	646.897	8	30
B, 605	GM993_F02_250R4_003.fsa	649.655	11	69
B, 606	GM993_F02_250R4_003.fsa	651.034	13	91
B, 607	GM993_F02_250R4_003.fsa	652.808	15	82
B, 608	GM993_F02_250R4_003.fsa	654.187	9	51
B, 609	GM993_F02_250R4_003.fsa	655.074	10	42
B, 610	GM993_F02_250R4_003.fsa	656.946	17	82
B, 611	GM993_F02_250R4_003.fsa	657.635	11	72
B, 612	GM993_F02_250R4_003.fsa	658.818	14	69
B, 613	GM993_F02_250R4_003.fsa	660.394	18	83
B, 614	GM993_F02_250R4_003.fsa	661.281	9	34
B, 615	GM993_F02_250R4_003.fsa	662.069	16	66
B, 616	GM993_F02_250R4_003.fsa	664.039	8	67
B, 617	GM993_F02_250R4_003.fsa	665.911	8	75
B, 618	GM993_F02_250R4_003.fsa	667.094	9	58
B, 619	GM993_F02_250R4_003.fsa	667.783	10	32
B, 620	GM993_F02_250R4_003.fsa	670.148	14	43
B, 621	GM993_F02_250R4_003.fsa	672.315	11	46
B, 622	GM993_F02_250R4_003.fsa	673.301	13	67
B, 623	GM993_F02_250R4_003.fsa	674.581	11	77
B, 624	GM993_F02_250R4_003.fsa	677.537	14	94
B, 625	GM993_F02_250R4_003.fsa	679.606	17	77
B, 626	GM993_F02_250R4_003.fsa	682.266	11	41
B, 627	GM993_F02_250R4_003.fsa	683.251	10	46
B, 628	GM993_F02_250R4_003.fsa	684.138	13	39
B, 629	GM993_F02_250R4_003.fsa	684.828	11	72
B, 630	GM993_F02_250R4_003.fsa	685.911	7	24
B, 631	GM993_F02_250R4_003.fsa	686.305	11	52
B, 632	GM993_F02_250R4_003.fsa	687.783	12	51
B, 633	GM993_F02_250R4_003.fsa	690.148	14	70
B, 634	GM993_F02_250R4_003.fsa	691.33	19	102
B, 635	GM993_F02_250R4_003.fsa	692.808	14	72
B, 636	GM993_F02_250R4_003.fsa	695.172	13	93
B, 637	GM993_F02_250R4_003.fsa	696.355	9	71
B, 638	GM993_F02_250R4_003.fsa	698.03	23	141
B, 639	GM993_F02_250R4_003.fsa	700.098	9	25
B, 640	GM993_F02_250R4_003.fsa	701.084	15	56
B, 641	GM993_F02_250R4_003.fsa	702.266	7	38
B, 642	GM993_F02_250R4_003.fsa	703.645	12	79
B, 643	GM993_F02_250R4_003.fsa	706.503	7	18
B, 644	GM993_F02_250R4_003.fsa	707.389	12	63
B, 645	GM993_F02_250R4_003.fsa	708.374	13	46
B, 646	GM993_F02_250R4_003.fsa	708.867	13	79
B, 647	GM993_F02_250R4_003.fsa	710.148	9	39
B, 648	GM993_F02_250R4_003.fsa	710.837	12	41
B, 649	GM993_F02_250R4_003.fsa	712.217	15	55
B, 650	GM993_F02_250R4_003.fsa	713.793	15	77
B, 651	GM993_F02_250R4_003.fsa	714.581	11	62
B, 652	GM993_F02_250R4_003.fsa	717.832	15	69
B, 653	GM993_F02_250R4_003.fsa	718.621	10	56
B, 654	GM993_F02_250R4_003.fsa	720.985	8	34
B, 655	GM993_F02_250R4_003.fsa	721.97	15	70
B, 656	GM993_F02_250R4_003.fsa	722.759	13	53
B, 657	GM993_F02_250R4_003.fsa	724.335	12	107
B, 658	GM993_F02_250R4_003.fsa	725.419	10	34
B, 659	GM993_F02_250R4_003.fsa	726.404	13	80
B, 660	GM993_F02_250R4_003.fsa	728.867	12	62
B, 661	GM993_F02_250R4_003.fsa	730.148	7	36
B, 662	GM993_F02_250R4_003.fsa	731.626	13	91
B, 663	GM993_F02_250R4_003.fsa	733.695	13	66
B, 664	GM993_F02_250R4_003.fsa	735.37	15	51
B, 665	GM993_F02_250R4_003.fsa	737.241	10	58
B, 666	GM993_F02_250R4_003.fsa	738.522	10	56
B, 667	GM993_F02_250R4_003.fsa	739.015	15	61
B, 668	GM993_F02_250R4_003.fsa	740	8	52
B, 669	GM993_F02_250R4_003.fsa	741.182	8	21
B, 670	GM993_F02_250R4_003.fsa	741.97	11	50
B, 671	GM993_F02_250R4_003.fsa	743.054	13	72
B, 672	GM993_F02_250R4_003.fsa	743.744	13	55
B, 673	GM993_F02_250R4_003.fsa	744.532	8	51
B, 674	GM993_F02_250R4_003.fsa	745.222	13	95
B, 675	GM993_F02_250R4_003.fsa	746.897	14	57
B, 676	GM993_F02_250R4_003.fsa	747.488	12	69
B, 677	GM993_F02_250R4_003.fsa	748.276	8	28
B, 678	GM993_F02_250R4_003.fsa	749.557	16	80
B, 679	GM993_F02_250R4_003.fsa	750.542	14	62
B, 680	GM993_F02_250R4_003.fsa	751.823	14	95
B, 681	GM993_F02_250R4_003.fsa	753.399	12	87
B, 682	GM993_F02_250R4_003.fsa	754.975	13	50
B, 683	GM993_F02_250R4_003.fsa	755.862	12	32
B, 684	GM993_F02_250R4_003.fsa	756.847	13	66
B, 685	GM993_F02_250R4_003.fsa	758.719	11	112
B, 686	GM993_F02_250R4_003.fsa	759.902	14	66
B, 687	GM993_F02_250R4_003.fsa	761.182	11	59
B, 688	GM993_F02_250R4_003.fsa	762.463	12	54
B, 689	GM993_F02_250R4_003.fsa	763.153	13	56
B, 690	GM993_F02_250R4_003.fsa	764.138	18	65
B, 691	GM993_F02_250R4_003.fsa	764.828	10	38
B, 692	GM993_F02_250R4_003.fsa	766.01	13	43
B, 693	GM993_F02_250R4_003.fsa	767.586	14	65
B, 694	GM993_F02_250R4_003.fsa	768.966	13	48
B, 695	GM993_F02_250R4_003.fsa	769.951	13	57
B, 696	GM993_F02_250R4_003.fsa	771.133	10	98
B, 697	GM993_F02_250R4_003.fsa	773.596	14	88
B, 698	GM993_F02_250R4_003.fsa	774.778	17	47
B, 699	GM993_F02_250R4_003.fsa	775.862	10	46
G, 1	GM993_F02_250R4_003.fsa	100.944	230	1525
G, 2	GM993_F02_250R4_003.fsa	102.167	332	3223
G, 3	GM993_F02_250R4_003.fsa	104.321	4137	14847
G, 4	GM993_F02_250R4_003.fsa	105.533	3605	18999
G, 5	GM993_F02_250R4_003.fsa	106.927	77	541
G, 6	GM993_F02_250R4_003.fsa	421.935	139	789
G, 7	GM993_F02_250R4_003.fsa	423.281	100	498
Y, 1	GM993_F02_250R4_003.fsa		50	328
Y, 2	GM993_F02_250R4_003.fsa		55	164
Y, 3	GM993_F02_250R4_003.fsa		81	220
Y, 4	GM993_F02_250R4_003.fsa		50	410
Y, 5	GM993_F02_250R4_003.fsa		59	169
Y, 6	GM993_F02_250R4_003.fsa		53	223
Y, 7	GM993_F02_250R4_003.fsa		59	314
Y, 8	GM993_F02_250R4_003.fsa		55	242
Y, 9	GM993_F02_250R4_003.fsa	5.8667	53	231
Y, 10	GM993_F02_250R4_003.fsa	14.4	51	463
Y, 11	GM993_F02_250R4_003.fsa	20.5956	57	316
Y, 12	GM993_F02_250R4_003.fsa	25.0851	51	547
Y, 13	GM993_F02_250R4_003.fsa	27.3184	54	446
Y, 14	GM993_F02_250R4_003.fsa	37.3396	61	316
Y, 15	GM993_F02_250R4_003.fsa	45.2362	50	284
Y, 16	GM993_F02_250R4_003.fsa	47.932	51	320
Y, 17	GM993_F02_250R4_003.fsa	51.6081	56	241
Y, 18	GM993_F02_250R4_003.fsa	64.8622	68	536
Y, 19	GM993_F02_250R4_003.fsa	65.453	64	275
Y, 20	GM993_F02_250R4_003.fsa	67.1214	52	436
Y, 21	GM993_F02_250R4_003.fsa	75.2502	64	237
Y, 22	GM993_F02_250R4_003.fsa	81.7008	51	280
Y, 23	GM993_F02_250R4_003.fsa	91.4604	77	549
Y, 24	GM993_F02_250R4_003.fsa	94.9053	56	262
Y, 25	GM993_F02_250R4_003.fsa	96.2978	56	227
Y, 26	GM993_F02_250R4_003.fsa	101.132	507	3716
Y, 27	GM993_F02_250R4_003.fsa	103.011	433	6526
Y, 28	GM993_F02_250R4_003.fsa	104.228	9310	25679
Y, 29	GM993_F02_250R4_003.fsa	105.347	9378	19728
Y, 30	GM993_F02_250R4_003.fsa	109.238	60	478
Y, 31	GM993_F02_250R4_003.fsa	111.535	57	346
Y, 32	GM993_F02_250R4_003.fsa	116.394	55	466
Y, 33	GM993_F02_250R4_003.fsa	117.894	60	367
Y, 34	GM993_F02_250R4_003.fsa	122.101	53	221
Y, 35	GM993_F02_250R4_003.fsa	135.519	59	219
Y, 36	GM993_F02_250R4_003.fsa	147.059	50	241
Y, 37	GM993_F02_250R4_003.fsa	151.702	63	416
Y, 38	GM993_F02_250R4_003.fsa	155.539	52	202
Y, 39	GM993_F02_250R4_003.fsa	157.324	52	278
Y, 40	GM993_F02_250R4_003.fsa	172.346	60	171
Y, 41	GM993_F02_250R4_003.fsa	182.711	51	248
Y, 42	GM993_F02_250R4_003.fsa	185.068	54	234
Y, 43	GM993_F02_250R4_003.fsa	204.346	50	203
Y, 44	GM993_F02_250R4_003.fsa	212.289	52	240
Y, 45	GM993_F02_250R4_003.fsa	213.23	55	367
Y, 46	GM993_F02_250R4_003.fsa	219.218	50	206
Y, 47	GM993_F02_250R4_003.fsa	227.687	53	558
Y, 48	GM993_F02_250R4_003.fsa	248.877	64	231
Y, 49	GM993_F02_250R4_003.fsa	253.162	57	249
Y, 50	GM993_F02_250R4_003.fsa	260.671	60	317
Y, 51	GM993_F02_250R4_003.fsa	280.416	66	391
Y, 52	GM993_F02_250R4_003.fsa	287.32	50	130
Y, 53	GM993_F02_250R4_003.fsa	287.984	50	235
Y, 54	GM993_F02_250R4_003.fsa	308.826	53	253
Y, 55	GM993_F02_250R4_003.fsa	315.455	53	254
Y, 56	GM993_F02_250R4_003.fsa	321.094	52	161
Y, 57	GM993_F02_250R4_003.fsa	323.864	53	252
Y, 58	GM993_F02_250R4_003.fsa	327.128	55	285
Y, 59	GM993_F02_250R4_003.fsa	341.34	59	353
Y, 60	GM993_F02_250R4_003.fsa	354.397	67	206
Y, 61	GM993_F02_250R4_003.fsa	364.644	63	353
Y, 62	GM993_F02_250R4_003.fsa	370.036	51	277
Y, 63	GM993_F02_250R4_003.fsa	373.937	52	523
Y, 64	GM993_F02_250R4_003.fsa	377.342	68	272
Y, 65	GM993_F02_250R4_003.fsa	381.845	79	406
Y, 66	GM993_F02_250R4_003.fsa	382.935	52	275
Y, 67	GM993_F02_250R4_003.fsa	387.552	51	204
Y, 68	GM993_F02_250R4_003.fsa	390.24	60	481
Y, 69	GM993_F02_250R4_003.fsa	398.316	62	295
Y, 70	GM993_F02_250R4_003.fsa	403.92	50	171
Y, 71	GM993_F02_250R4_003.fsa	410.628	56	349
Y, 72	GM993_F02_250R4_003.fsa	422.103	260	1198
Y, 73	GM993_F02_250R4_003.fsa	476.876	51	203
Y, 74	GM993_F02_250R4_003.fsa	511.837	52	182
Y, 75	GM993_F02_250R4_003.fsa	515.75	63	302
Y, 76	GM993_F02_250R4_003.fsa	516.765	54	266
Y, 77	GM993_F02_250R4_003.fsa	535.025	52	272
Y, 78	GM993_F02_250R4_003.fsa	545.336	55	258
Y, 79	GM993_F02_250R4_003.fsa	568.775	56	279
Y, 80	GM993_F02_250R4_003.fsa	573.205	56	322
Y, 81	GM993_F02_250R4_003.fsa	584.979	58	231
Y, 82	GM993_F02_250R4_003.fsa	604.828	58	307
Y, 83	GM993_F02_250R4_003.fsa	614.286	52	309
Y, 84	GM993_F02_250R4_003.fsa	628.867	52	168
Y, 85	GM993_F02_250R4_003.fsa	660.296	60	238
Y, 86	GM993_F02_250R4_003.fsa	663.842	50	265
Y, 87	GM993_F02_250R4_003.fsa	679.606	58	289
Y, 88	GM993_F02_250R4_003.fsa	680.788	58	313
Y, 89	GM993_F02_250R4_003.fsa	683.35	54	234
Y, 90	GM993_F02_250R4_003.fsa	710.837	64	280
Y, 91	GM993_F02_250R4_003.fsa	714.877	58	220
Y, 92	GM993_F02_250R4_003.fsa	756.059	57	207
Y, 93	GM993_F02_250R4_003.fsa	763.153	58	248
R, 1	GM993_F02_250R4_003.fsa		57	651
R, 2	GM993_F02_250R4_003.fsa	28.0051	52	383
R, 3	GM993_F02_250R4_003.fsa	32.4083	60	249
R, 4	GM993_F02_250R4_003.fsa	39.0423	58	473
R, 5	GM993_F02_250R4_003.fsa	42.5906	53	202
R, 6	GM993_F02_250R4_003.fsa	59.3225	83	501
R, 7	GM993_F02_250R4_003.fsa	62.4891	72	692
R, 8	GM993_F02_250R4_003.fsa	70.1435	64	322
R, 9	GM993_F02_250R4_003.fsa	76.682	58	328
R, 10	GM993_F02_250R4_003.fsa	94.1617	61	272
R, 11	GM993_F02_250R4_003.fsa	100.567	477	2904
R, 12	GM993_F02_250R4_003.fsa	101.885	377	2585
R, 13	GM993_F02_250R4_003.fsa	104.601	2384	16590
R, 14	GM993_F02_250R4_003.fsa	105.533	10425	32292
R, 15	GM993_F02_250R4_003.fsa	115.686	52	171
R, 16	GM993_F02_250R4_003.fsa	117.012	57	254
R, 17	GM993_F02_250R4_003.fsa	118.773	54	193
R, 18	GM993_F02_250R4_003.fsa	130.866	53	213
R, 19	GM993_F02_250R4_003.fsa	140.894	50	353
R, 20	GM993_F02_250R4_003.fsa	180.963	54	308
R, 21	GM993_F02_250R4_003.fsa	201.533	61	183
R, 22	GM993_F02_250R4_003.fsa	209.211	51	461
R, 23	GM993_F02_250R4_003.fsa	211.69	58	138
R, 24	GM993_F02_250R4_003.fsa	236.881	51	197
R, 25	GM993_F02_250R4_003.fsa	249.482	51	369
R, 26	GM993_F02_250R4_003.fsa	256.634	57	250
R, 27	GM993_F02_250R4_003.fsa	259.099	52	240
R, 28	GM993_F02_250R4_003.fsa	280.25	56	301
R, 29	GM993_F02_250R4_003.fsa	298.925	57	490
R, 30	GM993_F02_250R4_003.fsa	306.587	52	314
R, 31	GM993_F02_250R4_003.fsa	310.99	54	344
R, 32	GM993_F02_250R4_003.fsa	312.243	54	355
R, 33	GM993_F02_250R4_003.fsa	316.569	62	373
R, 34	GM993_F02_250R4_003.fsa	325.707	61	449
R, 35	GM993_F02_250R4_003.fsa	346.699	55	394
R, 36	GM993_F02_250R4_003.fsa	372.277	50	260
R, 37	GM993_F02_250R4_003.fsa	374.519	52	254
R, 38	GM993_F02_250R4_003.fsa	375.598	55	343
R, 39	GM993_F02_250R4_003.fsa	386.292	72	339
R, 40	GM993_F02_250R4_003.fsa	390.156	60	149
R, 41	GM993_F02_250R4_003.fsa	395.285	55	283
R, 42	GM993_F02_250R4_003.fsa	400.083	56	470
R, 43	GM993_F02_250R4_003.fsa	407.436	53	228
R, 44	GM993_F02_250R4_003.fsa	421.683	252	2452
R, 45	GM993_F02_250R4_003.fsa	422.692	329	2978
R, 46	GM993_F02_250R4_003.fsa	423.785	82	431
R, 47	GM993_F02_250R4_003.fsa	449.796	63	240
R, 48	GM993_F02_250R4_003.fsa	479.739	61	334
R, 49	GM993_F02_250R4_003.fsa	528.963	52	210
R, 50	GM993_F02_250R4_003.fsa	555.201	53	350
R, 51	GM993_F02_250R4_003.fsa	560.474	53	313
R, 52	GM993_F02_250R4_003.fsa	573.882	55	257
R, 53	GM993_F02_250R4_003.fsa	587.235	62	185
R, 54	GM993_F02_250R4_003.fsa	605.025	60	341
R, 55	GM993_F02_250R4_003.fsa	607.685	51	247
R, 56	GM993_F02_250R4_003.fsa	677.931	52	222
R, 57	GM993_F02_250R4_003.fsa	738.719	50	218
R, 58	GM993_F02_250R4_003.fsa	751.724	69	305
R, 59	GM993_F02_250R4_003.fsa	763.547	58	198
R, 60	GM993_F02_250R4_003.fsa	771.33	63	352
O, 1	GM993_F02_250R4_003.fsa	20	1661	17268
O, 2	GM993_F02_250R4_003.fsa	40	1481	11401
O, 3	GM993_F02_250R4_003.fsa	60	2779	16049
O, 4	GM993_F02_250R4_003.fsa	80	1897	10777
O, 5	GM993_F02_250R4_003.fsa	100	2970	15460
O, 6	GM993_F02_250R4_003.fsa	105.533	1363	3812
O, 7	GM993_F02_250R4_003.fsa	114	3327	17406
O, 8	GM993_F02_250R4_003.fsa	120	2659	13869
O, 9	GM993_F02_250R4_003.fsa	140	2105	10980
O, 10	GM993_F02_250R4_003.fsa	160	2277	11801
O, 11	GM993_F02_250R4_003.fsa	180	2802	14242
O, 12	GM993_F02_250R4_003.fsa	200	2288	11709
O, 13	GM993_F02_250R4_003.fsa	214	2345	12334
O, 14	GM993_F02_250R4_003.fsa	220	1911	10312
O, 15	GM993_F02_250R4_003.fsa	240	2888	15959
O, 16	GM993_F02_250R4_003.fsa	250	1371	7858
O, 17	GM993_F02_250R4_003.fsa	260	2181	12530
O, 18	GM993_F02_250R4_003.fsa	280	2394	14401
O, 19	GM993_F02_250R4_003.fsa	300	2450	15041
O, 20	GM993_F02_250R4_003.fsa	314	1545	10004
O, 21	GM993_F02_250R4_003.fsa	320	1676	11019
O, 22	GM993_F02_250R4_003.fsa	340	2081	14445
O, 23	GM993_F02_250R4_003.fsa	360	1675	12151
O, 24	GM993_F02_250R4_003.fsa	380	1187	8914
O, 25	GM993_F02_250R4_003.fsa	400	1668	12911
O, 26	GM993_F02_250R4_003.fsa	414	1547	12483
O, 27	GM993_F02_250R4_003.fsa	420	1463	11660
O, 28	GM993_F02_250R4_003.fsa	440	1706	14580
O, 29	GM993_F02_250R4_003.fsa	460	1992	16605
O, 30	GM993_F02_250R4_003.fsa	480	1874	16313
O, 31	GM993_F02_250R4_003.fsa	500	827	7527
O, 32	GM993_F02_250R4_003.fsa	514	936	8321
O, 33	GM993_F02_250R4_003.fsa	520	1985	18402
O, 34	GM993_F02_250R4_003.fsa	540	1578	15068
O, 35	GM993_F02_250R4_003.fsa	560	1059	10276
O, 36	GM993_F02_250R4_003.fsa	580	1557	15762
O, 37	GM993_F02_250R4_003.fsa	600	1018	10268

## Sheet: 250R5
Dye/Sample Peak	Sample File Name	Size	Height	Area in Point
B, 1	GM993_G02_250R5_002.fsa		9	19
B, 2	GM993_G02_250R5_002.fsa		9	52
B, 3	GM993_G02_250R5_002.fsa		12	93
B, 4	GM993_G02_250R5_002.fsa		12	95
B, 5	GM993_G02_250R5_002.fsa		12	73
B, 6	GM993_G02_250R5_002.fsa		11	69
B, 7	GM993_G02_250R5_002.fsa		14	82
B, 8	GM993_G02_250R5_002.fsa		12	79
B, 9	GM993_G02_250R5_002.fsa		13	69
B, 10	GM993_G02_250R5_002.fsa		14	112
B, 11	GM993_G02_250R5_002.fsa		7	25
B, 12	GM993_G02_250R5_002.fsa		11	58
B, 13	GM993_G02_250R5_002.fsa		17	75
B, 14	GM993_G02_250R5_002.fsa		14	60
B, 15	GM993_G02_250R5_002.fsa		13	70
B, 16	GM993_G02_250R5_002.fsa		14	102
B, 17	GM993_G02_250R5_002.fsa		12	67
B, 18	GM993_G02_250R5_002.fsa		17	68
B, 19	GM993_G02_250R5_002.fsa		14	64
B, 20	GM993_G02_250R5_002.fsa		11	53
B, 21	GM993_G02_250R5_002.fsa		21	82
B, 22	GM993_G02_250R5_002.fsa		13	60
B, 23	GM993_G02_250R5_002.fsa		7	31
B, 24	GM993_G02_250R5_002.fsa		7	30
B, 25	GM993_G02_250R5_002.fsa		15	40
B, 26	GM993_G02_250R5_002.fsa		11	38
B, 27	GM993_G02_250R5_002.fsa		12	85
B, 28	GM993_G02_250R5_002.fsa		12	59
B, 29	GM993_G02_250R5_002.fsa		14	81
B, 30	GM993_G02_250R5_002.fsa		16	86
B, 31	GM993_G02_250R5_002.fsa		22	128
B, 32	GM993_G02_250R5_002.fsa		11	51
B, 33	GM993_G02_250R5_002.fsa		9	54
B, 34	GM993_G02_250R5_002.fsa		13	79
B, 35	GM993_G02_250R5_002.fsa		10	52
B, 36	GM993_G02_250R5_002.fsa		18	70
B, 37	GM993_G02_250R5_002.fsa		12	63
B, 38	GM993_G02_250R5_002.fsa		12	69
B, 39	GM993_G02_250R5_002.fsa		11	69
B, 40	GM993_G02_250R5_002.fsa		10	56
B, 41	GM993_G02_250R5_002.fsa		8	35
B, 42	GM993_G02_250R5_002.fsa		13	49
B, 43	GM993_G02_250R5_002.fsa		10	40
B, 44	GM993_G02_250R5_002.fsa		14	47
B, 45	GM993_G02_250R5_002.fsa		13	36
B, 46	GM993_G02_250R5_002.fsa		8	18
B, 47	GM993_G02_250R5_002.fsa		7	22
B, 48	GM993_G02_250R5_002.fsa		15	78
B, 49	GM993_G02_250R5_002.fsa		12	54
B, 50	GM993_G02_250R5_002.fsa		15	38
B, 51	GM993_G02_250R5_002.fsa		15	77
B, 52	GM993_G02_250R5_002.fsa		16	31
B, 53	GM993_G02_250R5_002.fsa		12	77
B, 54	GM993_G02_250R5_002.fsa		12	75
B, 55	GM993_G02_250R5_002.fsa		33	388
B, 56	GM993_G02_250R5_002.fsa		17	90
B, 57	GM993_G02_250R5_002.fsa		19	152
B, 58	GM993_G02_250R5_002.fsa		18	118
B, 59	GM993_G02_250R5_002.fsa		13	79
B, 60	GM993_G02_250R5_002.fsa		7	17
B, 61	GM993_G02_250R5_002.fsa		11	58
B, 62	GM993_G02_250R5_002.fsa		8	40
B, 63	GM993_G02_250R5_002.fsa		15	97
B, 64	GM993_G02_250R5_002.fsa		14	84
B, 65	GM993_G02_250R5_002.fsa		13	55
B, 66	GM993_G02_250R5_002.fsa		15	77
B, 67	GM993_G02_250R5_002.fsa		14	27
B, 68	GM993_G02_250R5_002.fsa		14	95
B, 69	GM993_G02_250R5_002.fsa		7	35
B, 70	GM993_G02_250R5_002.fsa		15	115
B, 71	GM993_G02_250R5_002.fsa		11	63
B, 72	GM993_G02_250R5_002.fsa		33	216
B, 73	GM993_G02_250R5_002.fsa	0.1325	40	186
B, 74	GM993_G02_250R5_002.fsa	2.9139	21	184
B, 75	GM993_G02_250R5_002.fsa	4.5033	180	1110
B, 76	GM993_G02_250R5_002.fsa	7.2848	14	43
B, 77	GM993_G02_250R5_002.fsa	9.6689	71	485
B, 78	GM993_G02_250R5_002.fsa	11.2583	271	1435
B, 79	GM993_G02_250R5_002.fsa	13.245	226	1714
B, 80	GM993_G02_250R5_002.fsa	15.7616	192	1087
B, 81	GM993_G02_250R5_002.fsa	16.9536	17	64
B, 82	GM993_G02_250R5_002.fsa	18.5431	21	88
B, 83	GM993_G02_250R5_002.fsa	20.2954	139	770
B, 84	GM993_G02_250R5_002.fsa	21.759	430	2505
B, 85	GM993_G02_250R5_002.fsa	23.9126	56	249
B, 86	GM993_G02_250R5_002.fsa	25.1814	156	969
B, 87	GM993_G02_250R5_002.fsa	28.2117	583	3333
B, 88	GM993_G02_250R5_002.fsa	29.6901	783	5016
B, 89	GM993_G02_250R5_002.fsa	32.3177	934	6880
B, 90	GM993_G02_250R5_002.fsa	34.7443	167	903
B, 91	GM993_G02_250R5_002.fsa	36.614	523	2706
B, 92	GM993_G02_250R5_002.fsa	38.4444	301	1502
B, 93	GM993_G02_250R5_002.fsa	41.0206	418	3789
B, 94	GM993_G02_250R5_002.fsa	42.2565	549	5382
B, 95	GM993_G02_250R5_002.fsa	44.0319	113	589
B, 96	GM993_G02_250R5_002.fsa	45.1285	670	3857
B, 97	GM993_G02_250R5_002.fsa	47.1851	372	2588
B, 98	GM993_G02_250R5_002.fsa	49.6286	297	2364
B, 99	GM993_G02_250R5_002.fsa	52.0236	246	2437
B, 100	GM993_G02_250R5_002.fsa	53.4584	589	2964
B, 101	GM993_G02_250R5_002.fsa	54.6747	117	625
B, 102	GM993_G02_250R5_002.fsa	55.9786	353	2040
B, 103	GM993_G02_250R5_002.fsa	58.0552	242	1413
B, 104	GM993_G02_250R5_002.fsa	59.4199	977	4908
B, 105	GM993_G02_250R5_002.fsa	61.187	86	755
B, 106	GM993_G02_250R5_002.fsa	62.6648	597	2900
B, 107	GM993_G02_250R5_002.fsa	64.3318	98	883
B, 108	GM993_G02_250R5_002.fsa	65.4061	86	403
B, 109	GM993_G02_250R5_002.fsa	66.1852	241	1152
B, 110	GM993_G02_250R5_002.fsa	67.2535	154	576
B, 111	GM993_G02_250R5_002.fsa	68.1251	230	973
B, 112	GM993_G02_250R5_002.fsa	68.9943	568	2554
B, 113	GM993_G02_250R5_002.fsa	70.0537	595	2695
B, 114	GM993_G02_250R5_002.fsa	72.0669	410	2669
B, 115	GM993_G02_250R5_002.fsa	73.3071	384	2128
B, 116	GM993_G02_250R5_002.fsa	74.6375	238	1133
B, 117	GM993_G02_250R5_002.fsa	76.4347	730	4972
B, 118	GM993_G02_250R5_002.fsa	77.6587	32	153
B, 119	GM993_G02_250R5_002.fsa	80.1881	292	2199
B, 120	GM993_G02_250R5_002.fsa	82.1612	323	1372
B, 121	GM993_G02_250R5_002.fsa	83.0992	390	2622
B, 122	GM993_G02_250R5_002.fsa	84.1298	362	2240
B, 123	GM993_G02_250R5_002.fsa	85.8138	376	1871
B, 124	GM993_G02_250R5_002.fsa	86.6546	783	3564
B, 125	GM993_G02_250R5_002.fsa	87.9609	162	776
B, 126	GM993_G02_250R5_002.fsa	89.1721	592	2751
B, 127	GM993_G02_250R5_002.fsa	90.3818	374	1646
B, 128	GM993_G02_250R5_002.fsa	91.4969	188	930
B, 129	GM993_G02_250R5_002.fsa	92.4251	189	835
B, 130	GM993_G02_250R5_002.fsa	93.167	184	841
B, 131	GM993_G02_250R5_002.fsa	94.2786	536	2522
B, 132	GM993_G02_250R5_002.fsa	95.2964	527	2652
B, 133	GM993_G02_250R5_002.fsa	96.4977	154	610
B, 134	GM993_G02_250R5_002.fsa	97.513	616	2578
B, 135	GM993_G02_250R5_002.fsa	98.6192	232	862
B, 136	GM993_G02_250R5_002.fsa	100.468	14349	79013
B, 137	GM993_G02_250R5_002.fsa	101.683	13974	85587
B, 138	GM993_G02_250R5_002.fsa	104.195	31040	223737
B, 139	GM993_G02_250R5_002.fsa	105.306	31040	236890
B, 140	GM993_G02_250R5_002.fsa	106.507	6393	30018
B, 141	GM993_G02_250R5_002.fsa	108.897	894	4289
B, 142	GM993_G02_250R5_002.fsa	110.636	229	831
B, 143	GM993_G02_250R5_002.fsa	111.639	37	156
B, 144	GM993_G02_250R5_002.fsa	112.73	464	2233
B, 145	GM993_G02_250R5_002.fsa	113.638	63	222
B, 146	GM993_G02_250R5_002.fsa	114.711	51	176
B, 147	GM993_G02_250R5_002.fsa	115.686	38	249
B, 148	GM993_G02_250R5_002.fsa	116.924	356	1761
B, 149	GM993_G02_250R5_002.fsa	118.158	96	467
B, 150	GM993_G02_250R5_002.fsa	119.387	297	1411
B, 151	GM993_G02_250R5_002.fsa	120.434	132	532
B, 152	GM993_G02_250R5_002.fsa	121.564	382	1860
B, 153	GM993_G02_250R5_002.fsa	122.606	264	1582
B, 154	GM993_G02_250R5_002.fsa	123.736	521	2851
B, 155	GM993_G02_250R5_002.fsa	124.692	192	1011
B, 156	GM993_G02_250R5_002.fsa	125.822	411	1849
B, 157	GM993_G02_250R5_002.fsa	126.865	181	784
B, 158	GM993_G02_250R5_002.fsa	127.908	385	1704
B, 159	GM993_G02_250R5_002.fsa	128.952	165	661
B, 160	GM993_G02_250R5_002.fsa	129.995	416	1822
B, 161	GM993_G02_250R5_002.fsa	130.951	194	828
B, 162	GM993_G02_250R5_002.fsa	132.082	369	1695
B, 163	GM993_G02_250R5_002.fsa	133.039	61	194
B, 164	GM993_G02_250R5_002.fsa	133.822	434	1987
B, 165	GM993_G02_250R5_002.fsa	134.952	72	300
B, 166	GM993_G02_250R5_002.fsa	135.997	569	2646
B, 167	GM993_G02_250R5_002.fsa	136.954	79	364
B, 168	GM993_G02_250R5_002.fsa	138.085	205	891
B, 169	GM993_G02_250R5_002.fsa	139.13	201	860
B, 170	GM993_G02_250R5_002.fsa	140.179	401	1674
B, 171	GM993_G02_250R5_002.fsa	141.25	149	603
B, 172	GM993_G02_250R5_002.fsa	142.322	398	1680
B, 173	GM993_G02_250R5_002.fsa	143.393	212	920
B, 174	GM993_G02_250R5_002.fsa	144.464	400	1910
B, 175	GM993_G02_250R5_002.fsa	145.447	194	893
B, 176	GM993_G02_250R5_002.fsa	146.607	226	989
B, 177	GM993_G02_250R5_002.fsa	147.589	158	666
B, 178	GM993_G02_250R5_002.fsa	148.75	54	242
B, 179	GM993_G02_250R5_002.fsa	149.643	88	387
B, 180	GM993_G02_250R5_002.fsa	150.446	71	279
B, 181	GM993_G02_250R5_002.fsa	151.696	46	193
B, 182	GM993_G02_250R5_002.fsa	152.679	250	1162
B, 183	GM993_G02_250R5_002.fsa	153.571	105	442
B, 184	GM993_G02_250R5_002.fsa	154.732	77	299
B, 185	GM993_G02_250R5_002.fsa	155.625	98	419
B, 186	GM993_G02_250R5_002.fsa	156.875	41	149
B, 187	GM993_G02_250R5_002.fsa	157.768	268	1278
B, 188	GM993_G02_250R5_002.fsa	158.929	51	208
B, 189	GM993_G02_250R5_002.fsa	159.732	142	659
B, 190	GM993_G02_250R5_002.fsa	160.613	183	859
B, 191	GM993_G02_250R5_002.fsa	162.364	39	179
B, 192	GM993_G02_250R5_002.fsa	163.326	126	625
B, 193	GM993_G02_250R5_002.fsa	164.287	151	801
B, 194	GM993_G02_250R5_002.fsa	165.596	89	438
B, 195	GM993_G02_250R5_002.fsa	166.643	193	950
B, 196	GM993_G02_250R5_002.fsa	167.776	149	737
B, 197	GM993_G02_250R5_002.fsa	168.821	73	320
B, 198	GM993_G02_250R5_002.fsa	169.952	48	215
B, 199	GM993_G02_250R5_002.fsa	170.995	146	682
B, 200	GM993_G02_250R5_002.fsa	171.95	307	1502
B, 201	GM993_G02_250R5_002.fsa	173.078	57	225
B, 202	GM993_G02_250R5_002.fsa	174.206	94	378
B, 203	GM993_G02_250R5_002.fsa	174.986	91	414
B, 204	GM993_G02_250R5_002.fsa	175.852	118	560
B, 205	GM993_G02_250R5_002.fsa	177.063	64	318
B, 206	GM993_G02_250R5_002.fsa	177.927	75	313
B, 207	GM993_G02_250R5_002.fsa	178.964	116	556
B, 208	GM993_G02_250R5_002.fsa	179.741	46	181
B, 209	GM993_G02_250R5_002.fsa	180.869	477	2325
B, 210	GM993_G02_250R5_002.fsa	181.998	174	880
B, 211	GM993_G02_250R5_002.fsa	183.213	67	321
B, 212	GM993_G02_250R5_002.fsa	183.907	145	778
B, 213	GM993_G02_250R5_002.fsa	184.774	189	930
B, 214	GM993_G02_250R5_002.fsa	185.988	60	284
B, 215	GM993_G02_250R5_002.fsa	186.855	100	443
B, 216	GM993_G02_250R5_002.fsa	187.982	130	631
B, 217	GM993_G02_250R5_002.fsa	188.935	194	900
B, 218	GM993_G02_250R5_002.fsa	190.06	164	755
B, 219	GM993_G02_250R5_002.fsa	190.926	390	1951
B, 220	GM993_G02_250R5_002.fsa	192.051	118	518
B, 221	GM993_G02_250R5_002.fsa	193.089	120	568
B, 222	GM993_G02_250R5_002.fsa	194.213	42	182
B, 223	GM993_G02_250R5_002.fsa	195.078	316	1602
B, 224	GM993_G02_250R5_002.fsa	196.374	81	382
B, 225	GM993_G02_250R5_002.fsa	197.41	49	221
B, 226	GM993_G02_250R5_002.fsa	198.446	41	190
B, 227	GM993_G02_250R5_002.fsa	199.482	113	516
B, 228	GM993_G02_250R5_002.fsa	200.517	89	409
B, 229	GM993_G02_250R5_002.fsa	201.635	354	1753
B, 230	GM993_G02_250R5_002.fsa	202.582	79	371
B, 231	GM993_G02_250R5_002.fsa	203.7	77	348
B, 232	GM993_G02_250R5_002.fsa	204.645	147	661
B, 233	GM993_G02_250R5_002.fsa	205.849	136	707
B, 234	GM993_G02_250R5_002.fsa	206.708	194	985
B, 235	GM993_G02_250R5_002.fsa	207.566	317	1614
B, 236	GM993_G02_250R5_002.fsa	208.425	39	139
B, 237	GM993_G02_250R5_002.fsa	209.198	231	1146
B, 238	GM993_G02_250R5_002.fsa	210.399	74	651
B, 239	GM993_G02_250R5_002.fsa	212.029	73	366
B, 240	GM993_G02_250R5_002.fsa	213.229	47	237
B, 241	GM993_G02_250R5_002.fsa	214.43	272	1366
B, 242	GM993_G02_250R5_002.fsa	215.632	120	559
B, 243	GM993_G02_250R5_002.fsa	216.489	107	481
B, 244	GM993_G02_250R5_002.fsa	217.518	43	198
B, 245	GM993_G02_250R5_002.fsa	218.631	698	3632
B, 246	GM993_G02_250R5_002.fsa	219.401	56	239
B, 247	GM993_G02_250R5_002.fsa	220.504	48	211
B, 248	GM993_G02_250R5_002.fsa	221.344	53	294
B, 249	GM993_G02_250R5_002.fsa	222.519	60	324
B, 250	GM993_G02_250R5_002.fsa	223.443	311	1707
B, 251	GM993_G02_250R5_002.fsa	224.535	86	466
B, 252	GM993_G02_250R5_002.fsa	225.459	78	405
B, 253	GM993_G02_250R5_002.fsa	226.551	174	873
B, 254	GM993_G02_250R5_002.fsa	227.811	40	239
B, 255	GM993_G02_250R5_002.fsa	228.735	79	385
B, 256	GM993_G02_250R5_002.fsa	229.575	77	508
B, 257	GM993_G02_250R5_002.fsa	231.508	670	3809
B, 258	GM993_G02_250R5_002.fsa	232.517	123	668
B, 259	GM993_G02_250R5_002.fsa	233.693	92	447
B, 260	GM993_G02_250R5_002.fsa	234.702	206	1151
B, 261	GM993_G02_250R5_002.fsa	235.795	125	682
B, 262	GM993_G02_250R5_002.fsa	236.972	180	925
B, 263	GM993_G02_250R5_002.fsa	237.813	64	347
B, 264	GM993_G02_250R5_002.fsa	238.991	61	301
B, 265	GM993_G02_250R5_002.fsa	240	75	419
B, 266	GM993_G02_250R5_002.fsa	241.04	95	492
B, 267	GM993_G02_250R5_002.fsa	241.993	76	399
B, 268	GM993_G02_250R5_002.fsa	243.03	78	380
B, 269	GM993_G02_250R5_002.fsa	244.153	56	267
B, 270	GM993_G02_250R5_002.fsa	245.274	40	201
B, 271	GM993_G02_250R5_002.fsa	246.221	49	210
B, 272	GM993_G02_250R5_002.fsa	247.34	109	591
B, 273	GM993_G02_250R5_002.fsa	248.37	127	698
B, 274	GM993_G02_250R5_002.fsa	249.4	64	348
B, 275	GM993_G02_250R5_002.fsa	250.333	101	523
B, 276	GM993_G02_250R5_002.fsa	251.415	143	755
B, 277	GM993_G02_250R5_002.fsa	252.66	34	169
B, 278	GM993_G02_250R5_002.fsa	253.655	41	204
B, 279	GM993_G02_250R5_002.fsa	254.565	93	464
B, 280	GM993_G02_250R5_002.fsa	255.639	83	390
B, 281	GM993_G02_250R5_002.fsa	256.547	557	3222
B, 282	GM993_G02_250R5_002.fsa	257.453	197	1105
B, 283	GM993_G02_250R5_002.fsa	258.193	47	226
B, 284	GM993_G02_250R5_002.fsa	259.097	149	677
B, 285	GM993_G02_250R5_002.fsa	260.168	90	424
B, 286	GM993_G02_250R5_002.fsa	261.176	84	388
B, 287	GM993_G02_250R5_002.fsa	262.268	192	1019
B, 288	GM993_G02_250R5_002.fsa	263.192	83	369
B, 289	GM993_G02_250R5_002.fsa	264.201	330	1842
B, 290	GM993_G02_250R5_002.fsa	265.125	17	57
B, 291	GM993_G02_250R5_002.fsa	266.133	178	982
B, 292	GM993_G02_250R5_002.fsa	266.973	44	170
B, 293	GM993_G02_250R5_002.fsa	268.065	148	834
B, 294	GM993_G02_250R5_002.fsa	268.99	30	142
B, 295	GM993_G02_250R5_002.fsa	270.082	204	1162
B, 296	GM993_G02_250R5_002.fsa	271.259	38	190
B, 297	GM993_G02_250R5_002.fsa	272.183	145	829
B, 298	GM993_G02_250R5_002.fsa	273.192	26	109
B, 299	GM993_G02_250R5_002.fsa	274.2	647	3743
B, 300	GM993_G02_250R5_002.fsa	275.209	26	102
B, 301	GM993_G02_250R5_002.fsa	276.217	217	1195
B, 302	GM993_G02_250R5_002.fsa	277.142	28	72
B, 303	GM993_G02_250R5_002.fsa	278.151	451	2601
B, 304	GM993_G02_250R5_002.fsa	279.159	74	389
B, 305	GM993_G02_250R5_002.fsa	280.165	185	971
B, 306	GM993_G02_250R5_002.fsa	281.073	46	170
B, 307	GM993_G02_250R5_002.fsa	282.146	425	2382
B, 308	GM993_G02_250R5_002.fsa	283.219	36	147
B, 309	GM993_G02_250R5_002.fsa	284.126	149	889
B, 310	GM993_G02_250R5_002.fsa	285.033	36	139
B, 311	GM993_G02_250R5_002.fsa	286.105	407	2324
B, 312	GM993_G02_250R5_002.fsa	287.176	57	296
B, 313	GM993_G02_250R5_002.fsa	288.164	177	985
B, 314	GM993_G02_250R5_002.fsa	289.07	53	176
B, 315	GM993_G02_250R5_002.fsa	290.058	361	2077
B, 316	GM993_G02_250R5_002.fsa	291.127	32	120
B, 317	GM993_G02_250R5_002.fsa	292.115	170	943
B, 318	GM993_G02_250R5_002.fsa	292.937	30	130
B, 319	GM993_G02_250R5_002.fsa	294.17	382	2298
B, 320	GM993_G02_250R5_002.fsa	295.238	36	164
B, 321	GM993_G02_250R5_002.fsa	296.06	224	1354
B, 322	GM993_G02_250R5_002.fsa	297.127	57	310
B, 323	GM993_G02_250R5_002.fsa	298.195	413	2666
B, 324	GM993_G02_250R5_002.fsa	299.015	38	170
B, 325	GM993_G02_250R5_002.fsa	299.836	150	846
B, 326	GM993_G02_250R5_002.fsa	300.986	45	221
B, 327	GM993_G02_250R5_002.fsa	302.056	47	283
B, 328	GM993_G02_250R5_002.fsa	303.21	30	187
B, 329	GM993_G02_250R5_002.fsa	304.2	70	433
B, 330	GM993_G02_250R5_002.fsa	305.192	73	417
B, 331	GM993_G02_250R5_002.fsa	306.433	69	346
B, 332	GM993_G02_250R5_002.fsa	307.261	91	490
B, 333	GM993_G02_250R5_002.fsa	308.256	42	190
B, 334	GM993_G02_250R5_002.fsa	309.252	161	952
B, 335	GM993_G02_250R5_002.fsa	310	92	535
B, 336	GM993_G02_250R5_002.fsa	311.165	124	677
B, 337	GM993_G02_250R5_002.fsa	312.331	38	151
B, 338	GM993_G02_250R5_002.fsa	313.332	300	1812
B, 339	GM993_G02_250R5_002.fsa	314.338	95	539
B, 340	GM993_G02_250R5_002.fsa	315.436	47	214
B, 341	GM993_G02_250R5_002.fsa	316.28	78	385
B, 342	GM993_G02_250R5_002.fsa	317.464	280	1800
B, 343	GM993_G02_250R5_002.fsa	318.224	87	512
B, 344	GM993_G02_250R5_002.fsa	319.408	91	466
B, 345	GM993_G02_250R5_002.fsa	320.418	46	158
B, 346	GM993_G02_250R5_002.fsa	321.337	232	1490
B, 347	GM993_G02_250R5_002.fsa	322.505	51	303
B, 348	GM993_G02_250R5_002.fsa	323.589	15	56
B, 349	GM993_G02_250R5_002.fsa	324.422	30	160
B, 350	GM993_G02_250R5_002.fsa	325.588	34	223
B, 351	GM993_G02_250R5_002.fsa	326.587	62	387
B, 352	GM993_G02_250R5_002.fsa	327.751	63	413
B, 353	GM993_G02_250R5_002.fsa	328.665	15	56
B, 354	GM993_G02_250R5_002.fsa	329.661	124	801
B, 355	GM993_G02_250R5_002.fsa	330.823	74	414
B, 356	GM993_G02_250R5_002.fsa	331.569	138	894
B, 357	GM993_G02_250R5_002.fsa	332.647	105	647
B, 358	GM993_G02_250R5_002.fsa	333.723	29	115
B, 359	GM993_G02_250R5_002.fsa	334.881	151	940
B, 360	GM993_G02_250R5_002.fsa	335.873	27	130
B, 361	GM993_G02_250R5_002.fsa	336.865	101	666
B, 362	GM993_G02_250R5_002.fsa	338.021	28	142
B, 363	GM993_G02_250R5_002.fsa	338.928	32	205
B, 364	GM993_G02_250R5_002.fsa	340.083	38	142
B, 365	GM993_G02_250R5_002.fsa	341.079	38	208
B, 366	GM993_G02_250R5_002.fsa	342.075	36	148
B, 367	GM993_G02_250R5_002.fsa	343.154	79	492
B, 368	GM993_G02_250R5_002.fsa	344.066	51	313
B, 369	GM993_G02_250R5_002.fsa	344.979	81	463
B, 370	GM993_G02_250R5_002.fsa	345.892	26	125
B, 371	GM993_G02_250R5_002.fsa	347.137	181	1218
B, 372	GM993_G02_250R5_002.fsa	348.216	44	212
B, 373	GM993_G02_250R5_002.fsa	349.295	104	639
B, 374	GM993_G02_250R5_002.fsa	350.291	170	1063
B, 375	GM993_G02_250R5_002.fsa	351.452	66	407
B, 376	GM993_G02_250R5_002.fsa	352.199	69	399
B, 377	GM993_G02_250R5_002.fsa	353.361	122	720
B, 378	GM993_G02_250R5_002.fsa	354.274	30	144
B, 379	GM993_G02_250R5_002.fsa	355.519	95	562
B, 380	GM993_G02_250R5_002.fsa	356.598	64	369
B, 381	GM993_G02_250R5_002.fsa	357.51	46	229
B, 382	GM993_G02_250R5_002.fsa	358.506	93	473
B, 383	GM993_G02_250R5_002.fsa	359.419	73	348
B, 384	GM993_G02_250R5_002.fsa	360.497	154	761
B, 385	GM993_G02_250R5_002.fsa	361.574	378	2343
B, 386	GM993_G02_250R5_002.fsa	362.651	223	1398
B, 387	GM993_G02_250R5_002.fsa	363.479	144	886
B, 388	GM993_G02_250R5_002.fsa	364.474	184	960
B, 389	GM993_G02_250R5_002.fsa	365.303	16	40
B, 390	GM993_G02_250R5_002.fsa	366.132	150	799
B, 391	GM993_G02_250R5_002.fsa	367.21	131	596
B, 392	GM993_G02_250R5_002.fsa	368.372	173	1001
B, 393	GM993_G02_250R5_002.fsa	369.367	47	197
B, 394	GM993_G02_250R5_002.fsa	370.28	58	280
B, 395	GM993_G02_250R5_002.fsa	371.359	40	207
B, 396	GM993_G02_250R5_002.fsa	372.438	133	1045
B, 397	GM993_G02_250R5_002.fsa	373.435	56	294
B, 398	GM993_G02_250R5_002.fsa	374.265	41	235
B, 399	GM993_G02_250R5_002.fsa	375.345	78	467
B, 400	GM993_G02_250R5_002.fsa	376.425	56	247
B, 401	GM993_G02_250R5_002.fsa	377.34	41	229
B, 402	GM993_G02_250R5_002.fsa	378.42	208	1495
B, 403	GM993_G02_250R5_002.fsa	379.501	39	155
B, 404	GM993_G02_250R5_002.fsa	380.502	21	78
B, 405	GM993_G02_250R5_002.fsa	381.256	32	176
B, 406	GM993_G02_250R5_002.fsa	382.429	35	187
B, 407	GM993_G02_250R5_002.fsa	383.433	22	82
B, 408	GM993_G02_250R5_002.fsa	384.689	55	289
B, 409	GM993_G02_250R5_002.fsa	385.527	26	157
B, 410	GM993_G02_250R5_002.fsa	386.447	51	308
B, 411	GM993_G02_250R5_002.fsa	387.452	12	58
B, 412	GM993_G02_250R5_002.fsa	388.54	78	532
B, 413	GM993_G02_250R5_002.fsa	389.461	14	40
B, 414	GM993_G02_250R5_002.fsa	390.297	37	228
B, 415	GM993_G02_250R5_002.fsa	391.469	14	68
B, 416	GM993_G02_250R5_002.fsa	392.305	19	96
B, 417	GM993_G02_250R5_002.fsa	393.393	20	96
B, 418	GM993_G02_250R5_002.fsa	394.481	51	263
B, 419	GM993_G02_250R5_002.fsa	395.401	24	150
B, 420	GM993_G02_250R5_002.fsa	396.404	17	62
B, 421	GM993_G02_250R5_002.fsa	397.408	18	88
B, 422	GM993_G02_250R5_002.fsa	398.328	43	327
B, 423	GM993_G02_250R5_002.fsa	399.582	12	49
B, 424	GM993_G02_250R5_002.fsa	400.412	35	235
B, 425	GM993_G02_250R5_002.fsa	401.485	64	404
B, 426	GM993_G02_250R5_002.fsa	402.558	28	204
B, 427	GM993_G02_250R5_002.fsa	403.632	12	25
B, 428	GM993_G02_250R5_002.fsa	404.541	98	656
B, 429	GM993_G02_250R5_002.fsa	406.693	120	1190
B, 430	GM993_G02_250R5_002.fsa	407.77	50	337
B, 431	GM993_G02_250R5_002.fsa	408.765	10	44
B, 432	GM993_G02_250R5_002.fsa	409.844	23	108
B, 433	GM993_G02_250R5_002.fsa	411.754	51	366
B, 434	GM993_G02_250R5_002.fsa	412.669	82	585
B, 435	GM993_G02_250R5_002.fsa	413.75	7	37
B, 436	GM993_G02_250R5_002.fsa	414.759	80	506
B, 437	GM993_G02_250R5_002.fsa	415.603	20	48
B, 438	GM993_G02_250R5_002.fsa	416.617	28	104
B, 439	GM993_G02_250R5_002.fsa	417.631	28	108
B, 440	GM993_G02_250R5_002.fsa	419.577	535	2880
B, 441	GM993_G02_250R5_002.fsa	421.586	9758	90004
B, 442	GM993_G02_250R5_002.fsa	422.672	12994	114535
B, 443	GM993_G02_250R5_002.fsa	423.674	1799	11697
B, 444	GM993_G02_250R5_002.fsa	425.763	37	112
B, 445	GM993_G02_250R5_002.fsa	427.603	8	46
B, 446	GM993_G02_250R5_002.fsa	428.774	17	88
B, 447	GM993_G02_250R5_002.fsa	430.782	142	1260
B, 448	GM993_G02_250R5_002.fsa	431.87	35	238
B, 449	GM993_G02_250R5_002.fsa	432.707	5	12
B, 450	GM993_G02_250R5_002.fsa	433.126	8	31
B, 451	GM993_G02_250R5_002.fsa	435.556	17	48
B, 452	GM993_G02_250R5_002.fsa	436.226	10	80
B, 453	GM993_G02_250R5_002.fsa	437.484	10	36
B, 454	GM993_G02_250R5_002.fsa	438.322	9	62
B, 455	GM993_G02_250R5_002.fsa	439.413	12	80
B, 456	GM993_G02_250R5_002.fsa	443.333	64	1515
B, 457	GM993_G02_250R5_002.fsa	446.158	6	37
B, 458	GM993_G02_250R5_002.fsa	447.958	16	74
B, 459	GM993_G02_250R5_002.fsa	448.987	6	35
B, 460	GM993_G02_250R5_002.fsa	450.188	16	100
B, 461	GM993_G02_250R5_002.fsa	451.047	13	58
B, 462	GM993_G02_250R5_002.fsa	452.594	9	25
B, 463	GM993_G02_250R5_002.fsa	453.539	12	33
B, 464	GM993_G02_250R5_002.fsa	455.174	9	52
B, 465	GM993_G02_250R5_002.fsa	456.465	13	76
B, 466	GM993_G02_250R5_002.fsa	457.413	8	28
B, 467	GM993_G02_250R5_002.fsa	458.447	17	104
B, 468	GM993_G02_250R5_002.fsa	459.396	16	89
B, 469	GM993_G02_250R5_002.fsa	460.594	11	42
B, 470	GM993_G02_250R5_002.fsa	460.934	15	58
B, 471	GM993_G02_250R5_002.fsa	461.529	13	39
B, 472	GM993_G02_250R5_002.fsa	462.805	11	40
B, 473	GM993_G02_250R5_002.fsa	463.741	12	67
B, 474	GM993_G02_250R5_002.fsa	464.592	13	68
B, 475	GM993_G02_250R5_002.fsa	465.529	18	87
B, 476	GM993_G02_250R5_002.fsa	466.637	5	20
B, 477	GM993_G02_250R5_002.fsa	468.6	10	21
B, 478	GM993_G02_250R5_002.fsa	469.54	13	50
B, 479	GM993_G02_250R5_002.fsa	470.736	14	92
B, 480	GM993_G02_250R5_002.fsa	471.592	18	79
B, 481	GM993_G02_250R5_002.fsa	472.961	15	102
B, 482	GM993_G02_250R5_002.fsa	473.647	13	82
B, 483	GM993_G02_250R5_002.fsa	474.932	13	57
B, 484	GM993_G02_250R5_002.fsa	476.048	17	95
B, 485	GM993_G02_250R5_002.fsa	477.507	15	90
B, 486	GM993_G02_250R5_002.fsa	478.108	11	63
B, 487	GM993_G02_250R5_002.fsa	478.882	7	30
B, 488	GM993_G02_250R5_002.fsa	479.914	16	66
B, 489	GM993_G02_250R5_002.fsa	480.524	11	39
B, 490	GM993_G02_250R5_002.fsa	481.135	11	32
B, 491	GM993_G02_250R5_002.fsa	481.485	14	51
B, 492	GM993_G02_250R5_002.fsa	482.36	14	44
B, 493	GM993_G02_250R5_002.fsa	483.498	13	62
B, 494	GM993_G02_250R5_002.fsa	484.637	12	46
B, 495	GM993_G02_250R5_002.fsa	485.865	17	116
B, 496	GM993_G02_250R5_002.fsa	487.27	14	67
B, 497	GM993_G02_250R5_002.fsa	488.413	15	85
B, 498	GM993_G02_250R5_002.fsa	489.293	14	67
B, 499	GM993_G02_250R5_002.fsa	491.056	15	49
B, 500	GM993_G02_250R5_002.fsa	491.762	8	29
B, 501	GM993_G02_250R5_002.fsa	492.468	20	45
B, 502	GM993_G02_250R5_002.fsa	493.175	13	47
B, 503	GM993_G02_250R5_002.fsa	494.147	8	35
B, 504	GM993_G02_250R5_002.fsa	494.855	5	18
B, 505	GM993_G02_250R5_002.fsa	495.297	9	46
B, 506	GM993_G02_250R5_002.fsa	496.272	9	43
B, 507	GM993_G02_250R5_002.fsa	497.424	14	63
B, 508	GM993_G02_250R5_002.fsa	498.046	14	79
B, 509	GM993_G02_250R5_002.fsa	499.911	16	70
B, 510	GM993_G02_250R5_002.fsa	500.608	10	21
B, 511	GM993_G02_250R5_002.fsa	500.956	10	40
B, 512	GM993_G02_250R5_002.fsa	501.827	18	89
B, 513	GM993_G02_250R5_002.fsa	502.526	9	31
B, 514	GM993_G02_250R5_002.fsa	503.401	13	85
B, 515	GM993_G02_250R5_002.fsa	506.395	21	216
B, 516	GM993_G02_250R5_002.fsa	510.131	8	50
B, 517	GM993_G02_250R5_002.fsa	510.937	17	72
B, 518	GM993_G02_250R5_002.fsa	511.835	10	47
B, 519	GM993_G02_250R5_002.fsa	513.457	20	186
B, 520	GM993_G02_250R5_002.fsa	514.842	13	51
B, 521	GM993_G02_250R5_002.fsa	516.434	14	47
B, 522	GM993_G02_250R5_002.fsa	517.278	9	28
B, 523	GM993_G02_250R5_002.fsa	518.591	13	70
B, 524	GM993_G02_250R5_002.fsa	521.166	12	43
B, 525	GM993_G02_250R5_002.fsa	522.51	12	49
B, 526	GM993_G02_250R5_002.fsa	523.226	15	77
B, 527	GM993_G02_250R5_002.fsa	524.477	12	56
B, 528	GM993_G02_250R5_002.fsa	525.459	25	76
B, 529	GM993_G02_250R5_002.fsa	526.708	13	48
B, 530	GM993_G02_250R5_002.fsa	528.667	10	40
B, 531	GM993_G02_250R5_002.fsa	529.468	12	94
B, 532	GM993_G02_250R5_002.fsa	531.156	8	27
B, 533	GM993_G02_250R5_002.fsa	532.221	12	76
B, 534	GM993_G02_250R5_002.fsa	533.284	12	52
B, 535	GM993_G02_250R5_002.fsa	537	13	74
B, 536	GM993_G02_250R5_002.fsa	538.324	9	51
B, 537	GM993_G02_250R5_002.fsa	539.03	12	117
B, 538	GM993_G02_250R5_002.fsa	541.007	13	57
B, 539	GM993_G02_250R5_002.fsa	541.74	18	74
B, 540	GM993_G02_250R5_002.fsa	542.382	11	54
B, 541	GM993_G02_250R5_002.fsa	543.117	12	75
B, 542	GM993_G02_250R5_002.fsa	545.144	10	83
B, 543	GM993_G02_250R5_002.fsa	546.252	15	76
B, 544	GM993_G02_250R5_002.fsa	547.732	14	66
B, 545	GM993_G02_250R5_002.fsa	549.031	15	90
B, 546	GM993_G02_250R5_002.fsa	549.868	12	42
B, 547	GM993_G02_250R5_002.fsa	550.519	12	29
B, 548	GM993_G02_250R5_002.fsa	551.638	13	57
B, 549	GM993_G02_250R5_002.fsa	554.068	16	89
B, 550	GM993_G02_250R5_002.fsa	555.475	16	58
B, 551	GM993_G02_250R5_002.fsa	556.133	12	42
B, 552	GM993_G02_250R5_002.fsa	556.98	7	39
B, 553	GM993_G02_250R5_002.fsa	557.922	12	40
B, 554	GM993_G02_250R5_002.fsa	559.054	14	46
B, 555	GM993_G02_250R5_002.fsa	559.433	12	28
B, 556	GM993_G02_250R5_002.fsa	559.811	15	30
B, 557	GM993_G02_250R5_002.fsa	560.848	11	53
B, 558	GM993_G02_250R5_002.fsa	562.075	13	79
B, 559	GM993_G02_250R5_002.fsa	562.926	9	39
B, 560	GM993_G02_250R5_002.fsa	564.345	16	110
B, 561	GM993_G02_250R5_002.fsa	565.481	15	83
B, 562	GM993_G02_250R5_002.fsa	568.044	13	49
B, 563	GM993_G02_250R5_002.fsa	569.947	21	177
B, 564	GM993_G02_250R5_002.fsa	570.995	31	376
B, 565	GM993_G02_250R5_002.fsa	572.999	8	39
B, 566	GM993_G02_250R5_002.fsa	577.309	38	429
B, 567	GM993_G02_250R5_002.fsa	579.326	12	80
B, 568	GM993_G02_250R5_002.fsa	580.962	18	170
B, 569	GM993_G02_250R5_002.fsa	583.95	20	236
B, 570	GM993_G02_250R5_002.fsa	587.915	17	32
B, 571	GM993_G02_250R5_002.fsa	589.564	12	44
B, 572	GM993_G02_250R5_002.fsa	590.632	10	41
B, 573	GM993_G02_250R5_002.fsa	592.479	11	78
B, 574	GM993_G02_250R5_002.fsa	593.648	10	23
B, 575	GM993_G02_250R5_002.fsa	594.72	13	57
B, 576	GM993_G02_250R5_002.fsa	595.501	10	28
B, 577	GM993_G02_250R5_002.fsa	596.966	13	37
B, 578	GM993_G02_250R5_002.fsa	599.216	8	31
B, 579	GM993_G02_250R5_002.fsa	600.097	10	43
B, 580	GM993_G02_250R5_002.fsa	601.165	14	60
B, 581	GM993_G02_250R5_002.fsa	603.204	9	39
B, 582	GM993_G02_250R5_002.fsa	603.981	8	48
B, 583	GM993_G02_250R5_002.fsa	604.854	14	49
B, 584	GM993_G02_250R5_002.fsa	606.505	10	52
B, 585	GM993_G02_250R5_002.fsa	608.738	13	42
B, 586	GM993_G02_250R5_002.fsa	610.097	13	55
B, 587	GM993_G02_250R5_002.fsa	611.553	14	76
B, 588	GM993_G02_250R5_002.fsa	612.524	8	37
B, 589	GM993_G02_250R5_002.fsa	613.301	14	55
B, 590	GM993_G02_250R5_002.fsa	614.66	16	94
B, 591	GM993_G02_250R5_002.fsa	616.019	12	79
B, 592	GM993_G02_250R5_002.fsa	617.282	8	26
B, 593	GM993_G02_250R5_002.fsa	618.252	8	48
B, 594	GM993_G02_250R5_002.fsa	619.029	16	63
B, 595	GM993_G02_250R5_002.fsa	620.388	11	49
B, 596	GM993_G02_250R5_002.fsa	622.524	17	64
B, 597	GM993_G02_250R5_002.fsa	625.048	14	103
B, 598	GM993_G02_250R5_002.fsa	626.408	12	47
B, 599	GM993_G02_250R5_002.fsa	629.612	13	83
B, 600	GM993_G02_250R5_002.fsa	630.485	16	44
B, 601	GM993_G02_250R5_002.fsa	632.039	9	57
B, 602	GM993_G02_250R5_002.fsa	632.718	10	32
B, 603	GM993_G02_250R5_002.fsa	633.592	14	89
B, 604	GM993_G02_250R5_002.fsa	634.563	15	95
B, 605	GM993_G02_250R5_002.fsa	635.437	12	87
B, 606	GM993_G02_250R5_002.fsa	636.699	16	92
B, 607	GM993_G02_250R5_002.fsa	638.641	16	85
B, 608	GM993_G02_250R5_002.fsa	639.418	8	32
B, 609	GM993_G02_250R5_002.fsa	641.845	10	56
B, 610	GM993_G02_250R5_002.fsa	642.816	14	37
B, 611	GM993_G02_250R5_002.fsa	643.786	14	83
B, 612	GM993_G02_250R5_002.fsa	644.854	12	64
B, 613	GM993_G02_250R5_002.fsa	645.825	12	68
B, 614	GM993_G02_250R5_002.fsa	648.252	15	71
B, 615	GM993_G02_250R5_002.fsa	649.32	11	37
B, 616	GM993_G02_250R5_002.fsa	650.194	19	52
B, 617	GM993_G02_250R5_002.fsa	650.874	14	70
B, 618	GM993_G02_250R5_002.fsa	651.942	14	66
B, 619	GM993_G02_250R5_002.fsa	652.621	13	60
B, 620	GM993_G02_250R5_002.fsa	653.981	10	65
B, 621	GM993_G02_250R5_002.fsa	654.757	11	57
B, 622	GM993_G02_250R5_002.fsa	655.825	11	61
B, 623	GM993_G02_250R5_002.fsa	656.796	10	50
B, 624	GM993_G02_250R5_002.fsa	657.864	17	83
B, 625	GM993_G02_250R5_002.fsa	658.835	12	62
B, 626	GM993_G02_250R5_002.fsa	660.194	14	81
B, 627	GM993_G02_250R5_002.fsa	661.165	18	76
B, 628	GM993_G02_250R5_002.fsa	662.524	18	170
B, 629	GM993_G02_250R5_002.fsa	663.689	14	74
B, 630	GM993_G02_250R5_002.fsa	664.854	18	184
B, 631	GM993_G02_250R5_002.fsa	666.311	10	49
B, 632	GM993_G02_250R5_002.fsa	667.282	11	56
B, 633	GM993_G02_250R5_002.fsa	668.738	12	81
B, 634	GM993_G02_250R5_002.fsa	669.515	11	73
B, 635	GM993_G02_250R5_002.fsa	670.777	13	48
B, 636	GM993_G02_250R5_002.fsa	671.553	14	69
B, 637	GM993_G02_250R5_002.fsa	672.33	13	100
B, 638	GM993_G02_250R5_002.fsa	673.689	13	83
B, 639	GM993_G02_250R5_002.fsa	675.146	14	33
B, 640	GM993_G02_250R5_002.fsa	676.214	15	73
B, 641	GM993_G02_250R5_002.fsa	677.087	22	72
B, 642	GM993_G02_250R5_002.fsa	677.864	8	32
B, 643	GM993_G02_250R5_002.fsa	678.738	16	77
B, 644	GM993_G02_250R5_002.fsa	679.515	7	17
B, 645	GM993_G02_250R5_002.fsa	680	7	22
B, 646	GM993_G02_250R5_002.fsa	680.874	14	63
B, 647	GM993_G02_250R5_002.fsa	681.456	12	56
B, 648	GM993_G02_250R5_002.fsa	683.204	9	33
B, 649	GM993_G02_250R5_002.fsa	684.369	18	68
B, 650	GM993_G02_250R5_002.fsa	685.243	15	50
B, 651	GM993_G02_250R5_002.fsa	688.641	10	64
B, 652	GM993_G02_250R5_002.fsa	689.32	8	16
B, 653	GM993_G02_250R5_002.fsa	690	11	40
B, 654	GM993_G02_250R5_002.fsa	690.777	7	30
B, 655	GM993_G02_250R5_002.fsa	691.748	10	71
B, 656	GM993_G02_250R5_002.fsa	692.913	16	49
B, 657	GM993_G02_250R5_002.fsa	693.884	20	70
B, 658	GM993_G02_250R5_002.fsa	696.408	18	137
B, 659	GM993_G02_250R5_002.fsa	698.447	16	134
B, 660	GM993_G02_250R5_002.fsa	700.971	12	90
B, 661	GM993_G02_250R5_002.fsa	702.136	7	31
B, 662	GM993_G02_250R5_002.fsa	703.592	11	95
B, 663	GM993_G02_250R5_002.fsa	704.757	11	54
B, 664	GM993_G02_250R5_002.fsa	705.825	9	80
B, 665	GM993_G02_250R5_002.fsa	707.767	15	84
B, 666	GM993_G02_250R5_002.fsa	708.35	10	61
B, 667	GM993_G02_250R5_002.fsa	710.971	10	31
B, 668	GM993_G02_250R5_002.fsa	711.65	11	21
B, 669	GM993_G02_250R5_002.fsa	712.33	4	23
B, 670	GM993_G02_250R5_002.fsa	714.563	8	44
B, 671	GM993_G02_250R5_002.fsa	715.146	8	35
B, 672	GM993_G02_250R5_002.fsa	716.408	9	38
B, 673	GM993_G02_250R5_002.fsa	718.058	17	116
B, 674	GM993_G02_250R5_002.fsa	719.612	10	48
B, 675	GM993_G02_250R5_002.fsa	721.748	11	85
B, 676	GM993_G02_250R5_002.fsa	723.01	18	98
B, 677	GM993_G02_250R5_002.fsa	724.757	15	96
B, 678	GM993_G02_250R5_002.fsa	726.699	13	57
B, 679	GM993_G02_250R5_002.fsa	727.961	6	15
B, 680	GM993_G02_250R5_002.fsa	729.029	13	47
B, 681	GM993_G02_250R5_002.fsa	730.388	14	83
B, 682	GM993_G02_250R5_002.fsa	731.262	9	61
B, 683	GM993_G02_250R5_002.fsa	733.495	8	41
B, 684	GM993_G02_250R5_002.fsa	733.884	8	20
B, 685	GM993_G02_250R5_002.fsa	734.369	9	77
B, 686	GM993_G02_250R5_002.fsa	736.408	13	74
B, 687	GM993_G02_250R5_002.fsa	738.058	17	85
B, 688	GM993_G02_250R5_002.fsa	739.612	14	128
B, 689	GM993_G02_250R5_002.fsa	741.165	10	65
B, 690	GM993_G02_250R5_002.fsa	742.524	14	73
B, 691	GM993_G02_250R5_002.fsa	745.922	12	77
B, 692	GM993_G02_250R5_002.fsa	746.893	11	66
B, 693	GM993_G02_250R5_002.fsa	747.767	11	69
B, 694	GM993_G02_250R5_002.fsa	749.612	16	57
B, 695	GM993_G02_250R5_002.fsa	750.388	13	44
B, 696	GM993_G02_250R5_002.fsa	751.553	16	52
B, 697	GM993_G02_250R5_002.fsa	752.621	14	97
B, 698	GM993_G02_250R5_002.fsa	753.884	14	74
B, 699	GM993_G02_250R5_002.fsa	756.214	14	48
B, 700	GM993_G02_250R5_002.fsa	756.893	10	27
B, 701	GM993_G02_250R5_002.fsa	757.767	16	63
B, 702	GM993_G02_250R5_002.fsa	759.903	15	47
B, 703	GM993_G02_250R5_002.fsa	760.777	10	39
B, 704	GM993_G02_250R5_002.fsa	761.942	12	82
B, 705	GM993_G02_250R5_002.fsa	763.01	12	53
B, 706	GM993_G02_250R5_002.fsa	764.952	13	78
B, 707	GM993_G02_250R5_002.fsa	765.728	15	44
B, 708	GM993_G02_250R5_002.fsa	766.505	7	32
B, 709	GM993_G02_250R5_002.fsa	767.67	12	90
B, 710	GM993_G02_250R5_002.fsa	769.126	18	82
G, 1	GM993_G02_250R5_002.fsa	100.562	307	1813
G, 2	GM993_G02_250R5_002.fsa	101.87	312	2043
G, 3	GM993_G02_250R5_002.fsa	103.545	234	881
G, 4	GM993_G02_250R5_002.fsa	104.38	5113	16000
G, 5	GM993_G02_250R5_002.fsa	105.676	5562	25648
G, 6	GM993_G02_250R5_002.fsa	106.599	195	1736
G, 7	GM993_G02_250R5_002.fsa	108.255	79	630
G, 8	GM993_G02_250R5_002.fsa	421.837	249	2034
G, 9	GM993_G02_250R5_002.fsa	422.672	306	3118
Y, 1	GM993_G02_250R5_002.fsa		55	257
Y, 2	GM993_G02_250R5_002.fsa		70	430
Y, 3	GM993_G02_250R5_002.fsa		54	319
Y, 4	GM993_G02_250R5_002.fsa		60	361
Y, 5	GM993_G02_250R5_002.fsa		54	353
Y, 6	GM993_G02_250R5_002.fsa		52	291
Y, 7	GM993_G02_250R5_002.fsa		57	343
Y, 8	GM993_G02_250R5_002.fsa	0.2649	55	302
Y, 9	GM993_G02_250R5_002.fsa	7.2848	72	325
Y, 10	GM993_G02_250R5_002.fsa	10.7285	62	339
Y, 11	GM993_G02_250R5_002.fsa	12.8477	53	265
Y, 12	GM993_G02_250R5_002.fsa	17.7483	50	432
Y, 13	GM993_G02_250R5_002.fsa	26.9841	64	590
Y, 14	GM993_G02_250R5_002.fsa	37.3508	52	238
Y, 15	GM993_G02_250R5_002.fsa	44.1421	50	423
Y, 16	GM993_G02_250R5_002.fsa	62.2713	54	432
Y, 17	GM993_G02_250R5_002.fsa	64.8205	59	295
Y, 18	GM993_G02_250R5_002.fsa	67.2535	77	410
Y, 19	GM993_G02_250R5_002.fsa	79.0655	57	299
Y, 20	GM993_G02_250R5_002.fsa	81.1282	67	641
Y, 21	GM993_G02_250R5_002.fsa	84.7851	51	277
Y, 22	GM993_G02_250R5_002.fsa	85.5333	69	328
Y, 23	GM993_G02_250R5_002.fsa	86.281	52	244
Y, 24	GM993_G02_250R5_002.fsa	87.4945	57	434
Y, 25	GM993_G02_250R5_002.fsa	91.5898	61	421
Y, 26	GM993_G02_250R5_002.fsa	96.2206	68	290
Y, 27	GM993_G02_250R5_002.fsa	96.9593	67	173
Y, 28	GM993_G02_250R5_002.fsa	97.6974	56	189
Y, 29	GM993_G02_250R5_002.fsa	101.029	409	2690
Y, 30	GM993_G02_250R5_002.fsa	102.801	365	5254
Y, 31	GM993_G02_250R5_002.fsa	104.473	8998	21847
Y, 32	GM993_G02_250R5_002.fsa	105.306	8442	15591
Y, 33	GM993_G02_250R5_002.fsa	107.336	93	722
Y, 34	GM993_G02_250R5_002.fsa	111.639	71	490
Y, 35	GM993_G02_250R5_002.fsa	122.172	63	344
Y, 36	GM993_G02_250R5_002.fsa	127.821	50	267
Y, 37	GM993_G02_250R5_002.fsa	139.652	51	305
Y, 38	GM993_G02_250R5_002.fsa	149.375	50	413
Y, 39	GM993_G02_250R5_002.fsa	161.051	53	320
Y, 40	GM993_G02_250R5_002.fsa	168.647	50	236
Y, 41	GM993_G02_250R5_002.fsa	173.078	55	344
Y, 42	GM993_G02_250R5_002.fsa	177.668	56	345
Y, 43	GM993_G02_250R5_002.fsa	215.632	57	371
Y, 44	GM993_G02_250R5_002.fsa	217.775	57	658
Y, 45	GM993_G02_250R5_002.fsa	235.963	52	209
Y, 46	GM993_G02_250R5_002.fsa	237.393	50	224
Y, 47	GM993_G02_250R5_002.fsa	238.15	53	253
Y, 48	GM993_G02_250R5_002.fsa	241.127	54	305
Y, 49	GM993_G02_250R5_002.fsa	242.598	50	495
Y, 50	GM993_G02_250R5_002.fsa	245.446	54	237
Y, 51	GM993_G02_250R5_002.fsa	248.628	56	174
Y, 52	GM993_G02_250R5_002.fsa	259.097	57	354
Y, 53	GM993_G02_250R5_002.fsa	262.016	54	243
Y, 54	GM993_G02_250R5_002.fsa	263.529	53	556
Y, 55	GM993_G02_250R5_002.fsa	265.293	65	460
Y, 56	GM993_G02_250R5_002.fsa	273.444	50	399
Y, 57	GM993_G02_250R5_002.fsa	277.394	57	429
Y, 58	GM993_G02_250R5_002.fsa	279.159	62	389
Y, 59	GM993_G02_250R5_002.fsa	288.494	52	148
Y, 60	GM993_G02_250R5_002.fsa	316.196	53	224
Y, 61	GM993_G02_250R5_002.fsa	330.242	50	249
Y, 62	GM993_G02_250R5_002.fsa	331.238	50	211
Y, 63	GM993_G02_250R5_002.fsa	345.726	56	335
Y, 64	GM993_G02_250R5_002.fsa	347.967	75	375
Y, 65	GM993_G02_250R5_002.fsa	359.17	62	191
Y, 66	GM993_G02_250R5_002.fsa	361.325	56	307
Y, 67	GM993_G02_250R5_002.fsa	387.787	57	221
Y, 68	GM993_G02_250R5_002.fsa	392.975	53	253
Y, 69	GM993_G02_250R5_002.fsa	396.739	53	274
Y, 70	GM993_G02_250R5_002.fsa	402.31	51	519
Y, 71	GM993_G02_250R5_002.fsa	409.927	51	237
Y, 72	GM993_G02_250R5_002.fsa	412.752	50	214
Y, 73	GM993_G02_250R5_002.fsa	415.012	50	351
Y, 74	GM993_G02_250R5_002.fsa	421.085	50	105
Y, 75	GM993_G02_250R5_002.fsa	421.92	219	1386
Y, 76	GM993_G02_250R5_002.fsa	464.592	61	285
Y, 77	GM993_G02_250R5_002.fsa	465.529	50	239
Y, 78	GM993_G02_250R5_002.fsa	468.6	51	271
Y, 79	GM993_G02_250R5_002.fsa	480.873	59	213
Y, 80	GM993_G02_250R5_002.fsa	481.922	55	302
Y, 81	GM993_G02_250R5_002.fsa	496.449	57	343
Y, 82	GM993_G02_250R5_002.fsa	503.314	62	205
Y, 83	GM993_G02_250R5_002.fsa	514.468	56	278
Y, 84	GM993_G02_250R5_002.fsa	566.24	55	309
Y, 85	GM993_G02_250R5_002.fsa	577.501	58	214
Y, 86	GM993_G02_250R5_002.fsa	583.564	80	223
Y, 87	GM993_G02_250R5_002.fsa	589.952	52	379
Y, 88	GM993_G02_250R5_002.fsa	596.184	62	158
Y, 89	GM993_G02_250R5_002.fsa	610.582	52	149
Y, 90	GM993_G02_250R5_002.fsa	620.097	58	227
Y, 91	GM993_G02_250R5_002.fsa	637.767	57	152
Y, 92	GM993_G02_250R5_002.fsa	651.65	60	379
Y, 93	GM993_G02_250R5_002.fsa	656.408	51	329
Y, 94	GM993_G02_250R5_002.fsa	658.155	54	226
Y, 95	GM993_G02_250R5_002.fsa	661.65	58	324
Y, 96	GM993_G02_250R5_002.fsa	672.718	62	243
Y, 97	GM993_G02_250R5_002.fsa	685.243	53	138
Y, 98	GM993_G02_250R5_002.fsa	699.806	70	301
Y, 99	GM993_G02_250R5_002.fsa	718.058	57	402
Y, 100	GM993_G02_250R5_002.fsa	721.748	56	543
Y, 101	GM993_G02_250R5_002.fsa	760	50	289
R, 1	GM993_G02_250R5_002.fsa		57	429
R, 2	GM993_G02_250R5_002.fsa		52	211
R, 3	GM993_G02_250R5_002.fsa		54	236
R, 4	GM993_G02_250R5_002.fsa		50	321
R, 5	GM993_G02_250R5_002.fsa	2.5166	50	294
R, 6	GM993_G02_250R5_002.fsa	4.3709	51	283
R, 7	GM993_G02_250R5_002.fsa	8.2119	61	308
R, 8	GM993_G02_250R5_002.fsa	9.404	61	364
R, 9	GM993_G02_250R5_002.fsa	12.9801	53	199
R, 10	GM993_G02_250R5_002.fsa	15.894	50	416
R, 11	GM993_G02_250R5_002.fsa	29.9563	55	288
R, 12	GM993_G02_250R5_002.fsa	43.4799	51	292
R, 13	GM993_G02_250R5_002.fsa	48.5723	56	221
R, 14	GM993_G02_250R5_002.fsa	60.0991	64	350
R, 15	GM993_G02_250R5_002.fsa	62.8613	50	256
R, 16	GM993_G02_250R5_002.fsa	64.3318	54	283
R, 17	GM993_G02_250R5_002.fsa	83.9425	58	387
R, 18	GM993_G02_250R5_002.fsa	88.2405	64	334
R, 19	GM993_G02_250R5_002.fsa	94.186	53	392
R, 20	GM993_G02_250R5_002.fsa	101.683	121	663
R, 21	GM993_G02_250R5_002.fsa	103.545	130	401
R, 22	GM993_G02_250R5_002.fsa	104.287	2682	18669
R, 23	GM993_G02_250R5_002.fsa	105.491	12481	39363
R, 24	GM993_G02_250R5_002.fsa	106.875	66	257
R, 25	GM993_G02_250R5_002.fsa	108.805	100	513
R, 26	GM993_G02_250R5_002.fsa	117.541	53	322
R, 27	GM993_G02_250R5_002.fsa	124.953	60	289
R, 28	GM993_G02_250R5_002.fsa	146.072	52	227
R, 29	GM993_G02_250R5_002.fsa	150.893	62	405
R, 30	GM993_G02_250R5_002.fsa	174.639	54	251
R, 31	GM993_G02_250R5_002.fsa	180	53	189
R, 32	GM993_G02_250R5_002.fsa	190.667	50	392
R, 33	GM993_G02_250R5_002.fsa	192.83	53	214
R, 34	GM993_G02_250R5_002.fsa	243.376	51	212
R, 35	GM993_G02_250R5_002.fsa	261.176	59	429
R, 36	GM993_G02_250R5_002.fsa	299.836	50	223
R, 37	GM993_G02_250R5_002.fsa	318.647	50	138
R, 38	GM993_G02_250R5_002.fsa	320.501	56	126
R, 39	GM993_G02_250R5_002.fsa	321.002	50	381
R, 40	GM993_G02_250R5_002.fsa	322.255	57	231
R, 41	GM993_G02_250R5_002.fsa	340.332	50	282
R, 42	GM993_G02_250R5_002.fsa	360.166	50	359
R, 43	GM993_G02_250R5_002.fsa	377.173	50	168
R, 44	GM993_G02_250R5_002.fsa	419.661	52	191
R, 45	GM993_G02_250R5_002.fsa	420.835	72	363
R, 46	GM993_G02_250R5_002.fsa	421.586	134	1040
R, 47	GM993_G02_250R5_002.fsa	422.755	199	1468
R, 48	GM993_G02_250R5_002.fsa	451.133	50	219
R, 49	GM993_G02_250R5_002.fsa	483.322	52	354
R, 50	GM993_G02_250R5_002.fsa	527.064	55	172
R, 51	GM993_G02_250R5_002.fsa	550.705	50	237
R, 52	GM993_G02_250R5_002.fsa	551.638	51	271
R, 53	GM993_G02_250R5_002.fsa	553.6	50	199
R, 54	GM993_G02_250R5_002.fsa	556.697	50	184
R, 55	GM993_G02_250R5_002.fsa	565.671	51	284
R, 56	GM993_G02_250R5_002.fsa	569.375	59	203
R, 57	GM993_G02_250R5_002.fsa	579.904	58	471
R, 58	GM993_G02_250R5_002.fsa	581.829	55	268
R, 59	GM993_G02_250R5_002.fsa	655.048	62	191
R, 60	GM993_G02_250R5_002.fsa	681.456	51	303
R, 61	GM993_G02_250R5_002.fsa	684.952	54	220
R, 62	GM993_G02_250R5_002.fsa	687.379	51	198
R, 63	GM993_G02_250R5_002.fsa	697.67	51	201
R, 64	GM993_G02_250R5_002.fsa	702.233	54	257
R, 65	GM993_G02_250R5_002.fsa	711.165	108	1678
R, 66	GM993_G02_250R5_002.fsa	720.68	62	346
R, 67	GM993_G02_250R5_002.fsa	722.621	55	263
O, 1	GM993_G02_250R5_002.fsa	20	1614	16746
O, 2	GM993_G02_250R5_002.fsa	40	1434	11212
O, 3	GM993_G02_250R5_002.fsa	60	2698	15944
O, 4	GM993_G02_250R5_002.fsa	80	1832	10499
O, 5	GM993_G02_250R5_002.fsa	100	2972	15492
O, 6	GM993_G02_250R5_002.fsa	103.359	54	269
O, 7	GM993_G02_250R5_002.fsa	104.287	859	1965
O, 8	GM993_G02_250R5_002.fsa	105.491	1684	5377
O, 9	GM993_G02_250R5_002.fsa	108.897	60	323
O, 10	GM993_G02_250R5_002.fsa	114	3329	17356
O, 11	GM993_G02_250R5_002.fsa	120	2596	13844
O, 12	GM993_G02_250R5_002.fsa	140	2090	10915
O, 13	GM993_G02_250R5_002.fsa	160	2212	11740
O, 14	GM993_G02_250R5_002.fsa	180	2740	14123
O, 15	GM993_G02_250R5_002.fsa	200	2207	11547
O, 16	GM993_G02_250R5_002.fsa	214	2216	12180
O, 17	GM993_G02_250R5_002.fsa	220	1816	10148
O, 18	GM993_G02_250R5_002.fsa	240	2804	16011
O, 19	GM993_G02_250R5_002.fsa	250	1305	7708
O, 20	GM993_G02_250R5_002.fsa	260	2083	12535
O, 21	GM993_G02_250R5_002.fsa	280	2326	14689
O, 22	GM993_G02_250R5_002.fsa	300	2308	15147
O, 23	GM993_G02_250R5_002.fsa	314	1493	9909
O, 24	GM993_G02_250R5_002.fsa	320	1612	11383
O, 25	GM993_G02_250R5_002.fsa	340	2049	14534
O, 26	GM993_G02_250R5_002.fsa	360	1682	12375
O, 27	GM993_G02_250R5_002.fsa	380	1177	9109
O, 28	GM993_G02_250R5_002.fsa	400	1704	13401
O, 29	GM993_G02_250R5_002.fsa	414	1581	13172
O, 30	GM993_G02_250R5_002.fsa	420	1483	12144
O, 31	GM993_G02_250R5_002.fsa	440	1796	15418
O, 32	GM993_G02_250R5_002.fsa	460	1919	17088
O, 33	GM993_G02_250R5_002.fsa	480	1835	16980
O, 34	GM993_G02_250R5_002.fsa	500	829	7870
O, 35	GM993_G02_250R5_002.fsa	514	911	8537
O, 36	GM993_G02_250R5_002.fsa	520	1967	19055
O, 37	GM993_G02_250R5_002.fsa	540	1608	15949
O, 38	GM993_G02_250R5_002.fsa	560	1076	10706
O, 39	GM993_G02_250R5_002.fsa	580	1572	16063
O, 40	GM993_G02_250R5_002.fsa	600	1020	10817
O, 41	GM993_G02_250R5_002.fsa	711.262	75	1157

[truncated: 10 more sheets: 251R1, 251R2, 251R3, 251R4, 251R5, 252R1, 252R2, 252R3, 252R4, 252R5]
