# Supplementary material for: Characterization of dFOXO binding sites upstream of the Insulin Receptor P2 promoter across the Drosophila phylogeny
Source: PLoS One. 2017 Dec 4;12(12):e0188357. doi: 10.1371/journal.pone.0188357 (PMC5714339; doi:10.1371/journal.pone.0188357)
Supplement: S1 Data — (ZIP) [file pone.0188357.s001.zip › Data_Sets/S24_Dataset.xlsx]

## Sheet: Index
	Fragment coordinates are -1260/-783 relative to the P2 transcription start site
	Sheet	Species	Fragment	strand	protein	nM protein				Sheet	Species	Fragment	strand	protein	nM protein
	304R1	D. virilis	v7	Forward	BSA	600				254R1	D. virilis	v7	Reverse	BSA	600
	304R2	D. virilis	v7	Forward	BSA	600				254R2	D. virilis	v7	Reverse	BSA	600
	304R3	D. virilis	v7	Forward	BSA	600				254R3	D. virilis	v7	Reverse	BSA	600
	304R4	D. virilis	v7	Forward	BSA	600				254R4	D. virilis	v7	Reverse	BSA	600
	304R5	D. virilis	v7	Forward	BSA	600				254R5	D. virilis	v7	Reverse	BSA	600
	305R1	D. virilis	v7	Forward	dFOXO	600				255R1	D. virilis	v7	Reverse	dFOXO	600
	305R2	D. virilis	v7	Forward	dFOXO	600				255R2	D. virilis	v7	Reverse	dFOXO	600
	305R3	D. virilis	v7	Forward	dFOXO	600				255R3	D. virilis	v7	Reverse	dFOXO	600
	305R4	D. virilis	v7	Forward	dFOXO	600				255R4	D. virilis	v7	Reverse	dFOXO	600
	305R5	D. virilis	v7	Forward	dFOXO	600				255R5	D. virilis	v7	Reverse	dFOXO	600
	306R1	D. virilis	v7	Forward	BSA	1200				256R1	D. virilis	v7	Reverse	BSA	1200
	306R2	D. virilis	v7	Forward	BSA	1200				256R2	D. virilis	v7	Reverse	BSA	1200
	306R3	D. virilis	v7	Forward	BSA	1200				256R3	D. virilis	v7	Reverse	BSA	1200
	306R4	D. virilis	v7	Forward	BSA	1200				256R4	D. virilis	v7	Reverse	BSA	1200
	306R5	D. virilis	v7	Forward	BSA	1200				256R5	D. virilis	v7	Reverse	BSA	1200
	307R1	D. virilis	v7	Forward	dFOXO	1200				257R1	D. virilis	v7	Reverse	dFOXO	1200
	307R2	D. virilis	v7	Forward	dFOXO	1200				257R2	D. virilis	v7	Reverse	dFOXO	1200
	307R3	D. virilis	v7	Forward	dFOXO	1200				257R3	D. virilis	v7	Reverse	dFOXO	1200
	307R4	D. virilis	v7	Forward	dFOXO	1200				257R4	D. virilis	v7	Reverse	dFOXO	1200
	307R5	D. virilis	v7	Forward	dFOXO	1200				257R5	D. virilis	v7	Reverse	dFOXO	1200
	NOTE
	The first column of the remaining sheets indicates that dyes B and O label respectively the fragments generated by DNase I and the standard 600 LIZ fragments in the electropherograms and in the outputs. To inspect electropherograms with Peak Scanner (Applied Biosystems), the minimum peak heights were set to only provide outputs for dyes B and O . The spurious peaks corresponding to other dyes (G,…

## Sheet: 304R1
Dye/Sample Peak	Sample File Name	Size	Height	Area in Point
B, 1	GM1198_C07_304R1_030.fsa		16	56
B, 2	GM1198_C07_304R1_030.fsa		9	35
B, 3	GM1198_C07_304R1_030.fsa		12	49
B, 4	GM1198_C07_304R1_030.fsa		11	63
B, 5	GM1198_C07_304R1_030.fsa		16	50
B, 6	GM1198_C07_304R1_030.fsa		12	54
B, 7	GM1198_C07_304R1_030.fsa		16	64
B, 8	GM1198_C07_304R1_030.fsa		11	36
B, 9	GM1198_C07_304R1_030.fsa		8	41
B, 10	GM1198_C07_304R1_030.fsa		8	31
B, 11	GM1198_C07_304R1_030.fsa		16	79
B, 12	GM1198_C07_304R1_030.fsa		10	38
B, 13	GM1198_C07_304R1_030.fsa		12	38
B, 14	GM1198_C07_304R1_030.fsa		13	43
B, 15	GM1198_C07_304R1_030.fsa		11	42
B, 16	GM1198_C07_304R1_030.fsa		11	41
B, 17	GM1198_C07_304R1_030.fsa		8	18
B, 18	GM1198_C07_304R1_030.fsa		11	30
B, 19	GM1198_C07_304R1_030.fsa		14	39
B, 20	GM1198_C07_304R1_030.fsa		15	37
B, 21	GM1198_C07_304R1_030.fsa		6	32
B, 22	GM1198_C07_304R1_030.fsa		13	37
B, 23	GM1198_C07_304R1_030.fsa		14	48
B, 24	GM1198_C07_304R1_030.fsa		11	47
B, 25	GM1198_C07_304R1_030.fsa		17	34
B, 26	GM1198_C07_304R1_030.fsa		16	55
B, 27	GM1198_C07_304R1_030.fsa		15	86
B, 28	GM1198_C07_304R1_030.fsa		8	22
B, 29	GM1198_C07_304R1_030.fsa		5	10
B, 30	GM1198_C07_304R1_030.fsa		13	36
B, 31	GM1198_C07_304R1_030.fsa		7	23
B, 32	GM1198_C07_304R1_030.fsa		7	29
B, 33	GM1198_C07_304R1_030.fsa		8	31
B, 34	GM1198_C07_304R1_030.fsa		12	24
B, 35	GM1198_C07_304R1_030.fsa		11	23
B, 36	GM1198_C07_304R1_030.fsa		11	26
B, 37	GM1198_C07_304R1_030.fsa		14	41
B, 38	GM1198_C07_304R1_030.fsa		12	26
B, 39	GM1198_C07_304R1_030.fsa		12	22
B, 40	GM1198_C07_304R1_030.fsa		249	1677
B, 41	GM1198_C07_304R1_030.fsa		10	18
B, 42	GM1198_C07_304R1_030.fsa		112	523
B, 43	GM1198_C07_304R1_030.fsa		45	288
B, 44	GM1198_C07_304R1_030.fsa		37	234
B, 45	GM1198_C07_304R1_030.fsa		9	33
B, 46	GM1198_C07_304R1_030.fsa		4	4
B, 47	GM1198_C07_304R1_030.fsa		8	22
B, 48	GM1198_C07_304R1_030.fsa		4	10
B, 49	GM1198_C07_304R1_030.fsa		7	33
B, 50	GM1198_C07_304R1_030.fsa		6	19
B, 51	GM1198_C07_304R1_030.fsa		6	25
B, 52	GM1198_C07_304R1_030.fsa		8	18
B, 53	GM1198_C07_304R1_030.fsa		3	7
B, 54	GM1198_C07_304R1_030.fsa		7	21
B, 55	GM1198_C07_304R1_030.fsa		9	36
B, 56	GM1198_C07_304R1_030.fsa		13	35
B, 57	GM1198_C07_304R1_030.fsa		9	19
B, 58	GM1198_C07_304R1_030.fsa		12	36
B, 59	GM1198_C07_304R1_030.fsa		9	36
B, 60	GM1198_C07_304R1_030.fsa		6	36
B, 61	GM1198_C07_304R1_030.fsa		5	15
B, 62	GM1198_C07_304R1_030.fsa		6	12
B, 63	GM1198_C07_304R1_030.fsa		11	22
B, 64	GM1198_C07_304R1_030.fsa		4	14
B, 65	GM1198_C07_304R1_030.fsa		9	11
B, 66	GM1198_C07_304R1_030.fsa		17	71
B, 67	GM1198_C07_304R1_030.fsa		27	270
B, 68	GM1198_C07_304R1_030.fsa		25	208
B, 69	GM1198_C07_304R1_030.fsa		11	31
B, 70	GM1198_C07_304R1_030.fsa		5	17
B, 71	GM1198_C07_304R1_030.fsa		27	140
B, 72	GM1198_C07_304R1_030.fsa		21	76
B, 73	GM1198_C07_304R1_030.fsa		16	55
B, 74	GM1198_C07_304R1_030.fsa		11	33
B, 75	GM1198_C07_304R1_030.fsa		10	24
B, 76	GM1198_C07_304R1_030.fsa		8	34
B, 77	GM1198_C07_304R1_030.fsa		40	270
B, 78	GM1198_C07_304R1_030.fsa		40	215
B, 79	GM1198_C07_304R1_030.fsa		28	140
B, 80	GM1198_C07_304R1_030.fsa		16	69
B, 81	GM1198_C07_304R1_030.fsa		11	46
B, 82	GM1198_C07_304R1_030.fsa		10	35
B, 83	GM1198_C07_304R1_030.fsa		9	22
B, 84	GM1198_C07_304R1_030.fsa		7	23
B, 85	GM1198_C07_304R1_030.fsa		9	37
B, 86	GM1198_C07_304R1_030.fsa		14	38
B, 87	GM1198_C07_304R1_030.fsa		10	31
B, 88	GM1198_C07_304R1_030.fsa		7	29
B, 89	GM1198_C07_304R1_030.fsa		6	14
B, 90	GM1198_C07_304R1_030.fsa		9	26
B, 91	GM1198_C07_304R1_030.fsa		9	22
B, 92	GM1198_C07_304R1_030.fsa		9	30
B, 93	GM1198_C07_304R1_030.fsa		9	22
B, 94	GM1198_C07_304R1_030.fsa		4	11
B, 95	GM1198_C07_304R1_030.fsa		169	1015
B, 96	GM1198_C07_304R1_030.fsa		9	19
B, 97	GM1198_C07_304R1_030.fsa		57	366
B, 98	GM1198_C07_304R1_030.fsa		21	91
B, 99	GM1198_C07_304R1_030.fsa		14	73
B, 100	GM1198_C07_304R1_030.fsa		20	61
B, 101	GM1198_C07_304R1_030.fsa		7	14
B, 102	GM1198_C07_304R1_030.fsa		25	139
B, 103	GM1198_C07_304R1_030.fsa		17	92
B, 104	GM1198_C07_304R1_030.fsa		279	2196
B, 105	GM1198_C07_304R1_030.fsa		109	668
B, 106	GM1198_C07_304R1_030.fsa		156	1066
B, 107	GM1198_C07_304R1_030.fsa		210	1227
B, 108	GM1198_C07_304R1_030.fsa		129	716
B, 109	GM1198_C07_304R1_030.fsa		8	15
B, 110	GM1198_C07_304R1_030.fsa		10	29
B, 111	GM1198_C07_304R1_030.fsa		68	463
B, 112	GM1198_C07_304R1_030.fsa		25	140
B, 113	GM1198_C07_304R1_030.fsa	1.0687	61	326
B, 114	GM1198_C07_304R1_030.fsa	2.9008	14	70
B, 115	GM1198_C07_304R1_030.fsa	4.2748	15	69
B, 116	GM1198_C07_304R1_030.fsa	6.5649	14	31
B, 117	GM1198_C07_304R1_030.fsa	8.7023	14	64
B, 118	GM1198_C07_304R1_030.fsa	9.9237	7	27
B, 119	GM1198_C07_304R1_030.fsa	10.687	8	15
B, 120	GM1198_C07_304R1_030.fsa	13.2824	173	634
B, 121	GM1198_C07_304R1_030.fsa	14.5038	19	106
B, 122	GM1198_C07_304R1_030.fsa	17.0992	26	80
B, 123	GM1198_C07_304R1_030.fsa	18.626	53	162
B, 124	GM1198_C07_304R1_030.fsa	20	438	2135
B, 125	GM1198_C07_304R1_030.fsa	21.6157	236	1354
B, 126	GM1198_C07_304R1_030.fsa	22.8437	223	1135
B, 127	GM1198_C07_304R1_030.fsa	24.2174	19	79
B, 128	GM1198_C07_304R1_030.fsa	25.0604	23	65
B, 129	GM1198_C07_304R1_030.fsa	26.5482	117	417
B, 130	GM1198_C07_304R1_030.fsa	28.6331	4653	22657
B, 131	GM1198_C07_304R1_030.fsa	30.4932	1452	7696
B, 132	GM1198_C07_304R1_030.fsa	31.551	379	1909
B, 133	GM1198_C07_304R1_030.fsa	32.8824	1194	5417
B, 134	GM1198_C07_304R1_030.fsa	34.6097	257	1187
B, 135	GM1198_C07_304R1_030.fsa	35.8704	1169	5600
B, 136	GM1198_C07_304R1_030.fsa	37.3726	301	1296
B, 137	GM1198_C07_304R1_030.fsa	38.7026	410	1579
B, 138	GM1198_C07_304R1_030.fsa	40.3445	207	1125
B, 139	GM1198_C07_304R1_030.fsa	41.2569	6	18
B, 140	GM1198_C07_304R1_030.fsa	42.2724	13	44
B, 141	GM1198_C07_304R1_030.fsa	43.3877	107	568
B, 142	GM1198_C07_304R1_030.fsa	44.4897	384	2166
B, 143	GM1198_C07_304R1_030.fsa	46.1189	239	1376
B, 144	GM1198_C07_304R1_030.fsa	48.0382	20	65
B, 145	GM1198_C07_304R1_030.fsa	49.7135	69	501
B, 146	GM1198_C07_304R1_030.fsa	50.9519	108	1022
B, 147	GM1198_C07_304R1_030.fsa	52.3782	4	7
B, 148	GM1198_C07_304R1_030.fsa	54.2835	310	3638
B, 149	GM1198_C07_304R1_030.fsa	56.2537	19	58
B, 150	GM1198_C07_304R1_030.fsa	57.1291	528	1703
B, 151	GM1198_C07_304R1_030.fsa	57.8053	539	2234
B, 152	GM1198_C07_304R1_030.fsa	58.3818	244	1061
B, 153	GM1198_C07_304R1_030.fsa	59.2413	572	2369
B, 154	GM1198_C07_304R1_030.fsa	60.4311	193	696
B, 155	GM1198_C07_304R1_030.fsa	61.508	173	732
B, 156	GM1198_C07_304R1_030.fsa	62.5841	15	76
B, 157	GM1198_C07_304R1_030.fsa	63.3367	8	26
B, 158	GM1198_C07_304R1_030.fsa	64.626	337	1487
B, 159	GM1198_C07_304R1_030.fsa	65.9139	96	411
B, 160	GM1198_C07_304R1_030.fsa	66.7718	185	827
B, 161	GM1198_C07_304R1_030.fsa	67.8434	282	1240
B, 162	GM1198_C07_304R1_030.fsa	69.1281	100	420
B, 163	GM1198_C07_304R1_030.fsa	70.4116	477	2266
B, 164	GM1198_C07_304R1_030.fsa	71.5871	388	1899
B, 165	GM1198_C07_304R1_030.fsa	72.6548	221	1047
B, 166	GM1198_C07_304R1_030.fsa	74.1482	138	639
B, 167	GM1198_C07_304R1_030.fsa	74.8943	7	11
B, 168	GM1198_C07_304R1_030.fsa	75.64	168	706
B, 169	GM1198_C07_304R1_030.fsa	77.2366	546	3952
B, 170	GM1198_C07_304R1_030.fsa	78.1938	202	1513
B, 171	GM1198_C07_304R1_030.fsa	79.1503	722	3394
B, 172	GM1198_C07_304R1_030.fsa	80.2061	119	450
B, 173	GM1198_C07_304R1_030.fsa	81.0297	1030	4953
B, 174	GM1198_C07_304R1_030.fsa	82.9786	291	1366
B, 175	GM1198_C07_304R1_030.fsa	83.6943	114	573
B, 176	GM1198_C07_304R1_030.fsa	84.918	556	2621
B, 177	GM1198_C07_304R1_030.fsa	85.7318	83	396
B, 178	GM1198_C07_304R1_030.fsa	87.0506	1493	6790
B, 179	GM1198_C07_304R1_030.fsa	88.163	47	139
B, 180	GM1198_C07_304R1_030.fsa	89.1716	942	4210
B, 181	GM1198_C07_304R1_030.fsa	90.479	83	346
B, 182	GM1198_C07_304R1_030.fsa	91.3815	1712	8007
B, 183	GM1198_C07_304R1_030.fsa	92.5816	23	54
B, 184	GM1198_C07_304R1_030.fsa	93.5789	1141	5322
B, 185	GM1198_C07_304R1_030.fsa	94.673	137	526
B, 186	GM1198_C07_304R1_030.fsa	95.9621	1143	4967
B, 187	GM1198_C07_304R1_030.fsa	97.0496	102	326
B, 188	GM1198_C07_304R1_030.fsa	97.9371	940	4067
B, 189	GM1198_C07_304R1_030.fsa	99.019	115	446
B, 190	GM1198_C07_304R1_030.fsa	99.902	1791	7944
B, 191	GM1198_C07_304R1_030.fsa	100.887	67	205
B, 192	GM1198_C07_304R1_030.fsa	101.87	989	4255
B, 193	GM1198_C07_304R1_030.fsa	102.949	91	326
B, 194	GM1198_C07_304R1_030.fsa	103.929	341	1414
B, 195	GM1198_C07_304R1_030.fsa	105.004	127	488
B, 196	GM1198_C07_304R1_030.fsa	106.076	730	3468
B, 197	GM1198_C07_304R1_030.fsa	107.244	220	999
B, 198	GM1198_C07_304R1_030.fsa	108.699	475	2406
B, 199	GM1198_C07_304R1_030.fsa	109.667	143	699
B, 200	GM1198_C07_304R1_030.fsa	110.826	1033	4581
B, 201	GM1198_C07_304R1_030.fsa	111.694	335	1489
B, 202	GM1198_C07_304R1_030.fsa	112.752	62	211
B, 203	GM1198_C07_304R1_030.fsa	113.904	154	561
B, 204	GM1198_C07_304R1_030.fsa	114.862	1763	7540
B, 205	GM1198_C07_304R1_030.fsa	115.817	358	1391
B, 206	GM1198_C07_304R1_030.fsa	116.676	314	1290
B, 207	GM1198_C07_304R1_030.fsa	117.438	75	282
B, 208	GM1198_C07_304R1_030.fsa	118.198	214	829
B, 209	GM1198_C07_304R1_030.fsa	119.242	83	294
B, 210	GM1198_C07_304R1_030.fsa	120.373	70	276
B, 211	GM1198_C07_304R1_030.fsa	121.399	141	574
B, 212	GM1198_C07_304R1_030.fsa	122.516	505	2241
B, 213	GM1198_C07_304R1_030.fsa	123.54	157	674
B, 214	GM1198_C07_304R1_030.fsa	124.749	781	3333
B, 215	GM1198_C07_304R1_030.fsa	125.864	468	2018
B, 216	GM1198_C07_304R1_030.fsa	126.885	724	3108
B, 217	GM1198_C07_304R1_030.fsa	127.906	309	1182
B, 218	GM1198_C07_304R1_030.fsa	128.925	524	2127
B, 219	GM1198_C07_304R1_030.fsa	129.944	698	3020
B, 220	GM1198_C07_304R1_030.fsa	130.87	1173	5268
B, 221	GM1198_C07_304R1_030.fsa	131.887	483	2225
B, 222	GM1198_C07_304R1_030.fsa	132.719	1007	4461
B, 223	GM1198_C07_304R1_030.fsa	133.735	339	1383
B, 224	GM1198_C07_304R1_030.fsa	134.843	306	1253
B, 225	GM1198_C07_304R1_030.fsa	135.857	132	525
B, 226	GM1198_C07_304R1_030.fsa	136.963	395	1708
B, 227	GM1198_C07_304R1_030.fsa	137.976	410	1780
B, 228	GM1198_C07_304R1_030.fsa	138.988	262	1234
B, 229	GM1198_C07_304R1_030.fsa	139.816	498	2355
B, 230	GM1198_C07_304R1_030.fsa	140.846	223	891
B, 231	GM1198_C07_304R1_030.fsa	141.88	146	615
B, 232	GM1198_C07_304R1_030.fsa	143.008	158	614
B, 233	GM1198_C07_304R1_030.fsa	144.135	488	2157
B, 234	GM1198_C07_304R1_030.fsa	145.169	326	1409
B, 235	GM1198_C07_304R1_030.fsa	146.014	152	682
B, 236	GM1198_C07_304R1_030.fsa	146.954	185	751
B, 237	GM1198_C07_304R1_030.fsa	147.893	354	1556
B, 238	GM1198_C07_304R1_030.fsa	149.114	77	329
B, 239	GM1198_C07_304R1_030.fsa	150.24	196	799
B, 240	GM1198_C07_304R1_030.fsa	151.367	1123	5033
B, 241	GM1198_C07_304R1_030.fsa	152.4	117	455
B, 242	GM1198_C07_304R1_030.fsa	153.338	87	305
B, 243	GM1198_C07_304R1_030.fsa	154.465	873	3988
B, 244	GM1198_C07_304R1_030.fsa	155.497	1189	5304
B, 245	GM1198_C07_304R1_030.fsa	156.623	202	859
B, 246	GM1198_C07_304R1_030.fsa	157.749	177	726
B, 247	GM1198_C07_304R1_030.fsa	158.781	569	2586
B, 248	GM1198_C07_304R1_030.fsa	159.812	244	1162
B, 249	GM1198_C07_304R1_030.fsa	160.742	532	2483
B, 250	GM1198_C07_304R1_030.fsa	161.577	111	522
B, 251	GM1198_C07_304R1_030.fsa	162.874	597	2701
B, 252	GM1198_C07_304R1_030.fsa	163.893	76	271
B, 253	GM1198_C07_304R1_030.fsa	164.911	420	1866
B, 254	GM1198_C07_304R1_030.fsa	165.835	240	896
B, 255	GM1198_C07_304R1_030.fsa	166.852	302	1307
B, 256	GM1198_C07_304R1_030.fsa	167.683	665	2934
B, 257	GM1198_C07_304R1_030.fsa	168.698	1216	5616
B, 258	GM1198_C07_304R1_030.fsa	169.989	246	1046
B, 259	GM1198_C07_304R1_030.fsa	170.91	111	481
B, 260	GM1198_C07_304R1_030.fsa	171.739	732	3419
B, 261	GM1198_C07_304R1_030.fsa	172.843	437	1967
B, 262	GM1198_C07_304R1_030.fsa	173.763	24	87
B, 263	GM1198_C07_304R1_030.fsa	174.59	852	3887
B, 264	GM1198_C07_304R1_030.fsa	175.784	681	3170
B, 265	GM1198_C07_304R1_030.fsa	176.701	66	231
B, 266	GM1198_C07_304R1_030.fsa	177.527	342	1518
B, 267	GM1198_C07_304R1_030.fsa	178.901	202	902
B, 268	GM1198_C07_304R1_030.fsa	179.634	55	325
B, 269	GM1198_C07_304R1_030.fsa	181.01	219	971
B, 270	GM1198_C07_304R1_030.fsa	182.019	113	531
B, 271	GM1198_C07_304R1_030.fsa	182.936	55	220
B, 272	GM1198_C07_304R1_030.fsa	184.036	427	1930
B, 273	GM1198_C07_304R1_030.fsa	185.044	186	834
B, 274	GM1198_C07_304R1_030.fsa	186.142	552	2678
B, 275	GM1198_C07_304R1_030.fsa	187.149	366	1853
B, 276	GM1198_C07_304R1_030.fsa	188.337	148	667
B, 277	GM1198_C07_304R1_030.fsa	189.343	697	3292
B, 278	GM1198_C07_304R1_030.fsa	190.439	140	617
B, 279	GM1198_C07_304R1_030.fsa	191.625	613	2854
B, 280	GM1198_C07_304R1_030.fsa	192.629	735	3496
B, 281	GM1198_C07_304R1_030.fsa	193.449	121	552
B, 282	GM1198_C07_304R1_030.fsa	194.36	640	3009
B, 283	GM1198_C07_304R1_030.fsa	195.544	229	978
B, 284	GM1198_C07_304R1_030.fsa	196.454	159	702
B, 285	GM1198_C07_304R1_030.fsa	197.637	1707	8270
B, 286	GM1198_C07_304R1_030.fsa	198.728	569	2613
B, 287	GM1198_C07_304R1_030.fsa	199.818	459	2116
B, 288	GM1198_C07_304R1_030.fsa	200.969	569	2667
B, 289	GM1198_C07_304R1_030.fsa	201.852	1020	4984
B, 290	GM1198_C07_304R1_030.fsa	203.005	57	220
B, 291	GM1198_C07_304R1_030.fsa	203.896	190	893
B, 292	GM1198_C07_304R1_030.fsa	204.879	448	2179
B, 293	GM1198_C07_304R1_030.fsa	205.866	757	3733
B, 294	GM1198_C07_304R1_030.fsa	207.038	103	464
B, 295	GM1198_C07_304R1_030.fsa	207.852	895	4287
B, 296	GM1198_C07_304R1_030.fsa	208.942	578	2816
B, 297	GM1198_C07_304R1_030.fsa	209.762	133	649
B, 298	GM1198_C07_304R1_030.fsa	211.044	227	954
B, 299	GM1198_C07_304R1_030.fsa	211.78	69	322
B, 300	GM1198_C07_304R1_030.fsa	213.072	426	3049
B, 301	GM1198_C07_304R1_030.fsa	213.814	315	2728
B, 302	GM1198_C07_304R1_030.fsa	214.976	593	3865
B, 303	GM1198_C07_304R1_030.fsa	215.857	66	263
B, 304	GM1198_C07_304R1_030.fsa	217.035	203	1007
B, 305	GM1198_C07_304R1_030.fsa	218.119	38	126
B, 306	GM1198_C07_304R1_030.fsa	219.207	265	1978
B, 307	GM1198_C07_304R1_030.fsa	220.275	365	4130
B, 308	GM1198_C07_304R1_030.fsa	222.86	27	96
B, 309	GM1198_C07_304R1_030.fsa	223.976	158	998
B, 310	GM1198_C07_304R1_030.fsa	224.91	217	1956
B, 311	GM1198_C07_304R1_030.fsa	225.754	137	1175
B, 312	GM1198_C07_304R1_030.fsa	226.6	193	1614
B, 313	GM1198_C07_304R1_030.fsa	227.544	51	317
B, 314	GM1198_C07_304R1_030.fsa	228.493	20	94
B, 315	GM1198_C07_304R1_030.fsa	229.827	7	14
B, 316	GM1198_C07_304R1_030.fsa	230.976	163	1089
B, 317	GM1198_C07_304R1_030.fsa	231.939	31	116
B, 318	GM1198_C07_304R1_030.fsa	232.809	52	212
B, 319	GM1198_C07_304R1_030.fsa	233.78	56	255
B, 320	GM1198_C07_304R1_030.fsa	234.657	22	54
B, 321	GM1198_C07_304R1_030.fsa	235.833	250	1683
B, 322	GM1198_C07_304R1_030.fsa	236.719	1018	7918
B, 323	GM1198_C07_304R1_030.fsa	238.601	803	5818
B, 324	GM1198_C07_304R1_030.fsa	239.499	214	1060
B, 325	GM1198_C07_304R1_030.fsa	241.781	551	3436
B, 326	GM1198_C07_304R1_030.fsa	242.786	637	5423
B, 327	GM1198_C07_304R1_030.fsa	245.589	498	3493
B, 328	GM1198_C07_304R1_030.fsa	246.715	375	2918
B, 329	GM1198_C07_304R1_030.fsa	248.864	718	6261
B, 330	GM1198_C07_304R1_030.fsa	250.913	241	1881
B, 331	GM1198_C07_304R1_030.fsa	253.25	239	1676
B, 332	GM1198_C07_304R1_030.fsa	253.903	144	760
B, 333	GM1198_C07_304R1_030.fsa	255.083	55	333
B, 334	GM1198_C07_304R1_030.fsa	256.033	67	309
B, 335	GM1198_C07_304R1_030.fsa	258.097	411	3713
B, 336	GM1198_C07_304R1_030.fsa	259.802	40	264
B, 337	GM1198_C07_304R1_030.fsa	260.541	81	698
B, 338	GM1198_C07_304R1_030.fsa	261.383	110	844
B, 339	GM1198_C07_304R1_030.fsa	262.215	4	6
B, 340	GM1198_C07_304R1_030.fsa	262.963	296	3393
B, 341	GM1198_C07_304R1_030.fsa	265.162	296	3984
B, 342	GM1198_C07_304R1_030.fsa	266.524	13	31
B, 343	GM1198_C07_304R1_030.fsa	267.514	41	168
B, 344	GM1198_C07_304R1_030.fsa	268.702	29	118
B, 345	GM1198_C07_304R1_030.fsa	269.532	5	12
B, 346	GM1198_C07_304R1_030.fsa	270.082	27	104
B, 347	GM1198_C07_304R1_030.fsa	270.629	10	39
B, 348	GM1198_C07_304R1_030.fsa	271.444	70	449
B, 349	GM1198_C07_304R1_030.fsa	271.849	46	294
B, 350	GM1198_C07_304R1_030.fsa	272.522	58	385
B, 351	GM1198_C07_304R1_030.fsa	273.058	40	256
B, 352	GM1198_C07_304R1_030.fsa	274.256	31	171
B, 353	GM1198_C07_304R1_030.fsa	274.785	20	84
B, 354	GM1198_C07_304R1_030.fsa	275.97	25	87
B, 355	GM1198_C07_304R1_030.fsa	276.363	3	6
B, 356	GM1198_C07_304R1_030.fsa	276.625	1	1
B, 357	GM1198_C07_304R1_030.fsa	277.147	11	15
B, 358	GM1198_C07_304R1_030.fsa	277.408	7	8
B, 359	GM1198_C07_304R1_030.fsa	278.123	56	387
B, 360	GM1198_C07_304R1_030.fsa	278.772	22	103
B, 361	GM1198_C07_304R1_030.fsa	279.548	102	563
B, 362	GM1198_C07_304R1_030.fsa	280.413	1383	9687
B, 363	GM1198_C07_304R1_030.fsa	281.325	162	1106
B, 364	GM1198_C07_304R1_030.fsa	282.408	33	96
B, 365	GM1198_C07_304R1_030.fsa	283.497	1113	8233
B, 366	GM1198_C07_304R1_030.fsa	284.592	224	1555
B, 367	GM1198_C07_304R1_030.fsa	285.609	31	111
B, 368	GM1198_C07_304R1_030.fsa	286.631	1015	6715
B, 369	GM1198_C07_304R1_030.fsa	287.659	145	896
B, 370	GM1198_C07_304R1_030.fsa	288.519	65	257
B, 371	GM1198_C07_304R1_030.fsa	289.558	501	2999
B, 372	GM1198_C07_304R1_030.fsa	290.601	602	3661
B, 373	GM1198_C07_304R1_030.fsa	291.651	126	549
B, 374	GM1198_C07_304R1_030.fsa	292.707	491	2935
B, 375	GM1198_C07_304R1_030.fsa	293.769	374	2152
B, 376	GM1198_C07_304R1_030.fsa	294.837	84	364
B, 377	GM1198_C07_304R1_030.fsa	295.912	87	411
B, 378	GM1198_C07_304R1_030.fsa	296.993	133	678
B, 379	GM1198_C07_304R1_030.fsa	297.99	119	558
B, 380	GM1198_C07_304R1_030.fsa	298.992	121	573
B, 381	GM1198_C07_304R1_030.fsa	300	202	1120
B, 382	GM1198_C07_304R1_030.fsa	301.029	968	6047
B, 383	GM1198_C07_304R1_030.fsa	302.06	252	1343
B, 384	GM1198_C07_304R1_030.fsa	303.007	145	705
B, 385	GM1198_C07_304R1_030.fsa	303.869	254	1336
B, 386	GM1198_C07_304R1_030.fsa	304.82	123	636
B, 387	GM1198_C07_304R1_030.fsa	305.946	74	341
B, 388	GM1198_C07_304R1_030.fsa	306.989	135	672
B, 389	GM1198_C07_304R1_030.fsa	307.859	448	2663
B, 390	GM1198_C07_304R1_030.fsa	309.08	455	2787
B, 391	GM1198_C07_304R1_030.fsa	309.955	28	84
B, 392	GM1198_C07_304R1_030.fsa	310.743	325	1950
B, 393	GM1198_C07_304R1_030.fsa	311.709	10	28
B, 394	GM1198_C07_304R1_030.fsa	312.765	58	247
B, 395	GM1198_C07_304R1_030.fsa	314	90	579
B, 396	GM1198_C07_304R1_030.fsa	314.998	894	6148
B, 397	GM1198_C07_304R1_030.fsa	316.088	19	93
B, 398	GM1198_C07_304R1_030.fsa	317.27	39	186
B, 399	GM1198_C07_304R1_030.fsa	318.361	290	1718
B, 400	GM1198_C07_304R1_030.fsa	319.545	154	784
B, 401	GM1198_C07_304R1_030.fsa	320.708	289	1665
B, 402	GM1198_C07_304R1_030.fsa	321.768	129	821
B, 403	GM1198_C07_304R1_030.fsa	322.563	743	5398
B, 404	GM1198_C07_304R1_030.fsa	323.62	524	3408
B, 405	GM1198_C07_304R1_030.fsa	324.589	17	54
B, 406	GM1198_C07_304R1_030.fsa	325.556	35	162
B, 407	GM1198_C07_304R1_030.fsa	326.697	136	694
B, 408	GM1198_C07_304R1_030.fsa	327.661	143	810
B, 409	GM1198_C07_304R1_030.fsa	328.712	199	1197
B, 410	GM1198_C07_304R1_030.fsa	329.673	143	775
B, 411	GM1198_C07_304R1_030.fsa	330.634	107	498
B, 412	GM1198_C07_304R1_030.fsa	331.68	365	2184
B, 413	GM1198_C07_304R1_030.fsa	332.725	77	283
B, 414	GM1198_C07_304R1_030.fsa	333.595	348	2145
B, 415	GM1198_C07_304R1_030.fsa	334.637	61	253
B, 416	GM1198_C07_304R1_030.fsa	335.678	80	435
B, 417	GM1198_C07_304R1_030.fsa	336.718	27	97
B, 418	GM1198_C07_304R1_030.fsa	337.756	353	2230
B, 419	GM1198_C07_304R1_030.fsa	338.706	37	143
B, 420	GM1198_C07_304R1_030.fsa	339.741	234	1467
B, 421	GM1198_C07_304R1_030.fsa	340.706	127	657
B, 422	GM1198_C07_304R1_030.fsa	341.676	92	463
B, 423	GM1198_C07_304R1_030.fsa	343.88	813	5840
B, 424	GM1198_C07_304R1_030.fsa	344.85	17	59
B, 425	GM1198_C07_304R1_030.fsa	345.82	192	1288
B, 426	GM1198_C07_304R1_030.fsa	346.877	546	3981
B, 427	GM1198_C07_304R1_030.fsa	347.847	101	729
B, 428	GM1198_C07_304R1_030.fsa	348.904	71	475
B, 429	GM1198_C07_304R1_030.fsa	349.785	301	2235
B, 430	GM1198_C07_304R1_030.fsa	350.93	152	1049
B, 431	GM1198_C07_304R1_030.fsa	351.988	56	288
B, 432	GM1198_C07_304R1_030.fsa	352.957	7	29
B, 433	GM1198_C07_304R1_030.fsa	353.925	71	462
B, 434	GM1198_C07_304R1_030.fsa	354.982	75	476
B, 435	GM1198_C07_304R1_030.fsa	356.039	26	105
B, 436	GM1198_C07_304R1_030.fsa	357.8	758	5909
B, 437	GM1198_C07_304R1_030.fsa	358.944	403	3210
B, 438	GM1198_C07_304R1_030.fsa	359.912	94	637
B, 439	GM1198_C07_304R1_030.fsa	361.042	80	489
B, 440	GM1198_C07_304R1_030.fsa	361.824	17	68
B, 441	GM1198_C07_304R1_030.fsa	362.954	124	782
B, 442	GM1198_C07_304R1_030.fsa	363.91	24	96
B, 443	GM1198_C07_304R1_030.fsa	365.039	56	322
B, 444	GM1198_C07_304R1_030.fsa	365.995	50	288
B, 445	GM1198_C07_304R1_030.fsa	367.038	478	3748
B, 446	GM1198_C07_304R1_030.fsa	368.082	28	138
B, 447	GM1198_C07_304R1_030.fsa	369.125	61	312
B, 448	GM1198_C07_304R1_030.fsa	370.168	95	594
B, 449	GM1198_C07_304R1_030.fsa	371.125	67	405
B, 450	GM1198_C07_304R1_030.fsa	372.082	167	1054
B, 451	GM1198_C07_304R1_030.fsa	373.125	57	341
B, 452	GM1198_C07_304R1_030.fsa	374.082	63	388
B, 453	GM1198_C07_304R1_030.fsa	375.126	62	329
B, 454	GM1198_C07_304R1_030.fsa	375.822	8	22
B, 455	GM1198_C07_304R1_030.fsa	376.17	10	17
B, 456	GM1198_C07_304R1_030.fsa	376.954	16	40
B, 457	GM1198_C07_304R1_030.fsa	377.998	53	243
B, 458	GM1198_C07_304R1_030.fsa	378.955	233	1714
B, 459	GM1198_C07_304R1_030.fsa	379.913	46	203
B, 460	GM1198_C07_304R1_030.fsa	380.884	42	189
B, 461	GM1198_C07_304R1_030.fsa	381.768	103	662
B, 462	GM1198_C07_304R1_030.fsa	382.741	285	2061
B, 463	GM1198_C07_304R1_030.fsa	383.891	8	21
B, 464	GM1198_C07_304R1_030.fsa	384.863	83	471
B, 465	GM1198_C07_304R1_030.fsa	385.925	25	114
B, 466	GM1198_C07_304R1_030.fsa	386.986	138	949
B, 467	GM1198_C07_304R1_030.fsa	387.96	29	106
B, 468	GM1198_C07_304R1_030.fsa	389.198	234	1712
B, 469	GM1198_C07_304R1_030.fsa	390.26	74	544
B, 470	GM1198_C07_304R1_030.fsa	391.057	206	1723
B, 471	GM1198_C07_304R1_030.fsa	392.119	138	959
B, 472	GM1198_C07_304R1_030.fsa	393.27	61	359
B, 473	GM1198_C07_304R1_030.fsa	394.243	33	175
B, 474	GM1198_C07_304R1_030.fsa	395.217	468	3814
B, 475	GM1198_C07_304R1_030.fsa	396.191	34	160
B, 476	GM1198_C07_304R1_030.fsa	397.343	194	1486
B, 477	GM1198_C07_304R1_030.fsa	398.406	113	926
B, 478	GM1198_C07_304R1_030.fsa	399.469	80	570
B, 479	GM1198_C07_304R1_030.fsa	400.173	15	50
B, 480	GM1198_C07_304R1_030.fsa	401.3	91	574
B, 481	GM1198_C07_304R1_030.fsa	402.254	139	974
B, 482	GM1198_C07_304R1_030.fsa	403.384	201	1516
B, 483	GM1198_C07_304R1_030.fsa	404.429	36	88
B, 484	GM1198_C07_304R1_030.fsa	405.388	84	535
B, 485	GM1198_C07_304R1_030.fsa	406.174	330	2686
B, 486	GM1198_C07_304R1_030.fsa	407.311	95	641
B, 487	GM1198_C07_304R1_030.fsa	408.363	286	2230
B, 488	GM1198_C07_304R1_030.fsa	410.207	23	89
B, 489	GM1198_C07_304R1_030.fsa	411.175	75	580
B, 490	GM1198_C07_304R1_030.fsa	412.233	261	1944
B, 491	GM1198_C07_304R1_030.fsa	413.116	3	5
B, 492	GM1198_C07_304R1_030.fsa	414.091	33	159
B, 493	GM1198_C07_304R1_030.fsa	415.452	66	434
B, 494	GM1198_C07_304R1_030.fsa	416.451	174	1419
B, 495	GM1198_C07_304R1_030.fsa	417.451	109	734
B, 496	GM1198_C07_304R1_030.fsa	418.634	15	40
B, 497	GM1198_C07_304R1_030.fsa	420.444	338	3110
B, 498	GM1198_C07_304R1_030.fsa	421.421	28	77
B, 499	GM1198_C07_304R1_030.fsa	422.397	148	1183
B, 500	GM1198_C07_304R1_030.fsa	423.196	122	1135
B, 501	GM1198_C07_304R1_030.fsa	424.349	275	2125
B, 502	GM1198_C07_304R1_030.fsa	426.476	192	1579
B, 503	GM1198_C07_304R1_030.fsa	427.362	6	19
B, 504	GM1198_C07_304R1_030.fsa	428.248	38	215
B, 505	GM1198_C07_304R1_030.fsa	429.399	8	13
B, 506	GM1198_C07_304R1_030.fsa	430.461	237	1872
B, 507	GM1198_C07_304R1_030.fsa	431.522	84	588
B, 508	GM1198_C07_304R1_030.fsa	432.671	314	2610
B, 509	GM1198_C07_304R1_030.fsa	433.732	64	445
B, 510	GM1198_C07_304R1_030.fsa	434.792	45	177
B, 511	GM1198_C07_304R1_030.fsa	435.764	155	1108
B, 512	GM1198_C07_304R1_030.fsa	436.735	166	1584
B, 513	GM1198_C07_304R1_030.fsa	437.795	49	296
B, 514	GM1198_C07_304R1_030.fsa	438.324	69	547
B, 515	GM1198_C07_304R1_030.fsa	439.471	280	2281
B, 516	GM1198_C07_304R1_030.fsa	441.266	137	1071
B, 517	GM1198_C07_304R1_030.fsa	442.352	6	14
B, 518	GM1198_C07_304R1_030.fsa	443.529	9	22
B, 519	GM1198_C07_304R1_030.fsa	444.435	105	807
B, 520	GM1198_C07_304R1_030.fsa	446.521	211	2233
B, 521	GM1198_C07_304R1_030.fsa	447.519	343	3242
B, 522	GM1198_C07_304R1_030.fsa	449.518	379	3208
B, 523	GM1198_C07_304R1_030.fsa	451.336	427	4124
B, 524	GM1198_C07_304R1_030.fsa	453.339	476	5235
B, 525	GM1198_C07_304R1_030.fsa	455.435	71	549
B, 526	GM1198_C07_304R1_030.fsa	456.712	5	15
B, 527	GM1198_C07_304R1_030.fsa	457.625	54	299
B, 528	GM1198_C07_304R1_030.fsa	458.538	6	9
B, 529	GM1198_C07_304R1_030.fsa	459.543	116	886
B, 530	GM1198_C07_304R1_030.fsa	461.619	434	4561
B, 531	GM1198_C07_304R1_030.fsa	463.239	313	4275
B, 532	GM1198_C07_304R1_030.fsa	464.32	13	50
B, 533	GM1198_C07_304R1_030.fsa	465.312	2	2
B, 534	GM1198_C07_304R1_030.fsa	466.214	99	782
B, 535	GM1198_C07_304R1_030.fsa	467.388	189	1920
B, 536	GM1198_C07_304R1_030.fsa	468.292	78	656
B, 537	GM1198_C07_304R1_030.fsa	469.377	11	48
B, 538	GM1198_C07_304R1_030.fsa	470.463	65	567
B, 539	GM1198_C07_304R1_030.fsa	471.368	74	618
B, 540	GM1198_C07_304R1_030.fsa	472.093	5	5
B, 541	GM1198_C07_304R1_030.fsa	472.546	6	7
B, 542	GM1198_C07_304R1_030.fsa	473.363	3	5
B, 543	GM1198_C07_304R1_030.fsa	475.269	197	2196
B, 544	GM1198_C07_304R1_030.fsa	476.359	59	414
B, 545	GM1198_C07_304R1_030.fsa	477.178	58	384
B, 546	GM1198_C07_304R1_030.fsa	478.178	3	3
B, 547	GM1198_C07_304R1_030.fsa	479.453	60	310
B, 548	GM1198_C07_304R1_030.fsa	480.371	16	40
B, 549	GM1198_C07_304R1_030.fsa	481.299	23	84
B, 550	GM1198_C07_304R1_030.fsa	483.715	225	2841
B, 551	GM1198_C07_304R1_030.fsa	485.391	6	15
B, 552	GM1198_C07_304R1_030.fsa	486.136	3	3
B, 553	GM1198_C07_304R1_030.fsa	487.161	86	573
B, 554	GM1198_C07_304R1_030.fsa	488.281	64	345
B, 555	GM1198_C07_304R1_030.fsa	489.401	35	201
B, 556	GM1198_C07_304R1_030.fsa	490.336	152	854
B, 557	GM1198_C07_304R1_030.fsa	491.458	373	4345
B, 558	GM1198_C07_304R1_030.fsa	493.331	69	407
B, 559	GM1198_C07_304R1_030.fsa	494.456	12	15
B, 560	GM1198_C07_304R1_030.fsa	495.394	20	48
B, 561	GM1198_C07_304R1_030.fsa	497.46	255	2785
B, 562	GM1198_C07_304R1_030.fsa	499.341	249	2247
B, 563	GM1198_C07_304R1_030.fsa	501.285	618	5915
B, 564	GM1198_C07_304R1_030.fsa	503.314	177	1516
B, 565	GM1198_C07_304R1_030.fsa	505.26	470	4330
B, 566	GM1198_C07_304R1_030.fsa	507.216	233	1908
B, 567	GM1198_C07_304R1_030.fsa	509.276	568	5465
B, 568	GM1198_C07_304R1_030.fsa	511.159	230	1867
B, 569	GM1198_C07_304R1_030.fsa	513.24	603	6031
B, 570	GM1198_C07_304R1_030.fsa	515.177	215	1656
B, 571	GM1198_C07_304R1_030.fsa	517.536	585	5585
B, 572	GM1198_C07_304R1_030.fsa	519.507	334	3102
B, 573	GM1198_C07_304R1_030.fsa	521.716	409	3335
B, 574	GM1198_C07_304R1_030.fsa	523.715	287	2746
B, 575	GM1198_C07_304R1_030.fsa	525.711	224	1805
B, 576	GM1198_C07_304R1_030.fsa	527.611	331	3754
B, 577	GM1198_C07_304R1_030.fsa	530.455	5	9
B, 578	GM1198_C07_304R1_030.fsa	531.781	248	2910
B, 579	GM1198_C07_304R1_030.fsa	533.958	263	4327
B, 580	GM1198_C07_304R1_030.fsa	535.942	6	7
B, 581	GM1198_C07_304R1_030.fsa	536.509	7	7
B, 582	GM1198_C07_304R1_030.fsa	536.981	2	2
B, 583	GM1198_C07_304R1_030.fsa	538.397	47	360
B, 584	GM1198_C07_304R1_030.fsa	539.717	58	534
B, 585	GM1198_C07_304R1_030.fsa	540.674	108	1255
B, 586	GM1198_C07_304R1_030.fsa	543.379	112	1127
B, 587	GM1198_C07_304R1_030.fsa	545.223	112	1161
B, 588	GM1198_C07_304R1_030.fsa	545.611	112	890
B, 589	GM1198_C07_304R1_030.fsa	546.293	96	652
B, 590	GM1198_C07_304R1_030.fsa	547.462	16	45
B, 591	GM1198_C07_304R1_030.fsa	547.853	5	11
B, 592	GM1198_C07_304R1_030.fsa	549.124	70	374
B, 593	GM1198_C07_304R1_030.fsa	552.265	103	1074
B, 594	GM1198_C07_304R1_030.fsa	553.251	33	154
B, 595	GM1198_C07_304R1_030.fsa	555.524	75	869
B, 596	GM1198_C07_304R1_030.fsa	559.102	490	6023
B, 597	GM1198_C07_304R1_030.fsa	561.407	27	116
B, 598	GM1198_C07_304R1_030.fsa	562.212	7	13
B, 599	GM1198_C07_304R1_030.fsa	564.534	141	2017
B, 600	GM1198_C07_304R1_030.fsa	567.474	186	2103
B, 601	GM1198_C07_304R1_030.fsa	570.224	215	2476
B, 602	GM1198_C07_304R1_030.fsa	571.348	148	1270
B, 603	GM1198_C07_304R1_030.fsa	573.294	4	11
B, 604	GM1198_C07_304R1_030.fsa	574.732	2	2
B, 605	GM1198_C07_304R1_030.fsa	575.762	5	6
B, 606	GM1198_C07_304R1_030.fsa	577.826	405	5388
B, 607	GM1198_C07_304R1_030.fsa	579.378	143	933
B, 608	GM1198_C07_304R1_030.fsa	579.896	151	979
B, 609	GM1198_C07_304R1_030.fsa	580.414	140	808
B, 610	GM1198_C07_304R1_030.fsa	581.967	2	2
B, 611	GM1198_C07_304R1_030.fsa	583.107	140	1023
B, 612	GM1198_C07_304R1_030.fsa	586.019	366	7051
B, 613	GM1198_C07_304R1_030.fsa	590.931	7	7
B, 614	GM1198_C07_304R1_030.fsa	592.19	79	389
B, 615	GM1198_C07_304R1_030.fsa	593.031	60	282
B, 616	GM1198_C07_304R1_030.fsa	595.769	31390	264147
B, 617	GM1198_C07_304R1_030.fsa	600.209	2	2
B, 618	GM1198_C07_304R1_030.fsa	600.733	15	40
B, 619	GM1198_C07_304R1_030.fsa	602.513	103	826
B, 620	GM1198_C07_304R1_030.fsa	605.864	342	3397
B, 621	GM1198_C07_304R1_030.fsa	606.911	507	5438
B, 622	GM1198_C07_304R1_030.fsa	609.11	4	4
B, 623	GM1198_C07_304R1_030.fsa	611.414	4656	37730
B, 624	GM1198_C07_304R1_030.fsa	612.147	4208	33068
B, 625	GM1198_C07_304R1_030.fsa	614.346	11	23
B, 626	GM1198_C07_304R1_030.fsa	615.497	5	14
B, 627	GM1198_C07_304R1_030.fsa	616.126	3	5
B, 628	GM1198_C07_304R1_030.fsa	616.544	3	7
B, 629	GM1198_C07_304R1_030.fsa	618.534	3	4
B, 630	GM1198_C07_304R1_030.fsa	619.267	9	20
B, 631	GM1198_C07_304R1_030.fsa	619.791	10	29
B, 632	GM1198_C07_304R1_030.fsa	620.942	8	36
B, 633	GM1198_C07_304R1_030.fsa	621.885	5	9
B, 634	GM1198_C07_304R1_030.fsa	622.618	8	42
B, 635	GM1198_C07_304R1_030.fsa	624.293	11	58
B, 636	GM1198_C07_304R1_030.fsa	625.131	10	32
B, 637	GM1198_C07_304R1_030.fsa	626.073	8	15
B, 638	GM1198_C07_304R1_030.fsa	627.225	7	17
B, 639	GM1198_C07_304R1_030.fsa	628.063	12	86
B, 640	GM1198_C07_304R1_030.fsa	628.691	12	44
B, 641	GM1198_C07_304R1_030.fsa	629.843	14	51
B, 642	GM1198_C07_304R1_030.fsa	630.785	10	29
B, 643	GM1198_C07_304R1_030.fsa	631.623	5	18
B, 644	GM1198_C07_304R1_030.fsa	632.461	13	26
B, 645	GM1198_C07_304R1_030.fsa	633.508	15	52
B, 646	GM1198_C07_304R1_030.fsa	634.136	11	41
B, 647	GM1198_C07_304R1_030.fsa	634.555	10	22
B, 648	GM1198_C07_304R1_030.fsa	634.974	12	21
B, 649	GM1198_C07_304R1_030.fsa	636.44	17	70
B, 650	GM1198_C07_304R1_030.fsa	637.487	14	58
B, 651	GM1198_C07_304R1_030.fsa	639.058	13	30
B, 652	GM1198_C07_304R1_030.fsa	640	11	37
B, 653	GM1198_C07_304R1_030.fsa	641.571	14	51
B, 654	GM1198_C07_304R1_030.fsa	642.094	15	43
B, 655	GM1198_C07_304R1_030.fsa	642.618	16	45
B, 656	GM1198_C07_304R1_030.fsa	643.141	10	35
B, 657	GM1198_C07_304R1_030.fsa	643.665	11	48
B, 658	GM1198_C07_304R1_030.fsa	644.607	15	37
B, 659	GM1198_C07_304R1_030.fsa	645.026	10	34
B, 660	GM1198_C07_304R1_030.fsa	645.969	7	18
B, 661	GM1198_C07_304R1_030.fsa	646.911	9	22
B, 662	GM1198_C07_304R1_030.fsa	647.434	7	28
B, 663	GM1198_C07_304R1_030.fsa	648.377	6	19
B, 664	GM1198_C07_304R1_030.fsa	649.843	5	17
B, 665	GM1198_C07_304R1_030.fsa	650.471	6	18
B, 666	GM1198_C07_304R1_030.fsa	651.832	12	31
B, 667	GM1198_C07_304R1_030.fsa	652.356	8	25
B, 668	GM1198_C07_304R1_030.fsa	653.298	12	45
B, 669	GM1198_C07_304R1_030.fsa	653.822	9	21
B, 670	GM1198_C07_304R1_030.fsa	654.346	8	33
B, 671	GM1198_C07_304R1_030.fsa	655.078	9	23
B, 672	GM1198_C07_304R1_030.fsa	656.544	16	32
B, 673	GM1198_C07_304R1_030.fsa	657.696	8	17
B, 674	GM1198_C07_304R1_030.fsa	658.22	9	33
B, 675	GM1198_C07_304R1_030.fsa	658.953	11	21
B, 676	GM1198_C07_304R1_030.fsa	659.372	11	41
B, 677	GM1198_C07_304R1_030.fsa	660.419	9	35
B, 678	GM1198_C07_304R1_030.fsa	661.047	8	44
B, 679	GM1198_C07_304R1_030.fsa	662.199	9	42
B, 680	GM1198_C07_304R1_030.fsa	663.351	9	45
B, 681	GM1198_C07_304R1_030.fsa	664.084	13	36
B, 682	GM1198_C07_304R1_030.fsa	664.607	10	31
B, 683	GM1198_C07_304R1_030.fsa	665.55	14	45
G, 1	GM1198_C07_304R1_030.fsa	596.191	3355	27020
Y, 1	GM1198_C07_304R1_030.fsa	596.191	5291	39180
R, 1	GM1198_C07_304R1_030.fsa	595.663	1734	9371
R, 2	GM1198_C07_304R1_030.fsa	597.036	1672	15376
O, 1	GM1198_C07_304R1_030.fsa	20	6766	64055
O, 2	GM1198_C07_304R1_030.fsa	40	6126	42128
O, 3	GM1198_C07_304R1_030.fsa	60	12177	60696
O, 4	GM1198_C07_304R1_030.fsa	80	8291	41681
O, 5	GM1198_C07_304R1_030.fsa	100	12669	62779
O, 6	GM1198_C07_304R1_030.fsa	114	14727	71801
O, 7	GM1198_C07_304R1_030.fsa	120	11540	58151
O, 8	GM1198_C07_304R1_030.fsa	140	9740	47882
O, 9	GM1198_C07_304R1_030.fsa	160	10323	53779
O, 10	GM1198_C07_304R1_030.fsa	180	13390	66053
O, 11	GM1198_C07_304R1_030.fsa	200	10214	54251
O, 12	GM1198_C07_304R1_030.fsa	214	9555	57144
O, 13	GM1198_C07_304R1_030.fsa	220	5167	46947
O, 14	GM1198_C07_304R1_030.fsa	240	8342	71244
O, 15	GM1198_C07_304R1_030.fsa	250	3563	34513
O, 16	GM1198_C07_304R1_030.fsa	260	3279	39842
O, 17	GM1198_C07_304R1_030.fsa	261.763	690	9816
O, 18	GM1198_C07_304R1_030.fsa	280	8403	61918
O, 19	GM1198_C07_304R1_030.fsa	300	9462	63263
O, 20	GM1198_C07_304R1_030.fsa	314	5879	41465
O, 21	GM1198_C07_304R1_030.fsa	320	6357	46517
O, 22	GM1198_C07_304R1_030.fsa	340	7677	58114
O, 23	GM1198_C07_304R1_030.fsa	360	6033	48707
O, 24	GM1198_C07_304R1_030.fsa	380	4268	36462
O, 25	GM1198_C07_304R1_030.fsa	400	5947	51671
O, 26	GM1198_C07_304R1_030.fsa	414	5401	49277
O, 27	GM1198_C07_304R1_030.fsa	420	5051	46431
O, 28	GM1198_C07_304R1_030.fsa	440	5920	56888
O, 29	GM1198_C07_304R1_030.fsa	460	6383	62450
O, 30	GM1198_C07_304R1_030.fsa	480	6096	60717
O, 31	GM1198_C07_304R1_030.fsa	500	2690	27984
O, 32	GM1198_C07_304R1_030.fsa	514	2901	30784
O, 33	GM1198_C07_304R1_030.fsa	520	6461	67960
O, 34	GM1198_C07_304R1_030.fsa	540	5135	55063
O, 35	GM1198_C07_304R1_030.fsa	560	3295	36159
O, 36	GM1198_C07_304R1_030.fsa	580	5025	53936
O, 37	GM1198_C07_304R1_030.fsa	600	1940	33360

## Sheet: 304R2
Dye/Sample Peak	Sample File Name	Size	Height	Area in Point
B, 1	GM1198_C08_304R2_030.fsa		14	42
B, 2	GM1198_C08_304R2_030.fsa		10	48
B, 3	GM1198_C08_304R2_030.fsa		8	21
B, 4	GM1198_C08_304R2_030.fsa		11	28
B, 5	GM1198_C08_304R2_030.fsa		10	39
B, 6	GM1198_C08_304R2_030.fsa		8	31
B, 7	GM1198_C08_304R2_030.fsa		11	38
B, 8	GM1198_C08_304R2_030.fsa		11	42
B, 9	GM1198_C08_304R2_030.fsa		9	51
B, 10	GM1198_C08_304R2_030.fsa		8	17
B, 11	GM1198_C08_304R2_030.fsa		14	39
B, 12	GM1198_C08_304R2_030.fsa		10	28
B, 13	GM1198_C08_304R2_030.fsa		6	23
B, 14	GM1198_C08_304R2_030.fsa		9	19
B, 15	GM1198_C08_304R2_030.fsa		9	31
B, 16	GM1198_C08_304R2_030.fsa		8	14
B, 17	GM1198_C08_304R2_030.fsa		7	26
B, 18	GM1198_C08_304R2_030.fsa		8	39
B, 19	GM1198_C08_304R2_030.fsa		12	52
B, 20	GM1198_C08_304R2_030.fsa		9	41
B, 21	GM1198_C08_304R2_030.fsa		7	26
B, 22	GM1198_C08_304R2_030.fsa		7	25
B, 23	GM1198_C08_304R2_030.fsa		9	24
B, 24	GM1198_C08_304R2_030.fsa		13	37
B, 25	GM1198_C08_304R2_030.fsa		12	33
B, 26	GM1198_C08_304R2_030.fsa		14	35
B, 27	GM1198_C08_304R2_030.fsa		7	23
B, 28	GM1198_C08_304R2_030.fsa		9	22
B, 29	GM1198_C08_304R2_030.fsa		13	58
B, 30	GM1198_C08_304R2_030.fsa		11	28
B, 31	GM1198_C08_304R2_030.fsa		5	11
B, 32	GM1198_C08_304R2_030.fsa		8	27
B, 33	GM1198_C08_304R2_030.fsa		9	37
B, 34	GM1198_C08_304R2_030.fsa		13	45
B, 35	GM1198_C08_304R2_030.fsa		11	32
B, 36	GM1198_C08_304R2_030.fsa		5	24
B, 37	GM1198_C08_304R2_030.fsa		10	24
B, 38	GM1198_C08_304R2_030.fsa		8	25
B, 39	GM1198_C08_304R2_030.fsa		14	50
B, 40	GM1198_C08_304R2_030.fsa		9	29
B, 41	GM1198_C08_304R2_030.fsa		8	24
B, 42	GM1198_C08_304R2_030.fsa		6	14
B, 43	GM1198_C08_304R2_030.fsa		8	34
B, 44	GM1198_C08_304R2_030.fsa		218	1383
B, 45	GM1198_C08_304R2_030.fsa		84	660
B, 46	GM1198_C08_304R2_030.fsa		16	73
B, 47	GM1198_C08_304R2_030.fsa		13	56
B, 48	GM1198_C08_304R2_030.fsa		10	21
B, 49	GM1198_C08_304R2_030.fsa		12	46
B, 50	GM1198_C08_304R2_030.fsa		10	35
B, 51	GM1198_C08_304R2_030.fsa		6	14
B, 52	GM1198_C08_304R2_030.fsa		7	18
B, 53	GM1198_C08_304R2_030.fsa		7	31
B, 54	GM1198_C08_304R2_030.fsa		9	35
B, 55	GM1198_C08_304R2_030.fsa		11	37
B, 56	GM1198_C08_304R2_030.fsa		8	32
B, 57	GM1198_C08_304R2_030.fsa		8	29
B, 58	GM1198_C08_304R2_030.fsa		14	39
B, 59	GM1198_C08_304R2_030.fsa		13	32
B, 60	GM1198_C08_304R2_030.fsa		12	23
B, 61	GM1198_C08_304R2_030.fsa		11	53
B, 62	GM1198_C08_304R2_030.fsa		12	52
B, 63	GM1198_C08_304R2_030.fsa		13	42
B, 64	GM1198_C08_304R2_030.fsa		8	18
B, 65	GM1198_C08_304R2_030.fsa		7	22
B, 66	GM1198_C08_304R2_030.fsa		11	36
B, 67	GM1198_C08_304R2_030.fsa		10	32
B, 68	GM1198_C08_304R2_030.fsa		5	8
B, 69	GM1198_C08_304R2_030.fsa		10	15
B, 70	GM1198_C08_304R2_030.fsa		5	7
B, 71	GM1198_C08_304R2_030.fsa		8	20
B, 72	GM1198_C08_304R2_030.fsa		5	14
B, 73	GM1198_C08_304R2_030.fsa		9	25
B, 74	GM1198_C08_304R2_030.fsa		34	186
B, 75	GM1198_C08_304R2_030.fsa		41	186
B, 76	GM1198_C08_304R2_030.fsa		30	218
B, 77	GM1198_C08_304R2_030.fsa		23	159
B, 78	GM1198_C08_304R2_030.fsa		8	10
B, 79	GM1198_C08_304R2_030.fsa		22	97
B, 80	GM1198_C08_304R2_030.fsa		21	98
B, 81	GM1198_C08_304R2_030.fsa		6	20
B, 82	GM1198_C08_304R2_030.fsa		11	18
B, 83	GM1198_C08_304R2_030.fsa		6	11
B, 84	GM1198_C08_304R2_030.fsa		2	3
B, 85	GM1198_C08_304R2_030.fsa		33	147
B, 86	GM1198_C08_304R2_030.fsa		13	39
B, 87	GM1198_C08_304R2_030.fsa		8	18
B, 88	GM1198_C08_304R2_030.fsa		5	10
B, 89	GM1198_C08_304R2_030.fsa		10	17
B, 90	GM1198_C08_304R2_030.fsa		19	55
B, 91	GM1198_C08_304R2_030.fsa		43	367
B, 92	GM1198_C08_304R2_030.fsa		18	65
B, 93	GM1198_C08_304R2_030.fsa		14	59
B, 94	GM1198_C08_304R2_030.fsa		8	17
B, 95	GM1198_C08_304R2_030.fsa		18	50
B, 96	GM1198_C08_304R2_030.fsa		6	17
B, 97	GM1198_C08_304R2_030.fsa		6	19
B, 98	GM1198_C08_304R2_030.fsa		20	102
B, 99	GM1198_C08_304R2_030.fsa		19	99
B, 100	GM1198_C08_304R2_030.fsa		11	26
B, 101	GM1198_C08_304R2_030.fsa		18	98
B, 102	GM1198_C08_304R2_030.fsa		13	63
B, 103	GM1198_C08_304R2_030.fsa		7	20
B, 104	GM1198_C08_304R2_030.fsa		22	67
B, 105	GM1198_C08_304R2_030.fsa		14	49
B, 106	GM1198_C08_304R2_030.fsa		18	50
B, 107	GM1198_C08_304R2_030.fsa		361	2715
B, 108	GM1198_C08_304R2_030.fsa		130	828
B, 109	GM1198_C08_304R2_030.fsa		192	1298
B, 110	GM1198_C08_304R2_030.fsa		284	1590
B, 111	GM1198_C08_304R2_030.fsa		174	1018
B, 112	GM1198_C08_304R2_030.fsa		16	54
B, 113	GM1198_C08_304R2_030.fsa	0.7407	92	531
B, 114	GM1198_C08_304R2_030.fsa	1.7778	34	145
B, 115	GM1198_C08_304R2_030.fsa	2.963	82	483
B, 116	GM1198_C08_304R2_030.fsa	4.5926	27	120
B, 117	GM1198_C08_304R2_030.fsa	6.3704	18	64
B, 118	GM1198_C08_304R2_030.fsa	8.1482	6	11
B, 119	GM1198_C08_304R2_030.fsa	9.037	3	4
B, 120	GM1198_C08_304R2_030.fsa	11.5556	36	218
B, 121	GM1198_C08_304R2_030.fsa	13.037	74	326
B, 122	GM1198_C08_304R2_030.fsa	14.5185	19	65
B, 123	GM1198_C08_304R2_030.fsa	15.4074	10	23
B, 124	GM1198_C08_304R2_030.fsa	17.037	46	174
B, 125	GM1198_C08_304R2_030.fsa	18.6667	75	298
B, 126	GM1198_C08_304R2_030.fsa	20.1715	569	2950
B, 127	GM1198_C08_304R2_030.fsa	22.0315	317	1923
B, 128	GM1198_C08_304R2_030.fsa	23.0262	286	1647
B, 129	GM1198_C08_304R2_030.fsa	24.3313	44	257
B, 130	GM1198_C08_304R2_030.fsa	25.1349	29	110
B, 131	GM1198_C08_304R2_030.fsa	26.8712	120	444
B, 132	GM1198_C08_304R2_030.fsa	28.8687	6116	28949
B, 133	GM1198_C08_304R2_030.fsa	30.6622	1915	10073
B, 134	GM1198_C08_304R2_030.fsa	31.6869	520	2375
B, 135	GM1198_C08_304R2_030.fsa	32.9818	1604	6956
B, 136	GM1198_C08_304R2_030.fsa	34.67	393	1607
B, 137	GM1198_C08_304R2_030.fsa	35.9082	1504	7294
B, 138	GM1198_C08_304R2_030.fsa	37.3902	424	1817
B, 139	GM1198_C08_304R2_030.fsa	38.7085	527	2019
B, 140	GM1198_C08_304R2_030.fsa	40.3525	254	1419
B, 141	GM1198_C08_304R2_030.fsa	41.4029	11	23
B, 142	GM1198_C08_304R2_030.fsa	42.4433	14	31
B, 143	GM1198_C08_304R2_030.fsa	43.4738	114	577
B, 144	GM1198_C08_304R2_030.fsa	44.6075	506	2768
B, 145	GM1198_C08_304R2_030.fsa	46.2866	354	1794
B, 146	GM1198_C08_304R2_030.fsa	47.282	4	6
B, 147	GM1198_C08_304R2_030.fsa	48.1595	11	40
B, 148	GM1198_C08_304R2_030.fsa	49.7869	99	659
B, 149	GM1198_C08_304R2_030.fsa	51.179	173	1370
B, 150	GM1198_C08_304R2_030.fsa	52.344	3	7
B, 151	GM1198_C08_304R2_030.fsa	54.5367	460	3957
B, 152	GM1198_C08_304R2_030.fsa	55.3616	193	1175
B, 153	GM1198_C08_304R2_030.fsa	55.9766	74	205
B, 154	GM1198_C08_304R2_030.fsa	56.5885	558	1705
B, 155	GM1198_C08_304R2_030.fsa	57.5007	629	2204
B, 156	GM1198_C08_304R2_030.fsa	58.2056	285	946
B, 157	GM1198_C08_304R2_030.fsa	59.106	659	2624
B, 158	GM1198_C08_304R2_030.fsa	60.5465	241	936
B, 159	GM1198_C08_304R2_030.fsa	61.6379	181	678
B, 160	GM1198_C08_304R2_030.fsa	62.6184	19	50
B, 161	GM1198_C08_304R2_030.fsa	63.4887	20	83
B, 162	GM1198_C08_304R2_030.fsa	64.9001	451	1995
B, 163	GM1198_C08_304R2_030.fsa	66.0918	133	525
B, 164	GM1198_C08_304R2_030.fsa	67.0651	240	1123
B, 165	GM1198_C08_304R2_030.fsa	68.1447	371	1563
B, 166	GM1198_C08_304R2_030.fsa	69.5452	141	550
B, 167	GM1198_C08_304R2_030.fsa	70.8351	593	2866
B, 168	GM1198_C08_304R2_030.fsa	72.0151	514	2416
B, 169	GM1198_C08_304R2_030.fsa	72.9789	289	1378
B, 170	GM1198_C08_304R2_030.fsa	74.475	197	818
B, 171	GM1198_C08_304R2_030.fsa	75.861	282	1158
B, 172	GM1198_C08_304R2_030.fsa	77.2438	631	2762
B, 173	GM1198_C08_304R2_030.fsa	78.3053	84	400
B, 174	GM1198_C08_304R2_030.fsa	79.1533	859	3765
B, 175	GM1198_C08_304R2_030.fsa	80.3084	169	794
B, 176	GM1198_C08_304R2_030.fsa	81.1296	1328	6626
B, 177	GM1198_C08_304R2_030.fsa	83.074	387	1775
B, 178	GM1198_C08_304R2_030.fsa	83.8902	164	732
B, 179	GM1198_C08_304R2_030.fsa	85.1115	726	3376
B, 180	GM1198_C08_304R2_030.fsa	85.9239	111	551
B, 181	GM1198_C08_304R2_030.fsa	87.2407	1935	8496
B, 182	GM1198_C08_304R2_030.fsa	88.4528	58	181
B, 183	GM1198_C08_304R2_030.fsa	89.3597	1194	5271
B, 184	GM1198_C08_304R2_030.fsa	90.5659	140	506
B, 185	GM1198_C08_304R2_030.fsa	91.5686	2315	10349
B, 186	GM1198_C08_304R2_030.fsa	92.6689	39	104
B, 187	GM1198_C08_304R2_030.fsa	93.5671	1548	6855
B, 188	GM1198_C08_304R2_030.fsa	94.6624	181	704
B, 189	GM1198_C08_304R2_030.fsa	95.9534	1448	6193
B, 190	GM1198_C08_304R2_030.fsa	97.0427	109	355
B, 191	GM1198_C08_304R2_030.fsa	97.932	1211	5196
B, 192	GM1198_C08_304R2_030.fsa	99.0165	142	545
B, 193	GM1198_C08_304R2_030.fsa	99.9018	2298	10129
B, 194	GM1198_C08_304R2_030.fsa	101.001	91	262
B, 195	GM1198_C08_304R2_030.fsa	101.899	1315	5474
B, 196	GM1198_C08_304R2_030.fsa	102.995	135	398
B, 197	GM1198_C08_304R2_030.fsa	103.989	440	1756
B, 198	GM1198_C08_304R2_030.fsa	105.08	167	622
B, 199	GM1198_C08_304R2_030.fsa	106.168	1036	4602
B, 200	GM1198_C08_304R2_030.fsa	107.155	339	1390
B, 201	GM1198_C08_304R2_030.fsa	108.434	686	3127
B, 202	GM1198_C08_304R2_030.fsa	109.318	216	852
B, 203	GM1198_C08_304R2_030.fsa	110.689	1302	5866
B, 204	GM1198_C08_304R2_030.fsa	111.567	415	2022
B, 205	GM1198_C08_304R2_030.fsa	112.639	87	351
B, 206	GM1198_C08_304R2_030.fsa	113.806	244	882
B, 207	GM1198_C08_304R2_030.fsa	114.862	2348	9973
B, 208	GM1198_C08_304R2_030.fsa	115.818	506	2052
B, 209	GM1198_C08_304R2_030.fsa	116.677	436	1713
B, 210	GM1198_C08_304R2_030.fsa	117.439	84	253
B, 211	GM1198_C08_304R2_030.fsa	118.294	306	1158
B, 212	GM1198_C08_304R2_030.fsa	119.243	118	416
B, 213	GM1198_C08_304R2_030.fsa	120.376	92	334
B, 214	GM1198_C08_304R2_030.fsa	121.505	188	775
B, 215	GM1198_C08_304R2_030.fsa	122.54	663	2909
B, 216	GM1198_C08_304R2_030.fsa	123.574	212	908
B, 217	GM1198_C08_304R2_030.fsa	124.796	1080	4459
B, 218	GM1198_C08_304R2_030.fsa	125.924	685	2761
B, 219	GM1198_C08_304R2_030.fsa	126.957	958	3955
B, 220	GM1198_C08_304R2_030.fsa	127.897	384	1443
B, 221	GM1198_C08_304R2_030.fsa	128.93	714	2741
B, 222	GM1198_C08_304R2_030.fsa	129.963	925	3742
B, 223	GM1198_C08_304R2_030.fsa	130.901	1397	5781
B, 224	GM1198_C08_304R2_030.fsa	131.934	581	2224
B, 225	GM1198_C08_304R2_030.fsa	132.685	1145	4723
B, 226	GM1198_C08_304R2_030.fsa	133.811	356	1296
B, 227	GM1198_C08_304R2_030.fsa	134.843	349	1428
B, 228	GM1198_C08_304R2_030.fsa	135.875	176	688
B, 229	GM1198_C08_304R2_030.fsa	136.906	506	2111
B, 230	GM1198_C08_304R2_030.fsa	138.031	529	2256
B, 231	GM1198_C08_304R2_030.fsa	138.969	365	1636
B, 232	GM1198_C08_304R2_030.fsa	139.812	684	2966
B, 233	GM1198_C08_304R2_030.fsa	140.859	293	1147
B, 234	GM1198_C08_304R2_030.fsa	142.004	196	783
B, 235	GM1198_C08_304R2_030.fsa	143.054	214	815
B, 236	GM1198_C08_304R2_030.fsa	144.198	656	2807
B, 237	GM1198_C08_304R2_030.fsa	145.247	423	1779
B, 238	GM1198_C08_304R2_030.fsa	146.01	197	830
B, 239	GM1198_C08_304R2_030.fsa	146.963	223	850
B, 240	GM1198_C08_304R2_030.fsa	147.916	472	1959
B, 241	GM1198_C08_304R2_030.fsa	149.059	110	444
B, 242	GM1198_C08_304R2_030.fsa	150.297	312	1189
B, 243	GM1198_C08_304R2_030.fsa	151.345	1507	6707
B, 244	GM1198_C08_304R2_030.fsa	152.392	160	581
B, 245	GM1198_C08_304R2_030.fsa	153.344	116	401
B, 246	GM1198_C08_304R2_030.fsa	154.485	1205	5245
B, 247	GM1198_C08_304R2_030.fsa	155.532	1575	7025
B, 248	GM1198_C08_304R2_030.fsa	156.673	282	1092
B, 249	GM1198_C08_304R2_030.fsa	157.719	235	965
B, 250	GM1198_C08_304R2_030.fsa	158.86	765	3311
B, 251	GM1198_C08_304R2_030.fsa	159.81	327	1440
B, 252	GM1198_C08_304R2_030.fsa	160.749	727	3257
B, 253	GM1198_C08_304R2_030.fsa	161.684	151	687
B, 254	GM1198_C08_304R2_030.fsa	162.898	822	3504
B, 255	GM1198_C08_304R2_030.fsa	163.926	106	358
B, 256	GM1198_C08_304R2_030.fsa	164.952	576	2433
B, 257	GM1198_C08_304R2_030.fsa	165.885	319	1243
B, 258	GM1198_C08_304R2_030.fsa	166.911	414	1766
B, 259	GM1198_C08_304R2_030.fsa	167.656	883	3887
B, 260	GM1198_C08_304R2_030.fsa	168.773	1670	7416
B, 261	GM1198_C08_304R2_030.fsa	169.983	339	1343
B, 262	GM1198_C08_304R2_030.fsa	170.913	166	656
B, 263	GM1198_C08_304R2_030.fsa	171.75	1010	4465
B, 264	GM1198_C08_304R2_030.fsa	172.864	600	2528
B, 265	GM1198_C08_304R2_030.fsa	173.7	41	132
B, 266	GM1198_C08_304R2_030.fsa	174.535	1126	4932
B, 267	GM1198_C08_304R2_030.fsa	175.741	920	4065
B, 268	GM1198_C08_304R2_030.fsa	176.668	85	272
B, 269	GM1198_C08_304R2_030.fsa	177.501	454	1968
B, 270	GM1198_C08_304R2_030.fsa	178.797	274	1253
B, 271	GM1198_C08_304R2_030.fsa	179.723	76	376
B, 272	GM1198_C08_304R2_030.fsa	181.028	287	1257
B, 273	GM1198_C08_304R2_030.fsa	182.055	160	681
B, 274	GM1198_C08_304R2_030.fsa	182.989	84	306
B, 275	GM1198_C08_304R2_030.fsa	184.016	564	2466
B, 276	GM1198_C08_304R2_030.fsa	185.042	248	1071
B, 277	GM1198_C08_304R2_030.fsa	186.16	742	3269
B, 278	GM1198_C08_304R2_030.fsa	187.185	499	2255
B, 279	GM1198_C08_304R2_030.fsa	188.396	208	865
B, 280	GM1198_C08_304R2_030.fsa	189.326	903	4030
B, 281	GM1198_C08_304R2_030.fsa	190.443	181	734
B, 282	GM1198_C08_304R2_030.fsa	191.651	867	3650
B, 283	GM1198_C08_304R2_030.fsa	192.674	1026	4482
B, 284	GM1198_C08_304R2_030.fsa	193.51	174	722
B, 285	GM1198_C08_304R2_030.fsa	194.438	873	3744
B, 286	GM1198_C08_304R2_030.fsa	195.552	316	1262
B, 287	GM1198_C08_304R2_030.fsa	196.479	235	953
B, 288	GM1198_C08_304R2_030.fsa	197.684	2329	10521
B, 289	GM1198_C08_304R2_030.fsa	198.796	810	3442
B, 290	GM1198_C08_304R2_030.fsa	199.815	611	2757
B, 291	GM1198_C08_304R2_030.fsa	201.012	783	3439
B, 292	GM1198_C08_304R2_030.fsa	201.931	1359	6315
B, 293	GM1198_C08_304R2_030.fsa	203.033	100	382
B, 294	GM1198_C08_304R2_030.fsa	204.042	256	1055
B, 295	GM1198_C08_304R2_030.fsa	205.051	622	2752
B, 296	GM1198_C08_304R2_030.fsa	206.059	1047	4780
B, 297	GM1198_C08_304R2_030.fsa	207.157	143	712
B, 298	GM1198_C08_304R2_030.fsa	208.072	1173	5530
B, 299	GM1198_C08_304R2_030.fsa	209.077	800	3826
B, 300	GM1198_C08_304R2_030.fsa	209.899	189	850
B, 301	GM1198_C08_304R2_030.fsa	211.085	409	1872
B, 302	GM1198_C08_304R2_030.fsa	211.906	123	582
B, 303	GM1198_C08_304R2_030.fsa	213.09	424	1973
B, 304	GM1198_C08_304R2_030.fsa	213.909	205	1068
B, 305	GM1198_C08_304R2_030.fsa	215.002	831	3997
B, 306	GM1198_C08_304R2_030.fsa	215.912	116	574
B, 307	GM1198_C08_304R2_030.fsa	217.094	391	1753
B, 308	GM1198_C08_304R2_030.fsa	218.184	135	524
B, 309	GM1198_C08_304R2_030.fsa	219.274	638	3081
B, 310	GM1198_C08_304R2_030.fsa	220.358	892	4432
B, 311	GM1198_C08_304R2_030.fsa	221.344	401	1953
B, 312	GM1198_C08_304R2_030.fsa	222.241	168	705
B, 313	GM1198_C08_304R2_030.fsa	223.318	206	836
B, 314	GM1198_C08_304R2_030.fsa	224.305	812	3734
B, 315	GM1198_C08_304R2_030.fsa	225.293	193	812
B, 316	GM1198_C08_304R2_030.fsa	226.192	692	3144
B, 317	GM1198_C08_304R2_030.fsa	227.181	238	1029
B, 318	GM1198_C08_304R2_030.fsa	228.171	201	850
B, 319	GM1198_C08_304R2_030.fsa	229.251	132	552
B, 320	GM1198_C08_304R2_030.fsa	230.332	587	2804
B, 321	GM1198_C08_304R2_030.fsa	231.413	164	676
B, 322	GM1198_C08_304R2_030.fsa	232.406	400	1784
B, 323	GM1198_C08_304R2_030.fsa	233.488	389	1720
B, 324	GM1198_C08_304R2_030.fsa	234.391	249	1053
B, 325	GM1198_C08_304R2_030.fsa	235.476	592	2794
B, 326	GM1198_C08_304R2_030.fsa	236.47	2435	11973
B, 327	GM1198_C08_304R2_030.fsa	237.646	85	387
B, 328	GM1198_C08_304R2_030.fsa	238.551	1843	9398
B, 329	GM1198_C08_304R2_030.fsa	239.638	492	2492
B, 330	GM1198_C08_304R2_030.fsa	240.745	54	173
B, 331	GM1198_C08_304R2_030.fsa	241.862	1310	6384
B, 332	GM1198_C08_304R2_030.fsa	242.884	1363	6661
B, 333	GM1198_C08_304R2_030.fsa	244.09	209	852
B, 334	GM1198_C08_304R2_030.fsa	244.739	103	368
B, 335	GM1198_C08_304R2_030.fsa	245.665	1249	6045
B, 336	GM1198_C08_304R2_030.fsa	246.774	898	4314
B, 337	GM1198_C08_304R2_030.fsa	247.974	22	64
B, 338	GM1198_C08_304R2_030.fsa	248.895	1797	9259
B, 339	GM1198_C08_304R2_030.fsa	250	444	2158
B, 340	GM1198_C08_304R2_030.fsa	250.982	747	3535
B, 341	GM1198_C08_304R2_030.fsa	252.05	229	978
B, 342	GM1198_C08_304R2_030.fsa	253.028	824	4176
B, 343	GM1198_C08_304R2_030.fsa	253.916	374	1740
B, 344	GM1198_C08_304R2_030.fsa	254.979	393	1889
B, 345	GM1198_C08_304R2_030.fsa	255.951	410	1948
B, 346	GM1198_C08_304R2_030.fsa	257.01	162	741
B, 347	GM1198_C08_304R2_030.fsa	257.979	1936	10463
B, 348	GM1198_C08_304R2_030.fsa	259.034	125	514
B, 349	GM1198_C08_304R2_030.fsa	260.09	257	1278
B, 350	GM1198_C08_304R2_030.fsa	261.075	428	2120
B, 351	GM1198_C08_304R2_030.fsa	262.061	604	3136
B, 352	GM1198_C08_304R2_030.fsa	263.226	216	972
B, 353	GM1198_C08_304R2_030.fsa	264.301	1706	9106
B, 354	GM1198_C08_304R2_030.fsa	265.377	483	2461
B, 355	GM1198_C08_304R2_030.fsa	266.453	423	1987
B, 356	GM1198_C08_304R2_030.fsa	267.528	1705	9036
B, 357	GM1198_C08_304R2_030.fsa	268.515	422	1973
B, 358	GM1198_C08_304R2_030.fsa	269.591	724	3581
B, 359	GM1198_C08_304R2_030.fsa	270.577	193	795
B, 360	GM1198_C08_304R2_030.fsa	271.564	299	1353
B, 361	GM1198_C08_304R2_030.fsa	272.461	141	574
B, 362	GM1198_C08_304R2_030.fsa	273.269	101	357
B, 363	GM1198_C08_304R2_030.fsa	274.525	377	1983
B, 364	GM1198_C08_304R2_030.fsa	275.422	138	823
B, 365	GM1198_C08_304R2_030.fsa	276.23	199	1009
B, 366	GM1198_C08_304R2_030.fsa	277.397	461	2473
B, 367	GM1198_C08_304R2_030.fsa	278.474	92	404
B, 368	GM1198_C08_304R2_030.fsa	279.461	175	952
B, 369	GM1198_C08_304R2_030.fsa	280.534	2174	12789
B, 370	GM1198_C08_304R2_030.fsa	281.511	208	1131
B, 371	GM1198_C08_304R2_030.fsa	282.666	89	395
B, 372	GM1198_C08_304R2_030.fsa	283.731	1819	11093
B, 373	GM1198_C08_304R2_030.fsa	284.796	354	2045
B, 374	GM1198_C08_304R2_030.fsa	285.949	61	219
B, 375	GM1198_C08_304R2_030.fsa	286.925	1574	9060
B, 376	GM1198_C08_304R2_030.fsa	287.988	210	971
B, 377	GM1198_C08_304R2_030.fsa	288.962	106	472
B, 378	GM1198_C08_304R2_030.fsa	289.936	751	4128
B, 379	GM1198_C08_304R2_030.fsa	290.909	810	4665
B, 380	GM1198_C08_304R2_030.fsa	292.059	177	765
B, 381	GM1198_C08_304R2_030.fsa	293.119	690	3847
B, 382	GM1198_C08_304R2_030.fsa	294.091	535	2835
B, 383	GM1198_C08_304R2_030.fsa	295.151	120	577
B, 384	GM1198_C08_304R2_030.fsa	296.121	130	599
B, 385	GM1198_C08_304R2_030.fsa	297.18	213	1011
B, 386	GM1198_C08_304R2_030.fsa	298.15	145	671
B, 387	GM1198_C08_304R2_030.fsa	299.119	189	806
B, 388	GM1198_C08_304R2_030.fsa	300.087	293	1568
B, 389	GM1198_C08_304R2_030.fsa	301.047	1292	7783
B, 390	GM1198_C08_304R2_030.fsa	302.095	369	1852
B, 391	GM1198_C08_304R2_030.fsa	303.057	191	920
B, 392	GM1198_C08_304R2_030.fsa	304.021	337	1763
B, 393	GM1198_C08_304R2_030.fsa	304.898	183	815
B, 394	GM1198_C08_304R2_030.fsa	306.041	111	476
B, 395	GM1198_C08_304R2_030.fsa	307.096	195	918
B, 396	GM1198_C08_304R2_030.fsa	307.978	589	3349
B, 397	GM1198_C08_304R2_030.fsa	309.125	655	3646
B, 398	GM1198_C08_304R2_030.fsa	310.097	43	153
B, 399	GM1198_C08_304R2_030.fsa	310.894	499	2646
B, 400	GM1198_C08_304R2_030.fsa	311.868	18	50
B, 401	GM1198_C08_304R2_030.fsa	312.844	77	392
B, 402	GM1198_C08_304R2_030.fsa	313.911	126	759
B, 403	GM1198_C08_304R2_030.fsa	314.998	1239	7963
B, 404	GM1198_C08_304R2_030.fsa	316.088	32	124
B, 405	GM1198_C08_304R2_030.fsa	317.269	55	221
B, 406	GM1198_C08_304R2_030.fsa	318.361	399	2281
B, 407	GM1198_C08_304R2_030.fsa	319.454	233	1169
B, 408	GM1198_C08_304R2_030.fsa	320.627	420	2294
B, 409	GM1198_C08_304R2_030.fsa	321.702	219	1315
B, 410	GM1198_C08_304R2_030.fsa	322.508	1039	6963
B, 411	GM1198_C08_304R2_030.fsa	323.581	723	4630
B, 412	GM1198_C08_304R2_030.fsa	324.653	32	100
B, 413	GM1198_C08_304R2_030.fsa	325.546	63	288
B, 414	GM1198_C08_304R2_030.fsa	326.705	188	981
B, 415	GM1198_C08_304R2_030.fsa	327.596	227	1129
B, 416	GM1198_C08_304R2_030.fsa	328.576	300	1696
B, 417	GM1198_C08_304R2_030.fsa	329.643	206	1088
B, 418	GM1198_C08_304R2_030.fsa	330.621	160	767
B, 419	GM1198_C08_304R2_030.fsa	331.687	515	2990
B, 420	GM1198_C08_304R2_030.fsa	332.751	91	450
B, 421	GM1198_C08_304R2_030.fsa	333.638	518	2991
B, 422	GM1198_C08_304R2_030.fsa	334.7	98	453
B, 423	GM1198_C08_304R2_030.fsa	335.674	112	597
B, 424	GM1198_C08_304R2_030.fsa	336.735	41	159
B, 425	GM1198_C08_304R2_030.fsa	337.795	489	2951
B, 426	GM1198_C08_304R2_030.fsa	338.766	54	182
B, 427	GM1198_C08_304R2_030.fsa	339.736	331	1901
B, 428	GM1198_C08_304R2_030.fsa	340.801	179	888
B, 429	GM1198_C08_304R2_030.fsa	341.78	120	560
B, 430	GM1198_C08_304R2_030.fsa	342.758	13	50
B, 431	GM1198_C08_304R2_030.fsa	343.915	1126	7445
B, 432	GM1198_C08_304R2_030.fsa	344.893	23	76
B, 433	GM1198_C08_304R2_030.fsa	345.871	273	1537
B, 434	GM1198_C08_304R2_030.fsa	346.938	739	5070
B, 435	GM1198_C08_304R2_030.fsa	347.827	157	986
B, 436	GM1198_C08_304R2_030.fsa	348.983	97	511
B, 437	GM1198_C08_304R2_030.fsa	349.872	432	2903
B, 438	GM1198_C08_304R2_030.fsa	350.939	231	1356
B, 439	GM1198_C08_304R2_030.fsa	351.916	59	309
B, 440	GM1198_C08_304R2_030.fsa	352.894	14	44
B, 441	GM1198_C08_304R2_030.fsa	354.049	99	575
B, 442	GM1198_C08_304R2_030.fsa	354.849	96	626
B, 443	GM1198_C08_304R2_030.fsa	355.915	36	135
B, 444	GM1198_C08_304R2_030.fsa	356.892	44	233
B, 445	GM1198_C08_304R2_030.fsa	357.78	1050	7498
B, 446	GM1198_C08_304R2_030.fsa	358.846	560	4225
B, 447	GM1198_C08_304R2_030.fsa	359.822	128	774
B, 448	GM1198_C08_304R2_030.fsa	360.883	129	657
B, 449	GM1198_C08_304R2_030.fsa	361.855	30	104
B, 450	GM1198_C08_304R2_030.fsa	362.826	162	982
B, 451	GM1198_C08_304R2_030.fsa	363.887	37	145
B, 452	GM1198_C08_304R2_030.fsa	364.947	93	454
B, 453	GM1198_C08_304R2_030.fsa	365.92	75	418
B, 454	GM1198_C08_304R2_030.fsa	367.069	673	4867
B, 455	GM1198_C08_304R2_030.fsa	368.131	49	221
B, 456	GM1198_C08_304R2_030.fsa	369.192	90	461
B, 457	GM1198_C08_304R2_030.fsa	370.166	150	866
B, 458	GM1198_C08_304R2_030.fsa	371.139	115	700
B, 459	GM1198_C08_304R2_030.fsa	372.113	235	1422
B, 460	GM1198_C08_304R2_030.fsa	373.176	98	555
B, 461	GM1198_C08_304R2_030.fsa	374.061	100	546
B, 462	GM1198_C08_304R2_030.fsa	375.036	113	585
B, 463	GM1198_C08_304R2_030.fsa	376.01	29	119
B, 464	GM1198_C08_304R2_030.fsa	376.985	16	59
B, 465	GM1198_C08_304R2_030.fsa	378.049	93	436
B, 466	GM1198_C08_304R2_030.fsa	378.936	328	2222
B, 467	GM1198_C08_304R2_030.fsa	380	65	324
B, 468	GM1198_C08_304R2_030.fsa	380.897	51	254
B, 469	GM1198_C08_304R2_030.fsa	381.794	146	903
B, 470	GM1198_C08_304R2_030.fsa	382.87	393	2669
B, 471	GM1198_C08_304R2_030.fsa	383.947	10	19
B, 472	GM1198_C08_304R2_030.fsa	384.934	105	585
B, 473	GM1198_C08_304R2_030.fsa	386.1	43	211
B, 474	GM1198_C08_304R2_030.fsa	387.086	201	1277
B, 475	GM1198_C08_304R2_030.fsa	388.163	31	157
B, 476	GM1198_C08_304R2_030.fsa	389.239	336	2209
B, 477	GM1198_C08_304R2_030.fsa	390.225	118	795
B, 478	GM1198_C08_304R2_030.fsa	391.122	263	1993
B, 479	GM1198_C08_304R2_030.fsa	392.109	187	1334
B, 480	GM1198_C08_304R2_030.fsa	393.274	101	532
B, 481	GM1198_C08_304R2_030.fsa	394.261	43	235
B, 482	GM1198_C08_304R2_030.fsa	395.337	677	5127
B, 483	GM1198_C08_304R2_030.fsa	396.324	59	281
B, 484	GM1198_C08_304R2_030.fsa	397.4	272	1851
B, 485	GM1198_C08_304R2_030.fsa	398.565	165	1089
B, 486	GM1198_C08_304R2_030.fsa	399.462	109	668
B, 487	GM1198_C08_304R2_030.fsa	400.44	27	115
B, 488	GM1198_C08_304R2_030.fsa	401.409	134	767
B, 489	GM1198_C08_304R2_030.fsa	402.38	189	1144
B, 490	GM1198_C08_304R2_030.fsa	403.527	288	1870
B, 491	GM1198_C08_304R2_030.fsa	404.499	40	139
B, 492	GM1198_C08_304R2_030.fsa	405.384	143	855
B, 493	GM1198_C08_304R2_030.fsa	406.357	493	3517
B, 494	GM1198_C08_304R2_030.fsa	407.42	174	934
B, 495	GM1198_C08_304R2_030.fsa	408.485	436	2998
B, 496	GM1198_C08_304R2_030.fsa	409.283	41	177
B, 497	GM1198_C08_304R2_030.fsa	410.261	41	185
B, 498	GM1198_C08_304R2_030.fsa	411.328	126	753
B, 499	GM1198_C08_304R2_030.fsa	412.307	364	2648
B, 500	GM1198_C08_304R2_030.fsa	413.376	6	19
B, 501	GM1198_C08_304R2_030.fsa	414.363	80	391
B, 502	GM1198_C08_304R2_030.fsa	415.361	109	646
B, 503	GM1198_C08_304R2_030.fsa	416.36	244	1746
B, 504	GM1198_C08_304R2_030.fsa	417.542	157	905
B, 505	GM1198_C08_304R2_030.fsa	418.543	46	176
B, 506	GM1198_C08_304R2_030.fsa	419.636	93	610
B, 507	GM1198_C08_304R2_030.fsa	420.538	488	3630
B, 508	GM1198_C08_304R2_030.fsa	421.436	28	91
B, 509	GM1198_C08_304R2_030.fsa	422.513	230	1636
B, 510	GM1198_C08_304R2_030.fsa	423.32	191	1343
B, 511	GM1198_C08_304R2_030.fsa	424.397	394	2655
B, 512	GM1198_C08_304R2_030.fsa	426.371	293	2052
B, 513	GM1198_C08_304R2_030.fsa	427.627	7	22
B, 514	GM1198_C08_304R2_030.fsa	428.524	64	306
B, 515	GM1198_C08_304R2_030.fsa	429.42	28	87
B, 516	GM1198_C08_304R2_030.fsa	430.497	394	2729
B, 517	GM1198_C08_304R2_030.fsa	431.573	143	924
B, 518	GM1198_C08_304R2_030.fsa	432.738	477	3630
B, 519	GM1198_C08_304R2_030.fsa	433.815	103	637
B, 520	GM1198_C08_304R2_030.fsa	434.89	66	299
B, 521	GM1198_C08_304R2_030.fsa	435.877	235	1803
B, 522	GM1198_C08_304R2_030.fsa	436.773	273	1899
B, 523	GM1198_C08_304R2_030.fsa	437.849	83	446
B, 524	GM1198_C08_304R2_030.fsa	438.656	112	864
B, 525	GM1198_C08_304R2_030.fsa	439.642	414	3033
B, 526	GM1198_C08_304R2_030.fsa	441.452	203	1502
B, 527	GM1198_C08_304R2_030.fsa	442.36	6	7
B, 528	GM1198_C08_304R2_030.fsa	444.542	178	1285
B, 529	GM1198_C08_304R2_030.fsa	445.726	185	1476
B, 530	GM1198_C08_304R2_030.fsa	446.545	325	2976
B, 531	GM1198_C08_304R2_030.fsa	447.639	530	4498
B, 532	GM1198_C08_304R2_030.fsa	449.464	586	4726
B, 533	GM1198_C08_304R2_030.fsa	451.382	650	5317
B, 534	GM1198_C08_304R2_030.fsa	453.395	667	5547
B, 535	GM1198_C08_304R2_030.fsa	455.318	98	711
B, 536	GM1198_C08_304R2_030.fsa	456.51	6	8
B, 537	GM1198_C08_304R2_030.fsa	457.428	55	296
B, 538	GM1198_C08_304R2_030.fsa	458.53	6	12
B, 539	GM1198_C08_304R2_030.fsa	459.816	331	3535
B, 540	GM1198_C08_304R2_030.fsa	461.281	508	5889
B, 541	GM1198_C08_304R2_030.fsa	463.387	190	1271
B, 542	GM1198_C08_304R2_030.fsa	466.324	195	1599
B, 543	GM1198_C08_304R2_030.fsa	467.335	307	2810
B, 544	GM1198_C08_304R2_030.fsa	468.255	135	973
B, 545	GM1198_C08_304R2_030.fsa	469.545	22	123
B, 546	GM1198_C08_304R2_030.fsa	470.282	107	814
B, 547	GM1198_C08_304R2_030.fsa	471.296	121	830
B, 548	GM1198_C08_304R2_030.fsa	472.127	7	13
B, 549	GM1198_C08_304R2_030.fsa	472.496	5	9
B, 550	GM1198_C08_304R2_030.fsa	474.345	103	781
B, 551	GM1198_C08_304R2_030.fsa	475.27	334	3357
B, 552	GM1198_C08_304R2_030.fsa	476.196	111	842
B, 553	GM1198_C08_304R2_030.fsa	477.03	74	622
B, 554	GM1198_C08_304R2_030.fsa	478.421	7	14
B, 555	GM1198_C08_304R2_030.fsa	479.443	101	582
B, 556	GM1198_C08_304R2_030.fsa	480.468	52	208
B, 557	GM1198_C08_304R2_030.fsa	481.31	36	202
B, 558	GM1198_C08_304R2_030.fsa	482.622	170	1271
B, 559	GM1198_C08_304R2_030.fsa	483.56	370	3641
B, 560	GM1198_C08_304R2_030.fsa	484.498	202	1510
B, 561	GM1198_C08_304R2_030.fsa	486.19	3	4
B, 562	GM1198_C08_304R2_030.fsa	487.224	157	908
B, 563	GM1198_C08_304R2_030.fsa	488.354	131	628
B, 564	GM1198_C08_304R2_030.fsa	489.391	88	438
B, 565	GM1198_C08_304R2_030.fsa	490.429	244	1862
B, 566	GM1198_C08_304R2_030.fsa	491.467	584	5549
B, 567	GM1198_C08_304R2_030.fsa	493.264	107	607
B, 568	GM1198_C08_304R2_030.fsa	494.21	6	13
B, 569	GM1198_C08_304R2_030.fsa	495.157	30	161
B, 570	GM1198_C08_304R2_030.fsa	497.339	380	3511
B, 571	GM1198_C08_304R2_030.fsa	499.334	386	3028
B, 572	GM1198_C08_304R2_030.fsa	501.223	969	8530
B, 573	GM1198_C08_304R2_030.fsa	503.3	289	2362
B, 574	GM1198_C08_304R2_030.fsa	505.29	736	6292
B, 575	GM1198_C08_304R2_030.fsa	507.287	422	3486
B, 576	GM1198_C08_304R2_030.fsa	509.387	904	8548
B, 577	GM1198_C08_304R2_030.fsa	511.209	420	3413
B, 578	GM1198_C08_304R2_030.fsa	513.325	989	9362
B, 579	GM1198_C08_304R2_030.fsa	515.374	420	3501
B, 580	GM1198_C08_304R2_030.fsa	516.259	67	500
B, 581	GM1198_C08_304R2_030.fsa	517.439	906	7836
B, 582	GM1198_C08_304R2_030.fsa	519.507	481	4034
B, 583	GM1198_C08_304R2_030.fsa	521.736	791	7064
B, 584	GM1198_C08_304R2_030.fsa	523.666	500	4335
B, 585	GM1198_C08_304R2_030.fsa	525.693	358	2701
B, 586	GM1198_C08_304R2_030.fsa	527.625	569	5482
B, 587	GM1198_C08_304R2_030.fsa	529.653	16	38
B, 588	GM1198_C08_304R2_030.fsa	531.682	452	4207
B, 589	GM1198_C08_304R2_030.fsa	532.842	139	1031
B, 590	GM1198_C08_304R2_030.fsa	533.905	457	4967
B, 591	GM1198_C08_304R2_030.fsa	534.775	255	1914
B, 592	GM1198_C08_304R2_030.fsa	535.936	7	20
B, 593	GM1198_C08_304R2_030.fsa	536.807	5	12
B, 594	GM1198_C08_304R2_030.fsa	538.548	78	970
B, 595	GM1198_C08_304R2_030.fsa	539.516	88	628
B, 596	GM1198_C08_304R2_030.fsa	540.688	167	1844
B, 597	GM1198_C08_304R2_030.fsa	541.574	78	446
B, 598	GM1198_C08_304R2_030.fsa	543.45	185	1781
B, 599	GM1198_C08_304R2_030.fsa	545.827	177	1984
B, 600	GM1198_C08_304R2_030.fsa	548.315	2	4
B, 601	GM1198_C08_304R2_030.fsa	549.413	110	1002
B, 602	GM1198_C08_304R2_030.fsa	550.413	52	228
B, 603	GM1198_C08_304R2_030.fsa	552.518	173	1806
B, 604	GM1198_C08_304R2_030.fsa	553.423	63	284
B, 605	GM1198_C08_304R2_030.fsa	555.54	114	1247
B, 606	GM1198_C08_304R2_030.fsa	558.476	569	5441
B, 607	GM1198_C08_304R2_030.fsa	559.39	813	8131
B, 608	GM1198_C08_304R2_030.fsa	561.227	34	212
B, 609	GM1198_C08_304R2_030.fsa	564.613	242	2978
B, 610	GM1198_C08_304R2_030.fsa	567.499	301	2820
B, 611	GM1198_C08_304R2_030.fsa	570.292	369	3661
B, 612	GM1198_C08_304R2_030.fsa	571.33	224	1919
B, 613	GM1198_C08_304R2_030.fsa	572.369	70	425
B, 614	GM1198_C08_304R2_030.fsa	573.409	8	15
B, 615	GM1198_C08_304R2_030.fsa	574.66	14	29
B, 616	GM1198_C08_304R2_030.fsa	575.808	8	8
B, 617	GM1198_C08_304R2_030.fsa	577.901	678	7767
B, 618	GM1198_C08_304R2_030.fsa	579.895	417	2338
B, 619	GM1198_C08_304R2_030.fsa	580.314	408	3831
B, 620	GM1198_C08_304R2_030.fsa	581.572	196	1203
B, 621	GM1198_C08_304R2_030.fsa	583.252	244	1447
B, 622	GM1198_C08_304R2_030.fsa	585.777	353	2900
B, 623	GM1198_C08_304R2_030.fsa	586.726	289	2471
B, 624	GM1198_C08_304R2_030.fsa	589.472	19	58
B, 625	GM1198_C08_304R2_030.fsa	590.424	4	5
B, 626	GM1198_C08_304R2_030.fsa	592.332	158	913
B, 627	GM1198_C08_304R2_030.fsa	593.181	112	716
B, 628	GM1198_C08_304R2_030.fsa	595.519	32029	203177
B, 629	GM1198_C08_304R2_030.fsa	596.265	30108	300020
B, 630	GM1198_C08_304R2_030.fsa	597.224	32029	413085
B, 631	GM1198_C08_304R2_030.fsa	600.847	4	15
B, 632	GM1198_C08_304R2_030.fsa	601.693	5	9
B, 633	GM1198_C08_304R2_030.fsa	603.492	13	55
B, 634	GM1198_C08_304R2_030.fsa	604.127	11	56
B, 635	GM1198_C08_304R2_030.fsa	604.55	7	17
B, 636	GM1198_C08_304R2_030.fsa	605.079	8	18
B, 637	GM1198_C08_304R2_030.fsa	605.714	9	15
B, 638	GM1198_C08_304R2_030.fsa	607.619	8	23
B, 639	GM1198_C08_304R2_030.fsa	608.677	10	11
B, 640	GM1198_C08_304R2_030.fsa	609.206	8	29
B, 641	GM1198_C08_304R2_030.fsa	612.487	11	41
B, 642	GM1198_C08_304R2_030.fsa	613.757	7	29
B, 643	GM1198_C08_304R2_030.fsa	614.603	10	36
B, 644	GM1198_C08_304R2_030.fsa	615.132	8	36
B, 645	GM1198_C08_304R2_030.fsa	615.661	9	49
B, 646	GM1198_C08_304R2_030.fsa	616.614	7	28
B, 647	GM1198_C08_304R2_030.fsa	617.46	18	53
B, 648	GM1198_C08_304R2_030.fsa	619.048	15	61
B, 649	GM1198_C08_304R2_030.fsa	619.683	12	35
B, 650	GM1198_C08_304R2_030.fsa	621.058	8	30
B, 651	GM1198_C08_304R2_030.fsa	621.693	9	22
B, 652	GM1198_C08_304R2_030.fsa	623.175	7	28
B, 653	GM1198_C08_304R2_030.fsa	624.339	7	15
B, 654	GM1198_C08_304R2_030.fsa	625.185	7	27
B, 655	GM1198_C08_304R2_030.fsa	626.455	11	64
B, 656	GM1198_C08_304R2_030.fsa	626.878	11	54
B, 657	GM1198_C08_304R2_030.fsa	627.619	8	28
B, 658	GM1198_C08_304R2_030.fsa	628.254	15	24
B, 659	GM1198_C08_304R2_030.fsa	628.783	17	45
B, 660	GM1198_C08_304R2_030.fsa	629.947	9	42
B, 661	GM1198_C08_304R2_030.fsa	630.476	13	37
B, 662	GM1198_C08_304R2_030.fsa	631.852	15	55
B, 663	GM1198_C08_304R2_030.fsa	632.593	10	24
B, 664	GM1198_C08_304R2_030.fsa	633.439	15	50
B, 665	GM1198_C08_304R2_030.fsa	634.286	14	56
B, 666	GM1198_C08_304R2_030.fsa	634.921	8	28
B, 667	GM1198_C08_304R2_030.fsa	636.72	11	44
B, 668	GM1198_C08_304R2_030.fsa	638.201	8	21
B, 669	GM1198_C08_304R2_030.fsa	638.836	11	31
B, 670	GM1198_C08_304R2_030.fsa	639.577	11	45
B, 671	GM1198_C08_304R2_030.fsa	640.741	10	45
B, 672	GM1198_C08_304R2_030.fsa	641.799	13	48
B, 673	GM1198_C08_304R2_030.fsa	642.434	14	20
B, 674	GM1198_C08_304R2_030.fsa	642.857	9	29
B, 675	GM1198_C08_304R2_030.fsa	643.28	10	49
B, 676	GM1198_C08_304R2_030.fsa	643.704	12	54
B, 677	GM1198_C08_304R2_030.fsa	645.079	10	60
B, 678	GM1198_C08_304R2_030.fsa	645.926	17	34
B, 679	GM1198_C08_304R2_030.fsa	646.349	7	41
B, 680	GM1198_C08_304R2_030.fsa	647.831	10	66
B, 681	GM1198_C08_304R2_030.fsa	648.571	9	29
B, 682	GM1198_C08_304R2_030.fsa	649.101	9	30
B, 683	GM1198_C08_304R2_030.fsa	650.582	14	41
B, 684	GM1198_C08_304R2_030.fsa	651.111	15	29
B, 685	GM1198_C08_304R2_030.fsa	651.852	20	46
B, 686	GM1198_C08_304R2_030.fsa	652.593	8	28
B, 687	GM1198_C08_304R2_030.fsa	654.18	10	23
B, 688	GM1198_C08_304R2_030.fsa	654.603	9	35
B, 689	GM1198_C08_304R2_030.fsa	655.132	11	29
B, 690	GM1198_C08_304R2_030.fsa	656.296	10	22
B, 691	GM1198_C08_304R2_030.fsa	656.931	11	36
B, 692	GM1198_C08_304R2_030.fsa	658.095	6	18
B, 693	GM1198_C08_304R2_030.fsa	660.106	10	29
B, 694	GM1198_C08_304R2_030.fsa	661.27	14	46
B, 695	GM1198_C08_304R2_030.fsa	661.693	5	22
B, 696	GM1198_C08_304R2_030.fsa	662.54	4	13
B, 697	GM1198_C08_304R2_030.fsa	663.492	12	63
B, 698	GM1198_C08_304R2_030.fsa	664.021	10	44
B, 699	GM1198_C08_304R2_030.fsa	665.397	14	30
B, 700	GM1198_C08_304R2_030.fsa	666.984	13	30
B, 701	GM1198_C08_304R2_030.fsa	668.571	7	14
B, 702	GM1198_C08_304R2_030.fsa	668.995	7	18
B, 703	GM1198_C08_304R2_030.fsa	669.841	13	34
B, 704	GM1198_C08_304R2_030.fsa	670.899	11	41
B, 705	GM1198_C08_304R2_030.fsa	671.746	8	29
B, 706	GM1198_C08_304R2_030.fsa	672.487	6	23
B, 707	GM1198_C08_304R2_030.fsa	674.815	11	44
B, 708	GM1198_C08_304R2_030.fsa	675.767	9	24
B, 709	GM1198_C08_304R2_030.fsa	676.614	10	26
B, 710	GM1198_C08_304R2_030.fsa	677.778	5	31
G, 1	GM1198_C08_304R2_030.fsa	595.839	13044	192826
Y, 1	GM1198_C08_304R2_030.fsa	595.519	9490	59670
Y, 2	GM1198_C08_304R2_030.fsa	597.224	9436	95369
R, 1	GM1198_C08_304R2_030.fsa	595.839	3120	18891
R, 2	GM1198_C08_304R2_030.fsa	597.544	1574	9146
O, 1	GM1198_C08_304R2_030.fsa	20	6569	63584
O, 2	GM1198_C08_304R2_030.fsa	40	6077	41737
O, 3	GM1198_C08_304R2_030.fsa	60	12253	60199
O, 4	GM1198_C08_304R2_030.fsa	80	7876	41273
O, 5	GM1198_C08_304R2_030.fsa	100	12646	63000
O, 6	GM1198_C08_304R2_030.fsa	114	14566	72355
O, 7	GM1198_C08_304R2_030.fsa	120	11722	58447
O, 8	GM1198_C08_304R2_030.fsa	140	9945	47744
O, 9	GM1198_C08_304R2_030.fsa	160	11075	53075
O, 10	GM1198_C08_304R2_030.fsa	180	13650	65553
O, 11	GM1198_C08_304R2_030.fsa	200	11144	53593
O, 12	GM1198_C08_304R2_030.fsa	214	11022	55054
O, 13	GM1198_C08_304R2_030.fsa	220	9073	46135
O, 14	GM1198_C08_304R2_030.fsa	240	13255	70087
O, 15	GM1198_C08_304R2_030.fsa	250	6080	33678
O, 16	GM1198_C08_304R2_030.fsa	260	9749	54874
O, 17	GM1198_C08_304R2_030.fsa	280	10151	61571
O, 18	GM1198_C08_304R2_030.fsa	300	9978	63303
O, 19	GM1198_C08_304R2_030.fsa	314	6487	41594
O, 20	GM1198_C08_304R2_030.fsa	320	7017	47082
O, 21	GM1198_C08_304R2_030.fsa	340	8434	59438
O, 22	GM1198_C08_304R2_030.fsa	360	6723	49905
O, 23	GM1198_C08_304R2_030.fsa	380	4726	36858
O, 24	GM1198_C08_304R2_030.fsa	400	6472	51983
O, 25	GM1198_C08_304R2_030.fsa	414	6050	50166
O, 26	GM1198_C08_304R2_030.fsa	420	5681	48212
O, 27	GM1198_C08_304R2_030.fsa	440	6818	59870
O, 28	GM1198_C08_304R2_030.fsa	460	7506	66972
O, 29	GM1198_C08_304R2_030.fsa	480	7288	66385
O, 30	GM1198_C08_304R2_030.fsa	500	3258	30247
O, 31	GM1198_C08_304R2_030.fsa	514	3449	32860
O, 32	GM1198_C08_304R2_030.fsa	520	7856	74237
O, 33	GM1198_C08_304R2_030.fsa	540	6321	61026
O, 34	GM1198_C08_304R2_030.fsa	560	4202	40748
O, 35	GM1198_C08_304R2_030.fsa	580	6679	62210
O, 36	GM1198_C08_304R2_030.fsa	595.839	1119	9873
O, 37	GM1198_C08_304R2_030.fsa	600	3494	40950

## Sheet: 304R3
Dye/Sample Peak	Sample File Name	Size	Height	Area in Point
B, 1	GM1198_C09_304R3_038.fsa		13	57
B, 2	GM1198_C09_304R3_038.fsa		15	45
B, 3	GM1198_C09_304R3_038.fsa		15	46
B, 4	GM1198_C09_304R3_038.fsa		15	52
B, 5	GM1198_C09_304R3_038.fsa		10	47
B, 6	GM1198_C09_304R3_038.fsa		9	24
B, 7	GM1198_C09_304R3_038.fsa		16	32
B, 8	GM1198_C09_304R3_038.fsa		9	24
B, 9	GM1198_C09_304R3_038.fsa		6	16
B, 10	GM1198_C09_304R3_038.fsa		11	27
B, 11	GM1198_C09_304R3_038.fsa		10	23
B, 12	GM1198_C09_304R3_038.fsa		11	44
B, 13	GM1198_C09_304R3_038.fsa		12	24
B, 14	GM1198_C09_304R3_038.fsa		16	55
B, 15	GM1198_C09_304R3_038.fsa		9	33
B, 16	GM1198_C09_304R3_038.fsa		13	25
B, 17	GM1198_C09_304R3_038.fsa		10	17
B, 18	GM1198_C09_304R3_038.fsa		7	33
B, 19	GM1198_C09_304R3_038.fsa		12	36
B, 20	GM1198_C09_304R3_038.fsa		13	60
B, 21	GM1198_C09_304R3_038.fsa		13	54
B, 22	GM1198_C09_304R3_038.fsa		13	48
B, 23	GM1198_C09_304R3_038.fsa		9	35
B, 24	GM1198_C09_304R3_038.fsa		13	46
B, 25	GM1198_C09_304R3_038.fsa		10	35
B, 26	GM1198_C09_304R3_038.fsa		10	45
B, 27	GM1198_C09_304R3_038.fsa		10	35
B, 28	GM1198_C09_304R3_038.fsa		6	26
B, 29	GM1198_C09_304R3_038.fsa		9	36
B, 30	GM1198_C09_304R3_038.fsa		9	15
B, 31	GM1198_C09_304R3_038.fsa		9	22
B, 32	GM1198_C09_304R3_038.fsa		12	42
B, 33	GM1198_C09_304R3_038.fsa		6	23
B, 34	GM1198_C09_304R3_038.fsa		13	26
B, 35	GM1198_C09_304R3_038.fsa		11	30
B, 36	GM1198_C09_304R3_038.fsa		8	32
B, 37	GM1198_C09_304R3_038.fsa		9	46
B, 38	GM1198_C09_304R3_038.fsa		5	16
B, 39	GM1198_C09_304R3_038.fsa		15	61
B, 40	GM1198_C09_304R3_038.fsa		9	33
B, 41	GM1198_C09_304R3_038.fsa		9	26
B, 42	GM1198_C09_304R3_038.fsa		9	30
B, 43	GM1198_C09_304R3_038.fsa		13	25
B, 44	GM1198_C09_304R3_038.fsa		11	21
B, 45	GM1198_C09_304R3_038.fsa		7	15
B, 46	GM1198_C09_304R3_038.fsa		6	9
B, 47	GM1198_C09_304R3_038.fsa		229	1342
B, 48	GM1198_C09_304R3_038.fsa		93	612
B, 49	GM1198_C09_304R3_038.fsa		10	24
B, 50	GM1198_C09_304R3_038.fsa		10	14
B, 51	GM1198_C09_304R3_038.fsa		9	16
B, 52	GM1198_C09_304R3_038.fsa		8	9
B, 53	GM1198_C09_304R3_038.fsa		7	18
B, 54	GM1198_C09_304R3_038.fsa		11	34
B, 55	GM1198_C09_304R3_038.fsa		11	39
B, 56	GM1198_C09_304R3_038.fsa		10	24
B, 57	GM1198_C09_304R3_038.fsa		8	34
B, 58	GM1198_C09_304R3_038.fsa		10	38
B, 59	GM1198_C09_304R3_038.fsa		8	21
B, 60	GM1198_C09_304R3_038.fsa		7	22
B, 61	GM1198_C09_304R3_038.fsa		11	22
B, 62	GM1198_C09_304R3_038.fsa		12	38
B, 63	GM1198_C09_304R3_038.fsa		12	26
B, 64	GM1198_C09_304R3_038.fsa		9	14
B, 65	GM1198_C09_304R3_038.fsa		8	21
B, 66	GM1198_C09_304R3_038.fsa		10	23
B, 67	GM1198_C09_304R3_038.fsa		7	23
B, 68	GM1198_C09_304R3_038.fsa		6	21
B, 69	GM1198_C09_304R3_038.fsa		10	20
B, 70	GM1198_C09_304R3_038.fsa		10	31
B, 71	GM1198_C09_304R3_038.fsa		9	21
B, 72	GM1198_C09_304R3_038.fsa		4	7
B, 73	GM1198_C09_304R3_038.fsa		7	12
B, 74	GM1198_C09_304R3_038.fsa		6	10
B, 75	GM1198_C09_304R3_038.fsa		7	15
B, 76	GM1198_C09_304R3_038.fsa		5	13
B, 77	GM1198_C09_304R3_038.fsa		10	39
B, 78	GM1198_C09_304R3_038.fsa		42	302
B, 79	GM1198_C09_304R3_038.fsa		30	123
B, 80	GM1198_C09_304R3_038.fsa		11	22
B, 81	GM1198_C09_304R3_038.fsa		29	159
B, 82	GM1198_C09_304R3_038.fsa		23	94
B, 83	GM1198_C09_304R3_038.fsa		28	128
B, 84	GM1198_C09_304R3_038.fsa		17	70
B, 85	GM1198_C09_304R3_038.fsa		5	13
B, 86	GM1198_C09_304R3_038.fsa		10	22
B, 87	GM1198_C09_304R3_038.fsa		10	23
B, 88	GM1198_C09_304R3_038.fsa		38	199
B, 89	GM1198_C09_304R3_038.fsa		13	40
B, 90	GM1198_C09_304R3_038.fsa		11	33
B, 91	GM1198_C09_304R3_038.fsa		4	10
B, 92	GM1198_C09_304R3_038.fsa		14	65
B, 93	GM1198_C09_304R3_038.fsa		18	113
B, 94	GM1198_C09_304R3_038.fsa		44	429
B, 95	GM1198_C09_304R3_038.fsa		19	129
B, 96	GM1198_C09_304R3_038.fsa		15	73
B, 97	GM1198_C09_304R3_038.fsa		14	62
B, 98	GM1198_C09_304R3_038.fsa		13	35
B, 99	GM1198_C09_304R3_038.fsa		12	36
B, 100	GM1198_C09_304R3_038.fsa		24	98
B, 101	GM1198_C09_304R3_038.fsa		23	96
B, 102	GM1198_C09_304R3_038.fsa		9	37
B, 103	GM1198_C09_304R3_038.fsa		15	58
B, 104	GM1198_C09_304R3_038.fsa		15	53
B, 105	GM1198_C09_304R3_038.fsa		8	9
B, 106	GM1198_C09_304R3_038.fsa		6	23
B, 107	GM1198_C09_304R3_038.fsa		22	112
B, 108	GM1198_C09_304R3_038.fsa		5	19
B, 109	GM1198_C09_304R3_038.fsa		20	52
B, 110	GM1198_C09_304R3_038.fsa		368	2841
B, 111	GM1198_C09_304R3_038.fsa		133	769
B, 112	GM1198_C09_304R3_038.fsa		201	1438
B, 113	GM1198_C09_304R3_038.fsa		292	1581
B, 114	GM1198_C09_304R3_038.fsa		171	974
B, 115	GM1198_C09_304R3_038.fsa		15	52
B, 116	GM1198_C09_304R3_038.fsa	0.597	80	509
B, 117	GM1198_C09_304R3_038.fsa	1.791	34	171
B, 118	GM1198_C09_304R3_038.fsa	2.8358	72	450
B, 119	GM1198_C09_304R3_038.fsa	4.6269	18	126
B, 120	GM1198_C09_304R3_038.fsa	5.8209	16	68
B, 121	GM1198_C09_304R3_038.fsa	7.0149	5	8
B, 122	GM1198_C09_304R3_038.fsa	10.597	32	163
B, 123	GM1198_C09_304R3_038.fsa	11.3433	37	187
B, 124	GM1198_C09_304R3_038.fsa	12.8358	90	370
B, 125	GM1198_C09_304R3_038.fsa	14.4776	19	81
B, 126	GM1198_C09_304R3_038.fsa	16.8657	55	226
B, 127	GM1198_C09_304R3_038.fsa	18.5075	70	284
B, 128	GM1198_C09_304R3_038.fsa	20.1733	565	2814
B, 129	GM1198_C09_304R3_038.fsa	21.8835	315	1722
B, 130	GM1198_C09_304R3_038.fsa	23.0564	291	1702
B, 131	GM1198_C09_304R3_038.fsa	24.3733	57	239
B, 132	GM1198_C09_304R3_038.fsa	25.8255	7	13
B, 133	GM1198_C09_304R3_038.fsa	26.9341	140	549
B, 134	GM1198_C09_304R3_038.fsa	28.7936	6037	29109
B, 135	GM1198_C09_304R3_038.fsa	30.6029	1910	9606
B, 136	GM1198_C09_304R3_038.fsa	31.7822	511	2676
B, 137	GM1198_C09_304R3_038.fsa	33.0842	1620	7158
B, 138	GM1198_C09_304R3_038.fsa	34.7804	406	1901
B, 139	GM1198_C09_304R3_038.fsa	35.8869	1566	7346
B, 140	GM1198_C09_304R3_038.fsa	37.5113	407	1688
B, 141	GM1198_C09_304R3_038.fsa	38.8335	544	2111
B, 142	GM1198_C09_304R3_038.fsa	40.4708	261	1410
B, 143	GM1198_C09_304R3_038.fsa	42.3329	14	45
B, 144	GM1198_C09_304R3_038.fsa	43.5944	119	638
B, 145	GM1198_C09_304R3_038.fsa	44.7284	494	2759
B, 146	GM1198_C09_304R3_038.fsa	46.4073	368	1777
B, 147	GM1198_C09_304R3_038.fsa	47.9513	14	44
B, 148	GM1198_C09_304R3_038.fsa	49.9054	90	636
B, 149	GM1198_C09_304R3_038.fsa	51.2958	168	1417
B, 150	GM1198_C09_304R3_038.fsa	52.6695	1	1
B, 151	GM1198_C09_304R3_038.fsa	54.7515	463	4996
B, 152	GM1198_C09_304R3_038.fsa	56.6958	542	1691
B, 153	GM1198_C09_304R3_038.fsa	57.6059	589	2144
B, 154	GM1198_C09_304R3_038.fsa	58.2088	245	787
B, 155	GM1198_C09_304R3_038.fsa	59.2071	669	2666
B, 156	GM1198_C09_304R3_038.fsa	60.5465	263	989
B, 157	GM1198_C09_304R3_038.fsa	61.7469	192	737
B, 158	GM1198_C09_304R3_038.fsa	62.7273	19	43
B, 159	GM1198_C09_304R3_038.fsa	63.5974	32	108
B, 160	GM1198_C09_304R3_038.fsa	64.9001	471	2053
B, 161	GM1198_C09_304R3_038.fsa	66.0918	124	574
B, 162	GM1198_C09_304R3_038.fsa	67.0651	236	1065
B, 163	GM1198_C09_304R3_038.fsa	68.1447	351	1584
B, 164	GM1198_C09_304R3_038.fsa	69.5452	136	577
B, 165	GM1198_C09_304R3_038.fsa	70.8351	620	2947
B, 166	GM1198_C09_304R3_038.fsa	72.0151	537	2553
B, 167	GM1198_C09_304R3_038.fsa	73.0859	298	1383
B, 168	GM1198_C09_304R3_038.fsa	74.475	184	776
B, 169	GM1198_C09_304R3_038.fsa	75.861	293	1224
B, 170	GM1198_C09_304R3_038.fsa	77.2438	639	2713
B, 171	GM1198_C09_304R3_038.fsa	78.3053	80	389
B, 172	GM1198_C09_304R3_038.fsa	79.1533	857	3843
B, 173	GM1198_C09_304R3_038.fsa	80.3078	175	797
B, 174	GM1198_C09_304R3_038.fsa	81.1275	1339	6321
B, 175	GM1198_C09_304R3_038.fsa	81.7413	151	623
B, 176	GM1198_C09_304R3_038.fsa	83.1707	371	1810
B, 177	GM1198_C09_304R3_038.fsa	83.7819	153	764
B, 178	GM1198_C09_304R3_038.fsa	85.0022	731	3502
B, 179	GM1198_C09_304R3_038.fsa	85.9153	113	514
B, 180	GM1198_C09_304R3_038.fsa	87.2312	1915	8527
B, 181	GM1198_C09_304R3_038.fsa	88.3419	52	184
B, 182	GM1198_C09_304R3_038.fsa	89.3494	1230	5328
B, 183	GM1198_C09_304R3_038.fsa	90.5556	131	487
B, 184	GM1198_C09_304R3_038.fsa	91.5585	2250	10340
B, 185	GM1198_C09_304R3_038.fsa	92.6593	38	113
B, 186	GM1198_C09_304R3_038.fsa	93.5581	1537	6813
B, 187	GM1198_C09_304R3_038.fsa	94.6543	182	714
B, 188	GM1198_C09_304R3_038.fsa	95.9466	1477	6272
B, 189	GM1198_C09_304R3_038.fsa	96.9384	124	448
B, 190	GM1198_C09_304R3_038.fsa	97.9281	1229	5256
B, 191	GM1198_C09_304R3_038.fsa	99.0145	155	657
B, 192	GM1198_C09_304R3_038.fsa	99.9015	2285	10030
B, 193	GM1198_C09_304R3_038.fsa	100.908	89	309
B, 194	GM1198_C09_304R3_038.fsa	101.915	1280	5473
B, 195	GM1198_C09_304R3_038.fsa	103.019	131	387
B, 196	GM1198_C09_304R3_038.fsa	103.92	463	1831
B, 197	GM1198_C09_304R3_038.fsa	105.019	174	616
B, 198	GM1198_C09_304R3_038.fsa	106.115	1052	4474
B, 199	GM1198_C09_304R3_038.fsa	107.208	350	1337
B, 200	GM1198_C09_304R3_038.fsa	108.497	720	3196
B, 201	GM1198_C09_304R3_038.fsa	109.287	199	904
B, 202	GM1198_C09_304R3_038.fsa	110.667	1323	5877
B, 203	GM1198_C09_304R3_038.fsa	111.552	414	1902
B, 204	GM1198_C09_304R3_038.fsa	112.729	79	303
B, 205	GM1198_C09_304R3_038.fsa	113.902	227	831
B, 206	GM1198_C09_304R3_038.fsa	114.863	2283	9921
B, 207	GM1198_C09_304R3_038.fsa	115.915	499	2013
B, 208	GM1198_C09_304R3_038.fsa	116.774	430	1572
B, 209	GM1198_C09_304R3_038.fsa	117.535	88	227
B, 210	GM1198_C09_304R3_038.fsa	118.296	292	1059
B, 211	GM1198_C09_304R3_038.fsa	119.243	119	446
B, 212	GM1198_C09_304R3_038.fsa	120.376	97	354
B, 213	GM1198_C09_304R3_038.fsa	121.409	184	773
B, 214	GM1198_C09_304R3_038.fsa	122.537	672	2913
B, 215	GM1198_C09_304R3_038.fsa	123.57	230	932
B, 216	GM1198_C09_304R3_038.fsa	124.791	1071	4393
B, 217	GM1198_C09_304R3_038.fsa	125.825	680	2785
B, 218	GM1198_C09_304R3_038.fsa	126.952	987	4056
B, 219	GM1198_C09_304R3_038.fsa	127.891	423	1545
B, 220	GM1198_C09_304R3_038.fsa	128.924	713	2770
B, 221	GM1198_C09_304R3_038.fsa	129.863	917	3811
B, 222	GM1198_C09_304R3_038.fsa	130.895	1437	5870
B, 223	GM1198_C09_304R3_038.fsa	131.928	568	2275
B, 224	GM1198_C09_304R3_038.fsa	132.679	1136	4691
B, 225	GM1198_C09_304R3_038.fsa	133.712	394	1460
B, 226	GM1198_C09_304R3_038.fsa	134.838	346	1440
B, 227	GM1198_C09_304R3_038.fsa	135.871	192	736
B, 228	GM1198_C09_304R3_038.fsa	136.903	528	2165
B, 229	GM1198_C09_304R3_038.fsa	137.935	543	2324
B, 230	GM1198_C09_304R3_038.fsa	138.968	360	1708
B, 231	GM1198_C09_304R3_038.fsa	139.812	675	2935
B, 232	GM1198_C09_304R3_038.fsa	140.862	296	1217
B, 233	GM1198_C09_304R3_038.fsa	141.916	207	800
B, 234	GM1198_C09_304R3_038.fsa	143.065	211	806
B, 235	GM1198_C09_304R3_038.fsa	144.119	685	2815
B, 236	GM1198_C09_304R3_038.fsa	145.172	422	1707
B, 237	GM1198_C09_304R3_038.fsa	146.034	193	723
B, 238	GM1198_C09_304R3_038.fsa	146.991	238	901
B, 239	GM1198_C09_304R3_038.fsa	147.948	464	1951
B, 240	GM1198_C09_304R3_038.fsa	149.097	111	432
B, 241	GM1198_C09_304R3_038.fsa	150.341	275	1078
B, 242	GM1198_C09_304R3_038.fsa	151.393	1537	6487
B, 243	GM1198_C09_304R3_038.fsa	152.35	157	594
B, 244	GM1198_C09_304R3_038.fsa	153.306	128	452
B, 245	GM1198_C09_304R3_038.fsa	154.454	1210	5169
B, 246	GM1198_C09_304R3_038.fsa	155.506	1562	6753
B, 247	GM1198_C09_304R3_038.fsa	156.654	274	1057
B, 248	GM1198_C09_304R3_038.fsa	157.706	246	992
B, 249	GM1198_C09_304R3_038.fsa	158.853	751	3262
B, 250	GM1198_C09_304R3_038.fsa	159.809	317	1284
B, 251	GM1198_C09_304R3_038.fsa	160.752	728	3172
B, 252	GM1198_C09_304R3_038.fsa	161.691	142	572
B, 253	GM1198_C09_304R3_038.fsa	162.912	802	3536
B, 254	GM1198_C09_304R3_038.fsa	163.944	110	402
B, 255	GM1198_C09_304R3_038.fsa	164.882	611	2527
B, 256	GM1198_C09_304R3_038.fsa	165.913	316	1245
B, 257	GM1198_C09_304R3_038.fsa	166.849	409	1812
B, 258	GM1198_C09_304R3_038.fsa	167.692	922	3915
B, 259	GM1198_C09_304R3_038.fsa	168.721	1673	7363
B, 260	GM1198_C09_304R3_038.fsa	170.03	333	1368
B, 261	GM1198_C09_304R3_038.fsa	170.871	175	649
B, 262	GM1198_C09_304R3_038.fsa	171.711	1005	4397
B, 263	GM1198_C09_304R3_038.fsa	172.831	612	2489
B, 264	GM1198_C09_304R3_038.fsa	173.764	37	127
B, 265	GM1198_C09_304R3_038.fsa	174.603	1150	4913
B, 266	GM1198_C09_304R3_038.fsa	175.721	905	3920
B, 267	GM1198_C09_304R3_038.fsa	176.652	72	230
B, 268	GM1198_C09_304R3_038.fsa	177.583	448	1892
B, 269	GM1198_C09_304R3_038.fsa	178.885	279	1179
B, 270	GM1198_C09_304R3_038.fsa	179.628	65	314
B, 271	GM1198_C09_304R3_038.fsa	180.282	3	4
B, 272	GM1198_C09_304R3_038.fsa	181.034	296	1227
B, 273	GM1198_C09_304R3_038.fsa	182.068	154	661
B, 274	GM1198_C09_304R3_038.fsa	183.006	70	233
B, 275	GM1198_C09_304R3_038.fsa	184.039	583	2490
B, 276	GM1198_C09_304R3_038.fsa	185.07	251	1101
B, 277	GM1198_C09_304R3_038.fsa	186.195	717	3249
B, 278	GM1198_C09_304R3_038.fsa	187.225	503	2354
B, 279	GM1198_C09_304R3_038.fsa	188.441	205	874
B, 280	GM1198_C09_304R3_038.fsa	189.377	925	4122
B, 281	GM1198_C09_304R3_038.fsa	190.498	208	854
B, 282	GM1198_C09_304R3_038.fsa	191.712	855	3679
B, 283	GM1198_C09_304R3_038.fsa	192.739	995	4432
B, 284	GM1198_C09_304R3_038.fsa	193.485	174	747
B, 285	GM1198_C09_304R3_038.fsa	194.511	833	3794
B, 286	GM1198_C09_304R3_038.fsa	195.536	313	1200
B, 287	GM1198_C09_304R3_038.fsa	196.467	236	904
B, 288	GM1198_C09_304R3_038.fsa	197.676	2371	10679
B, 289	GM1198_C09_304R3_038.fsa	198.792	786	3400
B, 290	GM1198_C09_304R3_038.fsa	199.907	635	2761
B, 291	GM1198_C09_304R3_038.fsa	201.008	803	3675
B, 292	GM1198_C09_304R3_038.fsa	202.015	1410	6540
B, 293	GM1198_C09_304R3_038.fsa	203.023	117	417
B, 294	GM1198_C09_304R3_038.fsa	204.03	287	1149
B, 295	GM1198_C09_304R3_038.fsa	205.037	660	2859
B, 296	GM1198_C09_304R3_038.fsa	206.044	1074	4936
B, 297	GM1198_C09_304R3_038.fsa	207.142	161	769
B, 298	GM1198_C09_304R3_038.fsa	208.057	1205	5607
B, 299	GM1198_C09_304R3_038.fsa	209.063	821	3824
B, 300	GM1198_C09_304R3_038.fsa	209.886	193	883
B, 301	GM1198_C09_304R3_038.fsa	211.075	390	1688
B, 302	GM1198_C09_304R3_038.fsa	211.898	122	488
B, 303	GM1198_C09_304R3_038.fsa	213.086	458	2345
B, 304	GM1198_C09_304R3_038.fsa	213.909	248	1400
B, 305	GM1198_C09_304R3_038.fsa	215.016	852	4103
B, 306	GM1198_C09_304R3_038.fsa	215.94	116	490
B, 307	GM1198_C09_304R3_038.fsa	217.048	386	1765
B, 308	GM1198_C09_304R3_038.fsa	218.247	116	500
B, 309	GM1198_C09_304R3_038.fsa	219.354	613	2939
B, 310	GM1198_C09_304R3_038.fsa	220.363	908	4210
B, 311	GM1198_C09_304R3_038.fsa	221.361	380	1828
B, 312	GM1198_C09_304R3_038.fsa	222.359	155	616
B, 313	GM1198_C09_304R3_038.fsa	223.357	195	818
B, 314	GM1198_C09_304R3_038.fsa	224.445	799	3762
B, 315	GM1198_C09_304R3_038.fsa	225.351	170	729
B, 316	GM1198_C09_304R3_038.fsa	226.258	670	3111
B, 317	GM1198_C09_304R3_038.fsa	227.345	253	998
B, 318	GM1198_C09_304R3_038.fsa	228.341	196	807
B, 319	GM1198_C09_304R3_038.fsa	229.427	128	553
B, 320	GM1198_C09_304R3_038.fsa	230.423	608	2799
B, 321	GM1198_C09_304R3_038.fsa	231.508	160	668
B, 322	GM1198_C09_304R3_038.fsa	232.503	435	1869
B, 323	GM1198_C09_304R3_038.fsa	233.498	416	1802
B, 324	GM1198_C09_304R3_038.fsa	234.492	263	1106
B, 325	GM1198_C09_304R3_038.fsa	235.486	626	2972
B, 326	GM1198_C09_304R3_038.fsa	236.57	2420	12079
B, 327	GM1198_C09_304R3_038.fsa	237.744	75	317
B, 328	GM1198_C09_304R3_038.fsa	238.556	1867	9648
B, 329	GM1198_C09_304R3_038.fsa	239.639	519	2513
B, 330	GM1198_C09_304R3_038.fsa	240.737	43	160
B, 331	GM1198_C09_304R3_038.fsa	241.842	1302	6621
B, 332	GM1198_C09_304R3_038.fsa	242.945	1367	6870
B, 333	GM1198_C09_304R3_038.fsa	244.048	234	971
B, 334	GM1198_C09_304R3_038.fsa	244.782	116	517
B, 335	GM1198_C09_304R3_038.fsa	245.607	1258	6267
B, 336	GM1198_C09_304R3_038.fsa	246.799	908	4417
B, 337	GM1198_C09_304R3_038.fsa	247.897	31	149
B, 338	GM1198_C09_304R3_038.fsa	248.812	1810	9533
B, 339	GM1198_C09_304R3_038.fsa	249.909	476	2392
B, 340	GM1198_C09_304R3_038.fsa	250.897	763	3669
B, 341	GM1198_C09_304R3_038.fsa	251.973	247	1087
B, 342	GM1198_C09_304R3_038.fsa	253.047	855	4501
B, 343	GM1198_C09_304R3_038.fsa	253.852	368	1851
B, 344	GM1198_C09_304R3_038.fsa	254.924	374	1808
B, 345	GM1198_C09_304R3_038.fsa	255.906	411	1862
B, 346	GM1198_C09_304R3_038.fsa	256.976	151	706
B, 347	GM1198_C09_304R3_038.fsa	257.955	2033	10621
B, 348	GM1198_C09_304R3_038.fsa	259.023	107	464
B, 349	GM1198_C09_304R3_038.fsa	260	271	1212
B, 350	GM1198_C09_304R3_038.fsa	260.991	424	2084
B, 351	GM1198_C09_304R3_038.fsa	262.073	612	3161
B, 352	GM1198_C09_304R3_038.fsa	263.154	225	1029
B, 353	GM1198_C09_304R3_038.fsa	264.236	1716	9207
B, 354	GM1198_C09_304R3_038.fsa	265.317	476	2482
B, 355	GM1198_C09_304R3_038.fsa	266.398	412	2104
B, 356	GM1198_C09_304R3_038.fsa	267.479	1769	9300
B, 357	GM1198_C09_304R3_038.fsa	268.47	426	1997
B, 358	GM1198_C09_304R3_038.fsa	269.551	747	3700
B, 359	GM1198_C09_304R3_038.fsa	270.632	203	854
B, 360	GM1198_C09_304R3_038.fsa	271.533	312	1450
B, 361	GM1198_C09_304R3_038.fsa	272.434	150	628
B, 362	GM1198_C09_304R3_038.fsa	273.245	107	394
B, 363	GM1198_C09_304R3_038.fsa	274.506	386	2094
B, 364	GM1198_C09_304R3_038.fsa	275.317	149	872
B, 365	GM1198_C09_304R3_038.fsa	276.217	213	1060
B, 366	GM1198_C09_304R3_038.fsa	277.388	482	2443
B, 367	GM1198_C09_304R3_038.fsa	278.379	82	319
B, 368	GM1198_C09_304R3_038.fsa	279.37	185	944
B, 369	GM1198_C09_304R3_038.fsa	280.445	2176	12764
B, 370	GM1198_C09_304R3_038.fsa	281.514	208	999
B, 371	GM1198_C09_304R3_038.fsa	282.583	86	411
B, 372	GM1198_C09_304R3_038.fsa	283.741	1889	11432
B, 373	GM1198_C09_304R3_038.fsa	284.72	372	2123
B, 374	GM1198_C09_304R3_038.fsa	285.877	69	226
B, 375	GM1198_C09_304R3_038.fsa	286.944	1599	9211
B, 376	GM1198_C09_304R3_038.fsa	287.923	208	997
B, 377	GM1198_C09_304R3_038.fsa	288.901	114	454
B, 378	GM1198_C09_304R3_038.fsa	289.79	723	4201
B, 379	GM1198_C09_304R3_038.fsa	290.856	874	4847
B, 380	GM1198_C09_304R3_038.fsa	291.923	192	874
B, 381	GM1198_C09_304R3_038.fsa	292.989	737	4073
B, 382	GM1198_C09_304R3_038.fsa	293.966	516	2938
B, 383	GM1198_C09_304R3_038.fsa	295.12	129	545
B, 384	GM1198_C09_304R3_038.fsa	296.096	113	494
B, 385	GM1198_C09_304R3_038.fsa	297.073	239	1104
B, 386	GM1198_C09_304R3_038.fsa	298.137	168	709
B, 387	GM1198_C09_304R3_038.fsa	299.024	197	903
B, 388	GM1198_C09_304R3_038.fsa	300	301	1614
B, 389	GM1198_C09_304R3_038.fsa	301.063	1342	8164
B, 390	GM1198_C09_304R3_038.fsa	302.038	371	1916
B, 391	GM1198_C09_304R3_038.fsa	303.014	205	958
B, 392	GM1198_C09_304R3_038.fsa	303.903	370	1869
B, 393	GM1198_C09_304R3_038.fsa	304.881	187	901
B, 394	GM1198_C09_304R3_038.fsa	306.038	104	443
B, 395	GM1198_C09_304R3_038.fsa	307.197	169	943
B, 396	GM1198_C09_304R3_038.fsa	308	605	3474
B, 397	GM1198_C09_304R3_038.fsa	309.161	670	3769
B, 398	GM1198_C09_304R3_038.fsa	309.966	50	158
B, 399	GM1198_C09_304R3_038.fsa	310.861	479	2715
B, 400	GM1198_C09_304R3_038.fsa	311.936	25	72
B, 401	GM1198_C09_304R3_038.fsa	312.923	84	400
B, 402	GM1198_C09_304R3_038.fsa	313.91	149	853
B, 403	GM1198_C09_304R3_038.fsa	314.999	1238	8147
B, 404	GM1198_C09_304R3_038.fsa	316.089	29	128
B, 405	GM1198_C09_304R3_038.fsa	317.18	62	242
B, 406	GM1198_C09_304R3_038.fsa	318.362	404	2335
B, 407	GM1198_C09_304R3_038.fsa	319.454	243	1236
B, 408	GM1198_C09_304R3_038.fsa	320.631	410	2344
B, 409	GM1198_C09_304R3_038.fsa	321.712	217	1292
B, 410	GM1198_C09_304R3_038.fsa	322.523	1079	7295
B, 411	GM1198_C09_304R3_038.fsa	323.603	751	4669
B, 412	GM1198_C09_304R3_038.fsa	324.682	26	75
B, 413	GM1198_C09_304R3_038.fsa	325.582	66	244
B, 414	GM1198_C09_304R3_038.fsa	326.66	181	922
B, 415	GM1198_C09_304R3_038.fsa	327.558	216	1134
B, 416	GM1198_C09_304R3_038.fsa	328.635	282	1579
B, 417	GM1198_C09_304R3_038.fsa	329.623	199	1053
B, 418	GM1198_C09_304R3_038.fsa	330.609	188	880
B, 419	GM1198_C09_304R3_038.fsa	331.685	526	3194
B, 420	GM1198_C09_304R3_038.fsa	332.67	99	504
B, 421	GM1198_C09_304R3_038.fsa	333.655	509	3147
B, 422	GM1198_C09_304R3_038.fsa	334.639	111	478
B, 423	GM1198_C09_304R3_038.fsa	335.713	131	591
B, 424	GM1198_C09_304R3_038.fsa	336.696	31	123
B, 425	GM1198_C09_304R3_038.fsa	337.858	496	3004
B, 426	GM1198_C09_304R3_038.fsa	338.84	55	222
B, 427	GM1198_C09_304R3_038.fsa	339.732	343	1954
B, 428	GM1198_C09_304R3_038.fsa	340.718	167	898
B, 429	GM1198_C09_304R3_038.fsa	341.796	119	558
B, 430	GM1198_C09_304R3_038.fsa	342.603	15	45
B, 431	GM1198_C09_304R3_038.fsa	343.86	1139	7689
B, 432	GM1198_C09_304R3_038.fsa	344.847	23	93
B, 433	GM1198_C09_304R3_038.fsa	345.924	273	1622
B, 434	GM1198_C09_304R3_038.fsa	346.911	761	5177
B, 435	GM1198_C09_304R3_038.fsa	347.898	167	992
B, 436	GM1198_C09_304R3_038.fsa	348.974	106	571
B, 437	GM1198_C09_304R3_038.fsa	349.871	417	2854
B, 438	GM1198_C09_304R3_038.fsa	350.947	223	1360
B, 439	GM1198_C09_304R3_038.fsa	351.934	75	336
B, 440	GM1198_C09_304R3_038.fsa	353.01	18	42
B, 441	GM1198_C09_304R3_038.fsa	353.996	91	457
B, 442	GM1198_C09_304R3_038.fsa	354.982	98	534
B, 443	GM1198_C09_304R3_038.fsa	355.968	25	114
B, 444	GM1198_C09_304R3_038.fsa	357.85	1057	7817
B, 445	GM1198_C09_304R3_038.fsa	358.925	576	4350
B, 446	GM1198_C09_304R3_038.fsa	359.821	140	915
B, 447	GM1198_C09_304R3_038.fsa	360.98	136	762
B, 448	GM1198_C09_304R3_038.fsa	361.96	37	128
B, 449	GM1198_C09_304R3_038.fsa	362.941	179	1048
B, 450	GM1198_C09_304R3_038.fsa	364.011	49	177
B, 451	GM1198_C09_304R3_038.fsa	364.902	74	414
B, 452	GM1198_C09_304R3_038.fsa	366.151	78	481
B, 453	GM1198_C09_304R3_038.fsa	367.132	692	4859
B, 454	GM1198_C09_304R3_038.fsa	368.293	43	216
B, 455	GM1198_C09_304R3_038.fsa	369.185	101	464
B, 456	GM1198_C09_304R3_038.fsa	370.257	152	854
B, 457	GM1198_C09_304R3_038.fsa	371.149	111	657
B, 458	GM1198_C09_304R3_038.fsa	372.132	229	1489
B, 459	GM1198_C09_304R3_038.fsa	373.204	103	587
B, 460	GM1198_C09_304R3_038.fsa	374.008	97	517
B, 461	GM1198_C09_304R3_038.fsa	375.081	100	535
B, 462	GM1198_C09_304R3_038.fsa	376.064	39	139
B, 463	GM1198_C09_304R3_038.fsa	376.958	17	65
B, 464	GM1198_C09_304R3_038.fsa	378.032	85	397
B, 465	GM1198_C09_304R3_038.fsa	379.016	340	2272
B, 466	GM1198_C09_304R3_038.fsa	380	64	331
B, 467	GM1198_C09_304R3_038.fsa	380.996	49	248
B, 468	GM1198_C09_304R3_038.fsa	381.902	148	909
B, 469	GM1198_C09_304R3_038.fsa	382.898	395	2738
B, 470	GM1198_C09_304R3_038.fsa	383.985	10	13
B, 471	GM1198_C09_304R3_038.fsa	384.981	101	616
B, 472	GM1198_C09_304R3_038.fsa	385.977	42	212
B, 473	GM1198_C09_304R3_038.fsa	387.063	195	1375
B, 474	GM1198_C09_304R3_038.fsa	388.24	42	197
B, 475	GM1198_C09_304R3_038.fsa	389.145	330	2346
B, 476	GM1198_C09_304R3_038.fsa	390.141	124	921
B, 477	GM1198_C09_304R3_038.fsa	391.136	277	2101
B, 478	GM1198_C09_304R3_038.fsa	392.131	202	1410
B, 479	GM1198_C09_304R3_038.fsa	393.307	116	627
B, 480	GM1198_C09_304R3_038.fsa	394.212	51	248
B, 481	GM1198_C09_304R3_038.fsa	395.388	676	5141
B, 482	GM1198_C09_304R3_038.fsa	396.383	55	314
B, 483	GM1198_C09_304R3_038.fsa	397.559	266	1863
B, 484	GM1198_C09_304R3_038.fsa	398.463	164	1146
B, 485	GM1198_C09_304R3_038.fsa	399.457	116	726
B, 486	GM1198_C09_304R3_038.fsa	400.442	28	113
B, 487	GM1198_C09_304R3_038.fsa	401.415	127	781
B, 488	GM1198_C09_304R3_038.fsa	402.39	187	1214
B, 489	GM1198_C09_304R3_038.fsa	403.454	289	1917
B, 490	GM1198_C09_304R3_038.fsa	404.52	37	110
B, 491	GM1198_C09_304R3_038.fsa	405.498	139	970
B, 492	GM1198_C09_304R3_038.fsa	406.3	482	3662
B, 493	GM1198_C09_304R3_038.fsa	407.459	170	1081
B, 494	GM1198_C09_304R3_038.fsa	408.53	446	3230
B, 495	GM1198_C09_304R3_038.fsa	410.319	47	198
B, 496	GM1198_C09_304R3_038.fsa	411.305	130	727
B, 497	GM1198_C09_304R3_038.fsa	412.292	359	2614
B, 498	GM1198_C09_304R3_038.fsa	413.55	9	16
B, 499	GM1198_C09_304R3_038.fsa	414.276	69	283
B, 500	GM1198_C09_304R3_038.fsa	415.382	104	596
B, 501	GM1198_C09_304R3_038.fsa	416.396	238	1705
B, 502	GM1198_C09_304R3_038.fsa	417.503	147	863
B, 503	GM1198_C09_304R3_038.fsa	418.427	34	127
B, 504	GM1198_C09_304R3_038.fsa	419.63	92	540
B, 505	GM1198_C09_304R3_038.fsa	420.453	468	3624
B, 506	GM1198_C09_304R3_038.fsa	421.54	40	129
B, 507	GM1198_C09_304R3_038.fsa	422.536	214	1467
B, 508	GM1198_C09_304R3_038.fsa	423.26	184	1258
B, 509	GM1198_C09_304R3_038.fsa	424.346	362	2519
B, 510	GM1198_C09_304R3_038.fsa	425.342	4	13
B, 511	GM1198_C09_304R3_038.fsa	426.429	267	1815
B, 512	GM1198_C09_304R3_038.fsa	427.424	19	37
B, 513	GM1198_C09_304R3_038.fsa	428.51	66	341
B, 514	GM1198_C09_304R3_038.fsa	429.506	21	62
B, 515	GM1198_C09_304R3_038.fsa	430.501	372	2607
B, 516	GM1198_C09_304R3_038.fsa	431.587	149	913
B, 517	GM1198_C09_304R3_038.fsa	432.673	452	3477
B, 518	GM1198_C09_304R3_038.fsa	433.668	97	635
B, 519	GM1198_C09_304R3_038.fsa	434.754	60	260
B, 520	GM1198_C09_304R3_038.fsa	435.839	238	1830
B, 521	GM1198_C09_304R3_038.fsa	436.653	277	1876
B, 522	GM1198_C09_304R3_038.fsa	437.829	78	434
B, 523	GM1198_C09_304R3_038.fsa	438.643	92	797
B, 524	GM1198_C09_304R3_038.fsa	439.548	395	2925
B, 525	GM1198_C09_304R3_038.fsa	441.479	199	1502
B, 526	GM1198_C09_304R3_038.fsa	442.312	7	23
B, 527	GM1198_C09_304R3_038.fsa	443.423	3	4
B, 528	GM1198_C09_304R3_038.fsa	444.442	180	1433
B, 529	GM1198_C09_304R3_038.fsa	445.647	200	1539
B, 530	GM1198_C09_304R3_038.fsa	446.389	322	2854
B, 531	GM1198_C09_304R3_038.fsa	447.596	531	4549
B, 532	GM1198_C09_304R3_038.fsa	449.547	589	4639
B, 533	GM1198_C09_304R3_038.fsa	451.502	620	5218
B, 534	GM1198_C09_304R3_038.fsa	453.272	633	5432
B, 535	GM1198_C09_304R3_038.fsa	455.418	102	674
B, 536	GM1198_C09_304R3_038.fsa	456.445	10	32
B, 537	GM1198_C09_304R3_038.fsa	457.567	70	398
B, 538	GM1198_C09_304R3_038.fsa	459.438	158	1153
B, 539	GM1198_C09_304R3_038.fsa	460.462	21	67
B, 540	GM1198_C09_304R3_038.fsa	461.386	287	2139
B, 541	GM1198_C09_304R3_038.fsa	462.219	24	77
B, 542	GM1198_C09_304R3_038.fsa	463.422	247	1920
B, 543	GM1198_C09_304R3_038.fsa	464.348	45	228
B, 544	GM1198_C09_304R3_038.fsa	465.182	6	11
B, 545	GM1198_C09_304R3_038.fsa	466.295	92	436
B, 546	GM1198_C09_304R3_038.fsa	467.409	239	1683
B, 547	GM1198_C09_304R3_038.fsa	468.337	184	1289
B, 548	GM1198_C09_304R3_038.fsa	469.453	58	268
B, 549	GM1198_C09_304R3_038.fsa	470.197	70	399
B, 550	GM1198_C09_304R3_038.fsa	471.314	58	225
B, 551	GM1198_C09_304R3_038.fsa	472.432	9	34
B, 552	GM1198_C09_304R3_038.fsa	474.296	41	158
B, 553	GM1198_C09_304R3_038.fsa	475.417	279	2088
B, 554	GM1198_C09_304R3_038.fsa	476.351	60	348
B, 555	GM1198_C09_304R3_038.fsa	477.286	58	330
B, 556	GM1198_C09_304R3_038.fsa	478.408	24	49
B, 557	GM1198_C09_304R3_038.fsa	479.344	195	1534
B, 558	GM1198_C09_304R3_038.fsa	480.474	265	2401
B, 559	GM1198_C09_304R3_038.fsa	481.423	73	344
B, 560	GM1198_C09_304R3_038.fsa	482.372	99	644
B, 561	GM1198_C09_304R3_038.fsa	483.418	259	2241
B, 562	GM1198_C09_304R3_038.fsa	484.369	105	650
B, 563	GM1198_C09_304R3_038.fsa	485.321	6	7
B, 564	GM1198_C09_304R3_038.fsa	486.084	5	5
B, 565	GM1198_C09_304R3_038.fsa	487.228	147	804
B, 566	GM1198_C09_304R3_038.fsa	488.279	107	518
B, 567	GM1198_C09_304R3_038.fsa	489.33	97	426
B, 568	GM1198_C09_304R3_038.fsa	490.478	231	1832
B, 569	GM1198_C09_304R3_038.fsa	491.532	593	5241
B, 570	GM1198_C09_304R3_038.fsa	493.354	103	577
B, 571	GM1198_C09_304R3_038.fsa	494.027	4	7
B, 572	GM1198_C09_304R3_038.fsa	495.276	32	69
B, 573	GM1198_C09_304R3_038.fsa	496.431	194	1543
B, 574	GM1198_C09_304R3_038.fsa	497.298	400	3355
B, 575	GM1198_C09_304R3_038.fsa	499.42	383	2973
B, 576	GM1198_C09_304R3_038.fsa	501.15	910	8229
B, 577	GM1198_C09_304R3_038.fsa	503.166	284	2328
B, 578	GM1198_C09_304R3_038.fsa	505.379	705	6069
B, 579	GM1198_C09_304R3_038.fsa	507.309	412	3120
B, 580	GM1198_C09_304R3_038.fsa	509.436	878	7688
B, 581	GM1198_C09_304R3_038.fsa	511.278	398	3102
B, 582	GM1198_C09_304R3_038.fsa	513.319	933	8550
B, 583	GM1198_C09_304R3_038.fsa	515.277	409	3277
B, 584	GM1198_C09_304R3_038.fsa	516.358	58	302
B, 585	GM1198_C09_304R3_038.fsa	517.44	844	7297
B, 586	GM1198_C09_304R3_038.fsa	519.507	451	4031
B, 587	GM1198_C09_304R3_038.fsa	521.648	723	6627
B, 588	GM1198_C09_304R3_038.fsa	523.59	447	3591
B, 589	GM1198_C09_304R3_038.fsa	525.728	369	2914
B, 590	GM1198_C09_304R3_038.fsa	527.577	581	5973
B, 591	GM1198_C09_304R3_038.fsa	529.624	26	61
B, 592	GM1198_C09_304R3_038.fsa	531.771	445	4248
B, 593	GM1198_C09_304R3_038.fsa	532.651	133	951
B, 594	GM1198_C09_304R3_038.fsa	533.824	404	4359
B, 595	GM1198_C09_304R3_038.fsa	534.705	233	1723
B, 596	GM1198_C09_304R3_038.fsa	538.429	86	751
B, 597	GM1198_C09_304R3_038.fsa	539.607	89	720
B, 598	GM1198_C09_304R3_038.fsa	540.5	147	1489
B, 599	GM1198_C09_304R3_038.fsa	541.7	59	295
B, 600	GM1198_C09_304R3_038.fsa	543.506	222	1935
B, 601	GM1198_C09_304R3_038.fsa	545.418	164	2482
B, 602	GM1198_C09_304R3_038.fsa	546.931	45	230
B, 603	GM1198_C09_304R3_038.fsa	548.246	2	2
B, 604	GM1198_C09_304R3_038.fsa	549.563	116	1024
B, 605	GM1198_C09_304R3_038.fsa	551.392	47	273
B, 606	GM1198_C09_304R3_038.fsa	552.513	175	1928
B, 607	GM1198_C09_304R3_038.fsa	555.681	107	1230
B, 608	GM1198_C09_304R3_038.fsa	558.557	572	4969
B, 609	GM1198_C09_304R3_038.fsa	559.484	807	8704
B, 610	GM1198_C09_304R3_038.fsa	561.338	23	112
B, 611	GM1198_C09_304R3_038.fsa	562.162	10	32
B, 612	GM1198_C09_304R3_038.fsa	563.401	27	89
B, 613	GM1198_C09_304R3_038.fsa	564.641	239	2897
B, 614	GM1198_C09_304R3_038.fsa	567.439	316	2885
B, 615	GM1198_C09_304R3_038.fsa	570.456	328	3036
B, 616	GM1198_C09_304R3_038.fsa	571.394	220	2334
B, 617	GM1198_C09_304R3_038.fsa	573.275	6	7
B, 618	GM1198_C09_304R3_038.fsa	575.895	227	1422
B, 619	GM1198_C09_304R3_038.fsa	577.577	753	12129
B, 620	GM1198_C09_304R3_038.fsa	580.106	88	394
B, 621	GM1198_C09_304R3_038.fsa	581.162	14	24
B, 622	GM1198_C09_304R3_038.fsa	582.008	17	20
B, 623	GM1198_C09_304R3_038.fsa	583.279	289	1866
B, 624	GM1198_C09_304R3_038.fsa	585.828	299	3090
B, 625	GM1198_C09_304R3_038.fsa	586.467	257	2330
B, 626	GM1198_C09_304R3_038.fsa	589.346	33	113
B, 627	GM1198_C09_304R3_038.fsa	590.202	10	42
B, 628	GM1198_C09_304R3_038.fsa	592.237	89	357
B, 629	GM1198_C09_304R3_038.fsa	593.096	62	252
B, 630	GM1198_C09_304R3_038.fsa	595.462	32029	225383
B, 631	GM1198_C09_304R3_038.fsa	596.864	32029	192121
B, 632	GM1198_C09_304R3_038.fsa	599.783	2	2
B, 633	GM1198_C09_304R3_038.fsa	600.642	3	4
B, 634	GM1198_C09_304R3_038.fsa	601.177	11	31
B, 635	GM1198_C09_304R3_038.fsa	602.139	6	19
B, 636	GM1198_C09_304R3_038.fsa	603.743	13	41
B, 637	GM1198_C09_304R3_038.fsa	604.171	14	47
B, 638	GM1198_C09_304R3_038.fsa	605.562	158	1543
B, 639	GM1198_C09_304R3_038.fsa	606.31	142	1528
B, 640	GM1198_C09_304R3_038.fsa	608.77	4	7
B, 641	GM1198_C09_304R3_038.fsa	609.519	8	24
B, 642	GM1198_C09_304R3_038.fsa	609.947	3	11
B, 643	GM1198_C09_304R3_038.fsa	610.909	6	14
B, 644	GM1198_C09_304R3_038.fsa	611.337	6	17
B, 645	GM1198_C09_304R3_038.fsa	611.979	15	58
B, 646	GM1198_C09_304R3_038.fsa	613.797	10	47
B, 647	GM1198_C09_304R3_038.fsa	616.684	34	333
B, 648	GM1198_C09_304R3_038.fsa	617.754	25	121
B, 649	GM1198_C09_304R3_038.fsa	618.503	11	34
B, 650	GM1198_C09_304R3_038.fsa	619.037	4	14
B, 651	GM1198_C09_304R3_038.fsa	620.214	12	39
B, 652	GM1198_C09_304R3_038.fsa	621.39	8	17
B, 653	GM1198_C09_304R3_038.fsa	622.139	11	31
B, 654	GM1198_C09_304R3_038.fsa	623.423	4	5
B, 655	GM1198_C09_304R3_038.fsa	623.957	11	15
B, 656	GM1198_C09_304R3_038.fsa	624.492	9	22
B, 657	GM1198_C09_304R3_038.fsa	624.92	7	32
B, 658	GM1198_C09_304R3_038.fsa	625.989	9	26
B, 659	GM1198_C09_304R3_038.fsa	627.059	12	32
B, 660	GM1198_C09_304R3_038.fsa	627.487	7	18
B, 661	GM1198_C09_304R3_038.fsa	628.021	14	35
B, 662	GM1198_C09_304R3_038.fsa	628.556	10	37
B, 663	GM1198_C09_304R3_038.fsa	629.412	11	58
B, 664	GM1198_C09_304R3_038.fsa	630.053	10	32
B, 665	GM1198_C09_304R3_038.fsa	630.588	7	23
B, 666	GM1198_C09_304R3_038.fsa	631.123	7	26
B, 667	GM1198_C09_304R3_038.fsa	632.406	13	43
B, 668	GM1198_C09_304R3_038.fsa	633.69	13	42
B, 669	GM1198_C09_304R3_038.fsa	634.118	12	38
B, 670	GM1198_C09_304R3_038.fsa	634.759	8	16
B, 671	GM1198_C09_304R3_038.fsa	635.615	13	50
B, 672	GM1198_C09_304R3_038.fsa	636.684	14	60
B, 673	GM1198_C09_304R3_038.fsa	637.433	17	53
B, 674	GM1198_C09_304R3_038.fsa	638.503	16	67
B, 675	GM1198_C09_304R3_038.fsa	640.107	7	34
B, 676	GM1198_C09_304R3_038.fsa	640.642	11	26
B, 677	GM1198_C09_304R3_038.fsa	642.032	10	13
B, 678	GM1198_C09_304R3_038.fsa	642.888	11	42
B, 679	GM1198_C09_304R3_038.fsa	643.423	15	62
B, 680	GM1198_C09_304R3_038.fsa	644.385	8	30
B, 681	GM1198_C09_304R3_038.fsa	644.813	6	12
B, 682	GM1198_C09_304R3_038.fsa	645.562	10	24
B, 683	GM1198_C09_304R3_038.fsa	646.417	13	57
B, 684	GM1198_C09_304R3_038.fsa	647.166	12	39
B, 685	GM1198_C09_304R3_038.fsa	648.235	9	22
B, 686	GM1198_C09_304R3_038.fsa	649.412	5	9
B, 687	GM1198_C09_304R3_038.fsa	649.947	7	25
B, 688	GM1198_C09_304R3_038.fsa	650.695	11	38
B, 689	GM1198_C09_304R3_038.fsa	651.551	15	46
B, 690	GM1198_C09_304R3_038.fsa	652.086	7	19
B, 691	GM1198_C09_304R3_038.fsa	652.513	7	22
B, 692	GM1198_C09_304R3_038.fsa	652.941	9	29
B, 693	GM1198_C09_304R3_038.fsa	653.583	6	18
B, 694	GM1198_C09_304R3_038.fsa	654.438	13	36
B, 695	GM1198_C09_304R3_038.fsa	656.471	8	31
B, 696	GM1198_C09_304R3_038.fsa	657.112	9	25
B, 697	GM1198_C09_304R3_038.fsa	657.754	6	27
B, 698	GM1198_C09_304R3_038.fsa	658.182	8	35
B, 699	GM1198_C09_304R3_038.fsa	658.931	13	55
B, 700	GM1198_C09_304R3_038.fsa	660.321	14	20
B, 701	GM1198_C09_304R3_038.fsa	661.925	17	29
B, 702	GM1198_C09_304R3_038.fsa	662.674	7	33
B, 703	GM1198_C09_304R3_038.fsa	663.743	10	42
B, 704	GM1198_C09_304R3_038.fsa	664.278	13	42
B, 705	GM1198_C09_304R3_038.fsa	665.775	15	56
B, 706	GM1198_C09_304R3_038.fsa	666.524	11	66
B, 707	GM1198_C09_304R3_038.fsa	667.487	8	30
B, 708	GM1198_C09_304R3_038.fsa	668.021	13	22
B, 709	GM1198_C09_304R3_038.fsa	668.556	9	24
B, 710	GM1198_C09_304R3_038.fsa	669.091	10	33
B, 711	GM1198_C09_304R3_038.fsa	669.733	16	27
B, 712	GM1198_C09_304R3_038.fsa	670.267	8	25
B, 713	GM1198_C09_304R3_038.fsa	672.086	12	51
B, 714	GM1198_C09_304R3_038.fsa	672.62	12	47
B, 715	GM1198_C09_304R3_038.fsa	673.797	6	16
B, 716	GM1198_C09_304R3_038.fsa	674.225	7	19
B, 717	GM1198_C09_304R3_038.fsa	674.973	11	18
B, 718	GM1198_C09_304R3_038.fsa	675.508	10	30
B, 719	GM1198_C09_304R3_038.fsa	676.257	7	21
B, 720	GM1198_C09_304R3_038.fsa	676.898	11	37
B, 721	GM1198_C09_304R3_038.fsa	677.433	8	23
B, 722	GM1198_C09_304R3_038.fsa	678.289	16	44
B, 723	GM1198_C09_304R3_038.fsa	679.037	10	35
B, 724	GM1198_C09_304R3_038.fsa	680	16	61
B, 725	GM1198_C09_304R3_038.fsa	681.283	11	33
B, 726	GM1198_C09_304R3_038.fsa	682.353	13	57
B, 727	GM1198_C09_304R3_038.fsa	682.888	11	41
B, 728	GM1198_C09_304R3_038.fsa	683.743	12	26
G, 1	GM1198_C09_304R3_038.fsa	595.785	11411	94499
G, 2	GM1198_C09_304R3_038.fsa	596.756	10929	83176
Y, 1	GM1198_C09_304R3_038.fsa	595.57	8473	65917
Y, 2	GM1198_C09_304R3_038.fsa	597.188	9563	78374
O, 1	GM1198_C09_304R3_038.fsa	20	7633	72557
O, 2	GM1198_C09_304R3_038.fsa	40	6971	47758
O, 3	GM1198_C09_304R3_038.fsa	60	14043	69699
O, 4	GM1198_C09_304R3_038.fsa	80	9168	47375
O, 5	GM1198_C09_304R3_038.fsa	100	14807	71915
O, 6	GM1198_C09_304R3_038.fsa	114	17171	83189
O, 7	GM1198_C09_304R3_038.fsa	120	13926	67507
O, 8	GM1198_C09_304R3_038.fsa	140	11757	54593
O, 9	GM1198_C09_304R3_038.fsa	160	12835	60673
O, 10	GM1198_C09_304R3_038.fsa	180	16021	75157
O, 11	GM1198_C09_304R3_038.fsa	200	12719	61273
O, 12	GM1198_C09_304R3_038.fsa	214	13121	64945
O, 13	GM1198_C09_304R3_038.fsa	220	10408	52593
O, 14	GM1198_C09_304R3_038.fsa	240	15481	81311
O, 15	GM1198_C09_304R3_038.fsa	250	7023	39062
O, 16	GM1198_C09_304R3_038.fsa	260	11294	62934
O, 17	GM1198_C09_304R3_038.fsa	280	12145	71530
O, 18	GM1198_C09_304R3_038.fsa	300	11764	74319
O, 19	GM1198_C09_304R3_038.fsa	314	7580	48858
O, 20	GM1198_C09_304R3_038.fsa	320	7901	54053
O, 21	GM1198_C09_304R3_038.fsa	340	9707	69144
O, 22	GM1198_C09_304R3_038.fsa	360	7726	57267
O, 23	GM1198_C09_304R3_038.fsa	380	5483	42032
O, 24	GM1198_C09_304R3_038.fsa	400	7398	59784
O, 25	GM1198_C09_304R3_038.fsa	414	6860	57527
O, 26	GM1198_C09_304R3_038.fsa	420	6559	53891
O, 27	GM1198_C09_304R3_038.fsa	440	7622	67971
O, 28	GM1198_C09_304R3_038.fsa	460	8520	75961
O, 29	GM1198_C09_304R3_038.fsa	480	8174	74824
O, 30	GM1198_C09_304R3_038.fsa	500	3581	33644
O, 31	GM1198_C09_304R3_038.fsa	514	3849	37437
O, 32	GM1198_C09_304R3_038.fsa	520	8813	83365
O, 33	GM1198_C09_304R3_038.fsa	540	7028	69026
O, 34	GM1198_C09_304R3_038.fsa	560	4705	46110
O, 35	GM1198_C09_304R3_038.fsa	580	7365	70267
O, 36	GM1198_C09_304R3_038.fsa	595.785	1055	10807
O, 37	GM1198_C09_304R3_038.fsa	600	3868	46632

## Sheet: 304R4
Dye/Sample Peak	Sample File Name	Size	Height	Area in Point
B, 1	GM1198_C10_304R4_038.fsa		10	38
B, 2	GM1198_C10_304R4_038.fsa		15	41
B, 3	GM1198_C10_304R4_038.fsa		11	24
B, 4	GM1198_C10_304R4_038.fsa		9	31
B, 5	GM1198_C10_304R4_038.fsa		9	38
B, 6	GM1198_C10_304R4_038.fsa		8	32
B, 7	GM1198_C10_304R4_038.fsa		6	13
B, 8	GM1198_C10_304R4_038.fsa		15	55
B, 9	GM1198_C10_304R4_038.fsa		11	43
B, 10	GM1198_C10_304R4_038.fsa		12	38
B, 11	GM1198_C10_304R4_038.fsa		10	36
B, 12	GM1198_C10_304R4_038.fsa		14	24
B, 13	GM1198_C10_304R4_038.fsa		7	24
B, 14	GM1198_C10_304R4_038.fsa		10	33
B, 15	GM1198_C10_304R4_038.fsa		11	85
B, 16	GM1198_C10_304R4_038.fsa		7	22
B, 17	GM1198_C10_304R4_038.fsa		9	41
B, 18	GM1198_C10_304R4_038.fsa		17	28
B, 19	GM1198_C10_304R4_038.fsa		11	65
B, 20	GM1198_C10_304R4_038.fsa		14	43
B, 21	GM1198_C10_304R4_038.fsa		10	43
B, 22	GM1198_C10_304R4_038.fsa		12	36
B, 23	GM1198_C10_304R4_038.fsa		7	17
B, 24	GM1198_C10_304R4_038.fsa		13	26
B, 25	GM1198_C10_304R4_038.fsa		7	22
B, 26	GM1198_C10_304R4_038.fsa		12	16
B, 27	GM1198_C10_304R4_038.fsa		11	26
B, 28	GM1198_C10_304R4_038.fsa		7	36
B, 29	GM1198_C10_304R4_038.fsa		18	39
B, 30	GM1198_C10_304R4_038.fsa		9	26
B, 31	GM1198_C10_304R4_038.fsa		12	50
B, 32	GM1198_C10_304R4_038.fsa		6	18
B, 33	GM1198_C10_304R4_038.fsa		11	33
B, 34	GM1198_C10_304R4_038.fsa		14	38
B, 35	GM1198_C10_304R4_038.fsa		11	26
B, 36	GM1198_C10_304R4_038.fsa		12	28
B, 37	GM1198_C10_304R4_038.fsa		10	25
B, 38	GM1198_C10_304R4_038.fsa		12	75
B, 39	GM1198_C10_304R4_038.fsa		12	32
B, 40	GM1198_C10_304R4_038.fsa		225	1322
B, 41	GM1198_C10_304R4_038.fsa		10	26
B, 42	GM1198_C10_304R4_038.fsa		89	641
B, 43	GM1198_C10_304R4_038.fsa		13	45
B, 44	GM1198_C10_304R4_038.fsa		8	25
B, 45	GM1198_C10_304R4_038.fsa		9	11
B, 46	GM1198_C10_304R4_038.fsa		9	17
B, 47	GM1198_C10_304R4_038.fsa		7	14
B, 48	GM1198_C10_304R4_038.fsa		4	12
B, 49	GM1198_C10_304R4_038.fsa		8	21
B, 50	GM1198_C10_304R4_038.fsa		14	40
B, 51	GM1198_C10_304R4_038.fsa		18	27
B, 52	GM1198_C10_304R4_038.fsa		11	24
B, 53	GM1198_C10_304R4_038.fsa		9	27
B, 54	GM1198_C10_304R4_038.fsa		6	21
B, 55	GM1198_C10_304R4_038.fsa		6	17
B, 56	GM1198_C10_304R4_038.fsa		4	11
B, 57	GM1198_C10_304R4_038.fsa		8	23
B, 58	GM1198_C10_304R4_038.fsa		7	25
B, 59	GM1198_C10_304R4_038.fsa		14	35
B, 60	GM1198_C10_304R4_038.fsa		6	20
B, 61	GM1198_C10_304R4_038.fsa		8	34
B, 62	GM1198_C10_304R4_038.fsa		12	51
B, 63	GM1198_C10_304R4_038.fsa		9	15
B, 64	GM1198_C10_304R4_038.fsa		7	15
B, 65	GM1198_C10_304R4_038.fsa		11	23
B, 66	GM1198_C10_304R4_038.fsa		11	43
B, 67	GM1198_C10_304R4_038.fsa		7	15
B, 68	GM1198_C10_304R4_038.fsa		7	10
B, 69	GM1198_C10_304R4_038.fsa		6	18
B, 70	GM1198_C10_304R4_038.fsa		7	23
B, 71	GM1198_C10_304R4_038.fsa		37	194
B, 72	GM1198_C10_304R4_038.fsa		30	135
B, 73	GM1198_C10_304R4_038.fsa		27	121
B, 74	GM1198_C10_304R4_038.fsa		28	111
B, 75	GM1198_C10_304R4_038.fsa		13	42
B, 76	GM1198_C10_304R4_038.fsa		28	154
B, 77	GM1198_C10_304R4_038.fsa		25	209
B, 78	GM1198_C10_304R4_038.fsa		7	27
B, 79	GM1198_C10_304R4_038.fsa		5	10
B, 80	GM1198_C10_304R4_038.fsa		6	12
B, 81	GM1198_C10_304R4_038.fsa		2	4
B, 82	GM1198_C10_304R4_038.fsa		34	179
B, 83	GM1198_C10_304R4_038.fsa		28	150
B, 84	GM1198_C10_304R4_038.fsa		12	34
B, 85	GM1198_C10_304R4_038.fsa		8	20
B, 86	GM1198_C10_304R4_038.fsa		21	136
B, 87	GM1198_C10_304R4_038.fsa		47	401
B, 88	GM1198_C10_304R4_038.fsa		17	59
B, 89	GM1198_C10_304R4_038.fsa		20	80
B, 90	GM1198_C10_304R4_038.fsa		5	14
B, 91	GM1198_C10_304R4_038.fsa		15	93
B, 92	GM1198_C10_304R4_038.fsa		14	27
B, 93	GM1198_C10_304R4_038.fsa		18	64
B, 94	GM1198_C10_304R4_038.fsa		6	18
B, 95	GM1198_C10_304R4_038.fsa		7	20
B, 96	GM1198_C10_304R4_038.fsa		24	110
B, 97	GM1198_C10_304R4_038.fsa		8	21
B, 98	GM1198_C10_304R4_038.fsa		16	62
B, 99	GM1198_C10_304R4_038.fsa		15	50
B, 100	GM1198_C10_304R4_038.fsa		23	53
B, 101	GM1198_C10_304R4_038.fsa		5	9
B, 102	GM1198_C10_304R4_038.fsa		5	7
B, 103	GM1198_C10_304R4_038.fsa		19	59
B, 104	GM1198_C10_304R4_038.fsa		25	74
B, 105	GM1198_C10_304R4_038.fsa		362	2773
B, 106	GM1198_C10_304R4_038.fsa		132	876
B, 107	GM1198_C10_304R4_038.fsa		196	1270
B, 108	GM1198_C10_304R4_038.fsa		286	1575
B, 109	GM1198_C10_304R4_038.fsa		161	936
B, 110	GM1198_C10_304R4_038.fsa		3	5
B, 111	GM1198_C10_304R4_038.fsa		16	44
B, 112	GM1198_C10_304R4_038.fsa	0.597	83	500
B, 113	GM1198_C10_304R4_038.fsa	1.791	36	193
B, 114	GM1198_C10_304R4_038.fsa	2.9851	71	431
B, 115	GM1198_C10_304R4_038.fsa	4.6269	25	142
B, 116	GM1198_C10_304R4_038.fsa	5.8209	14	66
B, 117	GM1198_C10_304R4_038.fsa	7.3134	7	21
B, 118	GM1198_C10_304R4_038.fsa	8.209	3	4
B, 119	GM1198_C10_304R4_038.fsa	8.9552	4	4
B, 120	GM1198_C10_304R4_038.fsa	10.2985	33	183
B, 121	GM1198_C10_304R4_038.fsa	11.194	37	195
B, 122	GM1198_C10_304R4_038.fsa	12.8358	80	382
B, 123	GM1198_C10_304R4_038.fsa	14.0299	23	107
B, 124	GM1198_C10_304R4_038.fsa	16.7164	55	217
B, 125	GM1198_C10_304R4_038.fsa	18.5075	80	279
B, 126	GM1198_C10_304R4_038.fsa	20	562	2726
B, 127	GM1198_C10_304R4_038.fsa	21.8835	299	1745
B, 128	GM1198_C10_304R4_038.fsa	23.0564	300	1624
B, 129	GM1198_C10_304R4_038.fsa	24.2101	40	213
B, 130	GM1198_C10_304R4_038.fsa	25.3448	29	91
B, 131	GM1198_C10_304R4_038.fsa	26.9341	138	519
B, 132	GM1198_C10_304R4_038.fsa	28.7936	6012	28115
B, 133	GM1198_C10_304R4_038.fsa	30.6029	1858	9516
B, 134	GM1198_C10_304R4_038.fsa	31.636	513	2477
B, 135	GM1198_C10_304R4_038.fsa	32.9408	1528	6804
B, 136	GM1198_C10_304R4_038.fsa	34.6408	393	1627
B, 137	GM1198_C10_304R4_038.fsa	35.8869	1501	7155
B, 138	GM1198_C10_304R4_038.fsa	37.3775	408	1662
B, 139	GM1198_C10_304R4_038.fsa	38.8335	497	1940
B, 140	GM1198_C10_304R4_038.fsa	40.4702	247	1361
B, 141	GM1198_C10_304R4_038.fsa	41.5205	14	15
B, 142	GM1198_C10_304R4_038.fsa	42.3304	20	44
B, 143	GM1198_C10_304R4_038.fsa	43.5906	127	608
B, 144	GM1198_C10_304R4_038.fsa	44.7237	483	2632
B, 145	GM1198_C10_304R4_038.fsa	46.4016	351	1772
B, 146	GM1198_C10_304R4_038.fsa	48.1637	18	67
B, 147	GM1198_C10_304R4_038.fsa	50.0062	102	701
B, 148	GM1198_C10_304R4_038.fsa	51.2891	191	1564
B, 149	GM1198_C10_304R4_038.fsa	54.4359	450	3788
B, 150	GM1198_C10_304R4_038.fsa	55.4666	170	899
B, 151	GM1198_C10_304R4_038.fsa	55.9786	60	134
B, 152	GM1198_C10_304R4_038.fsa	56.6919	553	1667
B, 153	GM1198_C10_304R4_038.fsa	57.502	622	2232
B, 154	GM1198_C10_304R4_038.fsa	58.2065	251	809
B, 155	GM1198_C10_304R4_038.fsa	59.1064	650	2543
B, 156	GM1198_C10_304R4_038.fsa	59.802	19	30
B, 157	GM1198_C10_304R4_038.fsa	60.5494	243	947
B, 158	GM1198_C10_304R4_038.fsa	61.6467	195	710
B, 159	GM1198_C10_304R4_038.fsa	62.742	13	39
B, 160	GM1198_C10_304R4_038.fsa	63.726	31	88
B, 161	GM1198_C10_304R4_038.fsa	64.9264	457	1952
B, 162	GM1198_C10_304R4_038.fsa	66.1245	112	529
B, 163	GM1198_C10_304R4_038.fsa	66.9943	238	1092
B, 164	GM1198_C10_304R4_038.fsa	68.1882	345	1532
B, 165	GM1198_C10_304R4_038.fsa	69.5962	141	598
B, 166	GM1198_C10_304R4_038.fsa	70.785	591	2768
B, 167	GM1198_C10_304R4_038.fsa	71.9714	499	2403
B, 168	GM1198_C10_304R4_038.fsa	73.048	302	1340
B, 169	GM1198_C10_304R4_038.fsa	74.4447	184	764
B, 170	GM1198_C10_304R4_038.fsa	75.8383	266	1114
B, 171	GM1198_C10_304R4_038.fsa	77.2286	638	2597
B, 172	GM1198_C10_304R4_038.fsa	78.4027	71	293
B, 173	GM1198_C10_304R4_038.fsa	79.2551	824	3695
B, 174	GM1198_C10_304R4_038.fsa	80.3082	162	677
B, 175	GM1198_C10_304R4_038.fsa	81.129	1279	6336
B, 176	GM1198_C10_304R4_038.fsa	83.1744	370	1621
B, 177	GM1198_C10_304R4_038.fsa	83.8882	163	752
B, 178	GM1198_C10_304R4_038.fsa	85.1091	735	3244
B, 179	GM1198_C10_304R4_038.fsa	85.9212	102	474
B, 180	GM1198_C10_304R4_038.fsa	87.2377	1893	8297
B, 181	GM1198_C10_304R4_038.fsa	88.3487	56	149
B, 182	GM1198_C10_304R4_038.fsa	89.3564	1159	5106
B, 183	GM1198_C10_304R4_038.fsa	90.5626	125	448
B, 184	GM1198_C10_304R4_038.fsa	91.5653	2296	10182
B, 185	GM1198_C10_304R4_038.fsa	92.5658	39	91
B, 186	GM1198_C10_304R4_038.fsa	93.5641	1498	6658
B, 187	GM1198_C10_304R4_038.fsa	94.6597	181	665
B, 188	GM1198_C10_304R4_038.fsa	95.9511	1433	6088
B, 189	GM1198_C10_304R4_038.fsa	97.041	122	458
B, 190	GM1198_C10_304R4_038.fsa	97.9307	1217	5184
B, 191	GM1198_C10_304R4_038.fsa	99.0158	144	641
B, 192	GM1198_C10_304R4_038.fsa	99.9017	2233	9873
B, 193	GM1198_C10_304R4_038.fsa	100.908	98	368
B, 194	GM1198_C10_304R4_038.fsa	101.915	1272	5514
B, 195	GM1198_C10_304R4_038.fsa	103.019	140	461
B, 196	GM1198_C10_304R4_038.fsa	103.92	439	1784
B, 197	GM1198_C10_304R4_038.fsa	105.019	173	646
B, 198	GM1198_C10_304R4_038.fsa	106.115	1040	4336
B, 199	GM1198_C10_304R4_038.fsa	107.208	330	1312
B, 200	GM1198_C10_304R4_038.fsa	108.497	702	3122
B, 201	GM1198_C10_304R4_038.fsa	109.287	195	883
B, 202	GM1198_C10_304R4_038.fsa	110.667	1255	5512
B, 203	GM1198_C10_304R4_038.fsa	111.552	405	1918
B, 204	GM1198_C10_304R4_038.fsa	112.631	78	302
B, 205	GM1198_C10_304R4_038.fsa	113.805	234	809
B, 206	GM1198_C10_304R4_038.fsa	114.863	2257	9502
B, 207	GM1198_C10_304R4_038.fsa	115.819	490	1956
B, 208	GM1198_C10_304R4_038.fsa	116.678	428	1636
B, 209	GM1198_C10_304R4_038.fsa	117.535	81	207
B, 210	GM1198_C10_304R4_038.fsa	118.295	293	1086
B, 211	GM1198_C10_304R4_038.fsa	119.243	117	434
B, 212	GM1198_C10_304R4_038.fsa	120.377	103	379
B, 213	GM1198_C10_304R4_038.fsa	121.415	193	816
B, 214	GM1198_C10_304R4_038.fsa	122.547	664	2870
B, 215	GM1198_C10_304R4_038.fsa	123.585	216	910
B, 216	GM1198_C10_304R4_038.fsa	124.812	1021	4275
B, 217	GM1198_C10_304R4_038.fsa	125.849	688	2685
B, 218	GM1198_C10_304R4_038.fsa	126.887	988	4005
B, 219	GM1198_C10_304R4_038.fsa	127.925	404	1524
B, 220	GM1198_C10_304R4_038.fsa	128.868	681	2708
B, 221	GM1198_C10_304R4_038.fsa	129.906	922	3655
B, 222	GM1198_C10_304R4_038.fsa	130.944	1356	5743
B, 223	GM1198_C10_304R4_038.fsa	131.887	547	2368
B, 224	GM1198_C10_304R4_038.fsa	132.736	1071	4526
B, 225	GM1198_C10_304R4_038.fsa	133.774	381	1378
B, 226	GM1198_C10_304R4_038.fsa	134.812	356	1320
B, 227	GM1198_C10_304R4_038.fsa	135.849	162	603
B, 228	GM1198_C10_304R4_038.fsa	136.981	489	2022
B, 229	GM1198_C10_304R4_038.fsa	138.019	515	2198
B, 230	GM1198_C10_304R4_038.fsa	138.962	349	1610
B, 231	GM1198_C10_304R4_038.fsa	139.811	656	2823
B, 232	GM1198_C10_304R4_038.fsa	140.959	261	1109
B, 233	GM1198_C10_304R4_038.fsa	141.918	183	767
B, 234	GM1198_C10_304R4_038.fsa	143.068	208	820
B, 235	GM1198_C10_304R4_038.fsa	144.123	669	2775
B, 236	GM1198_C10_304R4_038.fsa	145.177	432	1757
B, 237	GM1198_C10_304R4_038.fsa	146.039	218	799
B, 238	GM1198_C10_304R4_038.fsa	146.996	240	957
B, 239	GM1198_C10_304R4_038.fsa	147.954	453	1914
B, 240	GM1198_C10_304R4_038.fsa	149.102	109	439
B, 241	GM1198_C10_304R4_038.fsa	150.346	305	1181
B, 242	GM1198_C10_304R4_038.fsa	151.399	1539	6563
B, 243	GM1198_C10_304R4_038.fsa	152.451	179	654
B, 244	GM1198_C10_304R4_038.fsa	153.312	118	441
B, 245	GM1198_C10_304R4_038.fsa	154.459	1206	5172
B, 246	GM1198_C10_304R4_038.fsa	155.51	1559	6853
B, 247	GM1198_C10_304R4_038.fsa	156.657	270	1112
B, 248	GM1198_C10_304R4_038.fsa	157.708	221	921
B, 249	GM1198_C10_304R4_038.fsa	158.854	756	3151
B, 250	GM1198_C10_304R4_038.fsa	159.809	314	1376
B, 251	GM1198_C10_304R4_038.fsa	160.752	696	3093
B, 252	GM1198_C10_304R4_038.fsa	161.597	146	635
B, 253	GM1198_C10_304R4_038.fsa	162.912	786	3415
B, 254	GM1198_C10_304R4_038.fsa	163.85	110	414
B, 255	GM1198_C10_304R4_038.fsa	164.882	583	2508
B, 256	GM1198_C10_304R4_038.fsa	165.913	326	1250
B, 257	GM1198_C10_304R4_038.fsa	166.849	411	1789
B, 258	GM1198_C10_304R4_038.fsa	167.692	904	3840
B, 259	GM1198_C10_304R4_038.fsa	168.721	1625	7209
B, 260	GM1198_C10_304R4_038.fsa	169.936	319	1299
B, 261	GM1198_C10_304R4_038.fsa	170.871	171	612
B, 262	GM1198_C10_304R4_038.fsa	171.711	981	4177
B, 263	GM1198_C10_304R4_038.fsa	172.831	581	2404
B, 264	GM1198_C10_304R4_038.fsa	173.671	37	100
B, 265	GM1198_C10_304R4_038.fsa	174.603	1068	4714
B, 266	GM1198_C10_304R4_038.fsa	175.721	895	3874
B, 267	GM1198_C10_304R4_038.fsa	176.652	81	259
B, 268	GM1198_C10_304R4_038.fsa	177.583	443	1867
B, 269	GM1198_C10_304R4_038.fsa	178.792	252	1175
B, 270	GM1198_C10_304R4_038.fsa	179.628	68	315
B, 271	GM1198_C10_304R4_038.fsa	180.282	6	12
B, 272	GM1198_C10_304R4_038.fsa	181.032	287	1210
B, 273	GM1198_C10_304R4_038.fsa	181.97	157	636
B, 274	GM1198_C10_304R4_038.fsa	182.908	73	253
B, 275	GM1198_C10_304R4_038.fsa	183.939	547	2400
B, 276	GM1198_C10_304R4_038.fsa	185.063	243	1077
B, 277	GM1198_C10_304R4_038.fsa	186.093	728	3226
B, 278	GM1198_C10_304R4_038.fsa	187.216	492	2265
B, 279	GM1198_C10_304R4_038.fsa	188.339	203	846
B, 280	GM1198_C10_304R4_038.fsa	189.367	925	4018
B, 281	GM1198_C10_304R4_038.fsa	190.489	190	754
B, 282	GM1198_C10_304R4_038.fsa	191.61	821	3560
B, 283	GM1198_C10_304R4_038.fsa	192.637	963	4318
B, 284	GM1198_C10_304R4_038.fsa	193.477	186	734
B, 285	GM1198_C10_304R4_038.fsa	194.41	859	3695
B, 286	GM1198_C10_304R4_038.fsa	195.529	322	1245
B, 287	GM1198_C10_304R4_038.fsa	196.461	242	946
B, 288	GM1198_C10_304R4_038.fsa	197.672	2301	10231
B, 289	GM1198_C10_304R4_038.fsa	198.79	772	3315
B, 290	GM1198_C10_304R4_038.fsa	199.814	608	2652
B, 291	GM1198_C10_304R4_038.fsa	201.015	733	3345
B, 292	GM1198_C10_304R4_038.fsa	201.938	1365	6193
B, 293	GM1198_C10_304R4_038.fsa	203.045	98	307
B, 294	GM1198_C10_304R4_038.fsa	203.967	262	1032
B, 295	GM1198_C10_304R4_038.fsa	204.981	594	2658
B, 296	GM1198_C10_304R4_038.fsa	205.994	1029	4591
B, 297	GM1198_C10_304R4_038.fsa	207.1	172	757
B, 298	GM1198_C10_304R4_038.fsa	208.021	1197	5504
B, 299	GM1198_C10_304R4_038.fsa	209.034	790	3774
B, 300	GM1198_C10_304R4_038.fsa	209.954	205	927
B, 301	GM1198_C10_304R4_038.fsa	211.15	397	1775
B, 302	GM1198_C10_304R4_038.fsa	211.978	134	548
B, 303	GM1198_C10_304R4_038.fsa	213.081	431	2025
B, 304	GM1198_C10_304R4_038.fsa	213.908	217	1090
B, 305	GM1198_C10_304R4_038.fsa	215.017	841	3914
B, 306	GM1198_C10_304R4_038.fsa	215.941	131	570
B, 307	GM1198_C10_304R4_038.fsa	217.141	371	1715
B, 308	GM1198_C10_304R4_038.fsa	218.249	116	489
B, 309	GM1198_C10_304R4_038.fsa	219.263	616	2902
B, 310	GM1198_C10_304R4_038.fsa	220.362	890	4155
B, 311	GM1198_C10_304R4_038.fsa	221.358	391	1807
B, 312	GM1198_C10_304R4_038.fsa	222.353	154	641
B, 313	GM1198_C10_304R4_038.fsa	223.349	200	828
B, 314	GM1198_C10_304R4_038.fsa	224.344	770	3606
B, 315	GM1198_C10_304R4_038.fsa	225.339	178	757
B, 316	GM1198_C10_304R4_038.fsa	226.244	680	3066
B, 317	GM1198_C10_304R4_038.fsa	227.33	234	988
B, 318	GM1198_C10_304R4_038.fsa	228.326	202	848
B, 319	GM1198_C10_304R4_038.fsa	229.321	142	545
B, 320	GM1198_C10_304R4_038.fsa	230.407	618	2766
B, 321	GM1198_C10_304R4_038.fsa	231.403	163	602
B, 322	GM1198_C10_304R4_038.fsa	232.488	398	1734
B, 323	GM1198_C10_304R4_038.fsa	233.484	386	1639
B, 324	GM1198_C10_304R4_038.fsa	234.389	250	985
B, 325	GM1198_C10_304R4_038.fsa	235.475	600	2833
B, 326	GM1198_C10_304R4_038.fsa	236.47	2394	11794
B, 327	GM1198_C10_304R4_038.fsa	237.737	67	333
B, 328	GM1198_C10_304R4_038.fsa	238.552	1865	9361
B, 329	GM1198_C10_304R4_038.fsa	239.548	501	2395
B, 330	GM1198_C10_304R4_038.fsa	240.744	51	156
B, 331	GM1198_C10_304R4_038.fsa	241.86	1290	6359
B, 332	GM1198_C10_304R4_038.fsa	242.881	1365	6650
B, 333	GM1198_C10_304R4_038.fsa	244.087	220	942
B, 334	GM1198_C10_304R4_038.fsa	244.735	112	488
B, 335	GM1198_C10_304R4_038.fsa	245.568	1208	6072
B, 336	GM1198_C10_304R4_038.fsa	246.771	907	4296
B, 337	GM1198_C10_304R4_038.fsa	247.971	33	166
B, 338	GM1198_C10_304R4_038.fsa	248.802	1825	9402
B, 339	GM1198_C10_304R4_038.fsa	249.908	460	2319
B, 340	GM1198_C10_304R4_038.fsa	250.899	760	3753
B, 341	GM1198_C10_304R4_038.fsa	251.975	237	1115
B, 342	GM1198_C10_304R4_038.fsa	253.05	833	4298
B, 343	GM1198_C10_304R4_038.fsa	253.856	366	1885
B, 344	GM1198_C10_304R4_038.fsa	254.928	365	1750
B, 345	GM1198_C10_304R4_038.fsa	255.91	396	1863
B, 346	GM1198_C10_304R4_038.fsa	256.979	159	750
B, 347	GM1198_C10_304R4_038.fsa	257.958	1941	10336
B, 348	GM1198_C10_304R4_038.fsa	259.024	117	485
B, 349	GM1198_C10_304R4_038.fsa	260	248	1182
B, 350	GM1198_C10_304R4_038.fsa	260.995	410	2037
B, 351	GM1198_C10_304R4_038.fsa	262.082	619	3177
B, 352	GM1198_C10_304R4_038.fsa	263.258	221	995
B, 353	GM1198_C10_304R4_038.fsa	264.253	1689	9036
B, 354	GM1198_C10_304R4_038.fsa	265.339	495	2499
B, 355	GM1198_C10_304R4_038.fsa	266.425	414	1920
B, 356	GM1198_C10_304R4_038.fsa	267.511	1664	8792
B, 357	GM1198_C10_304R4_038.fsa	268.507	414	1890
B, 358	GM1198_C10_304R4_038.fsa	269.593	740	3581
B, 359	GM1198_C10_304R4_038.fsa	270.588	192	762
B, 360	GM1198_C10_304R4_038.fsa	271.584	322	1482
B, 361	GM1198_C10_304R4_038.fsa	272.488	148	619
B, 362	GM1198_C10_304R4_038.fsa	273.303	92	346
B, 363	GM1198_C10_304R4_038.fsa	274.57	357	1882
B, 364	GM1198_C10_304R4_038.fsa	275.385	137	667
B, 365	GM1198_C10_304R4_038.fsa	276.289	190	914
B, 366	GM1198_C10_304R4_038.fsa	277.466	463	2445
B, 367	GM1198_C10_304R4_038.fsa	278.462	97	406
B, 368	GM1198_C10_304R4_038.fsa	279.457	162	876
B, 369	GM1198_C10_304R4_038.fsa	280.535	2120	12345
B, 370	GM1198_C10_304R4_038.fsa	281.605	193	1047
B, 371	GM1198_C10_304R4_038.fsa	282.675	100	466
B, 372	GM1198_C10_304R4_038.fsa	283.744	1836	11103
B, 373	GM1198_C10_304R4_038.fsa	284.813	361	2023
B, 374	GM1198_C10_304R4_038.fsa	285.882	63	235
B, 375	GM1198_C10_304R4_038.fsa	286.95	1611	8920
B, 376	GM1198_C10_304R4_038.fsa	287.928	218	1001
B, 377	GM1198_C10_304R4_038.fsa	288.906	112	454
B, 378	GM1198_C10_304R4_038.fsa	289.885	733	4075
B, 379	GM1198_C10_304R4_038.fsa	290.862	829	4708
B, 380	GM1198_C10_304R4_038.fsa	292.017	196	806
B, 381	GM1198_C10_304R4_038.fsa	292.994	701	3872
B, 382	GM1198_C10_304R4_038.fsa	294.059	524	2885
B, 383	GM1198_C10_304R4_038.fsa	295.124	135	566
B, 384	GM1198_C10_304R4_038.fsa	296.1	121	541
B, 385	GM1198_C10_304R4_038.fsa	297.164	210	974
B, 386	GM1198_C10_304R4_038.fsa	298.051	166	780
B, 387	GM1198_C10_304R4_038.fsa	299.114	166	791
B, 388	GM1198_C10_304R4_038.fsa	300	288	1516
B, 389	GM1198_C10_304R4_038.fsa	301.058	1290	7725
B, 390	GM1198_C10_304R4_038.fsa	302.029	348	1745
B, 391	GM1198_C10_304R4_038.fsa	303.002	202	965
B, 392	GM1198_C10_304R4_038.fsa	303.888	352	1788
B, 393	GM1198_C10_304R4_038.fsa	304.864	171	793
B, 394	GM1198_C10_304R4_038.fsa	306.02	96	413
B, 395	GM1198_C10_304R4_038.fsa	307.089	183	930
B, 396	GM1198_C10_304R4_038.fsa	307.981	592	3317
B, 397	GM1198_C10_304R4_038.fsa	309.144	649	3592
B, 398	GM1198_C10_304R4_038.fsa	310.04	52	158
B, 399	GM1198_C10_304R4_038.fsa	310.848	462	2516
B, 400	GM1198_C10_304R4_038.fsa	311.837	30	75
B, 401	GM1198_C10_304R4_038.fsa	312.827	75	367
B, 402	GM1198_C10_304R4_038.fsa	313.91	126	790
B, 403	GM1198_C10_304R4_038.fsa	315.106	1216	7924
B, 404	GM1198_C10_304R4_038.fsa	316.306	26	107
B, 405	GM1198_C10_304R4_038.fsa	317.321	72	232
B, 406	GM1198_C10_304R4_038.fsa	318.429	400	2292
B, 407	GM1198_C10_304R4_038.fsa	319.538	223	1091
B, 408	GM1198_C10_304R4_038.fsa	320.632	416	2242
B, 409	GM1198_C10_304R4_038.fsa	321.623	210	1274
B, 410	GM1198_C10_304R4_038.fsa	322.613	1052	6839
B, 411	GM1198_C10_304R4_038.fsa	323.603	734	4469
B, 412	GM1198_C10_304R4_038.fsa	324.591	34	86
B, 413	GM1198_C10_304R4_038.fsa	325.579	51	232
B, 414	GM1198_C10_304R4_038.fsa	326.654	170	864
B, 415	GM1198_C10_304R4_038.fsa	327.639	210	1063
B, 416	GM1198_C10_304R4_038.fsa	328.713	281	1497
B, 417	GM1198_C10_304R4_038.fsa	329.696	186	975
B, 418	GM1198_C10_304R4_038.fsa	330.678	170	816
B, 419	GM1198_C10_304R4_038.fsa	331.748	521	3030
B, 420	GM1198_C10_304R4_038.fsa	332.728	98	411
B, 421	GM1198_C10_304R4_038.fsa	333.617	510	2931
B, 422	GM1198_C10_304R4_038.fsa	334.684	119	449
B, 423	GM1198_C10_304R4_038.fsa	335.661	110	544
B, 424	GM1198_C10_304R4_038.fsa	336.725	37	115
B, 425	GM1198_C10_304R4_038.fsa	337.789	496	2941
B, 426	GM1198_C10_304R4_038.fsa	338.762	55	209
B, 427	GM1198_C10_304R4_038.fsa	339.735	331	1899
B, 428	GM1198_C10_304R4_038.fsa	340.631	159	898
B, 429	GM1198_C10_304R4_038.fsa	341.712	144	645
B, 430	GM1198_C10_304R4_038.fsa	342.793	11	42
B, 431	GM1198_C10_304R4_038.fsa	343.874	1127	7480
B, 432	GM1198_C10_304R4_038.fsa	344.865	29	85
B, 433	GM1198_C10_304R4_038.fsa	345.766	268	1584
B, 434	GM1198_C10_304R4_038.fsa	346.937	731	5054
B, 435	GM1198_C10_304R4_038.fsa	347.748	148	928
B, 436	GM1198_C10_304R4_038.fsa	348.919	102	560
B, 437	GM1198_C10_304R4_038.fsa	349.82	412	2890
B, 438	GM1198_C10_304R4_038.fsa	350.901	213	1359
B, 439	GM1198_C10_304R4_038.fsa	351.982	79	372
B, 440	GM1198_C10_304R4_038.fsa	352.883	16	54
B, 441	GM1198_C10_304R4_038.fsa	353.874	83	471
B, 442	GM1198_C10_304R4_038.fsa	354.865	80	506
B, 443	GM1198_C10_304R4_038.fsa	355.946	23	84
B, 444	GM1198_C10_304R4_038.fsa	356.847	51	270
B, 445	GM1198_C10_304R4_038.fsa	357.838	1007	7327
B, 446	GM1198_C10_304R4_038.fsa	358.919	551	3979
B, 447	GM1198_C10_304R4_038.fsa	359.82	125	713
B, 448	GM1198_C10_304R4_038.fsa	361.069	115	670
B, 449	GM1198_C10_304R4_038.fsa	361.782	27	125
B, 450	GM1198_C10_304R4_038.fsa	362.852	158	955
B, 451	GM1198_C10_304R4_038.fsa	363.921	49	172
B, 452	GM1198_C10_304R4_038.fsa	364.902	75	461
B, 453	GM1198_C10_304R4_038.fsa	365.973	76	417
B, 454	GM1198_C10_304R4_038.fsa	367.043	686	4779
B, 455	GM1198_C10_304R4_038.fsa	368.203	47	217
B, 456	GM1198_C10_304R4_038.fsa	369.096	87	447
B, 457	GM1198_C10_304R4_038.fsa	370.257	147	859
B, 458	GM1198_C10_304R4_038.fsa	371.06	101	617
B, 459	GM1198_C10_304R4_038.fsa	372.043	239	1443
B, 460	GM1198_C10_304R4_038.fsa	373.115	101	563
B, 461	GM1198_C10_304R4_038.fsa	374.008	109	568
B, 462	GM1198_C10_304R4_038.fsa	374.991	113	555
B, 463	GM1198_C10_304R4_038.fsa	375.975	35	99
B, 464	GM1198_C10_304R4_038.fsa	376.869	20	79
B, 465	GM1198_C10_304R4_038.fsa	378.121	83	421
B, 466	GM1198_C10_304R4_038.fsa	378.926	336	2277
B, 467	GM1198_C10_304R4_038.fsa	379.821	65	322
B, 468	GM1198_C10_304R4_038.fsa	380.909	64	295
B, 469	GM1198_C10_304R4_038.fsa	381.817	150	921
B, 470	GM1198_C10_304R4_038.fsa	382.817	382	2624
B, 471	GM1198_C10_304R4_038.fsa	383.998	6	22
B, 472	GM1198_C10_304R4_038.fsa	384.997	109	649
B, 473	GM1198_C10_304R4_038.fsa	385.997	36	162
B, 474	GM1198_C10_304R4_038.fsa	387.088	186	1225
B, 475	GM1198_C10_304R4_038.fsa	388.088	43	201
B, 476	GM1198_C10_304R4_038.fsa	389.178	325	2297
B, 477	GM1198_C10_304R4_038.fsa	390.087	123	940
B, 478	GM1198_C10_304R4_038.fsa	391.087	279	2147
B, 479	GM1198_C10_304R4_038.fsa	392.087	195	1329
B, 480	GM1198_C10_304R4_038.fsa	393.27	114	598
B, 481	GM1198_C10_304R4_038.fsa	394.27	50	243
B, 482	GM1198_C10_304R4_038.fsa	395.27	660	4885
B, 483	GM1198_C10_304R4_038.fsa	396.271	58	258
B, 484	GM1198_C10_304R4_038.fsa	397.362	280	1805
B, 485	GM1198_C10_304R4_038.fsa	398.545	166	1160
B, 486	GM1198_C10_304R4_038.fsa	399.454	118	749
B, 487	GM1198_C10_304R4_038.fsa	400.446	19	95
B, 488	GM1198_C10_304R4_038.fsa	401.427	130	699
B, 489	GM1198_C10_304R4_038.fsa	402.319	173	1069
B, 490	GM1198_C10_304R4_038.fsa	403.481	289	1776
B, 491	GM1198_C10_304R4_038.fsa	404.465	29	93
B, 492	GM1198_C10_304R4_038.fsa	405.45	154	922
B, 493	GM1198_C10_304R4_038.fsa	406.347	465	3504
B, 494	GM1198_C10_304R4_038.fsa	407.423	168	1017
B, 495	GM1198_C10_304R4_038.fsa	408.502	437	3197
B, 496	GM1198_C10_304R4_038.fsa	410.391	59	209
B, 497	GM1198_C10_304R4_038.fsa	411.382	118	734
B, 498	GM1198_C10_304R4_038.fsa	412.284	361	2577
B, 499	GM1198_C10_304R4_038.fsa	413.367	12	43
B, 500	GM1198_C10_304R4_038.fsa	414.184	52	252
B, 501	GM1198_C10_304R4_038.fsa	415.382	104	576
B, 502	GM1198_C10_304R4_038.fsa	416.397	256	1668
B, 503	GM1198_C10_304R4_038.fsa	417.504	143	823
B, 504	GM1198_C10_304R4_038.fsa	418.613	41	140
B, 505	GM1198_C10_304R4_038.fsa	419.63	102	595
B, 506	GM1198_C10_304R4_038.fsa	420.455	457	3613
B, 507	GM1198_C10_304R4_038.fsa	421.637	30	96
B, 508	GM1198_C10_304R4_038.fsa	422.455	213	1569
B, 509	GM1198_C10_304R4_038.fsa	423.364	178	1337
B, 510	GM1198_C10_304R4_038.fsa	424.455	397	2628
B, 511	GM1198_C10_304R4_038.fsa	426.364	254	1824
B, 512	GM1198_C10_304R4_038.fsa	427.546	14	37
B, 513	GM1198_C10_304R4_038.fsa	428.455	62	236
B, 514	GM1198_C10_304R4_038.fsa	429.637	13	43
B, 515	GM1198_C10_304R4_038.fsa	430.546	363	2516
B, 516	GM1198_C10_304R4_038.fsa	431.637	139	858
B, 517	GM1198_C10_304R4_038.fsa	432.728	460	3407
B, 518	GM1198_C10_304R4_038.fsa	433.818	96	552
B, 519	GM1198_C10_304R4_038.fsa	434.909	65	255
B, 520	GM1198_C10_304R4_038.fsa	435.909	234	1609
B, 521	GM1198_C10_304R4_038.fsa	436.727	261	1890
B, 522	GM1198_C10_304R4_038.fsa	437.818	78	418
B, 523	GM1198_C10_304R4_038.fsa	438.636	98	658
B, 524	GM1198_C10_304R4_038.fsa	439.546	361	2789
B, 525	GM1198_C10_304R4_038.fsa	441.481	212	1554
B, 526	GM1198_C10_304R4_038.fsa	442.406	11	28
B, 527	GM1198_C10_304R4_038.fsa	444.631	200	1426
B, 528	GM1198_C10_304R4_038.fsa	445.744	199	1492
B, 529	GM1198_C10_304R4_038.fsa	446.487	324	3032
B, 530	GM1198_C10_304R4_038.fsa	447.694	514	4333
B, 531	GM1198_C10_304R4_038.fsa	449.553	574	4567
B, 532	GM1198_C10_304R4_038.fsa	451.414	642	5252
B, 533	GM1198_C10_304R4_038.fsa	453.277	643	5430
B, 534	GM1198_C10_304R4_038.fsa	454.582	14	22
B, 535	GM1198_C10_304R4_038.fsa	455.608	90	561
B, 536	GM1198_C10_304R4_038.fsa	456.448	8	17
B, 537	GM1198_C10_304R4_038.fsa	457.476	67	358
B, 538	GM1198_C10_304R4_038.fsa	458.504	3	8
B, 539	GM1198_C10_304R4_038.fsa	459.532	164	1110
B, 540	GM1198_C10_304R4_038.fsa	460.277	31	174
B, 541	GM1198_C10_304R4_038.fsa	461.385	283	2015
B, 542	GM1198_C10_304R4_038.fsa	462.308	4	10
B, 543	GM1198_C10_304R4_038.fsa	463.326	201	1840
B, 544	GM1198_C10_304R4_038.fsa	464.899	174	2224
B, 545	GM1198_C10_304R4_038.fsa	466.29	123	731
B, 546	GM1198_C10_304R4_038.fsa	467.403	152	818
B, 547	GM1198_C10_304R4_038.fsa	468.796	32	208
B, 548	GM1198_C10_304R4_038.fsa	469.354	27	115
B, 549	GM1198_C10_304R4_038.fsa	470.191	96	614
B, 550	GM1198_C10_304R4_038.fsa	471.308	42	137
B, 551	GM1198_C10_304R4_038.fsa	472.705	7	18
B, 552	GM1198_C10_304R4_038.fsa	473.358	9	21
B, 553	GM1198_C10_304R4_038.fsa	474.198	52	304
B, 554	GM1198_C10_304R4_038.fsa	475.319	285	2569
B, 555	GM1198_C10_304R4_038.fsa	476.254	70	434
B, 556	GM1198_C10_304R4_038.fsa	477.283	60	404
B, 557	GM1198_C10_304R4_038.fsa	478.406	3	4
B, 558	GM1198_C10_304R4_038.fsa	479.25	122	844
B, 559	GM1198_C10_304R4_038.fsa	480.476	57	342
B, 560	GM1198_C10_304R4_038.fsa	481.334	50	242
B, 561	GM1198_C10_304R4_038.fsa	482.384	179	1300
B, 562	GM1198_C10_304R4_038.fsa	483.435	351	3490
B, 563	GM1198_C10_304R4_038.fsa	484.391	196	1368
B, 564	GM1198_C10_304R4_038.fsa	485.443	10	14
B, 565	GM1198_C10_304R4_038.fsa	485.922	7	15
B, 566	GM1198_C10_304R4_038.fsa	487.168	156	830
B, 567	GM1198_C10_304R4_038.fsa	488.32	109	549
B, 568	GM1198_C10_304R4_038.fsa	489.376	102	430
B, 569	GM1198_C10_304R4_038.fsa	490.53	264	1887
B, 570	GM1198_C10_304R4_038.fsa	491.492	585	5184
B, 571	GM1198_C10_304R4_038.fsa	493.42	113	621
B, 572	GM1198_C10_304R4_038.fsa	494.095	11	30
B, 573	GM1198_C10_304R4_038.fsa	495.158	41	195
B, 574	GM1198_C10_304R4_038.fsa	497.286	390	3621
B, 575	GM1198_C10_304R4_038.fsa	499.321	373	2874
B, 576	GM1198_C10_304R4_038.fsa	501.24	923	7945
B, 577	GM1198_C10_304R4_038.fsa	503.25	267	2212
B, 578	GM1198_C10_304R4_038.fsa	505.363	687	6026
B, 579	GM1198_C10_304R4_038.fsa	507.292	412	3266
B, 580	GM1198_C10_304R4_038.fsa	508.259	70	378
B, 581	GM1198_C10_304R4_038.fsa	509.421	887	7774
B, 582	GM1198_C10_304R4_038.fsa	511.17	391	3149
B, 583	GM1198_C10_304R4_038.fsa	513.218	905	8655
B, 584	GM1198_C10_304R4_038.fsa	515.298	417	3459
B, 585	GM1198_C10_304R4_038.fsa	517.597	836	7444
B, 586	GM1198_C10_304R4_038.fsa	519.599	479	3933
B, 587	GM1198_C10_304R4_038.fsa	521.658	718	6189
B, 588	GM1198_C10_304R4_038.fsa	523.609	435	3318
B, 589	GM1198_C10_304R4_038.fsa	524.681	8	17
B, 590	GM1198_C10_304R4_038.fsa	525.657	352	2702
B, 591	GM1198_C10_304R4_038.fsa	527.607	596	7028
B, 592	GM1198_C10_304R4_038.fsa	529.656	13	14
B, 593	GM1198_C10_304R4_038.fsa	531.802	389	3577
B, 594	GM1198_C10_304R4_038.fsa	533.949	411	4630
B, 595	GM1198_C10_304R4_038.fsa	534.632	253	2011
B, 596	GM1198_C10_304R4_038.fsa	535.803	13	34
B, 597	GM1198_C10_304R4_038.fsa	536.388	4	7
B, 598	GM1198_C10_304R4_038.fsa	537.657	75	444
B, 599	GM1198_C10_304R4_038.fsa	538.536	97	1077
B, 600	GM1198_C10_304R4_038.fsa	539.707	130	1028
B, 601	GM1198_C10_304R4_038.fsa	540.598	168	2097
B, 602	GM1198_C10_304R4_038.fsa	543.498	178	1517
B, 603	GM1198_C10_304R4_038.fsa	545.407	159	1865
B, 604	GM1198_C10_304R4_038.fsa	545.81	150	854
B, 605	GM1198_C10_304R4_038.fsa	546.213	146	931
B, 606	GM1198_C10_304R4_038.fsa	549.347	125	1098
B, 607	GM1198_C10_304R4_038.fsa	550.26	71	439
B, 608	GM1198_C10_304R4_038.fsa	552.398	176	2058
B, 609	GM1198_C10_304R4_038.fsa	555.569	113	962
B, 610	GM1198_C10_304R4_038.fsa	556.391	56	325
B, 611	GM1198_C10_304R4_038.fsa	558.45	549	4821
B, 612	GM1198_C10_304R4_038.fsa	559.38	806	8561
B, 613	GM1198_C10_304R4_038.fsa	561.142	23	148
B, 614	GM1198_C10_304R4_038.fsa	562.391	6	13
B, 615	GM1198_C10_304R4_038.fsa	564.581	225	2916
B, 616	GM1198_C10_304R4_038.fsa	567.407	306	2804
B, 617	GM1198_C10_304R4_038.fsa	570.455	343	3294
B, 618	GM1198_C10_304R4_038.fsa	571.298	219	2145
B, 619	GM1198_C10_304R4_038.fsa	573.305	5	5
B, 620	GM1198_C10_304R4_038.fsa	575.954	12	12
B, 621	GM1198_C10_304R4_038.fsa	577.655	721	10559
B, 622	GM1198_C10_304R4_038.fsa	579.36	326	3209
B, 623	GM1198_C10_304R4_038.fsa	580.213	266	2463
B, 624	GM1198_C10_304R4_038.fsa	583.304	273	1665
B, 625	GM1198_C10_304R4_038.fsa	585.977	313	2265
B, 626	GM1198_C10_304R4_038.fsa	586.513	256	2561
B, 627	GM1198_C10_304R4_038.fsa	588.765	7	7
B, 628	GM1198_C10_304R4_038.fsa	589.625	16	23
B, 629	GM1198_C10_304R4_038.fsa	590.485	16	26
B, 630	GM1198_C10_304R4_038.fsa	590.915	4	4
B, 631	GM1198_C10_304R4_038.fsa	592.316	107	576
B, 632	GM1198_C10_304R4_038.fsa	593.178	81	434
B, 633	GM1198_C10_304R4_038.fsa	595.555	32013	222742
B, 634	GM1198_C10_304R4_038.fsa	596.204	32013	447631
B, 635	GM1198_C10_304R4_038.fsa	600	6	15
B, 636	GM1198_C10_304R4_038.fsa	600.43	5	6
B, 637	GM1198_C10_304R4_038.fsa	602.688	3	4
B, 638	GM1198_C10_304R4_038.fsa	603.441	7	11
B, 639	GM1198_C10_304R4_038.fsa	603.871	6	10
B, 640	GM1198_C10_304R4_038.fsa	605.054	8	16
B, 641	GM1198_C10_304R4_038.fsa	605.699	6	25
B, 642	GM1198_C10_304R4_038.fsa	606.344	9	17
B, 643	GM1198_C10_304R4_038.fsa	607.204	6	19
B, 644	GM1198_C10_304R4_038.fsa	607.957	7	10
B, 645	GM1198_C10_304R4_038.fsa	610.107	37	333
B, 646	GM1198_C10_304R4_038.fsa	610.753	37	255
B, 647	GM1198_C10_304R4_038.fsa	611.398	26	152
B, 648	GM1198_C10_304R4_038.fsa	612.15	21	67
B, 649	GM1198_C10_304R4_038.fsa	612.581	6	16
B, 650	GM1198_C10_304R4_038.fsa	613.011	5	15
B, 651	GM1198_C10_304R4_038.fsa	614.194	9	36
B, 652	GM1198_C10_304R4_038.fsa	615.484	8	25
B, 653	GM1198_C10_304R4_038.fsa	616.452	10	26
B, 654	GM1198_C10_304R4_038.fsa	617.85	11	42
B, 655	GM1198_C10_304R4_038.fsa	618.387	12	37
B, 656	GM1198_C10_304R4_038.fsa	619.57	12	27
B, 657	GM1198_C10_304R4_038.fsa	620.107	11	46
B, 658	GM1198_C10_304R4_038.fsa	620.86	15	73
B, 659	GM1198_C10_304R4_038.fsa	621.828	7	13
B, 660	GM1198_C10_304R4_038.fsa	622.473	4	12
B, 661	GM1198_C10_304R4_038.fsa	623.011	8	16
B, 662	GM1198_C10_304R4_038.fsa	624.086	10	43
B, 663	GM1198_C10_304R4_038.fsa	625.054	11	39
B, 664	GM1198_C10_304R4_038.fsa	625.914	11	37
B, 665	GM1198_C10_304R4_038.fsa	626.774	14	42
B, 666	GM1198_C10_304R4_038.fsa	627.527	16	68
B, 667	GM1198_C10_304R4_038.fsa	628.817	9	39
B, 668	GM1198_C10_304R4_038.fsa	629.785	13	86
B, 669	GM1198_C10_304R4_038.fsa	631.828	15	38
B, 670	GM1198_C10_304R4_038.fsa	632.258	15	28
B, 671	GM1198_C10_304R4_038.fsa	632.688	11	33
B, 672	GM1198_C10_304R4_038.fsa	633.226	12	26
B, 673	GM1198_C10_304R4_038.fsa	633.763	10	36
B, 674	GM1198_C10_304R4_038.fsa	634.194	6	18
B, 675	GM1198_C10_304R4_038.fsa	635.054	11	26
B, 676	GM1198_C10_304R4_038.fsa	635.699	9	32
B, 677	GM1198_C10_304R4_038.fsa	637.204	18	26
B, 678	GM1198_C10_304R4_038.fsa	637.634	4	4
B, 679	GM1198_C10_304R4_038.fsa	638.602	11	31
B, 680	GM1198_C10_304R4_038.fsa	639.57	11	24
B, 681	GM1198_C10_304R4_038.fsa	640	12	28
B, 682	GM1198_C10_304R4_038.fsa	640.753	9	28
B, 683	GM1198_C10_304R4_038.fsa	642.473	11	31
B, 684	GM1198_C10_304R4_038.fsa	642.903	4	5
B, 685	GM1198_C10_304R4_038.fsa	644.946	22	69
B, 686	GM1198_C10_304R4_038.fsa	645.699	8	18
B, 687	GM1198_C10_304R4_038.fsa	646.452	13	46
B, 688	GM1198_C10_304R4_038.fsa	646.882	6	33
B, 689	GM1198_C10_304R4_038.fsa	647.419	6	20
B, 690	GM1198_C10_304R4_038.fsa	647.957	9	24
B, 691	GM1198_C10_304R4_038.fsa	649.462	15	92
B, 692	GM1198_C10_304R4_038.fsa	650.323	8	26
B, 693	GM1198_C10_304R4_038.fsa	650.753	8	22
B, 694	GM1198_C10_304R4_038.fsa	651.505	9	29
B, 695	GM1198_C10_304R4_038.fsa	651.936	10	43
B, 696	GM1198_C10_304R4_038.fsa	653.441	11	39
B, 697	GM1198_C10_304R4_038.fsa	653.871	10	41
B, 698	GM1198_C10_304R4_038.fsa	654.624	10	46
B, 699	GM1198_C10_304R4_038.fsa	655.699	14	50
B, 700	GM1198_C10_304R4_038.fsa	656.452	11	49
B, 701	GM1198_C10_304R4_038.fsa	657.634	11	38
B, 702	GM1198_C10_304R4_038.fsa	658.495	10	50
B, 703	GM1198_C10_304R4_038.fsa	659.462	12	35
B, 704	GM1198_C10_304R4_038.fsa	660	11	54
B, 705	GM1198_C10_304R4_038.fsa	660.86	16	42
B, 706	GM1198_C10_304R4_038.fsa	661.505	12	22
B, 707	GM1198_C10_304R4_038.fsa	662.473	9	26
B, 708	GM1198_C10_304R4_038.fsa	664.624	11	57
B, 709	GM1198_C10_304R4_038.fsa	665.376	7	23
B, 710	GM1198_C10_304R4_038.fsa	666.452	9	28
B, 711	GM1198_C10_304R4_038.fsa	667.097	6	24
B, 712	GM1198_C10_304R4_038.fsa	668.71	15	33
B, 713	GM1198_C10_304R4_038.fsa	669.462	15	55
B, 714	GM1198_C10_304R4_038.fsa	669.893	5	18
B, 715	GM1198_C10_304R4_038.fsa	670.43	6	16
B, 716	GM1198_C10_304R4_038.fsa	671.075	10	31
B, 717	GM1198_C10_304R4_038.fsa	672.258	8	29
B, 718	GM1198_C10_304R4_038.fsa	672.903	6	15
B, 719	GM1198_C10_304R4_038.fsa	673.763	9	26
B, 720	GM1198_C10_304R4_038.fsa	674.301	7	18
B, 721	GM1198_C10_304R4_038.fsa	675.269	11	57
B, 722	GM1198_C10_304R4_038.fsa	676.452	11	19
B, 723	GM1198_C10_304R4_038.fsa	676.882	7	17
B, 724	GM1198_C10_304R4_038.fsa	677.419	14	35
B, 725	GM1198_C10_304R4_038.fsa	678.28	12	47
B, 726	GM1198_C10_304R4_038.fsa	679.462	11	58
B, 727	GM1198_C10_304R4_038.fsa	680.215	11	57
B, 728	GM1198_C10_304R4_038.fsa	680.86	15	36
B, 729	GM1198_C10_304R4_038.fsa	681.613	8	14
B, 730	GM1198_C10_304R4_038.fsa	682.688	15	47
B, 731	GM1198_C10_304R4_038.fsa	683.226	15	37
B, 732	GM1198_C10_304R4_038.fsa	683.979	13	48
B, 733	GM1198_C10_304R4_038.fsa	684.516	15	52
B, 734	GM1198_C10_304R4_038.fsa	685.807	11	34
B, 735	GM1198_C10_304R4_038.fsa	686.667	14	56
G, 1	GM1198_C10_304R4_038.fsa	595.988	11471	150375
Y, 1	GM1198_C10_304R4_038.fsa	595.663	8733	65751
Y, 2	GM1198_C10_304R4_038.fsa	597.287	9896	96271
O, 1	GM1198_C10_304R4_038.fsa	20	7277	69265
O, 2	GM1198_C10_304R4_038.fsa	40	6727	45542
O, 3	GM1198_C10_304R4_038.fsa	60	13497	66188
O, 4	GM1198_C10_304R4_038.fsa	80	8639	44851
O, 5	GM1198_C10_304R4_038.fsa	100	14001	67728
O, 6	GM1198_C10_304R4_038.fsa	114	15928	77642
O, 7	GM1198_C10_304R4_038.fsa	120	12736	63299
O, 8	GM1198_C10_304R4_038.fsa	140	10841	51106
O, 9	GM1198_C10_304R4_038.fsa	160	12113	57609
O, 10	GM1198_C10_304R4_038.fsa	180	15026	71418
O, 11	GM1198_C10_304R4_038.fsa	200	12286	57847
O, 12	GM1198_C10_304R4_038.fsa	214	12233	59853
O, 13	GM1198_C10_304R4_038.fsa	220	10071	49476
O, 14	GM1198_C10_304R4_038.fsa	240	14790	76904
O, 15	GM1198_C10_304R4_038.fsa	250	6911	36921
O, 16	GM1198_C10_304R4_038.fsa	260	10897	59740
O, 17	GM1198_C10_304R4_038.fsa	280	11414	67470
O, 18	GM1198_C10_304R4_038.fsa	300	11297	70480
O, 19	GM1198_C10_304R4_038.fsa	314	7203	46007
O, 20	GM1198_C10_304R4_038.fsa	320	7665	50865
O, 21	GM1198_C10_304R4_038.fsa	340	9351	65175
O, 22	GM1198_C10_304R4_038.fsa	360	7486	53842
O, 23	GM1198_C10_304R4_038.fsa	380	5118	39079
O, 24	GM1198_C10_304R4_038.fsa	400	7012	55842
O, 25	GM1198_C10_304R4_038.fsa	414	6532	54395
O, 26	GM1198_C10_304R4_038.fsa	420	6231	50814
O, 27	GM1198_C10_304R4_038.fsa	440	7392	63943
O, 28	GM1198_C10_304R4_038.fsa	460	8145	72100
O, 29	GM1198_C10_304R4_038.fsa	480	7882	70501
O, 30	GM1198_C10_304R4_038.fsa	500	3465	32130
O, 31	GM1198_C10_304R4_038.fsa	514	3753	35139
O, 32	GM1198_C10_304R4_038.fsa	520	8383	78212
O, 33	GM1198_C10_304R4_038.fsa	540	6811	65045
O, 34	GM1198_C10_304R4_038.fsa	560	4500	43467
O, 35	GM1198_C10_304R4_038.fsa	580	7122	65893
O, 36	GM1198_C10_304R4_038.fsa	595.988	1112	9912
O, 37	GM1198_C10_304R4_038.fsa	600	3706	44295

## Sheet: 304R5
Dye/Sample Peak	Sample File Name	Size	Height	Area in Point
B, 1	GM1198_C11_304R5_046.fsa		14	19
B, 2	GM1198_C11_304R5_046.fsa		7	21
B, 3	GM1198_C11_304R5_046.fsa		5	14
B, 4	GM1198_C11_304R5_046.fsa		11	18
B, 5	GM1198_C11_304R5_046.fsa		12	30
B, 6	GM1198_C11_304R5_046.fsa		6	33
B, 7	GM1198_C11_304R5_046.fsa		7	25
B, 8	GM1198_C11_304R5_046.fsa		17	34
B, 9	GM1198_C11_304R5_046.fsa		9	22
B, 10	GM1198_C11_304R5_046.fsa		8	26
B, 11	GM1198_C11_304R5_046.fsa		3	10
B, 12	GM1198_C11_304R5_046.fsa		10	25
B, 13	GM1198_C11_304R5_046.fsa		10	38
B, 14	GM1198_C11_304R5_046.fsa		18	55
B, 15	GM1198_C11_304R5_046.fsa		10	38
B, 16	GM1198_C11_304R5_046.fsa		12	41
B, 17	GM1198_C11_304R5_046.fsa		15	40
B, 18	GM1198_C11_304R5_046.fsa		10	18
B, 19	GM1198_C11_304R5_046.fsa		10	31
B, 20	GM1198_C11_304R5_046.fsa		9	27
B, 21	GM1198_C11_304R5_046.fsa		16	44
B, 22	GM1198_C11_304R5_046.fsa		10	39
B, 23	GM1198_C11_304R5_046.fsa		12	30
B, 24	GM1198_C11_304R5_046.fsa		12	35
B, 25	GM1198_C11_304R5_046.fsa		13	31
B, 26	GM1198_C11_304R5_046.fsa		10	39
B, 27	GM1198_C11_304R5_046.fsa		14	34
B, 28	GM1198_C11_304R5_046.fsa		11	49
B, 29	GM1198_C11_304R5_046.fsa		9	25
B, 30	GM1198_C11_304R5_046.fsa		12	39
B, 31	GM1198_C11_304R5_046.fsa		10	33
B, 32	GM1198_C11_304R5_046.fsa		12	35
B, 33	GM1198_C11_304R5_046.fsa		9	32
B, 34	GM1198_C11_304R5_046.fsa		16	35
B, 35	GM1198_C11_304R5_046.fsa		12	46
B, 36	GM1198_C11_304R5_046.fsa		12	51
B, 37	GM1198_C11_304R5_046.fsa		10	18
B, 38	GM1198_C11_304R5_046.fsa		7	31
B, 39	GM1198_C11_304R5_046.fsa		13	46
B, 40	GM1198_C11_304R5_046.fsa		14	61
B, 41	GM1198_C11_304R5_046.fsa		13	47
B, 42	GM1198_C11_304R5_046.fsa		14	40
B, 43	GM1198_C11_304R5_046.fsa		10	32
B, 44	GM1198_C11_304R5_046.fsa		11	43
B, 45	GM1198_C11_304R5_046.fsa		8	22
B, 46	GM1198_C11_304R5_046.fsa		11	36
B, 47	GM1198_C11_304R5_046.fsa		12	44
B, 48	GM1198_C11_304R5_046.fsa		8	22
B, 49	GM1198_C11_304R5_046.fsa		7	23
B, 50	GM1198_C11_304R5_046.fsa		233	1530
B, 51	GM1198_C11_304R5_046.fsa		12	30
B, 52	GM1198_C11_304R5_046.fsa		86	635
B, 53	GM1198_C11_304R5_046.fsa		21	91
B, 54	GM1198_C11_304R5_046.fsa		10	49
B, 55	GM1198_C11_304R5_046.fsa		11	32
B, 56	GM1198_C11_304R5_046.fsa		7	42
B, 57	GM1198_C11_304R5_046.fsa		14	55
B, 58	GM1198_C11_304R5_046.fsa		6	12
B, 59	GM1198_C11_304R5_046.fsa		7	28
B, 60	GM1198_C11_304R5_046.fsa		10	50
B, 61	GM1198_C11_304R5_046.fsa		7	15
B, 62	GM1198_C11_304R5_046.fsa		13	35
B, 63	GM1198_C11_304R5_046.fsa		7	14
B, 64	GM1198_C11_304R5_046.fsa		8	14
B, 65	GM1198_C11_304R5_046.fsa		12	43
B, 66	GM1198_C11_304R5_046.fsa		5	9
B, 67	GM1198_C11_304R5_046.fsa		9	20
B, 68	GM1198_C11_304R5_046.fsa		11	28
B, 69	GM1198_C11_304R5_046.fsa		9	20
B, 70	GM1198_C11_304R5_046.fsa		11	41
B, 71	GM1198_C11_304R5_046.fsa		10	43
B, 72	GM1198_C11_304R5_046.fsa		5	12
B, 73	GM1198_C11_304R5_046.fsa		9	20
B, 74	GM1198_C11_304R5_046.fsa		6	19
B, 75	GM1198_C11_304R5_046.fsa		11	31
B, 76	GM1198_C11_304R5_046.fsa		6	8
B, 77	GM1198_C11_304R5_046.fsa		6	12
B, 78	GM1198_C11_304R5_046.fsa		6	19
B, 79	GM1198_C11_304R5_046.fsa		6	17
B, 80	GM1198_C11_304R5_046.fsa		11	29
B, 81	GM1198_C11_304R5_046.fsa		39	195
B, 82	GM1198_C11_304R5_046.fsa		35	170
B, 83	GM1198_C11_304R5_046.fsa		33	205
B, 84	GM1198_C11_304R5_046.fsa		10	25
B, 85	GM1198_C11_304R5_046.fsa		7	22
B, 86	GM1198_C11_304R5_046.fsa		27	121
B, 87	GM1198_C11_304R5_046.fsa		13	37
B, 88	GM1198_C11_304R5_046.fsa		7	16
B, 89	GM1198_C11_304R5_046.fsa		7	17
B, 90	GM1198_C11_304R5_046.fsa		42	342
B, 91	GM1198_C11_304R5_046.fsa		20	140
B, 92	GM1198_C11_304R5_046.fsa		8	30
B, 93	GM1198_C11_304R5_046.fsa		11	17
B, 94	GM1198_C11_304R5_046.fsa		12	46
B, 95	GM1198_C11_304R5_046.fsa		46	383
B, 96	GM1198_C11_304R5_046.fsa		15	51
B, 97	GM1198_C11_304R5_046.fsa		11	27
B, 98	GM1198_C11_304R5_046.fsa		14	49
B, 99	GM1198_C11_304R5_046.fsa		11	36
B, 100	GM1198_C11_304R5_046.fsa		8	21
B, 101	GM1198_C11_304R5_046.fsa		5	11
B, 102	GM1198_C11_304R5_046.fsa		25	158
B, 103	GM1198_C11_304R5_046.fsa		19	115
B, 104	GM1198_C11_304R5_046.fsa		18	49
B, 105	GM1198_C11_304R5_046.fsa		6	19
B, 106	GM1198_C11_304R5_046.fsa		22	64
B, 107	GM1198_C11_304R5_046.fsa		17	55
B, 108	GM1198_C11_304R5_046.fsa		10	20
B, 109	GM1198_C11_304R5_046.fsa		32	159
B, 110	GM1198_C11_304R5_046.fsa		17	70
B, 111	GM1198_C11_304R5_046.fsa		383	2945
B, 112	GM1198_C11_304R5_046.fsa		150	992
B, 113	GM1198_C11_304R5_046.fsa		197	1352
B, 114	GM1198_C11_304R5_046.fsa		301	1670
B, 115	GM1198_C11_304R5_046.fsa		174	990
B, 116	GM1198_C11_304R5_046.fsa		6	11
B, 117	GM1198_C11_304R5_046.fsa		16	78
B, 118	GM1198_C11_304R5_046.fsa	0.8759	85	489
B, 119	GM1198_C11_304R5_046.fsa	3.0657	75	465
B, 120	GM1198_C11_304R5_046.fsa	4.6715	21	92
B, 121	GM1198_C11_304R5_046.fsa	5.8394	16	90
B, 122	GM1198_C11_304R5_046.fsa	7.5912	15	29
B, 123	GM1198_C11_304R5_046.fsa	11.5329	46	214
B, 124	GM1198_C11_304R5_046.fsa	12.8467	89	376
B, 125	GM1198_C11_304R5_046.fsa	14.8905	19	66
B, 126	GM1198_C11_304R5_046.fsa	15.4745	9	10
B, 127	GM1198_C11_304R5_046.fsa	16.9343	44	205
B, 128	GM1198_C11_304R5_046.fsa	18.6861	60	252
B, 129	GM1198_C11_304R5_046.fsa	20.3385	590	3000
B, 130	GM1198_C11_304R5_046.fsa	22.0073	305	1747
B, 131	GM1198_C11_304R5_046.fsa	23.3145	306	1782
B, 132	GM1198_C11_304R5_046.fsa	24.4387	33	168
B, 133	GM1198_C11_304R5_046.fsa	25.073	24	112
B, 134	GM1198_C11_304R5_046.fsa	27.0951	124	459
B, 135	GM1198_C11_304R5_046.fsa	28.9099	6307	30450
B, 136	GM1198_C11_304R5_046.fsa	30.677	1950	10312
B, 137	GM1198_C11_304R5_046.fsa	31.8295	509	2284
B, 138	GM1198_C11_304R5_046.fsa	33.1024	1632	7312
B, 139	GM1198_C11_304R5_046.fsa	34.7617	365	1630
B, 140	GM1198_C11_304R5_046.fsa	35.9787	1529	7602
B, 141	GM1198_C11_304R5_046.fsa	37.4353	424	1765
B, 142	GM1198_C11_304R5_046.fsa	38.8589	578	2245
B, 143	GM1198_C11_304R5_046.fsa	40.4602	271	1615
B, 144	GM1198_C11_304R5_046.fsa	41.6021	15	42
B, 145	GM1198_C11_304R5_046.fsa	42.3941	15	30
B, 146	GM1198_C11_304R5_046.fsa	43.6271	138	723
B, 147	GM1198_C11_304R5_046.fsa	44.7359	526	3057
B, 148	GM1198_C11_304R5_046.fsa	46.487	367	1970
B, 149	GM1198_C11_304R5_046.fsa	47.9969	18	91
B, 150	GM1198_C11_304R5_046.fsa	50.0141	96	698
B, 151	GM1198_C11_304R5_046.fsa	51.4781	172	1443
B, 152	GM1198_C11_304R5_046.fsa	54.8582	472	4546
B, 153	GM1198_C11_304R5_046.fsa	55.6634	252	1321
B, 154	GM1198_C11_304R5_046.fsa	56.6624	520	1713
B, 155	GM1198_C11_304R5_046.fsa	57.5546	632	2273
B, 156	GM1198_C11_304R5_046.fsa	58.2442	256	917
B, 157	GM1198_C11_304R5_046.fsa	59.1251	703	2749
B, 158	GM1198_C11_304R5_046.fsa	60.5376	258	988
B, 159	GM1198_C11_304R5_046.fsa	61.6114	193	752
B, 160	GM1198_C11_304R5_046.fsa	62.6833	20	56
B, 161	GM1198_C11_304R5_046.fsa	63.6464	23	95
B, 162	GM1198_C11_304R5_046.fsa	64.9281	470	2112
B, 163	GM1198_C11_304R5_046.fsa	66.1006	140	620
B, 164	GM1198_C11_304R5_046.fsa	66.952	254	1205
B, 165	GM1198_C11_304R5_046.fsa	68.1206	365	1660
B, 166	GM1198_C11_304R5_046.fsa	69.4989	135	572
B, 167	GM1198_C11_304R5_046.fsa	70.7685	626	3062
B, 168	GM1198_C11_304R5_046.fsa	72.0354	519	2650
B, 169	GM1198_C11_304R5_046.fsa	72.9839	319	1462
B, 170	GM1198_C11_304R5_046.fsa	74.4565	181	818
B, 171	GM1198_C11_304R5_046.fsa	75.8208	267	1162
B, 172	GM1198_C11_304R5_046.fsa	77.1821	642	2798
B, 173	GM1198_C11_304R5_046.fsa	78.3316	81	289
B, 174	GM1198_C11_304R5_046.fsa	79.1664	908	4011
B, 175	GM1198_C11_304R5_046.fsa	80.3015	181	789
B, 176	GM1198_C11_304R5_046.fsa	81.1046	1387	6693
B, 177	GM1198_C11_304R5_046.fsa	83.1066	403	1837
B, 178	GM1198_C11_304R5_046.fsa	83.8055	150	672
B, 179	GM1198_C11_304R5_046.fsa	85.0011	748	3441
B, 180	GM1198_C11_304R5_046.fsa	85.896	107	476
B, 181	GM1198_C11_304R5_046.fsa	87.1858	1980	8907
B, 182	GM1198_C11_304R5_046.fsa	88.3734	60	229
B, 183	GM1198_C11_304R5_046.fsa	89.3608	1233	5594
B, 184	GM1198_C11_304R5_046.fsa	90.4448	137	546
B, 185	GM1198_C11_304R5_046.fsa	91.4282	2335	10901
B, 186	GM1198_C11_304R5_046.fsa	92.6058	45	131
B, 187	GM1198_C11_304R5_046.fsa	93.585	1541	7198
B, 188	GM1198_C11_304R5_046.fsa	94.6598	199	761
B, 189	GM1198_C11_304R5_046.fsa	95.9272	1538	6759
B, 190	GM1198_C11_304R5_046.fsa	96.9971	143	482
B, 191	GM1198_C11_304R5_046.fsa	97.8707	1284	5617
B, 192	GM1198_C11_304R5_046.fsa	98.9365	143	615
B, 193	GM1198_C11_304R5_046.fsa	99.8068	2303	10707
B, 194	GM1198_C11_304R5_046.fsa	100.999	90	309
B, 195	GM1198_C11_304R5_046.fsa	101.896	1325	5816
B, 196	GM1198_C11_304R5_046.fsa	102.988	143	442
B, 197	GM1198_C11_304R5_046.fsa	103.978	459	1893
B, 198	GM1198_C11_304R5_046.fsa	105.063	183	678
B, 199	GM1198_C11_304R5_046.fsa	106.145	1094	4823
B, 200	GM1198_C11_304R5_046.fsa	107.223	345	1421
B, 201	GM1198_C11_304R5_046.fsa	108.492	724	3315
B, 202	GM1198_C11_304R5_046.fsa	109.368	222	931
B, 203	GM1198_C11_304R5_046.fsa	110.726	1329	6168
B, 204	GM1198_C11_304R5_046.fsa	111.596	439	1973
B, 205	GM1198_C11_304R5_046.fsa	112.752	76	367
B, 206	GM1198_C11_304R5_046.fsa	113.904	243	890
B, 207	GM1198_C11_304R5_046.fsa	114.93	2371	10335
B, 208	GM1198_C11_304R5_046.fsa	115.951	508	2034
B, 209	GM1198_C11_304R5_046.fsa	116.783	436	1651
B, 210	GM1198_C11_304R5_046.fsa	117.521	77	208
B, 211	GM1198_C11_304R5_046.fsa	118.257	302	1080
B, 212	GM1198_C11_304R5_046.fsa	119.267	132	553
B, 213	GM1198_C11_304R5_046.fsa	120.275	99	376
B, 214	GM1198_C11_304R5_046.fsa	121.377	203	819
B, 215	GM1198_C11_304R5_046.fsa	122.48	678	2941
B, 216	GM1198_C11_304R5_046.fsa	123.582	210	899
B, 217	GM1198_C11_304R5_046.fsa	124.778	1120	4616
B, 218	GM1198_C11_304R5_046.fsa	125.882	721	3027
B, 219	GM1198_C11_304R5_046.fsa	126.894	1044	4310
B, 220	GM1198_C11_304R5_046.fsa	127.907	458	1801
B, 221	GM1198_C11_304R5_046.fsa	128.92	727	3004
B, 222	GM1198_C11_304R5_046.fsa	129.841	952	4042
B, 223	GM1198_C11_304R5_046.fsa	130.855	1441	6242
B, 224	GM1198_C11_304R5_046.fsa	131.87	628	2511
B, 225	GM1198_C11_304R5_046.fsa	132.608	1120	5125
B, 226	GM1198_C11_304R5_046.fsa	133.715	409	1597
B, 227	GM1198_C11_304R5_046.fsa	134.731	363	1523
B, 228	GM1198_C11_304R5_046.fsa	135.839	179	698
B, 229	GM1198_C11_304R5_046.fsa	136.856	525	2311
B, 230	GM1198_C11_304R5_046.fsa	137.965	549	2375
B, 231	GM1198_C11_304R5_046.fsa	138.982	385	1797
B, 232	GM1198_C11_304R5_046.fsa	139.815	687	3047
B, 233	GM1198_C11_304R5_046.fsa	140.847	296	1219
B, 234	GM1198_C11_304R5_046.fsa	141.976	192	775
B, 235	GM1198_C11_304R5_046.fsa	143.011	203	803
B, 236	GM1198_C11_304R5_046.fsa	144.139	669	2860
B, 237	GM1198_C11_304R5_046.fsa	145.173	423	1738
B, 238	GM1198_C11_304R5_046.fsa	146.019	189	721
B, 239	GM1198_C11_304R5_046.fsa	147.053	213	834
B, 240	GM1198_C11_304R5_046.fsa	147.898	481	2004
B, 241	GM1198_C11_304R5_046.fsa	149.119	122	501
B, 242	GM1198_C11_304R5_046.fsa	150.34	315	1141
B, 243	GM1198_C11_304R5_046.fsa	151.373	1583	7003
B, 244	GM1198_C11_304R5_046.fsa	152.499	178	734
B, 245	GM1198_C11_304R5_046.fsa	153.343	129	460
B, 246	GM1198_C11_304R5_046.fsa	154.469	1236	5327
B, 247	GM1198_C11_304R5_046.fsa	155.501	1611	6981
B, 248	GM1198_C11_304R5_046.fsa	156.72	270	1120
B, 249	GM1198_C11_304R5_046.fsa	157.751	250	941
B, 250	GM1198_C11_304R5_046.fsa	158.876	769	3363
B, 251	GM1198_C11_304R5_046.fsa	159.906	328	1469
B, 252	GM1198_C11_304R5_046.fsa	160.827	718	3256
B, 253	GM1198_C11_304R5_046.fsa	161.655	162	664
B, 254	GM1198_C11_304R5_046.fsa	162.94	837	3690
B, 255	GM1198_C11_304R5_046.fsa	163.949	111	409
B, 256	GM1198_C11_304R5_046.fsa	164.958	602	2503
B, 257	GM1198_C11_304R5_046.fsa	165.965	301	1179
B, 258	GM1198_C11_304R5_046.fsa	166.881	391	1765
B, 259	GM1198_C11_304R5_046.fsa	167.704	934	4043
B, 260	GM1198_C11_304R5_046.fsa	168.802	1718	7655
B, 261	GM1198_C11_304R5_046.fsa	169.989	345	1408
B, 262	GM1198_C11_304R5_046.fsa	170.902	175	695
B, 263	GM1198_C11_304R5_046.fsa	171.723	1008	4510
B, 264	GM1198_C11_304R5_046.fsa	172.909	616	2631
B, 265	GM1198_C11_304R5_046.fsa	173.82	47	173
B, 266	GM1198_C11_304R5_046.fsa	174.639	1097	5046
B, 267	GM1198_C11_304R5_046.fsa	175.731	917	4083
B, 268	GM1198_C11_304R5_046.fsa	176.55	66	252
B, 269	GM1198_C11_304R5_046.fsa	177.549	473	1936
B, 270	GM1198_C11_304R5_046.fsa	178.911	267	1280
B, 271	GM1198_C11_304R5_046.fsa	179.728	67	372
B, 272	GM1198_C11_304R5_046.fsa	180.275	8	19
B, 273	GM1198_C11_304R5_046.fsa	181.01	290	1274
B, 274	GM1198_C11_304R5_046.fsa	182.018	150	617
B, 275	GM1198_C11_304R5_046.fsa	182.935	60	212
B, 276	GM1198_C11_304R5_046.fsa	184.035	560	2520
B, 277	GM1198_C11_304R5_046.fsa	185.042	247	1074
B, 278	GM1198_C11_304R5_046.fsa	186.141	733	3322
B, 279	GM1198_C11_304R5_046.fsa	187.147	478	2144
B, 280	GM1198_C11_304R5_046.fsa	188.427	196	830
B, 281	GM1198_C11_304R5_046.fsa	189.34	928	4229
B, 282	GM1198_C11_304R5_046.fsa	190.528	188	789
B, 283	GM1198_C11_304R5_046.fsa	191.623	868	3779
B, 284	GM1198_C11_304R5_046.fsa	192.718	1003	4622
B, 285	GM1198_C11_304R5_046.fsa	193.447	177	716
B, 286	GM1198_C11_304R5_046.fsa	194.359	889	3912
B, 287	GM1198_C11_304R5_046.fsa	195.452	332	1327
B, 288	GM1198_C11_304R5_046.fsa	196.453	262	1038
B, 289	GM1198_C11_304R5_046.fsa	197.636	2380	10867
B, 290	GM1198_C11_304R5_046.fsa	198.728	809	3475
B, 291	GM1198_C11_304R5_046.fsa	199.818	640	2867
B, 292	GM1198_C11_304R5_046.fsa	200.986	811	3594
B, 293	GM1198_C11_304R5_046.fsa	201.973	1382	6450
B, 294	GM1198_C11_304R5_046.fsa	203.049	105	401
B, 295	GM1198_C11_304R5_046.fsa	203.946	257	1087
B, 296	GM1198_C11_304R5_046.fsa	205.023	622	2882
B, 297	GM1198_C11_304R5_046.fsa	206.01	1082	4969
B, 298	GM1198_C11_304R5_046.fsa	207.087	155	773
B, 299	GM1198_C11_304R5_046.fsa	207.984	1217	5900
B, 300	GM1198_C11_304R5_046.fsa	209.061	828	3969
B, 301	GM1198_C11_304R5_046.fsa	209.959	207	940
B, 302	GM1198_C11_304R5_046.fsa	211.126	387	1739
B, 303	GM1198_C11_304R5_046.fsa	211.934	114	435
B, 304	GM1198_C11_304R5_046.fsa	213.102	455	2239
B, 305	GM1198_C11_304R5_046.fsa	213.91	238	1272
B, 306	GM1198_C11_304R5_046.fsa	215.001	843	4115
B, 307	GM1198_C11_304R5_046.fsa	215.911	104	470
B, 308	GM1198_C11_304R5_046.fsa	217.093	382	1819
B, 309	GM1198_C11_304R5_046.fsa	218.184	124	492
B, 310	GM1198_C11_304R5_046.fsa	219.274	613	3070
B, 311	GM1198_C11_304R5_046.fsa	220.353	892	4458
B, 312	GM1198_C11_304R5_046.fsa	221.412	386	1860
B, 313	GM1198_C11_304R5_046.fsa	222.294	139	630
B, 314	GM1198_C11_304R5_046.fsa	223.441	189	762
B, 315	GM1198_C11_304R5_046.fsa	224.411	809	3705
B, 316	GM1198_C11_304R5_046.fsa	225.381	190	745
B, 317	GM1198_C11_304R5_046.fsa	226.263	682	3123
B, 318	GM1198_C11_304R5_046.fsa	227.321	229	979
B, 319	GM1198_C11_304R5_046.fsa	228.29	192	820
B, 320	GM1198_C11_304R5_046.fsa	229.347	152	590
B, 321	GM1198_C11_304R5_046.fsa	230.404	602	2930
B, 322	GM1198_C11_304R5_046.fsa	231.461	172	722
B, 323	GM1198_C11_304R5_046.fsa	232.43	413	1925
B, 324	GM1198_C11_304R5_046.fsa	233.487	393	1813
B, 325	GM1198_C11_304R5_046.fsa	234.367	251	1101
B, 326	GM1198_C11_304R5_046.fsa	235.512	615	3014
B, 327	GM1198_C11_304R5_046.fsa	236.48	2455	12420
B, 328	GM1198_C11_304R5_046.fsa	237.624	85	335
B, 329	GM1198_C11_304R5_046.fsa	238.504	1882	9872
B, 330	GM1198_C11_304R5_046.fsa	239.56	507	2440
B, 331	GM1198_C11_304R5_046.fsa	240.823	49	182
B, 332	GM1198_C11_304R5_046.fsa	241.827	1317	6733
B, 333	GM1198_C11_304R5_046.fsa	242.921	1403	7113
B, 334	GM1198_C11_304R5_046.fsa	244.014	225	1014
B, 335	GM1198_C11_304R5_046.fsa	244.742	122	559
B, 336	GM1198_C11_304R5_046.fsa	245.651	1243	6327
B, 337	GM1198_C11_304R5_046.fsa	246.74	904	4531
B, 338	GM1198_C11_304R5_046.fsa	248.009	36	183
B, 339	GM1198_C11_304R5_046.fsa	248.824	1841	9606
B, 340	GM1198_C11_304R5_046.fsa	249.91	454	2345
B, 341	GM1198_C11_304R5_046.fsa	250.964	745	3810
B, 342	GM1198_C11_304R5_046.fsa	252.102	242	1100
B, 343	GM1198_C11_304R5_046.fsa	253.063	839	4514
B, 344	GM1198_C11_304R5_046.fsa	253.935	374	1826
B, 345	GM1198_C11_304R5_046.fsa	254.979	372	1803
B, 346	GM1198_C11_304R5_046.fsa	255.935	378	1879
B, 347	GM1198_C11_304R5_046.fsa	256.976	153	708
B, 348	GM1198_C11_304R5_046.fsa	258.014	1955	10684
B, 349	GM1198_C11_304R5_046.fsa	259.051	117	479
B, 350	GM1198_C11_304R5_046.fsa	260	260	1205
B, 351	GM1198_C11_304R5_046.fsa	261.056	438	2146
B, 352	GM1198_C11_304R5_046.fsa	262.113	605	3140
B, 353	GM1198_C11_304R5_046.fsa	263.257	204	971
B, 354	GM1198_C11_304R5_046.fsa	264.313	1673	9310
B, 355	GM1198_C11_304R5_046.fsa	265.37	480	2482
B, 356	GM1198_C11_304R5_046.fsa	266.427	426	2010
B, 357	GM1198_C11_304R5_046.fsa	267.484	1717	9311
B, 358	GM1198_C11_304R5_046.fsa	268.453	400	1944
B, 359	GM1198_C11_304R5_046.fsa	269.598	760	3735
B, 360	GM1198_C11_304R5_046.fsa	270.567	184	761
B, 361	GM1198_C11_304R5_046.fsa	271.536	304	1371
B, 362	GM1198_C11_304R5_046.fsa	272.418	151	597
B, 363	GM1198_C11_304R5_046.fsa	273.299	104	356
B, 364	GM1198_C11_304R5_046.fsa	274.533	358	2040
B, 365	GM1198_C11_304R5_046.fsa	275.415	149	795
B, 366	GM1198_C11_304R5_046.fsa	276.208	190	934
B, 367	GM1198_C11_304R5_046.fsa	277.442	479	2491
B, 368	GM1198_C11_304R5_046.fsa	278.501	94	399
B, 369	GM1198_C11_304R5_046.fsa	279.471	168	908
B, 370	GM1198_C11_304R5_046.fsa	280.437	2127	12938
B, 371	GM1198_C11_304R5_046.fsa	281.485	182	1033
B, 372	GM1198_C11_304R5_046.fsa	282.708	89	460
B, 373	GM1198_C11_304R5_046.fsa	283.755	1871	11414
B, 374	GM1198_C11_304R5_046.fsa	284.801	357	2212
B, 375	GM1198_C11_304R5_046.fsa	285.847	64	246
B, 376	GM1198_C11_304R5_046.fsa	286.98	1555	9355
B, 377	GM1198_C11_304R5_046.fsa	287.938	199	1077
B, 378	GM1198_C11_304R5_046.fsa	288.808	119	497
B, 379	GM1198_C11_304R5_046.fsa	289.939	730	4136
B, 380	GM1198_C11_304R5_046.fsa	290.895	828	4807
B, 381	GM1198_C11_304R5_046.fsa	292.024	172	767
B, 382	GM1198_C11_304R5_046.fsa	293.067	692	3911
B, 383	GM1198_C11_304R5_046.fsa	294.022	521	2968
B, 384	GM1198_C11_304R5_046.fsa	295.149	130	612
B, 385	GM1198_C11_304R5_046.fsa	296.103	114	544
B, 386	GM1198_C11_304R5_046.fsa	297.143	204	1051
B, 387	GM1198_C11_304R5_046.fsa	298.182	173	824
B, 388	GM1198_C11_304R5_046.fsa	299.048	185	864
B, 389	GM1198_C11_304R5_046.fsa	300.085	290	1522
B, 390	GM1198_C11_304R5_046.fsa	301.107	1289	7887
B, 391	GM1198_C11_304R5_046.fsa	302.045	324	1767
B, 392	GM1198_C11_304R5_046.fsa	303.071	196	915
B, 393	GM1198_C11_304R5_046.fsa	303.928	341	1714
B, 394	GM1198_C11_304R5_046.fsa	304.873	168	761
B, 395	GM1198_C11_304R5_046.fsa	306.079	102	444
B, 396	GM1198_C11_304R5_046.fsa	307.115	172	841
B, 397	GM1198_C11_304R5_046.fsa	307.98	569	3401
B, 398	GM1198_C11_304R5_046.fsa	309.108	635	3683
B, 399	GM1198_C11_304R5_046.fsa	309.89	33	123
B, 400	GM1198_C11_304R5_046.fsa	310.848	460	2587
B, 401	GM1198_C11_304R5_046.fsa	311.809	32	85
B, 402	GM1198_C11_304R5_046.fsa	312.772	72	375
B, 403	GM1198_C11_304R5_046.fsa	313.912	142	854
B, 404	GM1198_C11_304R5_046.fsa	314.998	1225	8200
B, 405	GM1198_C11_304R5_046.fsa	316.178	32	174
B, 406	GM1198_C11_304R5_046.fsa	317.269	50	212
B, 407	GM1198_C11_304R5_046.fsa	318.452	401	2328
B, 408	GM1198_C11_304R5_046.fsa	319.544	231	1259
B, 409	GM1198_C11_304R5_046.fsa	320.618	414	2335
B, 410	GM1198_C11_304R5_046.fsa	321.763	214	1340
B, 411	GM1198_C11_304R5_046.fsa	322.555	1043	7093
B, 412	GM1198_C11_304R5_046.fsa	323.697	718	4674
B, 413	GM1198_C11_304R5_046.fsa	324.663	18	64
B, 414	GM1198_C11_304R5_046.fsa	325.626	73	304
B, 415	GM1198_C11_304R5_046.fsa	326.675	196	994
B, 416	GM1198_C11_304R5_046.fsa	327.723	222	1197
B, 417	GM1198_C11_304R5_046.fsa	328.769	280	1627
B, 418	GM1198_C11_304R5_046.fsa	329.64	202	1052
B, 419	GM1198_C11_304R5_046.fsa	330.683	186	852
B, 420	GM1198_C11_304R5_046.fsa	331.725	533	3114
B, 421	GM1198_C11_304R5_046.fsa	332.765	110	530
B, 422	GM1198_C11_304R5_046.fsa	333.63	489	3121
B, 423	GM1198_C11_304R5_046.fsa	334.667	103	464
B, 424	GM1198_C11_304R5_046.fsa	335.703	134	684
B, 425	GM1198_C11_304R5_046.fsa	336.65	39	139
B, 426	GM1198_C11_304R5_046.fsa	337.769	486	2968
B, 427	GM1198_C11_304R5_046.fsa	338.8	53	191
B, 428	GM1198_C11_304R5_046.fsa	339.657	327	1974
B, 429	GM1198_C11_304R5_046.fsa	340.702	187	922
B, 430	GM1198_C11_304R5_046.fsa	341.754	110	596
B, 431	GM1198_C11_304R5_046.fsa	342.807	12	30
B, 432	GM1198_C11_304R5_046.fsa	343.772	1117	7853
B, 433	GM1198_C11_304R5_046.fsa	344.825	36	159
B, 434	GM1198_C11_304R5_046.fsa	345.789	281	1759
B, 435	GM1198_C11_304R5_046.fsa	346.842	768	5361
B, 436	GM1198_C11_304R5_046.fsa	347.807	176	1129
B, 437	GM1198_C11_304R5_046.fsa	348.86	93	570
B, 438	GM1198_C11_304R5_046.fsa	349.825	425	2989
B, 439	GM1198_C11_304R5_046.fsa	350.877	229	1409
B, 440	GM1198_C11_304R5_046.fsa	351.93	87	392
B, 441	GM1198_C11_304R5_046.fsa	352.895	18	63
B, 442	GM1198_C11_304R5_046.fsa	353.947	87	538
B, 443	GM1198_C11_304R5_046.fsa	354.912	99	567
B, 444	GM1198_C11_304R5_046.fsa	356.053	30	112
B, 445	GM1198_C11_304R5_046.fsa	357.807	1030	7659
B, 446	GM1198_C11_304R5_046.fsa	358.86	578	4268
B, 447	GM1198_C11_304R5_046.fsa	359.825	127	779
B, 448	GM1198_C11_304R5_046.fsa	360.954	127	649
B, 449	GM1198_C11_304R5_046.fsa	361.822	30	100
B, 450	GM1198_C11_304R5_046.fsa	362.864	163	984
B, 451	GM1198_C11_304R5_046.fsa	363.993	34	144
B, 452	GM1198_C11_304R5_046.fsa	364.948	87	518
B, 453	GM1198_C11_304R5_046.fsa	365.991	67	371
B, 454	GM1198_C11_304R5_046.fsa	367.033	680	4929
B, 455	GM1198_C11_304R5_046.fsa	368.163	35	153
B, 456	GM1198_C11_304R5_046.fsa	369.206	101	507
B, 457	GM1198_C11_304R5_046.fsa	370.163	149	887
B, 458	GM1198_C11_304R5_046.fsa	371.033	103	730
B, 459	GM1198_C11_304R5_046.fsa	372.076	239	1577
B, 460	GM1198_C11_304R5_046.fsa	373.12	114	631
B, 461	GM1198_C11_304R5_046.fsa	373.991	98	587
B, 462	GM1198_C11_304R5_046.fsa	375.035	115	570
B, 463	GM1198_C11_304R5_046.fsa	375.993	20	53
B, 464	GM1198_C11_304R5_046.fsa	377.125	16	58
B, 465	GM1198_C11_304R5_046.fsa	377.996	88	435
B, 466	GM1198_C11_304R5_046.fsa	378.954	335	2295
B, 467	GM1198_C11_304R5_046.fsa	379.913	72	332
B, 468	GM1198_C11_304R5_046.fsa	380.709	51	225
B, 469	GM1198_C11_304R5_046.fsa	381.771	158	871
B, 470	GM1198_C11_304R5_046.fsa	382.834	383	2699
B, 471	GM1198_C11_304R5_046.fsa	383.896	14	40
B, 472	GM1198_C11_304R5_046.fsa	385.047	96	562
B, 473	GM1198_C11_304R5_046.fsa	386.11	37	146
B, 474	GM1198_C11_304R5_046.fsa	386.995	205	1274
B, 475	GM1198_C11_304R5_046.fsa	388.057	40	150
B, 476	GM1198_C11_304R5_046.fsa	389.207	329	2254
B, 477	GM1198_C11_304R5_046.fsa	390.181	120	820
B, 478	GM1198_C11_304R5_046.fsa	391.154	270	2051
B, 479	GM1198_C11_304R5_046.fsa	392.039	184	1242
B, 480	GM1198_C11_304R5_046.fsa	393.278	95	527
B, 481	GM1198_C11_304R5_046.fsa	394.251	49	226
B, 482	GM1198_C11_304R5_046.fsa	395.312	662	5210
B, 483	GM1198_C11_304R5_046.fsa	396.285	55	284
B, 484	GM1198_C11_304R5_046.fsa	397.435	278	1885
B, 485	GM1198_C11_304R5_046.fsa	398.497	158	1076
B, 486	GM1198_C11_304R5_046.fsa	399.469	122	746
B, 487	GM1198_C11_304R5_046.fsa	400.346	24	95
B, 488	GM1198_C11_304R5_046.fsa	401.383	139	793
B, 489	GM1198_C11_304R5_046.fsa	402.335	182	1247
B, 490	GM1198_C11_304R5_046.fsa	403.548	301	2057
B, 491	GM1198_C11_304R5_046.fsa	404.415	33	121
B, 492	GM1198_C11_304R5_046.fsa	405.369	143	874
B, 493	GM1198_C11_304R5_046.fsa	406.411	464	3632
B, 494	GM1198_C11_304R5_046.fsa	407.455	155	925
B, 495	GM1198_C11_304R5_046.fsa	408.499	415	3082
B, 496	GM1198_C11_304R5_046.fsa	410.242	52	238
B, 497	GM1198_C11_304R5_046.fsa	411.29	127	844
B, 498	GM1198_C11_304R5_046.fsa	412.338	376	2748
B, 499	GM1198_C11_304R5_046.fsa	413.125	8	14
B, 500	GM1198_C11_304R5_046.fsa	413.475	5	9
B, 501	GM1198_C11_304R5_046.fsa	414.268	73	371
B, 502	GM1198_C11_304R5_046.fsa	415.251	108	578
B, 503	GM1198_C11_304R5_046.fsa	416.414	257	1782
B, 504	GM1198_C11_304R5_046.fsa	417.488	137	851
B, 505	GM1198_C11_304R5_046.fsa	418.564	31	115
B, 506	GM1198_C11_304R5_046.fsa	419.641	103	669
B, 507	GM1198_C11_304R5_046.fsa	420.442	473	3671
B, 508	GM1198_C11_304R5_046.fsa	421.505	28	75
B, 509	GM1198_C11_304R5_046.fsa	422.478	216	1677
B, 510	GM1198_C11_304R5_046.fsa	423.363	182	1347
B, 511	GM1198_C11_304R5_046.fsa	424.337	381	2683
B, 512	GM1198_C11_304R5_046.fsa	425.222	2	4
B, 513	GM1198_C11_304R5_046.fsa	426.372	267	1944
B, 514	GM1198_C11_304R5_046.fsa	427.346	8	26
B, 515	GM1198_C11_304R5_046.fsa	428.408	76	369
B, 516	GM1198_C11_304R5_046.fsa	429.469	13	26
B, 517	GM1198_C11_304R5_046.fsa	430.443	374	2617
B, 518	GM1198_C11_304R5_046.fsa	431.593	151	902
B, 519	GM1198_C11_304R5_046.fsa	432.655	454	3665
B, 520	GM1198_C11_304R5_046.fsa	433.806	103	611
B, 521	GM1198_C11_304R5_046.fsa	434.868	64	309
B, 522	GM1198_C11_304R5_046.fsa	435.841	224	1801
B, 523	GM1198_C11_304R5_046.fsa	436.814	272	2039
B, 524	GM1198_C11_304R5_046.fsa	437.876	80	544
B, 525	GM1198_C11_304R5_046.fsa	438.673	117	844
B, 526	GM1198_C11_304R5_046.fsa	439.558	398	3077
B, 527	GM1198_C11_304R5_046.fsa	441.524	185	1500
B, 528	GM1198_C11_304R5_046.fsa	443.049	2	2
B, 529	GM1198_C11_304R5_046.fsa	443.677	5	13
B, 530	GM1198_C11_304R5_046.fsa	444.575	184	1318
B, 531	GM1198_C11_304R5_046.fsa	445.563	171	1369
B, 532	GM1198_C11_304R5_046.fsa	446.552	303	2923
B, 533	GM1198_C11_304R5_046.fsa	447.631	513	4415
B, 534	GM1198_C11_304R5_046.fsa	449.522	582	4666
B, 535	GM1198_C11_304R5_046.fsa	451.414	610	5162
B, 536	GM1198_C11_304R5_046.fsa	453.399	641	5563
B, 537	GM1198_C11_304R5_046.fsa	455.476	110	1021
B, 538	GM1198_C11_304R5_046.fsa	456.47	22	54
B, 539	GM1198_C11_304R5_046.fsa	457.465	61	300
B, 540	GM1198_C11_304R5_046.fsa	458.279	3	3
B, 541	GM1198_C11_304R5_046.fsa	458.642	1	1
B, 542	GM1198_C11_304R5_046.fsa	459.366	133	841
B, 543	GM1198_C11_304R5_046.fsa	460.18	26	101
B, 544	GM1198_C11_304R5_046.fsa	461.257	267	2274
B, 545	GM1198_C11_304R5_046.fsa	462.156	68	322
B, 546	GM1198_C11_304R5_046.fsa	463.416	327	4222
B, 547	GM1198_C11_304R5_046.fsa	465.128	9	32
B, 548	GM1198_C11_304R5_046.fsa	466.21	148	1011
B, 549	GM1198_C11_304R5_046.fsa	467.383	249	2028
B, 550	GM1198_C11_304R5_046.fsa	468.287	91	597
B, 551	GM1198_C11_304R5_046.fsa	469.462	33	159
B, 552	GM1198_C11_304R5_046.fsa	470.367	119	1069
B, 553	GM1198_C11_304R5_046.fsa	471.363	149	1152
B, 554	GM1198_C11_304R5_046.fsa	472.269	7	11
B, 555	GM1198_C11_304R5_046.fsa	472.632	2	2
B, 556	GM1198_C11_304R5_046.fsa	473.358	13	24
B, 557	GM1198_C11_304R5_046.fsa	475.356	303	3182
B, 558	GM1198_C11_304R5_046.fsa	476.265	100	704
B, 559	GM1198_C11_304R5_046.fsa	477.266	75	516
B, 560	GM1198_C11_304R5_046.fsa	478.541	5	15
B, 561	GM1198_C11_304R5_046.fsa	479.362	91	566
B, 562	GM1198_C11_304R5_046.fsa	480.554	43	179
B, 563	GM1198_C11_304R5_046.fsa	481.385	38	183
B, 564	GM1198_C11_304R5_046.fsa	482.587	166	1281
B, 565	GM1198_C11_304R5_046.fsa	483.42	357	3539
B, 566	GM1198_C11_304R5_046.fsa	484.346	199	1484
B, 567	GM1198_C11_304R5_046.fsa	486.106	10	14
B, 568	GM1198_C11_304R5_046.fsa	487.22	160	876
B, 569	GM1198_C11_304R5_046.fsa	488.334	103	506
B, 570	GM1198_C11_304R5_046.fsa	489.449	81	441
B, 571	GM1198_C11_304R5_046.fsa	490.473	248	1761
B, 572	GM1198_C11_304R5_046.fsa	491.497	584	5515
B, 573	GM1198_C11_304R5_046.fsa	493.361	116	621
B, 574	GM1198_C11_304R5_046.fsa	495.321	20	75
B, 575	GM1198_C11_304R5_046.fsa	496.442	201	1507
B, 576	GM1198_C11_304R5_046.fsa	497.284	386	3761
B, 577	GM1198_C11_304R5_046.fsa	499.25	375	3028
B, 578	GM1198_C11_304R5_046.fsa	501.199	924	8347
B, 579	GM1198_C11_304R5_046.fsa	503.326	268	2200
B, 580	GM1198_C11_304R5_046.fsa	505.276	710	6159
B, 581	GM1198_C11_304R5_046.fsa	507.327	402	3224
B, 582	GM1198_C11_304R5_046.fsa	509.385	869	8256
B, 583	GM1198_C11_304R5_046.fsa	511.17	380	3057
B, 584	GM1198_C11_304R5_046.fsa	513.244	930	8853
B, 585	GM1198_C11_304R5_046.fsa	515.256	413	3618
B, 586	GM1198_C11_304R5_046.fsa	517.48	860	7737
B, 587	GM1198_C11_304R5_046.fsa	519.515	486	4635
B, 588	GM1198_C11_304R5_046.fsa	521.698	778	7377
B, 589	GM1198_C11_304R5_046.fsa	523.68	448	3805
B, 590	GM1198_C11_304R5_046.fsa	524.718	19	32
B, 591	GM1198_C11_304R5_046.fsa	525.661	341	2740
B, 592	GM1198_C11_304R5_046.fsa	527.454	554	5830
B, 593	GM1198_C11_304R5_046.fsa	529.623	12	40
B, 594	GM1198_C11_304R5_046.fsa	530.284	1	2
B, 595	GM1198_C11_304R5_046.fsa	531.698	409	3951
B, 596	GM1198_C11_304R5_046.fsa	533.774	416	4908
B, 597	GM1198_C11_304R5_046.fsa	534.717	262	1888
B, 598	GM1198_C11_304R5_046.fsa	536.792	4	4
B, 599	GM1198_C11_304R5_046.fsa	538.49	77	576
B, 600	GM1198_C11_304R5_046.fsa	539.811	78	502
B, 601	GM1198_C11_304R5_046.fsa	540.578	148	1807
B, 602	GM1198_C11_304R5_046.fsa	543.38	175	1642
B, 603	GM1198_C11_304R5_046.fsa	545.418	168	2104
B, 604	GM1198_C11_304R5_046.fsa	547.073	56	240
B, 605	GM1198_C11_304R5_046.fsa	549.125	111	1074
B, 606	GM1198_C11_304R5_046.fsa	550.301	70	343
B, 607	GM1198_C11_304R5_046.fsa	551.381	46	252
B, 608	GM1198_C11_304R5_046.fsa	552.365	175	1909
B, 609	GM1198_C11_304R5_046.fsa	554.041	2	4
B, 610	GM1198_C11_304R5_046.fsa	554.437	2	3
B, 611	GM1198_C11_304R5_046.fsa	555.525	119	1236
B, 612	GM1198_C11_304R5_046.fsa	558.405	547	5212
B, 613	GM1198_C11_304R5_046.fsa	559.401	786	8449
B, 614	GM1198_C11_304R5_046.fsa	561.306	29	153
B, 615	GM1198_C11_304R5_046.fsa	562.513	1	2
B, 616	GM1198_C11_304R5_046.fsa	564.428	208	2467
B, 617	GM1198_C11_304R5_046.fsa	567.46	267	2085
B, 618	GM1198_C11_304R5_046.fsa	568.574	40	157
B, 619	GM1198_C11_304R5_046.fsa	569.386	2	2
B, 620	GM1198_C11_304R5_046.fsa	570.299	225	1332
B, 621	GM1198_C11_304R5_046.fsa	571.316	30	144
B, 622	GM1198_C11_304R5_046.fsa	574.983	794	11801
B, 623	GM1198_C11_304R5_046.fsa	577.642	392	3493
B, 624	GM1198_C11_304R5_046.fsa	578.871	9	16
B, 625	GM1198_C11_304R5_046.fsa	579.692	15	31
B, 626	GM1198_C11_304R5_046.fsa	580.306	25	64
B, 627	GM1198_C11_304R5_046.fsa	581.531	23	94
B, 628	GM1198_C11_304R5_046.fsa	583.166	285	2030
B, 629	GM1198_C11_304R5_046.fsa	584.29	5	9
B, 630	GM1198_C11_304R5_046.fsa	585.825	251	2013
B, 631	GM1198_C11_304R5_046.fsa	586.542	259	2840
B, 632	GM1198_C11_304R5_046.fsa	589.41	44	295
B, 633	GM1198_C11_304R5_046.fsa	590.539	3	4
B, 634	GM1198_C11_304R5_046.fsa	592.284	78	283
B, 635	GM1198_C11_304R5_046.fsa	593.208	47	123
B, 636	GM1198_C11_304R5_046.fsa	595.366	32024	182826
B, 637	GM1198_C11_304R5_046.fsa	600	11	13
B, 638	GM1198_C11_304R5_046.fsa	601.333	12	22
B, 639	GM1198_C11_304R5_046.fsa	601.744	7	13
B, 640	GM1198_C11_304R5_046.fsa	602.256	5	13
B, 641	GM1198_C11_304R5_046.fsa	603.179	7	28
B, 642	GM1198_C11_304R5_046.fsa	603.897	10	46
B, 643	GM1198_C11_304R5_046.fsa	604.718	9	21
B, 644	GM1198_C11_304R5_046.fsa	605.538	8	28
B, 645	GM1198_C11_304R5_046.fsa	606.154	11	35
B, 646	GM1198_C11_304R5_046.fsa	606.769	9	34
B, 647	GM1198_C11_304R5_046.fsa	607.487	9	32
B, 648	GM1198_C11_304R5_046.fsa	608.615	14	23
B, 649	GM1198_C11_304R5_046.fsa	609.436	9	25
B, 650	GM1198_C11_304R5_046.fsa	610.359	12	43
B, 651	GM1198_C11_304R5_046.fsa	610.769	8	15
B, 652	GM1198_C11_304R5_046.fsa	612	10	39
B, 653	GM1198_C11_304R5_046.fsa	612.513	16	53
B, 654	GM1198_C11_304R5_046.fsa	613.744	12	21
B, 655	GM1198_C11_304R5_046.fsa	614.256	7	27
B, 656	GM1198_C11_304R5_046.fsa	615.179	7	25
B, 657	GM1198_C11_304R5_046.fsa	615.692	15	28
B, 658	GM1198_C11_304R5_046.fsa	616.718	14	41
B, 659	GM1198_C11_304R5_046.fsa	617.538	13	69
B, 660	GM1198_C11_304R5_046.fsa	618.359	10	41
B, 661	GM1198_C11_304R5_046.fsa	619.077	20	87
B, 662	GM1198_C11_304R5_046.fsa	619.795	12	67
B, 663	GM1198_C11_304R5_046.fsa	620.308	21	55
B, 664	GM1198_C11_304R5_046.fsa	621.846	5	23
B, 665	GM1198_C11_304R5_046.fsa	622.769	11	27
B, 666	GM1198_C11_304R5_046.fsa	623.59	11	24
B, 667	GM1198_C11_304R5_046.fsa	624.103	8	24
B, 668	GM1198_C11_304R5_046.fsa	624.718	11	31
B, 669	GM1198_C11_304R5_046.fsa	625.128	9	34
B, 670	GM1198_C11_304R5_046.fsa	626.564	8	29
B, 671	GM1198_C11_304R5_046.fsa	627.077	8	24
B, 672	GM1198_C11_304R5_046.fsa	628.103	12	46
B, 673	GM1198_C11_304R5_046.fsa	629.436	13	54
B, 674	GM1198_C11_304R5_046.fsa	631.179	12	39
B, 675	GM1198_C11_304R5_046.fsa	631.897	14	41
B, 676	GM1198_C11_304R5_046.fsa	632.308	6	18
B, 677	GM1198_C11_304R5_046.fsa	632.821	6	23
B, 678	GM1198_C11_304R5_046.fsa	633.436	7	23
B, 679	GM1198_C11_304R5_046.fsa	633.846	11	34
B, 680	GM1198_C11_304R5_046.fsa	634.462	8	13
B, 681	GM1198_C11_304R5_046.fsa	634.974	10	29
B, 682	GM1198_C11_304R5_046.fsa	635.692	8	32
B, 683	GM1198_C11_304R5_046.fsa	636.41	8	31
B, 684	GM1198_C11_304R5_046.fsa	636.923	8	36
B, 685	GM1198_C11_304R5_046.fsa	637.641	9	26
B, 686	GM1198_C11_304R5_046.fsa	638.051	11	28
B, 687	GM1198_C11_304R5_046.fsa	638.564	6	21
B, 688	GM1198_C11_304R5_046.fsa	639.282	10	33
B, 689	GM1198_C11_304R5_046.fsa	639.795	12	43
B, 690	GM1198_C11_304R5_046.fsa	640.718	10	18
B, 691	GM1198_C11_304R5_046.fsa	641.231	8	27
B, 692	GM1198_C11_304R5_046.fsa	641.846	8	16
B, 693	GM1198_C11_304R5_046.fsa	642.564	10	35
B, 694	GM1198_C11_304R5_046.fsa	643.897	9	23
B, 695	GM1198_C11_304R5_046.fsa	644.513	14	23
B, 696	GM1198_C11_304R5_046.fsa	645.231	8	30
B, 697	GM1198_C11_304R5_046.fsa	645.949	9	27
B, 698	GM1198_C11_304R5_046.fsa	646.462	8	41
B, 699	GM1198_C11_304R5_046.fsa	647.59	10	29
B, 700	GM1198_C11_304R5_046.fsa	648.205	8	32
B, 701	GM1198_C11_304R5_046.fsa	649.231	11	50
B, 702	GM1198_C11_304R5_046.fsa	650.256	12	76
B, 703	GM1198_C11_304R5_046.fsa	651.487	12	36
B, 704	GM1198_C11_304R5_046.fsa	652.513	12	49
B, 705	GM1198_C11_304R5_046.fsa	653.026	10	30
B, 706	GM1198_C11_304R5_046.fsa	653.538	16	38
B, 707	GM1198_C11_304R5_046.fsa	653.949	10	18
B, 708	GM1198_C11_304R5_046.fsa	654.462	7	20
B, 709	GM1198_C11_304R5_046.fsa	655.692	14	23
B, 710	GM1198_C11_304R5_046.fsa	656.103	7	29
B, 711	GM1198_C11_304R5_046.fsa	658.462	8	26
B, 712	GM1198_C11_304R5_046.fsa	659.385	10	29
B, 713	GM1198_C11_304R5_046.fsa	660	6	11
B, 714	GM1198_C11_304R5_046.fsa	660.513	5	9
G, 1	GM1198_C11_304R5_046.fsa	595.881	8480	95665
Y, 1	GM1198_C11_304R5_046.fsa	595.572	10003	69580
Y, 2	GM1198_C11_304R5_046.fsa	597.013	11350	120127
O, 1	GM1198_C11_304R5_046.fsa	20	7172	70235
O, 2	GM1198_C11_304R5_046.fsa	40	6551	46130
O, 3	GM1198_C11_304R5_046.fsa	60	13007	67157
O, 4	GM1198_C11_304R5_046.fsa	80	8545	45418
O, 5	GM1198_C11_304R5_046.fsa	100	13585	69123
O, 6	GM1198_C11_304R5_046.fsa	114	15762	78383
O, 7	GM1198_C11_304R5_046.fsa	120	12583	64227
O, 8	GM1198_C11_304R5_046.fsa	140	11018	52134
O, 9	GM1198_C11_304R5_046.fsa	160	11498	57458
O, 10	GM1198_C11_304R5_046.fsa	180	15014	71389
O, 11	GM1198_C11_304R5_046.fsa	200	12013	58803
O, 12	GM1198_C11_304R5_046.fsa	214	12329	61074
O, 13	GM1198_C11_304R5_046.fsa	220	9575	49597
O, 14	GM1198_C11_304R5_046.fsa	240	14018	75613
O, 15	GM1198_C11_304R5_046.fsa	250	6579	36988
O, 16	GM1198_C11_304R5_046.fsa	260	10518	59216
O, 17	GM1198_C11_304R5_046.fsa	280	10975	67359
O, 18	GM1198_C11_304R5_046.fsa	300	10632	68624
O, 19	GM1198_C11_304R5_046.fsa	314	6725	45033
O, 20	GM1198_C11_304R5_046.fsa	320	7255	50122
O, 21	GM1198_C11_304R5_046.fsa	340	8794	64207
O, 22	GM1198_C11_304R5_046.fsa	360	7095	53543
O, 23	GM1198_C11_304R5_046.fsa	380	5012	40233
O, 24	GM1198_C11_304R5_046.fsa	400	6847	56789
O, 25	GM1198_C11_304R5_046.fsa	414	6389	54525
O, 26	GM1198_C11_304R5_046.fsa	420	5914	51660
O, 27	GM1198_C11_304R5_046.fsa	440	7143	64148
O, 28	GM1198_C11_304R5_046.fsa	460	7951	72258
O, 29	GM1198_C11_304R5_046.fsa	480	7656	70993
O, 30	GM1198_C11_304R5_046.fsa	500	3306	32233
O, 31	GM1198_C11_304R5_046.fsa	514	3677	35224
O, 32	GM1198_C11_304R5_046.fsa	520	8076	79365
O, 33	GM1198_C11_304R5_046.fsa	540	6445	64986
O, 34	GM1198_C11_304R5_046.fsa	560	4283	43260
O, 35	GM1198_C11_304R5_046.fsa	580	6612	66692
O, 36	GM1198_C11_304R5_046.fsa	595.881	808	8199
O, 37	GM1198_C11_304R5_046.fsa	600	3484	42098

## Sheet: 305R1
Dye/Sample Peak	Sample File Name	Size	Height	Area in Point
B, 1	GM1198_C12_305R1_046.fsa		17	48
B, 2	GM1198_C12_305R1_046.fsa		15	45
B, 3	GM1198_C12_305R1_046.fsa		11	25
B, 4	GM1198_C12_305R1_046.fsa		7	43
B, 5	GM1198_C12_305R1_046.fsa		13	67
B, 6	GM1198_C12_305R1_046.fsa		22	80
B, 7	GM1198_C12_305R1_046.fsa		16	52
B, 8	GM1198_C12_305R1_046.fsa		13	30
B, 9	GM1198_C12_305R1_046.fsa		15	39
B, 10	GM1198_C12_305R1_046.fsa		15	32
B, 11	GM1198_C12_305R1_046.fsa		8	21
B, 12	GM1198_C12_305R1_046.fsa		9	18
B, 13	GM1198_C12_305R1_046.fsa		17	45
B, 14	GM1198_C12_305R1_046.fsa		11	24
B, 15	GM1198_C12_305R1_046.fsa		6	14
B, 16	GM1198_C12_305R1_046.fsa		8	32
B, 17	GM1198_C12_305R1_046.fsa		10	25
B, 18	GM1198_C12_305R1_046.fsa		10	23
B, 19	GM1198_C12_305R1_046.fsa		6	18
B, 20	GM1198_C12_305R1_046.fsa		11	22
B, 21	GM1198_C12_305R1_046.fsa		12	28
B, 22	GM1198_C12_305R1_046.fsa		14	28
B, 23	GM1198_C12_305R1_046.fsa		13	54
B, 24	GM1198_C12_305R1_046.fsa		5	15
B, 25	GM1198_C12_305R1_046.fsa		17	40
B, 26	GM1198_C12_305R1_046.fsa		12	21
B, 27	GM1198_C12_305R1_046.fsa		11	28
B, 28	GM1198_C12_305R1_046.fsa		12	29
B, 29	GM1198_C12_305R1_046.fsa		11	48
B, 30	GM1198_C12_305R1_046.fsa		10	42
B, 31	GM1198_C12_305R1_046.fsa		12	30
B, 32	GM1198_C12_305R1_046.fsa		15	52
B, 33	GM1198_C12_305R1_046.fsa		8	32
B, 34	GM1198_C12_305R1_046.fsa		11	46
B, 35	GM1198_C12_305R1_046.fsa		16	34
B, 36	GM1198_C12_305R1_046.fsa		8	18
B, 37	GM1198_C12_305R1_046.fsa		12	42
B, 38	GM1198_C12_305R1_046.fsa		6	23
B, 39	GM1198_C12_305R1_046.fsa		10	39
B, 40	GM1198_C12_305R1_046.fsa		9	45
B, 41	GM1198_C12_305R1_046.fsa		17	37
B, 42	GM1198_C12_305R1_046.fsa		4	7
B, 43	GM1198_C12_305R1_046.fsa		785	4652
B, 44	GM1198_C12_305R1_046.fsa		394	2347
B, 45	GM1198_C12_305R1_046.fsa		19	70
B, 46	GM1198_C12_305R1_046.fsa		7	15
B, 47	GM1198_C12_305R1_046.fsa		8	16
B, 48	GM1198_C12_305R1_046.fsa		6	21
B, 49	GM1198_C12_305R1_046.fsa		6	17
B, 50	GM1198_C12_305R1_046.fsa		8	39
B, 51	GM1198_C12_305R1_046.fsa		13	44
B, 52	GM1198_C12_305R1_046.fsa		8	20
B, 53	GM1198_C12_305R1_046.fsa		18	58
B, 54	GM1198_C12_305R1_046.fsa		11	36
B, 55	GM1198_C12_305R1_046.fsa		8	31
B, 56	GM1198_C12_305R1_046.fsa		5	20
B, 57	GM1198_C12_305R1_046.fsa		8	18
B, 58	GM1198_C12_305R1_046.fsa		8	31
B, 59	GM1198_C12_305R1_046.fsa		12	38
B, 60	GM1198_C12_305R1_046.fsa		6	10
B, 61	GM1198_C12_305R1_046.fsa		11	39
B, 62	GM1198_C12_305R1_046.fsa		4	15
B, 63	GM1198_C12_305R1_046.fsa		3	11
B, 64	GM1198_C12_305R1_046.fsa		11	49
B, 65	GM1198_C12_305R1_046.fsa		9	21
B, 66	GM1198_C12_305R1_046.fsa		9	35
B, 67	GM1198_C12_305R1_046.fsa		9	13
B, 68	GM1198_C12_305R1_046.fsa		7	25
B, 69	GM1198_C12_305R1_046.fsa		11	27
B, 70	GM1198_C12_305R1_046.fsa		5	20
B, 71	GM1198_C12_305R1_046.fsa		112	701
B, 72	GM1198_C12_305R1_046.fsa		67	590
B, 73	GM1198_C12_305R1_046.fsa		59	553
B, 74	GM1198_C12_305R1_046.fsa		6	15
B, 75	GM1198_C12_305R1_046.fsa		3	9
B, 76	GM1198_C12_305R1_046.fsa		3	4
B, 77	GM1198_C12_305R1_046.fsa		100	714
B, 78	GM1198_C12_305R1_046.fsa		63	387
B, 79	GM1198_C12_305R1_046.fsa		37	246
B, 80	GM1198_C12_305R1_046.fsa		21	74
B, 81	GM1198_C12_305R1_046.fsa		11	23
B, 82	GM1198_C12_305R1_046.fsa		15	66
B, 83	GM1198_C12_305R1_046.fsa		14	69
B, 84	GM1198_C12_305R1_046.fsa		25	138
B, 85	GM1198_C12_305R1_046.fsa		18	30
B, 86	GM1198_C12_305R1_046.fsa		5	5
B, 87	GM1198_C12_305R1_046.fsa		43	392
B, 88	GM1198_C12_305R1_046.fsa		10	33
B, 89	GM1198_C12_305R1_046.fsa		7	20
B, 90	GM1198_C12_305R1_046.fsa		5	17
B, 91	GM1198_C12_305R1_046.fsa		45	195
B, 92	GM1198_C12_305R1_046.fsa		52	316
B, 93	GM1198_C12_305R1_046.fsa		20	78
B, 94	GM1198_C12_305R1_046.fsa		13	44
B, 95	GM1198_C12_305R1_046.fsa		13	59
B, 96	GM1198_C12_305R1_046.fsa		13	59
B, 97	GM1198_C12_305R1_046.fsa		9	19
B, 98	GM1198_C12_305R1_046.fsa		17	48
B, 99	GM1198_C12_305R1_046.fsa		16	100
B, 100	GM1198_C12_305R1_046.fsa		22	88
B, 101	GM1198_C12_305R1_046.fsa		383	3049
B, 102	GM1198_C12_305R1_046.fsa		161	1048
B, 103	GM1198_C12_305R1_046.fsa		223	1528
B, 104	GM1198_C12_305R1_046.fsa		379	2120
B, 105	GM1198_C12_305R1_046.fsa		208	1068
B, 106	GM1198_C12_305R1_046.fsa		12	21
B, 107	GM1198_C12_305R1_046.fsa		33	131
B, 108	GM1198_C12_305R1_046.fsa	0.5882	104	636
B, 109	GM1198_C12_305R1_046.fsa	1.7647	43	241
B, 110	GM1198_C12_305R1_046.fsa	2.9412	84	408
B, 111	GM1198_C12_305R1_046.fsa	4.5588	36	151
B, 112	GM1198_C12_305R1_046.fsa	5.5882	28	95
B, 113	GM1198_C12_305R1_046.fsa	7.5	3	10
B, 114	GM1198_C12_305R1_046.fsa	10.1471	8	17
B, 115	GM1198_C12_305R1_046.fsa	11.7647	125	567
B, 116	GM1198_C12_305R1_046.fsa	13.0882	111	609
B, 117	GM1198_C12_305R1_046.fsa	14.5588	67	396
B, 118	GM1198_C12_305R1_046.fsa	16.1765	3	3
B, 119	GM1198_C12_305R1_046.fsa	17.2059	22	68
B, 120	GM1198_C12_305R1_046.fsa	18.8235	47	155
B, 121	GM1198_C12_305R1_046.fsa	20.3405	594	2481
B, 122	GM1198_C12_305R1_046.fsa	22.0193	335	1647
B, 123	GM1198_C12_305R1_046.fsa	23.1715	267	1189
B, 124	GM1198_C12_305R1_046.fsa	24.7854	70	304
B, 125	GM1198_C12_305R1_046.fsa	26.8293	1618	7926
B, 126	GM1198_C12_305R1_046.fsa	28.9646	4619	22497
B, 127	GM1198_C12_305R1_046.fsa	30.7429	1119	7540
B, 128	GM1198_C12_305R1_046.fsa	31.7588	477	2349
B, 129	GM1198_C12_305R1_046.fsa	33.0426	1342	6062
B, 130	GM1198_C12_305R1_046.fsa	34.0241	265	1408
B, 131	GM1198_C12_305R1_046.fsa	35.9438	1144	5195
B, 132	GM1198_C12_305R1_046.fsa	37.2808	186	681
B, 133	GM1198_C12_305R1_046.fsa	38.7198	523	2236
B, 134	GM1198_C12_305R1_046.fsa	40.5805	262	1398
B, 135	GM1198_C12_305R1_046.fsa	41.5027	39	138
B, 136	GM1198_C12_305R1_046.fsa	42.3032	9	25
B, 137	GM1198_C12_305R1_046.fsa	43.5494	162	802
B, 138	GM1198_C12_305R1_046.fsa	44.6701	602	3473
B, 139	GM1198_C12_305R1_046.fsa	46.3302	466	2403
B, 140	GM1198_C12_305R1_046.fsa	48.0742	46	227
B, 141	GM1198_C12_305R1_046.fsa	49.8985	142	934
B, 142	GM1198_C12_305R1_046.fsa	51.2743	212	1794
B, 143	GM1198_C12_305R1_046.fsa	52.3218	8	13
B, 144	GM1198_C12_305R1_046.fsa	54.4919	490	4491
B, 145	GM1198_C12_305R1_046.fsa	55.5118	209	986
B, 146	GM1198_C12_305R1_046.fsa	56.1196	90	250
B, 147	GM1198_C12_305R1_046.fsa	56.7245	661	1964
B, 148	GM1198_C12_305R1_046.fsa	57.6263	728	2666
B, 149	GM1198_C12_305R1_046.fsa	58.2239	311	1028
B, 150	GM1198_C12_305R1_046.fsa	59.1151	778	3067
B, 151	GM1198_C12_305R1_046.fsa	60.5435	325	1102
B, 152	GM1198_C12_305R1_046.fsa	61.6289	285	1083
B, 153	GM1198_C12_305R1_046.fsa	62.6041	53	182
B, 154	GM1198_C12_305R1_046.fsa	63.5777	51	181
B, 155	GM1198_C12_305R1_046.fsa	64.8733	504	2081
B, 156	GM1198_C12_305R1_046.fsa	66.0586	181	748
B, 157	GM1198_C12_305R1_046.fsa	66.9192	283	1142
B, 158	GM1198_C12_305R1_046.fsa	68.1004	449	1873
B, 159	GM1198_C12_305R1_046.fsa	69.4935	83	349
B, 160	GM1198_C12_305R1_046.fsa	70.7766	687	3172
B, 161	GM1198_C12_305R1_046.fsa	71.9505	543	2649
B, 162	GM1198_C12_305R1_046.fsa	73.0156	413	1885
B, 163	GM1198_C12_305R1_046.fsa	74.3976	293	1314
B, 164	GM1198_C12_305R1_046.fsa	75.8824	396	1670
B, 165	GM1198_C12_305R1_046.fsa	77.1523	753	3500
B, 166	GM1198_C12_305R1_046.fsa	78.314	261	1380
B, 167	GM1198_C12_305R1_046.fsa	79.1576	1028	4560
B, 168	GM1198_C12_305R1_046.fsa	80.2032	286	1234
B, 169	GM1198_C12_305R1_046.fsa	81.1167	1507	7386
B, 170	GM1198_C12_305R1_046.fsa	83.0392	414	2001
B, 171	GM1198_C12_305R1_046.fsa	83.8464	241	1116
B, 172	GM1198_C12_305R1_046.fsa	85.0545	929	4183
B, 173	GM1198_C12_305R1_046.fsa	85.8583	222	1093
B, 174	GM1198_C12_305R1_046.fsa	87.1614	2046	9489
B, 175	GM1198_C12_305R1_046.fsa	88.3612	176	636
B, 176	GM1198_C12_305R1_046.fsa	89.3586	1358	5834
B, 177	GM1198_C12_305R1_046.fsa	90.4534	279	1105
B, 178	GM1198_C12_305R1_046.fsa	91.4465	2510	11105
B, 179	GM1198_C12_305R1_046.fsa	92.6355	188	614
B, 180	GM1198_C12_305R1_046.fsa	93.5253	1469	6475
B, 181	GM1198_C12_305R1_046.fsa	94.6105	313	1222
B, 182	GM1198_C12_305R1_046.fsa	95.8899	1448	6296
B, 183	GM1198_C12_305R1_046.fsa	96.9698	281	1001
B, 184	GM1198_C12_305R1_046.fsa	97.8515	1327	5500
B, 185	GM1198_C12_305R1_046.fsa	98.927	316	1364
B, 186	GM1198_C12_305R1_046.fsa	99.8051	2100	9108
B, 187	GM1198_C12_305R1_046.fsa	100.904	211	668
B, 188	GM1198_C12_305R1_046.fsa	101.905	1092	4526
B, 189	GM1198_C12_305R1_046.fsa	103.003	320	1165
B, 190	GM1198_C12_305R1_046.fsa	103.9	368	1374
B, 191	GM1198_C12_305R1_046.fsa	105.091	294	1156
B, 192	GM1198_C12_305R1_046.fsa	106.081	667	2929
B, 193	GM1198_C12_305R1_046.fsa	107.166	427	1790
B, 194	GM1198_C12_305R1_046.fsa	108.445	653	2898
B, 195	GM1198_C12_305R1_046.fsa	109.328	455	1952
B, 196	GM1198_C12_305R1_046.fsa	110.697	1241	5523
B, 197	GM1198_C12_305R1_046.fsa	111.574	629	2855
B, 198	GM1198_C12_305R1_046.fsa	112.741	343	1414
B, 199	GM1198_C12_305R1_046.fsa	113.903	420	1524
B, 200	GM1198_C12_305R1_046.fsa	114.944	1928	8154
B, 201	GM1198_C12_305R1_046.fsa	115.886	887	3396
B, 202	GM1198_C12_305R1_046.fsa	116.731	865	3390
B, 203	GM1198_C12_305R1_046.fsa	117.481	580	2282
B, 204	GM1198_C12_305R1_046.fsa	118.23	1087	4398
B, 205	GM1198_C12_305R1_046.fsa	119.256	454	1638
B, 206	GM1198_C12_305R1_046.fsa	120.371	478	1986
B, 207	GM1198_C12_305R1_046.fsa	121.393	509	2147
B, 208	GM1198_C12_305R1_046.fsa	122.508	764	3177
B, 209	GM1198_C12_305R1_046.fsa	123.53	620	2625
B, 210	GM1198_C12_305R1_046.fsa	124.738	698	2978
B, 211	GM1198_C12_305R1_046.fsa	125.853	589	2335
B, 212	GM1198_C12_305R1_046.fsa	126.876	584	2316
B, 213	GM1198_C12_305R1_046.fsa	127.899	463	1809
B, 214	GM1198_C12_305R1_046.fsa	128.922	472	1904
B, 215	GM1198_C12_305R1_046.fsa	129.852	475	1964
B, 216	GM1198_C12_305R1_046.fsa	130.875	560	2226
B, 217	GM1198_C12_305R1_046.fsa	131.899	396	1493
B, 218	GM1198_C12_305R1_046.fsa	132.643	395	1501
B, 219	GM1198_C12_305R1_046.fsa	133.76	346	1305
B, 220	GM1198_C12_305R1_046.fsa	134.784	243	903
B, 221	GM1198_C12_305R1_046.fsa	135.901	211	820
B, 222	GM1198_C12_305R1_046.fsa	136.926	297	1157
B, 223	GM1198_C12_305R1_046.fsa	137.95	479	1990
B, 224	GM1198_C12_305R1_046.fsa	138.975	255	1130
B, 225	GM1198_C12_305R1_046.fsa	139.814	236	1036
B, 226	GM1198_C12_305R1_046.fsa	140.855	322	1315
B, 227	GM1198_C12_305R1_046.fsa	141.995	187	763
B, 228	GM1198_C12_305R1_046.fsa	143.039	252	1002
B, 229	GM1198_C12_305R1_046.fsa	144.178	838	3624
B, 230	GM1198_C12_305R1_046.fsa	145.222	665	2734
B, 231	GM1198_C12_305R1_046.fsa	146.076	263	1015
B, 232	GM1198_C12_305R1_046.fsa	147.025	289	1152
B, 233	GM1198_C12_305R1_046.fsa	147.973	400	1620
B, 234	GM1198_C12_305R1_046.fsa	149.111	202	814
B, 235	GM1198_C12_305R1_046.fsa	150.343	257	1001
B, 236	GM1198_C12_305R1_046.fsa	151.386	901	4037
B, 237	GM1198_C12_305R1_046.fsa	152.428	198	821
B, 238	GM1198_C12_305R1_046.fsa	153.375	141	510
B, 239	GM1198_C12_305R1_046.fsa	154.511	710	3161
B, 240	GM1198_C12_305R1_046.fsa	155.553	1134	4755
B, 241	GM1198_C12_305R1_046.fsa	156.689	183	746
B, 242	GM1198_C12_305R1_046.fsa	157.824	168	662
B, 243	GM1198_C12_305R1_046.fsa	158.865	452	1970
B, 244	GM1198_C12_305R1_046.fsa	159.905	315	1439
B, 245	GM1198_C12_305R1_046.fsa	160.835	475	2125
B, 246	GM1198_C12_305R1_046.fsa	161.67	197	864
B, 247	GM1198_C12_305R1_046.fsa	162.875	282	1284
B, 248	GM1198_C12_305R1_046.fsa	163.986	177	683
B, 249	GM1198_C12_305R1_046.fsa	165.003	173	681
B, 250	GM1198_C12_305R1_046.fsa	165.928	327	1261
B, 251	GM1198_C12_305R1_046.fsa	166.944	204	778
B, 252	GM1198_C12_305R1_046.fsa	167.775	692	2917
B, 253	GM1198_C12_305R1_046.fsa	168.791	2342	10382
B, 254	GM1198_C12_305R1_046.fsa	169.989	342	1349
B, 255	GM1198_C12_305R1_046.fsa	170.911	272	1013
B, 256	GM1198_C12_305R1_046.fsa	171.831	1226	5417
B, 257	GM1198_C12_305R1_046.fsa	172.935	867	3709
B, 258	GM1198_C12_305R1_046.fsa	173.763	64	182
B, 259	GM1198_C12_305R1_046.fsa	174.59	1477	6370
B, 260	GM1198_C12_305R1_046.fsa	175.784	1180	4955
B, 261	GM1198_C12_305R1_046.fsa	176.702	125	422
B, 262	GM1198_C12_305R1_046.fsa	177.619	636	2669
B, 263	GM1198_C12_305R1_046.fsa	178.901	368	1607
B, 264	GM1198_C12_305R1_046.fsa	179.817	235	1212
B, 265	GM1198_C12_305R1_046.fsa	181.02	465	1984
B, 266	GM1198_C12_305R1_046.fsa	182.038	282	1158
B, 267	GM1198_C12_305R1_046.fsa	182.964	219	796
B, 268	GM1198_C12_305R1_046.fsa	184.075	623	2766
B, 269	GM1198_C12_305R1_046.fsa	185.092	198	833
B, 270	GM1198_C12_305R1_046.fsa	186.2	913	3990
B, 271	GM1198_C12_305R1_046.fsa	187.216	642	2845
B, 272	GM1198_C12_305R1_046.fsa	188.416	259	1097
B, 273	GM1198_C12_305R1_046.fsa	189.43	1113	4889
B, 274	GM1198_C12_305R1_046.fsa	190.536	312	1281
B, 275	GM1198_C12_305R1_046.fsa	191.642	1044	4409
B, 276	GM1198_C12_305R1_046.fsa	192.746	1211	5248
B, 277	GM1198_C12_305R1_046.fsa	193.482	338	1366
B, 278	GM1198_C12_305R1_046.fsa	194.402	1150	4880
B, 279	GM1198_C12_305R1_046.fsa	195.505	484	1933
B, 280	GM1198_C12_305R1_046.fsa	196.515	314	1275
B, 281	GM1198_C12_305R1_046.fsa	197.708	1091	5034
B, 282	GM1198_C12_305R1_046.fsa	198.809	776	3282
B, 283	GM1198_C12_305R1_046.fsa	199.908	780	3528
B, 284	GM1198_C12_305R1_046.fsa	200.995	371	1524
B, 285	GM1198_C12_305R1_046.fsa	201.99	1585	7203
B, 286	GM1198_C12_305R1_046.fsa	203.076	149	594
B, 287	GM1198_C12_305R1_046.fsa	203.98	262	1149
B, 288	GM1198_C12_305R1_046.fsa	205.064	679	3116
B, 289	GM1198_C12_305R1_046.fsa	206.058	1178	5475
B, 290	GM1198_C12_305R1_046.fsa	207.142	170	770
B, 291	GM1198_C12_305R1_046.fsa	208.045	1231	5827
B, 292	GM1198_C12_305R1_046.fsa	209.038	829	3907
B, 293	GM1198_C12_305R1_046.fsa	209.941	284	1281
B, 294	GM1198_C12_305R1_046.fsa	211.114	553	2595
B, 295	GM1198_C12_305R1_046.fsa	211.926	269	1285
B, 296	GM1198_C12_305R1_046.fsa	213.098	387	1938
B, 297	GM1198_C12_305R1_046.fsa	213.82	322	1660
B, 298	GM1198_C12_305R1_046.fsa	215.001	1006	4984
B, 299	GM1198_C12_305R1_046.fsa	215.911	258	1237
B, 300	GM1198_C12_305R1_046.fsa	217.093	335	1514
B, 301	GM1198_C12_305R1_046.fsa	218.183	165	767
B, 302	GM1198_C12_305R1_046.fsa	219.273	265	1309
B, 303	GM1198_C12_305R1_046.fsa	220.356	881	4484
B, 304	GM1198_C12_305R1_046.fsa	221.337	263	1377
B, 305	GM1198_C12_305R1_046.fsa	222.228	148	631
B, 306	GM1198_C12_305R1_046.fsa	223.387	133	563
B, 307	GM1198_C12_305R1_046.fsa	224.368	640	2986
B, 308	GM1198_C12_305R1_046.fsa	225.349	160	671
B, 309	GM1198_C12_305R1_046.fsa	226.241	532	2423
B, 310	GM1198_C12_305R1_046.fsa	227.312	281	1249
B, 311	GM1198_C12_305R1_046.fsa	228.204	118	467
B, 312	GM1198_C12_305R1_046.fsa	229.275	142	620
B, 313	GM1198_C12_305R1_046.fsa	230.346	242	1123
B, 314	GM1198_C12_305R1_046.fsa	231.418	108	454
B, 315	GM1198_C12_305R1_046.fsa	232.4	227	1037
B, 316	GM1198_C12_305R1_046.fsa	233.472	184	738
B, 317	GM1198_C12_305R1_046.fsa	234.366	93	352
B, 318	GM1198_C12_305R1_046.fsa	235.439	510	2502
B, 319	GM1198_C12_305R1_046.fsa	236.511	2152	10748
B, 320	GM1198_C12_305R1_046.fsa	237.584	96	483
B, 321	GM1198_C12_305R1_046.fsa	238.568	1651	8548
B, 322	GM1198_C12_305R1_046.fsa	239.553	621	3098
B, 323	GM1198_C12_305R1_046.fsa	240.831	129	478
B, 324	GM1198_C12_305R1_046.fsa	241.845	1671	8277
B, 325	GM1198_C12_305R1_046.fsa	242.95	1787	8817
B, 326	GM1198_C12_305R1_046.fsa	244.053	322	1457
B, 327	GM1198_C12_305R1_046.fsa	244.787	201	896
B, 328	GM1198_C12_305R1_046.fsa	245.613	1371	6847
B, 329	GM1198_C12_305R1_046.fsa	246.803	1102	5416
B, 330	GM1198_C12_305R1_046.fsa	247.992	121	497
B, 331	GM1198_C12_305R1_046.fsa	248.814	2200	11461
B, 332	GM1198_C12_305R1_046.fsa	249.909	464	2227
B, 333	GM1198_C12_305R1_046.fsa	250.973	897	4627
B, 334	GM1198_C12_305R1_046.fsa	252.032	323	1458
B, 335	GM1198_C12_305R1_046.fsa	253.002	916	4809
B, 336	GM1198_C12_305R1_046.fsa	253.881	515	2483
B, 337	GM1198_C12_305R1_046.fsa	255.023	477	2196
B, 338	GM1198_C12_305R1_046.fsa	255.987	451	2095
B, 339	GM1198_C12_305R1_046.fsa	257.036	256	1322
B, 340	GM1198_C12_305R1_046.fsa	257.997	2001	10626
B, 341	GM1198_C12_305R1_046.fsa	259.043	111	495
B, 342	GM1198_C12_305R1_046.fsa	260	144	655
B, 343	GM1198_C12_305R1_046.fsa	261.066	264	1299
B, 344	GM1198_C12_305R1_046.fsa	262.043	348	1766
B, 345	GM1198_C12_305R1_046.fsa	263.197	175	817
B, 346	GM1198_C12_305R1_046.fsa	264.263	878	4796
B, 347	GM1198_C12_305R1_046.fsa	265.329	323	1652
B, 348	GM1198_C12_305R1_046.fsa	266.395	210	990
B, 349	GM1198_C12_305R1_046.fsa	267.462	1036	5503
B, 350	GM1198_C12_305R1_046.fsa	268.439	282	1286
B, 351	GM1198_C12_305R1_046.fsa	269.594	548	2702
B, 352	GM1198_C12_305R1_046.fsa	270.572	212	943
B, 353	GM1198_C12_305R1_046.fsa	271.55	194	835
B, 354	GM1198_C12_305R1_046.fsa	272.439	133	583
B, 355	GM1198_C12_305R1_046.fsa	273.24	171	789
B, 356	GM1198_C12_305R1_046.fsa	274.484	419	2317
B, 357	GM1198_C12_305R1_046.fsa	275.285	263	1476
B, 358	GM1198_C12_305R1_046.fsa	276.174	432	2318
B, 359	GM1198_C12_305R1_046.fsa	277.42	714	3833
B, 360	GM1198_C12_305R1_046.fsa	278.487	133	498
B, 361	GM1198_C12_305R1_046.fsa	279.288	267	1465
B, 362	GM1198_C12_305R1_046.fsa	280.528	1802	10534
B, 363	GM1198_C12_305R1_046.fsa	281.497	118	542
B, 364	GM1198_C12_305R1_046.fsa	282.641	128	643
B, 365	GM1198_C12_305R1_046.fsa	283.784	888	5245
B, 366	GM1198_C12_305R1_046.fsa	284.752	211	1189
B, 367	GM1198_C12_305R1_046.fsa	285.894	118	524
B, 368	GM1198_C12_305R1_046.fsa	286.948	651	3672
B, 369	GM1198_C12_305R1_046.fsa	287.914	145	645
B, 370	GM1198_C12_305R1_046.fsa	288.792	128	613
B, 371	GM1198_C12_305R1_046.fsa	289.845	303	1637
B, 372	GM1198_C12_305R1_046.fsa	290.897	425	2210
B, 373	GM1198_C12_305R1_046.fsa	291.949	184	925
B, 374	GM1198_C12_305R1_046.fsa	293.001	284	1506
B, 375	GM1198_C12_305R1_046.fsa	294.052	268	1440
B, 376	GM1198_C12_305R1_046.fsa	295.103	218	1099
B, 377	GM1198_C12_305R1_046.fsa	296.153	160	759
B, 378	GM1198_C12_305R1_046.fsa	297.115	254	1215
B, 379	GM1198_C12_305R1_046.fsa	298.165	232	1086
B, 380	GM1198_C12_305R1_046.fsa	299.126	269	1243
B, 381	GM1198_C12_305R1_046.fsa	300.086	483	2539
B, 382	GM1198_C12_305R1_046.fsa	301.038	916	5344
B, 383	GM1198_C12_305R1_046.fsa	302.077	376	1879
B, 384	GM1198_C12_305R1_046.fsa	303.032	257	1293
B, 385	GM1198_C12_305R1_046.fsa	303.901	374	1869
B, 386	GM1198_C12_305R1_046.fsa	304.859	378	1899
B, 387	GM1198_C12_305R1_046.fsa	305.993	252	1260
B, 388	GM1198_C12_305R1_046.fsa	307.13	317	1615
B, 389	GM1198_C12_305R1_046.fsa	307.918	846	5002
B, 390	GM1198_C12_305R1_046.fsa	309.147	1084	6610
B, 391	GM1198_C12_305R1_046.fsa	310.026	133	579
B, 392	GM1198_C12_305R1_046.fsa	310.818	727	4148
B, 393	GM1198_C12_305R1_046.fsa	311.788	52	166
B, 394	GM1198_C12_305R1_046.fsa	312.76	127	584
B, 395	GM1198_C12_305R1_046.fsa	313.911	177	1042
B, 396	GM1198_C12_305R1_046.fsa	314.998	1537	10284
B, 397	GM1198_C12_305R1_046.fsa	316.179	99	455
B, 398	GM1198_C12_305R1_046.fsa	317.27	168	839
B, 399	GM1198_C12_305R1_046.fsa	318.361	446	2462
B, 400	GM1198_C12_305R1_046.fsa	319.454	280	1442
B, 401	GM1198_C12_305R1_046.fsa	320.623	553	3233
B, 402	GM1198_C12_305R1_046.fsa	321.691	291	1615
B, 403	GM1198_C12_305R1_046.fsa	322.58	1038	6892
B, 404	GM1198_C12_305R1_046.fsa	323.645	858	5379
B, 405	GM1198_C12_305R1_046.fsa	324.532	38	125
B, 406	GM1198_C12_305R1_046.fsa	325.506	83	331
B, 407	GM1198_C12_305R1_046.fsa	326.657	174	1004
B, 408	GM1198_C12_305R1_046.fsa	327.629	332	2104
B, 409	GM1198_C12_305R1_046.fsa	328.6	212	1380
B, 410	GM1198_C12_305R1_046.fsa	329.57	124	668
B, 411	GM1198_C12_305R1_046.fsa	330.627	121	479
B, 412	GM1198_C12_305R1_046.fsa	331.683	433	2607
B, 413	GM1198_C12_305R1_046.fsa	332.738	125	630
B, 414	GM1198_C12_305R1_046.fsa	333.616	433	2623
B, 415	GM1198_C12_305R1_046.fsa	334.668	126	618
B, 416	GM1198_C12_305R1_046.fsa	335.632	67	285
B, 417	GM1198_C12_305R1_046.fsa	336.77	53	233
B, 418	GM1198_C12_305R1_046.fsa	337.819	435	2633
B, 419	GM1198_C12_305R1_046.fsa	338.779	88	309
B, 420	GM1198_C12_305R1_046.fsa	339.651	334	2008
B, 421	GM1198_C12_305R1_046.fsa	340.796	202	1012
B, 422	GM1198_C12_305R1_046.fsa	341.77	125	516
B, 423	GM1198_C12_305R1_046.fsa	342.655	35	139
B, 424	GM1198_C12_305R1_046.fsa	343.894	1236	8204
B, 425	GM1198_C12_305R1_046.fsa	344.956	54	177
B, 426	GM1198_C12_305R1_046.fsa	345.841	294	1679
B, 427	GM1198_C12_305R1_046.fsa	346.903	867	5923
B, 428	GM1198_C12_305R1_046.fsa	347.788	194	1117
B, 429	GM1198_C12_305R1_046.fsa	348.85	261	1663
B, 430	GM1198_C12_305R1_046.fsa	349.823	488	3324
B, 431	GM1198_C12_305R1_046.fsa	350.974	261	1623
B, 432	GM1198_C12_305R1_046.fsa	351.858	88	415
B, 433	GM1198_C12_305R1_046.fsa	352.743	38	132
B, 434	GM1198_C12_305R1_046.fsa	353.982	177	1020
B, 435	GM1198_C12_305R1_046.fsa	354.956	95	490
B, 436	GM1198_C12_305R1_046.fsa	355.929	47	187
B, 437	GM1198_C12_305R1_046.fsa	356.903	140	779
B, 438	GM1198_C12_305R1_046.fsa	357.788	1123	8490
B, 439	GM1198_C12_305R1_046.fsa	358.85	619	4818
B, 440	GM1198_C12_305R1_046.fsa	359.823	156	959
B, 441	GM1198_C12_305R1_046.fsa	360.879	232	1470
B, 442	GM1198_C12_305R1_046.fsa	361.846	105	633
B, 443	GM1198_C12_305R1_046.fsa	362.902	202	1222
B, 444	GM1198_C12_305R1_046.fsa	363.958	103	485
B, 445	GM1198_C12_305R1_046.fsa	364.75	60	287
B, 446	GM1198_C12_305R1_046.fsa	365.982	97	546
B, 447	GM1198_C12_305R1_046.fsa	367.038	681	4911
B, 448	GM1198_C12_305R1_046.fsa	368.183	99	611
B, 449	GM1198_C12_305R1_046.fsa	369.152	91	495
B, 450	GM1198_C12_305R1_046.fsa	370.209	37	129
B, 451	GM1198_C12_305R1_046.fsa	371.002	108	533
B, 452	GM1198_C12_305R1_046.fsa	372.148	179	1062
B, 453	GM1198_C12_305R1_046.fsa	373.206	263	1774
B, 454	GM1198_C12_305R1_046.fsa	373.999	107	635
B, 455	GM1198_C12_305R1_046.fsa	375.058	145	789
B, 456	GM1198_C12_305R1_046.fsa	375.94	353	2340
B, 457	GM1198_C12_305R1_046.fsa	376.911	40	177
B, 458	GM1198_C12_305R1_046.fsa	377.969	202	1133
B, 459	GM1198_C12_305R1_046.fsa	379.029	325	2178
B, 460	GM1198_C12_305R1_046.fsa	379.912	62	314
B, 461	GM1198_C12_305R1_046.fsa	380.894	104	541
B, 462	GM1198_C12_305R1_046.fsa	381.876	177	1244
B, 463	GM1198_C12_305R1_046.fsa	382.77	427	2938
B, 464	GM1198_C12_305R1_046.fsa	383.931	24	91
B, 465	GM1198_C12_305R1_046.fsa	385.003	161	922
B, 466	GM1198_C12_305R1_046.fsa	385.896	20	87
B, 467	GM1198_C12_305R1_046.fsa	387.057	199	1200
B, 468	GM1198_C12_305R1_046.fsa	388.129	82	393
B, 469	GM1198_C12_305R1_046.fsa	389.2	209	1258
B, 470	GM1198_C12_305R1_046.fsa	390.361	148	877
B, 471	GM1198_C12_305R1_046.fsa	391.075	264	2004
B, 472	GM1198_C12_305R1_046.fsa	392.147	229	1441
B, 473	GM1198_C12_305R1_046.fsa	393.307	237	1411
B, 474	GM1198_C12_305R1_046.fsa	394.378	76	377
B, 475	GM1198_C12_305R1_046.fsa	395.36	394	2740
B, 476	GM1198_C12_305R1_046.fsa	396.341	58	283
B, 477	GM1198_C12_305R1_046.fsa	397.412	356	2514
B, 478	GM1198_C12_305R1_046.fsa	398.394	144	876
B, 479	GM1198_C12_305R1_046.fsa	399.465	56	287
B, 480	GM1198_C12_305R1_046.fsa	400.349	14	23
B, 481	GM1198_C12_305R1_046.fsa	401.398	168	1010
B, 482	GM1198_C12_305R1_046.fsa	402.361	202	1337
B, 483	GM1198_C12_305R1_046.fsa	403.5	227	1473
B, 484	GM1198_C12_305R1_046.fsa	404.553	72	332
B, 485	GM1198_C12_305R1_046.fsa	405.431	42	160
B, 486	GM1198_C12_305R1_046.fsa	406.399	497	3605
B, 487	GM1198_C12_305R1_046.fsa	407.455	240	1652
B, 488	GM1198_C12_305R1_046.fsa	408.513	551	4769
B, 489	GM1198_C12_305R1_046.fsa	410.279	44	169
B, 490	GM1198_C12_305R1_046.fsa	411.34	176	1042
B, 491	GM1198_C12_305R1_046.fsa	412.315	416	3258
B, 492	GM1198_C12_305R1_046.fsa	413.201	11	54
B, 493	GM1198_C12_305R1_046.fsa	414	19	51
B, 494	GM1198_C12_305R1_046.fsa	415.361	125	845
B, 495	GM1198_C12_305R1_046.fsa	416.36	244	1742
B, 496	GM1198_C12_305R1_046.fsa	417.632	133	859
B, 497	GM1198_C12_305R1_046.fsa	418.634	70	284
B, 498	GM1198_C12_305R1_046.fsa	419.453	9	22
B, 499	GM1198_C12_305R1_046.fsa	420.447	485	3483
B, 500	GM1198_C12_305R1_046.fsa	421.52	47	157
B, 501	GM1198_C12_305R1_046.fsa	422.592	202	1460
B, 502	GM1198_C12_305R1_046.fsa	423.307	62	353
B, 503	GM1198_C12_305R1_046.fsa	424.469	381	2461
B, 504	GM1198_C12_305R1_046.fsa	425.362	2	2
B, 505	GM1198_C12_305R1_046.fsa	426.434	287	2154
B, 506	GM1198_C12_305R1_046.fsa	427.685	19	85
B, 507	GM1198_C12_305R1_046.fsa	428.399	54	264
B, 508	GM1198_C12_305R1_046.fsa	429.471	16	36
B, 509	GM1198_C12_305R1_046.fsa	430.542	371	2737
B, 510	GM1198_C12_305R1_046.fsa	431.613	143	868
B, 511	GM1198_C12_305R1_046.fsa	432.774	485	3927
B, 512	GM1198_C12_305R1_046.fsa	433.755	101	562
B, 513	GM1198_C12_305R1_046.fsa	434.826	59	217
B, 514	GM1198_C12_305R1_046.fsa	435.986	225	1537
B, 515	GM1198_C12_305R1_046.fsa	436.7	264	1824
B, 516	GM1198_C12_305R1_046.fsa	438.038	185	1353
B, 517	GM1198_C12_305R1_046.fsa	438.573	221	1698
B, 518	GM1198_C12_305R1_046.fsa	439.643	424	3433
B, 519	GM1198_C12_305R1_046.fsa	441.452	207	1319
B, 520	GM1198_C12_305R1_046.fsa	442.36	2	4
B, 521	GM1198_C12_305R1_046.fsa	443.633	15	34
B, 522	GM1198_C12_305R1_046.fsa	444.634	169	983
B, 523	GM1198_C12_305R1_046.fsa	446.546	350	3476
B, 524	GM1198_C12_305R1_046.fsa	447.639	840	7118
B, 525	GM1198_C12_305R1_046.fsa	449.464	526	4024
B, 526	GM1198_C12_305R1_046.fsa	451.382	537	4429
B, 527	GM1198_C12_305R1_046.fsa	453.303	476	3985
B, 528	GM1198_C12_305R1_046.fsa	454.494	22	123
B, 529	GM1198_C12_305R1_046.fsa	455.41	86	637
B, 530	GM1198_C12_305R1_046.fsa	456.327	17	75
B, 531	GM1198_C12_305R1_046.fsa	457.52	41	132
B, 532	GM1198_C12_305R1_046.fsa	458.53	20	37
B, 533	GM1198_C12_305R1_046.fsa	459.448	171	1405
B, 534	GM1198_C12_305R1_046.fsa	460.273	71	395
B, 535	GM1198_C12_305R1_046.fsa	461.367	162	1200
B, 536	GM1198_C12_305R1_046.fsa	463.284	151	923
B, 537	GM1198_C12_305R1_046.fsa	464.288	26	92
B, 538	GM1198_C12_305R1_046.fsa	465.294	61	365
B, 539	GM1198_C12_305R1_046.fsa	466.3	92	600
B, 540	GM1198_C12_305R1_046.fsa	467.582	136	869
B, 541	GM1198_C12_305R1_046.fsa	468.59	226	2303
B, 542	GM1198_C12_305R1_046.fsa	470.332	299	3118
B, 543	GM1198_C12_305R1_046.fsa	471.25	160	1152
B, 544	GM1198_C12_305R1_046.fsa	472.077	2	3
B, 545	GM1198_C12_305R1_046.fsa	473.272	10	30
B, 546	GM1198_C12_305R1_046.fsa	474.375	138	1042
B, 547	GM1198_C12_305R1_046.fsa	475.388	190	2149
B, 548	GM1198_C12_305R1_046.fsa	477.323	55	355
B, 549	GM1198_C12_305R1_046.fsa	478.43	15	31
B, 550	GM1198_C12_305R1_046.fsa	479.261	141	941
B, 551	GM1198_C12_305R1_046.fsa	480.558	10	17
B, 552	GM1198_C12_305R1_046.fsa	481.489	92	507
B, 553	GM1198_C12_305R1_046.fsa	482.513	195	1384
B, 554	GM1198_C12_305R1_046.fsa	483.539	452	4662
B, 555	GM1198_C12_305R1_046.fsa	484.286	248	1809
B, 556	GM1198_C12_305R1_046.fsa	485.407	21	38
B, 557	GM1198_C12_305R1_046.fsa	486.061	8	20
B, 558	GM1198_C12_305R1_046.fsa	487.184	213	1282
B, 559	GM1198_C12_305R1_046.fsa	488.402	75	334
B, 560	GM1198_C12_305R1_046.fsa	489.434	105	588
B, 561	GM1198_C12_305R1_046.fsa	490.467	221	1428
B, 562	GM1198_C12_305R1_046.fsa	491.407	675	6817
B, 563	GM1198_C12_305R1_046.fsa	493.195	108	741
B, 564	GM1198_C12_305R1_046.fsa	495.269	36	151
B, 565	GM1198_C12_305R1_046.fsa	496.308	156	969
B, 566	GM1198_C12_305R1_046.fsa	497.253	405	3975
B, 567	GM1198_C12_305R1_046.fsa	499.336	404	3494
B, 568	GM1198_C12_305R1_046.fsa	501.222	970	8236
B, 569	GM1198_C12_305R1_046.fsa	503.203	287	2370
B, 570	GM1198_C12_305R1_046.fsa	505.286	737	6215
B, 571	GM1198_C12_305R1_046.fsa	507.284	382	3096
B, 572	GM1198_C12_305R1_046.fsa	509.289	940	8757
B, 573	GM1198_C12_305R1_046.fsa	511.206	312	2472
B, 574	GM1198_C12_305R1_046.fsa	513.228	977	9517
B, 575	GM1198_C12_305R1_046.fsa	515.179	285	2246
B, 576	GM1198_C12_305R1_046.fsa	517.539	931	8311
B, 577	GM1198_C12_305R1_046.fsa	519.606	264	1818
B, 578	GM1198_C12_305R1_046.fsa	521.724	821	7215
B, 579	GM1198_C12_305R1_046.fsa	523.639	280	2026
B, 580	GM1198_C12_305R1_046.fsa	524.501	38	150
B, 581	GM1198_C12_305R1_046.fsa	525.745	448	3428
B, 582	GM1198_C12_305R1_046.fsa	527.659	238	1955
B, 583	GM1198_C12_305R1_046.fsa	528.712	99	696
B, 584	GM1198_C12_305R1_046.fsa	529.573	10	17
B, 585	GM1198_C12_305R1_046.fsa	531.774	244	2254
B, 586	GM1198_C12_305R1_046.fsa	533.879	427	4591
B, 587	GM1198_C12_305R1_046.fsa	536.365	4	8
B, 588	GM1198_C12_305R1_046.fsa	538.565	124	1038
B, 589	GM1198_C12_305R1_046.fsa	540.586	229	2494
B, 590	GM1198_C12_305R1_046.fsa	543.429	203	1890
B, 591	GM1198_C12_305R1_046.fsa	545.005	183	2890
B, 592	GM1198_C12_305R1_046.fsa	547.178	40	178
B, 593	GM1198_C12_305R1_046.fsa	549.459	212	2040
B, 594	GM1198_C12_305R1_046.fsa	552.35	214	2564
B, 595	GM1198_C12_305R1_046.fsa	554.553	2	4
B, 596	GM1198_C12_305R1_046.fsa	555.558	141	1347
B, 597	GM1198_C12_305R1_046.fsa	558.482	666	6816
B, 598	GM1198_C12_305R1_046.fsa	559.392	801	8639
B, 599	GM1198_C12_305R1_046.fsa	561.324	34	128
B, 600	GM1198_C12_305R1_046.fsa	562.141	6	10
B, 601	GM1198_C12_305R1_046.fsa	564.389	243	2593
B, 602	GM1198_C12_305R1_046.fsa	567.466	154	1677
B, 603	GM1198_C12_305R1_046.fsa	568.597	7	12
B, 604	GM1198_C12_305R1_046.fsa	570.452	142	663
B, 605	GM1198_C12_305R1_046.fsa	574.486	1138	10077
B, 606	GM1198_C12_305R1_046.fsa	574.9	1130	6442
B, 607	GM1198_C12_305R1_046.fsa	575.523	1104	13136
B, 608	GM1198_C12_305R1_046.fsa	577.706	627	4969
B, 609	GM1198_C12_305R1_046.fsa	578.852	18	22
B, 610	GM1198_C12_305R1_046.fsa	579.582	107	418
B, 611	GM1198_C12_305R1_046.fsa	580.312	8	9
B, 612	GM1198_C12_305R1_046.fsa	583.225	519	4823
B, 613	GM1198_C12_305R1_046.fsa	584.893	49	147
B, 614	GM1198_C12_305R1_046.fsa	585.936	32	107
B, 615	GM1198_C12_305R1_046.fsa	586.771	29	53
B, 616	GM1198_C12_305R1_046.fsa	587.189	13	13
B, 617	GM1198_C12_305R1_046.fsa	587.712	26	42
B, 618	GM1198_C12_305R1_046.fsa	589.385	22	34
B, 619	GM1198_C12_305R1_046.fsa	590.537	73	205
B, 620	GM1198_C12_305R1_046.fsa	591.376	31	49
B, 621	GM1198_C12_305R1_046.fsa	600.314	2	3
B, 622	GM1198_C12_305R1_046.fsa	601.256	10	22
B, 623	GM1198_C12_305R1_046.fsa	601.885	7	27
B, 624	GM1198_C12_305R1_046.fsa	602.722	9	22
B, 625	GM1198_C12_305R1_046.fsa	603.456	9	21
B, 626	GM1198_C12_305R1_046.fsa	604.084	6	16
B, 627	GM1198_C12_305R1_046.fsa	604.922	5	15
B, 628	GM1198_C12_305R1_046.fsa	605.654	18	34
B, 629	GM1198_C12_305R1_046.fsa	606.387	10	42
B, 630	GM1198_C12_305R1_046.fsa	607.225	14	51
B, 631	GM1198_C12_305R1_046.fsa	608.063	13	57
B, 632	GM1198_C12_305R1_046.fsa	608.691	12	39
B, 633	GM1198_C12_305R1_046.fsa	609.529	13	52
B, 634	GM1198_C12_305R1_046.fsa	610.262	11	35
B, 635	GM1198_C12_305R1_046.fsa	610.785	11	48
B, 636	GM1198_C12_305R1_046.fsa	611.204	9	35
B, 637	GM1198_C12_305R1_046.fsa	611.937	10	28
B, 638	GM1198_C12_305R1_046.fsa	612.566	7	20
B, 639	GM1198_C12_305R1_046.fsa	613.822	10	30
B, 640	GM1198_C12_305R1_046.fsa	614.45	6	12
B, 641	GM1198_C12_305R1_046.fsa	614.974	6	18
B, 642	GM1198_C12_305R1_046.fsa	615.497	5	26
B, 643	GM1198_C12_305R1_046.fsa	616.23	12	29
B, 644	GM1198_C12_305R1_046.fsa	617.173	7	21
B, 645	GM1198_C12_305R1_046.fsa	617.696	9	15
B, 646	GM1198_C12_305R1_046.fsa	618.325	10	43
B, 647	GM1198_C12_305R1_046.fsa	619.162	13	60
B, 648	GM1198_C12_305R1_046.fsa	620.209	15	35
B, 649	GM1198_C12_305R1_046.fsa	620.942	13	40
B, 650	GM1198_C12_305R1_046.fsa	622.094	16	20
B, 651	GM1198_C12_305R1_046.fsa	622.513	6	13
B, 652	GM1198_C12_305R1_046.fsa	623.141	11	23
B, 653	GM1198_C12_305R1_046.fsa	623.979	14	48
B, 654	GM1198_C12_305R1_046.fsa	625.236	11	41
B, 655	GM1198_C12_305R1_046.fsa	625.759	8	36
B, 656	GM1198_C12_305R1_046.fsa	626.283	6	17
B, 657	GM1198_C12_305R1_046.fsa	626.806	12	50
B, 658	GM1198_C12_305R1_046.fsa	628.168	12	48
B, 659	GM1198_C12_305R1_046.fsa	628.796	21	62
B, 660	GM1198_C12_305R1_046.fsa	630.052	13	28
B, 661	GM1198_C12_305R1_046.fsa	630.576	15	68
B, 662	GM1198_C12_305R1_046.fsa	632.566	15	44
B, 663	GM1198_C12_305R1_046.fsa	633.089	14	34
B, 664	GM1198_C12_305R1_046.fsa	634.346	12	39
B, 665	GM1198_C12_305R1_046.fsa	635.183	11	49
B, 666	GM1198_C12_305R1_046.fsa	635.812	9	15
B, 667	GM1198_C12_305R1_046.fsa	636.23	12	25
B, 668	GM1198_C12_305R1_046.fsa	637.696	11	34
B, 669	GM1198_C12_305R1_046.fsa	638.848	9	20
B, 670	GM1198_C12_305R1_046.fsa	639.895	13	34
B, 671	GM1198_C12_305R1_046.fsa	640.314	9	25
B, 672	GM1198_C12_305R1_046.fsa	641.152	10	23
B, 673	GM1198_C12_305R1_046.fsa	641.885	14	29
B, 674	GM1198_C12_305R1_046.fsa	642.304	16	30
B, 675	GM1198_C12_305R1_046.fsa	643.037	10	32
B, 676	GM1198_C12_305R1_046.fsa	643.874	14	36
B, 677	GM1198_C12_305R1_046.fsa	644.817	18	67
B, 678	GM1198_C12_305R1_046.fsa	645.445	8	26
B, 679	GM1198_C12_305R1_046.fsa	645.864	9	39
B, 680	GM1198_C12_305R1_046.fsa	646.387	12	26
B, 681	GM1198_C12_305R1_046.fsa	647.12	15	50
B, 682	GM1198_C12_305R1_046.fsa	647.853	9	22
B, 683	GM1198_C12_305R1_046.fsa	648.272	10	25
B, 684	GM1198_C12_305R1_046.fsa	648.796	7	12
B, 685	GM1198_C12_305R1_046.fsa	649.843	11	36
B, 686	GM1198_C12_305R1_046.fsa	650.576	8	26
B, 687	GM1198_C12_305R1_046.fsa	651.728	11	47
B, 688	GM1198_C12_305R1_046.fsa	652.356	15	51
B, 689	GM1198_C12_305R1_046.fsa	652.984	8	22
B, 690	GM1198_C12_305R1_046.fsa	654.136	11	30
B, 691	GM1198_C12_305R1_046.fsa	655.602	12	34
B, 692	GM1198_C12_305R1_046.fsa	656.126	9	41
B, 693	GM1198_C12_305R1_046.fsa	656.649	8	38
B, 694	GM1198_C12_305R1_046.fsa	657.592	11	32
B, 695	GM1198_C12_305R1_046.fsa	658.01	9	22
B, 696	GM1198_C12_305R1_046.fsa	659.058	6	26
B, 697	GM1198_C12_305R1_046.fsa	659.581	11	31
B, 698	GM1198_C12_305R1_046.fsa	660.419	14	35
B, 699	GM1198_C12_305R1_046.fsa	660.942	12	16
B, 700	GM1198_C12_305R1_046.fsa	661.361	10	30
B, 701	GM1198_C12_305R1_046.fsa	661.99	10	27
B, 702	GM1198_C12_305R1_046.fsa	662.827	9	15
B, 703	GM1198_C12_305R1_046.fsa	663.246	13	36
B, 704	GM1198_C12_305R1_046.fsa	663.874	9	41
B, 705	GM1198_C12_305R1_046.fsa	665.026	6	15
B, 706	GM1198_C12_305R1_046.fsa	665.55	7	17
B, 707	GM1198_C12_305R1_046.fsa	666.492	15	51
B, 708	GM1198_C12_305R1_046.fsa	668.063	10	16
B, 709	GM1198_C12_305R1_046.fsa	668.586	8	24
B, 710	GM1198_C12_305R1_046.fsa	669.529	10	35
B, 711	GM1198_C12_305R1_046.fsa	669.948	10	28
B, 712	GM1198_C12_305R1_046.fsa	670.366	4	11
G, 1	GM1198_C12_305R1_046.fsa	595.891	8847	72480
Y, 1	GM1198_C12_305R1_046.fsa	595.47	12088	78155
Y, 2	GM1198_C12_305R1_046.fsa	596.628	12210	110443
R, 1	GM1198_C12_305R1_046.fsa		2377	13547
R, 2	GM1198_C12_305R1_046.fsa	595.891	1995	10728
O, 1	GM1198_C12_305R1_046.fsa		1070	5845
O, 2	GM1198_C12_305R1_046.fsa	20	8592	81437
O, 3	GM1198_C12_305R1_046.fsa	40	7679	52904
O, 4	GM1198_C12_305R1_046.fsa	60	15587	76163
O, 5	GM1198_C12_305R1_046.fsa	80	9818	52279
O, 6	GM1198_C12_305R1_046.fsa	100	15793	79146
O, 7	GM1198_C12_305R1_046.fsa	114	18659	90242
O, 8	GM1198_C12_305R1_046.fsa	120	14771	73484
O, 9	GM1198_C12_305R1_046.fsa	140	12491	58769
O, 10	GM1198_C12_305R1_046.fsa	160	13533	67564
O, 11	GM1198_C12_305R1_046.fsa	180	17322	82035
O, 12	GM1198_C12_305R1_046.fsa	200	13827	67734
O, 13	GM1198_C12_305R1_046.fsa	214	14298	71178
O, 14	GM1198_C12_305R1_046.fsa	220	11396	59022
O, 15	GM1198_C12_305R1_046.fsa	240	16536	88195
O, 16	GM1198_C12_305R1_046.fsa	250	7628	42197
O, 17	GM1198_C12_305R1_046.fsa	260	12192	69481
O, 18	GM1198_C12_305R1_046.fsa	280	12944	79535
O, 19	GM1198_C12_305R1_046.fsa	300	12710	81825
O, 20	GM1198_C12_305R1_046.fsa	314	7928	52870
O, 21	GM1198_C12_305R1_046.fsa	320	8549	59529
O, 22	GM1198_C12_305R1_046.fsa	340	10394	76324
O, 23	GM1198_C12_305R1_046.fsa	360	8284	62619
O, 24	GM1198_C12_305R1_046.fsa	380	5643	45965
O, 25	GM1198_C12_305R1_046.fsa	400	7767	65773
O, 26	GM1198_C12_305R1_046.fsa	414	7319	63179
O, 27	GM1198_C12_305R1_046.fsa	420	6730	59013
O, 28	GM1198_C12_305R1_046.fsa	440	8114	73770
O, 29	GM1198_C12_305R1_046.fsa	460	8999	82736
O, 30	GM1198_C12_305R1_046.fsa	480	8567	81557
O, 31	GM1198_C12_305R1_046.fsa	500	3776	37163
O, 32	GM1198_C12_305R1_046.fsa	514	3984	40142
O, 33	GM1198_C12_305R1_046.fsa	520	9106	91186
O, 34	GM1198_C12_305R1_046.fsa	540	7413	75155
O, 35	GM1198_C12_305R1_046.fsa	560	4979	50285
O, 36	GM1198_C12_305R1_046.fsa	580	7715	75566
O, 37	GM1198_C12_305R1_046.fsa	595.891	846	6320
O, 38	GM1198_C12_305R1_046.fsa	600	3922	48489

## Sheet: 305R2
Dye/Sample Peak	Sample File Name	Size	Height	Area in Point
B, 1	GM1198_D01_305R2_005.fsa		12	41
B, 2	GM1198_D01_305R2_005.fsa		5	15
B, 3	GM1198_D01_305R2_005.fsa		5	10
B, 4	GM1198_D01_305R2_005.fsa		7	18
B, 5	GM1198_D01_305R2_005.fsa		19	82
B, 6	GM1198_D01_305R2_005.fsa		13	50
B, 7	GM1198_D01_305R2_005.fsa		15	56
B, 8	GM1198_D01_305R2_005.fsa		12	52
B, 9	GM1198_D01_305R2_005.fsa		13	53
B, 10	GM1198_D01_305R2_005.fsa		14	32
B, 11	GM1198_D01_305R2_005.fsa		16	52
B, 12	GM1198_D01_305R2_005.fsa		9	26
B, 13	GM1198_D01_305R2_005.fsa		15	46
B, 14	GM1198_D01_305R2_005.fsa		19	42
B, 15	GM1198_D01_305R2_005.fsa		11	48
B, 16	GM1198_D01_305R2_005.fsa		14	66
B, 17	GM1198_D01_305R2_005.fsa		19	94
B, 18	GM1198_D01_305R2_005.fsa		16	49
B, 19	GM1198_D01_305R2_005.fsa		14	67
B, 20	GM1198_D01_305R2_005.fsa		11	38
B, 21	GM1198_D01_305R2_005.fsa		8	24
B, 22	GM1198_D01_305R2_005.fsa		16	48
B, 23	GM1198_D01_305R2_005.fsa		11	15
B, 24	GM1198_D01_305R2_005.fsa		7	21
B, 25	GM1198_D01_305R2_005.fsa		5	15
B, 26	GM1198_D01_305R2_005.fsa		9	35
B, 27	GM1198_D01_305R2_005.fsa		7	20
B, 28	GM1198_D01_305R2_005.fsa		6	25
B, 29	GM1198_D01_305R2_005.fsa		11	34
B, 30	GM1198_D01_305R2_005.fsa		11	27
B, 31	GM1198_D01_305R2_005.fsa		7	27
B, 32	GM1198_D01_305R2_005.fsa		11	30
B, 33	GM1198_D01_305R2_005.fsa		15	20
B, 34	GM1198_D01_305R2_005.fsa		7	15
B, 35	GM1198_D01_305R2_005.fsa		14	68
B, 36	GM1198_D01_305R2_005.fsa		7	23
B, 37	GM1198_D01_305R2_005.fsa		12	50
B, 38	GM1198_D01_305R2_005.fsa		8	32
B, 39	GM1198_D01_305R2_005.fsa		12	59
B, 40	GM1198_D01_305R2_005.fsa		8	35
B, 41	GM1198_D01_305R2_005.fsa		12	35
B, 42	GM1198_D01_305R2_005.fsa		11	32
B, 43	GM1198_D01_305R2_005.fsa		7	27
B, 44	GM1198_D01_305R2_005.fsa		14	41
B, 45	GM1198_D01_305R2_005.fsa		3	3
B, 46	GM1198_D01_305R2_005.fsa		17	24
B, 47	GM1198_D01_305R2_005.fsa		3	3
B, 48	GM1198_D01_305R2_005.fsa		288	1756
B, 49	GM1198_D01_305R2_005.fsa		121	841
B, 50	GM1198_D01_305R2_005.fsa		14	26
B, 51	GM1198_D01_305R2_005.fsa		2	5
B, 52	GM1198_D01_305R2_005.fsa		3	8
B, 53	GM1198_D01_305R2_005.fsa		8	16
B, 54	GM1198_D01_305R2_005.fsa		7	12
B, 55	GM1198_D01_305R2_005.fsa		13	20
B, 56	GM1198_D01_305R2_005.fsa		10	23
B, 57	GM1198_D01_305R2_005.fsa		11	19
B, 58	GM1198_D01_305R2_005.fsa		8	27
B, 59	GM1198_D01_305R2_005.fsa		9	23
B, 60	GM1198_D01_305R2_005.fsa		10	29
B, 61	GM1198_D01_305R2_005.fsa		20	95
B, 62	GM1198_D01_305R2_005.fsa		16	57
B, 63	GM1198_D01_305R2_005.fsa		19	79
B, 64	GM1198_D01_305R2_005.fsa		19	83
B, 65	GM1198_D01_305R2_005.fsa		15	40
B, 66	GM1198_D01_305R2_005.fsa		11	41
B, 67	GM1198_D01_305R2_005.fsa		12	22
B, 68	GM1198_D01_305R2_005.fsa		10	25
B, 69	GM1198_D01_305R2_005.fsa		6	17
B, 70	GM1198_D01_305R2_005.fsa		16	57
B, 71	GM1198_D01_305R2_005.fsa		8	16
B, 72	GM1198_D01_305R2_005.fsa		11	41
B, 73	GM1198_D01_305R2_005.fsa		11	65
B, 74	GM1198_D01_305R2_005.fsa		10	39
B, 75	GM1198_D01_305R2_005.fsa		12	23
B, 76	GM1198_D01_305R2_005.fsa		13	21
B, 77	GM1198_D01_305R2_005.fsa		9	29
B, 78	GM1198_D01_305R2_005.fsa		4	13
B, 79	GM1198_D01_305R2_005.fsa		4	8
B, 80	GM1198_D01_305R2_005.fsa		56	589
B, 81	GM1198_D01_305R2_005.fsa		67	378
B, 82	GM1198_D01_305R2_005.fsa		60	465
B, 83	GM1198_D01_305R2_005.fsa		18	75
B, 84	GM1198_D01_305R2_005.fsa		39	281
B, 85	GM1198_D01_305R2_005.fsa		34	163
B, 86	GM1198_D01_305R2_005.fsa		36	185
B, 87	GM1198_D01_305R2_005.fsa		5	12
B, 88	GM1198_D01_305R2_005.fsa		10	15
B, 89	GM1198_D01_305R2_005.fsa		2	4
B, 90	GM1198_D01_305R2_005.fsa		46	471
B, 91	GM1198_D01_305R2_005.fsa		19	77
B, 92	GM1198_D01_305R2_005.fsa		20	62
B, 93	GM1198_D01_305R2_005.fsa		21	109
B, 94	GM1198_D01_305R2_005.fsa		41	377
B, 95	GM1198_D01_305R2_005.fsa		24	89
B, 96	GM1198_D01_305R2_005.fsa		17	72
B, 97	GM1198_D01_305R2_005.fsa		6	13
B, 98	GM1198_D01_305R2_005.fsa		8	33
B, 99	GM1198_D01_305R2_005.fsa		11	30
B, 100	GM1198_D01_305R2_005.fsa		24	102
B, 101	GM1198_D01_305R2_005.fsa		21	110
B, 102	GM1198_D01_305R2_005.fsa		17	62
B, 103	GM1198_D01_305R2_005.fsa		8	14
B, 104	GM1198_D01_305R2_005.fsa		21	87
B, 105	GM1198_D01_305R2_005.fsa		16	65
B, 106	GM1198_D01_305R2_005.fsa		8	18
B, 107	GM1198_D01_305R2_005.fsa		3	8
B, 108	GM1198_D01_305R2_005.fsa		6	13
B, 109	GM1198_D01_305R2_005.fsa		375	2839
B, 110	GM1198_D01_305R2_005.fsa		162	960
B, 111	GM1198_D01_305R2_005.fsa		233	1590
B, 112	GM1198_D01_305R2_005.fsa		360	1964
B, 113	GM1198_D01_305R2_005.fsa		184	1102
B, 114	GM1198_D01_305R2_005.fsa		73	347
B, 115	GM1198_D01_305R2_005.fsa	1.0219	115	1077
B, 116	GM1198_D01_305R2_005.fsa	3.0657	89	507
B, 117	GM1198_D01_305R2_005.fsa	4.6715	48	231
B, 118	GM1198_D01_305R2_005.fsa	6.1314	25	151
B, 119	GM1198_D01_305R2_005.fsa	7.4453	9	17
B, 120	GM1198_D01_305R2_005.fsa	8.4672	4	8
B, 121	GM1198_D01_305R2_005.fsa	11.5329	47	310
B, 122	GM1198_D01_305R2_005.fsa	12.9927	94	444
B, 123	GM1198_D01_305R2_005.fsa	14.3066	121	900
B, 124	GM1198_D01_305R2_005.fsa	17.0803	31	105
B, 125	GM1198_D01_305R2_005.fsa	18.6861	63	214
B, 126	GM1198_D01_305R2_005.fsa	20.1687	550	2467
B, 127	GM1198_D01_305R2_005.fsa	21.9993	356	1516
B, 128	GM1198_D01_305R2_005.fsa	23.1406	259	1239
B, 129	GM1198_D01_305R2_005.fsa	24.7405	53	259
B, 130	GM1198_D01_305R2_005.fsa	26.768	1609	7930
B, 131	GM1198_D01_305R2_005.fsa	28.888	4741	22388
B, 132	GM1198_D01_305R2_005.fsa	30.6549	1120	7740
B, 133	GM1198_D01_305R2_005.fsa	31.6649	474	2019
B, 134	GM1198_D01_305R2_005.fsa	32.9419	1316	6118
B, 135	GM1198_D01_305R2_005.fsa	33.9186	227	1106
B, 136	GM1198_D01_305R2_005.fsa	35.83	1148	5016
B, 137	GM1198_D01_305R2_005.fsa	37.2939	202	811
B, 138	GM1198_D01_305R2_005.fsa	38.7255	519	2198
B, 139	GM1198_D01_305R2_005.fsa	40.4641	250	1446
B, 140	GM1198_D01_305R2_005.fsa	41.5013	39	166
B, 141	GM1198_D01_305R2_005.fsa	42.415	11	30
B, 142	GM1198_D01_305R2_005.fsa	43.5466	157	819
B, 143	GM1198_D01_305R2_005.fsa	44.6667	583	3574
B, 144	GM1198_D01_305R2_005.fsa	46.4361	453	2434
B, 145	GM1198_D01_305R2_005.fsa	48.1783	45	185
B, 146	GM1198_D01_305R2_005.fsa	50.1073	110	865
B, 147	GM1198_D01_305R2_005.fsa	51.6909	201	1766
B, 148	GM1198_D01_305R2_005.fsa	55.1025	730	5051
B, 149	GM1198_D01_305R2_005.fsa	55.7127	400	2003
B, 150	GM1198_D01_305R2_005.fsa	56.6222	615	1922
B, 151	GM1198_D01_305R2_005.fsa	57.5252	736	2751
B, 152	GM1198_D01_305R2_005.fsa	58.223	531	2129
B, 153	GM1198_D01_305R2_005.fsa	59.1146	811	3324
B, 154	GM1198_D01_305R2_005.fsa	60.5412	333	1260
B, 155	GM1198_D01_305R2_005.fsa	61.73	266	1043
B, 156	GM1198_D01_305R2_005.fsa	62.593	43	143
B, 157	GM1198_D01_305R2_005.fsa	63.6699	35	104
B, 158	GM1198_D01_305R2_005.fsa	64.852	505	2291
B, 159	GM1198_D01_305R2_005.fsa	66.1389	193	829
B, 160	GM1198_D01_305R2_005.fsa	66.9951	303	1392
B, 161	GM1198_D01_305R2_005.fsa	68.0636	447	2014
B, 162	GM1198_D01_305R2_005.fsa	69.5561	96	406
B, 163	GM1198_D01_305R2_005.fsa	70.8322	689	3330
B, 164	GM1198_D01_305R2_005.fsa	71.9995	577	2766
B, 165	GM1198_D01_305R2_005.fsa	73.0586	412	1938
B, 166	GM1198_D01_305R2_005.fsa	74.4326	303	1327
B, 167	GM1198_D01_305R2_005.fsa	75.9085	392	1731
B, 168	GM1198_D01_305R2_005.fsa	77.2755	724	3233
B, 169	GM1198_D01_305R2_005.fsa	78.3249	189	803
B, 170	GM1198_D01_305R2_005.fsa	79.1631	1004	4514
B, 171	GM1198_D01_305R2_005.fsa	80.3034	295	1262
B, 172	GM1198_D01_305R2_005.fsa	81.1117	1542	8004
B, 173	GM1198_D01_305R2_005.fsa	83.126	422	1856
B, 174	GM1198_D01_305R2_005.fsa	83.829	237	1119
B, 175	GM1198_D01_305R2_005.fsa	85.0315	885	4118
B, 176	GM1198_D01_305R2_005.fsa	85.8315	226	981
B, 177	GM1198_D01_305R2_005.fsa	87.2282	2137	9528
B, 178	GM1198_D01_305R2_005.fsa	88.3226	196	732
B, 179	GM1198_D01_305R2_005.fsa	89.3153	1370	6037
B, 180	GM1198_D01_305R2_005.fsa	90.5037	317	1179
B, 181	GM1198_D01_305R2_005.fsa	91.4917	2553	11387
B, 182	GM1198_D01_305R2_005.fsa	92.6746	168	601
B, 183	GM1198_D01_305R2_005.fsa	93.5598	1508	6596
B, 184	GM1198_D01_305R2_005.fsa	94.6393	328	1244
B, 185	GM1198_D01_305R2_005.fsa	95.912	1535	6506
B, 186	GM1198_D01_305R2_005.fsa	96.9862	293	1006
B, 187	GM1198_D01_305R2_005.fsa	97.8632	1343	5730
B, 188	GM1198_D01_305R2_005.fsa	98.9328	331	1372
B, 189	GM1198_D01_305R2_005.fsa	99.8062	2102	9235
B, 190	GM1198_D01_305R2_005.fsa	100.891	209	698
B, 191	GM1198_D01_305R2_005.fsa	101.781	1103	4683
B, 192	GM1198_D01_305R2_005.fsa	102.965	334	1182
B, 193	GM1198_D01_305R2_005.fsa	103.852	374	1474
B, 194	GM1198_D01_305R2_005.fsa	105.031	293	1127
B, 195	GM1198_D01_305R2_005.fsa	106.111	652	2771
B, 196	GM1198_D01_305R2_005.fsa	107.189	417	1812
B, 197	GM1198_D01_305R2_005.fsa	108.362	659	3095
B, 198	GM1198_D01_305R2_005.fsa	109.338	434	2006
B, 199	GM1198_D01_305R2_005.fsa	110.604	1230	5567
B, 200	GM1198_D01_305R2_005.fsa	111.479	622	2795
B, 201	GM1198_D01_305R2_005.fsa	112.644	356	1471
B, 202	GM1198_D01_305R2_005.fsa	113.806	424	1579
B, 203	GM1198_D01_305R2_005.fsa	114.863	2038	8481
B, 204	GM1198_D01_305R2_005.fsa	115.914	890	3598
B, 205	GM1198_D01_305R2_005.fsa	116.678	845	3589
B, 206	GM1198_D01_305R2_005.fsa	117.535	574	2392
B, 207	GM1198_D01_305R2_005.fsa	118.295	1139	4622
B, 208	GM1198_D01_305R2_005.fsa	119.243	416	1500
B, 209	GM1198_D01_305R2_005.fsa	120.373	497	1923
B, 210	GM1198_D01_305R2_005.fsa	121.49	547	2260
B, 211	GM1198_D01_305R2_005.fsa	122.607	771	3246
B, 212	GM1198_D01_305R2_005.fsa	123.63	650	2713
B, 213	GM1198_D01_305R2_005.fsa	124.838	749	3129
B, 214	GM1198_D01_305R2_005.fsa	125.952	569	2407
B, 215	GM1198_D01_305R2_005.fsa	126.973	606	2418
B, 216	GM1198_D01_305R2_005.fsa	127.993	479	1890
B, 217	GM1198_D01_305R2_005.fsa	129.012	477	1959
B, 218	GM1198_D01_305R2_005.fsa	129.938	498	2027
B, 219	GM1198_D01_305R2_005.fsa	130.957	563	2307
B, 220	GM1198_D01_305R2_005.fsa	131.974	391	1596
B, 221	GM1198_D01_305R2_005.fsa	132.714	389	1552
B, 222	GM1198_D01_305R2_005.fsa	133.822	338	1360
B, 223	GM1198_D01_305R2_005.fsa	134.838	245	961
B, 224	GM1198_D01_305R2_005.fsa	135.946	227	897
B, 225	GM1198_D01_305R2_005.fsa	136.96	276	1143
B, 226	GM1198_D01_305R2_005.fsa	137.974	468	1925
B, 227	GM1198_D01_305R2_005.fsa	138.987	264	1118
B, 228	GM1198_D01_305R2_005.fsa	139.816	241	1028
B, 229	GM1198_D01_305R2_005.fsa	140.85	305	1326
B, 230	GM1198_D01_305R2_005.fsa	141.983	170	700
B, 231	GM1198_D01_305R2_005.fsa	143.022	260	1055
B, 232	GM1198_D01_305R2_005.fsa	144.155	872	3775
B, 233	GM1198_D01_305R2_005.fsa	145.193	654	2913
B, 234	GM1198_D01_305R2_005.fsa	146.043	258	1101
B, 235	GM1198_D01_305R2_005.fsa	146.986	288	1148
B, 236	GM1198_D01_305R2_005.fsa	147.93	401	1687
B, 237	GM1198_D01_305R2_005.fsa	149.062	197	826
B, 238	GM1198_D01_305R2_005.fsa	150.289	264	1046
B, 239	GM1198_D01_305R2_005.fsa	151.421	891	4076
B, 240	GM1198_D01_305R2_005.fsa	152.458	198	816
B, 241	GM1198_D01_305R2_005.fsa	153.307	128	472
B, 242	GM1198_D01_305R2_005.fsa	154.439	739	3160
B, 243	GM1198_D01_305R2_005.fsa	155.476	1109	4861
B, 244	GM1198_D01_305R2_005.fsa	156.607	169	696
B, 245	GM1198_D01_305R2_005.fsa	157.738	167	612
B, 246	GM1198_D01_305R2_005.fsa	158.869	425	1874
B, 247	GM1198_D01_305R2_005.fsa	159.811	304	1322
B, 248	GM1198_D01_305R2_005.fsa	160.742	460	2133
B, 249	GM1198_D01_305R2_005.fsa	161.668	194	811
B, 250	GM1198_D01_305R2_005.fsa	162.872	295	1244
B, 251	GM1198_D01_305R2_005.fsa	163.982	157	634
B, 252	GM1198_D01_305R2_005.fsa	164.906	185	680
B, 253	GM1198_D01_305R2_005.fsa	165.923	316	1264
B, 254	GM1198_D01_305R2_005.fsa	166.847	201	835
B, 255	GM1198_D01_305R2_005.fsa	167.678	679	2905
B, 256	GM1198_D01_305R2_005.fsa	168.785	2353	10498
B, 257	GM1198_D01_305R2_005.fsa	169.983	355	1333
B, 258	GM1198_D01_305R2_005.fsa	170.905	247	940
B, 259	GM1198_D01_305R2_005.fsa	171.733	1294	5514
B, 260	GM1198_D01_305R2_005.fsa	172.838	879	3658
B, 261	GM1198_D01_305R2_005.fsa	173.666	63	169
B, 262	GM1198_D01_305R2_005.fsa	174.585	1510	6567
B, 263	GM1198_D01_305R2_005.fsa	175.78	1153	5045
B, 264	GM1198_D01_305R2_005.fsa	176.606	113	404
B, 265	GM1198_D01_305R2_005.fsa	177.524	651	2696
B, 266	GM1198_D01_305R2_005.fsa	178.9	358	1651
B, 267	GM1198_D01_305R2_005.fsa	179.725	235	1144
B, 268	GM1198_D01_305R2_005.fsa	181.02	486	2094
B, 269	GM1198_D01_305R2_005.fsa	182.038	319	1298
B, 270	GM1198_D01_305R2_005.fsa	182.964	208	858
B, 271	GM1198_D01_305R2_005.fsa	183.982	672	2977
B, 272	GM1198_D01_305R2_005.fsa	185.092	194	777
B, 273	GM1198_D01_305R2_005.fsa	186.2	867	4048
B, 274	GM1198_D01_305R2_005.fsa	187.216	652	2856
B, 275	GM1198_D01_305R2_005.fsa	188.416	246	1062
B, 276	GM1198_D01_305R2_005.fsa	189.338	1067	4943
B, 277	GM1198_D01_305R2_005.fsa	190.536	300	1230
B, 278	GM1198_D01_305R2_005.fsa	191.642	1071	4785
B, 279	GM1198_D01_305R2_005.fsa	192.654	1208	5706
B, 280	GM1198_D01_305R2_005.fsa	193.482	365	1656
B, 281	GM1198_D01_305R2_005.fsa	194.402	1144	5214
B, 282	GM1198_D01_305R2_005.fsa	195.505	520	2154
B, 283	GM1198_D01_305R2_005.fsa	196.423	368	1528
B, 284	GM1198_D01_305R2_005.fsa	197.616	1143	5202
B, 285	GM1198_D01_305R2_005.fsa	198.809	769	3409
B, 286	GM1198_D01_305R2_005.fsa	199.908	779	3630
B, 287	GM1198_D01_305R2_005.fsa	200.995	364	1637
B, 288	GM1198_D01_305R2_005.fsa	201.99	1594	7498
B, 289	GM1198_D01_305R2_005.fsa	203.076	153	588
B, 290	GM1198_D01_305R2_005.fsa	203.98	259	1075
B, 291	GM1198_D01_305R2_005.fsa	205.064	689	3122
B, 292	GM1198_D01_305R2_005.fsa	206.058	1161	5539
B, 293	GM1198_D01_305R2_005.fsa	207.142	174	719
B, 294	GM1198_D01_305R2_005.fsa	208.045	1219	5857
B, 295	GM1198_D01_305R2_005.fsa	209.038	838	4019
B, 296	GM1198_D01_305R2_005.fsa	209.941	288	1272
B, 297	GM1198_D01_305R2_005.fsa	211.114	549	2648
B, 298	GM1198_D01_305R2_005.fsa	211.926	284	1318
B, 299	GM1198_D01_305R2_005.fsa	213.098	392	1887
B, 300	GM1198_D01_305R2_005.fsa	213.82	298	1457
B, 301	GM1198_D01_305R2_005.fsa	215.001	996	4892
B, 302	GM1198_D01_305R2_005.fsa	215.911	256	1260
B, 303	GM1198_D01_305R2_005.fsa	217.002	336	1578
B, 304	GM1198_D01_305R2_005.fsa	218.183	178	729
B, 305	GM1198_D01_305R2_005.fsa	219.273	262	1222
B, 306	GM1198_D01_305R2_005.fsa	220.357	881	4455
B, 307	GM1198_D01_305R2_005.fsa	221.43	264	1260
B, 308	GM1198_D01_305R2_005.fsa	222.323	126	545
B, 309	GM1198_D01_305R2_005.fsa	223.396	118	490
B, 310	GM1198_D01_305R2_005.fsa	224.378	670	2990
B, 311	GM1198_D01_305R2_005.fsa	225.361	147	620
B, 312	GM1198_D01_305R2_005.fsa	226.254	518	2449
B, 313	GM1198_D01_305R2_005.fsa	227.326	280	1149
B, 314	GM1198_D01_305R2_005.fsa	228.308	106	407
B, 315	GM1198_D01_305R2_005.fsa	229.38	122	597
B, 316	GM1198_D01_305R2_005.fsa	230.451	248	1184
B, 317	GM1198_D01_305R2_005.fsa	231.433	110	445
B, 318	GM1198_D01_305R2_005.fsa	232.504	216	1041
B, 319	GM1198_D01_305R2_005.fsa	233.486	160	725
B, 320	GM1198_D01_305R2_005.fsa	234.468	98	375
B, 321	GM1198_D01_305R2_005.fsa	235.45	496	2425
B, 322	GM1198_D01_305R2_005.fsa	236.52	2108	10967
B, 323	GM1198_D01_305R2_005.fsa	237.68	88	391
B, 324	GM1198_D01_305R2_005.fsa	238.573	1658	8622
B, 325	GM1198_D01_305R2_005.fsa	239.643	586	3062
B, 326	GM1198_D01_305R2_005.fsa	240.731	130	539
B, 327	GM1198_D01_305R2_005.fsa	241.827	1643	8320
B, 328	GM1198_D01_305R2_005.fsa	242.921	1796	9050
B, 329	GM1198_D01_305R2_005.fsa	244.014	309	1453
B, 330	GM1198_D01_305R2_005.fsa	244.742	218	956
B, 331	GM1198_D01_305R2_005.fsa	245.651	1361	6811
B, 332	GM1198_D01_305R2_005.fsa	246.74	1100	5497
B, 333	GM1198_D01_305R2_005.fsa	247.919	105	512
B, 334	GM1198_D01_305R2_005.fsa	248.824	2148	11649
B, 335	GM1198_D01_305R2_005.fsa	249.91	489	2405
B, 336	GM1198_D01_305R2_005.fsa	250.882	944	4791
B, 337	GM1198_D01_305R2_005.fsa	252.027	336	1541
B, 338	GM1198_D01_305R2_005.fsa	252.995	946	5071
B, 339	GM1198_D01_305R2_005.fsa	253.874	523	2656
B, 340	GM1198_D01_305R2_005.fsa	254.927	479	2308
B, 341	GM1198_D01_305R2_005.fsa	255.892	445	2181
B, 342	GM1198_D01_305R2_005.fsa	256.943	238	1144
B, 343	GM1198_D01_305R2_005.fsa	257.905	1911	10803
B, 344	GM1198_D01_305R2_005.fsa	258.953	96	430
B, 345	GM1198_D01_305R2_005.fsa	259.913	138	632
B, 346	GM1198_D01_305R2_005.fsa	260.981	273	1366
B, 347	GM1198_D01_305R2_005.fsa	262.051	355	1850
B, 348	GM1198_D01_305R2_005.fsa	263.21	191	877
B, 349	GM1198_D01_305R2_005.fsa	264.281	898	5079
B, 350	GM1198_D01_305R2_005.fsa	265.351	340	1793
B, 351	GM1198_D01_305R2_005.fsa	266.422	236	1077
B, 352	GM1198_D01_305R2_005.fsa	267.493	1081	5832
B, 353	GM1198_D01_305R2_005.fsa	268.475	293	1425
B, 354	GM1198_D01_305R2_005.fsa	269.546	558	2831
B, 355	GM1198_D01_305R2_005.fsa	270.618	220	1035
B, 356	GM1198_D01_305R2_005.fsa	271.511	203	926
B, 357	GM1198_D01_305R2_005.fsa	272.493	142	639
B, 358	GM1198_D01_305R2_005.fsa	273.297	173	813
B, 359	GM1198_D01_305R2_005.fsa	274.458	397	2171
B, 360	GM1198_D01_305R2_005.fsa	275.352	261	1313
B, 361	GM1198_D01_305R2_005.fsa	276.245	415	2081
B, 362	GM1198_D01_305R2_005.fsa	277.407	719	3811
B, 363	GM1198_D01_305R2_005.fsa	278.48	110	426
B, 364	GM1198_D01_305R2_005.fsa	279.374	257	1275
B, 365	GM1198_D01_305R2_005.fsa	280.529	1776	10574
B, 366	GM1198_D01_305R2_005.fsa	281.587	115	495
B, 367	GM1198_D01_305R2_005.fsa	282.731	109	530
B, 368	GM1198_D01_305R2_005.fsa	283.788	899	5233
B, 369	GM1198_D01_305R2_005.fsa	284.844	201	1170
B, 370	GM1198_D01_305R2_005.fsa	285.899	104	497
B, 371	GM1198_D01_305R2_005.fsa	286.953	644	3661
B, 372	GM1198_D01_305R2_005.fsa	288.007	138	721
B, 373	GM1198_D01_305R2_005.fsa	288.885	131	587
B, 374	GM1198_D01_305R2_005.fsa	289.851	286	1587
B, 375	GM1198_D01_305R2_005.fsa	290.903	412	2279
B, 376	GM1198_D01_305R2_005.fsa	292.042	180	881
B, 377	GM1198_D01_305R2_005.fsa	293.094	283	1525
B, 378	GM1198_D01_305R2_005.fsa	294.057	278	1383
B, 379	GM1198_D01_305R2_005.fsa	295.194	209	1083
B, 380	GM1198_D01_305R2_005.fsa	296.156	141	724
B, 381	GM1198_D01_305R2_005.fsa	297.118	229	1160
B, 382	GM1198_D01_305R2_005.fsa	298.166	221	1037
B, 383	GM1198_D01_305R2_005.fsa	299.127	269	1278
B, 384	GM1198_D01_305R2_005.fsa	300.086	446	2443
B, 385	GM1198_D01_305R2_005.fsa	301.038	922	5477
B, 386	GM1198_D01_305R2_005.fsa	302.077	370	2009
B, 387	GM1198_D01_305R2_005.fsa	303.032	259	1270
B, 388	GM1198_D01_305R2_005.fsa	303.901	351	1889
B, 389	GM1198_D01_305R2_005.fsa	304.859	366	1957
B, 390	GM1198_D01_305R2_005.fsa	305.993	236	1179
B, 391	GM1198_D01_305R2_005.fsa	307.13	278	1376
B, 392	GM1198_D01_305R2_005.fsa	308.006	803	4753
B, 393	GM1198_D01_305R2_005.fsa	309.147	1082	6397
B, 394	GM1198_D01_305R2_005.fsa	309.938	116	486
B, 395	GM1198_D01_305R2_005.fsa	310.906	699	3909
B, 396	GM1198_D01_305R2_005.fsa	311.788	50	168
B, 397	GM1198_D01_305R2_005.fsa	312.76	111	562
B, 398	GM1198_D01_305R2_005.fsa	313.823	167	867
B, 399	GM1198_D01_305R2_005.fsa	314.998	1559	10278
B, 400	GM1198_D01_305R2_005.fsa	316.27	89	449
B, 401	GM1198_D01_305R2_005.fsa	317.179	168	813
B, 402	GM1198_D01_305R2_005.fsa	318.361	442	2391
B, 403	GM1198_D01_305R2_005.fsa	319.545	281	1424
B, 404	GM1198_D01_305R2_005.fsa	320.623	575	3167
B, 405	GM1198_D01_305R2_005.fsa	321.689	263	1460
B, 406	GM1198_D01_305R2_005.fsa	322.577	1037	6860
B, 407	GM1198_D01_305R2_005.fsa	323.553	832	5379
B, 408	GM1198_D01_305R2_005.fsa	324.617	32	77
B, 409	GM1198_D01_305R2_005.fsa	325.591	75	361
B, 410	GM1198_D01_305R2_005.fsa	326.652	179	1044
B, 411	GM1198_D01_305R2_005.fsa	327.712	330	2138
B, 412	GM1198_D01_305R2_005.fsa	328.683	219	1384
B, 413	GM1198_D01_305R2_005.fsa	329.565	119	676
B, 414	GM1198_D01_305R2_005.fsa	330.71	113	485
B, 415	GM1198_D01_305R2_005.fsa	331.678	430	2482
B, 416	GM1198_D01_305R2_005.fsa	332.733	119	607
B, 417	GM1198_D01_305R2_005.fsa	333.523	409	2552
B, 418	GM1198_D01_305R2_005.fsa	334.664	143	602
B, 419	GM1198_D01_305R2_005.fsa	335.716	70	348
B, 420	GM1198_D01_305R2_005.fsa	336.592	54	233
B, 421	GM1198_D01_305R2_005.fsa	337.729	451	2639
B, 422	GM1198_D01_305R2_005.fsa	338.778	76	309
B, 423	GM1198_D01_305R2_005.fsa	339.738	331	2021
B, 424	GM1198_D01_305R2_005.fsa	340.711	196	1045
B, 425	GM1198_D01_305R2_005.fsa	341.778	106	493
B, 426	GM1198_D01_305R2_005.fsa	342.578	46	168
B, 427	GM1198_D01_305R2_005.fsa	343.822	1206	8066
B, 428	GM1198_D01_305R2_005.fsa	344.889	40	158
B, 429	GM1198_D01_305R2_005.fsa	345.867	283	1661
B, 430	GM1198_D01_305R2_005.fsa	346.933	819	5877
B, 431	GM1198_D01_305R2_005.fsa	347.733	193	1076
B, 432	GM1198_D01_305R2_005.fsa	348.889	243	1516
B, 433	GM1198_D01_305R2_005.fsa	349.778	488	3335
B, 434	GM1198_D01_305R2_005.fsa	350.933	256	1541
B, 435	GM1198_D01_305R2_005.fsa	351.911	71	336
B, 436	GM1198_D01_305R2_005.fsa	352.8	42	142
B, 437	GM1198_D01_305R2_005.fsa	354.044	172	965
B, 438	GM1198_D01_305R2_005.fsa	354.933	90	457
B, 439	GM1198_D01_305R2_005.fsa	355.911	50	186
B, 440	GM1198_D01_305R2_005.fsa	356.889	137	823
B, 441	GM1198_D01_305R2_005.fsa	357.867	1126	8515
B, 442	GM1198_D01_305R2_005.fsa	358.933	620	4715
B, 443	GM1198_D01_305R2_005.fsa	359.822	151	934
B, 444	GM1198_D01_305R2_005.fsa	360.968	226	1424
B, 445	GM1198_D01_305R2_005.fsa	361.936	102	640
B, 446	GM1198_D01_305R2_005.fsa	362.905	212	1285
B, 447	GM1198_D01_305R2_005.fsa	363.961	92	463
B, 448	GM1198_D01_305R2_005.fsa	364.842	62	249
B, 449	GM1198_D01_305R2_005.fsa	365.986	86	469
B, 450	GM1198_D01_305R2_005.fsa	367.131	659	4791
B, 451	GM1198_D01_305R2_005.fsa	368.1	94	557
B, 452	GM1198_D01_305R2_005.fsa	369.157	80	407
B, 453	GM1198_D01_305R2_005.fsa	370.127	41	190
B, 454	GM1198_D01_305R2_005.fsa	371.096	105	508
B, 455	GM1198_D01_305R2_005.fsa	372.065	198	1092
B, 456	GM1198_D01_305R2_005.fsa	373.123	270	1727
B, 457	GM1198_D01_305R2_005.fsa	374.004	127	692
B, 458	GM1198_D01_305R2_005.fsa	375.062	133	769
B, 459	GM1198_D01_305R2_005.fsa	375.943	344	2301
B, 460	GM1198_D01_305R2_005.fsa	377.002	51	181
B, 461	GM1198_D01_305R2_005.fsa	377.971	188	1112
B, 462	GM1198_D01_305R2_005.fsa	379.03	305	2148
B, 463	GM1198_D01_305R2_005.fsa	379.912	53	251
B, 464	GM1198_D01_305R2_005.fsa	380.803	88	471
B, 465	GM1198_D01_305R2_005.fsa	381.873	178	1195
B, 466	GM1198_D01_305R2_005.fsa	382.765	406	2899
B, 467	GM1198_D01_305R2_005.fsa	383.836	30	96
B, 468	GM1198_D01_305R2_005.fsa	384.907	147	877
B, 469	GM1198_D01_305R2_005.fsa	385.888	29	107
B, 470	GM1198_D01_305R2_005.fsa	386.959	194	1155
B, 471	GM1198_D01_305R2_005.fsa	388.031	70	322
B, 472	GM1198_D01_305R2_005.fsa	389.191	182	981
B, 473	GM1198_D01_305R2_005.fsa	390.173	130	708
B, 474	GM1198_D01_305R2_005.fsa	391.066	247	1693
B, 475	GM1198_D01_305R2_005.fsa	391.959	193	1295
B, 476	GM1198_D01_305R2_005.fsa	393.12	216	1226
B, 477	GM1198_D01_305R2_005.fsa	394.281	72	316
B, 478	GM1198_D01_305R2_005.fsa	395.264	397	2735
B, 479	GM1198_D01_305R2_005.fsa	396.336	64	277
B, 480	GM1198_D01_305R2_005.fsa	397.319	343	2494
B, 481	GM1198_D01_305R2_005.fsa	398.391	146	931
B, 482	GM1198_D01_305R2_005.fsa	399.374	63	293
B, 483	GM1198_D01_305R2_005.fsa	400.264	10	32
B, 484	GM1198_D01_305R2_005.fsa	401.32	172	1005
B, 485	GM1198_D01_305R2_005.fsa	402.29	217	1467
B, 486	GM1198_D01_305R2_005.fsa	403.437	228	1486
B, 487	GM1198_D01_305R2_005.fsa	404.496	78	378
B, 488	GM1198_D01_305R2_005.fsa	405.38	42	147
B, 489	GM1198_D01_305R2_005.fsa	406.265	503	3754
B, 490	GM1198_D01_305R2_005.fsa	407.329	237	1650
B, 491	GM1198_D01_305R2_005.fsa	408.481	562	4884
B, 492	GM1198_D01_305R2_005.fsa	410.258	48	146
B, 493	GM1198_D01_305R2_005.fsa	411.326	152	1016
B, 494	GM1198_D01_305R2_005.fsa	412.305	419	3356
B, 495	GM1198_D01_305R2_005.fsa	414.091	20	68
B, 496	GM1198_D01_305R2_005.fsa	415.361	126	784
B, 497	GM1198_D01_305R2_005.fsa	416.36	247	1681
B, 498	GM1198_D01_305R2_005.fsa	417.542	149	942
B, 499	GM1198_D01_305R2_005.fsa	418.543	76	342
B, 500	GM1198_D01_305R2_005.fsa	419.453	16	23
B, 501	GM1198_D01_305R2_005.fsa	420.448	497	3587
B, 502	GM1198_D01_305R2_005.fsa	421.524	59	242
B, 503	GM1198_D01_305R2_005.fsa	422.421	214	1543
B, 504	GM1198_D01_305R2_005.fsa	423.228	85	456
B, 505	GM1198_D01_305R2_005.fsa	424.393	407	2618
B, 506	GM1198_D01_305R2_005.fsa	425.29	2	2
B, 507	GM1198_D01_305R2_005.fsa	426.366	267	1944
B, 508	GM1198_D01_305R2_005.fsa	427.352	20	93
B, 509	GM1198_D01_305R2_005.fsa	428.339	63	300
B, 510	GM1198_D01_305R2_005.fsa	429.415	13	49
B, 511	GM1198_D01_305R2_005.fsa	430.491	393	2896
B, 512	GM1198_D01_305R2_005.fsa	431.567	148	968
B, 513	GM1198_D01_305R2_005.fsa	432.643	510	4098
B, 514	GM1198_D01_305R2_005.fsa	433.72	98	619
B, 515	GM1198_D01_305R2_005.fsa	434.886	55	191
B, 516	GM1198_D01_305R2_005.fsa	435.873	212	1456
B, 517	GM1198_D01_305R2_005.fsa	436.68	241	1629
B, 518	GM1198_D01_305R2_005.fsa	437.757	168	1019
B, 519	GM1198_D01_305R2_005.fsa	438.564	210	1882
B, 520	GM1198_D01_305R2_005.fsa	439.462	432	3245
B, 521	GM1198_D01_305R2_005.fsa	441.368	200	1281
B, 522	GM1198_D01_305R2_005.fsa	442.28	3	5
B, 523	GM1198_D01_305R2_005.fsa	444.472	172	872
B, 524	GM1198_D01_305R2_005.fsa	446.484	340	3145
B, 525	GM1198_D01_305R2_005.fsa	447.583	804	7015
B, 526	GM1198_D01_305R2_005.fsa	449.507	506	3792
B, 527	GM1198_D01_305R2_005.fsa	451.343	506	4172
B, 528	GM1198_D01_305R2_005.fsa	453.272	446	3611
B, 529	GM1198_D01_305R2_005.fsa	455.481	71	349
B, 530	GM1198_D01_305R2_005.fsa	456.586	13	47
B, 531	GM1198_D01_305R2_005.fsa	457.324	45	203
B, 532	GM1198_D01_305R2_005.fsa	458.523	27	138
B, 533	GM1198_D01_305R2_005.fsa	459.446	135	1043
B, 534	GM1198_D01_305R2_005.fsa	460.274	32	144
B, 535	GM1198_D01_305R2_005.fsa	461.281	125	759
B, 536	GM1198_D01_305R2_005.fsa	463.295	241	2246
B, 537	GM1198_D01_305R2_005.fsa	464.121	157	1360
B, 538	GM1198_D01_305R2_005.fsa	465.13	113	729
B, 539	GM1198_D01_305R2_005.fsa	466.232	100	519
B, 540	GM1198_D01_305R2_005.fsa	467.427	73	427
B, 541	GM1198_D01_305R2_005.fsa	468.255	153	1052
B, 542	GM1198_D01_305R2_005.fsa	469.268	37	154
B, 543	GM1198_D01_305R2_005.fsa	470.282	219	1974
B, 544	GM1198_D01_305R2_005.fsa	471.204	143	985
B, 545	GM1198_D01_305R2_005.fsa	472.404	2	2
B, 546	GM1198_D01_305R2_005.fsa	472.958	10	15
B, 547	GM1198_D01_305R2_005.fsa	473.328	5	10
B, 548	GM1198_D01_305R2_005.fsa	474.252	124	942
B, 549	GM1198_D01_305R2_005.fsa	475.27	179	1737
B, 550	GM1198_D01_305R2_005.fsa	477.123	55	279
B, 551	GM1198_D01_305R2_005.fsa	478.329	7	22
B, 552	GM1198_D01_305R2_005.fsa	479.35	144	922
B, 553	GM1198_D01_305R2_005.fsa	480.469	14	40
B, 554	GM1198_D01_305R2_005.fsa	481.314	78	409
B, 555	GM1198_D01_305R2_005.fsa	482.348	184	1305
B, 556	GM1198_D01_305R2_005.fsa	483.477	458	4830
B, 557	GM1198_D01_305R2_005.fsa	486.023	19	33
B, 558	GM1198_D01_305R2_005.fsa	487.062	214	1359
B, 559	GM1198_D01_305R2_005.fsa	488.196	73	353
B, 560	GM1198_D01_305R2_005.fsa	489.332	102	544
B, 561	GM1198_D01_305R2_005.fsa	490.47	227	1539
B, 562	GM1198_D01_305R2_005.fsa	491.418	659	6962
B, 563	GM1198_D01_305R2_005.fsa	493.224	149	897
B, 564	GM1198_D01_305R2_005.fsa	494.175	1	1
B, 565	GM1198_D01_305R2_005.fsa	495.223	35	167
B, 566	GM1198_D01_305R2_005.fsa	497.226	394	3818
B, 567	GM1198_D01_305R2_005.fsa	499.234	401	3351
B, 568	GM1198_D01_305R2_005.fsa	501.139	960	8288
B, 569	GM1198_D01_305R2_005.fsa	503.137	274	2243
B, 570	GM1198_D01_305R2_005.fsa	505.332	689	5774
B, 571	GM1198_D01_305R2_005.fsa	507.248	350	2703
B, 572	GM1198_D01_305R2_005.fsa	509.362	917	8419
B, 573	GM1198_D01_305R2_005.fsa	511.194	270	2122
B, 574	GM1198_D01_305R2_005.fsa	513.225	968	9288
B, 575	GM1198_D01_305R2_005.fsa	515.179	278	1915
B, 576	GM1198_D01_305R2_005.fsa	516.162	42	210
B, 577	GM1198_D01_305R2_005.fsa	517.44	957	8263
B, 578	GM1198_D01_305R2_005.fsa	519.606	265	1596
B, 579	GM1198_D01_305R2_005.fsa	521.638	789	6984
B, 580	GM1198_D01_305R2_005.fsa	523.566	260	1772
B, 581	GM1198_D01_305R2_005.fsa	524.338	42	182
B, 582	GM1198_D01_305R2_005.fsa	525.688	425	3427
B, 583	GM1198_D01_305R2_005.fsa	527.522	170	1318
B, 584	GM1198_D01_305R2_005.fsa	528.391	58	320
B, 585	GM1198_D01_305R2_005.fsa	529.647	19	47
B, 586	GM1198_D01_305R2_005.fsa	531.579	252	2346
B, 587	GM1198_D01_305R2_005.fsa	532.739	167	1461
B, 588	GM1198_D01_305R2_005.fsa	533.803	405	4289
B, 589	GM1198_D01_305R2_005.fsa	534.577	297	2606
B, 590	GM1198_D01_305R2_005.fsa	536.706	5	12
B, 591	GM1198_D01_305R2_005.fsa	538.45	124	1009
B, 592	GM1198_D01_305R2_005.fsa	539.418	46	227
B, 593	GM1198_D01_305R2_005.fsa	540.593	224	2408
B, 594	GM1198_D01_305R2_005.fsa	542.177	11	40
B, 595	GM1198_D01_305R2_005.fsa	543.467	171	1715
B, 596	GM1198_D01_305R2_005.fsa	545.358	171	2958
B, 597	GM1198_D01_305R2_005.fsa	547.056	55	346
B, 598	GM1198_D01_305R2_005.fsa	548.357	1	1
B, 599	GM1198_D01_305R2_005.fsa	549.461	212	1991
B, 600	GM1198_D01_305R2_005.fsa	552.38	212	2754
B, 601	GM1198_D01_305R2_005.fsa	555.416	149	1394
B, 602	GM1198_D01_305R2_005.fsa	558.468	662	6601
B, 603	GM1198_D01_305R2_005.fsa	559.489	846	9408
B, 604	GM1198_D01_305R2_005.fsa	561.23	37	211
B, 605	GM1198_D01_305R2_005.fsa	562.462	10	13
B, 606	GM1198_D01_305R2_005.fsa	564.416	230	2263
B, 607	GM1198_D01_305R2_005.fsa	566.684	13	24
B, 608	GM1198_D01_305R2_005.fsa	567.614	47	208
B, 609	GM1198_D01_305R2_005.fsa	571.446	550	8012
B, 610	GM1198_D01_305R2_005.fsa	573.421	237	2009
B, 611	GM1198_D01_305R2_005.fsa	574.462	129	527
B, 612	GM1198_D01_305R2_005.fsa	575.4	54	199
B, 613	GM1198_D01_305R2_005.fsa	577.592	644	5527
B, 614	GM1198_D01_305R2_005.fsa	579.476	200	1358
B, 615	GM1198_D01_305R2_005.fsa	580.105	138	788
B, 616	GM1198_D01_305R2_005.fsa	583.033	473	5764
B, 617	GM1198_D01_305R2_005.fsa	584.709	32	104
B, 618	GM1198_D01_305R2_005.fsa	585.653	18	35
B, 619	GM1198_D01_305R2_005.fsa	587.122	12	28
B, 620	GM1198_D01_305R2_005.fsa	587.647	11	34
B, 621	GM1198_D01_305R2_005.fsa	589.014	30	79
B, 622	GM1198_D01_305R2_005.fsa	590.172	88	316
B, 623	GM1198_D01_305R2_005.fsa	591.33	40	105
B, 624	GM1198_D01_305R2_005.fsa	594.918	28441	311815
B, 625	GM1198_D01_305R2_005.fsa	600.211	6	9
B, 626	GM1198_D01_305R2_005.fsa	600.947	4	6
B, 627	GM1198_D01_305R2_005.fsa	601.474	5	11
B, 628	GM1198_D01_305R2_005.fsa	602	5	15
B, 629	GM1198_D01_305R2_005.fsa	602.737	7	13
B, 630	GM1198_D01_305R2_005.fsa	603.789	7	29
B, 631	GM1198_D01_305R2_005.fsa	604.632	17	77
B, 632	GM1198_D01_305R2_005.fsa	606	11	38
B, 633	GM1198_D01_305R2_005.fsa	606.632	12	33
B, 634	GM1198_D01_305R2_005.fsa	607.684	6	23
B, 635	GM1198_D01_305R2_005.fsa	608.316	6	20
B, 636	GM1198_D01_305R2_005.fsa	609.158	10	17
B, 637	GM1198_D01_305R2_005.fsa	609.789	13	49
B, 638	GM1198_D01_305R2_005.fsa	610.211	12	27
B, 639	GM1198_D01_305R2_005.fsa	610.737	12	14
B, 640	GM1198_D01_305R2_005.fsa	611.368	10	18
B, 641	GM1198_D01_305R2_005.fsa	612.632	8	28
B, 642	GM1198_D01_305R2_005.fsa	613.368	15	33
B, 643	GM1198_D01_305R2_005.fsa	613.789	12	45
B, 644	GM1198_D01_305R2_005.fsa	614.632	9	18
B, 645	GM1198_D01_305R2_005.fsa	615.579	8	17
B, 646	GM1198_D01_305R2_005.fsa	616.105	12	46
B, 647	GM1198_D01_305R2_005.fsa	617.263	10	24
B, 648	GM1198_D01_305R2_005.fsa	617.789	8	28
B, 649	GM1198_D01_305R2_005.fsa	618.211	9	36
B, 650	GM1198_D01_305R2_005.fsa	618.842	8	23
B, 651	GM1198_D01_305R2_005.fsa	619.684	15	28
B, 652	GM1198_D01_305R2_005.fsa	620.105	6	9
B, 653	GM1198_D01_305R2_005.fsa	620.526	4	4
B, 654	GM1198_D01_305R2_005.fsa	621.368	8	26
B, 655	GM1198_D01_305R2_005.fsa	621.895	4	10
B, 656	GM1198_D01_305R2_005.fsa	622.632	8	19
B, 657	GM1198_D01_305R2_005.fsa	624.842	10	42
B, 658	GM1198_D01_305R2_005.fsa	625.263	11	26
B, 659	GM1198_D01_305R2_005.fsa	625.789	16	48
B, 660	GM1198_D01_305R2_005.fsa	626.421	13	51
B, 661	GM1198_D01_305R2_005.fsa	627.263	12	37
B, 662	GM1198_D01_305R2_005.fsa	628.105	14	72
B, 663	GM1198_D01_305R2_005.fsa	629.053	7	31
B, 664	GM1198_D01_305R2_005.fsa	630.211	10	31
B, 665	GM1198_D01_305R2_005.fsa	630.842	10	52
B, 666	GM1198_D01_305R2_005.fsa	631.368	8	31
B, 667	GM1198_D01_305R2_005.fsa	631.789	11	33
B, 668	GM1198_D01_305R2_005.fsa	632.316	9	45
B, 669	GM1198_D01_305R2_005.fsa	632.947	12	47
B, 670	GM1198_D01_305R2_005.fsa	633.684	10	30
B, 671	GM1198_D01_305R2_005.fsa	634.316	12	28
B, 672	GM1198_D01_305R2_005.fsa	635.263	11	32
B, 673	GM1198_D01_305R2_005.fsa	635.789	8	31
B, 674	GM1198_D01_305R2_005.fsa	636.947	11	43
B, 675	GM1198_D01_305R2_005.fsa	638	10	50
B, 676	GM1198_D01_305R2_005.fsa	638.526	11	32
B, 677	GM1198_D01_305R2_005.fsa	638.947	13	21
B, 678	GM1198_D01_305R2_005.fsa	639.684	13	51
B, 679	GM1198_D01_305R2_005.fsa	640.526	14	34
B, 680	GM1198_D01_305R2_005.fsa	640.947	8	19
B, 681	GM1198_D01_305R2_005.fsa	641.895	10	40
B, 682	GM1198_D01_305R2_005.fsa	642.737	11	36
B, 683	GM1198_D01_305R2_005.fsa	643.684	15	40
B, 684	GM1198_D01_305R2_005.fsa	645.053	8	26
B, 685	GM1198_D01_305R2_005.fsa	646	14	52
B, 686	GM1198_D01_305R2_005.fsa	646.737	9	47
B, 687	GM1198_D01_305R2_005.fsa	647.895	3	10
B, 688	GM1198_D01_305R2_005.fsa	649.579	8	23
B, 689	GM1198_D01_305R2_005.fsa	650.632	18	65
B, 690	GM1198_D01_305R2_005.fsa	651.158	10	46
B, 691	GM1198_D01_305R2_005.fsa	651.789	16	59
B, 692	GM1198_D01_305R2_005.fsa	653.368	10	47
B, 693	GM1198_D01_305R2_005.fsa	653.895	13	36
B, 694	GM1198_D01_305R2_005.fsa	654.632	8	12
B, 695	GM1198_D01_305R2_005.fsa	655.263	7	14
B, 696	GM1198_D01_305R2_005.fsa	655.789	13	38
B, 697	GM1198_D01_305R2_005.fsa	657.053	9	25
B, 698	GM1198_D01_305R2_005.fsa	657.789	11	42
B, 699	GM1198_D01_305R2_005.fsa	658.526	12	47
B, 700	GM1198_D01_305R2_005.fsa	659.263	11	38
B, 701	GM1198_D01_305R2_005.fsa	659.789	11	30
B, 702	GM1198_D01_305R2_005.fsa	660.421	12	75
B, 703	GM1198_D01_305R2_005.fsa	661.158	14	39
B, 704	GM1198_D01_305R2_005.fsa	662.526	9	29
B, 705	GM1198_D01_305R2_005.fsa	662.947	6	20
B, 706	GM1198_D01_305R2_005.fsa	663.579	6	16
B, 707	GM1198_D01_305R2_005.fsa	664.105	4	14
B, 708	GM1198_D01_305R2_005.fsa	664.842	10	34
B, 709	GM1198_D01_305R2_005.fsa	666.632	19	86
B, 710	GM1198_D01_305R2_005.fsa	667.895	11	47
B, 711	GM1198_D01_305R2_005.fsa	668.421	12	41
B, 712	GM1198_D01_305R2_005.fsa	669.053	12	42
B, 713	GM1198_D01_305R2_005.fsa	669.579	17	38
B, 714	GM1198_D01_305R2_005.fsa	670	13	32
G, 1	GM1198_D01_305R2_005.fsa	595.764	10690	116443
Y, 1	GM1198_D01_305R2_005.fsa	595.341	9727	68045
Y, 2	GM1198_D01_305R2_005.fsa	596.716	10815	108542
R, 1	GM1198_D01_305R2_005.fsa	595.764	2218	10445
O, 1	GM1198_D01_305R2_005.fsa	20	7668	73629
O, 2	GM1198_D01_305R2_005.fsa	40	6932	49298
O, 3	GM1198_D01_305R2_005.fsa	60	14195	71752
O, 4	GM1198_D01_305R2_005.fsa	80	9162	49066
O, 5	GM1198_D01_305R2_005.fsa	100	14676	75007
O, 6	GM1198_D01_305R2_005.fsa	114	16835	85788
O, 7	GM1198_D01_305R2_005.fsa	120	13706	69675
O, 8	GM1198_D01_305R2_005.fsa	140	11783	57763
O, 9	GM1198_D01_305R2_005.fsa	160	12993	63976
O, 10	GM1198_D01_305R2_005.fsa	180	16665	79457
O, 11	GM1198_D01_305R2_005.fsa	200	12842	65116
O, 12	GM1198_D01_305R2_005.fsa	214	13067	66717
O, 13	GM1198_D01_305R2_005.fsa	220	10772	56714
O, 14	GM1198_D01_305R2_005.fsa	240	15652	85185
O, 15	GM1198_D01_305R2_005.fsa	250	7146	41594
O, 16	GM1198_D01_305R2_005.fsa	260	11395	67978
O, 17	GM1198_D01_305R2_005.fsa	280	12052	76103
O, 18	GM1198_D01_305R2_005.fsa	300	11770	78415
O, 19	GM1198_D01_305R2_005.fsa	314	7453	50993
O, 20	GM1198_D01_305R2_005.fsa	320	8108	57435
O, 21	GM1198_D01_305R2_005.fsa	340	9793	72880
O, 22	GM1198_D01_305R2_005.fsa	360	7748	60413
O, 23	GM1198_D01_305R2_005.fsa	380	5465	44474
O, 24	GM1198_D01_305R2_005.fsa	400	7436	63222
O, 25	GM1198_D01_305R2_005.fsa	414	6973	60535
O, 26	GM1198_D01_305R2_005.fsa	420	6496	58053
O, 27	GM1198_D01_305R2_005.fsa	440	7778	72344
O, 28	GM1198_D01_305R2_005.fsa	460	8560	81050
O, 29	GM1198_D01_305R2_005.fsa	480	8212	79626
O, 30	GM1198_D01_305R2_005.fsa	500	3614	36431
O, 31	GM1198_D01_305R2_005.fsa	514	3948	40332
O, 32	GM1198_D01_305R2_005.fsa	520	8969	90702
O, 33	GM1198_D01_305R2_005.fsa	540	7234	74201
O, 34	GM1198_D01_305R2_005.fsa	560	4790	50091
O, 35	GM1198_D01_305R2_005.fsa	580	7451	75490
O, 36	GM1198_D01_305R2_005.fsa	595.764	789	5118
O, 37	GM1198_D01_305R2_005.fsa	600	3789	48159

## Sheet: 305R3
Dye/Sample Peak	Sample File Name	Size	Height	Area in Point
B, 1	GM1198_D02_305R3_005.fsa		5	20
B, 2	GM1198_D02_305R3_005.fsa		11	27
B, 3	GM1198_D02_305R3_005.fsa		8	9
B, 4	GM1198_D02_305R3_005.fsa		6	15
B, 5	GM1198_D02_305R3_005.fsa		10	55
B, 6	GM1198_D02_305R3_005.fsa		11	24
B, 7	GM1198_D02_305R3_005.fsa		4	14
B, 8	GM1198_D02_305R3_005.fsa		9	47
B, 9	GM1198_D02_305R3_005.fsa		15	33
B, 10	GM1198_D02_305R3_005.fsa		11	32
B, 11	GM1198_D02_305R3_005.fsa		13	35
B, 12	GM1198_D02_305R3_005.fsa		5	10
B, 13	GM1198_D02_305R3_005.fsa		8	30
B, 14	GM1198_D02_305R3_005.fsa		11	47
B, 15	GM1198_D02_305R3_005.fsa		14	39
B, 16	GM1198_D02_305R3_005.fsa		11	31
B, 17	GM1198_D02_305R3_005.fsa		12	27
B, 18	GM1198_D02_305R3_005.fsa		14	59
B, 19	GM1198_D02_305R3_005.fsa		12	43
B, 20	GM1198_D02_305R3_005.fsa		16	64
B, 21	GM1198_D02_305R3_005.fsa		17	56
B, 22	GM1198_D02_305R3_005.fsa		16	41
B, 23	GM1198_D02_305R3_005.fsa		12	36
B, 24	GM1198_D02_305R3_005.fsa		15	40
B, 25	GM1198_D02_305R3_005.fsa		14	28
B, 26	GM1198_D02_305R3_005.fsa		7	20
B, 27	GM1198_D02_305R3_005.fsa		12	35
B, 28	GM1198_D02_305R3_005.fsa		9	23
B, 29	GM1198_D02_305R3_005.fsa		10	18
B, 30	GM1198_D02_305R3_005.fsa		6	20
B, 31	GM1198_D02_305R3_005.fsa		12	28
B, 32	GM1198_D02_305R3_005.fsa		7	19
B, 33	GM1198_D02_305R3_005.fsa		5	14
B, 34	GM1198_D02_305R3_005.fsa		8	20
B, 35	GM1198_D02_305R3_005.fsa		15	27
B, 36	GM1198_D02_305R3_005.fsa		3	6
B, 37	GM1198_D02_305R3_005.fsa		11	28
B, 38	GM1198_D02_305R3_005.fsa		11	47
B, 39	GM1198_D02_305R3_005.fsa		13	43
B, 40	GM1198_D02_305R3_005.fsa		11	41
B, 41	GM1198_D02_305R3_005.fsa		12	46
B, 42	GM1198_D02_305R3_005.fsa		10	45
B, 43	GM1198_D02_305R3_005.fsa		12	23
B, 44	GM1198_D02_305R3_005.fsa		8	16
B, 45	GM1198_D02_305R3_005.fsa		9	23
B, 46	GM1198_D02_305R3_005.fsa		314	1886
B, 47	GM1198_D02_305R3_005.fsa		136	834
B, 48	GM1198_D02_305R3_005.fsa		13	59
B, 49	GM1198_D02_305R3_005.fsa		9	23
B, 50	GM1198_D02_305R3_005.fsa		7	17
B, 51	GM1198_D02_305R3_005.fsa		9	14
B, 52	GM1198_D02_305R3_005.fsa		5	13
B, 53	GM1198_D02_305R3_005.fsa		6	20
B, 54	GM1198_D02_305R3_005.fsa		12	17
B, 55	GM1198_D02_305R3_005.fsa		9	23
B, 56	GM1198_D02_305R3_005.fsa		4	7
B, 57	GM1198_D02_305R3_005.fsa		3	6
B, 58	GM1198_D02_305R3_005.fsa		5	12
B, 59	GM1198_D02_305R3_005.fsa		10	30
B, 60	GM1198_D02_305R3_005.fsa		11	39
B, 61	GM1198_D02_305R3_005.fsa		12	46
B, 62	GM1198_D02_305R3_005.fsa		11	29
B, 63	GM1198_D02_305R3_005.fsa		11	36
B, 64	GM1198_D02_305R3_005.fsa		12	33
B, 65	GM1198_D02_305R3_005.fsa		6	9
B, 66	GM1198_D02_305R3_005.fsa		11	23
B, 67	GM1198_D02_305R3_005.fsa		9	35
B, 68	GM1198_D02_305R3_005.fsa		10	48
B, 69	GM1198_D02_305R3_005.fsa		18	23
B, 70	GM1198_D02_305R3_005.fsa		6	18
B, 71	GM1198_D02_305R3_005.fsa		8	43
B, 72	GM1198_D02_305R3_005.fsa		9	27
B, 73	GM1198_D02_305R3_005.fsa		7	16
B, 74	GM1198_D02_305R3_005.fsa		4	12
B, 75	GM1198_D02_305R3_005.fsa		4	10
B, 76	GM1198_D02_305R3_005.fsa		5	16
B, 77	GM1198_D02_305R3_005.fsa		22	84
B, 78	GM1198_D02_305R3_005.fsa		29	134
B, 79	GM1198_D02_305R3_005.fsa		58	648
B, 80	GM1198_D02_305R3_005.fsa		57	292
B, 81	GM1198_D02_305R3_005.fsa		53	282
B, 82	GM1198_D02_305R3_005.fsa		53	428
B, 83	GM1198_D02_305R3_005.fsa		12	20
B, 84	GM1198_D02_305R3_005.fsa		5	11
B, 85	GM1198_D02_305R3_005.fsa		15	25
B, 86	GM1198_D02_305R3_005.fsa		48	451
B, 87	GM1198_D02_305R3_005.fsa		22	94
B, 88	GM1198_D02_305R3_005.fsa		15	36
B, 89	GM1198_D02_305R3_005.fsa		36	192
B, 90	GM1198_D02_305R3_005.fsa		39	235
B, 91	GM1198_D02_305R3_005.fsa		19	81
B, 92	GM1198_D02_305R3_005.fsa		20	100
B, 93	GM1198_D02_305R3_005.fsa		16	57
B, 94	GM1198_D02_305R3_005.fsa		13	32
B, 95	GM1198_D02_305R3_005.fsa		10	48
B, 96	GM1198_D02_305R3_005.fsa		4	5
B, 97	GM1198_D02_305R3_005.fsa		27	256
B, 98	GM1198_D02_305R3_005.fsa		21	83
B, 99	GM1198_D02_305R3_005.fsa		22	102
B, 100	GM1198_D02_305R3_005.fsa		6	17
B, 101	GM1198_D02_305R3_005.fsa		18	107
B, 102	GM1198_D02_305R3_005.fsa		5	11
B, 103	GM1198_D02_305R3_005.fsa		11	23
B, 104	GM1198_D02_305R3_005.fsa		384	3016
B, 105	GM1198_D02_305R3_005.fsa		158	1019
B, 106	GM1198_D02_305R3_005.fsa		227	1576
B, 107	GM1198_D02_305R3_005.fsa		365	2125
B, 108	GM1198_D02_305R3_005.fsa		184	1166
B, 109	GM1198_D02_305R3_005.fsa		47	283
B, 110	GM1198_D02_305R3_005.fsa	0.8759	108	903
B, 111	GM1198_D02_305R3_005.fsa	1.8978	40	216
B, 112	GM1198_D02_305R3_005.fsa	3.0657	87	501
B, 113	GM1198_D02_305R3_005.fsa	4.6715	49	240
B, 114	GM1198_D02_305R3_005.fsa	5.8394	36	238
B, 115	GM1198_D02_305R3_005.fsa	7.4453	11	28
B, 116	GM1198_D02_305R3_005.fsa	8.0292	11	21
B, 117	GM1198_D02_305R3_005.fsa	9.0511	5	13
B, 118	GM1198_D02_305R3_005.fsa	9.927	6	17
B, 119	GM1198_D02_305R3_005.fsa	11.5329	68	333
B, 120	GM1198_D02_305R3_005.fsa	12.9927	91	490
B, 121	GM1198_D02_305R3_005.fsa	14.4526	99	669
B, 122	GM1198_D02_305R3_005.fsa	17.0803	46	182
B, 123	GM1198_D02_305R3_005.fsa	18.6861	63	248
B, 124	GM1198_D02_305R3_005.fsa	20.3385	556	2488
B, 125	GM1198_D02_305R3_005.fsa	22.0073	345	1477
B, 126	GM1198_D02_305R3_005.fsa	23.3145	264	1212
B, 127	GM1198_D02_305R3_005.fsa	26.7879	1601	8253
B, 128	GM1198_D02_305R3_005.fsa	28.9099	4778	23159
B, 129	GM1198_D02_305R3_005.fsa	30.677	1125	7813
B, 130	GM1198_D02_305R3_005.fsa	31.6866	470	2235
B, 131	GM1198_D02_305R3_005.fsa	33.1024	1349	6264
B, 132	GM1198_D02_305R3_005.fsa	34.0755	249	1389
B, 133	GM1198_D02_305R3_005.fsa	34.7617	128	447
B, 134	GM1198_D02_305R3_005.fsa	35.9787	1170	5306
B, 135	GM1198_D02_305R3_005.fsa	37.173	187	764
B, 136	GM1198_D02_305R3_005.fsa	38.8589	528	2252
B, 137	GM1198_D02_305R3_005.fsa	40.575	272	1519
B, 138	GM1198_D02_305R3_005.fsa	41.3747	37	185
B, 139	GM1198_D02_305R3_005.fsa	42.3941	13	28
B, 140	GM1198_D02_305R3_005.fsa	43.6271	157	822
B, 141	GM1198_D02_305R3_005.fsa	44.7359	595	3607
B, 142	GM1198_D02_305R3_005.fsa	46.487	453	2453
B, 143	GM1198_D02_305R3_005.fsa	48.2109	45	181
B, 144	GM1198_D02_305R3_005.fsa	50.2244	118	1015
B, 145	GM1198_D02_305R3_005.fsa	51.582	205	1869
B, 146	GM1198_D02_305R3_005.fsa	52.8212	3	3
B, 147	GM1198_D02_305R3_005.fsa	55.06	509	4677
B, 148	GM1198_D02_305R3_005.fsa	55.7637	256	1333
B, 149	GM1198_D02_305R3_005.fsa	56.6624	612	1762
B, 150	GM1198_D02_305R3_005.fsa	57.5546	719	2446
B, 151	GM1198_D02_305R3_005.fsa	58.2442	390	1416
B, 152	GM1198_D02_305R3_005.fsa	59.1251	777	2937
B, 153	GM1198_D02_305R3_005.fsa	60.5382	311	1178
B, 154	GM1198_D02_305R3_005.fsa	61.6132	259	1000
B, 155	GM1198_D02_305R3_005.fsa	62.6861	49	154
B, 156	GM1198_D02_305R3_005.fsa	63.5429	53	190
B, 157	GM1198_D02_305R3_005.fsa	64.8257	505	2268
B, 158	GM1198_D02_305R3_005.fsa	66.1057	205	901
B, 159	GM1198_D02_305R3_005.fsa	66.9574	291	1474
B, 160	GM1198_D02_305R3_005.fsa	68.1264	467	2187
B, 161	GM1198_D02_305R3_005.fsa	69.5048	94	378
B, 162	GM1198_D02_305R3_005.fsa	70.7743	701	3351
B, 163	GM1198_D02_305R3_005.fsa	72.0411	585	2783
B, 164	GM1198_D02_305R3_005.fsa	72.9893	409	1973
B, 165	GM1198_D02_305R3_005.fsa	74.4612	297	1282
B, 166	GM1198_D02_305R3_005.fsa	75.9294	403	1805
B, 167	GM1198_D02_305R3_005.fsa	77.2894	709	3058
B, 168	GM1198_D02_305R3_005.fsa	78.3334	177	677
B, 169	GM1198_D02_305R3_005.fsa	79.1673	965	4218
B, 170	GM1198_D02_305R3_005.fsa	80.3006	275	1131
B, 171	GM1198_D02_305R3_005.fsa	81.1011	1539	7329
B, 172	GM1198_D02_305R3_005.fsa	83.0964	428	1983
B, 173	GM1198_D02_305R3_005.fsa	83.892	257	1120
B, 174	GM1198_D02_305R3_005.fsa	85.0829	927	4171
B, 175	GM1198_D02_305R3_005.fsa	85.8751	216	1062
B, 176	GM1198_D02_305R3_005.fsa	87.2581	2137	9617
B, 177	GM1198_D02_305R3_005.fsa	88.3418	197	775
B, 178	GM1198_D02_305R3_005.fsa	89.3247	1381	6159
B, 179	GM1198_D02_305R3_005.fsa	90.5015	321	1321
B, 180	GM1198_D02_305R3_005.fsa	91.4798	2608	11607
B, 181	GM1198_D02_305R3_005.fsa	92.651	196	737
B, 182	GM1198_D02_305R3_005.fsa	93.5275	1517	6838
B, 183	GM1198_D02_305R3_005.fsa	94.6935	329	1337
B, 184	GM1198_D02_305R3_005.fsa	95.9533	1499	6652
B, 185	GM1198_D02_305R3_005.fsa	97.0166	308	1192
B, 186	GM1198_D02_305R3_005.fsa	97.8847	1355	5898
B, 187	GM1198_D02_305R3_005.fsa	98.9436	367	1464
B, 188	GM1198_D02_305R3_005.fsa	99.8081	2139	9598
B, 189	GM1198_D02_305R3_005.fsa	100.887	250	852
B, 190	GM1198_D02_305R3_005.fsa	101.871	1087	4863
B, 191	GM1198_D02_305R3_005.fsa	102.95	341	1276
B, 192	GM1198_D02_305R3_005.fsa	103.93	402	1606
B, 193	GM1198_D02_305R3_005.fsa	105.005	302	1131
B, 194	GM1198_D02_305R3_005.fsa	106.077	690	2841
B, 195	GM1198_D02_305R3_005.fsa	107.148	425	1805
B, 196	GM1198_D02_305R3_005.fsa	108.409	701	3091
B, 197	GM1198_D02_305R3_005.fsa	109.281	432	2089
B, 198	GM1198_D02_305R3_005.fsa	110.634	1277	5694
B, 199	GM1198_D02_305R3_005.fsa	111.502	625	2811
B, 200	GM1198_D02_305R3_005.fsa	112.656	352	1537
B, 201	GM1198_D02_305R3_005.fsa	113.808	434	1643
B, 202	GM1198_D02_305R3_005.fsa	114.85	2020	8595
B, 203	GM1198_D02_305R3_005.fsa	115.885	941	3706
B, 204	GM1198_D02_305R3_005.fsa	116.731	909	3755
B, 205	GM1198_D02_305R3_005.fsa	117.481	619	2575
B, 206	GM1198_D02_305R3_005.fsa	118.229	1133	4780
B, 207	GM1198_D02_305R3_005.fsa	119.255	466	1697
B, 208	GM1198_D02_305R3_005.fsa	120.368	517	2063
B, 209	GM1198_D02_305R3_005.fsa	121.473	568	2409
B, 210	GM1198_D02_305R3_005.fsa	122.577	777	3411
B, 211	GM1198_D02_305R3_005.fsa	123.589	682	2924
B, 212	GM1198_D02_305R3_005.fsa	124.784	715	3043
B, 213	GM1198_D02_305R3_005.fsa	125.887	605	2457
B, 214	GM1198_D02_305R3_005.fsa	126.897	598	2500
B, 215	GM1198_D02_305R3_005.fsa	127.908	470	1862
B, 216	GM1198_D02_305R3_005.fsa	128.917	496	2008
B, 217	GM1198_D02_305R3_005.fsa	129.927	512	2047
B, 218	GM1198_D02_305R3_005.fsa	130.936	572	2334
B, 219	GM1198_D02_305R3_005.fsa	131.944	398	1608
B, 220	GM1198_D02_305R3_005.fsa	132.678	397	1599
B, 221	GM1198_D02_305R3_005.fsa	133.777	337	1370
B, 222	GM1198_D02_305R3_005.fsa	134.785	248	1041
B, 223	GM1198_D02_305R3_005.fsa	135.883	222	921
B, 224	GM1198_D02_305R3_005.fsa	136.982	290	1220
B, 225	GM1198_D02_305R3_005.fsa	137.988	465	2073
B, 226	GM1198_D02_305R3_005.fsa	138.994	252	1167
B, 227	GM1198_D02_305R3_005.fsa	139.817	233	1071
B, 228	GM1198_D02_305R3_005.fsa	140.843	325	1443
B, 229	GM1198_D02_305R3_005.fsa	141.967	194	802
B, 230	GM1198_D02_305R3_005.fsa	143.09	252	1016
B, 231	GM1198_D02_305R3_005.fsa	144.12	903	3857
B, 232	GM1198_D02_305R3_005.fsa	145.243	659	2881
B, 233	GM1198_D02_305R3_005.fsa	146.084	259	1058
B, 234	GM1198_D02_305R3_005.fsa	147.02	286	1135
B, 235	GM1198_D02_305R3_005.fsa	147.955	404	1606
B, 236	GM1198_D02_305R3_005.fsa	149.077	185	800
B, 237	GM1198_D02_305R3_005.fsa	150.292	260	1087
B, 238	GM1198_D02_305R3_005.fsa	151.413	926	4064
B, 239	GM1198_D02_305R3_005.fsa	152.44	200	819
B, 240	GM1198_D02_305R3_005.fsa	153.374	142	518
B, 241	GM1198_D02_305R3_005.fsa	154.495	718	3265
B, 242	GM1198_D02_305R3_005.fsa	155.522	1097	4997
B, 243	GM1198_D02_305R3_005.fsa	156.735	175	718
B, 244	GM1198_D02_305R3_005.fsa	157.761	161	651
B, 245	GM1198_D02_305R3_005.fsa	158.881	452	2004
B, 246	GM1198_D02_305R3_005.fsa	159.907	316	1492
B, 247	GM1198_D02_305R3_005.fsa	160.732	483	2282
B, 248	GM1198_D02_305R3_005.fsa	161.647	198	938
B, 249	GM1198_D02_305R3_005.fsa	162.927	283	1210
B, 250	GM1198_D02_305R3_005.fsa	163.931	162	640
B, 251	GM1198_D02_305R3_005.fsa	164.935	191	710
B, 252	GM1198_D02_305R3_005.fsa	165.938	318	1344
B, 253	GM1198_D02_305R3_005.fsa	166.941	213	847
B, 254	GM1198_D02_305R3_005.fsa	167.669	669	2985
B, 255	GM1198_D02_305R3_005.fsa	168.762	2329	10662
B, 256	GM1198_D02_305R3_005.fsa	170.035	343	1350
B, 257	GM1198_D02_305R3_005.fsa	170.853	261	1018
B, 258	GM1198_D02_305R3_005.fsa	171.761	1256	5576
B, 259	GM1198_D02_305R3_005.fsa	172.85	865	3632
B, 260	GM1198_D02_305R3_005.fsa	173.757	57	153
B, 261	GM1198_D02_305R3_005.fsa	174.573	1480	6549
B, 262	GM1198_D02_305R3_005.fsa	175.751	1162	5089
B, 263	GM1198_D02_305R3_005.fsa	176.656	134	409
B, 264	GM1198_D02_305R3_005.fsa	177.56	657	2789
B, 265	GM1198_D02_305R3_005.fsa	178.826	369	1711
B, 266	GM1198_D02_305R3_005.fsa	179.729	234	1164
B, 267	GM1198_D02_305R3_005.fsa	181.005	480	2091
B, 268	GM1198_D02_305R3_005.fsa	182.01	305	1377
B, 269	GM1198_D02_305R3_005.fsa	182.923	219	920
B, 270	GM1198_D02_305R3_005.fsa	184.018	643	2909
B, 271	GM1198_D02_305R3_005.fsa	185.112	204	836
B, 272	GM1198_D02_305R3_005.fsa	186.115	903	4134
B, 273	GM1198_D02_305R3_005.fsa	187.208	662	2992
B, 274	GM1198_D02_305R3_005.fsa	188.391	263	1096
B, 275	GM1198_D02_305R3_005.fsa	189.392	1080	4984
B, 276	GM1198_D02_305R3_005.fsa	190.483	314	1334
B, 277	GM1198_D02_305R3_005.fsa	191.664	1052	4730
B, 278	GM1198_D02_305R3_005.fsa	192.663	1213	5619
B, 279	GM1198_D02_305R3_005.fsa	193.479	335	1500
B, 280	GM1198_D02_305R3_005.fsa	194.296	1142	5242
B, 281	GM1198_D02_305R3_005.fsa	195.474	497	2087
B, 282	GM1198_D02_305R3_005.fsa	196.38	359	1438
B, 283	GM1198_D02_305R3_005.fsa	197.648	1123	5273
B, 284	GM1198_D02_305R3_005.fsa	198.734	795	3508
B, 285	GM1198_D02_305R3_005.fsa	199.819	798	3773
B, 286	GM1198_D02_305R3_005.fsa	200.983	390	1651
B, 287	GM1198_D02_305R3_005.fsa	201.966	1595	7652
B, 288	GM1198_D02_305R3_005.fsa	203.038	151	611
B, 289	GM1198_D02_305R3_005.fsa	203.931	270	1095
B, 290	GM1198_D02_305R3_005.fsa	205.002	696	3126
B, 291	GM1198_D02_305R3_005.fsa	205.983	1169	5471
B, 292	GM1198_D02_305R3_005.fsa	207.143	164	657
B, 293	GM1198_D02_305R3_005.fsa	207.945	1203	5849
B, 294	GM1198_D02_305R3_005.fsa	209.014	797	3883
B, 295	GM1198_D02_305R3_005.fsa	209.905	278	1257
B, 296	GM1198_D02_305R3_005.fsa	211.063	556	2680
B, 297	GM1198_D02_305R3_005.fsa	211.864	253	1221
B, 298	GM1198_D02_305R3_005.fsa	213.021	394	1968
B, 299	GM1198_D02_305R3_005.fsa	213.822	315	1595
B, 300	GM1198_D02_305R3_005.fsa	214.986	995	4974
B, 301	GM1198_D02_305R3_005.fsa	215.882	253	1262
B, 302	GM1198_D02_305R3_005.fsa	217.047	322	1522
B, 303	GM1198_D02_305R3_005.fsa	218.121	180	730
B, 304	GM1198_D02_305R3_005.fsa	219.284	250	1268
B, 305	GM1198_D02_305R3_005.fsa	220.264	864	4420
B, 306	GM1198_D02_305R3_005.fsa	221.32	249	1280
B, 307	GM1198_D02_305R3_005.fsa	222.288	126	567
B, 308	GM1198_D02_305R3_005.fsa	223.345	135	523
B, 309	GM1198_D02_305R3_005.fsa	224.313	623	3067
B, 310	GM1198_D02_305R3_005.fsa	225.37	147	662
B, 311	GM1198_D02_305R3_005.fsa	226.162	504	2480
B, 312	GM1198_D02_305R3_005.fsa	227.219	270	1238
B, 313	GM1198_D02_305R3_005.fsa	228.188	128	522
B, 314	GM1198_D02_305R3_005.fsa	229.333	141	592
B, 315	GM1198_D02_305R3_005.fsa	230.303	229	1135
B, 316	GM1198_D02_305R3_005.fsa	231.448	110	458
B, 317	GM1198_D02_305R3_005.fsa	232.417	226	1107
B, 318	GM1198_D02_305R3_005.fsa	233.475	177	763
B, 319	GM1198_D02_305R3_005.fsa	234.445	92	391
B, 320	GM1198_D02_305R3_005.fsa	235.414	487	2422
B, 321	GM1198_D02_305R3_005.fsa	236.472	2060	10926
B, 322	GM1198_D02_305R3_005.fsa	237.619	102	439
B, 323	GM1198_D02_305R3_005.fsa	238.5	1615	8537
B, 324	GM1198_D02_305R3_005.fsa	239.559	605	3051
B, 325	GM1198_D02_305R3_005.fsa	240.726	151	574
B, 326	GM1198_D02_305R3_005.fsa	241.903	1584	8133
B, 327	GM1198_D02_305R3_005.fsa	242.898	1711	8833
B, 328	GM1198_D02_305R3_005.fsa	244.071	303	1301
B, 329	GM1198_D02_305R3_005.fsa	244.703	205	888
B, 330	GM1198_D02_305R3_005.fsa	245.603	1324	6716
B, 331	GM1198_D02_305R3_005.fsa	246.773	1098	5432
B, 332	GM1198_D02_305R3_005.fsa	248.029	89	422
B, 333	GM1198_D02_305R3_005.fsa	248.836	2167	11397
B, 334	GM1198_D02_305R3_005.fsa	250	448	2223
B, 335	GM1198_D02_305R3_005.fsa	250.955	907	4635
B, 336	GM1198_D02_305R3_005.fsa	252.083	322	1539
B, 337	GM1198_D02_305R3_005.fsa	253.035	937	4954
B, 338	GM1198_D02_305R3_005.fsa	253.899	509	2533
B, 339	GM1198_D02_305R3_005.fsa	254.934	468	2273
B, 340	GM1198_D02_305R3_005.fsa	255.882	457	2250
B, 341	GM1198_D02_305R3_005.fsa	257	251	1250
B, 342	GM1198_D02_305R3_005.fsa	257.944	1925	10795
B, 343	GM1198_D02_305R3_005.fsa	259.059	104	450
B, 344	GM1198_D02_305R3_005.fsa	259.914	136	617
B, 345	GM1198_D02_305R3_005.fsa	261.051	254	1287
B, 346	GM1198_D02_305R3_005.fsa	262.015	340	1781
B, 347	GM1198_D02_305R3_005.fsa	263.154	166	855
B, 348	GM1198_D02_305R3_005.fsa	264.206	854	4914
B, 349	GM1198_D02_305R3_005.fsa	265.345	309	1715
B, 350	GM1198_D02_305R3_005.fsa	266.397	209	983
B, 351	GM1198_D02_305R3_005.fsa	267.449	1016	5635
B, 352	GM1198_D02_305R3_005.fsa	268.414	261	1306
B, 353	GM1198_D02_305R3_005.fsa	269.554	539	2790
B, 354	GM1198_D02_305R3_005.fsa	270.607	205	966
B, 355	GM1198_D02_305R3_005.fsa	271.572	185	854
B, 356	GM1198_D02_305R3_005.fsa	272.361	129	577
B, 357	GM1198_D02_305R3_005.fsa	273.239	170	807
B, 358	GM1198_D02_305R3_005.fsa	274.468	385	2134
B, 359	GM1198_D02_305R3_005.fsa	275.346	230	1297
B, 360	GM1198_D02_305R3_005.fsa	276.224	392	2106
B, 361	GM1198_D02_305R3_005.fsa	277.365	699	3841
B, 362	GM1198_D02_305R3_005.fsa	278.507	116	487
B, 363	GM1198_D02_305R3_005.fsa	279.385	261	1346
B, 364	GM1198_D02_305R3_005.fsa	280.519	1761	10466
B, 365	GM1198_D02_305R3_005.fsa	281.557	129	594
B, 366	GM1198_D02_305R3_005.fsa	282.681	120	642
B, 367	GM1198_D02_305R3_005.fsa	283.718	857	5310
B, 368	GM1198_D02_305R3_005.fsa	284.841	218	1206
B, 369	GM1198_D02_305R3_005.fsa	285.877	132	598
B, 370	GM1198_D02_305R3_005.fsa	286.999	621	3645
B, 371	GM1198_D02_305R3_005.fsa	287.862	138	732
B, 372	GM1198_D02_305R3_005.fsa	288.811	134	573
B, 373	GM1198_D02_305R3_005.fsa	289.932	273	1501
B, 374	GM1198_D02_305R3_005.fsa	290.88	407	2204
B, 375	GM1198_D02_305R3_005.fsa	292	188	919
B, 376	GM1198_D02_305R3_005.fsa	293.034	285	1545
B, 377	GM1198_D02_305R3_005.fsa	294.067	273	1407
B, 378	GM1198_D02_305R3_005.fsa	295.1	217	1117
B, 379	GM1198_D02_305R3_005.fsa	296.046	150	729
B, 380	GM1198_D02_305R3_005.fsa	297.164	235	1079
B, 381	GM1198_D02_305R3_005.fsa	298.11	225	1005
B, 382	GM1198_D02_305R3_005.fsa	299.055	265	1304
B, 383	GM1198_D02_305R3_005.fsa	300.086	447	2495
B, 384	GM1198_D02_305R3_005.fsa	301.03	901	5461
B, 385	GM1198_D02_305R3_005.fsa	302.06	362	1974
B, 386	GM1198_D02_305R3_005.fsa	303.092	249	1244
B, 387	GM1198_D02_305R3_005.fsa	303.953	356	1945
B, 388	GM1198_D02_305R3_005.fsa	304.901	371	1973
B, 389	GM1198_D02_305R3_005.fsa	306.023	225	1196
B, 390	GM1198_D02_305R3_005.fsa	307.146	294	1518
B, 391	GM1198_D02_305R3_005.fsa	308.01	813	4779
B, 392	GM1198_D02_305R3_005.fsa	309.136	1057	6425
B, 393	GM1198_D02_305R3_005.fsa	310.002	119	559
B, 394	GM1198_D02_305R3_005.fsa	310.87	684	4018
B, 395	GM1198_D02_305R3_005.fsa	311.825	51	223
B, 396	GM1198_D02_305R3_005.fsa	312.868	111	592
B, 397	GM1198_D02_305R3_005.fsa	314	176	993
B, 398	GM1198_D02_305R3_005.fsa	315.058	1523	10195
B, 399	GM1198_D02_305R3_005.fsa	316.205	98	485
B, 400	GM1198_D02_305R3_005.fsa	317.263	165	834
B, 401	GM1198_D02_305R3_005.fsa	318.411	426	2389
B, 402	GM1198_D02_305R3_005.fsa	319.47	282	1490
B, 403	GM1198_D02_305R3_005.fsa	320.61	550	3206
B, 404	GM1198_D02_305R3_005.fsa	321.654	259	1396
B, 405	GM1198_D02_305R3_005.fsa	322.524	1000	6863
B, 406	GM1198_D02_305R3_005.fsa	323.568	842	5291
B, 407	GM1198_D02_305R3_005.fsa	324.524	32	89
B, 408	GM1198_D02_305R3_005.fsa	325.479	70	333
B, 409	GM1198_D02_305R3_005.fsa	326.521	156	872
B, 410	GM1198_D02_305R3_005.fsa	327.648	315	1922
B, 411	GM1198_D02_305R3_005.fsa	328.602	208	1204
B, 412	GM1198_D02_305R3_005.fsa	329.641	98	555
B, 413	GM1198_D02_305R3_005.fsa	330.594	113	480
B, 414	GM1198_D02_305R3_005.fsa	331.632	414	2442
B, 415	GM1198_D02_305R3_005.fsa	332.67	120	598
B, 416	GM1198_D02_305R3_005.fsa	333.534	413	2573
B, 417	GM1198_D02_305R3_005.fsa	334.656	121	595
B, 418	GM1198_D02_305R3_005.fsa	335.692	62	259
B, 419	GM1198_D02_305R3_005.fsa	336.813	56	254
B, 420	GM1198_D02_305R3_005.fsa	337.847	434	2743
B, 421	GM1198_D02_305R3_005.fsa	338.795	73	346
B, 422	GM1198_D02_305R3_005.fsa	339.656	324	2049
B, 423	GM1198_D02_305R3_005.fsa	340.696	200	1155
B, 424	GM1198_D02_305R3_005.fsa	341.741	108	533
B, 425	GM1198_D02_305R3_005.fsa	342.785	47	163
B, 426	GM1198_D02_305R3_005.fsa	343.916	1202	8282
B, 427	GM1198_D02_305R3_005.fsa	344.873	38	136
B, 428	GM1198_D02_305R3_005.fsa	345.83	290	1724
B, 429	GM1198_D02_305R3_005.fsa	346.874	841	5940
B, 430	GM1198_D02_305R3_005.fsa	347.831	177	1034
B, 431	GM1198_D02_305R3_005.fsa	348.875	236	1497
B, 432	GM1198_D02_305R3_005.fsa	349.832	477	3401
B, 433	GM1198_D02_305R3_005.fsa	350.962	264	1573
B, 434	GM1198_D02_305R3_005.fsa	351.918	75	380
B, 435	GM1198_D02_305R3_005.fsa	352.875	35	142
B, 436	GM1198_D02_305R3_005.fsa	354.005	170	1031
B, 437	GM1198_D02_305R3_005.fsa	355.048	89	492
B, 438	GM1198_D02_305R3_005.fsa	356.003	49	192
B, 439	GM1198_D02_305R3_005.fsa	356.872	132	780
B, 440	GM1198_D02_305R3_005.fsa	357.828	1090	8279
B, 441	GM1198_D02_305R3_005.fsa	358.871	619	4778
B, 442	GM1198_D02_305R3_005.fsa	359.826	135	864
B, 443	GM1198_D02_305R3_005.fsa	360.947	218	1373
B, 444	GM1198_D02_305R3_005.fsa	361.809	99	560
B, 445	GM1198_D02_305R3_005.fsa	362.928	200	1190
B, 446	GM1198_D02_305R3_005.fsa	363.962	82	398
B, 447	GM1198_D02_305R3_005.fsa	364.91	67	258
B, 448	GM1198_D02_305R3_005.fsa	366.03	91	530
B, 449	GM1198_D02_305R3_005.fsa	367.064	641	4928
B, 450	GM1198_D02_305R3_005.fsa	368.184	104	616
B, 451	GM1198_D02_305R3_005.fsa	369.132	104	510
B, 452	GM1198_D02_305R3_005.fsa	370.167	49	201
B, 453	GM1198_D02_305R3_005.fsa	371.202	99	529
B, 454	GM1198_D02_305R3_005.fsa	372.064	189	1108
B, 455	GM1198_D02_305R3_005.fsa	373.185	278	1787
B, 456	GM1198_D02_305R3_005.fsa	373.961	103	653
B, 457	GM1198_D02_305R3_005.fsa	374.996	127	757
B, 458	GM1198_D02_305R3_005.fsa	375.945	345	2381
B, 459	GM1198_D02_305R3_005.fsa	376.894	45	161
B, 460	GM1198_D02_305R3_005.fsa	378.015	197	1251
B, 461	GM1198_D02_305R3_005.fsa	378.964	322	2305
B, 462	GM1198_D02_305R3_005.fsa	379.914	59	333
B, 463	GM1198_D02_305R3_005.fsa	380.873	100	607
B, 464	GM1198_D02_305R3_005.fsa	381.834	192	1336
B, 465	GM1198_D02_305R3_005.fsa	382.794	449	3133
B, 466	GM1198_D02_305R3_005.fsa	383.93	32	98
B, 467	GM1198_D02_305R3_005.fsa	384.978	154	930
B, 468	GM1198_D02_305R3_005.fsa	385.938	27	91
B, 469	GM1198_D02_305R3_005.fsa	386.899	181	1215
B, 470	GM1198_D02_305R3_005.fsa	388.034	83	362
B, 471	GM1198_D02_305R3_005.fsa	389.17	195	1017
B, 472	GM1198_D02_305R3_005.fsa	390.218	133	684
B, 473	GM1198_D02_305R3_005.fsa	391.091	256	1798
B, 474	GM1198_D02_305R3_005.fsa	392.052	206	1261
B, 475	GM1198_D02_305R3_005.fsa	393.1	208	1178
B, 476	GM1198_D02_305R3_005.fsa	394.235	73	321
B, 477	GM1198_D02_305R3_005.fsa	395.283	402	2831
B, 478	GM1198_D02_305R3_005.fsa	396.331	51	215
B, 479	GM1198_D02_305R3_005.fsa	397.38	377	2549
B, 480	GM1198_D02_305R3_005.fsa	398.428	141	919
B, 481	GM1198_D02_305R3_005.fsa	399.301	55	256
B, 482	GM1198_D02_305R3_005.fsa	400.257	15	42
B, 483	GM1198_D02_305R3_005.fsa	401.37	157	969
B, 484	GM1198_D02_305R3_005.fsa	402.313	199	1355
B, 485	GM1198_D02_305R3_005.fsa	403.43	228	1470
B, 486	GM1198_D02_305R3_005.fsa	404.462	70	312
B, 487	GM1198_D02_305R3_005.fsa	405.41	17	38
B, 488	GM1198_D02_305R3_005.fsa	406.273	481	3542
B, 489	GM1198_D02_305R3_005.fsa	407.396	206	1404
B, 490	GM1198_D02_305R3_005.fsa	408.434	546	4491
B, 491	GM1198_D02_305R3_005.fsa	410.169	33	122
B, 492	GM1198_D02_305R3_005.fsa	411.211	173	1137
B, 493	GM1198_D02_305R3_005.fsa	412.256	440	3468
B, 494	GM1198_D02_305R3_005.fsa	413.214	22	110
B, 495	GM1198_D02_305R3_005.fsa	414.179	32	104
B, 496	GM1198_D02_305R3_005.fsa	415.341	132	816
B, 497	GM1198_D02_305R3_005.fsa	416.414	237	1749
B, 498	GM1198_D02_305R3_005.fsa	417.489	151	892
B, 499	GM1198_D02_305R3_005.fsa	418.565	59	283
B, 500	GM1198_D02_305R3_005.fsa	419.551	14	58
B, 501	GM1198_D02_305R3_005.fsa	420.526	491	3654
B, 502	GM1198_D02_305R3_005.fsa	421.49	53	221
B, 503	GM1198_D02_305R3_005.fsa	422.454	211	1513
B, 504	GM1198_D02_305R3_005.fsa	423.418	82	530
B, 505	GM1198_D02_305R3_005.fsa	424.469	396	2785
B, 506	GM1198_D02_305R3_005.fsa	426.394	279	2167
B, 507	GM1198_D02_305R3_005.fsa	427.443	19	88
B, 508	GM1198_D02_305R3_005.fsa	428.404	52	260
B, 509	GM1198_D02_305R3_005.fsa	429.453	17	40
B, 510	GM1198_D02_305R3_005.fsa	430.588	370	2813
B, 511	GM1198_D02_305R3_005.fsa	431.636	136	839
B, 512	GM1198_D02_305R3_005.fsa	432.77	505	4078
B, 513	GM1198_D02_305R3_005.fsa	433.817	81	476
B, 514	GM1198_D02_305R3_005.fsa	434.95	76	263
B, 515	GM1198_D02_305R3_005.fsa	435.908	219	1455
B, 516	GM1198_D02_305R3_005.fsa	436.779	246	1761
B, 517	GM1198_D02_305R3_005.fsa	437.824	155	1138
B, 518	GM1198_D02_305R3_005.fsa	438.608	207	1746
B, 519	GM1198_D02_305R3_005.fsa	439.565	430	3362
B, 520	GM1198_D02_305R3_005.fsa	441.421	220	1444
B, 521	GM1198_D02_305R3_005.fsa	442.31	8	16
B, 522	GM1198_D02_305R3_005.fsa	443.466	29	95
B, 523	GM1198_D02_305R3_005.fsa	444.534	146	927
B, 524	GM1198_D02_305R3_005.fsa	446.583	324	3008
B, 525	GM1198_D02_305R3_005.fsa	447.653	842	7299
B, 526	GM1198_D02_305R3_005.fsa	449.526	513	4024
B, 527	GM1198_D02_305R3_005.fsa	451.491	545	5077
B, 528	GM1198_D02_305R3_005.fsa	453.368	492	4185
B, 529	GM1198_D02_305R3_005.fsa	454.532	6	11
B, 530	GM1198_D02_305R3_005.fsa	455.337	70	388
B, 531	GM1198_D02_305R3_005.fsa	456.502	29	81
B, 532	GM1198_D02_305R3_005.fsa	457.488	23	112
B, 533	GM1198_D02_305R3_005.fsa	458.474	17	41
B, 534	GM1198_D02_305R3_005.fsa	459.551	137	1354
B, 535	GM1198_D02_305R3_005.fsa	461.332	193	1474
B, 536	GM1198_D02_305R3_005.fsa	462.31	11	32
B, 537	GM1198_D02_305R3_005.fsa	463.377	164	1182
B, 538	GM1198_D02_305R3_005.fsa	464.356	66	308
B, 539	GM1198_D02_305R3_005.fsa	465.246	84	516
B, 540	GM1198_D02_305R3_005.fsa	466.226	103	662
B, 541	GM1198_D02_305R3_005.fsa	467.384	61	282
B, 542	GM1198_D02_305R3_005.fsa	468.365	131	903
B, 543	GM1198_D02_305R3_005.fsa	470.24	230	2230
B, 544	GM1198_D02_305R3_005.fsa	471.311	162	1289
B, 545	GM1198_D02_305R3_005.fsa	472.205	1	1
B, 546	GM1198_D02_305R3_005.fsa	473.457	16	59
B, 547	GM1198_D02_305R3_005.fsa	474.352	119	965
B, 548	GM1198_D02_305R3_005.fsa	475.247	174	1859
B, 549	GM1198_D02_305R3_005.fsa	476.233	59	410
B, 550	GM1198_D02_305R3_005.fsa	477.219	52	290
B, 551	GM1198_D02_305R3_005.fsa	478.474	10	29
B, 552	GM1198_D02_305R3_005.fsa	479.372	143	972
B, 553	GM1198_D02_305R3_005.fsa	481.357	80	465
B, 554	GM1198_D02_305R3_005.fsa	482.444	186	1354
B, 555	GM1198_D02_305R3_005.fsa	483.532	440	5103
B, 556	GM1198_D02_305R3_005.fsa	485.985	16	41
B, 557	GM1198_D02_305R3_005.fsa	487.168	217	1386
B, 558	GM1198_D02_305R3_005.fsa	488.171	85	422
B, 559	GM1198_D02_305R3_005.fsa	489.265	91	450
B, 560	GM1198_D02_305R3_005.fsa	490.452	202	1335
B, 561	GM1198_D02_305R3_005.fsa	491.366	640	6599
B, 562	GM1198_D02_305R3_005.fsa	493.197	119	701
B, 563	GM1198_D02_305R3_005.fsa	495.123	44	137
B, 564	GM1198_D02_305R3_005.fsa	497.236	426	4851
B, 565	GM1198_D02_305R3_005.fsa	499.17	407	3554
B, 566	GM1198_D02_305R3_005.fsa	501.1	932	8562
B, 567	GM1198_D02_305R3_005.fsa	503.122	290	2461
B, 568	GM1198_D02_305R3_005.fsa	505.244	728	6409
B, 569	GM1198_D02_305R3_005.fsa	507.095	378	3046
B, 570	GM1198_D02_305R3_005.fsa	509.325	944	8868
B, 571	GM1198_D02_305R3_005.fsa	511.097	276	2139
B, 572	GM1198_D02_305R3_005.fsa	513.156	961	9784
B, 573	GM1198_D02_305R3_005.fsa	515.141	282	2296
B, 574	GM1198_D02_305R3_005.fsa	516.188	69	542
B, 575	GM1198_D02_305R3_005.fsa	517.521	962	9183
B, 576	GM1198_D02_305R3_005.fsa	519.523	313	2521
B, 577	GM1198_D02_305R3_005.fsa	521.681	806	7544
B, 578	GM1198_D02_305R3_005.fsa	523.455	240	1782
B, 579	GM1198_D02_305R3_005.fsa	524.576	35	112
B, 580	GM1198_D02_305R3_005.fsa	525.697	441	3648
B, 581	GM1198_D02_305R3_005.fsa	527.565	201	1702
B, 582	GM1198_D02_305R3_005.fsa	528.406	78	443
B, 583	GM1198_D02_305R3_005.fsa	529.621	14	35
B, 584	GM1198_D02_305R3_005.fsa	531.77	248	2222
B, 585	GM1198_D02_305R3_005.fsa	532.705	139	1138
B, 586	GM1198_D02_305R3_005.fsa	533.733	410	4727
B, 587	GM1198_D02_305R3_005.fsa	534.668	271	2314
B, 588	GM1198_D02_305R3_005.fsa	536.819	3	3
B, 589	GM1198_D02_305R3_005.fsa	538.409	109	996
B, 590	GM1198_D02_305R3_005.fsa	540.665	220	2527
B, 591	GM1198_D02_305R3_005.fsa	543.43	202	1858
B, 592	GM1198_D02_305R3_005.fsa	545.057	167	2884
B, 593	GM1198_D02_305R3_005.fsa	547.168	43	276
B, 594	GM1198_D02_305R3_005.fsa	547.746	4	4
B, 595	GM1198_D02_305R3_005.fsa	549.288	220	2314
B, 596	GM1198_D02_305R3_005.fsa	552.481	239	3055
B, 597	GM1198_D02_305R3_005.fsa	555.594	140	1366
B, 598	GM1198_D02_305R3_005.fsa	558.332	694	6966
B, 599	GM1198_D02_305R3_005.fsa	559.312	798	9701
B, 600	GM1198_D02_305R3_005.fsa	561.284	55	265
B, 601	GM1198_D02_305R3_005.fsa	562.075	5	11
B, 602	GM1198_D02_305R3_005.fsa	564.354	237	2497
B, 603	GM1198_D02_305R3_005.fsa	566.639	50	258
B, 604	GM1198_D02_305R3_005.fsa	567.337	93	647
B, 605	GM1198_D02_305R3_005.fsa	570.432	62	211
B, 606	GM1198_D02_305R3_005.fsa	571.534	132	1161
B, 607	GM1198_D02_305R3_005.fsa	573.34	220	1713
B, 608	GM1198_D02_305R3_005.fsa	574.546	231	2230
B, 609	GM1198_D02_305R3_005.fsa	575.452	266	2366
B, 610	GM1198_D02_305R3_005.fsa	577.672	642	6049
B, 611	GM1198_D02_305R3_005.fsa	579.392	156	1112
B, 612	GM1198_D02_305R3_005.fsa	583.035	557	8800
B, 613	GM1198_D02_305R3_005.fsa	584.658	30	99
B, 614	GM1198_D02_305R3_005.fsa	585.673	78	291
B, 615	GM1198_D02_305R3_005.fsa	586.792	98	642
B, 616	GM1198_D02_305R3_005.fsa	589.236	18	25
B, 617	GM1198_D02_305R3_005.fsa	590.358	84	306
B, 618	GM1198_D02_305R3_005.fsa	591.277	45	88
B, 619	GM1198_D02_305R3_005.fsa	595.065	29161	331759
B, 620	GM1198_D02_305R3_005.fsa	600.102	3	5
B, 621	GM1198_D02_305R3_005.fsa	601.327	5	11
B, 622	GM1198_D02_305R3_005.fsa	602.347	3	11
B, 623	GM1198_D02_305R3_005.fsa	602.857	6	16
B, 624	GM1198_D02_305R3_005.fsa	603.775	9	17
B, 625	GM1198_D02_305R3_005.fsa	604.898	4	5
B, 626	GM1198_D02_305R3_005.fsa	605.51	14	36
B, 627	GM1198_D02_305R3_005.fsa	605.918	14	45
B, 628	GM1198_D02_305R3_005.fsa	606.531	9	31
B, 629	GM1198_D02_305R3_005.fsa	607.143	11	30
B, 630	GM1198_D02_305R3_005.fsa	608.163	8	15
B, 631	GM1198_D02_305R3_005.fsa	608.571	4	5
B, 632	GM1198_D02_305R3_005.fsa	609.082	12	18
B, 633	GM1198_D02_305R3_005.fsa	609.49	7	22
B, 634	GM1198_D02_305R3_005.fsa	610.204	11	30
B, 635	GM1198_D02_305R3_005.fsa	610.612	8	21
B, 636	GM1198_D02_305R3_005.fsa	611.327	7	30
B, 637	GM1198_D02_305R3_005.fsa	612.245	10	24
B, 638	GM1198_D02_305R3_005.fsa	613.469	15	27
B, 639	GM1198_D02_305R3_005.fsa	614.388	14	36
B, 640	GM1198_D02_305R3_005.fsa	615	3	6
B, 641	GM1198_D02_305R3_005.fsa	616.02	6	13
B, 642	GM1198_D02_305R3_005.fsa	617.245	12	37
B, 643	GM1198_D02_305R3_005.fsa	618.265	11	50
B, 644	GM1198_D02_305R3_005.fsa	618.878	9	41
B, 645	GM1198_D02_305R3_005.fsa	620.306	15	44
B, 646	GM1198_D02_305R3_005.fsa	621.327	6	30
B, 647	GM1198_D02_305R3_005.fsa	622.347	14	31
B, 648	GM1198_D02_305R3_005.fsa	623.061	6	24
B, 649	GM1198_D02_305R3_005.fsa	623.878	9	18
B, 650	GM1198_D02_305R3_005.fsa	624.388	9	25
B, 651	GM1198_D02_305R3_005.fsa	625.918	15	31
B, 652	GM1198_D02_305R3_005.fsa	626.735	8	21
B, 653	GM1198_D02_305R3_005.fsa	627.143	5	14
B, 654	GM1198_D02_305R3_005.fsa	628.469	13	51
B, 655	GM1198_D02_305R3_005.fsa	628.98	8	22
B, 656	GM1198_D02_305R3_005.fsa	630	9	25
B, 657	GM1198_D02_305R3_005.fsa	630.816	14	29
B, 658	GM1198_D02_305R3_005.fsa	631.633	9	28
B, 659	GM1198_D02_305R3_005.fsa	632.041	9	45
B, 660	GM1198_D02_305R3_005.fsa	632.959	16	31
B, 661	GM1198_D02_305R3_005.fsa	633.367	7	14
B, 662	GM1198_D02_305R3_005.fsa	633.98	13	57
B, 663	GM1198_D02_305R3_005.fsa	635.51	9	27
B, 664	GM1198_D02_305R3_005.fsa	636.02	7	20
B, 665	GM1198_D02_305R3_005.fsa	637.347	14	32
B, 666	GM1198_D02_305R3_005.fsa	637.755	14	43
B, 667	GM1198_D02_305R3_005.fsa	638.265	16	48
B, 668	GM1198_D02_305R3_005.fsa	638.673	15	27
B, 669	GM1198_D02_305R3_005.fsa	639.184	13	34
B, 670	GM1198_D02_305R3_005.fsa	639.694	9	21
B, 671	GM1198_D02_305R3_005.fsa	640.306	6	29
B, 672	GM1198_D02_305R3_005.fsa	640.918	11	35
B, 673	GM1198_D02_305R3_005.fsa	641.429	8	40
B, 674	GM1198_D02_305R3_005.fsa	641.939	9	32
B, 675	GM1198_D02_305R3_005.fsa	642.857	12	33
B, 676	GM1198_D02_305R3_005.fsa	643.571	18	41
B, 677	GM1198_D02_305R3_005.fsa	644.49	8	18
B, 678	GM1198_D02_305R3_005.fsa	645.306	7	29
B, 679	GM1198_D02_305R3_005.fsa	646.02	8	19
B, 680	GM1198_D02_305R3_005.fsa	646.429	13	21
B, 681	GM1198_D02_305R3_005.fsa	647.653	11	35
B, 682	GM1198_D02_305R3_005.fsa	648.469	6	10
B, 683	GM1198_D02_305R3_005.fsa	648.98	11	31
B, 684	GM1198_D02_305R3_005.fsa	649.49	10	53
B, 685	GM1198_D02_305R3_005.fsa	650.612	11	37
B, 686	GM1198_D02_305R3_005.fsa	651.939	12	32
B, 687	GM1198_D02_305R3_005.fsa	653.367	11	32
B, 688	GM1198_D02_305R3_005.fsa	654.082	8	30
B, 689	GM1198_D02_305R3_005.fsa	655.102	9	23
G, 1	GM1198_D02_305R3_005.fsa	595.783	10558	115516
Y, 1	GM1198_D02_305R3_005.fsa	595.372	10429	72851
Y, 2	GM1198_D02_305R3_005.fsa	596.81	10745	105411
R, 1	GM1198_D02_305R3_005.fsa	595.783	2634	18225
O, 1	GM1198_D02_305R3_005.fsa	20	7610	73304
O, 2	GM1198_D02_305R3_005.fsa	40	6873	48974
O, 3	GM1198_D02_305R3_005.fsa	60	14088	71549
O, 4	GM1198_D02_305R3_005.fsa	80	9012	48733
O, 5	GM1198_D02_305R3_005.fsa	100	14525	74704
O, 6	GM1198_D02_305R3_005.fsa	114	17083	85212
O, 7	GM1198_D02_305R3_005.fsa	120	13830	69496
O, 8	GM1198_D02_305R3_005.fsa	140	11697	56560
O, 9	GM1198_D02_305R3_005.fsa	160	12642	64029
O, 10	GM1198_D02_305R3_005.fsa	180	16049	77892
O, 11	GM1198_D02_305R3_005.fsa	200	12919	64380
O, 12	GM1198_D02_305R3_005.fsa	214	12971	66082
O, 13	GM1198_D02_305R3_005.fsa	220	10422	55241
O, 14	GM1198_D02_305R3_005.fsa	240	15218	83209
O, 15	GM1198_D02_305R3_005.fsa	250	6955	39892
O, 16	GM1198_D02_305R3_005.fsa	260	10975	65021
O, 17	GM1198_D02_305R3_005.fsa	280	11667	73038
O, 18	GM1198_D02_305R3_005.fsa	300	11301	74982
O, 19	GM1198_D02_305R3_005.fsa	314	7219	49715
O, 20	GM1198_D02_305R3_005.fsa	320	7695	55175
O, 21	GM1198_D02_305R3_005.fsa	340	9348	70374
O, 22	GM1198_D02_305R3_005.fsa	360	7645	59958
O, 23	GM1198_D02_305R3_005.fsa	380	5464	44496
O, 24	GM1198_D02_305R3_005.fsa	400	7434	63663
O, 25	GM1198_D02_305R3_005.fsa	414	6877	61404
O, 26	GM1198_D02_305R3_005.fsa	420	6429	58577
O, 27	GM1198_D02_305R3_005.fsa	440	7726	72591
O, 28	GM1198_D02_305R3_005.fsa	460	8644	82246
O, 29	GM1198_D02_305R3_005.fsa	480	8251	81485
O, 30	GM1198_D02_305R3_005.fsa	500	3631	37099
O, 31	GM1198_D02_305R3_005.fsa	514	3959	40584
O, 32	GM1198_D02_305R3_005.fsa	520	8895	91941
O, 33	GM1198_D02_305R3_005.fsa	540	7063	76033
O, 34	GM1198_D02_305R3_005.fsa	560	4781	50497
O, 35	GM1198_D02_305R3_005.fsa	580	7449	76474
O, 36	GM1198_D02_305R3_005.fsa	595.886	803	5519
O, 37	GM1198_D02_305R3_005.fsa	600	3793	50100

## Sheet: 305R4
Dye/Sample Peak	Sample File Name	Size	Height	Area in Point
B, 1	GM1198_D03_305R4_013.fsa		7	14
B, 2	GM1198_D03_305R4_013.fsa		14	35
B, 3	GM1198_D03_305R4_013.fsa		27	113
B, 4	GM1198_D03_305R4_013.fsa		14	37
B, 5	GM1198_D03_305R4_013.fsa		9	19
B, 6	GM1198_D03_305R4_013.fsa		6	10
B, 7	GM1198_D03_305R4_013.fsa		9	16
B, 8	GM1198_D03_305R4_013.fsa		8	17
B, 9	GM1198_D03_305R4_013.fsa		6	27
B, 10	GM1198_D03_305R4_013.fsa		10	37
B, 11	GM1198_D03_305R4_013.fsa		6	16
B, 12	GM1198_D03_305R4_013.fsa		6	13
B, 13	GM1198_D03_305R4_013.fsa		8	37
B, 14	GM1198_D03_305R4_013.fsa		22	40
B, 15	GM1198_D03_305R4_013.fsa		11	37
B, 16	GM1198_D03_305R4_013.fsa		10	28
B, 17	GM1198_D03_305R4_013.fsa		12	60
B, 18	GM1198_D03_305R4_013.fsa		11	23
B, 19	GM1198_D03_305R4_013.fsa		11	40
B, 20	GM1198_D03_305R4_013.fsa		7	10
B, 21	GM1198_D03_305R4_013.fsa		5	8
B, 22	GM1198_D03_305R4_013.fsa		9	25
B, 23	GM1198_D03_305R4_013.fsa		10	26
B, 24	GM1198_D03_305R4_013.fsa		12	46
B, 25	GM1198_D03_305R4_013.fsa		12	26
B, 26	GM1198_D03_305R4_013.fsa		13	69
B, 27	GM1198_D03_305R4_013.fsa		15	60
B, 28	GM1198_D03_305R4_013.fsa		24	65
B, 29	GM1198_D03_305R4_013.fsa		20	46
B, 30	GM1198_D03_305R4_013.fsa		15	46
B, 31	GM1198_D03_305R4_013.fsa		4	6
B, 32	GM1198_D03_305R4_013.fsa		8	27
B, 33	GM1198_D03_305R4_013.fsa		13	44
B, 34	GM1198_D03_305R4_013.fsa		6	17
B, 35	GM1198_D03_305R4_013.fsa		8	22
B, 36	GM1198_D03_305R4_013.fsa		12	32
B, 37	GM1198_D03_305R4_013.fsa		8	17
B, 38	GM1198_D03_305R4_013.fsa		9	31
B, 39	GM1198_D03_305R4_013.fsa		11	27
B, 40	GM1198_D03_305R4_013.fsa		7	19
B, 41	GM1198_D03_305R4_013.fsa		12	40
B, 42	GM1198_D03_305R4_013.fsa		11	33
B, 43	GM1198_D03_305R4_013.fsa		6	17
B, 44	GM1198_D03_305R4_013.fsa		5	6
B, 45	GM1198_D03_305R4_013.fsa		265	1683
B, 46	GM1198_D03_305R4_013.fsa		13	32
B, 47	GM1198_D03_305R4_013.fsa		125	746
B, 48	GM1198_D03_305R4_013.fsa		11	43
B, 49	GM1198_D03_305R4_013.fsa		14	23
B, 50	GM1198_D03_305R4_013.fsa		7	17
B, 51	GM1198_D03_305R4_013.fsa		8	20
B, 52	GM1198_D03_305R4_013.fsa		5	11
B, 53	GM1198_D03_305R4_013.fsa		7	9
B, 54	GM1198_D03_305R4_013.fsa		7	15
B, 55	GM1198_D03_305R4_013.fsa		5	6
B, 56	GM1198_D03_305R4_013.fsa		10	20
B, 57	GM1198_D03_305R4_013.fsa		8	22
B, 58	GM1198_D03_305R4_013.fsa		7	20
B, 59	GM1198_D03_305R4_013.fsa		16	40
B, 60	GM1198_D03_305R4_013.fsa		10	17
B, 61	GM1198_D03_305R4_013.fsa		11	43
B, 62	GM1198_D03_305R4_013.fsa		18	50
B, 63	GM1198_D03_305R4_013.fsa		6	21
B, 64	GM1198_D03_305R4_013.fsa		8	19
B, 65	GM1198_D03_305R4_013.fsa		5	18
B, 66	GM1198_D03_305R4_013.fsa		14	50
B, 67	GM1198_D03_305R4_013.fsa		8	36
B, 68	GM1198_D03_305R4_013.fsa		11	26
B, 69	GM1198_D03_305R4_013.fsa		8	23
B, 70	GM1198_D03_305R4_013.fsa		9	47
B, 71	GM1198_D03_305R4_013.fsa		4	6
B, 72	GM1198_D03_305R4_013.fsa		11	24
B, 73	GM1198_D03_305R4_013.fsa		4	12
B, 74	GM1198_D03_305R4_013.fsa		7	17
B, 75	GM1198_D03_305R4_013.fsa		10	16
B, 76	GM1198_D03_305R4_013.fsa		20	88
B, 77	GM1198_D03_305R4_013.fsa		60	648
B, 78	GM1198_D03_305R4_013.fsa		56	264
B, 79	GM1198_D03_305R4_013.fsa		53	324
B, 80	GM1198_D03_305R4_013.fsa		38	206
B, 81	GM1198_D03_305R4_013.fsa		37	319
B, 82	GM1198_D03_305R4_013.fsa		46	239
B, 83	GM1198_D03_305R4_013.fsa		4	10
B, 84	GM1198_D03_305R4_013.fsa		4	13
B, 85	GM1198_D03_305R4_013.fsa		46	305
B, 86	GM1198_D03_305R4_013.fsa		34	175
B, 87	GM1198_D03_305R4_013.fsa		16	106
B, 88	GM1198_D03_305R4_013.fsa		13	38
B, 89	GM1198_D03_305R4_013.fsa		15	53
B, 90	GM1198_D03_305R4_013.fsa		17	142
B, 91	GM1198_D03_305R4_013.fsa		5	13
B, 92	GM1198_D03_305R4_013.fsa		18	95
B, 93	GM1198_D03_305R4_013.fsa		15	74
B, 94	GM1198_D03_305R4_013.fsa		21	84
B, 95	GM1198_D03_305R4_013.fsa		8	17
B, 96	GM1198_D03_305R4_013.fsa		18	36
B, 97	GM1198_D03_305R4_013.fsa		7	16
B, 98	GM1198_D03_305R4_013.fsa		29	180
B, 99	GM1198_D03_305R4_013.fsa		17	73
B, 100	GM1198_D03_305R4_013.fsa		20	74
B, 101	GM1198_D03_305R4_013.fsa		7	25
B, 102	GM1198_D03_305R4_013.fsa		31	99
B, 103	GM1198_D03_305R4_013.fsa		8	20
B, 104	GM1198_D03_305R4_013.fsa		6	32
B, 105	GM1198_D03_305R4_013.fsa		17	60
B, 106	GM1198_D03_305R4_013.fsa		328	2639
B, 107	GM1198_D03_305R4_013.fsa		144	956
B, 108	GM1198_D03_305R4_013.fsa		212	1360
B, 109	GM1198_D03_305R4_013.fsa		332	1879
B, 110	GM1198_D03_305R4_013.fsa		164	928
B, 111	GM1198_D03_305R4_013.fsa		7	8
B, 112	GM1198_D03_305R4_013.fsa		30	116
B, 113	GM1198_D03_305R4_013.fsa	0.4478	79	427
B, 114	GM1198_D03_305R4_013.fsa	1.4925	38	161
B, 115	GM1198_D03_305R4_013.fsa	2.6866	58	334
B, 116	GM1198_D03_305R4_013.fsa	4.4776	26	124
B, 117	GM1198_D03_305R4_013.fsa	5.5224	14	60
B, 118	GM1198_D03_305R4_013.fsa	7.3134	12	22
B, 119	GM1198_D03_305R4_013.fsa	9.2537	6	19
B, 120	GM1198_D03_305R4_013.fsa	11.4925	59	351
B, 121	GM1198_D03_305R4_013.fsa	12.9851	72	344
B, 122	GM1198_D03_305R4_013.fsa	14.6269	38	225
B, 123	GM1198_D03_305R4_013.fsa	16.8657	24	74
B, 124	GM1198_D03_305R4_013.fsa	18.5075	45	177
B, 125	GM1198_D03_305R4_013.fsa	20	422	1753
B, 126	GM1198_D03_305R4_013.fsa	21.7178	269	1219
B, 127	GM1198_D03_305R4_013.fsa	23.0622	217	938
B, 128	GM1198_D03_305R4_013.fsa	26.6292	1258	6178
B, 129	GM1198_D03_305R4_013.fsa	28.8046	3652	17467
B, 130	GM1198_D03_305R4_013.fsa	30.614	862	5782
B, 131	GM1198_D03_305R4_013.fsa	31.5003	376	1892
B, 132	GM1198_D03_305R4_013.fsa	32.951	1044	4683
B, 133	GM1198_D03_305R4_013.fsa	33.9473	200	1344
B, 134	GM1198_D03_305R4_013.fsa	35.8942	905	4003
B, 135	GM1198_D03_305R4_013.fsa	37.2487	145	519
B, 136	GM1198_D03_305R4_013.fsa	38.7053	404	1764
B, 137	GM1198_D03_305R4_013.fsa	40.5859	209	1150
B, 138	GM1198_D03_305R4_013.fsa	41.4007	29	139
B, 139	GM1198_D03_305R4_013.fsa	42.2091	10	31
B, 140	GM1198_D03_305R4_013.fsa	43.5803	139	640
B, 141	GM1198_D03_305R4_013.fsa	44.5971	466	2839
B, 142	GM1198_D03_305R4_013.fsa	46.2704	349	1876
B, 143	GM1198_D03_305R4_013.fsa	47.3715	8	14
B, 144	GM1198_D03_305R4_013.fsa	48.0268	29	120
B, 145	GM1198_D03_305R4_013.fsa	49.9695	100	667
B, 146	GM1198_D03_305R4_013.fsa	51.246	152	1318
B, 147	GM1198_D03_305R4_013.fsa	52.508	4	4
B, 148	GM1198_D03_305R4_013.fsa	54.6833	384	3692
B, 149	GM1198_D03_305R4_013.fsa	55.3994	184	1333
B, 150	GM1198_D03_305R4_013.fsa	56.7177	503	1491
B, 151	GM1198_D03_305R4_013.fsa	57.6219	557	2045
B, 152	GM1198_D03_305R4_013.fsa	58.3204	245	901
B, 153	GM1198_D03_305R4_013.fsa	59.2125	628	2373
B, 154	GM1198_D03_305R4_013.fsa	60.5435	258	957
B, 155	GM1198_D03_305R4_013.fsa	61.7374	207	818
B, 156	GM1198_D03_305R4_013.fsa	62.7125	40	124
B, 157	GM1198_D03_305R4_013.fsa	63.686	52	175
B, 158	GM1198_D03_305R4_013.fsa	64.9816	382	1699
B, 159	GM1198_D03_305R4_013.fsa	66.1667	121	498
B, 160	GM1198_D03_305R4_013.fsa	67.0272	214	919
B, 161	GM1198_D03_305R4_013.fsa	68.101	336	1436
B, 162	GM1198_D03_305R4_013.fsa	69.4942	83	338
B, 163	GM1198_D03_305R4_013.fsa	70.7773	536	2588
B, 164	GM1198_D03_305R4_013.fsa	71.9511	440	2182
B, 165	GM1198_D03_305R4_013.fsa	73.0163	334	1538
B, 166	GM1198_D03_305R4_013.fsa	74.3982	227	1056
B, 167	GM1198_D03_305R4_013.fsa	75.8829	287	1227
B, 168	GM1198_D03_305R4_013.fsa	77.2583	592	3018
B, 169	GM1198_D03_305R4_013.fsa	78.3143	321	2322
B, 170	GM1198_D03_305R4_013.fsa	79.1577	854	4460
B, 171	GM1198_D03_305R4_013.fsa	80.2043	209	920
B, 172	GM1198_D03_305R4_013.fsa	81.1224	1133	5573
B, 173	GM1198_D03_305R4_013.fsa	81.7335	151	594
B, 174	GM1198_D03_305R4_013.fsa	83.0547	314	1444
B, 175	GM1198_D03_305R4_013.fsa	83.866	167	779
B, 176	GM1198_D03_305R4_013.fsa	85.0802	648	3075
B, 177	GM1198_D03_305R4_013.fsa	85.888	152	734
B, 178	GM1198_D03_305R4_013.fsa	87.1977	1574	7120
B, 179	GM1198_D03_305R4_013.fsa	88.303	129	461
B, 180	GM1198_D03_305R4_013.fsa	89.3057	974	4410
B, 181	GM1198_D03_305R4_013.fsa	90.506	224	923
B, 182	GM1198_D03_305R4_013.fsa	91.5039	1897	8510
B, 183	GM1198_D03_305R4_013.fsa	92.5992	132	475
B, 184	GM1198_D03_305R4_013.fsa	93.5927	1111	4905
B, 185	GM1198_D03_305R4_013.fsa	94.6832	240	923
B, 186	GM1198_D03_305R4_013.fsa	95.9687	1108	4796
B, 187	GM1198_D03_305R4_013.fsa	97.0536	223	806
B, 188	GM1198_D03_305R4_013.fsa	97.9395	937	4147
B, 189	GM1198_D03_305R4_013.fsa	99.0199	267	1055
B, 190	GM1198_D03_305R4_013.fsa	99.9021	1513	6748
B, 191	GM1198_D03_305R4_013.fsa	100.904	162	594
B, 192	GM1198_D03_305R4_013.fsa	101.907	795	3436
B, 193	GM1198_D03_305R4_013.fsa	103.006	236	891
B, 194	GM1198_D03_305R4_013.fsa	104.002	258	1074
B, 195	GM1198_D03_305R4_013.fsa	105.094	216	808
B, 196	GM1198_D03_305R4_013.fsa	106.183	469	1969
B, 197	GM1198_D03_305R4_013.fsa	107.269	293	1251
B, 198	GM1198_D03_305R4_013.fsa	108.449	463	2176
B, 199	GM1198_D03_305R4_013.fsa	109.331	302	1364
B, 200	GM1198_D03_305R4_013.fsa	110.7	871	3929
B, 201	GM1198_D03_305R4_013.fsa	111.576	449	1935
B, 202	GM1198_D03_305R4_013.fsa	112.742	237	961
B, 203	GM1198_D03_305R4_013.fsa	113.903	275	984
B, 204	GM1198_D03_305R4_013.fsa	114.944	1385	5900
B, 205	GM1198_D03_305R4_013.fsa	115.886	607	2404
B, 206	GM1198_D03_305R4_013.fsa	116.731	623	2447
B, 207	GM1198_D03_305R4_013.fsa	117.481	397	1497
B, 208	GM1198_D03_305R4_013.fsa	118.23	774	3198
B, 209	GM1198_D03_305R4_013.fsa	119.256	309	1184
B, 210	GM1198_D03_305R4_013.fsa	120.371	340	1393
B, 211	GM1198_D03_305R4_013.fsa	121.486	374	1644
B, 212	GM1198_D03_305R4_013.fsa	122.508	528	2315
B, 213	GM1198_D03_305R4_013.fsa	123.53	448	1966
B, 214	GM1198_D03_305R4_013.fsa	124.738	496	2202
B, 215	GM1198_D03_305R4_013.fsa	125.853	410	1650
B, 216	GM1198_D03_305R4_013.fsa	126.876	398	1624
B, 217	GM1198_D03_305R4_013.fsa	127.899	328	1265
B, 218	GM1198_D03_305R4_013.fsa	128.829	344	1407
B, 219	GM1198_D03_305R4_013.fsa	129.852	363	1430
B, 220	GM1198_D03_305R4_013.fsa	130.875	399	1627
B, 221	GM1198_D03_305R4_013.fsa	131.806	279	1173
B, 222	GM1198_D03_305R4_013.fsa	132.643	282	1159
B, 223	GM1198_D03_305R4_013.fsa	133.667	220	909
B, 224	GM1198_D03_305R4_013.fsa	134.784	167	676
B, 225	GM1198_D03_305R4_013.fsa	135.808	152	625
B, 226	GM1198_D03_305R4_013.fsa	136.926	194	828
B, 227	GM1198_D03_305R4_013.fsa	137.857	320	1478
B, 228	GM1198_D03_305R4_013.fsa	138.975	185	885
B, 229	GM1198_D03_305R4_013.fsa	139.72	174	703
B, 230	GM1198_D03_305R4_013.fsa	140.854	255	1082
B, 231	GM1198_D03_305R4_013.fsa	141.898	142	578
B, 232	GM1198_D03_305R4_013.fsa	143.036	174	702
B, 233	GM1198_D03_305R4_013.fsa	144.08	611	2639
B, 234	GM1198_D03_305R4_013.fsa	145.123	450	1937
B, 235	GM1198_D03_305R4_013.fsa	145.976	174	797
B, 236	GM1198_D03_305R4_013.fsa	146.925	192	777
B, 237	GM1198_D03_305R4_013.fsa	147.873	278	1142
B, 238	GM1198_D03_305R4_013.fsa	149.011	143	558
B, 239	GM1198_D03_305R4_013.fsa	150.243	166	618
B, 240	GM1198_D03_305R4_013.fsa	151.38	586	2537
B, 241	GM1198_D03_305R4_013.fsa	152.422	163	841
B, 242	GM1198_D03_305R4_013.fsa	153.37	114	644
B, 243	GM1198_D03_305R4_013.fsa	154.412	471	2030
B, 244	GM1198_D03_305R4_013.fsa	155.454	737	3094
B, 245	GM1198_D03_305R4_013.fsa	156.591	116	443
B, 246	GM1198_D03_305R4_013.fsa	157.633	93	391
B, 247	GM1198_D03_305R4_013.fsa	158.769	316	1342
B, 248	GM1198_D03_305R4_013.fsa	159.811	198	919
B, 249	GM1198_D03_305R4_013.fsa	160.746	312	1455
B, 250	GM1198_D03_305R4_013.fsa	161.584	128	607
B, 251	GM1198_D03_305R4_013.fsa	162.795	182	829
B, 252	GM1198_D03_305R4_013.fsa	163.911	115	445
B, 253	GM1198_D03_305R4_013.fsa	164.934	115	449
B, 254	GM1198_D03_305R4_013.fsa	165.863	212	845
B, 255	GM1198_D03_305R4_013.fsa	166.884	133	541
B, 256	GM1198_D03_305R4_013.fsa	167.719	442	1984
B, 257	GM1198_D03_305R4_013.fsa	168.738	1603	7231
B, 258	GM1198_D03_305R4_013.fsa	169.943	232	921
B, 259	GM1198_D03_305R4_013.fsa	170.868	166	642
B, 260	GM1198_D03_305R4_013.fsa	171.701	856	3767
B, 261	GM1198_D03_305R4_013.fsa	172.81	602	2516
B, 262	GM1198_D03_305R4_013.fsa	173.642	36	91
B, 263	GM1198_D03_305R4_013.fsa	174.565	963	4258
B, 264	GM1198_D03_305R4_013.fsa	175.764	719	3257
B, 265	GM1198_D03_305R4_013.fsa	176.686	74	238
B, 266	GM1198_D03_305R4_013.fsa	177.515	429	1771
B, 267	GM1198_D03_305R4_013.fsa	178.896	270	1298
B, 268	GM1198_D03_305R4_013.fsa	179.724	162	746
B, 269	GM1198_D03_305R4_013.fsa	181.019	311	1343
B, 270	GM1198_D03_305R4_013.fsa	182.037	193	837
B, 271	GM1198_D03_305R4_013.fsa	182.962	132	550
B, 272	GM1198_D03_305R4_013.fsa	183.98	421	1850
B, 273	GM1198_D03_305R4_013.fsa	185.089	118	499
B, 274	GM1198_D03_305R4_013.fsa	186.105	589	2714
B, 275	GM1198_D03_305R4_013.fsa	187.213	436	1916
B, 276	GM1198_D03_305R4_013.fsa	188.32	181	751
B, 277	GM1198_D03_305R4_013.fsa	189.335	708	3260
B, 278	GM1198_D03_305R4_013.fsa	190.441	207	850
B, 279	GM1198_D03_305R4_013.fsa	191.638	719	3222
B, 280	GM1198_D03_305R4_013.fsa	192.651	796	3623
B, 281	GM1198_D03_305R4_013.fsa	193.479	212	1047
B, 282	GM1198_D03_305R4_013.fsa	194.399	758	3425
B, 283	GM1198_D03_305R4_013.fsa	195.502	339	1327
B, 284	GM1198_D03_305R4_013.fsa	196.421	237	952
B, 285	GM1198_D03_305R4_013.fsa	197.615	760	3475
B, 286	GM1198_D03_305R4_013.fsa	198.716	525	2411
B, 287	GM1198_D03_305R4_013.fsa	199.817	526	2407
B, 288	GM1198_D03_305R4_013.fsa	201.003	243	1119
B, 289	GM1198_D03_305R4_013.fsa	201.914	1064	5052
B, 290	GM1198_D03_305R4_013.fsa	203.007	95	363
B, 291	GM1198_D03_305R4_013.fsa	203.917	171	737
B, 292	GM1198_D03_305R4_013.fsa	205.009	472	2180
B, 293	GM1198_D03_305R4_013.fsa	206.01	792	3624
B, 294	GM1198_D03_305R4_013.fsa	207.101	107	496
B, 295	GM1198_D03_305R4_013.fsa	208.01	842	4048
B, 296	GM1198_D03_305R4_013.fsa	209.009	539	2687
B, 297	GM1198_D03_305R4_013.fsa	209.917	185	882
B, 298	GM1198_D03_305R4_013.fsa	211.097	318	1386
B, 299	GM1198_D03_305R4_013.fsa	211.914	154	627
B, 300	GM1198_D03_305R4_013.fsa	213.093	306	1746
B, 301	GM1198_D03_305R4_013.fsa	213.909	255	1688
B, 302	GM1198_D03_305R4_013.fsa	214.997	638	3471
B, 303	GM1198_D03_305R4_013.fsa	215.905	137	634
B, 304	GM1198_D03_305R4_013.fsa	216.995	217	1080
B, 305	GM1198_D03_305R4_013.fsa	218.178	106	506
B, 306	GM1198_D03_305R4_013.fsa	219.271	176	837
B, 307	GM1198_D03_305R4_013.fsa	220.287	572	3047
B, 308	GM1198_D03_305R4_013.fsa	221.431	166	906
B, 309	GM1198_D03_305R4_013.fsa	222.478	82	419
B, 310	GM1198_D03_305R4_013.fsa	223.522	85	344
B, 311	GM1198_D03_305R4_013.fsa	224.657	416	2040
B, 312	GM1198_D03_305R4_013.fsa	225.602	108	483
B, 313	GM1198_D03_305R4_013.fsa	226.544	355	1659
B, 314	GM1198_D03_305R4_013.fsa	227.672	179	812
B, 315	GM1198_D03_305R4_013.fsa	228.704	78	333
B, 316	GM1198_D03_305R4_013.fsa	229.827	91	392
B, 317	GM1198_D03_305R4_013.fsa	230.947	143	661
B, 318	GM1198_D03_305R4_013.fsa	231.972	57	245
B, 319	GM1198_D03_305R4_013.fsa	233.087	113	504
B, 320	GM1198_D03_305R4_013.fsa	234.014	88	384
B, 321	GM1198_D03_305R4_013.fsa	234.847	41	128
B, 322	GM1198_D03_305R4_013.fsa	235.863	195	1090
B, 323	GM1198_D03_305R4_013.fsa	236.786	949	7142
B, 324	GM1198_D03_305R4_013.fsa	238.717	610	4141
B, 325	GM1198_D03_305R4_013.fsa	239.45	359	2838
B, 326	GM1198_D03_305R4_013.fsa	240.426	81	433
B, 327	GM1198_D03_305R4_013.fsa	241.533	345	2100
B, 328	GM1198_D03_305R4_013.fsa	242.384	722	5282
B, 329	GM1198_D03_305R4_013.fsa	243.403	473	3250
B, 330	GM1198_D03_305R4_013.fsa	244.591	192	1319
B, 331	GM1198_D03_305R4_013.fsa	245.946	408	3454
B, 332	GM1198_D03_305R4_013.fsa	247.13	342	2418
B, 333	GM1198_D03_305R4_013.fsa	248.904	693	5131
B, 334	GM1198_D03_305R4_013.fsa	249.916	131	580
B, 335	GM1198_D03_305R4_013.fsa	250.876	266	1543
B, 336	GM1198_D03_305R4_013.fsa	252.018	98	582
B, 337	GM1198_D03_305R4_013.fsa	252.986	337	2288
B, 338	GM1198_D03_305R4_013.fsa	253.78	143	797
B, 339	GM1198_D03_305R4_013.fsa	254.929	139	851
B, 340	GM1198_D03_305R4_013.fsa	255.815	112	727
B, 341	GM1198_D03_305R4_013.fsa	257.947	693	5766
B, 342	GM1198_D03_305R4_013.fsa	258.749	11	45
B, 343	GM1198_D03_305R4_013.fsa	259.911	25	99
B, 344	GM1198_D03_305R4_013.fsa	260.976	69	401
B, 345	GM1198_D03_305R4_013.fsa	262.041	79	506
B, 346	GM1198_D03_305R4_013.fsa	264.082	215	2276
B, 347	GM1198_D03_305R4_013.fsa	265.057	32	186
B, 348	GM1198_D03_305R4_013.fsa	267.095	130	930
B, 349	GM1198_D03_305R4_013.fsa	268.335	15	48
B, 350	GM1198_D03_305R4_013.fsa	268.954	8	19
B, 351	GM1198_D03_305R4_013.fsa	269.308	3	9
B, 352	GM1198_D03_305R4_013.fsa	269.928	3	5
B, 353	GM1198_D03_305R4_013.fsa	270.99	29	114
B, 354	GM1198_D03_305R4_013.fsa	271.697	50	230
B, 355	GM1198_D03_305R4_013.fsa	272.67	60	268
B, 356	GM1198_D03_305R4_013.fsa	273.466	109	496
B, 357	GM1198_D03_305R4_013.fsa	274.526	233	1300
B, 358	GM1198_D03_305R4_013.fsa	275.41	152	824
B, 359	GM1198_D03_305R4_013.fsa	276.205	243	1335
B, 360	GM1198_D03_305R4_013.fsa	277.441	405	2223
B, 361	GM1198_D03_305R4_013.fsa	278.5	57	197
B, 362	GM1198_D03_305R4_013.fsa	279.471	151	709
B, 363	GM1198_D03_305R4_013.fsa	280.526	956	5988
B, 364	GM1198_D03_305R4_013.fsa	281.579	67	305
B, 365	GM1198_D03_305R4_013.fsa	282.718	54	261
B, 366	GM1198_D03_305R4_013.fsa	283.769	458	2798
B, 367	GM1198_D03_305R4_013.fsa	284.908	104	599
B, 368	GM1198_D03_305R4_013.fsa	285.958	69	271
B, 369	GM1198_D03_305R4_013.fsa	287.008	339	2066
B, 370	GM1198_D03_305R4_013.fsa	287.882	84	492
B, 371	GM1198_D03_305R4_013.fsa	288.844	67	306
B, 372	GM1198_D03_305R4_013.fsa	289.892	163	902
B, 373	GM1198_D03_305R4_013.fsa	290.94	214	1292
B, 374	GM1198_D03_305R4_013.fsa	291.987	96	417
B, 375	GM1198_D03_305R4_013.fsa	293.121	158	833
B, 376	GM1198_D03_305R4_013.fsa	293.993	144	803
B, 377	GM1198_D03_305R4_013.fsa	295.213	114	578
B, 378	GM1198_D03_305R4_013.fsa	296.171	88	395
B, 379	GM1198_D03_305R4_013.fsa	297.129	135	718
B, 380	GM1198_D03_305R4_013.fsa	298.087	127	606
B, 381	GM1198_D03_305R4_013.fsa	299.13	151	730
B, 382	GM1198_D03_305R4_013.fsa	300.086	244	1466
B, 383	GM1198_D03_305R4_013.fsa	301.121	550	3431
B, 384	GM1198_D03_305R4_013.fsa	302.07	219	1178
B, 385	GM1198_D03_305R4_013.fsa	303.021	134	698
B, 386	GM1198_D03_305R4_013.fsa	303.973	213	1050
B, 387	GM1198_D03_305R4_013.fsa	304.926	212	1097
B, 388	GM1198_D03_305R4_013.fsa	306.141	141	757
B, 389	GM1198_D03_305R4_013.fsa	307.097	163	803
B, 390	GM1198_D03_305R4_013.fsa	307.968	512	2924
B, 391	GM1198_D03_305R4_013.fsa	309.188	647	3968
B, 392	GM1198_D03_305R4_013.fsa	309.973	67	248
B, 393	GM1198_D03_305R4_013.fsa	310.934	430	2472
B, 394	GM1198_D03_305R4_013.fsa	311.721	21	80
B, 395	GM1198_D03_305R4_013.fsa	312.86	62	331
B, 396	GM1198_D03_305R4_013.fsa	313.912	93	480
B, 397	GM1198_D03_305R4_013.fsa	315.073	915	6490
B, 398	GM1198_D03_305R4_013.fsa	316.236	50	265
B, 399	GM1198_D03_305R4_013.fsa	317.221	88	401
B, 400	GM1198_D03_305R4_013.fsa	318.296	259	1554
B, 401	GM1198_D03_305R4_013.fsa	319.462	176	922
B, 402	GM1198_D03_305R4_013.fsa	320.53	339	2052
B, 403	GM1198_D03_305R4_013.fsa	321.677	170	1024
B, 404	GM1198_D03_305R4_013.fsa	322.559	603	4278
B, 405	GM1198_D03_305R4_013.fsa	323.617	477	3299
B, 406	GM1198_D03_305R4_013.fsa	324.674	11	28
B, 407	GM1198_D03_305R4_013.fsa	325.554	40	187
B, 408	GM1198_D03_305R4_013.fsa	326.522	101	645
B, 409	GM1198_D03_305R4_013.fsa	327.576	188	1240
B, 410	GM1198_D03_305R4_013.fsa	328.63	143	946
B, 411	GM1198_D03_305R4_013.fsa	329.596	71	408
B, 412	GM1198_D03_305R4_013.fsa	330.648	54	200
B, 413	GM1198_D03_305R4_013.fsa	331.7	235	1394
B, 414	GM1198_D03_305R4_013.fsa	332.751	56	310
B, 415	GM1198_D03_305R4_013.fsa	333.626	222	1477
B, 416	GM1198_D03_305R4_013.fsa	334.676	50	224
B, 417	GM1198_D03_305R4_013.fsa	335.812	29	135
B, 418	GM1198_D03_305R4_013.fsa	336.598	27	116
B, 419	GM1198_D03_305R4_013.fsa	337.82	242	1491
B, 420	GM1198_D03_305R4_013.fsa	338.78	45	195
B, 421	GM1198_D03_305R4_013.fsa	339.739	163	1001
B, 422	GM1198_D03_305R4_013.fsa	340.706	90	540
B, 423	GM1198_D03_305R4_013.fsa	341.676	52	245
B, 424	GM1198_D03_305R4_013.fsa	342.822	17	51
B, 425	GM1198_D03_305R4_013.fsa	343.88	516	3625
B, 426	GM1198_D03_305R4_013.fsa	344.938	20	57
B, 427	GM1198_D03_305R4_013.fsa	345.908	99	535
B, 428	GM1198_D03_305R4_013.fsa	346.877	305	2288
B, 429	GM1198_D03_305R4_013.fsa	347.847	71	449
B, 430	GM1198_D03_305R4_013.fsa	348.904	86	472
B, 431	GM1198_D03_305R4_013.fsa	349.785	158	1087
B, 432	GM1198_D03_305R4_013.fsa	350.754	75	498
B, 433	GM1198_D03_305R4_013.fsa	351.811	15	78
B, 434	GM1198_D03_305R4_013.fsa	352.604	7	18
B, 435	GM1198_D03_305R4_013.fsa	354.19	47	297
B, 436	GM1198_D03_305R4_013.fsa	354.806	23	137
B, 437	GM1198_D03_305R4_013.fsa	355.951	21	80
B, 438	GM1198_D03_305R4_013.fsa	357.007	11	33
B, 439	GM1198_D03_305R4_013.fsa	357.887	288	2243
B, 440	GM1198_D03_305R4_013.fsa	358.944	179	1718
B, 441	GM1198_D03_305R4_013.fsa	360.872	37	188
B, 442	GM1198_D03_305R4_013.fsa	362.179	24	102
B, 443	GM1198_D03_305R4_013.fsa	363.051	32	161
B, 444	GM1198_D03_305R4_013.fsa	363.836	54	269
B, 445	GM1198_D03_305R4_013.fsa	364.708	21	95
B, 446	GM1198_D03_305R4_013.fsa	365.755	13	57
B, 447	GM1198_D03_305R4_013.fsa	367.5	132	1101
B, 448	GM1198_D03_305R4_013.fsa	368.373	33	161
B, 449	GM1198_D03_305R4_013.fsa	369.596	22	63
B, 450	GM1198_D03_305R4_013.fsa	370.207	11	25
B, 451	GM1198_D03_305R4_013.fsa	370.644	5	10
B, 452	GM1198_D03_305R4_013.fsa	371.255	18	50
B, 453	GM1198_D03_305R4_013.fsa	372.129	41	192
B, 454	GM1198_D03_305R4_013.fsa	373.178	64	422
B, 455	GM1198_D03_305R4_013.fsa	373.702	34	281
B, 456	GM1198_D03_305R4_013.fsa	375.014	35	291
B, 457	GM1198_D03_305R4_013.fsa	375.888	79	614
B, 458	GM1198_D03_305R4_013.fsa	377.025	18	65
B, 459	GM1198_D03_305R4_013.fsa	377.987	47	274
B, 460	GM1198_D03_305R4_013.fsa	378.95	81	564
B, 461	GM1198_D03_305R4_013.fsa	379.737	41	245
B, 462	GM1198_D03_305R4_013.fsa	380.622	20	78
B, 463	GM1198_D03_305R4_013.fsa	381.689	37	316
B, 464	GM1198_D03_305R4_013.fsa	382.934	103	1154
B, 465	GM1198_D03_305R4_013.fsa	384.001	7	30
B, 466	GM1198_D03_305R4_013.fsa	385.156	33	197
B, 467	GM1198_D03_305R4_013.fsa	386.134	8	24
B, 468	GM1198_D03_305R4_013.fsa	387.023	45	259
B, 469	GM1198_D03_305R4_013.fsa	388.09	25	124
B, 470	GM1198_D03_305R4_013.fsa	389.068	18	45
B, 471	GM1198_D03_305R4_013.fsa	390.135	12	41
B, 472	GM1198_D03_305R4_013.fsa	391.468	53	545
B, 473	GM1198_D03_305R4_013.fsa	392.357	79	562
B, 474	GM1198_D03_305R4_013.fsa	393.334	111	641
B, 475	GM1198_D03_305R4_013.fsa	394.401	60	189
B, 476	GM1198_D03_305R4_013.fsa	395.29	222	1389
B, 477	GM1198_D03_305R4_013.fsa	396.356	45	186
B, 478	GM1198_D03_305R4_013.fsa	397.423	209	1566
B, 479	GM1198_D03_305R4_013.fsa	398.4	89	700
B, 480	GM1198_D03_305R4_013.fsa	399.378	46	235
B, 481	GM1198_D03_305R4_013.fsa	400.433	15	28
B, 482	GM1198_D03_305R4_013.fsa	401.301	103	641
B, 483	GM1198_D03_305R4_013.fsa	402.343	132	996
B, 484	GM1198_D03_305R4_013.fsa	403.474	153	983
B, 485	GM1198_D03_305R4_013.fsa	404.519	40	206
B, 486	GM1198_D03_305R4_013.fsa	406.265	314	2538
B, 487	GM1198_D03_305R4_013.fsa	407.402	155	1065
B, 488	GM1198_D03_305R4_013.fsa	408.453	352	3262
B, 489	GM1198_D03_305R4_013.fsa	410.297	24	68
B, 490	GM1198_D03_305R4_013.fsa	411.353	97	673
B, 491	GM1198_D03_305R4_013.fsa	412.322	258	2253
B, 492	GM1198_D03_305R4_013.fsa	413.823	7	11
B, 493	GM1198_D03_305R4_013.fsa	414.272	13	27
B, 494	GM1198_D03_305R4_013.fsa	415.269	77	519
B, 495	GM1198_D03_305R4_013.fsa	416.358	162	1169
B, 496	GM1198_D03_305R4_013.fsa	417.54	105	608
B, 497	GM1198_D03_305R4_013.fsa	418.541	39	207
B, 498	GM1198_D03_305R4_013.fsa	419.544	21	77
B, 499	GM1198_D03_305R4_013.fsa	420.448	317	2390
B, 500	GM1198_D03_305R4_013.fsa	421.523	39	196
B, 501	GM1198_D03_305R4_013.fsa	422.508	131	1004
B, 502	GM1198_D03_305R4_013.fsa	423.135	47	277
B, 503	GM1198_D03_305R4_013.fsa	424.298	211	1497
B, 504	GM1198_D03_305R4_013.fsa	426.444	123	1191
B, 505	GM1198_D03_305R4_013.fsa	428.857	16	55
B, 506	GM1198_D03_305R4_013.fsa	430.464	172	1317
B, 507	GM1198_D03_305R4_013.fsa	431.535	66	462
B, 508	GM1198_D03_305R4_013.fsa	432.873	238	2406
B, 509	GM1198_D03_305R4_013.fsa	434.924	34	81
B, 510	GM1198_D03_305R4_013.fsa	435.993	84	526
B, 511	GM1198_D03_305R4_013.fsa	436.706	115	903
B, 512	GM1198_D03_305R4_013.fsa	438.576	100	834
B, 513	GM1198_D03_305R4_013.fsa	439.466	209	1686
B, 514	GM1198_D03_305R4_013.fsa	441.258	95	549
B, 515	GM1198_D03_305R4_013.fsa	442.606	22	58
B, 516	GM1198_D03_305R4_013.fsa	443.416	4	9
B, 517	GM1198_D03_305R4_013.fsa	444.227	84	453
B, 518	GM1198_D03_305R4_013.fsa	445.308	5	16
B, 519	GM1198_D03_305R4_013.fsa	447.655	358	4116
B, 520	GM1198_D03_305R4_013.fsa	448.558	150	961
B, 521	GM1198_D03_305R4_013.fsa	449.553	440	3458
B, 522	GM1198_D03_305R4_013.fsa	451.183	348	2419
B, 523	GM1198_D03_305R4_013.fsa	452.814	231	2294
B, 524	GM1198_D03_305R4_013.fsa	454.357	131	645
B, 525	GM1198_D03_305R4_013.fsa	455.265	24	94
B, 526	GM1198_D03_305R4_013.fsa	456.265	21	84
B, 527	GM1198_D03_305R4_013.fsa	456.993	10	36
B, 528	GM1198_D03_305R4_013.fsa	457.995	45	228
B, 529	GM1198_D03_305R4_013.fsa	459.544	113	1062
B, 530	GM1198_D03_305R4_013.fsa	460.183	19	109
B, 531	GM1198_D03_305R4_013.fsa	461.188	119	718
B, 532	GM1198_D03_305R4_013.fsa	462.377	5	9
B, 533	GM1198_D03_305R4_013.fsa	463.201	122	934
B, 534	GM1198_D03_305R4_013.fsa	465.034	133	1387
B, 535	GM1198_D03_305R4_013.fsa	466.228	125	946
B, 536	GM1198_D03_305R4_013.fsa	467.238	22	69
B, 537	GM1198_D03_305R4_013.fsa	468.342	109	846
B, 538	GM1198_D03_305R4_013.fsa	469.355	46	272
B, 539	GM1198_D03_305R4_013.fsa	470.184	124	1145
B, 540	GM1198_D03_305R4_013.fsa	471.107	78	536
B, 541	GM1198_D03_305R4_013.fsa	472.03	3	3
B, 542	GM1198_D03_305R4_013.fsa	473.138	16	32
B, 543	GM1198_D03_305R4_013.fsa	474.341	92	592
B, 544	GM1198_D03_305R4_013.fsa	475.174	119	1335
B, 545	GM1198_D03_305R4_013.fsa	476.1	46	320
B, 546	GM1198_D03_305R4_013.fsa	476.935	29	186
B, 547	GM1198_D03_305R4_013.fsa	478.42	15	41
B, 548	GM1198_D03_305R4_013.fsa	479.349	98	691
B, 549	GM1198_D03_305R4_013.fsa	480.56	6	12
B, 550	GM1198_D03_305R4_013.fsa	481.4	39	162
B, 551	GM1198_D03_305R4_013.fsa	482.52	117	685
B, 552	GM1198_D03_305R4_013.fsa	483.455	291	4219
B, 553	GM1198_D03_305R4_013.fsa	485.887	6	14
B, 554	GM1198_D03_305R4_013.fsa	487.105	122	778
B, 555	GM1198_D03_305R4_013.fsa	488.23	45	217
B, 556	GM1198_D03_305R4_013.fsa	489.356	66	310
B, 557	GM1198_D03_305R4_013.fsa	491.516	431	4882
B, 558	GM1198_D03_305R4_013.fsa	493.209	74	471
B, 559	GM1198_D03_305R4_013.fsa	494.056	2	2
B, 560	GM1198_D03_305R4_013.fsa	495.186	13	46
B, 561	GM1198_D03_305R4_013.fsa	497.355	259	2938
B, 562	GM1198_D03_305R4_013.fsa	499.338	275	2361
B, 563	GM1198_D03_305R4_013.fsa	501.119	607	5846
B, 564	GM1198_D03_305R4_013.fsa	503.272	181	1573
B, 565	GM1198_D03_305R4_013.fsa	505.247	461	4075
B, 566	GM1198_D03_305R4_013.fsa	507.23	229	1758
B, 567	GM1198_D03_305R4_013.fsa	509.317	602	5623
B, 568	GM1198_D03_305R4_013.fsa	511.223	193	1600
B, 569	GM1198_D03_305R4_013.fsa	513.232	644	6562
B, 570	GM1198_D03_305R4_013.fsa	515.277	158	1034
B, 571	GM1198_D03_305R4_013.fsa	516.259	15	43
B, 572	GM1198_D03_305R4_013.fsa	517.439	572	5045
B, 573	GM1198_D03_305R4_013.fsa	519.606	93	407
B, 574	GM1198_D03_305R4_013.fsa	521.62	591	7114
B, 575	GM1198_D03_305R4_013.fsa	523.334	244	2305
B, 576	GM1198_D03_305R4_013.fsa	525.811	141	1118
B, 577	GM1198_D03_305R4_013.fsa	527.429	96	735
B, 578	GM1198_D03_305R4_013.fsa	528.477	36	217
B, 579	GM1198_D03_305R4_013.fsa	529.334	6	6
B, 580	GM1198_D03_305R4_013.fsa	529.81	13	15
B, 581	GM1198_D03_305R4_013.fsa	531.619	143	1240
B, 582	GM1198_D03_305R4_013.fsa	532.667	76	644
B, 583	GM1198_D03_305R4_013.fsa	533.809	209	3116
B, 584	GM1198_D03_305R4_013.fsa	536	5	5
B, 585	GM1198_D03_305R4_013.fsa	538.381	76	678
B, 586	GM1198_D03_305R4_013.fsa	539.428	15	53
B, 587	GM1198_D03_305R4_013.fsa	540.589	117	1179
B, 588	GM1198_D03_305R4_013.fsa	542.162	7	21
B, 589	GM1198_D03_305R4_013.fsa	543.443	118	1143
B, 590	GM1198_D03_305R4_013.fsa	544.926	99	1326
B, 591	GM1198_D03_305R4_013.fsa	545.719	82	637
B, 592	GM1198_D03_305R4_013.fsa	547.209	26	61
B, 593	GM1198_D03_305R4_013.fsa	547.706	4	4
B, 594	GM1198_D03_305R4_013.fsa	548.105	1	1
B, 595	GM1198_D03_305R4_013.fsa	549.402	136	1325
B, 596	GM1198_D03_305R4_013.fsa	552.407	129	1500
B, 597	GM1198_D03_305R4_013.fsa	553.312	66	451
B, 598	GM1198_D03_305R4_013.fsa	555.532	102	902
B, 599	GM1198_D03_305R4_013.fsa	558.371	426	4092
B, 600	GM1198_D03_305R4_013.fsa	559.388	523	6417
B, 601	GM1198_D03_305R4_013.fsa	560.918	37	296
B, 602	GM1198_D03_305R4_013.fsa	562.041	7	20
B, 603	GM1198_D03_305R4_013.fsa	562.552	6	7
B, 604	GM1198_D03_305R4_013.fsa	564.496	160	1691
B, 605	GM1198_D03_305R4_013.fsa	567.369	98	870
B, 606	GM1198_D03_305R4_013.fsa	568.809	3	3
B, 607	GM1198_D03_305R4_013.fsa	570.355	160	1548
B, 608	GM1198_D03_305R4_013.fsa	571.387	91	591
B, 609	GM1198_D03_305R4_013.fsa	573.558	9	22
B, 610	GM1198_D03_305R4_013.fsa	577.709	807	12232
B, 611	GM1198_D03_305R4_013.fsa	579.479	334	3563
B, 612	GM1198_D03_305R4_013.fsa	581.559	31	100
B, 613	GM1198_D03_305R4_013.fsa	582.08	37	87
B, 614	GM1198_D03_305R4_013.fsa	583.225	174	1020
B, 615	GM1198_D03_305R4_013.fsa	584.163	3	3
B, 616	GM1198_D03_305R4_013.fsa	584.893	31	59
B, 617	GM1198_D03_305R4_013.fsa	585.936	17	37
B, 618	GM1198_D03_305R4_013.fsa	587.503	12	43
B, 619	GM1198_D03_305R4_013.fsa	589.49	5	5
B, 620	GM1198_D03_305R4_013.fsa	590.433	17	34
B, 621	GM1198_D03_305R4_013.fsa	590.956	1	1
B, 622	GM1198_D03_305R4_013.fsa	591.795	3	4
B, 623	GM1198_D03_305R4_013.fsa	595.365	29560	317544
B, 624	GM1198_D03_305R4_013.fsa	596.943	29243	285427
B, 625	GM1198_D03_305R4_013.fsa	600.419	2	2
B, 626	GM1198_D03_305R4_013.fsa	601.047	13	16
B, 627	GM1198_D03_305R4_013.fsa	602.304	10	17
B, 628	GM1198_D03_305R4_013.fsa	603.141	17	17
B, 629	GM1198_D03_305R4_013.fsa	604.712	4	12
B, 630	GM1198_D03_305R4_013.fsa	605.759	2	2
B, 631	GM1198_D03_305R4_013.fsa	606.387	2	2
B, 632	GM1198_D03_305R4_013.fsa	607.539	5	5
B, 633	GM1198_D03_305R4_013.fsa	608.063	4	4
B, 634	GM1198_D03_305R4_013.fsa	609.215	19	79
B, 635	GM1198_D03_305R4_013.fsa	609.738	38	154
B, 636	GM1198_D03_305R4_013.fsa	610.262	44	183
B, 637	GM1198_D03_305R4_013.fsa	610.89	39	180
B, 638	GM1198_D03_305R4_013.fsa	611.518	5	6
B, 639	GM1198_D03_305R4_013.fsa	612.147	6	11
B, 640	GM1198_D03_305R4_013.fsa	613.822	8	10
B, 641	GM1198_D03_305R4_013.fsa	614.346	15	34
B, 642	GM1198_D03_305R4_013.fsa	615.497	37	159
B, 643	GM1198_D03_305R4_013.fsa	617.592	184	1857
B, 644	GM1198_D03_305R4_013.fsa	621.152	56	267
B, 645	GM1198_D03_305R4_013.fsa	622.199	88	534
B, 646	GM1198_D03_305R4_013.fsa	623.351	9	10
B, 647	GM1198_D03_305R4_013.fsa	624.503	5	9
B, 648	GM1198_D03_305R4_013.fsa	625.236	4	6
B, 649	GM1198_D03_305R4_013.fsa	627.225	70	823
B, 650	GM1198_D03_305R4_013.fsa	628.063	52	232
B, 651	GM1198_D03_305R4_013.fsa	628.691	6	11
B, 652	GM1198_D03_305R4_013.fsa	629.215	1	2
B, 653	GM1198_D03_305R4_013.fsa	630.366	1	1
B, 654	GM1198_D03_305R4_013.fsa	632.356	208	2594
B, 655	GM1198_D03_305R4_013.fsa	632.88	194	2325
B, 656	GM1198_D03_305R4_013.fsa	634.869	91	534
B, 657	GM1198_D03_305R4_013.fsa	635.288	67	361
B, 658	GM1198_D03_305R4_013.fsa	635.812	48	184
B, 659	GM1198_D03_305R4_013.fsa	636.544	1	1
B, 660	GM1198_D03_305R4_013.fsa	637.068	8	11
B, 661	GM1198_D03_305R4_013.fsa	637.906	3	6
B, 662	GM1198_D03_305R4_013.fsa	638.534	9	13
B, 663	GM1198_D03_305R4_013.fsa	639.058	4	10
B, 664	GM1198_D03_305R4_013.fsa	641.361	5	5
B, 665	GM1198_D03_305R4_013.fsa	642.094	26	70
B, 666	GM1198_D03_305R4_013.fsa	643.037	31	146
B, 667	GM1198_D03_305R4_013.fsa	643.456	28	163
B, 668	GM1198_D03_305R4_013.fsa	644.188	18	78
B, 669	GM1198_D03_305R4_013.fsa	645.131	6	9
B, 670	GM1198_D03_305R4_013.fsa	645.969	5	10
B, 671	GM1198_D03_305R4_013.fsa	647.016	4	8
B, 672	GM1198_D03_305R4_013.fsa	647.644	15	20
B, 673	GM1198_D03_305R4_013.fsa	648.168	12	22
B, 674	GM1198_D03_305R4_013.fsa	650.052	10	27
B, 675	GM1198_D03_305R4_013.fsa	650.681	11	30
B, 676	GM1198_D03_305R4_013.fsa	651.728	12	36
B, 677	GM1198_D03_305R4_013.fsa	652.984	10	34
B, 678	GM1198_D03_305R4_013.fsa	654.136	13	36
B, 679	GM1198_D03_305R4_013.fsa	654.66	17	40
B, 680	GM1198_D03_305R4_013.fsa	655.812	18	68
B, 681	GM1198_D03_305R4_013.fsa	656.335	9	24
B, 682	GM1198_D03_305R4_013.fsa	656.754	9	33
B, 683	GM1198_D03_305R4_013.fsa	657.696	7	16
B, 684	GM1198_D03_305R4_013.fsa	658.744	5	17
B, 685	GM1198_D03_305R4_013.fsa	660.314	13	30
B, 686	GM1198_D03_305R4_013.fsa	660.838	13	27
B, 687	GM1198_D03_305R4_013.fsa	661.675	7	7
B, 688	GM1198_D03_305R4_013.fsa	662.618	8	18
B, 689	GM1198_D03_305R4_013.fsa	663.141	8	35
B, 690	GM1198_D03_305R4_013.fsa	663.77	8	17
B, 691	GM1198_D03_305R4_013.fsa	664.607	9	19
B, 692	GM1198_D03_305R4_013.fsa	665.236	10	15
B, 693	GM1198_D03_305R4_013.fsa	666.387	15	61
B, 694	GM1198_D03_305R4_013.fsa	667.33	11	36
B, 695	GM1198_D03_305R4_013.fsa	667.958	16	35
B, 696	GM1198_D03_305R4_013.fsa	668.377	10	31
G, 1	GM1198_D03_305R4_013.fsa	595.891	3426	21836
Y, 1	GM1198_D03_305R4_013.fsa	595.786	9620	87761
O, 1	GM1198_D03_305R4_013.fsa	20	6138	60184
O, 2	GM1198_D03_305R4_013.fsa	40	5020	35286
O, 3	GM1198_D03_305R4_013.fsa	60	9993	51594
O, 4	GM1198_D03_305R4_013.fsa	80	6425	34742
O, 5	GM1198_D03_305R4_013.fsa	100	9807	50227
O, 6	GM1198_D03_305R4_013.fsa	114	11516	57787
O, 7	GM1198_D03_305R4_013.fsa	120	8924	46227
O, 8	GM1198_D03_305R4_013.fsa	140	7623	37702
O, 9	GM1198_D03_305R4_013.fsa	160	8278	42401
O, 10	GM1198_D03_305R4_013.fsa	180	10146	49634
O, 11	GM1198_D03_305R4_013.fsa	200	8126	41863
O, 12	GM1198_D03_305R4_013.fsa	214	8179	42472
O, 13	GM1198_D03_305R4_013.fsa	220	6438	35296
O, 14	GM1198_D03_305R4_013.fsa	240	4870	56357
O, 15	GM1198_D03_305R4_013.fsa	250	2352	22398
O, 16	GM1198_D03_305R4_013.fsa	260	3739	37881
O, 17	GM1198_D03_305R4_013.fsa	280	6228	42361
O, 18	GM1198_D03_305R4_013.fsa	300	6581	46083
O, 19	GM1198_D03_305R4_013.fsa	314	4240	30616
O, 20	GM1198_D03_305R4_013.fsa	320	4516	33801
O, 21	GM1198_D03_305R4_013.fsa	340	4510	36579
O, 22	GM1198_D03_305R4_013.fsa	360	1876	15973
O, 23	GM1198_D03_305R4_013.fsa	361.394	772	5929
O, 24	GM1198_D03_305R4_013.fsa	380	1143	16007
O, 25	GM1198_D03_305R4_013.fsa	400	4269	40178
O, 26	GM1198_D03_305R4_013.fsa	414	4169	39262
O, 27	GM1198_D03_305R4_013.fsa	420	3960	37100
O, 28	GM1198_D03_305R4_013.fsa	440	3190	35955
O, 29	GM1198_D03_305R4_013.fsa	443.056	1122	8016
O, 30	GM1198_D03_305R4_013.fsa	460	5404	51979
O, 31	GM1198_D03_305R4_013.fsa	480	4993	51635
O, 32	GM1198_D03_305R4_013.fsa	500	2222	23754
O, 33	GM1198_D03_305R4_013.fsa	514	2444	25756
O, 34	GM1198_D03_305R4_013.fsa	520	5170	51047
O, 35	GM1198_D03_305R4_013.fsa	540	4033	44585
O, 36	GM1198_D03_305R4_013.fsa	560	2744	29318
O, 37	GM1198_D03_305R4_013.fsa	580	4504	46260
O, 38	GM1198_D03_305R4_013.fsa	600	2279	29853

[truncated: 31 more sheets: 305R5, 306R1, 306R2, 306R3, 306R4, 306R5, 307R1, 307R2, 307R3, 307R4, 307R5, 254R1, 254R2, 254R3, 254R4, 254R5, 255R1, 255R2, 255R3, 255R4 …]
