# Supplementary material for: Characterization of dFOXO binding sites upstream of the Insulin Receptor P2 promoter across the Drosophila phylogeny
Source: PLoS One. 2017 Dec 4;12(12):e0188357. doi: 10.1371/journal.pone.0188357 (PMC5714339; doi:10.1371/journal.pone.0188357)
Supplement: S1 Data — (ZIP) [file pone.0188357.s001.zip › Data_Sets/S25_Dataset.xlsx]

## Sheet: Index
	Fragment coordinates are -1495/-1149 relative to the P2 transcription start site
	Sheet	Species	Fragment	strand	protein	nM protein				Sheet	Species	Fragment	strand	protein	nM protein
	299R1	D. virilis	v6	Forward	BSA	600				259R1	D. virilis	v6	Reverse	BSA	600
	299R2	D. virilis	v6	Forward	BSA	600				259R2	D. virilis	v6	Reverse	BSA	600
	299R3	D. virilis	v6	Forward	BSA	600					D. virilis	v6	Reverse	BSA	600
	299R4	D. virilis	v6	Forward	BSA	600				259R4	D. virilis	v6	Reverse	BSA	600
	299R5	D. virilis	v6	Forward	BSA	600				259R5	D. virilis	v6	Reverse	BSA	600
	300R1	D. virilis	v6	Forward	dFOXO	600				260R1	D. virilis	v6	Reverse	dFOXO	600
	300R2	D. virilis	v6	Forward	dFOXO	600				260R2	D. virilis	v6	Reverse	dFOXO	600
	300R3	D. virilis	v6	Forward	dFOXO	600				260R3	D. virilis	v6	Reverse	dFOXO	600
	300R4	D. virilis	v6	Forward	dFOXO	600				260R4	D. virilis	v6	Reverse	dFOXO	600
	300R5	D. virilis	v6	Forward	dFOXO	600				260R5	D. virilis	v6	Reverse	dFOXO	600
	301R1	D. virilis	v6	Forward	BSA	1200				261R1	D. virilis	v6	Reverse	BSA	1200
	301R2	D. virilis	v6	Forward	BSA	1200				261R2	D. virilis	v6	Reverse	BSA	1200
	301R3	D. virilis	v6	Forward	BSA	1200				261R3	D. virilis	v6	Reverse	BSA	1200
	301R4	D. virilis	v6	Forward	BSA	1200				261R4	D. virilis	v6	Reverse	BSA	1200
	301R5	D. virilis	v6	Forward	BSA	1200				261R5	D. virilis	v6	Reverse	BSA	1200
	302R1	D. virilis	v6	Forward	dFOXO	1200				262R1	D. virilis	v6	Reverse	dFOXO	1200
	302R2	D. virilis	v6	Forward	dFOXO	1200				262R2	D. virilis	v6	Reverse	dFOXO	1200
	302R3	D. virilis	v6	Forward	dFOXO	1200				262R3	D. virilis	v6	Reverse	dFOXO	1200
	302R4	D. virilis	v6	Forward	dFOXO	1200				262R4	D. virilis	v6	Reverse	dFOXO	1200
	302R5	D. virilis	v6	Forward	dFOXO	1200				262R5	D. virilis	v6	Reverse	dFOXO	1200
	NOTE
	The first column of the remaining sheets indicates that dyes B and O label respectively the fragments generated by DNase I and the standard 600 LIZ fragments in the electropherograms and in the outputs. To inspect electropherograms with Peak Scanner (Applied Biosystems), the minimum peak heights were set to only provide outputs for dyes B and O . The spurious peaks corresponding to other dyes (G,…

## Sheet: 299R1
Dye/Sample Peak	Sample File Name	Size	Height	Area in Point
B, 1	GM1198_A06_299R1_024.fsa		6	22
B, 2	GM1198_A06_299R1_024.fsa		15	44
B, 3	GM1198_A06_299R1_024.fsa		11	23
B, 4	GM1198_A06_299R1_024.fsa		5	25
B, 5	GM1198_A06_299R1_024.fsa		9	47
B, 6	GM1198_A06_299R1_024.fsa		8	15
B, 7	GM1198_A06_299R1_024.fsa		10	24
B, 8	GM1198_A06_299R1_024.fsa		8	32
B, 9	GM1198_A06_299R1_024.fsa		8	26
B, 10	GM1198_A06_299R1_024.fsa		7	35
B, 11	GM1198_A06_299R1_024.fsa		8	40
B, 12	GM1198_A06_299R1_024.fsa		8	35
B, 13	GM1198_A06_299R1_024.fsa		8	35
B, 14	GM1198_A06_299R1_024.fsa		7	28
B, 15	GM1198_A06_299R1_024.fsa		10	26
B, 16	GM1198_A06_299R1_024.fsa		10	19
B, 17	GM1198_A06_299R1_024.fsa		11	29
B, 18	GM1198_A06_299R1_024.fsa		9	25
B, 19	GM1198_A06_299R1_024.fsa		8	36
B, 20	GM1198_A06_299R1_024.fsa		10	28
B, 21	GM1198_A06_299R1_024.fsa		10	36
B, 22	GM1198_A06_299R1_024.fsa		12	30
B, 23	GM1198_A06_299R1_024.fsa		9	29
B, 24	GM1198_A06_299R1_024.fsa		12	52
B, 25	GM1198_A06_299R1_024.fsa		9	22
B, 26	GM1198_A06_299R1_024.fsa		16	52
B, 27	GM1198_A06_299R1_024.fsa		6	23
B, 28	GM1198_A06_299R1_024.fsa		8	22
B, 29	GM1198_A06_299R1_024.fsa		18	39
B, 30	GM1198_A06_299R1_024.fsa		5	6
B, 31	GM1198_A06_299R1_024.fsa		8	28
B, 32	GM1198_A06_299R1_024.fsa		9	26
B, 33	GM1198_A06_299R1_024.fsa		9	29
B, 34	GM1198_A06_299R1_024.fsa		9	25
B, 35	GM1198_A06_299R1_024.fsa		14	25
B, 36	GM1198_A06_299R1_024.fsa		13	48
B, 37	GM1198_A06_299R1_024.fsa		12	62
B, 38	GM1198_A06_299R1_024.fsa		12	49
B, 39	GM1198_A06_299R1_024.fsa		15	57
B, 40	GM1198_A06_299R1_024.fsa		8	34
B, 41	GM1198_A06_299R1_024.fsa		8	22
B, 42	GM1198_A06_299R1_024.fsa		8	30
B, 43	GM1198_A06_299R1_024.fsa		10	31
B, 44	GM1198_A06_299R1_024.fsa		8	19
B, 45	GM1198_A06_299R1_024.fsa		8	16
B, 46	GM1198_A06_299R1_024.fsa		8	39
B, 47	GM1198_A06_299R1_024.fsa		9	29
B, 48	GM1198_A06_299R1_024.fsa		10	19
B, 49	GM1198_A06_299R1_024.fsa		5	10
B, 50	GM1198_A06_299R1_024.fsa		220	1286
B, 51	GM1198_A06_299R1_024.fsa		19	43
B, 52	GM1198_A06_299R1_024.fsa		100	639
B, 53	GM1198_A06_299R1_024.fsa		20	83
B, 54	GM1198_A06_299R1_024.fsa		16	74
B, 55	GM1198_A06_299R1_024.fsa		9	19
B, 56	GM1198_A06_299R1_024.fsa		5	6
B, 57	GM1198_A06_299R1_024.fsa		14	68
B, 58	GM1198_A06_299R1_024.fsa		14	73
B, 59	GM1198_A06_299R1_024.fsa		5	16
B, 60	GM1198_A06_299R1_024.fsa		13	49
B, 61	GM1198_A06_299R1_024.fsa		11	40
B, 62	GM1198_A06_299R1_024.fsa		11	48
B, 63	GM1198_A06_299R1_024.fsa		13	44
B, 64	GM1198_A06_299R1_024.fsa		9	38
B, 65	GM1198_A06_299R1_024.fsa		8	19
B, 66	GM1198_A06_299R1_024.fsa		14	67
B, 67	GM1198_A06_299R1_024.fsa		9	52
B, 68	GM1198_A06_299R1_024.fsa		10	44
B, 69	GM1198_A06_299R1_024.fsa		6	29
B, 70	GM1198_A06_299R1_024.fsa		9	31
B, 71	GM1198_A06_299R1_024.fsa		10	27
B, 72	GM1198_A06_299R1_024.fsa		9	17
B, 73	GM1198_A06_299R1_024.fsa		10	42
B, 74	GM1198_A06_299R1_024.fsa		8	19
B, 75	GM1198_A06_299R1_024.fsa		19	103
B, 76	GM1198_A06_299R1_024.fsa		40	235
B, 77	GM1198_A06_299R1_024.fsa		29	157
B, 78	GM1198_A06_299R1_024.fsa		33	307
B, 79	GM1198_A06_299R1_024.fsa		32	183
B, 80	GM1198_A06_299R1_024.fsa		24	152
B, 81	GM1198_A06_299R1_024.fsa		11	31
B, 82	GM1198_A06_299R1_024.fsa		4	7
B, 83	GM1198_A06_299R1_024.fsa		9	21
B, 84	GM1198_A06_299R1_024.fsa		36	232
B, 85	GM1198_A06_299R1_024.fsa		22	122
B, 86	GM1198_A06_299R1_024.fsa		6	17
B, 87	GM1198_A06_299R1_024.fsa		9	23
B, 88	GM1198_A06_299R1_024.fsa		7	25
B, 89	GM1198_A06_299R1_024.fsa		14	65
B, 90	GM1198_A06_299R1_024.fsa		22	131
B, 91	GM1198_A06_299R1_024.fsa		18	90
B, 92	GM1198_A06_299R1_024.fsa		18	102
B, 93	GM1198_A06_299R1_024.fsa		6	16
B, 94	GM1198_A06_299R1_024.fsa		12	33
B, 95	GM1198_A06_299R1_024.fsa		6	23
B, 96	GM1198_A06_299R1_024.fsa		5	10
B, 97	GM1198_A06_299R1_024.fsa		4	11
B, 98	GM1198_A06_299R1_024.fsa		5	10
B, 99	GM1198_A06_299R1_024.fsa		2	4
B, 100	GM1198_A06_299R1_024.fsa		7	26
B, 101	GM1198_A06_299R1_024.fsa		19	87
B, 102	GM1198_A06_299R1_024.fsa		17	90
B, 103	GM1198_A06_299R1_024.fsa		6	16
B, 104	GM1198_A06_299R1_024.fsa		13	73
B, 105	GM1198_A06_299R1_024.fsa		11	37
B, 106	GM1198_A06_299R1_024.fsa		8	32
B, 107	GM1198_A06_299R1_024.fsa		18	84
B, 108	GM1198_A06_299R1_024.fsa		4	9
B, 109	GM1198_A06_299R1_024.fsa		11	49
B, 110	GM1198_A06_299R1_024.fsa		446	3196
B, 111	GM1198_A06_299R1_024.fsa		178	1243
B, 112	GM1198_A06_299R1_024.fsa		267	1730
B, 113	GM1198_A06_299R1_024.fsa		407	2381
B, 114	GM1198_A06_299R1_024.fsa		203	1199
B, 115	GM1198_A06_299R1_024.fsa		17	71
B, 116	GM1198_A06_299R1_024.fsa	0.7407	97	576
B, 117	GM1198_A06_299R1_024.fsa	2.963	115	677
B, 118	GM1198_A06_299R1_024.fsa	4.7407	31	128
B, 119	GM1198_A06_299R1_024.fsa	6.0741	21	116
B, 120	GM1198_A06_299R1_024.fsa	7.5556	9	30
B, 121	GM1198_A06_299R1_024.fsa	9.3333	4	5
B, 122	GM1198_A06_299R1_024.fsa	11.4074	66	357
B, 123	GM1198_A06_299R1_024.fsa	12.8889	133	714
B, 124	GM1198_A06_299R1_024.fsa	14.3704	48	318
B, 125	GM1198_A06_299R1_024.fsa	16.8889	71	308
B, 126	GM1198_A06_299R1_024.fsa	18.5185	121	524
B, 127	GM1198_A06_299R1_024.fsa	20.1719	942	4787
B, 128	GM1198_A06_299R1_024.fsa	21.8682	502	3174
B, 129	GM1198_A06_299R1_024.fsa	23.1967	478	2656
B, 130	GM1198_A06_299R1_024.fsa	24.1769	86	661
B, 131	GM1198_A06_299R1_024.fsa	26.8813	231	1050
B, 132	GM1198_A06_299R1_024.fsa	28.8798	766	4120
B, 133	GM1198_A06_299R1_024.fsa	30.5258	241	1532
B, 134	GM1198_A06_299R1_024.fsa	31.6979	449	2425
B, 135	GM1198_A06_299R1_024.fsa	32.9921	562	2642
B, 136	GM1198_A06_299R1_024.fsa	34.8174	112	604
B, 137	GM1198_A06_299R1_024.fsa	35.9155	348	2058
B, 138	GM1198_A06_299R1_024.fsa	37.2622	198	1045
B, 139	GM1198_A06_299R1_024.fsa	38.9711	197	938
B, 140	GM1198_A06_299R1_024.fsa	40.5846	237	1245
B, 141	GM1198_A06_299R1_024.fsa	41.5133	45	190
B, 142	GM1198_A06_299R1_024.fsa	42.3193	22	96
B, 143	GM1198_A06_299R1_024.fsa	43.5736	200	980
B, 144	GM1198_A06_299R1_024.fsa	44.7014	761	4402
B, 145	GM1198_A06_299R1_024.fsa	46.3713	572	2881
B, 146	GM1198_A06_299R1_024.fsa	48.1251	30	112
B, 147	GM1198_A06_299R1_024.fsa	49.9588	136	916
B, 148	GM1198_A06_299R1_024.fsa	51.3412	259	2219
B, 149	GM1198_A06_299R1_024.fsa	52.8116	3	3
B, 150	GM1198_A06_299R1_024.fsa	54.6753	714	7999
B, 151	GM1198_A06_299R1_024.fsa	56.7122	808	2363
B, 152	GM1198_A06_299R1_024.fsa	57.6176	892	3232
B, 153	GM1198_A06_299R1_024.fsa	58.2176	429	1502
B, 154	GM1198_A06_299R1_024.fsa	59.211	1530	6084
B, 155	GM1198_A06_299R1_024.fsa	60.5435	120	400
B, 156	GM1198_A06_299R1_024.fsa	61.7374	1303	5659
B, 157	GM1198_A06_299R1_024.fsa	63.0372	41	132
B, 158	GM1198_A06_299R1_024.fsa	64.1182	133	520
B, 159	GM1198_A06_299R1_024.fsa	65.305	771	3432
B, 160	GM1198_A06_299R1_024.fsa	66.4895	188	714
B, 161	GM1198_A06_299R1_024.fsa	67.5643	92	328
B, 162	GM1198_A06_299R1_024.fsa	68.7444	661	3015
B, 163	GM1198_A06_299R1_024.fsa	69.9222	1712	7953
B, 164	GM1198_A06_299R1_024.fsa	71.4178	146	714
B, 165	GM1198_A06_299R1_024.fsa	72.2709	2553	12337
B, 166	GM1198_A06_299R1_024.fsa	73.4418	807	3777
B, 167	GM1198_A06_299R1_024.fsa	74.8227	87	313
B, 168	GM1198_A06_299R1_024.fsa	76.0947	2105	9669
B, 169	GM1198_A06_299R1_024.fsa	77.1526	539	2418
B, 170	GM1198_A06_299R1_024.fsa	78.4198	1595	7178
B, 171	GM1198_A06_299R1_024.fsa	79.579	589	2612
B, 172	GM1198_A06_299R1_024.fsa	80.9185	244	1039
B, 173	GM1198_A06_299R1_024.fsa	81.937	2519	11575
B, 174	GM1198_A06_299R1_024.fsa	82.9532	494	2222
B, 175	GM1198_A06_299R1_024.fsa	84.1698	1088	4868
B, 176	GM1198_A06_299R1_024.fsa	85.2823	965	4269
B, 177	GM1198_A06_299R1_024.fsa	86.4929	413	1796
B, 178	GM1198_A06_299R1_024.fsa	87.1977	182	861
B, 179	GM1198_A06_299R1_024.fsa	88.5037	1595	7481
B, 180	GM1198_A06_299R1_024.fsa	89.5059	215	950
B, 181	GM1198_A06_299R1_024.fsa	91.3045	727	3945
B, 182	GM1198_A06_299R1_024.fsa	92.0021	925	4299
B, 183	GM1198_A06_299R1_024.fsa	93.4935	455	2031
B, 184	GM1198_A06_299R1_024.fsa	94.4851	423	1910
B, 185	GM1198_A06_299R1_024.fsa	95.8699	172	726
B, 186	GM1198_A06_299R1_024.fsa	96.758	140	655
B, 187	GM1198_A06_299R1_024.fsa	97.7428	1508	7160
B, 188	GM1198_A06_299R1_024.fsa	98.8237	837	4009
B, 189	GM1198_A06_299R1_024.fsa	100.6	276	1251
B, 190	GM1198_A06_299R1_024.fsa	102.296	83	460
B, 191	GM1198_A06_299R1_024.fsa	103.092	10	19
B, 192	GM1198_A06_299R1_024.fsa	103.887	446	1972
B, 193	GM1198_A06_299R1_024.fsa	105.176	1451	6662
B, 194	GM1198_A06_299R1_024.fsa	106.461	838	3953
B, 195	GM1198_A06_299R1_024.fsa	107.742	218	940
B, 196	GM1198_A06_299R1_024.fsa	108.529	497	2274
B, 197	GM1198_A06_299R1_024.fsa	109.511	641	2893
B, 198	GM1198_A06_299R1_024.fsa	110.784	112	393
B, 199	GM1198_A06_299R1_024.fsa	111.761	92	338
B, 200	GM1198_A06_299R1_024.fsa	112.833	85	258
B, 201	GM1198_A06_299R1_024.fsa	113.903	616	2632
B, 202	GM1198_A06_299R1_024.fsa	114.863	228	1059
B, 203	GM1198_A06_299R1_024.fsa	115.629	1175	5263
B, 204	GM1198_A06_299R1_024.fsa	116.678	1176	5134
B, 205	GM1198_A06_299R1_024.fsa	117.916	451	2181
B, 206	GM1198_A06_299R1_024.fsa	118.485	390	1877
B, 207	GM1198_A06_299R1_024.fsa	119.433	1876	8232
B, 208	GM1198_A06_299R1_024.fsa	120.28	14	58
B, 209	GM1198_A06_299R1_024.fsa	121.4	291	1241
B, 210	GM1198_A06_299R1_024.fsa	122.332	149	637
B, 211	GM1198_A06_299R1_024.fsa	123.544	333	1444
B, 212	GM1198_A06_299R1_024.fsa	124.57	852	3690
B, 213	GM1198_A06_299R1_024.fsa	125.501	549	2396
B, 214	GM1198_A06_299R1_024.fsa	126.433	187	746
B, 215	GM1198_A06_299R1_024.fsa	127.55	938	4007
B, 216	GM1198_A06_299R1_024.fsa	128.574	1970	8892
B, 217	GM1198_A06_299R1_024.fsa	129.69	323	1215
B, 218	GM1198_A06_299R1_024.fsa	130.527	120	411
B, 219	GM1198_A06_299R1_024.fsa	131.457	1425	6182
B, 220	GM1198_A06_299R1_024.fsa	132.48	245	979
B, 221	GM1198_A06_299R1_024.fsa	133.688	380	1620
B, 222	GM1198_A06_299R1_024.fsa	134.803	317	1341
B, 223	GM1198_A06_299R1_024.fsa	135.731	396	1767
B, 224	GM1198_A06_299R1_024.fsa	136.938	50	148
B, 225	GM1198_A06_299R1_024.fsa	137.774	937	4222
B, 226	GM1198_A06_299R1_024.fsa	138.609	501	2436
B, 227	GM1198_A06_299R1_024.fsa	139.536	420	2027
B, 228	GM1198_A06_299R1_024.fsa	140.667	475	2015
B, 229	GM1198_A06_299R1_024.fsa	141.525	404	1771
B, 230	GM1198_A06_299R1_024.fsa	142.669	431	1679
B, 231	GM1198_A06_299R1_024.fsa	143.718	2158	9193
B, 232	GM1198_A06_299R1_024.fsa	144.862	345	1290
B, 233	GM1198_A06_299R1_024.fsa	145.719	104	347
B, 234	GM1198_A06_299R1_024.fsa	146.577	815	3491
B, 235	GM1198_A06_299R1_024.fsa	147.72	682	2733
B, 236	GM1198_A06_299R1_024.fsa	148.863	2200	9759
B, 237	GM1198_A06_299R1_024.fsa	149.625	138	572
B, 238	GM1198_A06_299R1_024.fsa	150.768	1586	7137
B, 239	GM1198_A06_299R1_024.fsa	151.815	419	1747
B, 240	GM1198_A06_299R1_024.fsa	152.958	281	1102
B, 241	GM1198_A06_299R1_024.fsa	153.91	357	1559
B, 242	GM1198_A06_299R1_024.fsa	154.861	1503	6653
B, 243	GM1198_A06_299R1_024.fsa	155.813	320	1459
B, 244	GM1198_A06_299R1_024.fsa	156.955	744	3191
B, 245	GM1198_A06_299R1_024.fsa	157.907	583	2464
B, 246	GM1198_A06_299R1_024.fsa	159.049	660	2997
B, 247	GM1198_A06_299R1_024.fsa	160	1294	5882
B, 248	GM1198_A06_299R1_024.fsa	161.119	168	647
B, 249	GM1198_A06_299R1_024.fsa	161.957	1136	4909
B, 250	GM1198_A06_299R1_024.fsa	163.074	281	1175
B, 251	GM1198_A06_299R1_024.fsa	164.004	1080	4800
B, 252	GM1198_A06_299R1_024.fsa	165.027	240	1002
B, 253	GM1198_A06_299R1_024.fsa	165.956	1128	4795
B, 254	GM1198_A06_299R1_024.fsa	167.07	235	1019
B, 255	GM1198_A06_299R1_024.fsa	167.904	1067	4634
B, 256	GM1198_A06_299R1_024.fsa	169.017	213	842
B, 257	GM1198_A06_299R1_024.fsa	169.943	914	3978
B, 258	GM1198_A06_299R1_024.fsa	171.054	365	1560
B, 259	GM1198_A06_299R1_024.fsa	171.886	518	2200
B, 260	GM1198_A06_299R1_024.fsa	172.995	342	1345
B, 261	GM1198_A06_299R1_024.fsa	174.011	1910	8754
B, 262	GM1198_A06_299R1_024.fsa	174.934	681	3109
B, 263	GM1198_A06_299R1_024.fsa	175.764	272	1110
B, 264	GM1198_A06_299R1_024.fsa	176.686	233	902
B, 265	GM1198_A06_299R1_024.fsa	177.7	1954	8877
B, 266	GM1198_A06_299R1_024.fsa	178.712	380	1537
B, 267	GM1198_A06_299R1_024.fsa	179.908	1344	6005
B, 268	GM1198_A06_299R1_024.fsa	181.024	646	3145
B, 269	GM1198_A06_299R1_024.fsa	182.14	756	3214
B, 270	GM1198_A06_299R1_024.fsa	183.162	3298	14767
B, 271	GM1198_A06_299R1_024.fsa	184.185	978	4394
B, 272	GM1198_A06_299R1_024.fsa	185.299	200	678
B, 273	GM1198_A06_299R1_024.fsa	186.32	3516	15774
B, 274	GM1198_A06_299R1_024.fsa	187.247	645	2496
B, 275	GM1198_A06_299R1_024.fsa	188.174	553	2079
B, 276	GM1198_A06_299R1_024.fsa	189.193	1358	5479
B, 277	GM1198_A06_299R1_024.fsa	190.212	3771	16541
B, 278	GM1198_A06_299R1_024.fsa	191.323	189	751
B, 279	GM1198_A06_299R1_024.fsa	192.155	949	3955
B, 280	GM1198_A06_299R1_024.fsa	193.265	787	3421
B, 281	GM1198_A06_299R1_024.fsa	194.096	360	1466
B, 282	GM1198_A06_299R1_024.fsa	195.297	60	206
B, 283	GM1198_A06_299R1_024.fsa	196.312	884	4098
B, 284	GM1198_A06_299R1_024.fsa	197.327	268	1197
B, 285	GM1198_A06_299R1_024.fsa	198.157	1508	6914
B, 286	GM1198_A06_299R1_024.fsa	199.079	893	4003
B, 287	GM1198_A06_299R1_024.fsa	200	292	1445
B, 288	GM1198_A06_299R1_024.fsa	200.908	83	327
B, 289	GM1198_A06_299R1_024.fsa	201.907	2893	13223
B, 290	GM1198_A06_299R1_024.fsa	203.087	98	348
B, 291	GM1198_A06_299R1_024.fsa	204.177	373	1619
B, 292	GM1198_A06_299R1_024.fsa	205.086	296	1241
B, 293	GM1198_A06_299R1_024.fsa	205.995	699	3106
B, 294	GM1198_A06_299R1_024.fsa	207.085	144	587
B, 295	GM1198_A06_299R1_024.fsa	207.995	527	2405
B, 296	GM1198_A06_299R1_024.fsa	209.086	696	3821
B, 297	GM1198_A06_299R1_024.fsa	210.541	359	1742
B, 298	GM1198_A06_299R1_024.fsa	211.633	205	1019
B, 299	GM1198_A06_299R1_024.fsa	212.725	214	874
B, 300	GM1198_A06_299R1_024.fsa	213.909	1672	7916
B, 301	GM1198_A06_299R1_024.fsa	214.924	324	1426
B, 302	GM1198_A06_299R1_024.fsa	215.94	261	1122
B, 303	GM1198_A06_299R1_024.fsa	217.048	357	1544
B, 304	GM1198_A06_299R1_024.fsa	218.063	192	805
B, 305	GM1198_A06_299R1_024.fsa	218.986	295	1327
B, 306	GM1198_A06_299R1_024.fsa	219.908	352	1623
B, 307	GM1198_A06_299R1_024.fsa	220.81	113	412
B, 308	GM1198_A06_299R1_024.fsa	221.71	1078	5187
B, 309	GM1198_A06_299R1_024.fsa	222.609	71	251
B, 310	GM1198_A06_299R1_024.fsa	223.688	332	1547
B, 311	GM1198_A06_299R1_024.fsa	224.587	591	3002
B, 312	GM1198_A06_299R1_024.fsa	225.665	309	1287
B, 313	GM1198_A06_299R1_024.fsa	226.832	1627	7809
B, 314	GM1198_A06_299R1_024.fsa	227.73	307	1439
B, 315	GM1198_A06_299R1_024.fsa	228.627	957	4639
B, 316	GM1198_A06_299R1_024.fsa	229.704	1122	5515
B, 317	GM1198_A06_299R1_024.fsa	230.69	169	898
B, 318	GM1198_A06_299R1_024.fsa	231.856	127	504
B, 319	GM1198_A06_299R1_024.fsa	232.931	1822	8939
B, 320	GM1198_A06_299R1_024.fsa	233.916	463	2345
B, 321	GM1198_A06_299R1_024.fsa	234.811	601	3058
B, 322	GM1198_A06_299R1_024.fsa	235.796	209	970
B, 323	GM1198_A06_299R1_024.fsa	236.959	572	2580
B, 324	GM1198_A06_299R1_024.fsa	237.854	549	2497
B, 325	GM1198_A06_299R1_024.fsa	238.927	426	1933
B, 326	GM1198_A06_299R1_024.fsa	240	1082	5646
B, 327	GM1198_A06_299R1_024.fsa	240.83	1993	10411
B, 328	GM1198_A06_299R1_024.fsa	241.843	725	3409
B, 329	GM1198_A06_299R1_024.fsa	242.763	277	1124
B, 330	GM1198_A06_299R1_024.fsa	243.774	462	1958
B, 331	GM1198_A06_299R1_024.fsa	244.967	192	899
B, 332	GM1198_A06_299R1_024.fsa	246.067	100	363
B, 333	GM1198_A06_299R1_024.fsa	247.075	772	3622
B, 334	GM1198_A06_299R1_024.fsa	248.081	164	635
B, 335	GM1198_A06_299R1_024.fsa	248.995	1752	8694
B, 336	GM1198_A06_299R1_024.fsa	250	115	384
B, 337	GM1198_A06_299R1_024.fsa	250.98	1724	8697
B, 338	GM1198_A06_299R1_024.fsa	251.959	172	677
B, 339	GM1198_A06_299R1_024.fsa	253.025	183	820
B, 340	GM1198_A06_299R1_024.fsa	254.001	487	2261
B, 341	GM1198_A06_299R1_024.fsa	255.063	216	1043
B, 342	GM1198_A06_299R1_024.fsa	256.036	686	3730
B, 343	GM1198_A06_299R1_024.fsa	256.919	330	1847
B, 344	GM1198_A06_299R1_024.fsa	257.801	299	1602
B, 345	GM1198_A06_299R1_024.fsa	258.681	42	127
B, 346	GM1198_A06_299R1_024.fsa	259.561	1068	5412
B, 347	GM1198_A06_299R1_024.fsa	260.535	225	932
B, 348	GM1198_A06_299R1_024.fsa	261.428	233	1036
B, 349	GM1198_A06_299R1_024.fsa	262.32	389	1874
B, 350	GM1198_A06_299R1_024.fsa	263.391	879	4557
B, 351	GM1198_A06_299R1_024.fsa	264.551	222	991
B, 352	GM1198_A06_299R1_024.fsa	265.622	928	4811
B, 353	GM1198_A06_299R1_024.fsa	266.693	619	3048
B, 354	GM1198_A06_299R1_024.fsa	267.854	254	1152
B, 355	GM1198_A06_299R1_024.fsa	268.836	106	469
B, 356	GM1198_A06_299R1_024.fsa	269.818	261	1266
B, 357	GM1198_A06_299R1_024.fsa	270.8	293	1450
B, 358	GM1198_A06_299R1_024.fsa	271.782	957	5243
B, 359	GM1198_A06_299R1_024.fsa	272.764	148	752
B, 360	GM1198_A06_299R1_024.fsa	273.658	55	196
B, 361	GM1198_A06_299R1_024.fsa	274.729	448	2438
B, 362	GM1198_A06_299R1_024.fsa	275.712	311	1809
B, 363	GM1198_A06_299R1_024.fsa	276.873	54	211
B, 364	GM1198_A06_299R1_024.fsa	277.945	837	4539
B, 365	GM1198_A06_299R1_024.fsa	278.749	230	1200
B, 366	GM1198_A06_299R1_024.fsa	279.911	480	2494
B, 367	GM1198_A06_299R1_024.fsa	280.888	118	499
B, 368	GM1198_A06_299R1_024.fsa	281.776	167	809
B, 369	GM1198_A06_299R1_024.fsa	282.752	64	273
B, 370	GM1198_A06_299R1_024.fsa	283.728	209	1067
B, 371	GM1198_A06_299R1_024.fsa	284.792	112	505
B, 372	GM1198_A06_299R1_024.fsa	285.767	484	2736
B, 373	GM1198_A06_299R1_024.fsa	286.919	74	290
B, 374	GM1198_A06_299R1_024.fsa	287.982	186	925
B, 375	GM1198_A06_299R1_024.fsa	289.045	160	667
B, 376	GM1198_A06_299R1_024.fsa	290.019	1915	10918
B, 377	GM1198_A06_299R1_024.fsa	291.08	441	2383
B, 378	GM1198_A06_299R1_024.fsa	291.965	196	857
B, 379	GM1198_A06_299R1_024.fsa	292.849	149	638
B, 380	GM1198_A06_299R1_024.fsa	293.821	1925	11560
B, 381	GM1198_A06_299R1_024.fsa	294.881	365	1965
B, 382	GM1198_A06_299R1_024.fsa	295.941	63	244
B, 383	GM1198_A06_299R1_024.fsa	296.912	1496	9069
B, 384	GM1198_A06_299R1_024.fsa	297.971	507	2990
B, 385	GM1198_A06_299R1_024.fsa	298.854	196	944
B, 386	GM1198_A06_299R1_024.fsa	299.824	135	582
B, 387	GM1198_A06_299R1_024.fsa	300.785	195	979
B, 388	GM1198_A06_299R1_024.fsa	301.658	101	456
B, 389	GM1198_A06_299R1_024.fsa	302.62	46	174
B, 390	GM1198_A06_299R1_024.fsa	303.583	220	1142
B, 391	GM1198_A06_299R1_024.fsa	304.635	158	780
B, 392	GM1198_A06_299R1_024.fsa	305.513	264	1275
B, 393	GM1198_A06_299R1_024.fsa	306.48	421	2411
B, 394	GM1198_A06_299R1_024.fsa	307.625	170	826
B, 395	GM1198_A06_299R1_024.fsa	308.595	663	3934
B, 396	GM1198_A06_299R1_024.fsa	309.655	554	3273
B, 397	GM1198_A06_299R1_024.fsa	310.539	296	1658
B, 398	GM1198_A06_299R1_024.fsa	311.691	187	1011
B, 399	GM1198_A06_299R1_024.fsa	312.844	205	954
B, 400	GM1198_A06_299R1_024.fsa	314	607	3401
B, 401	GM1198_A06_299R1_024.fsa	314.999	65	241
B, 402	GM1198_A06_299R1_024.fsa	315.907	847	5008
B, 403	GM1198_A06_299R1_024.fsa	316.907	124	719
B, 404	GM1198_A06_299R1_024.fsa	317.907	1335	8523
B, 405	GM1198_A06_299R1_024.fsa	319.909	367	2045
B, 406	GM1198_A06_299R1_024.fsa	320.804	88	399
B, 407	GM1198_A06_299R1_024.fsa	321.874	788	4754
B, 408	GM1198_A06_299R1_024.fsa	322.765	55	225
B, 409	GM1198_A06_299R1_024.fsa	323.923	1805	11496
B, 410	GM1198_A06_299R1_024.fsa	324.99	35	126
B, 411	GM1198_A06_299R1_024.fsa	325.968	1143	7185
B, 412	GM1198_A06_299R1_024.fsa	326.945	55	201
B, 413	GM1198_A06_299R1_024.fsa	328.009	2005	13341
B, 414	GM1198_A06_299R1_024.fsa	328.984	12	27
B, 415	GM1198_A06_299R1_024.fsa	329.958	1147	7368
B, 416	GM1198_A06_299R1_024.fsa	331.019	92	383
B, 417	GM1198_A06_299R1_024.fsa	332.08	1194	7349
B, 418	GM1198_A06_299R1_024.fsa	333.051	63	239
B, 419	GM1198_A06_299R1_024.fsa	334.021	1034	6550
B, 420	GM1198_A06_299R1_024.fsa	335.079	48	150
B, 421	GM1198_A06_299R1_024.fsa	336.047	1905	12539
B, 422	GM1198_A06_299R1_024.fsa	337.015	8	21
B, 423	GM1198_A06_299R1_024.fsa	337.981	839	5254
B, 424	GM1198_A06_299R1_024.fsa	338.86	19	68
B, 425	GM1198_A06_299R1_024.fsa	339.912	145	852
B, 426	GM1198_A06_299R1_024.fsa	340.888	31	127
B, 427	GM1198_A06_299R1_024.fsa	341.954	464	2993
B, 428	GM1198_A06_299R1_024.fsa	342.931	184	1060
B, 429	GM1198_A06_299R1_024.fsa	344.085	349	2185
B, 430	GM1198_A06_299R1_024.fsa	345.062	141	732
B, 431	GM1198_A06_299R1_024.fsa	346.217	545	3544
B, 432	GM1198_A06_299R1_024.fsa	347.195	285	1941
B, 433	GM1198_A06_299R1_024.fsa	348.261	98	434
B, 434	GM1198_A06_299R1_024.fsa	349.328	172	981
B, 435	GM1198_A06_299R1_024.fsa	350.306	1811	12794
B, 436	GM1198_A06_299R1_024.fsa	351.283	354	2492
B, 437	GM1198_A06_299R1_024.fsa	352.173	299	1835
B, 438	GM1198_A06_299R1_024.fsa	352.973	26	85
B, 439	GM1198_A06_299R1_024.fsa	353.951	213	1198
B, 440	GM1198_A06_299R1_024.fsa	354.929	39	197
B, 441	GM1198_A06_299R1_024.fsa	356.085	52	203
B, 442	GM1198_A06_299R1_024.fsa	357.064	66	258
B, 443	GM1198_A06_299R1_024.fsa	358.132	394	2310
B, 444	GM1198_A06_299R1_024.fsa	359.199	87	414
B, 445	GM1198_A06_299R1_024.fsa	360.355	446	2558
B, 446	GM1198_A06_299R1_024.fsa	361.331	302	1556
B, 447	GM1198_A06_299R1_024.fsa	362.395	388	2174
B, 448	GM1198_A06_299R1_024.fsa	363.372	153	699
B, 449	GM1198_A06_299R1_024.fsa	364.437	275	1333
B, 450	GM1198_A06_299R1_024.fsa	365.413	382	2014
B, 451	GM1198_A06_299R1_024.fsa	366.39	787	4897
B, 452	GM1198_A06_299R1_024.fsa	367.456	251	1415
B, 453	GM1198_A06_299R1_024.fsa	368.256	630	3914
B, 454	GM1198_A06_299R1_024.fsa	369.322	110	467
B, 455	GM1198_A06_299R1_024.fsa	370.389	193	1026
B, 456	GM1198_A06_299R1_024.fsa	371.456	100	385
B, 457	GM1198_A06_299R1_024.fsa	372.434	245	1319
B, 458	GM1198_A06_299R1_024.fsa	373.501	278	1530
B, 459	GM1198_A06_299R1_024.fsa	374.391	244	1522
B, 460	GM1198_A06_299R1_024.fsa	375.459	470	3101
B, 461	GM1198_A06_299R1_024.fsa	376.438	83	354
B, 462	GM1198_A06_299R1_024.fsa	377.417	103	527
B, 463	GM1198_A06_299R1_024.fsa	378.575	86	387
B, 464	GM1198_A06_299R1_024.fsa	379.555	384	2400
B, 465	GM1198_A06_299R1_024.fsa	380.539	237	1502
B, 466	GM1198_A06_299R1_024.fsa	381.527	122	715
B, 467	GM1198_A06_299R1_024.fsa	382.514	108	618
B, 468	GM1198_A06_299R1_024.fsa	383.412	279	1682
B, 469	GM1198_A06_299R1_024.fsa	384.579	63	290
B, 470	GM1198_A06_299R1_024.fsa	385.656	148	847
B, 471	GM1198_A06_299R1_024.fsa	386.732	903	7070
B, 472	GM1198_A06_299R1_024.fsa	387.63	115	615
B, 473	GM1198_A06_299R1_024.fsa	388.796	91	491
B, 474	GM1198_A06_299R1_024.fsa	389.693	722	5612
B, 475	GM1198_A06_299R1_024.fsa	390.679	1016	8028
B, 476	GM1198_A06_299R1_024.fsa	391.845	89	529
B, 477	GM1198_A06_299R1_024.fsa	392.831	77	327
B, 478	GM1198_A06_299R1_024.fsa	393.907	386	2537
B, 479	GM1198_A06_299R1_024.fsa	394.893	115	738
B, 480	GM1198_A06_299R1_024.fsa	395.879	357	2515
B, 481	GM1198_A06_299R1_024.fsa	396.685	59	316
B, 482	GM1198_A06_299R1_024.fsa	397.94	430	2758
B, 483	GM1198_A06_299R1_024.fsa	398.925	26	68
B, 484	GM1198_A06_299R1_024.fsa	400	339	2176
B, 485	GM1198_A06_299R1_024.fsa	400.969	89	444
B, 486	GM1198_A06_299R1_024.fsa	401.85	251	1574
B, 487	GM1198_A06_299R1_024.fsa	402.733	470	3749
B, 488	GM1198_A06_299R1_024.fsa	403.792	952	7285
B, 489	GM1198_A06_299R1_024.fsa	404.853	105	493
B, 490	GM1198_A06_299R1_024.fsa	405.738	42	154
B, 491	GM1198_A06_299R1_024.fsa	406.8	536	4003
B, 492	GM1198_A06_299R1_024.fsa	407.775	334	2404
B, 493	GM1198_A06_299R1_024.fsa	409.55	832	6573
B, 494	GM1198_A06_299R1_024.fsa	410.616	601	4687
B, 495	GM1198_A06_299R1_024.fsa	412.574	121	755
B, 496	GM1198_A06_299R1_024.fsa	413.643	318	2426
B, 497	GM1198_A06_299R1_024.fsa	414.544	50	233
B, 498	GM1198_A06_299R1_024.fsa	415.906	54	324
B, 499	GM1198_A06_299R1_024.fsa	416.814	347	2845
B, 500	GM1198_A06_299R1_024.fsa	417.905	86	593
B, 501	GM1198_A06_299R1_024.fsa	418.815	17	66
B, 502	GM1198_A06_299R1_024.fsa	419.909	219	1461
B, 503	GM1198_A06_299R1_024.fsa	420.987	133	814
B, 504	GM1198_A06_299R1_024.fsa	422.872	972	8637
B, 505	GM1198_A06_299R1_024.fsa	423.95	1280	11226
B, 506	GM1198_A06_299R1_024.fsa	425.747	70	393
B, 507	GM1198_A06_299R1_024.fsa	427.006	40	145
B, 508	GM1198_A06_299R1_024.fsa	427.816	78	416
B, 509	GM1198_A06_299R1_024.fsa	428.986	420	3472
B, 510	GM1198_A06_299R1_024.fsa	429.887	205	1535
B, 511	GM1198_A06_299R1_024.fsa	431.058	58	248
B, 512	GM1198_A06_299R1_024.fsa	432.05	477	3871
B, 513	GM1198_A06_299R1_024.fsa	432.952	126	741
B, 514	GM1198_A06_299R1_024.fsa	433.945	73	337
B, 515	GM1198_A06_299R1_024.fsa	434.847	579	4798
B, 516	GM1198_A06_299R1_024.fsa	436.021	400	3394
B, 517	GM1198_A06_299R1_024.fsa	436.925	157	1097
B, 518	GM1198_A06_299R1_024.fsa	438.01	74	273
B, 519	GM1198_A06_299R1_024.fsa	439.005	196	1337
B, 520	GM1198_A06_299R1_024.fsa	440	266	2005
B, 521	GM1198_A06_299R1_024.fsa	442.321	753	5970
B, 522	GM1198_A06_299R1_024.fsa	443.25	30	116
B, 523	GM1198_A06_299R1_024.fsa	444.179	21	53
B, 524	GM1198_A06_299R1_024.fsa	445.201	99	397
B, 525	GM1198_A06_299R1_024.fsa	448.361	2160	29299
B, 526	GM1198_A06_299R1_024.fsa	449.105	2005	30232
B, 527	GM1198_A06_299R1_024.fsa	451.245	486	3447
B, 528	GM1198_A06_299R1_024.fsa	452.175	123	350
B, 529	GM1198_A06_299R1_024.fsa	453.944	121	593
B, 530	GM1198_A06_299R1_024.fsa	455.061	143	706
B, 531	GM1198_A06_299R1_024.fsa	456.179	40	141
B, 532	GM1198_A06_299R1_024.fsa	457.111	260	877
B, 533	GM1198_A06_299R1_024.fsa	457.856	4	4
B, 534	GM1198_A06_299R1_024.fsa	458.881	3884	27026
B, 535	GM1198_A06_299R1_024.fsa	460.452	28550	207792
B, 536	GM1198_A06_299R1_024.fsa	461.356	26325	364482
B, 537	GM1198_A06_299R1_024.fsa	462.442	28550	248984
B, 538	GM1198_A06_299R1_024.fsa	465.885	2	2
B, 539	GM1198_A06_299R1_024.fsa	466.882	3	10
B, 540	GM1198_A06_299R1_024.fsa	467.608	2	5
B, 541	GM1198_A06_299R1_024.fsa	468.335	9	37
B, 542	GM1198_A06_299R1_024.fsa	468.88	10	28
B, 543	GM1198_A06_299R1_024.fsa	469.606	9	30
B, 544	GM1198_A06_299R1_024.fsa	470.243	6	24
B, 545	GM1198_A06_299R1_024.fsa	470.879	9	24
B, 546	GM1198_A06_299R1_024.fsa	472.062	16	89
B, 547	GM1198_A06_299R1_024.fsa	472.608	17	134
B, 548	GM1198_A06_299R1_024.fsa	473.701	21	109
B, 549	GM1198_A06_299R1_024.fsa	474.43	11	22
B, 550	GM1198_A06_299R1_024.fsa	474.886	8	25
B, 551	GM1198_A06_299R1_024.fsa	475.616	8	36
B, 552	GM1198_A06_299R1_024.fsa	476.254	8	13
B, 553	GM1198_A06_299R1_024.fsa	476.619	4	5
B, 554	GM1198_A06_299R1_024.fsa	477.258	16	44
B, 555	GM1198_A06_299R1_024.fsa	478.537	11	36
B, 556	GM1198_A06_299R1_024.fsa	479.634	16	90
B, 557	GM1198_A06_299R1_024.fsa	480.942	15	91
B, 558	GM1198_A06_299R1_024.fsa	481.885	13	58
B, 559	GM1198_A06_299R1_024.fsa	482.735	10	34
B, 560	GM1198_A06_299R1_024.fsa	483.774	10	35
B, 561	GM1198_A06_299R1_024.fsa	484.815	12	74
B, 562	GM1198_A06_299R1_024.fsa	485.857	10	50
B, 563	GM1198_A06_299R1_024.fsa	487.09	7	21
B, 564	GM1198_A06_299R1_024.fsa	487.85	6	20
B, 565	GM1198_A06_299R1_024.fsa	488.991	6	14
B, 566	GM1198_A06_299R1_024.fsa	489.752	9	22
B, 567	GM1198_A06_299R1_024.fsa	490.609	6	14
B, 568	GM1198_A06_299R1_024.fsa	491.086	9	28
B, 569	GM1198_A06_299R1_024.fsa	491.563	8	21
B, 570	GM1198_A06_299R1_024.fsa	492.422	9	46
B, 571	GM1198_A06_299R1_024.fsa	493.473	6	25
B, 572	GM1198_A06_299R1_024.fsa	494.334	14	30
B, 573	GM1198_A06_299R1_024.fsa	494.909	5	12
B, 574	GM1198_A06_299R1_024.fsa	495.388	11	27
B, 575	GM1198_A06_299R1_024.fsa	495.963	17	43
B, 576	GM1198_A06_299R1_024.fsa	496.538	16	57
B, 577	GM1198_A06_299R1_024.fsa	497.115	17	34
B, 578	GM1198_A06_299R1_024.fsa	497.883	7	22
B, 579	GM1198_A06_299R1_024.fsa	498.267	5	11
B, 580	GM1198_A06_299R1_024.fsa	499.037	16	45
B, 581	GM1198_A06_299R1_024.fsa	500.094	18	98
B, 582	GM1198_A06_299R1_024.fsa	501.037	14	98
B, 583	GM1198_A06_299R1_024.fsa	501.981	15	84
B, 584	GM1198_A06_299R1_024.fsa	502.642	14	26
B, 585	GM1198_A06_299R1_024.fsa	503.021	6	12
B, 586	GM1198_A06_299R1_024.fsa	503.494	7	24
B, 587	GM1198_A06_299R1_024.fsa	504.537	6	16
B, 588	GM1198_A06_299R1_024.fsa	505.676	8	14
B, 589	GM1198_A06_299R1_024.fsa	506.722	12	40
B, 590	GM1198_A06_299R1_024.fsa	507.675	9	33
B, 591	GM1198_A06_299R1_024.fsa	508.438	6	24
B, 592	GM1198_A06_299R1_024.fsa	508.82	13	32
B, 593	GM1198_A06_299R1_024.fsa	509.872	24	56
B, 594	GM1198_A06_299R1_024.fsa	510.829	10	25
B, 595	GM1198_A06_299R1_024.fsa	511.309	10	12
B, 596	GM1198_A06_299R1_024.fsa	513.422	9	25
B, 597	GM1198_A06_299R1_024.fsa	514.491	5	13
B, 598	GM1198_A06_299R1_024.fsa	514.981	2	4
B, 599	GM1198_A06_299R1_024.fsa	515.472	6	13
B, 600	GM1198_A06_299R1_024.fsa	516.553	18	103
B, 601	GM1198_A06_299R1_024.fsa	517.34	15	105
B, 602	GM1198_A06_299R1_024.fsa	519.31	17	104
B, 603	GM1198_A06_299R1_024.fsa	519.803	23	90
B, 604	GM1198_A06_299R1_024.fsa	520.193	22	93
B, 605	GM1198_A06_299R1_024.fsa	521.06	7	19
B, 606	GM1198_A06_299R1_024.fsa	522.506	10	18
B, 607	GM1198_A06_299R1_024.fsa	523.181	6	10
B, 608	GM1198_A06_299R1_024.fsa	523.759	5	8
B, 609	GM1198_A06_299R1_024.fsa	525.495	32	232
B, 610	GM1198_A06_299R1_024.fsa	525.978	31	269
B, 611	GM1198_A06_299R1_024.fsa	526.846	25	225
B, 612	GM1198_A06_299R1_024.fsa	528.005	18	122
B, 613	GM1198_A06_299R1_024.fsa	528.777	8	50
B, 614	GM1198_A06_299R1_024.fsa	530.13	4	9
B, 615	GM1198_A06_299R1_024.fsa	530.709	8	19
B, 616	GM1198_A06_299R1_024.fsa	531.482	5	12
B, 617	GM1198_A06_299R1_024.fsa	531.966	13	15
B, 618	GM1198_A06_299R1_024.fsa	532.352	4	13
B, 619	GM1198_A06_299R1_024.fsa	533.029	3	12
B, 620	GM1198_A06_299R1_024.fsa	534.384	8	45
B, 621	GM1198_A06_299R1_024.fsa	535.061	6	23
B, 622	GM1198_A06_299R1_024.fsa	536.222	7	19
B, 623	GM1198_A06_299R1_024.fsa	536.9	7	31
B, 624	GM1198_A06_299R1_024.fsa	539.612	32	308
B, 625	GM1198_A06_299R1_024.fsa	540.99	29	130
B, 626	GM1198_A06_299R1_024.fsa	541.584	16	66
B, 627	GM1198_A06_299R1_024.fsa	542.179	18	69
B, 628	GM1198_A06_299R1_024.fsa	543.372	8	17
B, 629	GM1198_A06_299R1_024.fsa	543.869	4	11
B, 630	GM1198_A06_299R1_024.fsa	544.765	14	28
B, 631	GM1198_A06_299R1_024.fsa	545.164	8	26
B, 632	GM1198_A06_299R1_024.fsa	545.862	12	35
B, 633	GM1198_A06_299R1_024.fsa	547.562	17	37
B, 634	GM1198_A06_299R1_024.fsa	548.263	14	40
B, 635	GM1198_A06_299R1_024.fsa	548.965	4	12
B, 636	GM1198_A06_299R1_024.fsa	549.568	7	20
B, 637	GM1198_A06_299R1_024.fsa	550.07	8	22
B, 638	GM1198_A06_299R1_024.fsa	550.573	8	25
B, 639	GM1198_A06_299R1_024.fsa	551.177	8	30
B, 640	GM1198_A06_299R1_024.fsa	552.689	9	19
B, 641	GM1198_A06_299R1_024.fsa	553.093	6	23
B, 642	GM1198_A06_299R1_024.fsa	553.699	11	27
B, 643	GM1198_A06_299R1_024.fsa	554.711	13	42
B, 644	GM1198_A06_299R1_024.fsa	555.116	10	34
B, 645	GM1198_A06_299R1_024.fsa	556.232	7	26
B, 646	GM1198_A06_299R1_024.fsa	557.045	10	32
B, 647	GM1198_A06_299R1_024.fsa	558.164	6	14
B, 648	GM1198_A06_299R1_024.fsa	560.102	19	125
B, 649	GM1198_A06_299R1_024.fsa	563.362	9	19
B, 650	GM1198_A06_299R1_024.fsa	564.179	6	11
B, 651	GM1198_A06_299R1_024.fsa	564.691	12	19
B, 652	GM1198_A06_299R1_024.fsa	565.305	7	23
B, 653	GM1198_A06_299R1_024.fsa	565.817	5	18
B, 654	GM1198_A06_299R1_024.fsa	566.433	10	25
B, 655	GM1198_A06_299R1_024.fsa	567.356	10	50
B, 656	GM1198_A06_299R1_024.fsa	568.384	13	44
B, 657	GM1198_A06_299R1_024.fsa	569.311	12	46
B, 658	GM1198_A06_299R1_024.fsa	570.135	5	11
B, 659	GM1198_A06_299R1_024.fsa	571.27	12	25
B, 660	GM1198_A06_299R1_024.fsa	571.787	8	43
B, 661	GM1198_A06_299R1_024.fsa	572.718	8	18
B, 662	GM1198_A06_299R1_024.fsa	573.132	6	16
B, 663	GM1198_A06_299R1_024.fsa	573.753	11	23
B, 664	GM1198_A06_299R1_024.fsa	574.894	7	37
B, 665	GM1198_A06_299R1_024.fsa	575.726	9	27
B, 666	GM1198_A06_299R1_024.fsa	576.662	8	24
B, 667	GM1198_A06_299R1_024.fsa	577.39	4	17
B, 668	GM1198_A06_299R1_024.fsa	579.582	20	131
B, 669	GM1198_A06_299R1_024.fsa	580	20	104
B, 670	GM1198_A06_299R1_024.fsa	581.258	17	78
B, 671	GM1198_A06_299R1_024.fsa	581.993	17	97
B, 672	GM1198_A06_299R1_024.fsa	583.361	8	36
B, 673	GM1198_A06_299R1_024.fsa	583.992	9	30
B, 674	GM1198_A06_299R1_024.fsa	584.52	8	22
B, 675	GM1198_A06_299R1_024.fsa	585.153	8	20
B, 676	GM1198_A06_299R1_024.fsa	585.787	7	11
B, 677	GM1198_A06_299R1_024.fsa	586.21	5	10
B, 678	GM1198_A06_299R1_024.fsa	586.633	3	12
B, 679	GM1198_A06_299R1_024.fsa	587.268	6	10
B, 680	GM1198_A06_299R1_024.fsa	588.01	6	21
B, 681	GM1198_A06_299R1_024.fsa	588.965	70	445
B, 682	GM1198_A06_299R1_024.fsa	589.603	70	904
B, 683	GM1198_A06_299R1_024.fsa	593.442	140	1298
B, 684	GM1198_A06_299R1_024.fsa	594.191	134	1555
B, 685	GM1198_A06_299R1_024.fsa	596.229	11	33
B, 686	GM1198_A06_299R1_024.fsa	596.659	10	29
B, 687	GM1198_A06_299R1_024.fsa	597.735	10	40
B, 688	GM1198_A06_299R1_024.fsa	598.597	5	5
B, 689	GM1198_A06_299R1_024.fsa	599.568	9	59
B, 690	GM1198_A06_299R1_024.fsa	600.213	11	54
B, 691	GM1198_A06_299R1_024.fsa	600.851	20	77
B, 692	GM1198_A06_299R1_024.fsa	601.277	17	81
B, 693	GM1198_A06_299R1_024.fsa	601.808	27	113
B, 694	GM1198_A06_299R1_024.fsa	602.34	21	97
B, 695	GM1198_A06_299R1_024.fsa	602.766	27	62
B, 696	GM1198_A06_299R1_024.fsa	603.192	16	57
B, 697	GM1198_A06_299R1_024.fsa	604.787	9	21
B, 698	GM1198_A06_299R1_024.fsa	605.319	6	16
B, 699	GM1198_A06_299R1_024.fsa	605.957	4	12
B, 700	GM1198_A06_299R1_024.fsa	606.702	11	19
B, 701	GM1198_A06_299R1_024.fsa	607.234	5	19
B, 702	GM1198_A06_299R1_024.fsa	607.872	6	11
B, 703	GM1198_A06_299R1_024.fsa	608.404	5	12
B, 704	GM1198_A06_299R1_024.fsa	609.043	10	19
B, 705	GM1198_A06_299R1_024.fsa	609.681	8	38
B, 706	GM1198_A06_299R1_024.fsa	610.532	16	60
B, 707	GM1198_A06_299R1_024.fsa	611.17	19	55
B, 708	GM1198_A06_299R1_024.fsa	611.915	10	41
B, 709	GM1198_A06_299R1_024.fsa	612.66	19	40
B, 710	GM1198_A06_299R1_024.fsa	613.723	12	39
B, 711	GM1198_A06_299R1_024.fsa	614.149	15	76
B, 712	GM1198_A06_299R1_024.fsa	615.851	19	127
B, 713	GM1198_A06_299R1_024.fsa	617.128	16	73
B, 714	GM1198_A06_299R1_024.fsa	618.723	8	17
B, 715	GM1198_A06_299R1_024.fsa	619.149	4	14
B, 716	GM1198_A06_299R1_024.fsa	619.894	12	55
B, 717	GM1198_A06_299R1_024.fsa	620.957	10	29
B, 718	GM1198_A06_299R1_024.fsa	621.808	12	32
B, 719	GM1198_A06_299R1_024.fsa	623.511	10	46
B, 720	GM1198_A06_299R1_024.fsa	626.064	11	48
B, 721	GM1198_A06_299R1_024.fsa	626.915	11	34
B, 722	GM1198_A06_299R1_024.fsa	627.766	4	10
B, 723	GM1198_A06_299R1_024.fsa	628.298	6	28
B, 724	GM1198_A06_299R1_024.fsa	628.936	12	34
B, 725	GM1198_A06_299R1_024.fsa	629.787	10	28
B, 726	GM1198_A06_299R1_024.fsa	630.532	7	35
B, 727	GM1198_A06_299R1_024.fsa	631.383	6	11
B, 728	GM1198_A06_299R1_024.fsa	632.872	10	32
B, 729	GM1198_A06_299R1_024.fsa	633.936	8	34
B, 730	GM1198_A06_299R1_024.fsa	635.106	11	21
B, 731	GM1198_A06_299R1_024.fsa	636.17	16	33
B, 732	GM1198_A06_299R1_024.fsa	636.915	6	21
B, 733	GM1198_A06_299R1_024.fsa	637.66	18	41
B, 734	GM1198_A06_299R1_024.fsa	638.936	10	19
B, 735	GM1198_A06_299R1_024.fsa	639.894	7	35
B, 736	GM1198_A06_299R1_024.fsa	640.851	8	39
B, 737	GM1198_A06_299R1_024.fsa	642.234	13	35
B, 738	GM1198_A06_299R1_024.fsa	643.298	6	26
B, 739	GM1198_A06_299R1_024.fsa	643.83	7	18
B, 740	GM1198_A06_299R1_024.fsa	644.255	8	24
B, 741	GM1198_A06_299R1_024.fsa	644.894	12	25
B, 742	GM1198_A06_299R1_024.fsa	645.745	7	18
B, 743	GM1198_A06_299R1_024.fsa	646.489	12	50
B, 744	GM1198_A06_299R1_024.fsa	647.128	9	36
B, 745	GM1198_A06_299R1_024.fsa	647.979	9	29
B, 746	GM1198_A06_299R1_024.fsa	650.106	9	20
B, 747	GM1198_A06_299R1_024.fsa	650.957	12	37
B, 748	GM1198_A06_299R1_024.fsa	651.489	9	26
B, 749	GM1198_A06_299R1_024.fsa	652.234	13	45
B, 750	GM1198_A06_299R1_024.fsa	653.723	7	20
B, 751	GM1198_A06_299R1_024.fsa	655.213	12	19
B, 752	GM1198_A06_299R1_024.fsa	655.638	6	15
B, 753	GM1198_A06_299R1_024.fsa	656.17	11	29
B, 754	GM1198_A06_299R1_024.fsa	656.702	7	21
B, 755	GM1198_A06_299R1_024.fsa	657.447	9	53
B, 756	GM1198_A06_299R1_024.fsa	659.043	12	31
B, 757	GM1198_A06_299R1_024.fsa	659.894	18	82
B, 758	GM1198_A06_299R1_024.fsa	660.851	13	32
B, 759	GM1198_A06_299R1_024.fsa	661.277	6	33
B, 760	GM1198_A06_299R1_024.fsa	663.085	9	21
B, 761	GM1198_A06_299R1_024.fsa	664.255	5	14
B, 762	GM1198_A06_299R1_024.fsa	665.957	12	41
B, 763	GM1198_A06_299R1_024.fsa	666.915	9	57
B, 764	GM1198_A06_299R1_024.fsa	667.872	4	18
B, 765	GM1198_A06_299R1_024.fsa	668.298	7	29
B, 766	GM1198_A06_299R1_024.fsa	668.83	9	32
B, 767	GM1198_A06_299R1_024.fsa	669.787	17	74
B, 768	GM1198_A06_299R1_024.fsa	670.426	11	33
B, 769	GM1198_A06_299R1_024.fsa	670.851	13	50
B, 770	GM1198_A06_299R1_024.fsa	671.702	9	29
B, 771	GM1198_A06_299R1_024.fsa	672.447	12	52
B, 772	GM1198_A06_299R1_024.fsa	672.979	11	31
B, 773	GM1198_A06_299R1_024.fsa	673.83	16	59
B, 774	GM1198_A06_299R1_024.fsa	674.574	10	23
B, 775	GM1198_A06_299R1_024.fsa	675.851	6	16
B, 776	GM1198_A06_299R1_024.fsa	676.702	14	43
B, 777	GM1198_A06_299R1_024.fsa	677.234	13	26
G, 1	GM1198_A06_299R1_024.fsa	460.814	13956	146922
G, 2	GM1198_A06_299R1_024.fsa	461.808	13165	151030
Y, 1	GM1198_A06_299R1_024.fsa	460.542	7505	23579
Y, 2	GM1198_A06_299R1_024.fsa	461.356	7101	59172
Y, 3	GM1198_A06_299R1_024.fsa	462.351	7657	50240
R, 1	GM1198_A06_299R1_024.fsa	460.814	12714	66950
R, 2	GM1198_A06_299R1_024.fsa	461.808	4884	23857
O, 1	GM1198_A06_299R1_024.fsa	20	7027	66832
O, 2	GM1198_A06_299R1_024.fsa	40	6371	44339
O, 3	GM1198_A06_299R1_024.fsa	60	12834	63632
O, 4	GM1198_A06_299R1_024.fsa	80	8399	43800
O, 5	GM1198_A06_299R1_024.fsa	100	13474	65858
O, 6	GM1198_A06_299R1_024.fsa	114	15677	75671
O, 7	GM1198_A06_299R1_024.fsa	120	12166	61430
O, 8	GM1198_A06_299R1_024.fsa	140	10756	50276
O, 9	GM1198_A06_299R1_024.fsa	160	11565	56228
O, 10	GM1198_A06_299R1_024.fsa	180	14476	68520
O, 11	GM1198_A06_299R1_024.fsa	200	11903	57190
O, 12	GM1198_A06_299R1_024.fsa	214	11927	58020
O, 13	GM1198_A06_299R1_024.fsa	220	9713	49257
O, 14	GM1198_A06_299R1_024.fsa	240	13999	74150
O, 15	GM1198_A06_299R1_024.fsa	250	6481	35595
O, 16	GM1198_A06_299R1_024.fsa	260	10376	57772
O, 17	GM1198_A06_299R1_024.fsa	280	10928	65179
O, 18	GM1198_A06_299R1_024.fsa	300	10607	67606
O, 19	GM1198_A06_299R1_024.fsa	314	6761	43938
O, 20	GM1198_A06_299R1_024.fsa	320	7361	49750
O, 21	GM1198_A06_299R1_024.fsa	340	8745	62426
O, 22	GM1198_A06_299R1_024.fsa	360	7000	52335
O, 23	GM1198_A06_299R1_024.fsa	380	4843	38077
O, 24	GM1198_A06_299R1_024.fsa	400	6661	53869
O, 25	GM1198_A06_299R1_024.fsa	414	6310	51780
O, 26	GM1198_A06_299R1_024.fsa	420	5836	48981
O, 27	GM1198_A06_299R1_024.fsa	440	7110	61690
O, 28	GM1198_A06_299R1_024.fsa	460	6331	81863
O, 29	GM1198_A06_299R1_024.fsa	461.808	1127	8260
O, 30	GM1198_A06_299R1_024.fsa	480	7073	68115
O, 31	GM1198_A06_299R1_024.fsa	500	3218	31262
O, 32	GM1198_A06_299R1_024.fsa	514	3484	34546
O, 33	GM1198_A06_299R1_024.fsa	520	7786	77068
O, 34	GM1198_A06_299R1_024.fsa	540	6346	64464
O, 35	GM1198_A06_299R1_024.fsa	560	4084	42690
O, 36	GM1198_A06_299R1_024.fsa	580	6129	64478
O, 37	GM1198_A06_299R1_024.fsa	600	4138	42475

## Sheet: 299R2
Dye/Sample Peak	Sample File Name	Size	Height	Area in Point
B, 1	GM1198_A07_299R2_032.fsa		14	50
B, 2	GM1198_A07_299R2_032.fsa		12	30
B, 3	GM1198_A07_299R2_032.fsa		10	28
B, 4	GM1198_A07_299R2_032.fsa		10	30
B, 5	GM1198_A07_299R2_032.fsa		8	41
B, 6	GM1198_A07_299R2_032.fsa		12	42
B, 7	GM1198_A07_299R2_032.fsa		8	13
B, 8	GM1198_A07_299R2_032.fsa		8	14
B, 9	GM1198_A07_299R2_032.fsa		8	18
B, 10	GM1198_A07_299R2_032.fsa		11	35
B, 11	GM1198_A07_299R2_032.fsa		9	41
B, 12	GM1198_A07_299R2_032.fsa		10	29
B, 13	GM1198_A07_299R2_032.fsa		9	35
B, 14	GM1198_A07_299R2_032.fsa		9	26
B, 15	GM1198_A07_299R2_032.fsa		10	44
B, 16	GM1198_A07_299R2_032.fsa		10	35
B, 17	GM1198_A07_299R2_032.fsa		9	24
B, 18	GM1198_A07_299R2_032.fsa		10	18
B, 19	GM1198_A07_299R2_032.fsa		5	11
B, 20	GM1198_A07_299R2_032.fsa		12	37
B, 21	GM1198_A07_299R2_032.fsa		10	29
B, 22	GM1198_A07_299R2_032.fsa		8	23
B, 23	GM1198_A07_299R2_032.fsa		7	22
B, 24	GM1198_A07_299R2_032.fsa		6	28
B, 25	GM1198_A07_299R2_032.fsa		9	23
B, 26	GM1198_A07_299R2_032.fsa		8	28
B, 27	GM1198_A07_299R2_032.fsa		12	27
B, 28	GM1198_A07_299R2_032.fsa		7	24
B, 29	GM1198_A07_299R2_032.fsa		14	45
B, 30	GM1198_A07_299R2_032.fsa		11	49
B, 31	GM1198_A07_299R2_032.fsa		10	38
B, 32	GM1198_A07_299R2_032.fsa		13	31
B, 33	GM1198_A07_299R2_032.fsa		7	29
B, 34	GM1198_A07_299R2_032.fsa		12	23
B, 35	GM1198_A07_299R2_032.fsa		11	48
B, 36	GM1198_A07_299R2_032.fsa		11	45
B, 37	GM1198_A07_299R2_032.fsa		12	34
B, 38	GM1198_A07_299R2_032.fsa		6	21
B, 39	GM1198_A07_299R2_032.fsa		5	19
B, 40	GM1198_A07_299R2_032.fsa		10	20
B, 41	GM1198_A07_299R2_032.fsa		10	27
B, 42	GM1198_A07_299R2_032.fsa		6	15
B, 43	GM1198_A07_299R2_032.fsa		223	1327
B, 44	GM1198_A07_299R2_032.fsa		95	638
B, 45	GM1198_A07_299R2_032.fsa		10	32
B, 46	GM1198_A07_299R2_032.fsa		8	19
B, 47	GM1198_A07_299R2_032.fsa		8	24
B, 48	GM1198_A07_299R2_032.fsa		10	13
B, 49	GM1198_A07_299R2_032.fsa		4	9
B, 50	GM1198_A07_299R2_032.fsa		9	30
B, 51	GM1198_A07_299R2_032.fsa		8	30
B, 52	GM1198_A07_299R2_032.fsa		11	38
B, 53	GM1198_A07_299R2_032.fsa		11	44
B, 54	GM1198_A07_299R2_032.fsa		10	54
B, 55	GM1198_A07_299R2_032.fsa		9	30
B, 56	GM1198_A07_299R2_032.fsa		12	53
B, 57	GM1198_A07_299R2_032.fsa		9	35
B, 58	GM1198_A07_299R2_032.fsa		7	16
B, 59	GM1198_A07_299R2_032.fsa		5	17
B, 60	GM1198_A07_299R2_032.fsa		5	14
B, 61	GM1198_A07_299R2_032.fsa		4	20
B, 62	GM1198_A07_299R2_032.fsa		7	21
B, 63	GM1198_A07_299R2_032.fsa		17	52
B, 64	GM1198_A07_299R2_032.fsa		13	34
B, 65	GM1198_A07_299R2_032.fsa		11	37
B, 66	GM1198_A07_299R2_032.fsa		7	15
B, 67	GM1198_A07_299R2_032.fsa		9	17
B, 68	GM1198_A07_299R2_032.fsa		7	13
B, 69	GM1198_A07_299R2_032.fsa		7	19
B, 70	GM1198_A07_299R2_032.fsa		8	16
B, 71	GM1198_A07_299R2_032.fsa		16	80
B, 72	GM1198_A07_299R2_032.fsa		36	189
B, 73	GM1198_A07_299R2_032.fsa		34	175
B, 74	GM1198_A07_299R2_032.fsa		16	53
B, 75	GM1198_A07_299R2_032.fsa		4	8
B, 76	GM1198_A07_299R2_032.fsa		28	180
B, 77	GM1198_A07_299R2_032.fsa		19	91
B, 78	GM1198_A07_299R2_032.fsa		23	77
B, 79	GM1198_A07_299R2_032.fsa		8	18
B, 80	GM1198_A07_299R2_032.fsa		33	254
B, 81	GM1198_A07_299R2_032.fsa		33	161
B, 82	GM1198_A07_299R2_032.fsa		15	58
B, 83	GM1198_A07_299R2_032.fsa		16	38
B, 84	GM1198_A07_299R2_032.fsa		15	34
B, 85	GM1198_A07_299R2_032.fsa		12	32
B, 86	GM1198_A07_299R2_032.fsa		10	21
B, 87	GM1198_A07_299R2_032.fsa		16	54
B, 88	GM1198_A07_299R2_032.fsa		28	232
B, 89	GM1198_A07_299R2_032.fsa		14	71
B, 90	GM1198_A07_299R2_032.fsa		15	82
B, 91	GM1198_A07_299R2_032.fsa		9	27
B, 92	GM1198_A07_299R2_032.fsa		11	39
B, 93	GM1198_A07_299R2_032.fsa		16	59
B, 94	GM1198_A07_299R2_032.fsa		26	144
B, 95	GM1198_A07_299R2_032.fsa		19	70
B, 96	GM1198_A07_299R2_032.fsa		12	50
B, 97	GM1198_A07_299R2_032.fsa		16	40
B, 98	GM1198_A07_299R2_032.fsa		16	55
B, 99	GM1198_A07_299R2_032.fsa		7	18
B, 100	GM1198_A07_299R2_032.fsa		22	106
B, 101	GM1198_A07_299R2_032.fsa		9	25
B, 102	GM1198_A07_299R2_032.fsa		10	35
B, 103	GM1198_A07_299R2_032.fsa		463	3226
B, 104	GM1198_A07_299R2_032.fsa		184	1119
B, 105	GM1198_A07_299R2_032.fsa		279	1815
B, 106	GM1198_A07_299R2_032.fsa		414	2370
B, 107	GM1198_A07_299R2_032.fsa		219	1238
B, 108	GM1198_A07_299R2_032.fsa		24	65
B, 109	GM1198_A07_299R2_032.fsa	1.0294	103	533
B, 110	GM1198_A07_299R2_032.fsa	3.2353	98	594
B, 111	GM1198_A07_299R2_032.fsa	5.1471	23	93
B, 112	GM1198_A07_299R2_032.fsa	6.3235	22	101
B, 113	GM1198_A07_299R2_032.fsa	8.0882	21	56
B, 114	GM1198_A07_299R2_032.fsa	10.5882	45	220
B, 115	GM1198_A07_299R2_032.fsa	11.6177	53	334
B, 116	GM1198_A07_299R2_032.fsa	12.9412	118	657
B, 117	GM1198_A07_299R2_032.fsa	14.5588	48	318
B, 118	GM1198_A07_299R2_032.fsa	15.7353	9	19
B, 119	GM1198_A07_299R2_032.fsa	16.9118	78	302
B, 120	GM1198_A07_299R2_032.fsa	18.6765	114	496
B, 121	GM1198_A07_299R2_032.fsa	20.1697	883	4725
B, 122	GM1198_A07_299R2_032.fsa	22.0112	522	3122
B, 123	GM1198_A07_299R2_032.fsa	23.1595	505	2924
B, 124	GM1198_A07_299R2_032.fsa	24.2899	77	406
B, 125	GM1198_A07_299R2_032.fsa	25.0867	50	199
B, 126	GM1198_A07_299R2_032.fsa	26.9636	247	1023
B, 127	GM1198_A07_299R2_032.fsa	28.7921	776	4116
B, 128	GM1198_A07_299R2_032.fsa	30.4273	263	1650
B, 129	GM1198_A07_299R2_032.fsa	31.5927	446	2550
B, 130	GM1198_A07_299R2_032.fsa	33.0222	536	2744
B, 131	GM1198_A07_299R2_032.fsa	34.6987	111	548
B, 132	GM1198_A07_299R2_032.fsa	35.9292	331	2190
B, 133	GM1198_A07_299R2_032.fsa	37.1373	182	1044
B, 134	GM1198_A07_299R2_032.fsa	38.8441	198	972
B, 135	GM1198_A07_299R2_032.fsa	40.5855	231	1193
B, 136	GM1198_A07_299R2_032.fsa	41.4	39	165
B, 137	GM1198_A07_299R2_032.fsa	42.3235	41	102
B, 138	GM1198_A07_299R2_032.fsa	43.4673	185	993
B, 139	GM1198_A07_299R2_032.fsa	44.5996	739	4238
B, 140	GM1198_A07_299R2_032.fsa	46.388	546	2910
B, 141	GM1198_A07_299R2_032.fsa	48.1491	21	85
B, 142	GM1198_A07_299R2_032.fsa	50.099	118	903
B, 143	GM1198_A07_299R2_032.fsa	51.5937	262	2160
B, 144	GM1198_A07_299R2_032.fsa	54.9422	826	6889
B, 145	GM1198_A07_299R2_032.fsa	55.5599	444	2021
B, 146	GM1198_A07_299R2_032.fsa	56.5828	765	2272
B, 147	GM1198_A07_299R2_032.fsa	57.4963	847	3197
B, 148	GM1198_A07_299R2_032.fsa	58.2023	419	1389
B, 149	GM1198_A07_299R2_032.fsa	59.1043	1530	6036
B, 150	GM1198_A07_299R2_032.fsa	60.5471	136	443
B, 151	GM1198_A07_299R2_032.fsa	61.7489	1284	5715
B, 152	GM1198_A07_299R2_032.fsa	62.948	48	166
B, 153	GM1198_A07_299R2_032.fsa	64.0359	130	552
B, 154	GM1198_A07_299R2_032.fsa	65.3385	793	3604
B, 155	GM1198_A07_299R2_032.fsa	66.53	185	800
B, 156	GM1198_A07_299R2_032.fsa	67.6109	102	394
B, 157	GM1198_A07_299R2_032.fsa	68.6897	656	3079
B, 158	GM1198_A07_299R2_032.fsa	69.9815	1716	8075
B, 159	GM1198_A07_299R2_032.fsa	71.3777	133	590
B, 160	GM1198_A07_299R2_032.fsa	72.3422	2521	12237
B, 161	GM1198_A07_299R2_032.fsa	73.5189	798	3737
B, 162	GM1198_A07_299R2_032.fsa	74.9063	77	249
B, 163	GM1198_A07_299R2_032.fsa	76.0777	2184	9629
B, 164	GM1198_A07_299R2_032.fsa	77.1404	524	2416
B, 165	GM1198_A07_299R2_032.fsa	78.519	1602	7300
B, 166	GM1198_A07_299R2_032.fsa	79.5773	558	2544
B, 167	GM1198_A07_299R2_032.fsa	80.918	242	864
B, 168	GM1198_A07_299R2_032.fsa	81.9358	2477	11452
B, 169	GM1198_A07_299R2_032.fsa	82.9516	457	2018
B, 170	GM1198_A07_299R2_032.fsa	84.1677	1060	4657
B, 171	GM1198_A07_299R2_032.fsa	85.2798	941	4082
B, 172	GM1198_A07_299R2_032.fsa	86.49	390	1650
B, 173	GM1198_A07_299R2_032.fsa	87.1946	161	756
B, 174	GM1198_A07_299R2_032.fsa	88.5004	1611	7535
B, 175	GM1198_A07_299R2_032.fsa	89.5025	202	892
B, 176	GM1198_A07_299R2_032.fsa	91.3011	700	3977
B, 177	GM1198_A07_299R2_032.fsa	91.9988	937	4316
B, 178	GM1198_A07_299R2_032.fsa	93.4904	420	1867
B, 179	GM1198_A07_299R2_032.fsa	94.4823	415	1841
B, 180	GM1198_A07_299R2_032.fsa	95.7687	156	658
B, 181	GM1198_A07_299R2_032.fsa	96.6574	126	583
B, 182	GM1198_A07_299R2_032.fsa	97.6429	1500	7054
B, 183	GM1198_A07_299R2_032.fsa	98.8229	813	4041
B, 184	GM1198_A07_299R2_032.fsa	100.605	263	1206
B, 185	GM1198_A07_299R2_032.fsa	101.511	13	56
B, 186	GM1198_A07_299R2_032.fsa	102.214	98	451
B, 187	GM1198_A07_299R2_032.fsa	103.817	423	1924
B, 188	GM1198_A07_299R2_032.fsa	105.215	1497	6844
B, 189	GM1198_A07_299R2_032.fsa	106.41	871	4031
B, 190	GM1198_A07_299R2_032.fsa	107.701	219	969
B, 191	GM1198_A07_299R2_032.fsa	108.493	467	2268
B, 192	GM1198_A07_299R2_032.fsa	109.481	657	2917
B, 193	GM1198_A07_299R2_032.fsa	110.763	100	377
B, 194	GM1198_A07_299R2_032.fsa	111.747	75	278
B, 195	GM1198_A07_299R2_032.fsa	112.826	69	216
B, 196	GM1198_A07_299R2_032.fsa	113.902	565	2448
B, 197	GM1198_A07_299R2_032.fsa	114.863	225	1051
B, 198	GM1198_A07_299R2_032.fsa	115.629	1181	5136
B, 199	GM1198_A07_299R2_032.fsa	116.679	1141	5038
B, 200	GM1198_A07_299R2_032.fsa	117.916	474	2280
B, 201	GM1198_A07_299R2_032.fsa	118.486	383	1850
B, 202	GM1198_A07_299R2_032.fsa	119.338	1814	8197
B, 203	GM1198_A07_299R2_032.fsa	120.281	13	35
B, 204	GM1198_A07_299R2_032.fsa	121.31	274	1182
B, 205	GM1198_A07_299R2_032.fsa	122.339	140	566
B, 206	GM1198_A07_299R2_032.fsa	123.462	333	1286
B, 207	GM1198_A07_299R2_032.fsa	124.491	831	3552
B, 208	GM1198_A07_299R2_032.fsa	125.426	520	2162
B, 209	GM1198_A07_299R2_032.fsa	126.361	174	653
B, 210	GM1198_A07_299R2_032.fsa	127.483	968	4105
B, 211	GM1198_A07_299R2_032.fsa	128.511	2017	8901
B, 212	GM1198_A07_299R2_032.fsa	129.633	322	1313
B, 213	GM1198_A07_299R2_032.fsa	130.474	130	444
B, 214	GM1198_A07_299R2_032.fsa	131.408	1453	6197
B, 215	GM1198_A07_299R2_032.fsa	132.436	280	1034
B, 216	GM1198_A07_299R2_032.fsa	133.65	373	1644
B, 217	GM1198_A07_299R2_032.fsa	134.771	317	1364
B, 218	GM1198_A07_299R2_032.fsa	135.705	388	1721
B, 219	GM1198_A07_299R2_032.fsa	136.732	32	109
B, 220	GM1198_A07_299R2_032.fsa	137.76	916	4094
B, 221	GM1198_A07_299R2_032.fsa	138.6	500	2358
B, 222	GM1198_A07_299R2_032.fsa	139.44	408	1977
B, 223	GM1198_A07_299R2_032.fsa	140.575	452	2003
B, 224	GM1198_A07_299R2_032.fsa	141.533	405	1711
B, 225	GM1198_A07_299R2_032.fsa	142.682	437	1782
B, 226	GM1198_A07_299R2_032.fsa	143.736	2072	9226
B, 227	GM1198_A07_299R2_032.fsa	144.789	346	1320
B, 228	GM1198_A07_299R2_032.fsa	145.651	119	404
B, 229	GM1198_A07_299R2_032.fsa	146.608	820	3545
B, 230	GM1198_A07_299R2_032.fsa	147.661	701	2816
B, 231	GM1198_A07_299R2_032.fsa	148.81	2194	9675
B, 232	GM1198_A07_299R2_032.fsa	149.575	161	659
B, 233	GM1198_A07_299R2_032.fsa	150.819	1614	7152
B, 234	GM1198_A07_299R2_032.fsa	151.776	423	1814
B, 235	GM1198_A07_299R2_032.fsa	152.924	280	1094
B, 236	GM1198_A07_299R2_032.fsa	153.976	321	1466
B, 237	GM1198_A07_299R2_032.fsa	154.837	1490	6734
B, 238	GM1198_A07_299R2_032.fsa	155.793	331	1355
B, 239	GM1198_A07_299R2_032.fsa	156.941	738	3158
B, 240	GM1198_A07_299R2_032.fsa	157.897	548	2409
B, 241	GM1198_A07_299R2_032.fsa	159.044	648	2912
B, 242	GM1198_A07_299R2_032.fsa	159.904	1293	5728
B, 243	GM1198_A07_299R2_032.fsa	161.03	161	709
B, 244	GM1198_A07_299R2_032.fsa	161.966	1140	4919
B, 245	GM1198_A07_299R2_032.fsa	163.088	289	1179
B, 246	GM1198_A07_299R2_032.fsa	163.929	1094	4712
B, 247	GM1198_A07_299R2_032.fsa	165.05	235	973
B, 248	GM1198_A07_299R2_032.fsa	165.89	1049	4628
B, 249	GM1198_A07_299R2_032.fsa	167.009	216	957
B, 250	GM1198_A07_299R2_032.fsa	167.941	1050	4667
B, 251	GM1198_A07_299R2_032.fsa	169.059	213	862
B, 252	GM1198_A07_299R2_032.fsa	169.896	933	3997
B, 253	GM1198_A07_299R2_032.fsa	171.012	373	1561
B, 254	GM1198_A07_299R2_032.fsa	171.848	504	2209
B, 255	GM1198_A07_299R2_032.fsa	172.963	334	1389
B, 256	GM1198_A07_299R2_032.fsa	173.983	1904	8648
B, 257	GM1198_A07_299R2_032.fsa	174.818	714	3194
B, 258	GM1198_A07_299R2_032.fsa	175.745	281	1152
B, 259	GM1198_A07_299R2_032.fsa	176.671	238	911
B, 260	GM1198_A07_299R2_032.fsa	177.689	1965	8802
B, 261	GM1198_A07_299R2_032.fsa	178.706	382	1504
B, 262	GM1198_A07_299R2_032.fsa	179.908	1244	5687
B, 263	GM1198_A07_299R2_032.fsa	180.935	635	3000
B, 264	GM1198_A07_299R2_032.fsa	182.055	718	3098
B, 265	GM1198_A07_299R2_032.fsa	183.082	3117	14456
B, 266	GM1198_A07_299R2_032.fsa	184.109	913	4225
B, 267	GM1198_A07_299R2_032.fsa	185.228	212	689
B, 268	GM1198_A07_299R2_032.fsa	186.253	3523	15520
B, 269	GM1198_A07_299R2_032.fsa	187.278	563	2279
B, 270	GM1198_A07_299R2_032.fsa	188.116	516	1936
B, 271	GM1198_A07_299R2_032.fsa	189.14	1344	5321
B, 272	GM1198_A07_299R2_032.fsa	190.164	3756	16283
B, 273	GM1198_A07_299R2_032.fsa	191.28	188	649
B, 274	GM1198_A07_299R2_032.fsa	192.116	889	3787
B, 275	GM1198_A07_299R2_032.fsa	193.231	749	3205
B, 276	GM1198_A07_299R2_032.fsa	194.16	348	1445
B, 277	GM1198_A07_299R2_032.fsa	195.273	66	198
B, 278	GM1198_A07_299R2_032.fsa	196.294	881	4055
B, 279	GM1198_A07_299R2_032.fsa	197.314	264	1164
B, 280	GM1198_A07_299R2_032.fsa	198.148	1443	6849
B, 281	GM1198_A07_299R2_032.fsa	199.074	846	3931
B, 282	GM1198_A07_299R2_032.fsa	200	277	1357
B, 283	GM1198_A07_299R2_032.fsa	200.824	90	288
B, 284	GM1198_A07_299R2_032.fsa	201.922	2777	13196
B, 285	GM1198_A07_299R2_032.fsa	203.02	90	301
B, 286	GM1198_A07_299R2_032.fsa	204.119	357	1711
B, 287	GM1198_A07_299R2_032.fsa	205.125	270	1263
B, 288	GM1198_A07_299R2_032.fsa	206.04	679	3086
B, 289	GM1198_A07_299R2_032.fsa	207.138	136	534
B, 290	GM1198_A07_299R2_032.fsa	207.962	509	2349
B, 291	GM1198_A07_299R2_032.fsa	209.151	682	3653
B, 292	GM1198_A07_299R2_032.fsa	210.524	330	1588
B, 293	GM1198_A07_299R2_032.fsa	211.713	213	1048
B, 294	GM1198_A07_299R2_032.fsa	212.719	191	963
B, 295	GM1198_A07_299R2_032.fsa	213.909	1668	8165
B, 296	GM1198_A07_299R2_032.fsa	214.924	317	1484
B, 297	GM1198_A07_299R2_032.fsa	215.94	250	1065
B, 298	GM1198_A07_299R2_032.fsa	217.048	346	1468
B, 299	GM1198_A07_299R2_032.fsa	217.971	186	717
B, 300	GM1198_A07_299R2_032.fsa	218.986	268	1230
B, 301	GM1198_A07_299R2_032.fsa	219.908	325	1542
B, 302	GM1198_A07_299R2_032.fsa	220.811	94	354
B, 303	GM1198_A07_299R2_032.fsa	221.712	1088	5075
B, 304	GM1198_A07_299R2_032.fsa	222.523	64	224
B, 305	GM1198_A07_299R2_032.fsa	223.605	341	1525
B, 306	GM1198_A07_299R2_032.fsa	224.596	569	3044
B, 307	GM1198_A07_299R2_032.fsa	225.677	303	1280
B, 308	GM1198_A07_299R2_032.fsa	226.758	1585	7532
B, 309	GM1198_A07_299R2_032.fsa	227.659	301	1384
B, 310	GM1198_A07_299R2_032.fsa	228.56	939	4459
B, 311	GM1198_A07_299R2_032.fsa	229.641	1091	5219
B, 312	GM1198_A07_299R2_032.fsa	230.722	146	800
B, 313	GM1198_A07_299R2_032.fsa	231.803	124	532
B, 314	GM1198_A07_299R2_032.fsa	232.884	1766	8881
B, 315	GM1198_A07_299R2_032.fsa	233.875	455	2342
B, 316	GM1198_A07_299R2_032.fsa	234.865	595	3089
B, 317	GM1198_A07_299R2_032.fsa	235.766	212	994
B, 318	GM1198_A07_299R2_032.fsa	236.937	571	2604
B, 319	GM1198_A07_299R2_032.fsa	237.838	557	2538
B, 320	GM1198_A07_299R2_032.fsa	238.919	417	1951
B, 321	GM1198_A07_299R2_032.fsa	239.91	1088	5739
B, 322	GM1198_A07_299R2_032.fsa	240.745	1971	10356
B, 323	GM1198_A07_299R2_032.fsa	241.769	735	3413
B, 324	GM1198_A07_299R2_032.fsa	242.791	249	1063
B, 325	GM1198_A07_299R2_032.fsa	243.719	437	1946
B, 326	GM1198_A07_299R2_032.fsa	244.924	173	857
B, 327	GM1198_A07_299R2_032.fsa	246.127	96	333
B, 328	GM1198_A07_299R2_032.fsa	247.143	745	3723
B, 329	GM1198_A07_299R2_032.fsa	248.066	186	708
B, 330	GM1198_A07_299R2_032.fsa	248.988	1710	8755
B, 331	GM1198_A07_299R2_032.fsa	250	123	440
B, 332	GM1198_A07_299R2_032.fsa	250.982	1702	8639
B, 333	GM1198_A07_299R2_032.fsa	251.962	163	647
B, 334	GM1198_A07_299R2_032.fsa	253.117	165	763
B, 335	GM1198_A07_299R2_032.fsa	254.004	447	2135
B, 336	GM1198_A07_299R2_032.fsa	255.067	203	973
B, 337	GM1198_A07_299R2_032.fsa	255.951	662	3632
B, 338	GM1198_A07_299R2_032.fsa	256.922	316	1716
B, 339	GM1198_A07_299R2_032.fsa	257.715	272	1478
B, 340	GM1198_A07_299R2_032.fsa	258.683	31	84
B, 341	GM1198_A07_299R2_032.fsa	259.561	1047	5293
B, 342	GM1198_A07_299R2_032.fsa	260.537	208	858
B, 343	GM1198_A07_299R2_032.fsa	261.432	234	926
B, 344	GM1198_A07_299R2_032.fsa	262.327	391	1790
B, 345	GM1198_A07_299R2_032.fsa	263.402	846	4417
B, 346	GM1198_A07_299R2_032.fsa	264.477	221	1020
B, 347	GM1198_A07_299R2_032.fsa	265.641	926	4809
B, 348	GM1198_A07_299R2_032.fsa	266.717	618	3119
B, 349	GM1198_A07_299R2_032.fsa	267.792	223	1023
B, 350	GM1198_A07_299R2_032.fsa	268.868	94	412
B, 351	GM1198_A07_299R2_032.fsa	269.854	236	1140
B, 352	GM1198_A07_299R2_032.fsa	270.841	285	1365
B, 353	GM1198_A07_299R2_032.fsa	271.738	910	5068
B, 354	GM1198_A07_299R2_032.fsa	272.725	136	688
B, 355	GM1198_A07_299R2_032.fsa	273.623	41	149
B, 356	GM1198_A07_299R2_032.fsa	274.79	435	2497
B, 357	GM1198_A07_299R2_032.fsa	275.688	300	1762
B, 358	GM1198_A07_299R2_032.fsa	276.765	43	192
B, 359	GM1198_A07_299R2_032.fsa	277.933	788	4288
B, 360	GM1198_A07_299R2_032.fsa	278.832	213	1118
B, 361	GM1198_A07_299R2_032.fsa	279.91	475	2444
B, 362	GM1198_A07_299R2_032.fsa	280.802	104	457
B, 363	GM1198_A07_299R2_032.fsa	281.783	162	756
B, 364	GM1198_A07_299R2_032.fsa	282.763	67	251
B, 365	GM1198_A07_299R2_032.fsa	283.743	193	966
B, 366	GM1198_A07_299R2_032.fsa	284.723	115	524
B, 367	GM1198_A07_299R2_032.fsa	285.791	463	2684
B, 368	GM1198_A07_299R2_032.fsa	286.77	61	275
B, 369	GM1198_A07_299R2_032.fsa	287.926	178	888
B, 370	GM1198_A07_299R2_032.fsa	288.993	142	599
B, 371	GM1198_A07_299R2_032.fsa	289.971	1829	10484
B, 372	GM1198_A07_299R2_032.fsa	291.038	426	2167
B, 373	GM1198_A07_299R2_032.fsa	291.926	186	774
B, 374	GM1198_A07_299R2_032.fsa	292.815	137	534
B, 375	GM1198_A07_299R2_032.fsa	293.88	1881	11353
B, 376	GM1198_A07_299R2_032.fsa	294.857	332	1759
B, 377	GM1198_A07_299R2_032.fsa	295.921	46	162
B, 378	GM1198_A07_299R2_032.fsa	296.897	1469	8717
B, 379	GM1198_A07_299R2_032.fsa	297.873	466	2757
B, 380	GM1198_A07_299R2_032.fsa	298.848	192	868
B, 381	GM1198_A07_299R2_032.fsa	299.823	123	503
B, 382	GM1198_A07_299R2_032.fsa	300.879	179	944
B, 383	GM1198_A07_299R2_032.fsa	301.759	98	399
B, 384	GM1198_A07_299R2_032.fsa	302.64	52	210
B, 385	GM1198_A07_299R2_032.fsa	303.611	216	1150
B, 386	GM1198_A07_299R2_032.fsa	304.582	189	930
B, 387	GM1198_A07_299R2_032.fsa	305.554	264	1513
B, 388	GM1198_A07_299R2_032.fsa	306.528	445	2507
B, 389	GM1198_A07_299R2_032.fsa	307.591	175	900
B, 390	GM1198_A07_299R2_032.fsa	308.656	640	3957
B, 391	GM1198_A07_299R2_032.fsa	309.633	549	3573
B, 392	GM1198_A07_299R2_032.fsa	310.611	275	1666
B, 393	GM1198_A07_299R2_032.fsa	311.769	188	913
B, 394	GM1198_A07_299R2_032.fsa	312.928	214	949
B, 395	GM1198_A07_299R2_032.fsa	314	576	3375
B, 396	GM1198_A07_299R2_032.fsa	314.999	70	265
B, 397	GM1198_A07_299R2_032.fsa	315.998	809	5042
B, 398	GM1198_A07_299R2_032.fsa	316.998	125	660
B, 399	GM1198_A07_299R2_032.fsa	317.907	1282	8276
B, 400	GM1198_A07_299R2_032.fsa	318.726	61	288
B, 401	GM1198_A07_299R2_032.fsa	319.909	342	1849
B, 402	GM1198_A07_299R2_032.fsa	320.806	72	315
B, 403	GM1198_A07_299R2_032.fsa	321.88	739	4554
B, 404	GM1198_A07_299R2_032.fsa	322.684	44	165
B, 405	GM1198_A07_299R2_032.fsa	323.846	1788	11491
B, 406	GM1198_A07_299R2_032.fsa	325.006	39	129
B, 407	GM1198_A07_299R2_032.fsa	325.898	1098	7141
B, 408	GM1198_A07_299R2_032.fsa	327.057	42	174
B, 409	GM1198_A07_299R2_032.fsa	327.947	1975	13232
B, 410	GM1198_A07_299R2_032.fsa	329.015	13	28
B, 411	GM1198_A07_299R2_032.fsa	329.993	1141	7486
B, 412	GM1198_A07_299R2_032.fsa	330.971	87	398
B, 413	GM1198_A07_299R2_032.fsa	332.125	1166	7410
B, 414	GM1198_A07_299R2_032.fsa	333.012	68	288
B, 415	GM1198_A07_299R2_032.fsa	333.987	1021	6536
B, 416	GM1198_A07_299R2_032.fsa	335.139	51	229
B, 417	GM1198_A07_299R2_032.fsa	336.024	1855	12414
B, 418	GM1198_A07_299R2_032.fsa	336.909	12	19
B, 419	GM1198_A07_299R2_032.fsa	337.969	822	5184
B, 420	GM1198_A07_299R2_032.fsa	338.941	22	57
B, 421	GM1198_A07_299R2_032.fsa	339.912	152	862
B, 422	GM1198_A07_299R2_032.fsa	340.893	35	117
B, 423	GM1198_A07_299R2_032.fsa	342.054	463	2935
B, 424	GM1198_A07_299R2_032.fsa	342.946	190	1020
B, 425	GM1198_A07_299R2_032.fsa	344.196	334	2105
B, 426	GM1198_A07_299R2_032.fsa	345	115	635
B, 427	GM1198_A07_299R2_032.fsa	346.25	545	3620
B, 428	GM1198_A07_299R2_032.fsa	347.232	286	1953
B, 429	GM1198_A07_299R2_032.fsa	348.304	95	414
B, 430	GM1198_A07_299R2_032.fsa	349.375	183	1018
B, 431	GM1198_A07_299R2_032.fsa	350.268	1764	13065
B, 432	GM1198_A07_299R2_032.fsa	351.339	326	2374
B, 433	GM1198_A07_299R2_032.fsa	352.143	299	2001
B, 434	GM1198_A07_299R2_032.fsa	352.946	20	78
B, 435	GM1198_A07_299R2_032.fsa	353.929	194	1087
B, 436	GM1198_A07_299R2_032.fsa	355	38	152
B, 437	GM1198_A07_299R2_032.fsa	356.071	45	178
B, 438	GM1198_A07_299R2_032.fsa	357.054	56	242
B, 439	GM1198_A07_299R2_032.fsa	358.214	387	2263
B, 440	GM1198_A07_299R2_032.fsa	359.196	89	380
B, 441	GM1198_A07_299R2_032.fsa	360.355	425	2431
B, 442	GM1198_A07_299R2_032.fsa	361.33	286	1543
B, 443	GM1198_A07_299R2_032.fsa	362.395	393	2203
B, 444	GM1198_A07_299R2_032.fsa	363.46	147	664
B, 445	GM1198_A07_299R2_032.fsa	364.348	266	1269
B, 446	GM1198_A07_299R2_032.fsa	365.413	347	1917
B, 447	GM1198_A07_299R2_032.fsa	366.39	749	4656
B, 448	GM1198_A07_299R2_032.fsa	367.367	251	1463
B, 449	GM1198_A07_299R2_032.fsa	368.256	604	3878
B, 450	GM1198_A07_299R2_032.fsa	369.322	95	366
B, 451	GM1198_A07_299R2_032.fsa	370.3	152	824
B, 452	GM1198_A07_299R2_032.fsa	371.367	74	303
B, 453	GM1198_A07_299R2_032.fsa	372.434	240	1210
B, 454	GM1198_A07_299R2_032.fsa	373.412	272	1428
B, 455	GM1198_A07_299R2_032.fsa	374.48	222	1346
B, 456	GM1198_A07_299R2_032.fsa	375.37	443	3055
B, 457	GM1198_A07_299R2_032.fsa	376.438	81	300
B, 458	GM1198_A07_299R2_032.fsa	377.417	106	547
B, 459	GM1198_A07_299R2_032.fsa	378.486	78	301
B, 460	GM1198_A07_299R2_032.fsa	379.466	364	2237
B, 461	GM1198_A07_299R2_032.fsa	380.54	215	1296
B, 462	GM1198_A07_299R2_032.fsa	381.441	114	575
B, 463	GM1198_A07_299R2_032.fsa	382.342	89	422
B, 464	GM1198_A07_299R2_032.fsa	383.423	232	1509
B, 465	GM1198_A07_299R2_032.fsa	384.593	49	233
B, 466	GM1198_A07_299R2_032.fsa	385.584	144	796
B, 467	GM1198_A07_299R2_032.fsa	386.665	867	6916
B, 468	GM1198_A07_299R2_032.fsa	387.656	92	533
B, 469	GM1198_A07_299R2_032.fsa	388.557	86	563
B, 470	GM1198_A07_299R2_032.fsa	389.638	697	5780
B, 471	GM1198_A07_299R2_032.fsa	390.629	1019	8097
B, 472	GM1198_A07_299R2_032.fsa	391.71	101	549
B, 473	GM1198_A07_299R2_032.fsa	392.881	59	223
B, 474	GM1198_A07_299R2_032.fsa	393.872	353	2288
B, 475	GM1198_A07_299R2_032.fsa	394.773	98	553
B, 476	GM1198_A07_299R2_032.fsa	395.765	312	2376
B, 477	GM1198_A07_299R2_032.fsa	396.846	38	200
B, 478	GM1198_A07_299R2_032.fsa	397.927	416	2855
B, 479	GM1198_A07_299R2_032.fsa	398.828	26	98
B, 480	GM1198_A07_299R2_032.fsa	399.91	295	1944
B, 481	GM1198_A07_299R2_032.fsa	400.883	77	413
B, 482	GM1198_A07_299R2_032.fsa	401.856	216	1432
B, 483	GM1198_A07_299R2_032.fsa	402.742	437	3556
B, 484	GM1198_A07_299R2_032.fsa	403.718	921	7091
B, 485	GM1198_A07_299R2_032.fsa	404.784	102	464
B, 486	GM1198_A07_299R2_032.fsa	406.653	526	4059
B, 487	GM1198_A07_299R2_032.fsa	407.723	345	2493
B, 488	GM1198_A07_299R2_032.fsa	409.511	800	6568
B, 489	GM1198_A07_299R2_032.fsa	410.675	597	4760
B, 490	GM1198_A07_299R2_032.fsa	412.56	101	630
B, 491	GM1198_A07_299R2_032.fsa	413.55	294	2154
B, 492	GM1198_A07_299R2_032.fsa	414.645	21	92
B, 493	GM1198_A07_299R2_032.fsa	415.751	60	271
B, 494	GM1198_A07_299R2_032.fsa	416.858	335	2816
B, 495	GM1198_A07_299R2_032.fsa	417.966	101	611
B, 496	GM1198_A07_299R2_032.fsa	418.983	26	91
B, 497	GM1198_A07_299R2_032.fsa	420	210	1485
B, 498	GM1198_A07_299R2_032.fsa	420.991	113	710
B, 499	GM1198_A07_299R2_032.fsa	422.974	940	8774
B, 500	GM1198_A07_299R2_032.fsa	423.965	1254	10759
B, 501	GM1198_A07_299R2_032.fsa	425.857	82	451
B, 502	GM1198_A07_299R2_032.fsa	427.028	34	133
B, 503	GM1198_A07_299R2_032.fsa	427.839	74	322
B, 504	GM1198_A07_299R2_032.fsa	428.92	404	3443
B, 505	GM1198_A07_299R2_032.fsa	429.911	196	1567
B, 506	GM1198_A07_299R2_032.fsa	430.991	38	204
B, 507	GM1198_A07_299R2_032.fsa	431.982	463	3749
B, 508	GM1198_A07_299R2_032.fsa	432.973	109	702
B, 509	GM1198_A07_299R2_032.fsa	434.865	540	4769
B, 510	GM1198_A07_299R2_032.fsa	435.946	384	3175
B, 511	GM1198_A07_299R2_032.fsa	436.847	154	1009
B, 512	GM1198_A07_299R2_032.fsa	438.018	70	264
B, 513	GM1198_A07_299R2_032.fsa	439.009	179	1300
B, 514	GM1198_A07_299R2_032.fsa	440	255	1854
B, 515	GM1198_A07_299R2_032.fsa	442.236	709	5674
B, 516	GM1198_A07_299R2_032.fsa	444.288	2	2
B, 517	GM1198_A07_299R2_032.fsa	445.221	10	16
B, 518	GM1198_A07_299R2_032.fsa	448.115	2613	54985
B, 519	GM1198_A07_299R2_032.fsa	451.105	179	646
B, 520	GM1198_A07_299R2_032.fsa	452.04	123	291
B, 521	GM1198_A07_299R2_032.fsa	452.882	7	7
B, 522	GM1198_A07_299R2_032.fsa	454.005	135	673
B, 523	GM1198_A07_299R2_032.fsa	455.034	121	614
B, 524	GM1198_A07_299R2_032.fsa	455.97	35	153
B, 525	GM1198_A07_299R2_032.fsa	457.094	220	663
B, 526	GM1198_A07_299R2_032.fsa	458.875	4095	31018
B, 527	GM1198_A07_299R2_032.fsa	460.455	29038	254852
B, 528	GM1198_A07_299R2_032.fsa	461.457	27853	384713
B, 529	GM1198_A07_299R2_032.fsa	462.276	29038	283326
B, 530	GM1198_A07_299R2_032.fsa	465.557	10	34
B, 531	GM1198_A07_299R2_032.fsa	465.921	13	70
B, 532	GM1198_A07_299R2_032.fsa	466.925	8	28
B, 533	GM1198_A07_299R2_032.fsa	468.019	10	24
B, 534	GM1198_A07_299R2_032.fsa	470.028	285	2895
B, 535	GM1198_A07_299R2_032.fsa	471.124	227	3067
B, 536	GM1198_A07_299R2_032.fsa	472.769	19	92
B, 537	GM1198_A07_299R2_032.fsa	474.506	17	72
B, 538	GM1198_A07_299R2_032.fsa	475.878	16	47
B, 539	GM1198_A07_299R2_032.fsa	476.794	10	21
B, 540	GM1198_A07_299R2_032.fsa	477.343	14	77
B, 541	GM1198_A07_299R2_032.fsa	478.259	6	10
B, 542	GM1198_A07_299R2_032.fsa	479.084	9	26
B, 543	GM1198_A07_299R2_032.fsa	479.542	9	33
B, 544	GM1198_A07_299R2_032.fsa	480.841	7	18
B, 545	GM1198_A07_299R2_032.fsa	481.309	11	44
B, 546	GM1198_A07_299R2_032.fsa	481.777	17	52
B, 547	GM1198_A07_299R2_032.fsa	482.714	18	37
B, 548	GM1198_A07_299R2_032.fsa	483.653	14	41
B, 549	GM1198_A07_299R2_032.fsa	485.251	9	21
B, 550	GM1198_A07_299R2_032.fsa	485.722	14	20
B, 551	GM1198_A07_299R2_032.fsa	486.193	4	6
B, 552	GM1198_A07_299R2_032.fsa	486.665	5	12
B, 553	GM1198_A07_299R2_032.fsa	487.136	8	15
B, 554	GM1198_A07_299R2_032.fsa	487.797	12	37
B, 555	GM1198_A07_299R2_032.fsa	488.175	9	17
B, 556	GM1198_A07_299R2_032.fsa	488.838	14	41
B, 557	GM1198_A07_299R2_032.fsa	489.879	10	39
B, 558	GM1198_A07_299R2_032.fsa	492.063	16	70
B, 559	GM1198_A07_299R2_032.fsa	493.49	9	33
B, 560	GM1198_A07_299R2_032.fsa	494.348	12	38
B, 561	GM1198_A07_299R2_032.fsa	494.73	13	45
B, 562	GM1198_A07_299R2_032.fsa	495.972	14	28
B, 563	GM1198_A07_299R2_032.fsa	496.355	7	18
B, 564	GM1198_A07_299R2_032.fsa	496.737	3	12
B, 565	GM1198_A07_299R2_032.fsa	497.312	9	25
B, 566	GM1198_A07_299R2_032.fsa	498.271	14	27
B, 567	GM1198_A07_299R2_032.fsa	498.751	9	29
B, 568	GM1198_A07_299R2_032.fsa	500	10	37
B, 569	GM1198_A07_299R2_032.fsa	501.332	12	71
B, 570	GM1198_A07_299R2_032.fsa	502.095	15	34
B, 571	GM1198_A07_299R2_032.fsa	503.051	8	15
B, 572	GM1198_A07_299R2_032.fsa	503.625	10	35
B, 573	GM1198_A07_299R2_032.fsa	504.777	16	55
B, 574	GM1198_A07_299R2_032.fsa	505.257	17	39
B, 575	GM1198_A07_299R2_032.fsa	505.642	14	54
B, 576	GM1198_A07_299R2_032.fsa	506.22	14	35
B, 577	GM1198_A07_299R2_032.fsa	506.702	3	8
B, 578	GM1198_A07_299R2_032.fsa	507.088	3	9
B, 579	GM1198_A07_299R2_032.fsa	507.572	4	12
B, 580	GM1198_A07_299R2_032.fsa	508.539	16	40
B, 581	GM1198_A07_299R2_032.fsa	509.412	10	22
B, 582	GM1198_A07_299R2_032.fsa	509.898	8	34
B, 583	GM1198_A07_299R2_032.fsa	511.164	7	21
B, 584	GM1198_A07_299R2_032.fsa	511.847	10	18
B, 585	GM1198_A07_299R2_032.fsa	512.335	7	22
B, 586	GM1198_A07_299R2_032.fsa	513.118	15	29
B, 587	GM1198_A07_299R2_032.fsa	514	14	54
B, 588	GM1198_A07_299R2_032.fsa	515.698	9	30
B, 589	GM1198_A07_299R2_032.fsa	516.198	8	33
B, 590	GM1198_A07_299R2_032.fsa	516.598	7	25
B, 591	GM1198_A07_299R2_032.fsa	517.198	13	29
B, 592	GM1198_A07_299R2_032.fsa	517.798	9	13
B, 593	GM1198_A07_299R2_032.fsa	518.499	3	11
B, 594	GM1198_A07_299R2_032.fsa	519.099	5	9
B, 595	GM1198_A07_299R2_032.fsa	519.8	13	52
B, 596	GM1198_A07_299R2_032.fsa	521.066	8	49
B, 597	GM1198_A07_299R2_032.fsa	521.745	15	28
B, 598	GM1198_A07_299R2_032.fsa	523.876	18	81
B, 599	GM1198_A07_299R2_032.fsa	524.457	21	125
B, 600	GM1198_A07_299R2_032.fsa	527.262	67	591
B, 601	GM1198_A07_299R2_032.fsa	530.934	2	4
B, 602	GM1198_A07_299R2_032.fsa	531.996	7	17
B, 603	GM1198_A07_299R2_032.fsa	532.962	8	15
B, 604	GM1198_A07_299R2_032.fsa	533.83	12	40
B, 605	GM1198_A07_299R2_032.fsa	534.409	6	11
B, 606	GM1198_A07_299R2_032.fsa	534.891	6	19
B, 607	GM1198_A07_299R2_032.fsa	535.374	6	27
B, 608	GM1198_A07_299R2_032.fsa	536.049	10	29
B, 609	GM1198_A07_299R2_032.fsa	536.916	9	20
B, 610	GM1198_A07_299R2_032.fsa	537.977	13	18
B, 611	GM1198_A07_299R2_032.fsa	538.555	8	30
B, 612	GM1198_A07_299R2_032.fsa	539.518	27	151
B, 613	GM1198_A07_299R2_032.fsa	540	17	78
B, 614	GM1198_A07_299R2_032.fsa	540.494	16	60
B, 615	GM1198_A07_299R2_032.fsa	541.087	16	100
B, 616	GM1198_A07_299R2_032.fsa	541.682	15	53
B, 617	GM1198_A07_299R2_032.fsa	543.07	9	15
B, 618	GM1198_A07_299R2_032.fsa	544.163	7	14
B, 619	GM1198_A07_299R2_032.fsa	544.76	7	21
B, 620	GM1198_A07_299R2_032.fsa	545.658	15	54
B, 621	GM1198_A07_299R2_032.fsa	546.256	5	17
B, 622	GM1198_A07_299R2_032.fsa	546.756	6	16
B, 623	GM1198_A07_299R2_032.fsa	547.556	10	30
B, 624	GM1198_A07_299R2_032.fsa	549.059	7	18
B, 625	GM1198_A07_299R2_032.fsa	549.862	7	20
B, 626	GM1198_A07_299R2_032.fsa	550.969	12	21
B, 627	GM1198_A07_299R2_032.fsa	551.775	6	12
B, 628	GM1198_A07_299R2_032.fsa	552.481	10	27
B, 629	GM1198_A07_299R2_032.fsa	553.188	9	26
B, 630	GM1198_A07_299R2_032.fsa	554.098	12	33
B, 631	GM1198_A07_299R2_032.fsa	555.314	9	12
B, 632	GM1198_A07_299R2_032.fsa	557.042	9	29
B, 633	GM1198_A07_299R2_032.fsa	557.856	9	30
B, 634	GM1198_A07_299R2_032.fsa	558.978	10	17
B, 635	GM1198_A07_299R2_032.fsa	559.489	11	37
B, 636	GM1198_A07_299R2_032.fsa	560.102	12	48
B, 637	GM1198_A07_299R2_032.fsa	561.534	15	32
B, 638	GM1198_A07_299R2_032.fsa	561.944	12	28
B, 639	GM1198_A07_299R2_032.fsa	563.174	10	30
B, 640	GM1198_A07_299R2_032.fsa	563.79	8	19
B, 641	GM1198_A07_299R2_032.fsa	564.716	8	13
B, 642	GM1198_A07_299R2_032.fsa	565.436	4	9
B, 643	GM1198_A07_299R2_032.fsa	566.26	12	19
B, 644	GM1198_A07_299R2_032.fsa	567.085	11	45
B, 645	GM1198_A07_299R2_032.fsa	567.498	12	23
B, 646	GM1198_A07_299R2_032.fsa	568.221	9	30
B, 647	GM1198_A07_299R2_032.fsa	569.049	9	37
B, 648	GM1198_A07_299R2_032.fsa	569.67	10	37
B, 649	GM1198_A07_299R2_032.fsa	571.226	11	37
B, 650	GM1198_A07_299R2_032.fsa	571.849	10	23
B, 651	GM1198_A07_299R2_032.fsa	572.264	7	23
B, 652	GM1198_A07_299R2_032.fsa	572.68	8	36
B, 653	GM1198_A07_299R2_032.fsa	573.721	7	30
B, 654	GM1198_A07_299R2_032.fsa	574.347	7	23
B, 655	GM1198_A07_299R2_032.fsa	575.077	13	38
B, 656	GM1198_A07_299R2_032.fsa	575.495	8	32
B, 657	GM1198_A07_299R2_032.fsa	576.226	11	34
B, 658	GM1198_A07_299R2_032.fsa	577.587	9	27
B, 659	GM1198_A07_299R2_032.fsa	578.215	4	17
B, 660	GM1198_A07_299R2_032.fsa	578.95	10	32
B, 661	GM1198_A07_299R2_032.fsa	579.475	15	63
B, 662	GM1198_A07_299R2_032.fsa	580.21	10	41
B, 663	GM1198_A07_299R2_032.fsa	580.735	13	41
B, 664	GM1198_A07_299R2_032.fsa	581.261	15	31
B, 665	GM1198_A07_299R2_032.fsa	582.419	15	35
B, 666	GM1198_A07_299R2_032.fsa	582.946	8	20
B, 667	GM1198_A07_299R2_032.fsa	584.951	7	20
B, 668	GM1198_A07_299R2_032.fsa	585.586	7	9
B, 669	GM1198_A07_299R2_032.fsa	586.75	9	38
B, 670	GM1198_A07_299R2_032.fsa	587.81	6	16
B, 671	GM1198_A07_299R2_032.fsa	588.341	14	35
B, 672	GM1198_A07_299R2_032.fsa	589.722	13	36
B, 673	GM1198_A07_299R2_032.fsa	590.148	5	15
B, 674	GM1198_A07_299R2_032.fsa	591.852	38	222
B, 675	GM1198_A07_299R2_032.fsa	592.385	37	208
B, 676	GM1198_A07_299R2_032.fsa	593.24	41	457
B, 677	GM1198_A07_299R2_032.fsa	594.309	22	162
B, 678	GM1198_A07_299R2_032.fsa	595.486	10	43
B, 679	GM1198_A07_299R2_032.fsa	596.023	6	14
B, 680	GM1198_A07_299R2_032.fsa	598.17	34	224
B, 681	GM1198_A07_299R2_032.fsa	599.461	15	75
B, 682	GM1198_A07_299R2_032.fsa	600.106	10	23
B, 683	GM1198_A07_299R2_032.fsa	600.532	9	17
B, 684	GM1198_A07_299R2_032.fsa	601.489	35	256
B, 685	GM1198_A07_299R2_032.fsa	603.723	5	10
B, 686	GM1198_A07_299R2_032.fsa	604.468	2	5
B, 687	GM1198_A07_299R2_032.fsa	605.426	5	16
B, 688	GM1198_A07_299R2_032.fsa	608.511	42	291
B, 689	GM1198_A07_299R2_032.fsa	609.043	41	216
B, 690	GM1198_A07_299R2_032.fsa	609.468	38	229
B, 691	GM1198_A07_299R2_032.fsa	610.213	20	89
B, 692	GM1198_A07_299R2_032.fsa	611.064	10	22
B, 693	GM1198_A07_299R2_032.fsa	612.021	16	75
B, 694	GM1198_A07_299R2_032.fsa	612.66	16	63
B, 695	GM1198_A07_299R2_032.fsa	613.404	11	60
B, 696	GM1198_A07_299R2_032.fsa	614.255	11	29
B, 697	GM1198_A07_299R2_032.fsa	615.106	7	18
B, 698	GM1198_A07_299R2_032.fsa	616.808	13	37
B, 699	GM1198_A07_299R2_032.fsa	617.766	7	26
B, 700	GM1198_A07_299R2_032.fsa	618.511	14	46
B, 701	GM1198_A07_299R2_032.fsa	619.043	11	44
B, 702	GM1198_A07_299R2_032.fsa	620.426	12	35
B, 703	GM1198_A07_299R2_032.fsa	621.064	8	15
B, 704	GM1198_A07_299R2_032.fsa	621.808	14	33
B, 705	GM1198_A07_299R2_032.fsa	622.34	10	26
B, 706	GM1198_A07_299R2_032.fsa	623.192	8	42
B, 707	GM1198_A07_299R2_032.fsa	623.723	12	56
B, 708	GM1198_A07_299R2_032.fsa	624.787	21	95
B, 709	GM1198_A07_299R2_032.fsa	625.319	9	61
B, 710	GM1198_A07_299R2_032.fsa	627.447	9	19
B, 711	GM1198_A07_299R2_032.fsa	628.192	12	52
B, 712	GM1198_A07_299R2_032.fsa	629.255	7	23
B, 713	GM1198_A07_299R2_032.fsa	629.787	10	52
B, 714	GM1198_A07_299R2_032.fsa	630.426	13	43
B, 715	GM1198_A07_299R2_032.fsa	631.064	14	62
B, 716	GM1198_A07_299R2_032.fsa	631.808	9	14
B, 717	GM1198_A07_299R2_032.fsa	632.766	12	42
B, 718	GM1198_A07_299R2_032.fsa	633.936	8	22
B, 719	GM1198_A07_299R2_032.fsa	634.468	11	20
B, 720	GM1198_A07_299R2_032.fsa	635	11	28
B, 721	GM1198_A07_299R2_032.fsa	635.426	11	42
B, 722	GM1198_A07_299R2_032.fsa	637.128	9	29
B, 723	GM1198_A07_299R2_032.fsa	637.872	12	48
B, 724	GM1198_A07_299R2_032.fsa	638.617	7	32
B, 725	GM1198_A07_299R2_032.fsa	639.468	14	56
B, 726	GM1198_A07_299R2_032.fsa	640.106	10	34
B, 727	GM1198_A07_299R2_032.fsa	641.064	7	20
B, 728	GM1198_A07_299R2_032.fsa	641.915	11	33
B, 729	GM1198_A07_299R2_032.fsa	642.872	7	14
B, 730	GM1198_A07_299R2_032.fsa	643.404	8	16
B, 731	GM1198_A07_299R2_032.fsa	643.936	12	41
B, 732	GM1198_A07_299R2_032.fsa	644.574	12	43
B, 733	GM1198_A07_299R2_032.fsa	646.702	12	62
B, 734	GM1198_A07_299R2_032.fsa	647.766	13	45
B, 735	GM1198_A07_299R2_032.fsa	648.298	14	45
B, 736	GM1198_A07_299R2_032.fsa	649.894	10	34
B, 737	GM1198_A07_299R2_032.fsa	650.638	3	6
B, 738	GM1198_A07_299R2_032.fsa	651.17	12	25
B, 739	GM1198_A07_299R2_032.fsa	652.021	8	36
B, 740	GM1198_A07_299R2_032.fsa	652.553	9	35
B, 741	GM1198_A07_299R2_032.fsa	653.192	6	26
B, 742	GM1198_A07_299R2_032.fsa	653.83	11	42
B, 743	GM1198_A07_299R2_032.fsa	655	8	41
B, 744	GM1198_A07_299R2_032.fsa	655.957	8	20
B, 745	GM1198_A07_299R2_032.fsa	656.702	10	24
B, 746	GM1198_A07_299R2_032.fsa	657.234	12	23
B, 747	GM1198_A07_299R2_032.fsa	657.66	10	24
B, 748	GM1198_A07_299R2_032.fsa	658.723	16	38
B, 749	GM1198_A07_299R2_032.fsa	659.255	11	58
B, 750	GM1198_A07_299R2_032.fsa	660.638	8	31
B, 751	GM1198_A07_299R2_032.fsa	661.383	10	23
B, 752	GM1198_A07_299R2_032.fsa	662.021	14	25
B, 753	GM1198_A07_299R2_032.fsa	662.872	11	46
B, 754	GM1198_A07_299R2_032.fsa	663.298	11	26
B, 755	GM1198_A07_299R2_032.fsa	663.723	9	27
B, 756	GM1198_A07_299R2_032.fsa	664.362	9	30
B, 757	GM1198_A07_299R2_032.fsa	665.638	10	37
B, 758	GM1198_A07_299R2_032.fsa	666.702	8	19
B, 759	GM1198_A07_299R2_032.fsa	667.234	8	15
B, 760	GM1198_A07_299R2_032.fsa	667.66	5	10
B, 761	GM1198_A07_299R2_032.fsa	668.617	12	37
B, 762	GM1198_A07_299R2_032.fsa	669.255	11	42
B, 763	GM1198_A07_299R2_032.fsa	669.894	12	56
B, 764	GM1198_A07_299R2_032.fsa	670.851	14	59
B, 765	GM1198_A07_299R2_032.fsa	672.34	10	48
B, 766	GM1198_A07_299R2_032.fsa	673.192	7	25
B, 767	GM1198_A07_299R2_032.fsa	673.936	10	29
B, 768	GM1198_A07_299R2_032.fsa	675.426	11	29
B, 769	GM1198_A07_299R2_032.fsa	675.851	8	24
B, 770	GM1198_A07_299R2_032.fsa	676.489	11	31
B, 771	GM1198_A07_299R2_032.fsa	677.021	10	31
B, 772	GM1198_A07_299R2_032.fsa	677.447	9	26
B, 773	GM1198_A07_299R2_032.fsa	677.979	14	63
B, 774	GM1198_A07_299R2_032.fsa	678.936	11	62
G, 1	GM1198_A07_299R2_032.fsa	460.819	13311	141552
G, 2	GM1198_A07_299R2_032.fsa	461.912	12638	136752
Y, 1	GM1198_A07_299R2_032.fsa	460.546	7969	36619
Y, 2	GM1198_A07_299R2_032.fsa	461.457	8226	72430
Y, 3	GM1198_A07_299R2_032.fsa	462.367	9901	66518
R, 1	GM1198_A07_299R2_032.fsa	460.819	10429	53580
R, 2	GM1198_A07_299R2_032.fsa	461.912	3199	14884
O, 1	GM1198_A07_299R2_032.fsa	20	7453	71344
O, 2	GM1198_A07_299R2_032.fsa	40	6816	46865
O, 3	GM1198_A07_299R2_032.fsa	60	13589	68175
O, 4	GM1198_A07_299R2_032.fsa	80	8763	46736
O, 5	GM1198_A07_299R2_032.fsa	100	13989	71126
O, 6	GM1198_A07_299R2_032.fsa	114	16437	79727
O, 7	GM1198_A07_299R2_032.fsa	120	13184	65338
O, 8	GM1198_A07_299R2_032.fsa	140	11086	52688
O, 9	GM1198_A07_299R2_032.fsa	160	12310	58298
O, 10	GM1198_A07_299R2_032.fsa	180	15078	72311
O, 11	GM1198_A07_299R2_032.fsa	200	12323	59393
O, 12	GM1198_A07_299R2_032.fsa	214	12688	62268
O, 13	GM1198_A07_299R2_032.fsa	220	10197	51499
O, 14	GM1198_A07_299R2_032.fsa	240	14782	78070
O, 15	GM1198_A07_299R2_032.fsa	250	6791	37648
O, 16	GM1198_A07_299R2_032.fsa	260	10754	61116
O, 17	GM1198_A07_299R2_032.fsa	280	11306	69419
O, 18	GM1198_A07_299R2_032.fsa	300	11034	71201
O, 19	GM1198_A07_299R2_032.fsa	314	7003	46940
O, 20	GM1198_A07_299R2_032.fsa	320	7563	52479
O, 21	GM1198_A07_299R2_032.fsa	340	9131	66734
O, 22	GM1198_A07_299R2_032.fsa	360	7325	55531
O, 23	GM1198_A07_299R2_032.fsa	380	5161	40788
O, 24	GM1198_A07_299R2_032.fsa	400	6979	57462
O, 25	GM1198_A07_299R2_032.fsa	414	6399	55007
O, 26	GM1198_A07_299R2_032.fsa	420	6071	52080
O, 27	GM1198_A07_299R2_032.fsa	440	7402	65441
O, 28	GM1198_A07_299R2_032.fsa	460	6588	86865
O, 29	GM1198_A07_299R2_032.fsa	461.821	1207	9115
O, 30	GM1198_A07_299R2_032.fsa	480	7334	72036
O, 31	GM1198_A07_299R2_032.fsa	500	3323	33056
O, 32	GM1198_A07_299R2_032.fsa	514	3600	35928
O, 33	GM1198_A07_299R2_032.fsa	520	7899	80450
O, 34	GM1198_A07_299R2_032.fsa	540	6551	66724
O, 35	GM1198_A07_299R2_032.fsa	560	4200	44412
O, 36	GM1198_A07_299R2_032.fsa	580	6463	68398
O, 37	GM1198_A07_299R2_032.fsa	600	4159	44579

## Sheet: 299R3
Dye/Sample Peak	Sample File Name	Size	Height	Area in Point
B, 1	GM1198_A08_299R3_032.fsa		17	93
B, 2	GM1198_A08_299R3_032.fsa		9	37
B, 3	GM1198_A08_299R3_032.fsa		10	36
B, 4	GM1198_A08_299R3_032.fsa		12	73
B, 5	GM1198_A08_299R3_032.fsa		9	25
B, 6	GM1198_A08_299R3_032.fsa		17	59
B, 7	GM1198_A08_299R3_032.fsa		9	18
B, 8	GM1198_A08_299R3_032.fsa		7	18
B, 9	GM1198_A08_299R3_032.fsa		11	39
B, 10	GM1198_A08_299R3_032.fsa		10	47
B, 11	GM1198_A08_299R3_032.fsa		9	34
B, 12	GM1198_A08_299R3_032.fsa		10	44
B, 13	GM1198_A08_299R3_032.fsa		12	51
B, 14	GM1198_A08_299R3_032.fsa		11	31
B, 15	GM1198_A08_299R3_032.fsa		12	22
B, 16	GM1198_A08_299R3_032.fsa		8	36
B, 17	GM1198_A08_299R3_032.fsa		11	40
B, 18	GM1198_A08_299R3_032.fsa		11	27
B, 19	GM1198_A08_299R3_032.fsa		15	51
B, 20	GM1198_A08_299R3_032.fsa		15	44
B, 21	GM1198_A08_299R3_032.fsa		13	43
B, 22	GM1198_A08_299R3_032.fsa		10	33
B, 23	GM1198_A08_299R3_032.fsa		18	59
B, 24	GM1198_A08_299R3_032.fsa		7	15
B, 25	GM1198_A08_299R3_032.fsa		8	33
B, 26	GM1198_A08_299R3_032.fsa		14	50
B, 27	GM1198_A08_299R3_032.fsa		13	39
B, 28	GM1198_A08_299R3_032.fsa		11	34
B, 29	GM1198_A08_299R3_032.fsa		11	42
B, 30	GM1198_A08_299R3_032.fsa		11	51
B, 31	GM1198_A08_299R3_032.fsa		10	33
B, 32	GM1198_A08_299R3_032.fsa		13	30
B, 33	GM1198_A08_299R3_032.fsa		8	40
B, 34	GM1198_A08_299R3_032.fsa		8	29
B, 35	GM1198_A08_299R3_032.fsa		15	47
B, 36	GM1198_A08_299R3_032.fsa		11	29
B, 37	GM1198_A08_299R3_032.fsa		15	51
B, 38	GM1198_A08_299R3_032.fsa		12	26
B, 39	GM1198_A08_299R3_032.fsa		8	16
B, 40	GM1198_A08_299R3_032.fsa		11	34
B, 41	GM1198_A08_299R3_032.fsa		12	32
B, 42	GM1198_A08_299R3_032.fsa		14	39
B, 43	GM1198_A08_299R3_032.fsa		3	8
B, 44	GM1198_A08_299R3_032.fsa		211	1253
B, 45	GM1198_A08_299R3_032.fsa		100	683
B, 46	GM1198_A08_299R3_032.fsa		13	82
B, 47	GM1198_A08_299R3_032.fsa		8	16
B, 48	GM1198_A08_299R3_032.fsa		5	14
B, 49	GM1198_A08_299R3_032.fsa		11	19
B, 50	GM1198_A08_299R3_032.fsa		5	17
B, 51	GM1198_A08_299R3_032.fsa		6	18
B, 52	GM1198_A08_299R3_032.fsa		9	40
B, 53	GM1198_A08_299R3_032.fsa		6	29
B, 54	GM1198_A08_299R3_032.fsa		12	43
B, 55	GM1198_A08_299R3_032.fsa		5	13
B, 56	GM1198_A08_299R3_032.fsa		4	13
B, 57	GM1198_A08_299R3_032.fsa		5	16
B, 58	GM1198_A08_299R3_032.fsa		5	9
B, 59	GM1198_A08_299R3_032.fsa		3	7
B, 60	GM1198_A08_299R3_032.fsa		2	6
B, 61	GM1198_A08_299R3_032.fsa		6	21
B, 62	GM1198_A08_299R3_032.fsa		8	23
B, 63	GM1198_A08_299R3_032.fsa		10	33
B, 64	GM1198_A08_299R3_032.fsa		8	45
B, 65	GM1198_A08_299R3_032.fsa		6	28
B, 66	GM1198_A08_299R3_032.fsa		7	15
B, 67	GM1198_A08_299R3_032.fsa		7	15
B, 68	GM1198_A08_299R3_032.fsa		6	11
B, 69	GM1198_A08_299R3_032.fsa		13	31
B, 70	GM1198_A08_299R3_032.fsa		11	35
B, 71	GM1198_A08_299R3_032.fsa		24	119
B, 72	GM1198_A08_299R3_032.fsa		36	182
B, 73	GM1198_A08_299R3_032.fsa		31	209
B, 74	GM1198_A08_299R3_032.fsa		25	183
B, 75	GM1198_A08_299R3_032.fsa		25	151
B, 76	GM1198_A08_299R3_032.fsa		23	112
B, 77	GM1198_A08_299R3_032.fsa		24	215
B, 78	GM1198_A08_299R3_032.fsa		6	21
B, 79	GM1198_A08_299R3_032.fsa		5	14
B, 80	GM1198_A08_299R3_032.fsa		36	237
B, 81	GM1198_A08_299R3_032.fsa		29	154
B, 82	GM1198_A08_299R3_032.fsa		11	42
B, 83	GM1198_A08_299R3_032.fsa		11	29
B, 84	GM1198_A08_299R3_032.fsa		3	5
B, 85	GM1198_A08_299R3_032.fsa		12	46
B, 86	GM1198_A08_299R3_032.fsa		14	54
B, 87	GM1198_A08_299R3_032.fsa		27	210
B, 88	GM1198_A08_299R3_032.fsa		16	48
B, 89	GM1198_A08_299R3_032.fsa		17	57
B, 90	GM1198_A08_299R3_032.fsa		13	36
B, 91	GM1198_A08_299R3_032.fsa		18	57
B, 92	GM1198_A08_299R3_032.fsa		3	13
B, 93	GM1198_A08_299R3_032.fsa		10	31
B, 94	GM1198_A08_299R3_032.fsa		6	24
B, 95	GM1198_A08_299R3_032.fsa		6	26
B, 96	GM1198_A08_299R3_032.fsa		20	73
B, 97	GM1198_A08_299R3_032.fsa		20	108
B, 98	GM1198_A08_299R3_032.fsa		4	11
B, 99	GM1198_A08_299R3_032.fsa		9	22
B, 100	GM1198_A08_299R3_032.fsa		11	42
B, 101	GM1198_A08_299R3_032.fsa		14	38
B, 102	GM1198_A08_299R3_032.fsa		9	25
B, 103	GM1198_A08_299R3_032.fsa		4	10
B, 104	GM1198_A08_299R3_032.fsa		16	62
B, 105	GM1198_A08_299R3_032.fsa		7	19
B, 106	GM1198_A08_299R3_032.fsa		449	3148
B, 107	GM1198_A08_299R3_032.fsa		176	1059
B, 108	GM1198_A08_299R3_032.fsa		265	1795
B, 109	GM1198_A08_299R3_032.fsa		387	2251
B, 110	GM1198_A08_299R3_032.fsa		209	1215
B, 111	GM1198_A08_299R3_032.fsa		6	15
B, 112	GM1198_A08_299R3_032.fsa		13	53
B, 113	GM1198_A08_299R3_032.fsa	1.0294	104	550
B, 114	GM1198_A08_299R3_032.fsa	3.2353	107	638
B, 115	GM1198_A08_299R3_032.fsa	4.8529	29	107
B, 116	GM1198_A08_299R3_032.fsa	6.3235	23	82
B, 117	GM1198_A08_299R3_032.fsa	7.9412	6	20
B, 118	GM1198_A08_299R3_032.fsa	8.8235	3	6
B, 119	GM1198_A08_299R3_032.fsa	10.5882	41	204
B, 120	GM1198_A08_299R3_032.fsa	11.6177	57	347
B, 121	GM1198_A08_299R3_032.fsa	12.9412	118	654
B, 122	GM1198_A08_299R3_032.fsa	14.4118	55	277
B, 123	GM1198_A08_299R3_032.fsa	17.0588	71	278
B, 124	GM1198_A08_299R3_032.fsa	18.6765	124	524
B, 125	GM1198_A08_299R3_032.fsa	20.1697	896	4633
B, 126	GM1198_A08_299R3_032.fsa	22.0112	510	3099
B, 127	GM1198_A08_299R3_032.fsa	23.1595	489	2819
B, 128	GM1198_A08_299R3_032.fsa	24.45	80	535
B, 129	GM1198_A08_299R3_032.fsa	26.9636	213	917
B, 130	GM1198_A08_299R3_032.fsa	28.7921	753	3932
B, 131	GM1198_A08_299R3_032.fsa	30.574	237	1356
B, 132	GM1198_A08_299R3_032.fsa	31.5927	423	2289
B, 133	GM1198_A08_299R3_032.fsa	33.0222	494	2477
B, 134	GM1198_A08_299R3_032.fsa	34.8366	106	604
B, 135	GM1198_A08_299R3_032.fsa	36.0645	325	1926
B, 136	GM1198_A08_299R3_032.fsa	37.1373	179	909
B, 137	GM1198_A08_299R3_032.fsa	38.8441	186	870
B, 138	GM1198_A08_299R3_032.fsa	40.5855	243	1255
B, 139	GM1198_A08_299R3_032.fsa	41.4	49	259
B, 140	GM1198_A08_299R3_032.fsa	42.3235	45	123
B, 141	GM1198_A08_299R3_032.fsa	43.5811	210	1097
B, 142	GM1198_A08_299R3_032.fsa	44.5996	741	4288
B, 143	GM1198_A08_299R3_032.fsa	46.388	555	2944
B, 144	GM1198_A08_299R3_032.fsa	48.0398	27	83
B, 145	GM1198_A08_299R3_032.fsa	49.9915	119	823
B, 146	GM1198_A08_299R3_032.fsa	51.3813	261	2138
B, 147	GM1198_A08_299R3_032.fsa	52.5448	6	7
B, 148	GM1198_A08_299R3_032.fsa	54.7355	711	7824
B, 149	GM1198_A08_299R3_032.fsa	56.5828	724	2197
B, 150	GM1198_A08_299R3_032.fsa	57.4963	832	3141
B, 151	GM1198_A08_299R3_032.fsa	58.2023	437	1363
B, 152	GM1198_A08_299R3_032.fsa	59.2041	1483	5904
B, 153	GM1198_A08_299R3_032.fsa	60.5471	116	385
B, 154	GM1198_A08_299R3_032.fsa	61.7489	1241	5467
B, 155	GM1198_A08_299R3_032.fsa	62.948	45	149
B, 156	GM1198_A08_299R3_032.fsa	64.1446	145	584
B, 157	GM1198_A08_299R3_032.fsa	65.3385	791	3525
B, 158	GM1198_A08_299R3_032.fsa	66.53	185	759
B, 159	GM1198_A08_299R3_032.fsa	67.5029	93	325
B, 160	GM1198_A08_299R3_032.fsa	68.7975	653	2977
B, 161	GM1198_A08_299R3_032.fsa	69.9815	1651	7959
B, 162	GM1198_A08_299R3_032.fsa	72.3422	2477	12019
B, 163	GM1198_A08_299R3_032.fsa	73.5189	839	3786
B, 164	GM1198_A08_299R3_032.fsa	74.9063	87	275
B, 165	GM1198_A08_299R3_032.fsa	76.0777	2154	9560
B, 166	GM1198_A08_299R3_032.fsa	77.2466	537	2388
B, 167	GM1198_A08_299R3_032.fsa	78.519	1587	7179
B, 168	GM1198_A08_299R3_032.fsa	79.683	564	2468
B, 169	GM1198_A08_299R3_032.fsa	80.918	232	823
B, 170	GM1198_A08_299R3_032.fsa	82.0375	2405	11130
B, 171	GM1198_A08_299R3_032.fsa	82.9516	462	2022
B, 172	GM1198_A08_299R3_032.fsa	84.1677	1040	4638
B, 173	GM1198_A08_299R3_032.fsa	85.2798	933	3977
B, 174	GM1198_A08_299R3_032.fsa	86.49	394	1710
B, 175	GM1198_A08_299R3_032.fsa	87.1946	153	633
B, 176	GM1198_A08_299R3_032.fsa	88.5004	1600	7351
B, 177	GM1198_A08_299R3_032.fsa	89.5025	205	882
B, 178	GM1198_A08_299R3_032.fsa	91.2014	701	4095
B, 179	GM1198_A08_299R3_032.fsa	91.9988	928	4459
B, 180	GM1198_A08_299R3_032.fsa	93.4904	442	2048
B, 181	GM1198_A08_299R3_032.fsa	94.4823	408	1914
B, 182	GM1198_A08_299R3_032.fsa	95.8676	166	734
B, 183	GM1198_A08_299R3_032.fsa	96.756	130	695
B, 184	GM1198_A08_299R3_032.fsa	97.6429	1467	7191
B, 185	GM1198_A08_299R3_032.fsa	98.8229	855	4040
B, 186	GM1198_A08_299R3_032.fsa	100.605	273	1260
B, 187	GM1198_A08_299R3_032.fsa	102.314	95	507
B, 188	GM1198_A08_299R3_032.fsa	103.917	435	1895
B, 189	GM1198_A08_299R3_032.fsa	105.215	1504	6702
B, 190	GM1198_A08_299R3_032.fsa	106.41	863	3995
B, 191	GM1198_A08_299R3_032.fsa	107.701	207	991
B, 192	GM1198_A08_299R3_032.fsa	108.592	472	2213
B, 193	GM1198_A08_299R3_032.fsa	109.481	626	2937
B, 194	GM1198_A08_299R3_032.fsa	110.763	105	436
B, 195	GM1198_A08_299R3_032.fsa	111.845	76	304
B, 196	GM1198_A08_299R3_032.fsa	112.826	86	313
B, 197	GM1198_A08_299R3_032.fsa	113.902	607	2656
B, 198	GM1198_A08_299R3_032.fsa	114.959	229	1150
B, 199	GM1198_A08_299R3_032.fsa	115.629	1147	5309
B, 200	GM1198_A08_299R3_032.fsa	116.679	1140	5209
B, 201	GM1198_A08_299R3_032.fsa	117.916	489	2221
B, 202	GM1198_A08_299R3_032.fsa	118.486	383	1971
B, 203	GM1198_A08_299R3_032.fsa	119.433	1842	8203
B, 204	GM1198_A08_299R3_032.fsa	120.281	23	63
B, 205	GM1198_A08_299R3_032.fsa	121.405	290	1229
B, 206	GM1198_A08_299R3_032.fsa	122.342	135	619
B, 207	GM1198_A08_299R3_032.fsa	123.465	344	1416
B, 208	GM1198_A08_299R3_032.fsa	124.495	811	3566
B, 209	GM1198_A08_299R3_032.fsa	125.431	526	2336
B, 210	GM1198_A08_299R3_032.fsa	126.46	170	706
B, 211	GM1198_A08_299R3_032.fsa	127.489	905	4018
B, 212	GM1198_A08_299R3_032.fsa	128.517	1986	8693
B, 213	GM1198_A08_299R3_032.fsa	129.732	329	1271
B, 214	GM1198_A08_299R3_032.fsa	130.573	128	411
B, 215	GM1198_A08_299R3_032.fsa	131.414	1365	6024
B, 216	GM1198_A08_299R3_032.fsa	132.535	249	945
B, 217	GM1198_A08_299R3_032.fsa	133.656	389	1541
B, 218	GM1198_A08_299R3_032.fsa	134.776	322	1328
B, 219	GM1198_A08_299R3_032.fsa	135.709	384	1726
B, 220	GM1198_A08_299R3_032.fsa	136.922	32	114
B, 221	GM1198_A08_299R3_032.fsa	137.762	893	4040
B, 222	GM1198_A08_299R3_032.fsa	138.601	474	2314
B, 223	GM1198_A08_299R3_032.fsa	139.534	419	1889
B, 224	GM1198_A08_299R3_032.fsa	140.667	474	1949
B, 225	GM1198_A08_299R3_032.fsa	141.524	400	1730
B, 226	GM1198_A08_299R3_032.fsa	142.667	406	1614
B, 227	GM1198_A08_299R3_032.fsa	143.714	2086	9008
B, 228	GM1198_A08_299R3_032.fsa	144.857	336	1268
B, 229	GM1198_A08_299R3_032.fsa	145.714	99	308
B, 230	GM1198_A08_299R3_032.fsa	146.571	781	3357
B, 231	GM1198_A08_299R3_032.fsa	147.714	653	2706
B, 232	GM1198_A08_299R3_032.fsa	148.762	2052	9288
B, 233	GM1198_A08_299R3_032.fsa	149.524	140	618
B, 234	GM1198_A08_299R3_032.fsa	150.762	1594	6869
B, 235	GM1198_A08_299R3_032.fsa	151.81	392	1622
B, 236	GM1198_A08_299R3_032.fsa	152.952	263	1068
B, 237	GM1198_A08_299R3_032.fsa	153.905	335	1485
B, 238	GM1198_A08_299R3_032.fsa	154.857	1521	6629
B, 239	GM1198_A08_299R3_032.fsa	155.809	329	1438
B, 240	GM1198_A08_299R3_032.fsa	156.952	709	3178
B, 241	GM1198_A08_299R3_032.fsa	157.81	566	2478
B, 242	GM1198_A08_299R3_032.fsa	158.952	653	2947
B, 243	GM1198_A08_299R3_032.fsa	159.905	1307	5879
B, 244	GM1198_A08_299R3_032.fsa	161.035	169	656
B, 245	GM1198_A08_299R3_032.fsa	161.881	1121	4880
B, 246	GM1198_A08_299R3_032.fsa	163.009	278	1206
B, 247	GM1198_A08_299R3_032.fsa	163.948	1080	4690
B, 248	GM1198_A08_299R3_032.fsa	165.073	243	954
B, 249	GM1198_A08_299R3_032.fsa	165.917	1065	4661
B, 250	GM1198_A08_299R3_032.fsa	167.042	223	875
B, 251	GM1198_A08_299R3_032.fsa	167.884	1022	4569
B, 252	GM1198_A08_299R3_032.fsa	169.007	210	845
B, 253	GM1198_A08_299R3_032.fsa	169.942	896	3910
B, 254	GM1198_A08_299R3_032.fsa	170.97	354	1581
B, 255	GM1198_A08_299R3_032.fsa	171.903	518	2239
B, 256	GM1198_A08_299R3_032.fsa	172.929	326	1447
B, 257	GM1198_A08_299R3_032.fsa	173.955	1909	8556
B, 258	GM1198_A08_299R3_032.fsa	174.887	697	3111
B, 259	GM1198_A08_299R3_032.fsa	175.818	271	1122
B, 260	GM1198_A08_299R3_032.fsa	176.748	232	863
B, 261	GM1198_A08_299R3_032.fsa	177.771	1944	8646
B, 262	GM1198_A08_299R3_032.fsa	178.793	374	1504
B, 263	GM1198_A08_299R3_032.fsa	179.907	1273	5548
B, 264	GM1198_A08_299R3_032.fsa	181.024	627	2800
B, 265	GM1198_A08_299R3_032.fsa	182.141	727	3007
B, 266	GM1198_A08_299R3_032.fsa	183.164	3175	14163
B, 267	GM1198_A08_299R3_032.fsa	184.186	916	4029
B, 268	GM1198_A08_299R3_032.fsa	185.3	208	682
B, 269	GM1198_A08_299R3_032.fsa	186.321	3451	15261
B, 270	GM1198_A08_299R3_032.fsa	187.249	597	2384
B, 271	GM1198_A08_299R3_032.fsa	188.176	526	2041
B, 272	GM1198_A08_299R3_032.fsa	189.196	1328	5365
B, 273	GM1198_A08_299R3_032.fsa	190.214	3644	16025
B, 274	GM1198_A08_299R3_032.fsa	191.325	199	749
B, 275	GM1198_A08_299R3_032.fsa	192.157	915	3811
B, 276	GM1198_A08_299R3_032.fsa	193.174	760	3297
B, 277	GM1198_A08_299R3_032.fsa	194.191	352	1416
B, 278	GM1198_A08_299R3_032.fsa	195.299	55	185
B, 279	GM1198_A08_299R3_032.fsa	196.221	858	3908
B, 280	GM1198_A08_299R3_032.fsa	197.328	241	1178
B, 281	GM1198_A08_299R3_032.fsa	198.158	1425	6539
B, 282	GM1198_A08_299R3_032.fsa	199.079	848	3900
B, 283	GM1198_A08_299R3_032.fsa	200	288	1336
B, 284	GM1198_A08_299R3_032.fsa	200.915	77	265
B, 285	GM1198_A08_299R3_032.fsa	201.921	2703	12703
B, 286	GM1198_A08_299R3_032.fsa	203.018	78	295
B, 287	GM1198_A08_299R3_032.fsa	204.116	350	1589
B, 288	GM1198_A08_299R3_032.fsa	205.031	300	1244
B, 289	GM1198_A08_299R3_032.fsa	206.037	670	3026
B, 290	GM1198_A08_299R3_032.fsa	207.135	148	560
B, 291	GM1198_A08_299R3_032.fsa	207.959	492	2259
B, 292	GM1198_A08_299R3_032.fsa	209.148	678	3555
B, 293	GM1198_A08_299R3_032.fsa	210.521	343	1629
B, 294	GM1198_A08_299R3_032.fsa	211.711	206	1044
B, 295	GM1198_A08_299R3_032.fsa	212.718	194	886
B, 296	GM1198_A08_299R3_032.fsa	213.908	1643	7788
B, 297	GM1198_A08_299R3_032.fsa	215.017	312	1439
B, 298	GM1198_A08_299R3_032.fsa	216.033	260	1135
B, 299	GM1198_A08_299R3_032.fsa	217.048	343	1476
B, 300	GM1198_A08_299R3_032.fsa	218.064	172	711
B, 301	GM1198_A08_299R3_032.fsa	218.986	270	1196
B, 302	GM1198_A08_299R3_032.fsa	219.908	328	1498
B, 303	GM1198_A08_299R3_032.fsa	220.811	98	346
B, 304	GM1198_A08_299R3_032.fsa	221.712	1058	4952
B, 305	GM1198_A08_299R3_032.fsa	222.523	50	194
B, 306	GM1198_A08_299R3_032.fsa	223.605	332	1493
B, 307	GM1198_A08_299R3_032.fsa	224.596	555	2915
B, 308	GM1198_A08_299R3_032.fsa	225.677	291	1251
B, 309	GM1198_A08_299R3_032.fsa	226.758	1544	7588
B, 310	GM1198_A08_299R3_032.fsa	227.659	305	1313
B, 311	GM1198_A08_299R3_032.fsa	228.56	938	4401
B, 312	GM1198_A08_299R3_032.fsa	229.641	1113	5225
B, 313	GM1198_A08_299R3_032.fsa	230.722	160	824
B, 314	GM1198_A08_299R3_032.fsa	231.803	112	461
B, 315	GM1198_A08_299R3_032.fsa	232.884	1752	8439
B, 316	GM1198_A08_299R3_032.fsa	233.875	452	2124
B, 317	GM1198_A08_299R3_032.fsa	234.865	588	2879
B, 318	GM1198_A08_299R3_032.fsa	235.766	193	876
B, 319	GM1198_A08_299R3_032.fsa	236.937	575	2463
B, 320	GM1198_A08_299R3_032.fsa	237.838	533	2393
B, 321	GM1198_A08_299R3_032.fsa	238.919	420	1918
B, 322	GM1198_A08_299R3_032.fsa	240	1054	5453
B, 323	GM1198_A08_299R3_032.fsa	240.839	1935	10211
B, 324	GM1198_A08_299R3_032.fsa	241.769	695	3253
B, 325	GM1198_A08_299R3_032.fsa	242.791	282	1078
B, 326	GM1198_A08_299R3_032.fsa	243.812	448	1918
B, 327	GM1198_A08_299R3_032.fsa	245.017	185	905
B, 328	GM1198_A08_299R3_032.fsa	246.127	97	350
B, 329	GM1198_A08_299R3_032.fsa	247.143	773	3588
B, 330	GM1198_A08_299R3_032.fsa	248.158	168	671
B, 331	GM1198_A08_299R3_032.fsa	249.08	1708	8476
B, 332	GM1198_A08_299R3_032.fsa	250.089	111	377
B, 333	GM1198_A08_299R3_032.fsa	250.982	1665	8498
B, 334	GM1198_A08_299R3_032.fsa	251.962	170	651
B, 335	GM1198_A08_299R3_032.fsa	253.117	178	838
B, 336	GM1198_A08_299R3_032.fsa	254.004	462	2215
B, 337	GM1198_A08_299R3_032.fsa	255.156	218	1036
B, 338	GM1198_A08_299R3_032.fsa	256.04	690	3597
B, 339	GM1198_A08_299R3_032.fsa	256.922	321	1823
B, 340	GM1198_A08_299R3_032.fsa	257.803	301	1495
B, 341	GM1198_A08_299R3_032.fsa	258.683	38	125
B, 342	GM1198_A08_299R3_032.fsa	259.561	1046	5125
B, 343	GM1198_A08_299R3_032.fsa	260.627	206	851
B, 344	GM1198_A08_299R3_032.fsa	261.433	216	904
B, 345	GM1198_A08_299R3_032.fsa	262.33	378	1746
B, 346	GM1198_A08_299R3_032.fsa	263.405	840	4376
B, 347	GM1198_A08_299R3_032.fsa	264.57	207	885
B, 348	GM1198_A08_299R3_032.fsa	265.646	905	4653
B, 349	GM1198_A08_299R3_032.fsa	266.811	603	3034
B, 350	GM1198_A08_299R3_032.fsa	267.887	247	1077
B, 351	GM1198_A08_299R3_032.fsa	268.873	112	448
B, 352	GM1198_A08_299R3_032.fsa	269.86	228	1219
B, 353	GM1198_A08_299R3_032.fsa	270.846	314	1556
B, 354	GM1198_A08_299R3_032.fsa	271.833	925	5188
B, 355	GM1198_A08_299R3_032.fsa	272.73	141	697
B, 356	GM1198_A08_299R3_032.fsa	273.717	46	174
B, 357	GM1198_A08_299R3_032.fsa	274.794	450	2422
B, 358	GM1198_A08_299R3_032.fsa	275.781	302	1760
B, 359	GM1198_A08_299R3_032.fsa	276.858	39	165
B, 360	GM1198_A08_299R3_032.fsa	277.935	798	4492
B, 361	GM1198_A08_299R3_032.fsa	278.923	240	1202
B, 362	GM1198_A08_299R3_032.fsa	279.91	476	2493
B, 363	GM1198_A08_299R3_032.fsa	280.976	115	522
B, 364	GM1198_A08_299R3_032.fsa	281.775	169	794
B, 365	GM1198_A08_299R3_032.fsa	282.839	55	221
B, 366	GM1198_A08_299R3_032.fsa	283.726	204	1002
B, 367	GM1198_A08_299R3_032.fsa	284.79	111	496
B, 368	GM1198_A08_299R3_032.fsa	285.764	490	2727
B, 369	GM1198_A08_299R3_032.fsa	286.916	67	319
B, 370	GM1198_A08_299R3_032.fsa	287.979	176	924
B, 371	GM1198_A08_299R3_032.fsa	289.041	158	691
B, 372	GM1198_A08_299R3_032.fsa	290.015	1833	10609
B, 373	GM1198_A08_299R3_032.fsa	291.077	433	2280
B, 374	GM1198_A08_299R3_032.fsa	291.961	177	771
B, 375	GM1198_A08_299R3_032.fsa	292.846	146	653
B, 376	GM1198_A08_299R3_032.fsa	293.818	1885	11317
B, 377	GM1198_A08_299R3_032.fsa	294.879	360	1978
B, 378	GM1198_A08_299R3_032.fsa	295.851	56	220
B, 379	GM1198_A08_299R3_032.fsa	296.91	1480	8741
B, 380	GM1198_A08_299R3_032.fsa	297.97	487	2865
B, 381	GM1198_A08_299R3_032.fsa	298.853	188	889
B, 382	GM1198_A08_299R3_032.fsa	299.735	126	559
B, 383	GM1198_A08_299R3_032.fsa	300.791	177	941
B, 384	GM1198_A08_299R3_032.fsa	301.67	93	441
B, 385	GM1198_A08_299R3_032.fsa	302.55	64	230
B, 386	GM1198_A08_299R3_032.fsa	303.608	207	1091
B, 387	GM1198_A08_299R3_032.fsa	304.579	176	824
B, 388	GM1198_A08_299R3_032.fsa	305.463	262	1358
B, 389	GM1198_A08_299R3_032.fsa	306.525	408	2378
B, 390	GM1198_A08_299R3_032.fsa	307.677	169	896
B, 391	GM1198_A08_299R3_032.fsa	308.653	651	3939
B, 392	GM1198_A08_299R3_032.fsa	309.63	566	3338
B, 393	GM1198_A08_299R3_032.fsa	310.609	294	1709
B, 394	GM1198_A08_299R3_032.fsa	311.767	177	913
B, 395	GM1198_A08_299R3_032.fsa	312.928	208	942
B, 396	GM1198_A08_299R3_032.fsa	314	594	3343
B, 397	GM1198_A08_299R3_032.fsa	314.999	63	285
B, 398	GM1198_A08_299R3_032.fsa	315.998	835	5135
B, 399	GM1198_A08_299R3_032.fsa	316.907	119	681
B, 400	GM1198_A08_299R3_032.fsa	317.907	1326	8496
B, 401	GM1198_A08_299R3_032.fsa	318.726	73	338
B, 402	GM1198_A08_299R3_032.fsa	319.909	343	1854
B, 403	GM1198_A08_299R3_032.fsa	320.716	78	351
B, 404	GM1198_A08_299R3_032.fsa	321.88	746	4556
B, 405	GM1198_A08_299R3_032.fsa	322.774	44	160
B, 406	GM1198_A08_299R3_032.fsa	323.935	1775	11517
B, 407	GM1198_A08_299R3_032.fsa	324.917	44	127
B, 408	GM1198_A08_299R3_032.fsa	325.898	1173	7162
B, 409	GM1198_A08_299R3_032.fsa	327.057	51	222
B, 410	GM1198_A08_299R3_032.fsa	327.947	2025	13293
B, 411	GM1198_A08_299R3_032.fsa	329.104	17	49
B, 412	GM1198_A08_299R3_032.fsa	329.993	1145	7450
B, 413	GM1198_A08_299R3_032.fsa	331.06	97	413
B, 414	GM1198_A08_299R3_032.fsa	332.125	1190	7364
B, 415	GM1198_A08_299R3_032.fsa	333.101	71	258
B, 416	GM1198_A08_299R3_032.fsa	334.076	1019	6392
B, 417	GM1198_A08_299R3_032.fsa	335.05	55	239
B, 418	GM1198_A08_299R3_032.fsa	336.024	1889	12442
B, 419	GM1198_A08_299R3_032.fsa	336.997	14	22
B, 420	GM1198_A08_299R3_032.fsa	337.969	832	5163
B, 421	GM1198_A08_299R3_032.fsa	338.941	20	74
B, 422	GM1198_A08_299R3_032.fsa	339.912	155	850
B, 423	GM1198_A08_299R3_032.fsa	340.982	40	140
B, 424	GM1198_A08_299R3_032.fsa	342.054	479	3043
B, 425	GM1198_A08_299R3_032.fsa	343.036	192	1095
B, 426	GM1198_A08_299R3_032.fsa	344.196	363	2187
B, 427	GM1198_A08_299R3_032.fsa	345.089	138	747
B, 428	GM1198_A08_299R3_032.fsa	346.25	570	3702
B, 429	GM1198_A08_299R3_032.fsa	347.232	310	2013
B, 430	GM1198_A08_299R3_032.fsa	348.393	107	481
B, 431	GM1198_A08_299R3_032.fsa	349.375	180	1112
B, 432	GM1198_A08_299R3_032.fsa	350.268	1760	12799
B, 433	GM1198_A08_299R3_032.fsa	351.339	342	2451
B, 434	GM1198_A08_299R3_032.fsa	352.232	295	1900
B, 435	GM1198_A08_299R3_032.fsa	353.125	30	100
B, 436	GM1198_A08_299R3_032.fsa	354.018	198	1094
B, 437	GM1198_A08_299R3_032.fsa	355	56	195
B, 438	GM1198_A08_299R3_032.fsa	356.071	45	193
B, 439	GM1198_A08_299R3_032.fsa	357.054	52	258
B, 440	GM1198_A08_299R3_032.fsa	358.214	365	2264
B, 441	GM1198_A08_299R3_032.fsa	359.196	98	427
B, 442	GM1198_A08_299R3_032.fsa	360.355	456	2530
B, 443	GM1198_A08_299R3_032.fsa	361.421	291	1575
B, 444	GM1198_A08_299R3_032.fsa	362.486	390	2200
B, 445	GM1198_A08_299R3_032.fsa	363.552	155	706
B, 446	GM1198_A08_299R3_032.fsa	364.441	258	1144
B, 447	GM1198_A08_299R3_032.fsa	365.507	342	1777
B, 448	GM1198_A08_299R3_032.fsa	366.395	759	4568
B, 449	GM1198_A08_299R3_032.fsa	367.373	234	1191
B, 450	GM1198_A08_299R3_032.fsa	368.261	607	3657
B, 451	GM1198_A08_299R3_032.fsa	369.328	142	608
B, 452	GM1198_A08_299R3_032.fsa	370.394	203	1020
B, 453	GM1198_A08_299R3_032.fsa	371.372	64	307
B, 454	GM1198_A08_299R3_032.fsa	372.528	252	1396
B, 455	GM1198_A08_299R3_032.fsa	373.506	296	1660
B, 456	GM1198_A08_299R3_032.fsa	374.484	242	1561
B, 457	GM1198_A08_299R3_032.fsa	375.374	465	3066
B, 458	GM1198_A08_299R3_032.fsa	376.441	89	373
B, 459	GM1198_A08_299R3_032.fsa	377.42	117	604
B, 460	GM1198_A08_299R3_032.fsa	378.576	87	406
B, 461	GM1198_A08_299R3_032.fsa	379.555	366	2307
B, 462	GM1198_A08_299R3_032.fsa	380.538	237	1385
B, 463	GM1198_A08_299R3_032.fsa	381.434	107	646
B, 464	GM1198_A08_299R3_032.fsa	382.51	104	534
B, 465	GM1198_A08_299R3_032.fsa	383.407	251	1681
B, 466	GM1198_A08_299R3_032.fsa	384.572	54	235
B, 467	GM1198_A08_299R3_032.fsa	385.648	137	865
B, 468	GM1198_A08_299R3_032.fsa	386.634	898	6908
B, 469	GM1198_A08_299R3_032.fsa	387.621	90	574
B, 470	GM1198_A08_299R3_032.fsa	388.607	100	649
B, 471	GM1198_A08_299R3_032.fsa	389.683	735	5627
B, 472	GM1198_A08_299R3_032.fsa	390.67	1032	8274
B, 473	GM1198_A08_299R3_032.fsa	391.836	109	647
B, 474	GM1198_A08_299R3_032.fsa	392.823	58	209
B, 475	GM1198_A08_299R3_032.fsa	393.809	371	2327
B, 476	GM1198_A08_299R3_032.fsa	394.796	103	631
B, 477	GM1198_A08_299R3_032.fsa	395.783	333	2315
B, 478	GM1198_A08_299R3_032.fsa	396.77	47	187
B, 479	GM1198_A08_299R3_032.fsa	397.846	431	2800
B, 480	GM1198_A08_299R3_032.fsa	398.834	28	87
B, 481	GM1198_A08_299R3_032.fsa	399.82	318	1955
B, 482	GM1198_A08_299R3_032.fsa	400.794	80	351
B, 483	GM1198_A08_299R3_032.fsa	401.855	235	1413
B, 484	GM1198_A08_299R3_032.fsa	402.652	430	3514
B, 485	GM1198_A08_299R3_032.fsa	403.715	932	7032
B, 486	GM1198_A08_299R3_032.fsa	404.87	111	490
B, 487	GM1198_A08_299R3_032.fsa	405.759	42	173
B, 488	GM1198_A08_299R3_032.fsa	406.65	576	4077
B, 489	GM1198_A08_299R3_032.fsa	407.72	338	2432
B, 490	GM1198_A08_299R3_032.fsa	409.597	832	6624
B, 491	GM1198_A08_299R3_032.fsa	410.673	615	4677
B, 492	GM1198_A08_299R3_032.fsa	411.66	6	12
B, 493	GM1198_A08_299R3_032.fsa	412.559	115	714
B, 494	GM1198_A08_299R3_032.fsa	413.549	322	2319
B, 495	GM1198_A08_299R3_032.fsa	414.737	33	160
B, 496	GM1198_A08_299R3_032.fsa	415.751	53	343
B, 497	GM1198_A08_299R3_032.fsa	416.858	353	2768
B, 498	GM1198_A08_299R3_032.fsa	417.874	96	673
B, 499	GM1198_A08_299R3_032.fsa	418.705	21	106
B, 500	GM1198_A08_299R3_032.fsa	420	222	1394
B, 501	GM1198_A08_299R3_032.fsa	421.083	131	799
B, 502	GM1198_A08_299R3_032.fsa	422.977	968	8879
B, 503	GM1198_A08_299R3_032.fsa	423.968	1264	10701
B, 504	GM1198_A08_299R3_032.fsa	425.952	76	472
B, 505	GM1198_A08_299R3_032.fsa	426.853	42	158
B, 506	GM1198_A08_299R3_032.fsa	427.934	73	428
B, 507	GM1198_A08_299R3_032.fsa	429.015	423	3441
B, 508	GM1198_A08_299R3_032.fsa	429.916	211	1642
B, 509	GM1198_A08_299R3_032.fsa	430.997	56	261
B, 510	GM1198_A08_299R3_032.fsa	432.078	477	3882
B, 511	GM1198_A08_299R3_032.fsa	432.979	109	677
B, 512	GM1198_A08_299R3_032.fsa	434.87	585	5002
B, 513	GM1198_A08_299R3_032.fsa	436.04	385	3134
B, 514	GM1198_A08_299R3_032.fsa	437.03	150	972
B, 515	GM1198_A08_299R3_032.fsa	438.02	52	244
B, 516	GM1198_A08_299R3_032.fsa	439.1	174	1236
B, 517	GM1198_A08_299R3_032.fsa	440	258	1802
B, 518	GM1198_A08_299R3_032.fsa	440.926	1	1
B, 519	GM1198_A08_299R3_032.fsa	442.224	734	5792
B, 520	GM1198_A08_299R3_032.fsa	444.171	20	42
B, 521	GM1198_A08_299R3_032.fsa	445.099	62	187
B, 522	GM1198_A08_299R3_032.fsa	448.071	2347	34017
B, 523	GM1198_A08_299R3_032.fsa	449.001	1911	26325
B, 524	GM1198_A08_299R3_032.fsa	451.141	448	3154
B, 525	GM1198_A08_299R3_032.fsa	452.072	121	413
B, 526	GM1198_A08_299R3_032.fsa	454.028	120	562
B, 527	GM1198_A08_299R3_032.fsa	454.96	125	599
B, 528	GM1198_A08_299R3_032.fsa	455.892	42	192
B, 529	GM1198_A08_299R3_032.fsa	457.012	244	819
B, 530	GM1198_A08_299R3_032.fsa	457.852	19	37
B, 531	GM1198_A08_299R3_032.fsa	458.879	4571	38597
B, 532	GM1198_A08_299R3_032.fsa	460.365	29421	222178
B, 533	GM1198_A08_299R3_032.fsa	461.37	28396	445741
B, 534	GM1198_A08_299R3_032.fsa	462.284	29421	256785
B, 535	GM1198_A08_299R3_032.fsa	463.839	1	1
B, 536	GM1198_A08_299R3_032.fsa	465.486	8	13
B, 537	GM1198_A08_299R3_032.fsa	466.127	5	9
B, 538	GM1198_A08_299R3_032.fsa	467.134	2	4
B, 539	GM1198_A08_299R3_032.fsa	467.776	7	17
B, 540	GM1198_A08_299R3_032.fsa	468.509	7	32
B, 541	GM1198_A08_299R3_032.fsa	469.243	7	17
B, 542	GM1198_A08_299R3_032.fsa	469.701	3	4
B, 543	GM1198_A08_299R3_032.fsa	470.618	7	11
B, 544	GM1198_A08_299R3_032.fsa	471.169	7	18
B, 545	GM1198_A08_299R3_032.fsa	471.72	13	32
B, 546	GM1198_A08_299R3_032.fsa	472.455	7	26
B, 547	GM1198_A08_299R3_032.fsa	474.017	15	62
B, 548	GM1198_A08_299R3_032.fsa	474.476	19	89
B, 549	GM1198_A08_299R3_032.fsa	475.304	22	103
B, 550	GM1198_A08_299R3_032.fsa	476.04	13	57
B, 551	GM1198_A08_299R3_032.fsa	476.868	7	22
B, 552	GM1198_A08_299R3_032.fsa	477.697	4	13
B, 553	GM1198_A08_299R3_032.fsa	478.618	10	18
B, 554	GM1198_A08_299R3_032.fsa	479.355	14	46
B, 555	GM1198_A08_299R3_032.fsa	479.908	17	82
B, 556	GM1198_A08_299R3_032.fsa	481.688	12	48
B, 557	GM1198_A08_299R3_032.fsa	482.064	11	26
B, 558	GM1198_A08_299R3_032.fsa	482.534	10	30
B, 559	GM1198_A08_299R3_032.fsa	484.039	4	8
B, 560	GM1198_A08_299R3_032.fsa	484.51	7	18
B, 561	GM1198_A08_299R3_032.fsa	484.886	5	12
B, 562	GM1198_A08_299R3_032.fsa	485.64	13	33
B, 563	GM1198_A08_299R3_032.fsa	486.395	3	9
B, 564	GM1198_A08_299R3_032.fsa	487.34	11	20
B, 565	GM1198_A08_299R3_032.fsa	487.812	10	32
B, 566	GM1198_A08_299R3_032.fsa	488.475	11	48
B, 567	GM1198_A08_299R3_032.fsa	489.043	11	33
B, 568	GM1198_A08_299R3_032.fsa	489.421	10	21
B, 569	GM1198_A08_299R3_032.fsa	490.369	15	68
B, 570	GM1198_A08_299R3_032.fsa	491.223	8	23
B, 571	GM1198_A08_299R3_032.fsa	491.698	12	40
B, 572	GM1198_A08_299R3_032.fsa	493.409	12	41
B, 573	GM1198_A08_299R3_032.fsa	494.266	11	35
B, 574	GM1198_A08_299R3_032.fsa	494.742	11	41
B, 575	GM1198_A08_299R3_032.fsa	495.41	6	15
B, 576	GM1198_A08_299R3_032.fsa	496.269	15	38
B, 577	GM1198_A08_299R3_032.fsa	497.033	9	30
B, 578	GM1198_A08_299R3_032.fsa	497.606	7	26
B, 579	GM1198_A08_299R3_032.fsa	497.989	4	8
B, 580	GM1198_A08_299R3_032.fsa	498.467	5	20
B, 581	GM1198_A08_299R3_032.fsa	499.137	13	24
B, 582	GM1198_A08_299R3_032.fsa	499.617	11	33
B, 583	GM1198_A08_299R3_032.fsa	500.283	6	18
B, 584	GM1198_A08_299R3_032.fsa	500.755	10	35
B, 585	GM1198_A08_299R3_032.fsa	501.511	13	46
B, 586	GM1198_A08_299R3_032.fsa	501.89	14	40
B, 587	GM1198_A08_299R3_032.fsa	503.028	9	29
B, 588	GM1198_A08_299R3_032.fsa	503.693	11	45
B, 589	GM1198_A08_299R3_032.fsa	504.169	12	51
B, 590	GM1198_A08_299R3_032.fsa	504.741	15	61
B, 591	GM1198_A08_299R3_032.fsa	505.887	14	36
B, 592	GM1198_A08_299R3_032.fsa	506.652	9	17
B, 593	GM1198_A08_299R3_032.fsa	507.228	9	32
B, 594	GM1198_A08_299R3_032.fsa	508.573	10	35
B, 595	GM1198_A08_299R3_032.fsa	509.151	12	19
B, 596	GM1198_A08_299R3_032.fsa	509.634	8	34
B, 597	GM1198_A08_299R3_032.fsa	510.89	12	32
B, 598	GM1198_A08_299R3_032.fsa	512.053	9	37
B, 599	GM1198_A08_299R3_032.fsa	513.22	12	29
B, 600	GM1198_A08_299R3_032.fsa	513.903	12	67
B, 601	GM1198_A08_299R3_032.fsa	514.898	10	57
B, 602	GM1198_A08_299R3_032.fsa	515.597	5	13
B, 603	GM1198_A08_299R3_032.fsa	515.996	6	12
B, 604	GM1198_A08_299R3_032.fsa	516.796	7	20
B, 605	GM1198_A08_299R3_032.fsa	517.996	4	11
B, 606	GM1198_A08_299R3_032.fsa	519.298	7	12
B, 607	GM1198_A08_299R3_032.fsa	519.699	3	6
B, 608	GM1198_A08_299R3_032.fsa	521.947	46	357
B, 609	GM1198_A08_299R3_032.fsa	522.628	55	477
B, 610	GM1198_A08_299R3_032.fsa	523.601	56	397
B, 611	GM1198_A08_299R3_032.fsa	524.184	34	161
B, 612	GM1198_A08_299R3_032.fsa	525.74	4	10
B, 613	GM1198_A08_299R3_032.fsa	527.877	22	130
B, 614	GM1198_A08_299R3_032.fsa	529.237	18	94
B, 615	GM1198_A08_299R3_032.fsa	530.402	8	37
B, 616	GM1198_A08_299R3_032.fsa	530.887	9	34
B, 617	GM1198_A08_299R3_032.fsa	532.149	9	19
B, 618	GM1198_A08_299R3_032.fsa	532.634	7	36
B, 619	GM1198_A08_299R3_032.fsa	534.088	16	85
B, 620	GM1198_A08_299R3_032.fsa	534.67	11	33
B, 621	GM1198_A08_299R3_032.fsa	535.252	6	24
B, 622	GM1198_A08_299R3_032.fsa	535.834	8	23
B, 623	GM1198_A08_299R3_032.fsa	536.318	5	16
B, 624	GM1198_A08_299R3_032.fsa	536.803	7	19
B, 625	GM1198_A08_299R3_032.fsa	537.966	8	26
B, 626	GM1198_A08_299R3_032.fsa	539.516	30	160
B, 627	GM1198_A08_299R3_032.fsa	540.099	19	108
B, 628	GM1198_A08_299R3_032.fsa	541.188	21	161
B, 629	GM1198_A08_299R3_032.fsa	541.683	25	130
B, 630	GM1198_A08_299R3_032.fsa	542.378	18	120
B, 631	GM1198_A08_299R3_032.fsa	543.172	7	17
B, 632	GM1198_A08_299R3_032.fsa	543.869	10	47
B, 633	GM1198_A08_299R3_032.fsa	545.463	10	33
B, 634	GM1198_A08_299R3_032.fsa	546.162	8	16
B, 635	GM1198_A08_299R3_032.fsa	547.061	9	26
B, 636	GM1198_A08_299R3_032.fsa	548.664	12	28
B, 637	GM1198_A08_299R3_032.fsa	549.065	6	22
B, 638	GM1198_A08_299R3_032.fsa	549.466	8	24
B, 639	GM1198_A08_299R3_032.fsa	550.17	16	71
B, 640	GM1198_A08_299R3_032.fsa	551.478	13	36
B, 641	GM1198_A08_299R3_032.fsa	551.982	14	30
B, 642	GM1198_A08_299R3_032.fsa	552.386	10	23
B, 643	GM1198_A08_299R3_032.fsa	552.789	6	18
B, 644	GM1198_A08_299R3_032.fsa	553.294	8	26
B, 645	GM1198_A08_299R3_032.fsa	553.901	12	35
B, 646	GM1198_A08_299R3_032.fsa	554.407	13	47
B, 647	GM1198_A08_299R3_032.fsa	555.319	11	34
B, 648	GM1198_A08_299R3_032.fsa	556.13	13	14
B, 649	GM1198_A08_299R3_032.fsa	556.638	5	21
B, 650	GM1198_A08_299R3_032.fsa	557.35	7	11
B, 651	GM1198_A08_299R3_032.fsa	557.859	5	17
B, 652	GM1198_A08_299R3_032.fsa	558.775	11	24
B, 653	GM1198_A08_299R3_032.fsa	560.102	20	116
B, 654	GM1198_A08_299R3_032.fsa	561.331	11	69
B, 655	GM1198_A08_299R3_032.fsa	562.664	8	21
B, 656	GM1198_A08_299R3_032.fsa	563.794	6	13
B, 657	GM1198_A08_299R3_032.fsa	564.926	13	49
B, 658	GM1198_A08_299R3_032.fsa	566.369	21	41
B, 659	GM1198_A08_299R3_032.fsa	566.782	4	16
B, 660	GM1198_A08_299R3_032.fsa	567.918	11	41
B, 661	GM1198_A08_299R3_032.fsa	568.435	10	40
B, 662	GM1198_A08_299R3_032.fsa	568.952	10	38
B, 663	GM1198_A08_299R3_032.fsa	569.47	13	29
B, 664	GM1198_A08_299R3_032.fsa	569.884	11	20
B, 665	GM1198_A08_299R3_032.fsa	570.61	7	22
B, 666	GM1198_A08_299R3_032.fsa	571.855	12	48
B, 667	GM1198_A08_299R3_032.fsa	572.375	10	35
B, 668	GM1198_A08_299R3_032.fsa	574.248	18	81
B, 669	GM1198_A08_299R3_032.fsa	575.395	10	34
B, 670	GM1198_A08_299R3_032.fsa	576.126	10	31
B, 671	GM1198_A08_299R3_032.fsa	577.904	13	26
B, 672	GM1198_A08_299R3_032.fsa	578.427	6	22
B, 673	GM1198_A08_299R3_032.fsa	579.056	11	36
B, 674	GM1198_A08_299R3_032.fsa	580.21	25	175
B, 675	GM1198_A08_299R3_032.fsa	581.782	17	61
B, 676	GM1198_A08_299R3_032.fsa	583.883	6	18
B, 677	GM1198_A08_299R3_032.fsa	585.461	12	37
B, 678	GM1198_A08_299R3_032.fsa	585.988	11	48
B, 679	GM1198_A08_299R3_032.fsa	586.937	19	94
B, 680	GM1198_A08_299R3_032.fsa	587.464	10	38
B, 681	GM1198_A08_299R3_032.fsa	588.52	9	40
B, 682	GM1198_A08_299R3_032.fsa	590.107	13	18
B, 683	GM1198_A08_299R3_032.fsa	591.484	17	71
B, 684	GM1198_A08_299R3_032.fsa	592.12	12	62
B, 685	GM1198_A08_299R3_032.fsa	593.287	10	23
B, 686	GM1198_A08_299R3_032.fsa	593.818	13	50
B, 687	GM1198_A08_299R3_032.fsa	594.668	10	20
B, 688	GM1198_A08_299R3_032.fsa	596.158	137	1218
B, 689	GM1198_A08_299R3_032.fsa	596.798	127	1385
B, 690	GM1198_A08_299R3_032.fsa	598.931	6	23
B, 691	GM1198_A08_299R3_032.fsa	599.786	18	82
B, 692	GM1198_A08_299R3_032.fsa	601.905	5	13
B, 693	GM1198_A08_299R3_032.fsa	603.915	15	98
B, 694	GM1198_A08_299R3_032.fsa	605.291	14	61
B, 695	GM1198_A08_299R3_032.fsa	605.926	12	52
B, 696	GM1198_A08_299R3_032.fsa	606.984	9	27
B, 697	GM1198_A08_299R3_032.fsa	607.831	4	12
B, 698	GM1198_A08_299R3_032.fsa	609.312	8	15
B, 699	GM1198_A08_299R3_032.fsa	610.37	9	27
B, 700	GM1198_A08_299R3_032.fsa	612.169	17	45
B, 701	GM1198_A08_299R3_032.fsa	612.698	8	32
B, 702	GM1198_A08_299R3_032.fsa	613.757	6	18
B, 703	GM1198_A08_299R3_032.fsa	614.391	10	36
B, 704	GM1198_A08_299R3_032.fsa	615.661	8	24
B, 705	GM1198_A08_299R3_032.fsa	616.508	7	30
B, 706	GM1198_A08_299R3_032.fsa	617.355	16	53
B, 707	GM1198_A08_299R3_032.fsa	619.259	9	40
B, 708	GM1198_A08_299R3_032.fsa	619.788	12	30
B, 709	GM1198_A08_299R3_032.fsa	620.529	6	28
B, 710	GM1198_A08_299R3_032.fsa	621.164	13	24
B, 711	GM1198_A08_299R3_032.fsa	621.693	10	16
B, 712	GM1198_A08_299R3_032.fsa	622.222	7	24
B, 713	GM1198_A08_299R3_032.fsa	622.857	9	41
B, 714	GM1198_A08_299R3_032.fsa	624.021	9	45
B, 715	GM1198_A08_299R3_032.fsa	624.868	10	28
B, 716	GM1198_A08_299R3_032.fsa	625.397	10	39
B, 717	GM1198_A08_299R3_032.fsa	626.032	10	31
B, 718	GM1198_A08_299R3_032.fsa	626.455	5	14
B, 719	GM1198_A08_299R3_032.fsa	626.984	11	49
B, 720	GM1198_A08_299R3_032.fsa	628.466	9	26
B, 721	GM1198_A08_299R3_032.fsa	628.995	9	28
B, 722	GM1198_A08_299R3_032.fsa	629.524	9	37
B, 723	GM1198_A08_299R3_032.fsa	630.053	9	26
B, 724	GM1198_A08_299R3_032.fsa	630.476	6	23
B, 725	GM1198_A08_299R3_032.fsa	631.111	16	37
B, 726	GM1198_A08_299R3_032.fsa	631.958	13	54
B, 727	GM1198_A08_299R3_032.fsa	632.804	8	30
B, 728	GM1198_A08_299R3_032.fsa	633.968	14	55
B, 729	GM1198_A08_299R3_032.fsa	635.556	11	38
B, 730	GM1198_A08_299R3_032.fsa	636.191	11	28
B, 731	GM1198_A08_299R3_032.fsa	636.931	13	17
B, 732	GM1198_A08_299R3_032.fsa	637.46	11	52
B, 733	GM1198_A08_299R3_032.fsa	638.307	12	25
B, 734	GM1198_A08_299R3_032.fsa	638.836	7	21
B, 735	GM1198_A08_299R3_032.fsa	639.365	9	21
B, 736	GM1198_A08_299R3_032.fsa	640.212	4	9
B, 737	GM1198_A08_299R3_032.fsa	640.741	8	17
B, 738	GM1198_A08_299R3_032.fsa	641.905	7	28
B, 739	GM1198_A08_299R3_032.fsa	642.54	9	32
B, 740	GM1198_A08_299R3_032.fsa	644.55	13	40
B, 741	GM1198_A08_299R3_032.fsa	645.714	15	62
B, 742	GM1198_A08_299R3_032.fsa	646.243	9	46
B, 743	GM1198_A08_299R3_032.fsa	647.09	10	37
B, 744	GM1198_A08_299R3_032.fsa	647.831	12	51
B, 745	GM1198_A08_299R3_032.fsa	648.254	9	16
B, 746	GM1198_A08_299R3_032.fsa	648.889	14	32
B, 747	GM1198_A08_299R3_032.fsa	650.053	14	36
B, 748	GM1198_A08_299R3_032.fsa	650.582	13	22
B, 749	GM1198_A08_299R3_032.fsa	651.005	6	16
B, 750	GM1198_A08_299R3_032.fsa	651.746	15	28
B, 751	GM1198_A08_299R3_032.fsa	653.333	13	60
B, 752	GM1198_A08_299R3_032.fsa	653.862	12	32
B, 753	GM1198_A08_299R3_032.fsa	654.391	9	20
B, 754	GM1198_A08_299R3_032.fsa	654.921	13	46
B, 755	GM1198_A08_299R3_032.fsa	656.085	15	59
B, 756	GM1198_A08_299R3_032.fsa	657.143	10	41
B, 757	GM1198_A08_299R3_032.fsa	657.884	11	37
B, 758	GM1198_A08_299R3_032.fsa	658.519	9	24
B, 759	GM1198_A08_299R3_032.fsa	658.942	8	22
B, 760	GM1198_A08_299R3_032.fsa	659.683	13	18
B, 761	GM1198_A08_299R3_032.fsa	660.529	6	26
B, 762	GM1198_A08_299R3_032.fsa	661.376	12	48
B, 763	GM1198_A08_299R3_032.fsa	662.011	5	13
B, 764	GM1198_A08_299R3_032.fsa	662.54	6	23
B, 765	GM1198_A08_299R3_032.fsa	663.069	8	29
B, 766	GM1198_A08_299R3_032.fsa	663.809	10	29
B, 767	GM1198_A08_299R3_032.fsa	664.339	10	18
B, 768	GM1198_A08_299R3_032.fsa	665.185	12	36
B, 769	GM1198_A08_299R3_032.fsa	665.926	5	19
B, 770	GM1198_A08_299R3_032.fsa	666.349	4	12
B, 771	GM1198_A08_299R3_032.fsa	666.773	9	24
B, 772	GM1198_A08_299R3_032.fsa	667.407	8	22
B, 773	GM1198_A08_299R3_032.fsa	667.831	10	26
B, 774	GM1198_A08_299R3_032.fsa	668.36	11	41
B, 775	GM1198_A08_299R3_032.fsa	669.101	7	21
B, 776	GM1198_A08_299R3_032.fsa	669.841	10	38
B, 777	GM1198_A08_299R3_032.fsa	671.111	11	35
B, 778	GM1198_A08_299R3_032.fsa	672.169	9	20
B, 779	GM1198_A08_299R3_032.fsa	673.651	11	50
B, 780	GM1198_A08_299R3_032.fsa	674.709	6	16
B, 781	GM1198_A08_299R3_032.fsa	675.344	9	23
B, 782	GM1198_A08_299R3_032.fsa	676.085	6	12
B, 783	GM1198_A08_299R3_032.fsa	676.825	15	44
B, 784	GM1198_A08_299R3_032.fsa	678.095	10	35
B, 785	GM1198_A08_299R3_032.fsa	678.624	9	27
B, 786	GM1198_A08_299R3_032.fsa	679.048	9	30
G, 1	GM1198_A08_299R3_032.fsa	460.731	13320	148906
G, 2	GM1198_A08_299R3_032.fsa	461.827	12560	126932
Y, 1	GM1198_A08_299R3_032.fsa	460.457	8514	28597
Y, 2	GM1198_A08_299R3_032.fsa	461.37	8515	79438
Y, 3	GM1198_A08_299R3_032.fsa	462.284	9067	59574
R, 1	GM1198_A08_299R3_032.fsa	460.731	11553	58937
R, 2	GM1198_A08_299R3_032.fsa	461.827	3688	14119
O, 1	GM1198_A08_299R3_032.fsa	20	7279	69720
O, 2	GM1198_A08_299R3_032.fsa	40	6599	45745
O, 3	GM1198_A08_299R3_032.fsa	60	13188	65800
O, 4	GM1198_A08_299R3_032.fsa	80	8472	45260
O, 5	GM1198_A08_299R3_032.fsa	100	14024	69095
O, 6	GM1198_A08_299R3_032.fsa	114	16310	78771
O, 7	GM1198_A08_299R3_032.fsa	120	12798	63906
O, 8	GM1198_A08_299R3_032.fsa	140	10998	51605
O, 9	GM1198_A08_299R3_032.fsa	160	11706	57564
O, 10	GM1198_A08_299R3_032.fsa	180	15021	70595
O, 11	GM1198_A08_299R3_032.fsa	200	11825	58270
O, 12	GM1198_A08_299R3_032.fsa	214	12206	60183
O, 13	GM1198_A08_299R3_032.fsa	220	9803	50596
O, 14	GM1198_A08_299R3_032.fsa	240	14584	75740
O, 15	GM1198_A08_299R3_032.fsa	250	6604	36561
O, 16	GM1198_A08_299R3_032.fsa	260	10653	59579
O, 17	GM1198_A08_299R3_032.fsa	280	11258	67287
O, 18	GM1198_A08_299R3_032.fsa	300	11072	70041
O, 19	GM1198_A08_299R3_032.fsa	314	7022	45784
O, 20	GM1198_A08_299R3_032.fsa	320	7631	51891
O, 21	GM1198_A08_299R3_032.fsa	340	9236	65921
O, 22	GM1198_A08_299R3_032.fsa	360	7358	55083
O, 23	GM1198_A08_299R3_032.fsa	380	5102	39996
O, 24	GM1198_A08_299R3_032.fsa	400	6925	57208
O, 25	GM1198_A08_299R3_032.fsa	414	6524	54774
O, 26	GM1198_A08_299R3_032.fsa	420	6124	51688
O, 27	GM1198_A08_299R3_032.fsa	440	7439	64354
O, 28	GM1198_A08_299R3_032.fsa	460	6589	87499
O, 29	GM1198_A08_299R3_032.fsa	461.827	1269	8654
O, 30	GM1198_A08_299R3_032.fsa	480	7447	70982
O, 31	GM1198_A08_299R3_032.fsa	500	3338	32353
O, 32	GM1198_A08_299R3_032.fsa	514	3674	35706
O, 33	GM1198_A08_299R3_032.fsa	520	8111	79243
O, 34	GM1198_A08_299R3_032.fsa	540	6630	66052
O, 35	GM1198_A08_299R3_032.fsa	560	4304	44026
O, 36	GM1198_A08_299R3_032.fsa	580	6519	67388
O, 37	GM1198_A08_299R3_032.fsa	600	4375	43983

## Sheet: 299R4
Dye/Sample Peak	Sample File Name	Size	Height	Area in Point
B, 1	GM1198_A09_299R4_040.fsa		11	38
B, 2	GM1198_A09_299R4_040.fsa		10	46
B, 3	GM1198_A09_299R4_040.fsa		14	62
B, 4	GM1198_A09_299R4_040.fsa		7	36
B, 5	GM1198_A09_299R4_040.fsa		10	51
B, 6	GM1198_A09_299R4_040.fsa		8	29
B, 7	GM1198_A09_299R4_040.fsa		8	27
B, 8	GM1198_A09_299R4_040.fsa		16	35
B, 9	GM1198_A09_299R4_040.fsa		12	37
B, 10	GM1198_A09_299R4_040.fsa		17	30
B, 11	GM1198_A09_299R4_040.fsa		10	25
B, 12	GM1198_A09_299R4_040.fsa		11	23
B, 13	GM1198_A09_299R4_040.fsa		13	26
B, 14	GM1198_A09_299R4_040.fsa		9	45
B, 15	GM1198_A09_299R4_040.fsa		14	54
B, 16	GM1198_A09_299R4_040.fsa		16	110
B, 17	GM1198_A09_299R4_040.fsa		16	69
B, 18	GM1198_A09_299R4_040.fsa		13	48
B, 19	GM1198_A09_299R4_040.fsa		9	34
B, 20	GM1198_A09_299R4_040.fsa		12	60
B, 21	GM1198_A09_299R4_040.fsa		15	50
B, 22	GM1198_A09_299R4_040.fsa		8	28
B, 23	GM1198_A09_299R4_040.fsa		12	60
B, 24	GM1198_A09_299R4_040.fsa		11	34
B, 25	GM1198_A09_299R4_040.fsa		16	39
B, 26	GM1198_A09_299R4_040.fsa		11	45
B, 27	GM1198_A09_299R4_040.fsa		7	17
B, 28	GM1198_A09_299R4_040.fsa		11	39
B, 29	GM1198_A09_299R4_040.fsa		7	26
B, 30	GM1198_A09_299R4_040.fsa		15	28
B, 31	GM1198_A09_299R4_040.fsa		10	26
B, 32	GM1198_A09_299R4_040.fsa		10	31
B, 33	GM1198_A09_299R4_040.fsa		9	24
B, 34	GM1198_A09_299R4_040.fsa		11	29
B, 35	GM1198_A09_299R4_040.fsa		9	23
B, 36	GM1198_A09_299R4_040.fsa		8	35
B, 37	GM1198_A09_299R4_040.fsa		18	51
B, 38	GM1198_A09_299R4_040.fsa		9	36
B, 39	GM1198_A09_299R4_040.fsa		13	82
B, 40	GM1198_A09_299R4_040.fsa		9	18
B, 41	GM1198_A09_299R4_040.fsa		14	86
B, 42	GM1198_A09_299R4_040.fsa		19	54
B, 43	GM1198_A09_299R4_040.fsa		15	73
B, 44	GM1198_A09_299R4_040.fsa		12	37
B, 45	GM1198_A09_299R4_040.fsa		10	33
B, 46	GM1198_A09_299R4_040.fsa		239	1418
B, 47	GM1198_A09_299R4_040.fsa		103	638
B, 48	GM1198_A09_299R4_040.fsa		12	36
B, 49	GM1198_A09_299R4_040.fsa		14	29
B, 50	GM1198_A09_299R4_040.fsa		9	20
B, 51	GM1198_A09_299R4_040.fsa		13	50
B, 52	GM1198_A09_299R4_040.fsa		12	34
B, 53	GM1198_A09_299R4_040.fsa		7	27
B, 54	GM1198_A09_299R4_040.fsa		15	32
B, 55	GM1198_A09_299R4_040.fsa		10	38
B, 56	GM1198_A09_299R4_040.fsa		7	23
B, 57	GM1198_A09_299R4_040.fsa		13	34
B, 58	GM1198_A09_299R4_040.fsa		10	28
B, 59	GM1198_A09_299R4_040.fsa		12	38
B, 60	GM1198_A09_299R4_040.fsa		10	38
B, 61	GM1198_A09_299R4_040.fsa		10	20
B, 62	GM1198_A09_299R4_040.fsa		6	21
B, 63	GM1198_A09_299R4_040.fsa		14	47
B, 64	GM1198_A09_299R4_040.fsa		13	38
B, 65	GM1198_A09_299R4_040.fsa		10	39
B, 66	GM1198_A09_299R4_040.fsa		6	30
B, 67	GM1198_A09_299R4_040.fsa		12	27
B, 68	GM1198_A09_299R4_040.fsa		12	36
B, 69	GM1198_A09_299R4_040.fsa		7	28
B, 70	GM1198_A09_299R4_040.fsa		5	13
B, 71	GM1198_A09_299R4_040.fsa		3	6
B, 72	GM1198_A09_299R4_040.fsa		10	31
B, 73	GM1198_A09_299R4_040.fsa		40	230
B, 74	GM1198_A09_299R4_040.fsa		41	187
B, 75	GM1198_A09_299R4_040.fsa		36	180
B, 76	GM1198_A09_299R4_040.fsa		20	62
B, 77	GM1198_A09_299R4_040.fsa		7	9
B, 78	GM1198_A09_299R4_040.fsa		5	9
B, 79	GM1198_A09_299R4_040.fsa		17	93
B, 80	GM1198_A09_299R4_040.fsa		15	55
B, 81	GM1198_A09_299R4_040.fsa		18	82
B, 82	GM1198_A09_299R4_040.fsa		4	4
B, 83	GM1198_A09_299R4_040.fsa		6	14
B, 84	GM1198_A09_299R4_040.fsa		4	9
B, 85	GM1198_A09_299R4_040.fsa		48	449
B, 86	GM1198_A09_299R4_040.fsa		17	56
B, 87	GM1198_A09_299R4_040.fsa		3	5
B, 88	GM1198_A09_299R4_040.fsa		8	41
B, 89	GM1198_A09_299R4_040.fsa		29	153
B, 90	GM1198_A09_299R4_040.fsa		18	88
B, 91	GM1198_A09_299R4_040.fsa		26	100
B, 92	GM1198_A09_299R4_040.fsa		3	5
B, 93	GM1198_A09_299R4_040.fsa		18	50
B, 94	GM1198_A09_299R4_040.fsa		7	12
B, 95	GM1198_A09_299R4_040.fsa		8	23
B, 96	GM1198_A09_299R4_040.fsa		11	34
B, 97	GM1198_A09_299R4_040.fsa		23	119
B, 98	GM1198_A09_299R4_040.fsa		19	123
B, 99	GM1198_A09_299R4_040.fsa		12	49
B, 100	GM1198_A09_299R4_040.fsa		12	71
B, 101	GM1198_A09_299R4_040.fsa		15	44
B, 102	GM1198_A09_299R4_040.fsa		7	22
B, 103	GM1198_A09_299R4_040.fsa		30	170
B, 104	GM1198_A09_299R4_040.fsa		10	25
B, 105	GM1198_A09_299R4_040.fsa		7	21
B, 106	GM1198_A09_299R4_040.fsa		7	14
B, 107	GM1198_A09_299R4_040.fsa		463	3399
B, 108	GM1198_A09_299R4_040.fsa		192	1144
B, 109	GM1198_A09_299R4_040.fsa		273	1963
B, 110	GM1198_A09_299R4_040.fsa		406	2383
B, 111	GM1198_A09_299R4_040.fsa		213	1255
B, 112	GM1198_A09_299R4_040.fsa		4	8
B, 113	GM1198_A09_299R4_040.fsa		25	98
B, 114	GM1198_A09_299R4_040.fsa	0.8824	107	647
B, 115	GM1198_A09_299R4_040.fsa	3.0882	107	801
B, 116	GM1198_A09_299R4_040.fsa	4.5588	27	161
B, 117	GM1198_A09_299R4_040.fsa	5.8824	28	113
B, 118	GM1198_A09_299R4_040.fsa	7.3529	10	20
B, 119	GM1198_A09_299R4_040.fsa	8.3824	3	5
B, 120	GM1198_A09_299R4_040.fsa	10.2941	27	130
B, 121	GM1198_A09_299R4_040.fsa	11.6177	67	465
B, 122	GM1198_A09_299R4_040.fsa	12.9412	147	797
B, 123	GM1198_A09_299R4_040.fsa	14.4118	52	347
B, 124	GM1198_A09_299R4_040.fsa	16.9118	70	281
B, 125	GM1198_A09_299R4_040.fsa	18.5294	122	556
B, 126	GM1198_A09_299R4_040.fsa	20.1705	944	4942
B, 127	GM1198_A09_299R4_040.fsa	22.0193	525	3266
B, 128	GM1198_A09_299R4_040.fsa	23.1715	497	2844
B, 129	GM1198_A09_299R4_040.fsa	24.3051	93	684
B, 130	GM1198_A09_299R4_040.fsa	26.984	238	1082
B, 131	GM1198_A09_299R4_040.fsa	28.8143	786	4183
B, 132	GM1198_A09_299R4_040.fsa	30.5965	260	1554
B, 133	GM1198_A09_299R4_040.fsa	31.6146	461	2504
B, 134	GM1198_A09_299R4_040.fsa	33.0426	542	2684
B, 135	GM1198_A09_299R4_040.fsa	34.8538	134	731
B, 136	GM1198_A09_299R4_040.fsa	35.9438	357	2191
B, 137	GM1198_A09_299R4_040.fsa	37.1483	211	1099
B, 138	GM1198_A09_299R4_040.fsa	38.849	199	976
B, 139	GM1198_A09_299R4_040.fsa	40.5805	242	1233
B, 140	GM1198_A09_299R4_040.fsa	41.3879	44	186
B, 141	GM1198_A09_299R4_040.fsa	42.4171	29	93
B, 142	GM1198_A09_299R4_040.fsa	43.5494	201	1047
B, 143	GM1198_A09_299R4_040.fsa	44.6701	795	4466
B, 144	GM1198_A09_299R4_040.fsa	46.3302	574	3023
B, 145	GM1198_A09_299R4_040.fsa	48.0742	23	89
B, 146	GM1198_A09_299R4_040.fsa	48.8289	8	11
B, 147	GM1198_A09_299R4_040.fsa	50.0049	129	925
B, 148	GM1198_A09_299R4_040.fsa	51.3795	262	2239
B, 149	GM1198_A09_299R4_040.fsa	54.6966	701	7827
B, 150	GM1198_A09_299R4_040.fsa	56.6239	806	2324
B, 151	GM1198_A09_299R4_040.fsa	57.5264	935	3278
B, 152	GM1198_A09_299R4_040.fsa	58.2239	441	1538
B, 153	GM1198_A09_299R4_040.fsa	59.1151	1618	6278
B, 154	GM1198_A09_299R4_040.fsa	60.5435	101	319
B, 155	GM1198_A09_299R4_040.fsa	61.6289	1330	5592
B, 156	GM1198_A09_299R4_040.fsa	62.8205	35	102
B, 157	GM1198_A09_299R4_040.fsa	64.0099	153	587
B, 158	GM1198_A09_299R4_040.fsa	65.3046	819	3684
B, 159	GM1198_A09_299R4_040.fsa	66.489	195	811
B, 160	GM1198_A09_299R4_040.fsa	67.4564	107	415
B, 161	GM1198_A09_299R4_040.fsa	68.7438	667	3089
B, 162	GM1198_A09_299R4_040.fsa	69.9215	1725	8346
B, 163	GM1198_A09_299R4_040.fsa	71.3105	139	614
B, 164	GM1198_A09_299R4_040.fsa	72.2702	2639	12710
B, 165	GM1198_A09_299R4_040.fsa	73.4412	821	3912
B, 166	GM1198_A09_299R4_040.fsa	74.8222	85	258
B, 167	GM1198_A09_299R4_040.fsa	75.9883	2171	9950
B, 168	GM1198_A09_299R4_040.fsa	77.1523	558	2419
B, 169	GM1198_A09_299R4_040.fsa	78.4195	1655	7466
B, 170	GM1198_A09_299R4_040.fsa	79.5789	581	2651
B, 171	GM1198_A09_299R4_040.fsa	80.8124	231	942
B, 172	GM1198_A09_299R4_040.fsa	81.9271	2614	12068
B, 173	GM1198_A09_299R4_040.fsa	82.9382	484	2122
B, 174	GM1198_A09_299R4_040.fsa	84.1487	1117	4946
B, 175	GM1198_A09_299R4_040.fsa	85.2556	976	4315
B, 176	GM1198_A09_299R4_040.fsa	86.4602	427	1850
B, 177	GM1198_A09_299R4_040.fsa	87.1614	170	687
B, 178	GM1198_A09_299R4_040.fsa	88.461	1693	7575
B, 179	GM1198_A09_299R4_040.fsa	89.4583	216	929
B, 180	GM1198_A09_299R4_040.fsa	91.2481	759	4254
B, 181	GM1198_A09_299R4_040.fsa	92.0414	944	4751
B, 182	GM1198_A09_299R4_040.fsa	93.4265	453	2151
B, 183	GM1198_A09_299R4_040.fsa	94.512	451	2009
B, 184	GM1198_A09_299R4_040.fsa	95.7916	170	706
B, 185	GM1198_A09_299R4_040.fsa	96.7736	133	640
B, 186	GM1198_A09_299R4_040.fsa	97.6557	1551	7240
B, 187	GM1198_A09_299R4_040.fsa	98.8293	862	4075
B, 188	GM1198_A09_299R4_040.fsa	100.603	269	1187
B, 189	GM1198_A09_299R4_040.fsa	101.405	4	11
B, 190	GM1198_A09_299R4_040.fsa	102.205	83	387
B, 191	GM1198_A09_299R4_040.fsa	103.9	443	1969
B, 192	GM1198_A09_299R4_040.fsa	105.19	1507	6991
B, 193	GM1198_A09_299R4_040.fsa	106.377	868	4160
B, 194	GM1198_A09_299R4_040.fsa	107.757	226	999
B, 195	GM1198_A09_299R4_040.fsa	108.543	482	2383
B, 196	GM1198_A09_299R4_040.fsa	109.524	664	2985
B, 197	GM1198_A09_299R4_040.fsa	110.794	94	428
B, 198	GM1198_A09_299R4_040.fsa	111.769	84	321
B, 199	GM1198_A09_299R4_040.fsa	112.935	81	264
B, 200	GM1198_A09_299R4_040.fsa	113.903	605	2619
B, 201	GM1198_A09_299R4_040.fsa	114.945	213	943
B, 202	GM1198_A09_299R4_040.fsa	115.605	1146	5195
B, 203	GM1198_A09_299R4_040.fsa	116.732	1151	5150
B, 204	GM1198_A09_299R4_040.fsa	117.95	459	2121
B, 205	GM1198_A09_299R4_040.fsa	118.51	410	2007
B, 206	GM1198_A09_299R4_040.fsa	119.349	1854	8482
B, 207	GM1198_A09_299R4_040.fsa	120.37	24	92
B, 208	GM1198_A09_299R4_040.fsa	121.295	272	1209
B, 209	GM1198_A09_299R4_040.fsa	122.313	148	605
B, 210	GM1198_A09_299R4_040.fsa	123.423	353	1540
B, 211	GM1198_A09_299R4_040.fsa	124.441	831	3798
B, 212	GM1198_A09_299R4_040.fsa	125.366	551	2492
B, 213	GM1198_A09_299R4_040.fsa	126.384	187	805
B, 214	GM1198_A09_299R4_040.fsa	127.495	980	4119
B, 215	GM1198_A09_299R4_040.fsa	128.513	2029	9035
B, 216	GM1198_A09_299R4_040.fsa	129.624	315	1222
B, 217	GM1198_A09_299R4_040.fsa	130.457	116	394
B, 218	GM1198_A09_299R4_040.fsa	131.383	1453	6236
B, 219	GM1198_A09_299R4_040.fsa	132.402	263	972
B, 220	GM1198_A09_299R4_040.fsa	133.606	389	1650
B, 221	GM1198_A09_299R4_040.fsa	134.718	323	1380
B, 222	GM1198_A09_299R4_040.fsa	135.644	396	1740
B, 223	GM1198_A09_299R4_040.fsa	136.849	36	100
B, 224	GM1198_A09_299R4_040.fsa	137.775	908	4198
B, 225	GM1198_A09_299R4_040.fsa	138.61	503	2328
B, 226	GM1198_A09_299R4_040.fsa	139.444	399	1900
B, 227	GM1198_A09_299R4_040.fsa	140.569	472	2118
B, 228	GM1198_A09_299R4_040.fsa	141.517	421	1769
B, 229	GM1198_A09_299R4_040.fsa	142.654	440	1685
B, 230	GM1198_A09_299R4_040.fsa	143.697	2152	9320
B, 231	GM1198_A09_299R4_040.fsa	144.739	328	1310
B, 232	GM1198_A09_299R4_040.fsa	145.687	115	346
B, 233	GM1198_A09_299R4_040.fsa	146.54	860	3581
B, 234	GM1198_A09_299R4_040.fsa	147.678	677	2806
B, 235	GM1198_A09_299R4_040.fsa	148.815	2275	9864
B, 236	GM1198_A09_299R4_040.fsa	149.573	146	585
B, 237	GM1198_A09_299R4_040.fsa	150.806	1614	7392
B, 238	GM1198_A09_299R4_040.fsa	151.754	431	1799
B, 239	GM1198_A09_299R4_040.fsa	152.891	277	1154
B, 240	GM1198_A09_299R4_040.fsa	153.839	349	1710
B, 241	GM1198_A09_299R4_040.fsa	154.787	1476	6917
B, 242	GM1198_A09_299R4_040.fsa	155.734	341	1473
B, 243	GM1198_A09_299R4_040.fsa	156.872	740	3392
B, 244	GM1198_A09_299R4_040.fsa	157.82	613	2624
B, 245	GM1198_A09_299R4_040.fsa	158.957	685	3122
B, 246	GM1198_A09_299R4_040.fsa	159.905	1381	6267
B, 247	GM1198_A09_299R4_040.fsa	161.026	183	819
B, 248	GM1198_A09_299R4_040.fsa	161.959	1154	5162
B, 249	GM1198_A09_299R4_040.fsa	163.077	309	1295
B, 250	GM1198_A09_299R4_040.fsa	163.915	1122	4953
B, 251	GM1198_A09_299R4_040.fsa	165.031	251	1083
B, 252	GM1198_A09_299R4_040.fsa	165.96	1108	4907
B, 253	GM1198_A09_299R4_040.fsa	167.074	225	1034
B, 254	GM1198_A09_299R4_040.fsa	167.91	1091	4818
B, 255	GM1198_A09_299R4_040.fsa	169.022	215	905
B, 256	GM1198_A09_299R4_040.fsa	169.856	917	4032
B, 257	GM1198_A09_299R4_040.fsa	170.966	376	1588
B, 258	GM1198_A09_299R4_040.fsa	171.891	518	2180
B, 259	GM1198_A09_299R4_040.fsa	173	364	1469
B, 260	GM1198_A09_299R4_040.fsa	174.016	1975	8805
B, 261	GM1198_A09_299R4_040.fsa	174.938	702	3232
B, 262	GM1198_A09_299R4_040.fsa	175.768	297	1187
B, 263	GM1198_A09_299R4_040.fsa	176.781	269	1002
B, 264	GM1198_A09_299R4_040.fsa	177.794	2023	9036
B, 265	GM1198_A09_299R4_040.fsa	178.714	389	1674
B, 266	GM1198_A09_299R4_040.fsa	179.908	1340	5975
B, 267	GM1198_A09_299R4_040.fsa	181.014	648	3026
B, 268	GM1198_A09_299R4_040.fsa	182.212	728	3060
B, 269	GM1198_A09_299R4_040.fsa	183.225	3175	14732
B, 270	GM1198_A09_299R4_040.fsa	184.237	915	4117
B, 271	GM1198_A09_299R4_040.fsa	185.249	179	586
B, 272	GM1198_A09_299R4_040.fsa	186.26	3597	15879
B, 273	GM1198_A09_299R4_040.fsa	187.271	625	2501
B, 274	GM1198_A09_299R4_040.fsa	188.189	552	2074
B, 275	GM1198_A09_299R4_040.fsa	189.199	1347	5608
B, 276	GM1198_A09_299R4_040.fsa	190.208	3686	16675
B, 277	GM1198_A09_299R4_040.fsa	191.309	201	797
B, 278	GM1198_A09_299R4_040.fsa	192.134	961	4050
B, 279	GM1198_A09_299R4_040.fsa	193.142	780	3432
B, 280	GM1198_A09_299R4_040.fsa	194.149	390	1592
B, 281	GM1198_A09_299R4_040.fsa	195.339	49	159
B, 282	GM1198_A09_299R4_040.fsa	196.254	887	4001
B, 283	GM1198_A09_299R4_040.fsa	197.26	233	1095
B, 284	GM1198_A09_299R4_040.fsa	198.082	1474	6836
B, 285	GM1198_A09_299R4_040.fsa	198.996	827	3915
B, 286	GM1198_A09_299R4_040.fsa	199.909	299	1474
B, 287	GM1198_A09_299R4_040.fsa	200.911	91	291
B, 288	GM1198_A09_299R4_040.fsa	201.821	2747	13127
B, 289	GM1198_A09_299R4_040.fsa	203.005	100	368
B, 290	GM1198_A09_299R4_040.fsa	204.187	365	1696
B, 291	GM1198_A09_299R4_040.fsa	205.097	303	1312
B, 292	GM1198_A09_299R4_040.fsa	206.006	686	3123
B, 293	GM1198_A09_299R4_040.fsa	207.097	150	570
B, 294	GM1198_A09_299R4_040.fsa	208.006	528	2320
B, 295	GM1198_A09_299R4_040.fsa	209.097	694	3734
B, 296	GM1198_A09_299R4_040.fsa	210.55	343	1579
B, 297	GM1198_A09_299R4_040.fsa	211.64	203	1001
B, 298	GM1198_A09_299R4_040.fsa	212.73	203	887
B, 299	GM1198_A09_299R4_040.fsa	213.909	1684	8073
B, 300	GM1198_A09_299R4_040.fsa	215.002	313	1337
B, 301	GM1198_A09_299R4_040.fsa	216.003	258	1056
B, 302	GM1198_A09_299R4_040.fsa	217.003	357	1555
B, 303	GM1198_A09_299R4_040.fsa	218.003	195	746
B, 304	GM1198_A09_299R4_040.fsa	219.002	282	1305
B, 305	GM1198_A09_299R4_040.fsa	219.909	339	1692
B, 306	GM1198_A09_299R4_040.fsa	220.713	108	436
B, 307	GM1198_A09_299R4_040.fsa	221.693	1095	5171
B, 308	GM1198_A09_299R4_040.fsa	222.585	67	216
B, 309	GM1198_A09_299R4_040.fsa	223.565	325	1430
B, 310	GM1198_A09_299R4_040.fsa	224.546	580	2972
B, 311	GM1198_A09_299R4_040.fsa	225.617	296	1232
B, 312	GM1198_A09_299R4_040.fsa	226.776	1594	7783
B, 313	GM1198_A09_299R4_040.fsa	227.669	321	1429
B, 314	GM1198_A09_299R4_040.fsa	228.561	944	4546
B, 315	GM1198_A09_299R4_040.fsa	229.632	1113	5378
B, 316	GM1198_A09_299R4_040.fsa	230.704	152	877
B, 317	GM1198_A09_299R4_040.fsa	231.775	114	479
B, 318	GM1198_A09_299R4_040.fsa	232.847	1755	8789
B, 319	GM1198_A09_299R4_040.fsa	233.919	464	2183
B, 320	GM1198_A09_299R4_040.fsa	234.813	584	2936
B, 321	GM1198_A09_299R4_040.fsa	235.796	193	868
B, 322	GM1198_A09_299R4_040.fsa	236.869	587	2689
B, 323	GM1198_A09_299R4_040.fsa	237.853	558	2595
B, 324	GM1198_A09_299R4_040.fsa	238.926	429	2022
B, 325	GM1198_A09_299R4_040.fsa	239.911	1119	5999
B, 326	GM1198_A09_299R4_040.fsa	240.738	2031	10462
B, 327	GM1198_A09_299R4_040.fsa	241.753	742	3475
B, 328	GM1198_A09_299R4_040.fsa	242.766	276	1146
B, 329	GM1198_A09_299R4_040.fsa	243.685	440	1951
B, 330	GM1198_A09_299R4_040.fsa	244.971	204	928
B, 331	GM1198_A09_299R4_040.fsa	246.071	92	324
B, 332	GM1198_A09_299R4_040.fsa	247.078	751	3674
B, 333	GM1198_A09_299R4_040.fsa	248.083	185	711
B, 334	GM1198_A09_299R4_040.fsa	248.997	1758	8748
B, 335	GM1198_A09_299R4_040.fsa	250	123	435
B, 336	GM1198_A09_299R4_040.fsa	250.973	1699	8699
B, 337	GM1198_A09_299R4_040.fsa	251.944	159	638
B, 338	GM1198_A09_299R4_040.fsa	253.09	204	932
B, 339	GM1198_A09_299R4_040.fsa	253.969	468	2424
B, 340	GM1198_A09_299R4_040.fsa	255.111	208	1049
B, 341	GM1198_A09_299R4_040.fsa	255.987	697	3670
B, 342	GM1198_A09_299R4_040.fsa	256.949	323	1833
B, 343	GM1198_A09_299R4_040.fsa	257.735	296	1491
B, 344	GM1198_A09_299R4_040.fsa	258.607	39	112
B, 345	GM1198_A09_299R4_040.fsa	259.565	1063	5336
B, 346	GM1198_A09_299R4_040.fsa	260.533	213	863
B, 347	GM1198_A09_299R4_040.fsa	261.421	229	980
B, 348	GM1198_A09_299R4_040.fsa	262.309	397	1819
B, 349	GM1198_A09_299R4_040.fsa	263.375	832	4412
B, 350	GM1198_A09_299R4_040.fsa	264.529	221	1006
B, 351	GM1198_A09_299R4_040.fsa	265.684	940	4805
B, 352	GM1198_A09_299R4_040.fsa	266.751	612	3069
B, 353	GM1198_A09_299R4_040.fsa	267.906	209	961
B, 354	GM1198_A09_299R4_040.fsa	268.884	114	474
B, 355	GM1198_A09_299R4_040.fsa	269.861	260	1243
B, 356	GM1198_A09_299R4_040.fsa	270.839	299	1542
B, 357	GM1198_A09_299R4_040.fsa	271.817	964	5359
B, 358	GM1198_A09_299R4_040.fsa	272.706	165	750
B, 359	GM1198_A09_299R4_040.fsa	273.684	52	215
B, 360	GM1198_A09_299R4_040.fsa	274.751	443	2520
B, 361	GM1198_A09_299R4_040.fsa	275.73	314	1882
B, 362	GM1198_A09_299R4_040.fsa	276.797	58	215
B, 363	GM1198_A09_299R4_040.fsa	277.954	827	4529
B, 364	GM1198_A09_299R4_040.fsa	278.843	239	1250
B, 365	GM1198_A09_299R4_040.fsa	279.911	510	2701
B, 366	GM1198_A09_299R4_040.fsa	280.881	125	506
B, 367	GM1198_A09_299R4_040.fsa	281.849	168	799
B, 368	GM1198_A09_299R4_040.fsa	282.729	69	232
B, 369	GM1198_A09_299R4_040.fsa	283.696	202	925
B, 370	GM1198_A09_299R4_040.fsa	284.752	112	538
B, 371	GM1198_A09_299R4_040.fsa	285.806	477	2791
B, 372	GM1198_A09_299R4_040.fsa	286.948	63	276
B, 373	GM1198_A09_299R4_040.fsa	288.002	169	873
B, 374	GM1198_A09_299R4_040.fsa	288.967	157	662
B, 375	GM1198_A09_299R4_040.fsa	290.02	1887	10880
B, 376	GM1198_A09_299R4_040.fsa	291.073	437	2317
B, 377	GM1198_A09_299R4_040.fsa	291.949	177	816
B, 378	GM1198_A09_299R4_040.fsa	292.826	145	640
B, 379	GM1198_A09_299R4_040.fsa	293.789	1939	11667
B, 380	GM1198_A09_299R4_040.fsa	294.84	343	1915
B, 381	GM1198_A09_299R4_040.fsa	295.89	49	189
B, 382	GM1198_A09_299R4_040.fsa	296.853	1480	8885
B, 383	GM1198_A09_299R4_040.fsa	297.902	492	2857
B, 384	GM1198_A09_299R4_040.fsa	298.864	183	815
B, 385	GM1198_A09_299R4_040.fsa	299.825	137	662
B, 386	GM1198_A09_299R4_040.fsa	300.778	172	896
B, 387	GM1198_A09_299R4_040.fsa	301.73	92	416
B, 388	GM1198_A09_299R4_040.fsa	302.511	67	253
B, 389	GM1198_A09_299R4_040.fsa	303.553	225	1111
B, 390	GM1198_A09_299R4_040.fsa	304.51	183	883
B, 391	GM1198_A09_299R4_040.fsa	305.469	251	1371
B, 392	GM1198_A09_299R4_040.fsa	306.43	424	2480
B, 393	GM1198_A09_299R4_040.fsa	307.567	171	976
B, 394	GM1198_A09_299R4_040.fsa	308.532	658	4004
B, 395	GM1198_A09_299R4_040.fsa	309.586	548	3386
B, 396	GM1198_A09_299R4_040.fsa	310.554	288	1757
B, 397	GM1198_A09_299R4_040.fsa	311.7	172	921
B, 398	GM1198_A09_299R4_040.fsa	312.849	205	941
B, 399	GM1198_A09_299R4_040.fsa	313.911	598	3476
B, 400	GM1198_A09_299R4_040.fsa	314.998	68	283
B, 401	GM1198_A09_299R4_040.fsa	315.906	832	5100
B, 402	GM1198_A09_299R4_040.fsa	316.906	127	671
B, 403	GM1198_A09_299R4_040.fsa	317.815	1285	8417
B, 404	GM1198_A09_299R4_040.fsa	318.725	82	381
B, 405	GM1198_A09_299R4_040.fsa	319.818	345	2049
B, 406	GM1198_A09_299R4_040.fsa	320.713	91	417
B, 407	GM1198_A09_299R4_040.fsa	321.871	804	4876
B, 408	GM1198_A09_299R4_040.fsa	322.671	51	207
B, 409	GM1198_A09_299R4_040.fsa	323.915	1870	11700
B, 410	GM1198_A09_299R4_040.fsa	324.89	43	122
B, 411	GM1198_A09_299R4_040.fsa	325.954	1150	7387
B, 412	GM1198_A09_299R4_040.fsa	327.015	57	232
B, 413	GM1198_A09_299R4_040.fsa	327.988	2031	13565
B, 414	GM1198_A09_299R4_040.fsa	329.047	11	21
B, 415	GM1198_A09_299R4_040.fsa	330.016	1150	7538
B, 416	GM1198_A09_299R4_040.fsa	330.985	90	395
B, 417	GM1198_A09_299R4_040.fsa	332.128	1194	7301
B, 418	GM1198_A09_299R4_040.fsa	333.007	54	200
B, 419	GM1198_A09_299R4_040.fsa	334.059	1037	6527
B, 420	GM1198_A09_299R4_040.fsa	335.023	43	155
B, 421	GM1198_A09_299R4_040.fsa	335.986	1892	12478
B, 422	GM1198_A09_299R4_040.fsa	337.035	12	15
B, 423	GM1198_A09_299R4_040.fsa	337.908	852	5374
B, 424	GM1198_A09_299R4_040.fsa	339.042	17	47
B, 425	GM1198_A09_299R4_040.fsa	340	166	928
B, 426	GM1198_A09_299R4_040.fsa	340.969	37	111
B, 427	GM1198_A09_299R4_040.fsa	342.026	485	3095
B, 428	GM1198_A09_299R4_040.fsa	342.996	217	1193
B, 429	GM1198_A09_299R4_040.fsa	344.141	344	2302
B, 430	GM1198_A09_299R4_040.fsa	345.022	133	756
B, 431	GM1198_A09_299R4_040.fsa	346.255	578	3966
B, 432	GM1198_A09_299R4_040.fsa	347.137	324	1999
B, 433	GM1198_A09_299R4_040.fsa	348.282	102	478
B, 434	GM1198_A09_299R4_040.fsa	349.251	191	1173
B, 435	GM1198_A09_299R4_040.fsa	350.22	1800	13296
B, 436	GM1198_A09_299R4_040.fsa	351.277	357	2675
B, 437	GM1198_A09_299R4_040.fsa	352.159	322	2092
B, 438	GM1198_A09_299R4_040.fsa	353.128	36	126
B, 439	GM1198_A09_299R4_040.fsa	353.921	215	1223
B, 440	GM1198_A09_299R4_040.fsa	354.89	43	182
B, 441	GM1198_A09_299R4_040.fsa	356.035	41	213
B, 442	GM1198_A09_299R4_040.fsa	357.004	55	242
B, 443	GM1198_A09_299R4_040.fsa	358.15	406	2288
B, 444	GM1198_A09_299R4_040.fsa	359.119	87	364
B, 445	GM1198_A09_299R4_040.fsa	360.264	482	2787
B, 446	GM1198_A09_299R4_040.fsa	361.317	337	1712
B, 447	GM1198_A09_299R4_040.fsa	362.284	421	2416
B, 448	GM1198_A09_299R4_040.fsa	363.339	179	825
B, 449	GM1198_A09_299R4_040.fsa	364.394	278	1322
B, 450	GM1198_A09_299R4_040.fsa	365.361	356	1962
B, 451	GM1198_A09_299R4_040.fsa	366.329	792	4871
B, 452	GM1198_A09_299R4_040.fsa	367.297	266	1482
B, 453	GM1198_A09_299R4_040.fsa	368.178	637	3892
B, 454	GM1198_A09_299R4_040.fsa	369.235	132	566
B, 455	GM1198_A09_299R4_040.fsa	370.292	209	1063
B, 456	GM1198_A09_299R4_040.fsa	371.349	89	359
B, 457	GM1198_A09_299R4_040.fsa	372.407	261	1381
B, 458	GM1198_A09_299R4_040.fsa	373.377	293	1719
B, 459	GM1198_A09_299R4_040.fsa	374.436	271	1601
B, 460	GM1198_A09_299R4_040.fsa	375.23	477	3376
B, 461	GM1198_A09_299R4_040.fsa	376.289	89	372
B, 462	GM1198_A09_299R4_040.fsa	377.261	107	562
B, 463	GM1198_A09_299R4_040.fsa	378.409	90	413
B, 464	GM1198_A09_299R4_040.fsa	379.47	378	2494
B, 465	GM1198_A09_299R4_040.fsa	380.447	239	1639
B, 466	GM1198_A09_299R4_040.fsa	381.519	112	684
B, 467	GM1198_A09_299R4_040.fsa	382.412	102	587
B, 468	GM1198_A09_299R4_040.fsa	383.395	263	1748
B, 469	GM1198_A09_299R4_040.fsa	384.556	59	300
B, 470	GM1198_A09_299R4_040.fsa	385.539	141	910
B, 471	GM1198_A09_299R4_040.fsa	386.611	924	7220
B, 472	GM1198_A09_299R4_040.fsa	387.593	99	638
B, 473	GM1198_A09_299R4_040.fsa	388.664	106	611
B, 474	GM1198_A09_299R4_040.fsa	389.647	750	6090
B, 475	GM1198_A09_299R4_040.fsa	390.629	1073	8489
B, 476	GM1198_A09_299R4_040.fsa	391.7	119	669
B, 477	GM1198_A09_299R4_040.fsa	392.861	62	286
B, 478	GM1198_A09_299R4_040.fsa	393.842	393	2535
B, 479	GM1198_A09_299R4_040.fsa	394.824	125	722
B, 480	GM1198_A09_299R4_040.fsa	395.895	352	2458
B, 481	GM1198_A09_299R4_040.fsa	396.788	61	264
B, 482	GM1198_A09_299R4_040.fsa	397.948	429	2969
B, 483	GM1198_A09_299R4_040.fsa	398.929	28	96
B, 484	GM1198_A09_299R4_040.fsa	399.911	348	2199
B, 485	GM1198_A09_299R4_040.fsa	400.874	86	491
B, 486	GM1198_A09_299R4_040.fsa	401.923	244	1642
B, 487	GM1198_A09_299R4_040.fsa	402.711	472	3737
B, 488	GM1198_A09_299R4_040.fsa	403.763	965	7410
B, 489	GM1198_A09_299R4_040.fsa	404.816	110	577
B, 490	GM1198_A09_299R4_040.fsa	406.663	566	4170
B, 491	GM1198_A09_299R4_040.fsa	407.808	360	2607
B, 492	GM1198_A09_299R4_040.fsa	409.572	876	6987
B, 493	GM1198_A09_299R4_040.fsa	410.633	634	4748
B, 494	GM1198_A09_299R4_040.fsa	412.58	129	727
B, 495	GM1198_A09_299R4_040.fsa	413.645	326	2438
B, 496	GM1198_A09_299R4_040.fsa	414.635	42	161
B, 497	GM1198_A09_299R4_040.fsa	415.815	51	289
B, 498	GM1198_A09_299R4_040.fsa	416.815	364	2884
B, 499	GM1198_A09_299R4_040.fsa	417.815	110	710
B, 500	GM1198_A09_299R4_040.fsa	418.634	20	103
B, 501	GM1198_A09_299R4_040.fsa	419.909	234	1654
B, 502	GM1198_A09_299R4_040.fsa	420.89	124	895
B, 503	GM1198_A09_299R4_040.fsa	422.935	981	9234
B, 504	GM1198_A09_299R4_040.fsa	423.914	1323	11521
B, 505	GM1198_A09_299R4_040.fsa	425.87	91	457
B, 506	GM1198_A09_299R4_040.fsa	426.937	46	179
B, 507	GM1198_A09_299R4_040.fsa	427.915	96	465
B, 508	GM1198_A09_299R4_040.fsa	428.981	440	3611
B, 509	GM1198_A09_299R4_040.fsa	429.781	216	1711
B, 510	GM1198_A09_299R4_040.fsa	430.937	45	217
B, 511	GM1198_A09_299R4_040.fsa	432.003	513	3858
B, 512	GM1198_A09_299R4_040.fsa	432.892	122	830
B, 513	GM1198_A09_299R4_040.fsa	434.847	628	5337
B, 514	GM1198_A09_299R4_040.fsa	435.913	424	3454
B, 515	GM1198_A09_299R4_040.fsa	436.802	172	1142
B, 516	GM1198_A09_299R4_040.fsa	437.868	63	290
B, 517	GM1198_A09_299R4_040.fsa	438.934	207	1393
B, 518	GM1198_A09_299R4_040.fsa	440	277	2023
B, 519	GM1198_A09_299R4_040.fsa	441.187	4	4
B, 520	GM1198_A09_299R4_040.fsa	442.191	718	5427
B, 521	GM1198_A09_299R4_040.fsa	447.863	2642	58821
B, 522	GM1198_A09_299R4_040.fsa	449.789	410	2504
B, 523	GM1198_A09_299R4_040.fsa	451.073	310	1401
B, 524	GM1198_A09_299R4_040.fsa	451.9	174	577
B, 525	GM1198_A09_299R4_040.fsa	453.829	168	966
B, 526	GM1198_A09_299R4_040.fsa	454.933	118	674
B, 527	GM1198_A09_299R4_040.fsa	456.037	54	196
B, 528	GM1198_A09_299R4_040.fsa	456.958	267	892
B, 529	GM1198_A09_299R4_040.fsa	458.709	3873	28218
B, 530	GM1198_A09_299R4_040.fsa	460.271	28291	665841
B, 531	GM1198_A09_299R4_040.fsa	465.159	4	6
B, 532	GM1198_A09_299R4_040.fsa	465.794	15	51
B, 533	GM1198_A09_299R4_040.fsa	466.701	1	1
B, 534	GM1198_A09_299R4_040.fsa	467.609	21	74
B, 535	GM1198_A09_299R4_040.fsa	468.517	7	11
B, 536	GM1198_A09_299R4_040.fsa	469.516	17	92
B, 537	GM1198_A09_299R4_040.fsa	470.152	37	285
B, 538	GM1198_A09_299R4_040.fsa	471.244	68	546
B, 539	GM1198_A09_299R4_040.fsa	472.063	144	1459
B, 540	GM1198_A09_299R4_040.fsa	473.429	12	39
B, 541	GM1198_A09_299R4_040.fsa	475.16	3	3
B, 542	GM1198_A09_299R4_040.fsa	475.616	3	3
B, 543	GM1198_A09_299R4_040.fsa	476.072	7	9
B, 544	GM1198_A09_299R4_040.fsa	476.529	3	3
B, 545	GM1198_A09_299R4_040.fsa	476.985	11	30
B, 546	GM1198_A09_299R4_040.fsa	477.715	14	31
B, 547	GM1198_A09_299R4_040.fsa	478.263	7	16
B, 548	GM1198_A09_299R4_040.fsa	478.812	5	8
B, 549	GM1198_A09_299R4_040.fsa	479.909	29	141
B, 550	GM1198_A09_299R4_040.fsa	480.279	20	110
B, 551	GM1198_A09_299R4_040.fsa	480.837	13	80
B, 552	GM1198_A09_299R4_040.fsa	481.954	20	51
B, 553	GM1198_A09_299R4_040.fsa	482.42	12	51
B, 554	GM1198_A09_299R4_040.fsa	483.259	9	29
B, 555	GM1198_A09_299R4_040.fsa	483.818	5	11
B, 556	GM1198_A09_299R4_040.fsa	484.378	8	25
B, 557	GM1198_A09_299R4_040.fsa	485.125	13	31
B, 558	GM1198_A09_299R4_040.fsa	486.528	5	9
B, 559	GM1198_A09_299R4_040.fsa	487.464	10	31
B, 560	GM1198_A09_299R4_040.fsa	488.12	8	26
B, 561	GM1198_A09_299R4_040.fsa	488.682	7	29
B, 562	GM1198_A09_299R4_040.fsa	489.808	7	15
B, 563	GM1198_A09_299R4_040.fsa	490.278	13	37
B, 564	GM1198_A09_299R4_040.fsa	491.123	13	26
B, 565	GM1198_A09_299R4_040.fsa	491.5	10	21
B, 566	GM1198_A09_299R4_040.fsa	491.97	12	29
B, 567	GM1198_A09_299R4_040.fsa	492.44	16	34
B, 568	GM1198_A09_299R4_040.fsa	493.194	10	27
B, 569	GM1198_A09_299R4_040.fsa	493.948	8	51
B, 570	GM1198_A09_299R4_040.fsa	495.08	10	41
B, 571	GM1198_A09_299R4_040.fsa	496.875	11	31
B, 572	GM1198_A09_299R4_040.fsa	497.348	9	31
B, 573	GM1198_A09_299R4_040.fsa	498.199	7	24
B, 574	GM1198_A09_299R4_040.fsa	500.28	20	67
B, 575	GM1198_A09_299R4_040.fsa	500.933	13	51
B, 576	GM1198_A09_299R4_040.fsa	501.4	12	27
B, 577	GM1198_A09_299R4_040.fsa	502.148	17	95
B, 578	GM1198_A09_299R4_040.fsa	503.836	7	25
B, 579	GM1198_A09_299R4_040.fsa	504.306	12	45
B, 580	GM1198_A09_299R4_040.fsa	505.247	6	11
B, 581	GM1198_A09_299R4_040.fsa	505.719	10	25
B, 582	GM1198_A09_299R4_040.fsa	506.663	6	19
B, 583	GM1198_A09_299R4_040.fsa	507.609	10	47
B, 584	GM1198_A09_299R4_040.fsa	509.412	12	48
B, 585	GM1198_A09_299R4_040.fsa	510.841	15	31
B, 586	GM1198_A09_299R4_040.fsa	511.509	7	9
B, 587	GM1198_A09_299R4_040.fsa	512.274	12	29
B, 588	GM1198_A09_299R4_040.fsa	512.849	2	5
B, 589	GM1198_A09_299R4_040.fsa	513.808	14	77
B, 590	GM1198_A09_299R4_040.fsa	514.294	13	31
B, 591	GM1198_A09_299R4_040.fsa	515.08	13	18
B, 592	GM1198_A09_299R4_040.fsa	516.062	6	17
B, 593	GM1198_A09_299R4_040.fsa	517.045	15	45
B, 594	GM1198_A09_299R4_040.fsa	517.439	13	25
B, 595	GM1198_A09_299R4_040.fsa	517.931	16	50
B, 596	GM1198_A09_299R4_040.fsa	518.325	12	38
B, 597	GM1198_A09_299R4_040.fsa	520.287	46	454
B, 598	GM1198_A09_299R4_040.fsa	521.437	70	802
B, 599	GM1198_A09_299R4_040.fsa	522.011	57	584
B, 600	GM1198_A09_299R4_040.fsa	523.639	8	23
B, 601	GM1198_A09_299R4_040.fsa	524.118	3	10
B, 602	GM1198_A09_299R4_040.fsa	524.788	7	15
B, 603	GM1198_A09_299R4_040.fsa	525.266	6	13
B, 604	GM1198_A09_299R4_040.fsa	526.415	15	64
B, 605	GM1198_A09_299R4_040.fsa	527.085	15	64
B, 606	GM1198_A09_299R4_040.fsa	528.042	21	74
B, 607	GM1198_A09_299R4_040.fsa	528.425	18	55
B, 608	GM1198_A09_299R4_040.fsa	529.86	4	11
B, 609	GM1198_A09_299R4_040.fsa	530.339	6	14
B, 610	GM1198_A09_299R4_040.fsa	531.2	8	24
B, 611	GM1198_A09_299R4_040.fsa	531.774	7	33
B, 612	GM1198_A09_299R4_040.fsa	532.252	11	58
B, 613	GM1198_A09_299R4_040.fsa	533.113	24	144
B, 614	GM1198_A09_299R4_040.fsa	534.261	31	161
B, 615	GM1198_A09_299R4_040.fsa	534.644	21	91
B, 616	GM1198_A09_299R4_040.fsa	535.026	22	80
B, 617	GM1198_A09_299R4_040.fsa	535.409	14	42
B, 618	GM1198_A09_299R4_040.fsa	536.078	8	14
B, 619	GM1198_A09_299R4_040.fsa	536.652	7	30
B, 620	GM1198_A09_299R4_040.fsa	537.609	10	14
B, 621	GM1198_A09_299R4_040.fsa	538.278	9	19
B, 622	GM1198_A09_299R4_040.fsa	539.617	32	330
B, 623	GM1198_A09_299R4_040.fsa	540.686	15	98
B, 624	GM1198_A09_299R4_040.fsa	541.274	20	75
B, 625	GM1198_A09_299R4_040.fsa	541.765	15	55
B, 626	GM1198_A09_299R4_040.fsa	542.158	8	33
B, 627	GM1198_A09_299R4_040.fsa	543.043	8	22
B, 628	GM1198_A09_299R4_040.fsa	543.634	6	22
B, 629	GM1198_A09_299R4_040.fsa	545.508	13	42
B, 630	GM1198_A09_299R4_040.fsa	546.101	12	34
B, 631	GM1198_A09_299R4_040.fsa	546.794	12	66
B, 632	GM1198_A09_299R4_040.fsa	547.685	8	22
B, 633	GM1198_A09_299R4_040.fsa	548.578	10	51
B, 634	GM1198_A09_299R4_040.fsa	549.472	14	38
B, 635	GM1198_A09_299R4_040.fsa	549.87	10	19
B, 636	GM1198_A09_299R4_040.fsa	550.467	11	41
B, 637	GM1198_A09_299R4_040.fsa	551.165	9	31
B, 638	GM1198_A09_299R4_040.fsa	552.362	7	24
B, 639	GM1198_A09_299R4_040.fsa	552.962	8	38
B, 640	GM1198_A09_299R4_040.fsa	553.562	11	26
B, 641	GM1198_A09_299R4_040.fsa	554.263	12	28
B, 642	GM1198_A09_299R4_040.fsa	554.664	6	19
B, 643	GM1198_A09_299R4_040.fsa	555.165	12	37
B, 644	GM1198_A09_299R4_040.fsa	555.768	13	28
B, 645	GM1198_A09_299R4_040.fsa	556.371	11	47
B, 646	GM1198_A09_299R4_040.fsa	557.377	12	31
B, 647	GM1198_A09_299R4_040.fsa	558.082	13	47
B, 648	GM1198_A09_299R4_040.fsa	558.687	10	41
B, 649	GM1198_A09_299R4_040.fsa	560.101	29	193
B, 650	GM1198_A09_299R4_040.fsa	561.41	15	68
B, 651	GM1198_A09_299R4_040.fsa	562.015	10	33
B, 652	GM1198_A09_299R4_040.fsa	562.52	4	17
B, 653	GM1198_A09_299R4_040.fsa	563.126	9	33
B, 654	GM1198_A09_299R4_040.fsa	564.137	10	33
B, 655	GM1198_A09_299R4_040.fsa	565.049	9	30
B, 656	GM1198_A09_299R4_040.fsa	565.86	14	38
B, 657	GM1198_A09_299R4_040.fsa	566.57	16	72
B, 658	GM1198_A09_299R4_040.fsa	567.078	9	47
B, 659	GM1198_A09_299R4_040.fsa	567.587	5	21
B, 660	GM1198_A09_299R4_040.fsa	567.994	8	18
B, 661	GM1198_A09_299R4_040.fsa	568.91	7	39
B, 662	GM1198_A09_299R4_040.fsa	569.521	13	28
B, 663	GM1198_A09_299R4_040.fsa	570.032	12	52
B, 664	GM1198_A09_299R4_040.fsa	571.053	12	22
B, 665	GM1198_A09_299R4_040.fsa	572.076	17	54
B, 666	GM1198_A09_299R4_040.fsa	573.305	7	18
B, 667	GM1198_A09_299R4_040.fsa	574.536	7	14
B, 668	GM1198_A09_299R4_040.fsa	575.358	21	89
B, 669	GM1198_A09_299R4_040.fsa	575.872	23	106
B, 670	GM1198_A09_299R4_040.fsa	576.49	36	189
B, 671	GM1198_A09_299R4_040.fsa	577.727	13	79
B, 672	GM1198_A09_299R4_040.fsa	578.553	7	13
B, 673	GM1198_A09_299R4_040.fsa	580	24	146
B, 674	GM1198_A09_299R4_040.fsa	580.726	12	35
B, 675	GM1198_A09_299R4_040.fsa	581.557	6	18
B, 676	GM1198_A09_299R4_040.fsa	582.284	8	23
B, 677	GM1198_A09_299R4_040.fsa	582.909	9	22
B, 678	GM1198_A09_299R4_040.fsa	585.308	78	931
B, 679	GM1198_A09_299R4_040.fsa	587.716	9	30
B, 680	GM1198_A09_299R4_040.fsa	588.451	11	18
B, 681	GM1198_A09_299R4_040.fsa	589.081	5	11
B, 682	GM1198_A09_299R4_040.fsa	589.818	15	62
B, 683	GM1198_A09_299R4_040.fsa	591.293	4	13
B, 684	GM1198_A09_299R4_040.fsa	591.82	8	12
B, 685	GM1198_A09_299R4_040.fsa	592.56	13	66
B, 686	GM1198_A09_299R4_040.fsa	593.723	83	853
B, 687	GM1198_A09_299R4_040.fsa	596.907	6	18
B, 688	GM1198_A09_299R4_040.fsa	598.185	10	30
B, 689	GM1198_A09_299R4_040.fsa	599.466	22	100
B, 690	GM1198_A09_299R4_040.fsa	600.947	21	113
B, 691	GM1198_A09_299R4_040.fsa	601.789	16	80
B, 692	GM1198_A09_299R4_040.fsa	604.211	33	196
B, 693	GM1198_A09_299R4_040.fsa	604.632	34	185
B, 694	GM1198_A09_299R4_040.fsa	605.158	27	220
B, 695	GM1198_A09_299R4_040.fsa	606.842	8	20
B, 696	GM1198_A09_299R4_040.fsa	607.368	3	8
B, 697	GM1198_A09_299R4_040.fsa	608	6	13
B, 698	GM1198_A09_299R4_040.fsa	608.526	2	2
B, 699	GM1198_A09_299R4_040.fsa	609.158	11	26
B, 700	GM1198_A09_299R4_040.fsa	609.579	13	26
B, 701	GM1198_A09_299R4_040.fsa	610.105	12	35
B, 702	GM1198_A09_299R4_040.fsa	610.737	7	32
B, 703	GM1198_A09_299R4_040.fsa	612.947	17	80
B, 704	GM1198_A09_299R4_040.fsa	613.474	12	37
B, 705	GM1198_A09_299R4_040.fsa	614.211	12	50
B, 706	GM1198_A09_299R4_040.fsa	615.158	13	41
B, 707	GM1198_A09_299R4_040.fsa	615.789	5	18
B, 708	GM1198_A09_299R4_040.fsa	616.737	12	53
B, 709	GM1198_A09_299R4_040.fsa	618.526	17	71
B, 710	GM1198_A09_299R4_040.fsa	619.368	14	46
B, 711	GM1198_A09_299R4_040.fsa	621.263	14	30
B, 712	GM1198_A09_299R4_040.fsa	622.211	12	41
B, 713	GM1198_A09_299R4_040.fsa	622.737	9	36
B, 714	GM1198_A09_299R4_040.fsa	623.579	11	30
B, 715	GM1198_A09_299R4_040.fsa	624.421	14	46
B, 716	GM1198_A09_299R4_040.fsa	624.842	13	58
B, 717	GM1198_A09_299R4_040.fsa	625.684	15	59
B, 718	GM1198_A09_299R4_040.fsa	626.737	4	11
B, 719	GM1198_A09_299R4_040.fsa	628.316	12	25
B, 720	GM1198_A09_299R4_040.fsa	628.737	8	24
B, 721	GM1198_A09_299R4_040.fsa	629.579	9	25
B, 722	GM1198_A09_299R4_040.fsa	630.316	7	18
B, 723	GM1198_A09_299R4_040.fsa	630.947	8	21
B, 724	GM1198_A09_299R4_040.fsa	631.789	10	50
B, 725	GM1198_A09_299R4_040.fsa	632.316	14	39
B, 726	GM1198_A09_299R4_040.fsa	632.947	7	21
B, 727	GM1198_A09_299R4_040.fsa	633.789	10	23
B, 728	GM1198_A09_299R4_040.fsa	634.842	12	64
B, 729	GM1198_A09_299R4_040.fsa	635.789	12	50
B, 730	GM1198_A09_299R4_040.fsa	636.211	11	35
B, 731	GM1198_A09_299R4_040.fsa	636.947	13	27
B, 732	GM1198_A09_299R4_040.fsa	637.895	6	24
B, 733	GM1198_A09_299R4_040.fsa	638.421	11	46
B, 734	GM1198_A09_299R4_040.fsa	639.474	7	16
B, 735	GM1198_A09_299R4_040.fsa	640.421	14	38
B, 736	GM1198_A09_299R4_040.fsa	641.263	11	36
B, 737	GM1198_A09_299R4_040.fsa	641.789	16	68
B, 738	GM1198_A09_299R4_040.fsa	642.526	11	42
B, 739	GM1198_A09_299R4_040.fsa	643.789	12	34
B, 740	GM1198_A09_299R4_040.fsa	644.632	14	72
B, 741	GM1198_A09_299R4_040.fsa	645.579	12	32
B, 742	GM1198_A09_299R4_040.fsa	646.105	12	47
B, 743	GM1198_A09_299R4_040.fsa	646.526	14	41
B, 744	GM1198_A09_299R4_040.fsa	647.684	11	66
B, 745	GM1198_A09_299R4_040.fsa	650.105	9	23
B, 746	GM1198_A09_299R4_040.fsa	650.737	10	26
B, 747	GM1198_A09_299R4_040.fsa	651.263	7	36
B, 748	GM1198_A09_299R4_040.fsa	651.895	12	28
B, 749	GM1198_A09_299R4_040.fsa	652.947	15	73
B, 750	GM1198_A09_299R4_040.fsa	653.579	9	34
B, 751	GM1198_A09_299R4_040.fsa	654	10	21
B, 752	GM1198_A09_299R4_040.fsa	654.632	7	16
B, 753	GM1198_A09_299R4_040.fsa	655.158	12	23
B, 754	GM1198_A09_299R4_040.fsa	656	6	19
B, 755	GM1198_A09_299R4_040.fsa	657.053	16	53
B, 756	GM1198_A09_299R4_040.fsa	660.105	12	59
B, 757	GM1198_A09_299R4_040.fsa	661.263	10	46
B, 758	GM1198_A09_299R4_040.fsa	661.684	7	15
B, 759	GM1198_A09_299R4_040.fsa	662.526	13	30
B, 760	GM1198_A09_299R4_040.fsa	663.263	10	25
B, 761	GM1198_A09_299R4_040.fsa	663.789	18	27
B, 762	GM1198_A09_299R4_040.fsa	664.316	12	40
B, 763	GM1198_A09_299R4_040.fsa	666.947	13	32
B, 764	GM1198_A09_299R4_040.fsa	667.474	8	46
B, 765	GM1198_A09_299R4_040.fsa	668.421	13	43
B, 766	GM1198_A09_299R4_040.fsa	669.263	17	47
B, 767	GM1198_A09_299R4_040.fsa	670.526	18	68
G, 1	GM1198_A09_299R4_040.fsa	460.633	11623	127643
G, 2	GM1198_A09_299R4_040.fsa	461.718	10971	111449
Y, 1	GM1198_A09_299R4_040.fsa	460.362	9279	35953
Y, 2	GM1198_A09_299R4_040.fsa	461.266	9060	83325
Y, 3	GM1198_A09_299R4_040.fsa	462.171	10180	66154
R, 1	GM1198_A09_299R4_040.fsa	460.633	9954	49742
R, 2	GM1198_A09_299R4_040.fsa	461.718	3234	14757
O, 1	GM1198_A09_299R4_040.fsa	20	7954	75755
O, 2	GM1198_A09_299R4_040.fsa	40	7213	49990
O, 3	GM1198_A09_299R4_040.fsa	60	14519	72195
O, 4	GM1198_A09_299R4_040.fsa	80	9402	49547
O, 5	GM1198_A09_299R4_040.fsa	100	15195	75104
O, 6	GM1198_A09_299R4_040.fsa	114	17399	85635
O, 7	GM1198_A09_299R4_040.fsa	120	14007	69642
O, 8	GM1198_A09_299R4_040.fsa	140	11519	56137
O, 9	GM1198_A09_299R4_040.fsa	160	12863	62909
O, 10	GM1198_A09_299R4_040.fsa	180	16178	76902
O, 11	GM1198_A09_299R4_040.fsa	200	12885	62956
O, 12	GM1198_A09_299R4_040.fsa	214	13126	64375
O, 13	GM1198_A09_299R4_040.fsa	220	10523	53709
O, 14	GM1198_A09_299R4_040.fsa	240	15593	81369
O, 15	GM1198_A09_299R4_040.fsa	250	7005	39194
O, 16	GM1198_A09_299R4_040.fsa	260	11231	64347
O, 17	GM1198_A09_299R4_040.fsa	280	11985	71934
O, 18	GM1198_A09_299R4_040.fsa	300	11643	74273
O, 19	GM1198_A09_299R4_040.fsa	314	7361	48791
O, 20	GM1198_A09_299R4_040.fsa	320	7953	54797
O, 21	GM1198_A09_299R4_040.fsa	340	9652	69858
O, 22	GM1198_A09_299R4_040.fsa	360	7642	58631
O, 23	GM1198_A09_299R4_040.fsa	380	5448	43674
O, 24	GM1198_A09_299R4_040.fsa	400	7524	61759
O, 25	GM1198_A09_299R4_040.fsa	414	7044	59701
O, 26	GM1198_A09_299R4_040.fsa	420	6704	56485
O, 27	GM1198_A09_299R4_040.fsa	440	8008	70471
O, 28	GM1198_A09_299R4_040.fsa	460	7214	96542
O, 29	GM1198_A09_299R4_040.fsa	461.718	1464	12684
O, 30	GM1198_A09_299R4_040.fsa	480	7992	77147
O, 31	GM1198_A09_299R4_040.fsa	500	3554	35327
O, 32	GM1198_A09_299R4_040.fsa	514	3849	38297
O, 33	GM1198_A09_299R4_040.fsa	520	8531	86331
O, 34	GM1198_A09_299R4_040.fsa	540	6985	71615
O, 35	GM1198_A09_299R4_040.fsa	560	4619	47079
O, 36	GM1198_A09_299R4_040.fsa	580	6886	72549
O, 37	GM1198_A09_299R4_040.fsa	600	4496	47098

## Sheet: 299R5
Dye/Sample Peak	Sample File Name	Size	Height	Area in Point
B, 1	GM1198_A10_299R5_040.fsa		11	20
B, 2	GM1198_A10_299R5_040.fsa		5	21
B, 3	GM1198_A10_299R5_040.fsa		5	22
B, 4	GM1198_A10_299R5_040.fsa		5	13
B, 5	GM1198_A10_299R5_040.fsa		7	13
B, 6	GM1198_A10_299R5_040.fsa		10	27
B, 7	GM1198_A10_299R5_040.fsa		9	23
B, 8	GM1198_A10_299R5_040.fsa		9	18
B, 9	GM1198_A10_299R5_040.fsa		5	23
B, 10	GM1198_A10_299R5_040.fsa		5	25
B, 11	GM1198_A10_299R5_040.fsa		9	25
B, 12	GM1198_A10_299R5_040.fsa		12	39
B, 13	GM1198_A10_299R5_040.fsa		13	43
B, 14	GM1198_A10_299R5_040.fsa		11	39
B, 15	GM1198_A10_299R5_040.fsa		16	46
B, 16	GM1198_A10_299R5_040.fsa		9	28
B, 17	GM1198_A10_299R5_040.fsa		8	29
B, 18	GM1198_A10_299R5_040.fsa		12	29
B, 19	GM1198_A10_299R5_040.fsa		11	35
B, 20	GM1198_A10_299R5_040.fsa		11	50
B, 21	GM1198_A10_299R5_040.fsa		9	34
B, 22	GM1198_A10_299R5_040.fsa		15	55
B, 23	GM1198_A10_299R5_040.fsa		10	40
B, 24	GM1198_A10_299R5_040.fsa		8	32
B, 25	GM1198_A10_299R5_040.fsa		9	35
B, 26	GM1198_A10_299R5_040.fsa		13	57
B, 27	GM1198_A10_299R5_040.fsa		13	53
B, 28	GM1198_A10_299R5_040.fsa		9	32
B, 29	GM1198_A10_299R5_040.fsa		11	32
B, 30	GM1198_A10_299R5_040.fsa		16	69
B, 31	GM1198_A10_299R5_040.fsa		12	57
B, 32	GM1198_A10_299R5_040.fsa		9	45
B, 33	GM1198_A10_299R5_040.fsa		12	35
B, 34	GM1198_A10_299R5_040.fsa		5	18
B, 35	GM1198_A10_299R5_040.fsa		10	38
B, 36	GM1198_A10_299R5_040.fsa		12	39
B, 37	GM1198_A10_299R5_040.fsa		12	31
B, 38	GM1198_A10_299R5_040.fsa		6	24
B, 39	GM1198_A10_299R5_040.fsa		9	14
B, 40	GM1198_A10_299R5_040.fsa		11	32
B, 41	GM1198_A10_299R5_040.fsa		9	35
B, 42	GM1198_A10_299R5_040.fsa		5	14
B, 43	GM1198_A10_299R5_040.fsa		8	27
B, 44	GM1198_A10_299R5_040.fsa		4	13
B, 45	GM1198_A10_299R5_040.fsa		5	13
B, 46	GM1198_A10_299R5_040.fsa		6	16
B, 47	GM1198_A10_299R5_040.fsa		249	1452
B, 48	GM1198_A10_299R5_040.fsa		116	750
B, 49	GM1198_A10_299R5_040.fsa		17	89
B, 50	GM1198_A10_299R5_040.fsa		11	41
B, 51	GM1198_A10_299R5_040.fsa		13	29
B, 52	GM1198_A10_299R5_040.fsa		7	23
B, 53	GM1198_A10_299R5_040.fsa		14	44
B, 54	GM1198_A10_299R5_040.fsa		8	37
B, 55	GM1198_A10_299R5_040.fsa		10	42
B, 56	GM1198_A10_299R5_040.fsa		11	36
B, 57	GM1198_A10_299R5_040.fsa		11	41
B, 58	GM1198_A10_299R5_040.fsa		6	18
B, 59	GM1198_A10_299R5_040.fsa		9	30
B, 60	GM1198_A10_299R5_040.fsa		8	37
B, 61	GM1198_A10_299R5_040.fsa		7	16
B, 62	GM1198_A10_299R5_040.fsa		5	6
B, 63	GM1198_A10_299R5_040.fsa		16	38
B, 64	GM1198_A10_299R5_040.fsa		14	66
B, 65	GM1198_A10_299R5_040.fsa		11	30
B, 66	GM1198_A10_299R5_040.fsa		7	18
B, 67	GM1198_A10_299R5_040.fsa		8	28
B, 68	GM1198_A10_299R5_040.fsa		11	39
B, 69	GM1198_A10_299R5_040.fsa		8	18
B, 70	GM1198_A10_299R5_040.fsa		9	39
B, 71	GM1198_A10_299R5_040.fsa		8	30
B, 72	GM1198_A10_299R5_040.fsa		8	32
B, 73	GM1198_A10_299R5_040.fsa		9	24
B, 74	GM1198_A10_299R5_040.fsa		10	28
B, 75	GM1198_A10_299R5_040.fsa		28	170
B, 76	GM1198_A10_299R5_040.fsa		37	323
B, 77	GM1198_A10_299R5_040.fsa		35	228
B, 78	GM1198_A10_299R5_040.fsa		10	28
B, 79	GM1198_A10_299R5_040.fsa		24	111
B, 80	GM1198_A10_299R5_040.fsa		19	103
B, 81	GM1198_A10_299R5_040.fsa		25	161
B, 82	GM1198_A10_299R5_040.fsa		5	13
B, 83	GM1198_A10_299R5_040.fsa		7	18
B, 84	GM1198_A10_299R5_040.fsa		3	8
B, 85	GM1198_A10_299R5_040.fsa		35	348
B, 86	GM1198_A10_299R5_040.fsa		20	75
B, 87	GM1198_A10_299R5_040.fsa		18	49
B, 88	GM1198_A10_299R5_040.fsa		13	29
B, 89	GM1198_A10_299R5_040.fsa		14	38
B, 90	GM1198_A10_299R5_040.fsa		16	71
B, 91	GM1198_A10_299R5_040.fsa		31	141
B, 92	GM1198_A10_299R5_040.fsa		12	46
B, 93	GM1198_A10_299R5_040.fsa		17	119
B, 94	GM1198_A10_299R5_040.fsa		17	75
B, 95	GM1198_A10_299R5_040.fsa		9	29
B, 96	GM1198_A10_299R5_040.fsa		11	57
B, 97	GM1198_A10_299R5_040.fsa		10	32
B, 98	GM1198_A10_299R5_040.fsa		5	20
B, 99	GM1198_A10_299R5_040.fsa		19	85
B, 100	GM1198_A10_299R5_040.fsa		11	44
B, 101	GM1198_A10_299R5_040.fsa		11	46
B, 102	GM1198_A10_299R5_040.fsa		24	79
B, 103	GM1198_A10_299R5_040.fsa		14	76
B, 104	GM1198_A10_299R5_040.fsa		25	95
B, 105	GM1198_A10_299R5_040.fsa		16	44
B, 106	GM1198_A10_299R5_040.fsa		10	17
B, 107	GM1198_A10_299R5_040.fsa		7	13
B, 108	GM1198_A10_299R5_040.fsa		13	30
B, 109	GM1198_A10_299R5_040.fsa		8	25
B, 110	GM1198_A10_299R5_040.fsa		480	3370
B, 111	GM1198_A10_299R5_040.fsa		183	1283
B, 112	GM1198_A10_299R5_040.fsa		281	1792
B, 113	GM1198_A10_299R5_040.fsa		411	2413
B, 114	GM1198_A10_299R5_040.fsa		216	1248
B, 115	GM1198_A10_299R5_040.fsa		21	91
B, 116	GM1198_A10_299R5_040.fsa	0.7353	110	620
B, 117	GM1198_A10_299R5_040.fsa	2.9412	112	702
B, 118	GM1198_A10_299R5_040.fsa	4.7059	35	122
B, 119	GM1198_A10_299R5_040.fsa	5.8824	27	111
B, 120	GM1198_A10_299R5_040.fsa	7.5	14	71
B, 121	GM1198_A10_299R5_040.fsa	9.8529	12	23
B, 122	GM1198_A10_299R5_040.fsa	11.6177	77	413
B, 123	GM1198_A10_299R5_040.fsa	13.0882	127	678
B, 124	GM1198_A10_299R5_040.fsa	14.5588	54	300
B, 125	GM1198_A10_299R5_040.fsa	16.9118	61	280
B, 126	GM1198_A10_299R5_040.fsa	18.6765	128	521
B, 127	GM1198_A10_299R5_040.fsa	20.1701	931	4817
B, 128	GM1198_A10_299R5_040.fsa	22.0153	505	3151
B, 129	GM1198_A10_299R5_040.fsa	23.1655	474	2888
B, 130	GM1198_A10_299R5_040.fsa	24.4578	81	609
B, 131	GM1198_A10_299R5_040.fsa	26.9738	235	1120
B, 132	GM1198_A10_299R5_040.fsa	28.8032	796	4202
B, 133	GM1198_A10_299R5_040.fsa	30.5853	258	1634
B, 134	GM1198_A10_299R5_040.fsa	31.6037	445	2377
B, 135	GM1198_A10_299R5_040.fsa	33.0324	548	2703
B, 136	GM1198_A10_299R5_040.fsa	34.8452	126	666
B, 137	GM1198_A10_299R5_040.fsa	35.9365	355	2052
B, 138	GM1198_A10_299R5_040.fsa	37.1429	207	1098
B, 139	GM1198_A10_299R5_040.fsa	38.8465	201	951
B, 140	GM1198_A10_299R5_040.fsa	40.5833	236	1258
B, 141	GM1198_A10_299R5_040.fsa	41.3947	53	204
B, 142	GM1198_A10_299R5_040.fsa	42.3146	34	121
B, 143	GM1198_A10_299R5_040.fsa	43.567	201	1046
B, 144	GM1198_A10_299R5_040.fsa	44.6933	772	4386
B, 145	GM1198_A10_299R5_040.fsa	46.3617	555	3015
B, 146	GM1198_A10_299R5_040.fsa	48.1146	23	94
B, 147	GM1198_A10_299R5_040.fsa	49.9481	149	969
B, 148	GM1198_A10_299R5_040.fsa	51.3308	279	2356
B, 149	GM1198_A10_299R5_040.fsa	52.593	4	5
B, 150	GM1198_A10_299R5_040.fsa	54.6673	718	6500
B, 151	GM1198_A10_299R5_040.fsa	55.4871	321	2017
B, 152	GM1198_A10_299R5_040.fsa	56.7066	857	2417
B, 153	GM1198_A10_299R5_040.fsa	57.6135	947	3408
B, 154	GM1198_A10_299R5_040.fsa	58.2143	452	1578
B, 155	GM1198_A10_299R5_040.fsa	59.2095	1600	6219
B, 156	GM1198_A10_299R5_040.fsa	60.5441	108	345
B, 157	GM1198_A10_299R5_040.fsa	61.7394	1312	5612
B, 158	GM1198_A10_299R5_040.fsa	62.9321	40	120
B, 159	GM1198_A10_299R5_040.fsa	64.1222	133	520
B, 160	GM1198_A10_299R5_040.fsa	65.3098	818	3574
B, 161	GM1198_A10_299R5_040.fsa	66.4948	188	768
B, 162	GM1198_A10_299R5_040.fsa	67.57	95	353
B, 163	GM1198_A10_299R5_040.fsa	68.7503	692	3089
B, 164	GM1198_A10_299R5_040.fsa	69.9282	1766	8146
B, 165	GM1198_A10_299R5_040.fsa	71.4237	131	712
B, 166	GM1198_A10_299R5_040.fsa	72.2765	2572	12356
B, 167	GM1198_A10_299R5_040.fsa	73.4471	812	3827
B, 168	GM1198_A10_299R5_040.fsa	74.9334	77	255
B, 169	GM1198_A10_299R5_040.fsa	76.0984	2119	9744
B, 170	GM1198_A10_299R5_040.fsa	77.1555	537	2336
B, 171	GM1198_A10_299R5_040.fsa	78.4215	1603	7366
B, 172	GM1198_A10_299R5_040.fsa	79.5795	570	2505
B, 173	GM1198_A10_299R5_040.fsa	80.9138	249	1023
B, 174	GM1198_A10_299R5_040.fsa	81.9271	2566	11593
B, 175	GM1198_A10_299R5_040.fsa	82.9382	481	2252
B, 176	GM1198_A10_299R5_040.fsa	84.1487	1109	4908
B, 177	GM1198_A10_299R5_040.fsa	85.2556	996	4247
B, 178	GM1198_A10_299R5_040.fsa	86.4602	431	1807
B, 179	GM1198_A10_299R5_040.fsa	87.1614	177	728
B, 180	GM1198_A10_299R5_040.fsa	88.461	1681	7472
B, 181	GM1198_A10_299R5_040.fsa	89.4583	194	831
B, 182	GM1198_A10_299R5_040.fsa	91.2481	741	4015
B, 183	GM1198_A10_299R5_040.fsa	91.9423	910	4486
B, 184	GM1198_A10_299R5_040.fsa	93.4265	418	1955
B, 185	GM1198_A10_299R5_040.fsa	94.512	433	1918
B, 186	GM1198_A10_299R5_040.fsa	95.7916	153	661
B, 187	GM1198_A10_299R5_040.fsa	96.6755	130	586
B, 188	GM1198_A10_299R5_040.fsa	97.6557	1546	7189
B, 189	GM1198_A10_299R5_040.fsa	98.7316	819	4056
B, 190	GM1198_A10_299R5_040.fsa	100.5	259	1188
B, 191	GM1198_A10_299R5_040.fsa	101.498	11	21
B, 192	GM1198_A10_299R5_040.fsa	102.294	85	381
B, 193	GM1198_A10_299R5_040.fsa	102.792	9	23
B, 194	GM1198_A10_299R5_040.fsa	103.785	438	1956
B, 195	GM1198_A10_299R5_040.fsa	105.172	1515	6893
B, 196	GM1198_A10_299R5_040.fsa	106.358	887	4071
B, 197	GM1198_A10_299R5_040.fsa	107.64	211	1024
B, 198	GM1198_A10_299R5_040.fsa	108.525	503	2302
B, 199	GM1198_A10_299R5_040.fsa	109.507	658	3081
B, 200	GM1198_A10_299R5_040.fsa	110.781	107	449
B, 201	GM1198_A10_299R5_040.fsa	111.759	86	358
B, 202	GM1198_A10_299R5_040.fsa	112.832	83	263
B, 203	GM1198_A10_299R5_040.fsa	113.903	607	2664
B, 204	GM1198_A10_299R5_040.fsa	114.863	225	939
B, 205	GM1198_A10_299R5_040.fsa	115.629	1187	5322
B, 206	GM1198_A10_299R5_040.fsa	116.678	1154	5089
B, 207	GM1198_A10_299R5_040.fsa	117.916	488	2300
B, 208	GM1198_A10_299R5_040.fsa	118.485	408	1899
B, 209	GM1198_A10_299R5_040.fsa	119.433	1820	8443
B, 210	GM1198_A10_299R5_040.fsa	120.28	20	52
B, 211	GM1198_A10_299R5_040.fsa	121.401	286	1204
B, 212	GM1198_A10_299R5_040.fsa	122.335	145	616
B, 213	GM1198_A10_299R5_040.fsa	123.548	349	1517
B, 214	GM1198_A10_299R5_040.fsa	124.574	813	3640
B, 215	GM1198_A10_299R5_040.fsa	125.506	543	2330
B, 216	GM1198_A10_299R5_040.fsa	126.438	184	779
B, 217	GM1198_A10_299R5_040.fsa	127.555	947	4127
B, 218	GM1198_A10_299R5_040.fsa	128.58	1999	9157
B, 219	GM1198_A10_299R5_040.fsa	129.696	324	1248
B, 220	GM1198_A10_299R5_040.fsa	130.533	135	432
B, 221	GM1198_A10_299R5_040.fsa	131.463	1399	6206
B, 222	GM1198_A10_299R5_040.fsa	132.486	266	976
B, 223	GM1198_A10_299R5_040.fsa	133.693	377	1635
B, 224	GM1198_A10_299R5_040.fsa	134.807	323	1372
B, 225	GM1198_A10_299R5_040.fsa	135.735	391	1738
B, 226	GM1198_A10_299R5_040.fsa	136.941	27	83
B, 227	GM1198_A10_299R5_040.fsa	137.776	907	4118
B, 228	GM1198_A10_299R5_040.fsa	138.703	488	2280
B, 229	GM1198_A10_299R5_040.fsa	139.537	417	1880
B, 230	GM1198_A10_299R5_040.fsa	140.664	460	1998
B, 231	GM1198_A10_299R5_040.fsa	141.613	403	1730
B, 232	GM1198_A10_299R5_040.fsa	142.752	444	1749
B, 233	GM1198_A10_299R5_040.fsa	143.7	2121	9383
B, 234	GM1198_A10_299R5_040.fsa	144.838	356	1380
B, 235	GM1198_A10_299R5_040.fsa	145.692	115	415
B, 236	GM1198_A10_299R5_040.fsa	146.64	837	3633
B, 237	GM1198_A10_299R5_040.fsa	147.683	707	2962
B, 238	GM1198_A10_299R5_040.fsa	148.821	2217	9878
B, 239	GM1198_A10_299R5_040.fsa	149.579	156	683
B, 240	GM1198_A10_299R5_040.fsa	150.811	1641	7225
B, 241	GM1198_A10_299R5_040.fsa	151.759	394	1692
B, 242	GM1198_A10_299R5_040.fsa	152.991	281	1096
B, 243	GM1198_A10_299R5_040.fsa	153.938	340	1462
B, 244	GM1198_A10_299R5_040.fsa	154.886	1488	6730
B, 245	GM1198_A10_299R5_040.fsa	155.833	334	1396
B, 246	GM1198_A10_299R5_040.fsa	156.97	743	3213
B, 247	GM1198_A10_299R5_040.fsa	157.822	577	2506
B, 248	GM1198_A10_299R5_040.fsa	159.053	659	3089
B, 249	GM1198_A10_299R5_040.fsa	159.905	1317	6024
B, 250	GM1198_A10_299R5_040.fsa	161.119	178	694
B, 251	GM1198_A10_299R5_040.fsa	161.957	1161	5072
B, 252	GM1198_A10_299R5_040.fsa	163.074	279	1258
B, 253	GM1198_A10_299R5_040.fsa	163.911	1091	4856
B, 254	GM1198_A10_299R5_040.fsa	165.119	223	1053
B, 255	GM1198_A10_299R5_040.fsa	165.955	1099	4892
B, 256	GM1198_A10_299R5_040.fsa	167.069	228	1065
B, 257	GM1198_A10_299R5_040.fsa	167.904	1067	4834
B, 258	GM1198_A10_299R5_040.fsa	169.016	211	885
B, 259	GM1198_A10_299R5_040.fsa	169.943	945	4097
B, 260	GM1198_A10_299R5_040.fsa	171.053	377	1569
B, 261	GM1198_A10_299R5_040.fsa	171.886	523	2241
B, 262	GM1198_A10_299R5_040.fsa	172.995	363	1537
B, 263	GM1198_A10_299R5_040.fsa	174.011	2008	8940
B, 264	GM1198_A10_299R5_040.fsa	174.934	736	3419
B, 265	GM1198_A10_299R5_040.fsa	175.764	292	1249
B, 266	GM1198_A10_299R5_040.fsa	176.778	251	951
B, 267	GM1198_A10_299R5_040.fsa	177.792	1998	8904
B, 268	GM1198_A10_299R5_040.fsa	178.804	387	1583
B, 269	GM1198_A10_299R5_040.fsa	179.908	1369	6035
B, 270	GM1198_A10_299R5_040.fsa	181.019	638	3023
B, 271	GM1198_A10_299R5_040.fsa	182.13	736	3162
B, 272	GM1198_A10_299R5_040.fsa	183.147	3188	14639
B, 273	GM1198_A10_299R5_040.fsa	184.165	938	4251
B, 274	GM1198_A10_299R5_040.fsa	185.274	177	584
B, 275	GM1198_A10_299R5_040.fsa	186.29	3606	15662
B, 276	GM1198_A10_299R5_040.fsa	187.305	609	2375
B, 277	GM1198_A10_299R5_040.fsa	188.228	540	2053
B, 278	GM1198_A10_299R5_040.fsa	189.242	1294	5504
B, 279	GM1198_A10_299R5_040.fsa	190.164	3705	16603
B, 280	GM1198_A10_299R5_040.fsa	191.362	197	758
B, 281	GM1198_A10_299R5_040.fsa	192.191	973	4074
B, 282	GM1198_A10_299R5_040.fsa	193.203	793	3435
B, 283	GM1198_A10_299R5_040.fsa	194.215	367	1593
B, 284	GM1198_A10_299R5_040.fsa	195.318	62	187
B, 285	GM1198_A10_299R5_040.fsa	196.329	916	4123
B, 286	GM1198_A10_299R5_040.fsa	197.339	269	1247
B, 287	GM1198_A10_299R5_040.fsa	198.165	1504	6993
B, 288	GM1198_A10_299R5_040.fsa	199.083	876	4009
B, 289	GM1198_A10_299R5_040.fsa	200	309	1521
B, 290	GM1198_A10_299R5_040.fsa	200.911	84	373
B, 291	GM1198_A10_299R5_040.fsa	201.914	2878	13360
B, 292	GM1198_A10_299R5_040.fsa	203.098	97	369
B, 293	GM1198_A10_299R5_040.fsa	204.19	369	1677
B, 294	GM1198_A10_299R5_040.fsa	205.1	295	1274
B, 295	GM1198_A10_299R5_040.fsa	206.101	678	3137
B, 296	GM1198_A10_299R5_040.fsa	207.192	159	610
B, 297	GM1198_A10_299R5_040.fsa	208.01	514	2396
B, 298	GM1198_A10_299R5_040.fsa	209.191	725	3825
B, 299	GM1198_A10_299R5_040.fsa	210.553	347	1674
B, 300	GM1198_A10_299R5_040.fsa	211.733	204	960
B, 301	GM1198_A10_299R5_040.fsa	212.821	210	888
B, 302	GM1198_A10_299R5_040.fsa	213.909	1711	8041
B, 303	GM1198_A10_299R5_040.fsa	215.002	314	1433
B, 304	GM1198_A10_299R5_040.fsa	216.003	282	1136
B, 305	GM1198_A10_299R5_040.fsa	217.094	356	1475
B, 306	GM1198_A10_299R5_040.fsa	218.094	187	714
B, 307	GM1198_A10_299R5_040.fsa	219.002	273	1178
B, 308	GM1198_A10_299R5_040.fsa	219.909	347	1625
B, 309	GM1198_A10_299R5_040.fsa	220.802	95	376
B, 310	GM1198_A10_299R5_040.fsa	221.693	1100	5113
B, 311	GM1198_A10_299R5_040.fsa	222.585	67	222
B, 312	GM1198_A10_299R5_040.fsa	223.565	329	1443
B, 313	GM1198_A10_299R5_040.fsa	224.546	556	2903
B, 314	GM1198_A10_299R5_040.fsa	225.617	294	1219
B, 315	GM1198_A10_299R5_040.fsa	226.776	1616	7707
B, 316	GM1198_A10_299R5_040.fsa	227.669	323	1388
B, 317	GM1198_A10_299R5_040.fsa	228.561	944	4492
B, 318	GM1198_A10_299R5_040.fsa	229.632	1132	5290
B, 319	GM1198_A10_299R5_040.fsa	230.704	151	799
B, 320	GM1198_A10_299R5_040.fsa	231.864	107	387
B, 321	GM1198_A10_299R5_040.fsa	232.847	1805	8661
B, 322	GM1198_A10_299R5_040.fsa	233.83	455	2149
B, 323	GM1198_A10_299R5_040.fsa	234.813	597	2824
B, 324	GM1198_A10_299R5_040.fsa	235.796	179	786
B, 325	GM1198_A10_299R5_040.fsa	236.869	608	2727
B, 326	GM1198_A10_299R5_040.fsa	237.853	558	2636
B, 327	GM1198_A10_299R5_040.fsa	238.926	444	2040
B, 328	GM1198_A10_299R5_040.fsa	239.911	1166	6070
B, 329	GM1198_A10_299R5_040.fsa	240.738	2055	10463
B, 330	GM1198_A10_299R5_040.fsa	241.753	771	3537
B, 331	GM1198_A10_299R5_040.fsa	242.766	286	1169
B, 332	GM1198_A10_299R5_040.fsa	243.777	446	2021
B, 333	GM1198_A10_299R5_040.fsa	244.971	191	913
B, 334	GM1198_A10_299R5_040.fsa	246.162	98	356
B, 335	GM1198_A10_299R5_040.fsa	247.078	783	3808
B, 336	GM1198_A10_299R5_040.fsa	248.083	191	769
B, 337	GM1198_A10_299R5_040.fsa	248.997	1785	8809
B, 338	GM1198_A10_299R5_040.fsa	250	129	486
B, 339	GM1198_A10_299R5_040.fsa	250.972	1745	8932
B, 340	GM1198_A10_299R5_040.fsa	251.943	156	649
B, 341	GM1198_A10_299R5_040.fsa	253.088	193	895
B, 342	GM1198_A10_299R5_040.fsa	253.967	493	2297
B, 343	GM1198_A10_299R5_040.fsa	255.021	218	1075
B, 344	GM1198_A10_299R5_040.fsa	255.985	686	3612
B, 345	GM1198_A10_299R5_040.fsa	256.86	331	1868
B, 346	GM1198_A10_299R5_040.fsa	257.734	305	1571
B, 347	GM1198_A10_299R5_040.fsa	258.606	40	110
B, 348	GM1198_A10_299R5_040.fsa	259.565	1064	5333
B, 349	GM1198_A10_299R5_040.fsa	260.535	203	837
B, 350	GM1198_A10_299R5_040.fsa	261.427	231	971
B, 351	GM1198_A10_299R5_040.fsa	262.318	398	1809
B, 352	GM1198_A10_299R5_040.fsa	263.389	862	4469
B, 353	GM1198_A10_299R5_040.fsa	264.459	232	1112
B, 354	GM1198_A10_299R5_040.fsa	265.619	969	4991
B, 355	GM1198_A10_299R5_040.fsa	266.69	642	3175
B, 356	GM1198_A10_299R5_040.fsa	267.85	248	1192
B, 357	GM1198_A10_299R5_040.fsa	268.832	116	490
B, 358	GM1198_A10_299R5_040.fsa	269.814	256	1262
B, 359	GM1198_A10_299R5_040.fsa	270.796	303	1584
B, 360	GM1198_A10_299R5_040.fsa	271.779	966	5415
B, 361	GM1198_A10_299R5_040.fsa	272.761	161	820
B, 362	GM1198_A10_299R5_040.fsa	273.744	61	258
B, 363	GM1198_A10_299R5_040.fsa	274.816	449	2499
B, 364	GM1198_A10_299R5_040.fsa	275.709	331	1898
B, 365	GM1198_A10_299R5_040.fsa	276.96	56	203
B, 366	GM1198_A10_299R5_040.fsa	277.944	806	4514
B, 367	GM1198_A10_299R5_040.fsa	278.838	236	1228
B, 368	GM1198_A10_299R5_040.fsa	279.911	507	2694
B, 369	GM1198_A10_299R5_040.fsa	280.882	118	518
B, 370	GM1198_A10_299R5_040.fsa	281.763	173	837
B, 371	GM1198_A10_299R5_040.fsa	282.82	76	321
B, 372	GM1198_A10_299R5_040.fsa	283.7	206	1063
B, 373	GM1198_A10_299R5_040.fsa	284.756	113	522
B, 374	GM1198_A10_299R5_040.fsa	285.811	483	2688
B, 375	GM1198_A10_299R5_040.fsa	286.953	66	294
B, 376	GM1198_A10_299R5_040.fsa	288.007	189	976
B, 377	GM1198_A10_299R5_040.fsa	289.061	162	689
B, 378	GM1198_A10_299R5_040.fsa	290.026	1870	10761
B, 379	GM1198_A10_299R5_040.fsa	291.078	437	2279
B, 380	GM1198_A10_299R5_040.fsa	291.955	181	737
B, 381	GM1198_A10_299R5_040.fsa	292.831	148	649
B, 382	GM1198_A10_299R5_040.fsa	293.794	1910	11534
B, 383	GM1198_A10_299R5_040.fsa	294.844	353	1883
B, 384	GM1198_A10_299R5_040.fsa	295.982	58	209
B, 385	GM1198_A10_299R5_040.fsa	296.943	1449	8916
B, 386	GM1198_A10_299R5_040.fsa	297.904	506	2820
B, 387	GM1198_A10_299R5_040.fsa	298.865	194	862
B, 388	GM1198_A10_299R5_040.fsa	299.825	124	594
B, 389	GM1198_A10_299R5_040.fsa	300.778	185	903
B, 390	GM1198_A10_299R5_040.fsa	301.73	96	398
B, 391	GM1198_A10_299R5_040.fsa	302.598	74	267
B, 392	GM1198_A10_299R5_040.fsa	303.553	229	1098
B, 393	GM1198_A10_299R5_040.fsa	304.51	163	817
B, 394	GM1198_A10_299R5_040.fsa	305.382	250	1388
B, 395	GM1198_A10_299R5_040.fsa	306.43	434	2432
B, 396	GM1198_A10_299R5_040.fsa	307.567	173	824
B, 397	GM1198_A10_299R5_040.fsa	308.62	661	4026
B, 398	GM1198_A10_299R5_040.fsa	309.586	541	3391
B, 399	GM1198_A10_299R5_040.fsa	310.554	285	1745
B, 400	GM1198_A10_299R5_040.fsa	311.7	170	932
B, 401	GM1198_A10_299R5_040.fsa	312.849	199	972
B, 402	GM1198_A10_299R5_040.fsa	313.911	625	3521
B, 403	GM1198_A10_299R5_040.fsa	314.908	66	294
B, 404	GM1198_A10_299R5_040.fsa	315.906	875	5245
B, 405	GM1198_A10_299R5_040.fsa	316.906	133	724
B, 406	GM1198_A10_299R5_040.fsa	317.906	1312	8542
B, 407	GM1198_A10_299R5_040.fsa	318.634	79	390
B, 408	GM1198_A10_299R5_040.fsa	319.818	351	2017
B, 409	GM1198_A10_299R5_040.fsa	320.802	97	399
B, 410	GM1198_A10_299R5_040.fsa	321.871	798	4822
B, 411	GM1198_A10_299R5_040.fsa	322.671	58	216
B, 412	GM1198_A10_299R5_040.fsa	323.915	1839	11782
B, 413	GM1198_A10_299R5_040.fsa	324.979	50	172
B, 414	GM1198_A10_299R5_040.fsa	325.954	1162	7437
B, 415	GM1198_A10_299R5_040.fsa	327.015	52	206
B, 416	GM1198_A10_299R5_040.fsa	327.899	2036	13517
B, 417	GM1198_A10_299R5_040.fsa	329.047	16	43
B, 418	GM1198_A10_299R5_040.fsa	330.016	1169	7617
B, 419	GM1198_A10_299R5_040.fsa	330.985	89	412
B, 420	GM1198_A10_299R5_040.fsa	332.128	1226	7567
B, 421	GM1198_A10_299R5_040.fsa	333.094	68	293
B, 422	GM1198_A10_299R5_040.fsa	334.059	1044	6767
B, 423	GM1198_A10_299R5_040.fsa	335.111	62	209
B, 424	GM1198_A10_299R5_040.fsa	336.073	1901	12772
B, 425	GM1198_A10_299R5_040.fsa	337.035	10	31
B, 426	GM1198_A10_299R5_040.fsa	337.995	834	5455
B, 427	GM1198_A10_299R5_040.fsa	339.042	44	106
B, 428	GM1198_A10_299R5_040.fsa	340	179	997
B, 429	GM1198_A10_299R5_040.fsa	340.881	41	144
B, 430	GM1198_A10_299R5_040.fsa	342.026	515	3179
B, 431	GM1198_A10_299R5_040.fsa	342.996	196	1141
B, 432	GM1198_A10_299R5_040.fsa	344.141	365	2271
B, 433	GM1198_A10_299R5_040.fsa	345.11	137	758
B, 434	GM1198_A10_299R5_040.fsa	346.255	591	3851
B, 435	GM1198_A10_299R5_040.fsa	347.225	319	2020
B, 436	GM1198_A10_299R5_040.fsa	348.282	94	424
B, 437	GM1198_A10_299R5_040.fsa	349.251	184	1042
B, 438	GM1198_A10_299R5_040.fsa	350.308	1808	13301
B, 439	GM1198_A10_299R5_040.fsa	351.277	340	2208
B, 440	GM1198_A10_299R5_040.fsa	352.247	307	1897
B, 441	GM1198_A10_299R5_040.fsa	353.04	19	47
B, 442	GM1198_A10_299R5_040.fsa	354.009	207	1197
B, 443	GM1198_A10_299R5_040.fsa	354.978	51	205
B, 444	GM1198_A10_299R5_040.fsa	356.123	41	178
B, 445	GM1198_A10_299R5_040.fsa	357.092	53	232
B, 446	GM1198_A10_299R5_040.fsa	358.15	384	2396
B, 447	GM1198_A10_299R5_040.fsa	359.119	100	449
B, 448	GM1198_A10_299R5_040.fsa	360.264	473	2642
B, 449	GM1198_A10_299R5_040.fsa	361.319	308	1580
B, 450	GM1198_A10_299R5_040.fsa	362.462	409	2325
B, 451	GM1198_A10_299R5_040.fsa	363.43	161	740
B, 452	GM1198_A10_299R5_040.fsa	364.398	255	1274
B, 453	GM1198_A10_299R5_040.fsa	365.366	368	1878
B, 454	GM1198_A10_299R5_040.fsa	366.334	790	4743
B, 455	GM1198_A10_299R5_040.fsa	367.303	262	1513
B, 456	GM1198_A10_299R5_040.fsa	368.271	640	3972
B, 457	GM1198_A10_299R5_040.fsa	369.24	143	569
B, 458	GM1198_A10_299R5_040.fsa	370.297	212	1047
B, 459	GM1198_A10_299R5_040.fsa	371.443	86	386
B, 460	GM1198_A10_299R5_040.fsa	372.413	258	1425
B, 461	GM1198_A10_299R5_040.fsa	373.382	284	1584
B, 462	GM1198_A10_299R5_040.fsa	374.529	252	1549
B, 463	GM1198_A10_299R5_040.fsa	375.322	477	3218
B, 464	GM1198_A10_299R5_040.fsa	376.381	99	344
B, 465	GM1198_A10_299R5_040.fsa	377.44	110	538
B, 466	GM1198_A10_299R5_040.fsa	378.499	97	435
B, 467	GM1198_A10_299R5_040.fsa	379.47	384	2528
B, 468	GM1198_A10_299R5_040.fsa	380.534	245	1597
B, 469	GM1198_A10_299R5_040.fsa	381.512	127	710
B, 470	GM1198_A10_299R5_040.fsa	382.49	107	595
B, 471	GM1198_A10_299R5_040.fsa	383.379	275	1819
B, 472	GM1198_A10_299R5_040.fsa	384.535	64	296
B, 473	GM1198_A10_299R5_040.fsa	385.602	136	826
B, 474	GM1198_A10_299R5_040.fsa	386.669	941	6966
B, 475	GM1198_A10_299R5_040.fsa	387.647	96	522
B, 476	GM1198_A10_299R5_040.fsa	388.625	102	613
B, 477	GM1198_A10_299R5_040.fsa	389.692	744	5746
B, 478	GM1198_A10_299R5_040.fsa	390.67	1058	8596
B, 479	GM1198_A10_299R5_040.fsa	391.825	111	587
B, 480	GM1198_A10_299R5_040.fsa	392.803	62	274
B, 481	GM1198_A10_299R5_040.fsa	393.869	389	2483
B, 482	GM1198_A10_299R5_040.fsa	394.847	116	653
B, 483	GM1198_A10_299R5_040.fsa	395.735	351	2501
B, 484	GM1198_A10_299R5_040.fsa	396.801	58	253
B, 485	GM1198_A10_299R5_040.fsa	397.957	454	3049
B, 486	GM1198_A10_299R5_040.fsa	398.845	30	124
B, 487	GM1198_A10_299R5_040.fsa	399.911	355	2224
B, 488	GM1198_A10_299R5_040.fsa	400.873	94	455
B, 489	GM1198_A10_299R5_040.fsa	401.834	239	1598
B, 490	GM1198_A10_299R5_040.fsa	402.709	468	3759
B, 491	GM1198_A10_299R5_040.fsa	403.761	976	7218
B, 492	GM1198_A10_299R5_040.fsa	404.813	108	468
B, 493	GM1198_A10_299R5_040.fsa	405.78	47	241
B, 494	GM1198_A10_299R5_040.fsa	406.747	565	4290
B, 495	GM1198_A10_299R5_040.fsa	407.716	372	2579
B, 496	GM1198_A10_299R5_040.fsa	409.569	851	6898
B, 497	GM1198_A10_299R5_040.fsa	410.63	650	4848
B, 498	GM1198_A10_299R5_040.fsa	411.604	4	11
B, 499	GM1198_A10_299R5_040.fsa	412.491	129	714
B, 500	GM1198_A10_299R5_040.fsa	413.645	331	2449
B, 501	GM1198_A10_299R5_040.fsa	414.635	41	179
B, 502	GM1198_A10_299R5_040.fsa	415.815	50	305
B, 503	GM1198_A10_299R5_040.fsa	416.906	374	2940
B, 504	GM1198_A10_299R5_040.fsa	417.906	109	640
B, 505	GM1198_A10_299R5_040.fsa	418.725	23	87
B, 506	GM1198_A10_299R5_040.fsa	420.089	241	1603
B, 507	GM1198_A10_299R5_040.fsa	420.978	130	834
B, 508	GM1198_A10_299R5_040.fsa	422.932	1018	9093
B, 509	GM1198_A10_299R5_040.fsa	423.999	1323	11527
B, 510	GM1198_A10_299R5_040.fsa	425.776	91	494
B, 511	GM1198_A10_299R5_040.fsa	427.02	34	117
B, 512	GM1198_A10_299R5_040.fsa	427.998	74	437
B, 513	GM1198_A10_299R5_040.fsa	428.976	441	3701
B, 514	GM1198_A10_299R5_040.fsa	429.864	222	1514
B, 515	GM1198_A10_299R5_040.fsa	431.02	39	189
B, 516	GM1198_A10_299R5_040.fsa	431.998	523	3885
B, 517	GM1198_A10_299R5_040.fsa	433.064	109	777
B, 518	GM1198_A10_299R5_040.fsa	433.953	70	343
B, 519	GM1198_A10_299R5_040.fsa	434.842	613	5052
B, 520	GM1198_A10_299R5_040.fsa	435.909	433	3378
B, 521	GM1198_A10_299R5_040.fsa	436.887	183	1211
B, 522	GM1198_A10_299R5_040.fsa	437.865	77	344
B, 523	GM1198_A10_299R5_040.fsa	439.022	218	1344
B, 524	GM1198_A10_299R5_040.fsa	439.911	292	2179
B, 525	GM1198_A10_299R5_040.fsa	441.195	4	4
B, 526	GM1198_A10_299R5_040.fsa	442.206	735	5755
B, 527	GM1198_A10_299R5_040.fsa	444.321	11	11
B, 528	GM1198_A10_299R5_040.fsa	445.241	5	5
B, 529	GM1198_A10_299R5_040.fsa	448.095	2829	62868
B, 530	GM1198_A10_299R5_040.fsa	451.136	291	1318
B, 531	GM1198_A10_299R5_040.fsa	452.058	197	814
B, 532	GM1198_A10_299R5_040.fsa	454.087	106	530
B, 533	GM1198_A10_299R5_040.fsa	455.103	152	844
B, 534	GM1198_A10_299R5_040.fsa	456.118	61	96
B, 535	GM1198_A10_299R5_040.fsa	457.042	330	1270
B, 536	GM1198_A10_299R5_040.fsa	457.781	8	8
B, 537	GM1198_A10_299R5_040.fsa	458.89	4617	35249
B, 538	GM1198_A10_299R5_040.fsa	460.359	29105	181901
B, 539	GM1198_A10_299R5_040.fsa	465.841	5	10
B, 540	GM1198_A10_299R5_040.fsa	466.561	4	8
B, 541	GM1198_A10_299R5_040.fsa	467.101	7	12
B, 542	GM1198_A10_299R5_040.fsa	469.352	37	220
B, 543	GM1198_A10_299R5_040.fsa	470.072	38	278
B, 544	GM1198_A10_299R5_040.fsa	470.703	40	227
B, 545	GM1198_A10_299R5_040.fsa	471.064	38	279
B, 546	GM1198_A10_299R5_040.fsa	472.145	11	44
B, 547	GM1198_A10_299R5_040.fsa	472.776	12	25
B, 548	GM1198_A10_299R5_040.fsa	474.039	8	12
B, 549	GM1198_A10_299R5_040.fsa	474.4	3	8
B, 550	GM1198_A10_299R5_040.fsa	474.761	6	20
B, 551	GM1198_A10_299R5_040.fsa	475.483	16	44
B, 552	GM1198_A10_299R5_040.fsa	475.844	5	12
B, 553	GM1198_A10_299R5_040.fsa	476.295	7	19
B, 554	GM1198_A10_299R5_040.fsa	476.837	7	18
B, 555	GM1198_A10_299R5_040.fsa	477.199	5	14
B, 556	GM1198_A10_299R5_040.fsa	478.102	8	24
B, 557	GM1198_A10_299R5_040.fsa	478.734	7	7
B, 558	GM1198_A10_299R5_040.fsa	479.457	28	119
B, 559	GM1198_A10_299R5_040.fsa	480.185	29	110
B, 560	GM1198_A10_299R5_040.fsa	481.201	18	97
B, 561	GM1198_A10_299R5_040.fsa	482.125	16	78
B, 562	GM1198_A10_299R5_040.fsa	483.329	10	22
B, 563	GM1198_A10_299R5_040.fsa	484.071	12	26
B, 564	GM1198_A10_299R5_040.fsa	484.906	14	57
B, 565	GM1198_A10_299R5_040.fsa	485.649	8	22
B, 566	GM1198_A10_299R5_040.fsa	486.021	12	31
B, 567	GM1198_A10_299R5_040.fsa	486.673	5	18
B, 568	GM1198_A10_299R5_040.fsa	487.138	3	10
B, 569	GM1198_A10_299R5_040.fsa	487.697	11	51
B, 570	GM1198_A10_299R5_040.fsa	488.35	13	43
B, 571	GM1198_A10_299R5_040.fsa	488.909	8	24
B, 572	GM1198_A10_299R5_040.fsa	489.563	11	39
B, 573	GM1198_A10_299R5_040.fsa	490.217	8	20
B, 574	GM1198_A10_299R5_040.fsa	491.059	10	21
B, 575	GM1198_A10_299R5_040.fsa	491.714	7	24
B, 576	GM1198_A10_299R5_040.fsa	492.37	7	14
B, 577	GM1198_A10_299R5_040.fsa	493.121	7	19
B, 578	GM1198_A10_299R5_040.fsa	493.59	16	24
B, 579	GM1198_A10_299R5_040.fsa	494.247	8	32
B, 580	GM1198_A10_299R5_040.fsa	494.905	11	51
B, 581	GM1198_A10_299R5_040.fsa	496.411	9	24
B, 582	GM1198_A10_299R5_040.fsa	496.883	8	11
B, 583	GM1198_A10_299R5_040.fsa	497.354	7	17
B, 584	GM1198_A10_299R5_040.fsa	497.826	5	8
B, 585	GM1198_A10_299R5_040.fsa	498.487	10	29
B, 586	GM1198_A10_299R5_040.fsa	499.338	18	85
B, 587	GM1198_A10_299R5_040.fsa	499.905	20	76
B, 588	GM1198_A10_299R5_040.fsa	500.559	16	59
B, 589	GM1198_A10_299R5_040.fsa	501.679	21	51
B, 590	GM1198_A10_299R5_040.fsa	502.333	9	16
B, 591	GM1198_A10_299R5_040.fsa	502.801	9	25
B, 592	GM1198_A10_299R5_040.fsa	503.27	8	37
B, 593	GM1198_A10_299R5_040.fsa	503.833	14	25
B, 594	GM1198_A10_299R5_040.fsa	504.303	9	27
B, 595	GM1198_A10_299R5_040.fsa	504.679	7	25
B, 596	GM1198_A10_299R5_040.fsa	505.998	9	38
B, 597	GM1198_A10_299R5_040.fsa	507.038	15	51
B, 598	GM1198_A10_299R5_040.fsa	508.175	10	46
B, 599	GM1198_A10_299R5_040.fsa	509.124	10	38
B, 600	GM1198_A10_299R5_040.fsa	509.981	7	14
B, 601	GM1198_A10_299R5_040.fsa	510.743	7	10
B, 602	GM1198_A10_299R5_040.fsa	511.221	4	8
B, 603	GM1198_A10_299R5_040.fsa	511.699	10	25
B, 604	GM1198_A10_299R5_040.fsa	512.081	6	20
B, 605	GM1198_A10_299R5_040.fsa	512.752	4	11
B, 606	GM1198_A10_299R5_040.fsa	513.519	6	25
B, 607	GM1198_A10_299R5_040.fsa	514.098	2	5
B, 608	GM1198_A10_299R5_040.fsa	514.884	5	9
B, 609	GM1198_A10_299R5_040.fsa	515.965	29	138
B, 610	GM1198_A10_299R5_040.fsa	516.948	53	314
B, 611	GM1198_A10_299R5_040.fsa	518.227	67	492
B, 612	GM1198_A10_299R5_040.fsa	518.917	49	395
B, 613	GM1198_A10_299R5_040.fsa	519.409	44	369
B, 614	GM1198_A10_299R5_040.fsa	520.761	10	16
B, 615	GM1198_A10_299R5_040.fsa	522.187	13	69
B, 616	GM1198_A10_299R5_040.fsa	523.042	23	67
B, 617	GM1198_A10_299R5_040.fsa	523.992	23	137
B, 618	GM1198_A10_299R5_040.fsa	524.847	34	275
B, 619	GM1198_A10_299R5_040.fsa	525.416	26	139
B, 620	GM1198_A10_299R5_040.fsa	525.796	24	146
B, 621	GM1198_A10_299R5_040.fsa	527.219	11	50
B, 622	GM1198_A10_299R5_040.fsa	528.168	19	117
B, 623	GM1198_A10_299R5_040.fsa	529.4	21	94
B, 624	GM1198_A10_299R5_040.fsa	529.969	9	52
B, 625	GM1198_A10_299R5_040.fsa	530.632	5	20
B, 626	GM1198_A10_299R5_040.fsa	531.39	4	7
B, 627	GM1198_A10_299R5_040.fsa	532.527	6	25
B, 628	GM1198_A10_299R5_040.fsa	533.379	7	16
B, 629	GM1198_A10_299R5_040.fsa	534.136	9	26
B, 630	GM1198_A10_299R5_040.fsa	534.704	11	40
B, 631	GM1198_A10_299R5_040.fsa	536.502	9	51
B, 632	GM1198_A10_299R5_040.fsa	537.353	6	16
B, 633	GM1198_A10_299R5_040.fsa	538.204	12	38
B, 634	GM1198_A10_299R5_040.fsa	539.527	30	193
B, 635	GM1198_A10_299R5_040.fsa	540	34	240
B, 636	GM1198_A10_299R5_040.fsa	540.877	25	88
B, 637	GM1198_A10_299R5_040.fsa	541.559	21	128
B, 638	GM1198_A10_299R5_040.fsa	542.438	16	62
B, 639	GM1198_A10_299R5_040.fsa	542.83	10	26
B, 640	GM1198_A10_299R5_040.fsa	544.004	10	30
B, 641	GM1198_A10_299R5_040.fsa	544.887	11	30
B, 642	GM1198_A10_299R5_040.fsa	545.968	14	28
B, 643	GM1198_A10_299R5_040.fsa	546.952	9	46
B, 644	GM1198_A10_299R5_040.fsa	547.543	7	27
B, 645	GM1198_A10_299R5_040.fsa	548.135	8	29
B, 646	GM1198_A10_299R5_040.fsa	548.629	7	19
B, 647	GM1198_A10_299R5_040.fsa	549.024	6	13
B, 648	GM1198_A10_299R5_040.fsa	550.311	13	78
B, 649	GM1198_A10_299R5_040.fsa	551.005	10	50
B, 650	GM1198_A10_299R5_040.fsa	552.097	15	49
B, 651	GM1198_A10_299R5_040.fsa	552.494	12	43
B, 652	GM1198_A10_299R5_040.fsa	552.892	10	33
B, 653	GM1198_A10_299R5_040.fsa	553.988	11	39
B, 654	GM1198_A10_299R5_040.fsa	554.986	9	39
B, 655	GM1198_A10_299R5_040.fsa	555.685	13	37
B, 656	GM1198_A10_299R5_040.fsa	556.986	12	47
B, 657	GM1198_A10_299R5_040.fsa	558.19	13	29
B, 658	GM1198_A10_299R5_040.fsa	558.592	7	20
B, 659	GM1198_A10_299R5_040.fsa	559.698	22	145
B, 660	GM1198_A10_299R5_040.fsa	560.201	21	111
B, 661	GM1198_A10_299R5_040.fsa	560.702	19	75
B, 662	GM1198_A10_299R5_040.fsa	561.405	9	33
B, 663	GM1198_A10_299R5_040.fsa	561.806	12	47
B, 664	GM1198_A10_299R5_040.fsa	562.711	7	23
B, 665	GM1198_A10_299R5_040.fsa	564.625	11	26
B, 666	GM1198_A10_299R5_040.fsa	565.129	10	40
B, 667	GM1198_A10_299R5_040.fsa	565.836	18	31
B, 668	GM1198_A10_299R5_040.fsa	566.24	12	16
B, 669	GM1198_A10_299R5_040.fsa	567.554	6	18
B, 670	GM1198_A10_299R5_040.fsa	568.061	8	30
B, 671	GM1198_A10_299R5_040.fsa	569.277	16	32
B, 672	GM1198_A10_299R5_040.fsa	569.886	8	27
B, 673	GM1198_A10_299R5_040.fsa	571.512	7	27
B, 674	GM1198_A10_299R5_040.fsa	572.937	13	26
B, 675	GM1198_A10_299R5_040.fsa	574.161	8	29
B, 676	GM1198_A10_299R5_040.fsa	574.774	8	26
B, 677	GM1198_A10_299R5_040.fsa	575.284	14	46
B, 678	GM1198_A10_299R5_040.fsa	576	8	21
B, 679	GM1198_A10_299R5_040.fsa	576.409	4	5
B, 680	GM1198_A10_299R5_040.fsa	577.126	4	11
B, 681	GM1198_A10_299R5_040.fsa	577.639	11	18
B, 682	GM1198_A10_299R5_040.fsa	578.459	11	24
B, 683	GM1198_A10_299R5_040.fsa	579.897	45	361
B, 684	GM1198_A10_299R5_040.fsa	581.338	7	18
B, 685	GM1198_A10_299R5_040.fsa	582.575	52	514
B, 686	GM1198_A10_299R5_040.fsa	583.505	43	259
B, 687	GM1198_A10_299R5_040.fsa	585.47	5	20
B, 688	GM1198_A10_299R5_040.fsa	586.506	21	99
B, 689	GM1198_A10_299R5_040.fsa	587.025	24	77
B, 690	GM1198_A10_299R5_040.fsa	587.544	10	21
B, 691	GM1198_A10_299R5_040.fsa	588.375	22	133
B, 692	GM1198_A10_299R5_040.fsa	589.415	6	16
B, 693	GM1198_A10_299R5_040.fsa	589.936	4	7
B, 694	GM1198_A10_299R5_040.fsa	591.5	3	10
B, 695	GM1198_A10_299R5_040.fsa	593.067	12	36
B, 696	GM1198_A10_299R5_040.fsa	594.114	3	13
B, 697	GM1198_A10_299R5_040.fsa	594.638	5	16
B, 698	GM1198_A10_299R5_040.fsa	595.266	18	40
B, 699	GM1198_A10_299R5_040.fsa	595.896	20	57
B, 700	GM1198_A10_299R5_040.fsa	596.421	28	164
B, 701	GM1198_A10_299R5_040.fsa	597.157	23	125
B, 702	GM1198_A10_299R5_040.fsa	597.577	19	107
B, 703	GM1198_A10_299R5_040.fsa	599.894	23	175
B, 704	GM1198_A10_299R5_040.fsa	600.625	13	65
B, 705	GM1198_A10_299R5_040.fsa	601.354	7	23
B, 706	GM1198_A10_299R5_040.fsa	601.979	6	18
B, 707	GM1198_A10_299R5_040.fsa	602.5	4	7
B, 708	GM1198_A10_299R5_040.fsa	603.646	9	40
B, 709	GM1198_A10_299R5_040.fsa	604.583	10	22
B, 710	GM1198_A10_299R5_040.fsa	606.042	11	63
B, 711	GM1198_A10_299R5_040.fsa	607.396	7	13
B, 712	GM1198_A10_299R5_040.fsa	607.812	9	28
B, 713	GM1198_A10_299R5_040.fsa	608.229	15	30
B, 714	GM1198_A10_299R5_040.fsa	609.479	13	58
B, 715	GM1198_A10_299R5_040.fsa	610.729	17	51
B, 716	GM1198_A10_299R5_040.fsa	612.083	13	34
B, 717	GM1198_A10_299R5_040.fsa	613.542	9	33
B, 718	GM1198_A10_299R5_040.fsa	614.479	8	20
B, 719	GM1198_A10_299R5_040.fsa	614.896	8	24
B, 720	GM1198_A10_299R5_040.fsa	615.729	12	71
B, 721	GM1198_A10_299R5_040.fsa	616.354	15	37
B, 722	GM1198_A10_299R5_040.fsa	617.188	8	19
B, 723	GM1198_A10_299R5_040.fsa	617.812	15	46
B, 724	GM1198_A10_299R5_040.fsa	618.438	15	34
B, 725	GM1198_A10_299R5_040.fsa	620.729	15	53
B, 726	GM1198_A10_299R5_040.fsa	621.667	8	26
B, 727	GM1198_A10_299R5_040.fsa	622.5	7	17
B, 728	GM1198_A10_299R5_040.fsa	623.438	5	22
B, 729	GM1198_A10_299R5_040.fsa	625.104	13	47
B, 730	GM1198_A10_299R5_040.fsa	626.354	7	27
B, 731	GM1198_A10_299R5_040.fsa	627.708	11	34
B, 732	GM1198_A10_299R5_040.fsa	628.229	12	31
B, 733	GM1198_A10_299R5_040.fsa	628.75	11	27
B, 734	GM1198_A10_299R5_040.fsa	629.479	15	36
B, 735	GM1198_A10_299R5_040.fsa	630.521	17	58
B, 736	GM1198_A10_299R5_040.fsa	631.146	12	59
B, 737	GM1198_A10_299R5_040.fsa	632.604	9	30
B, 738	GM1198_A10_299R5_040.fsa	633.125	11	41
B, 739	GM1198_A10_299R5_040.fsa	633.958	8	27
B, 740	GM1198_A10_299R5_040.fsa	635.104	13	45
B, 741	GM1198_A10_299R5_040.fsa	635.729	11	33
B, 742	GM1198_A10_299R5_040.fsa	636.667	11	28
B, 743	GM1198_A10_299R5_040.fsa	637.083	10	26
B, 744	GM1198_A10_299R5_040.fsa	638.958	12	35
B, 745	GM1198_A10_299R5_040.fsa	640.312	12	49
B, 746	GM1198_A10_299R5_040.fsa	641.042	7	28
B, 747	GM1198_A10_299R5_040.fsa	641.458	10	18
B, 748	GM1198_A10_299R5_040.fsa	642.708	9	44
B, 749	GM1198_A10_299R5_040.fsa	643.854	7	36
B, 750	GM1198_A10_299R5_040.fsa	644.688	13	35
B, 751	GM1198_A10_299R5_040.fsa	645.417	8	38
B, 752	GM1198_A10_299R5_040.fsa	646.667	4	11
B, 753	GM1198_A10_299R5_040.fsa	647.292	10	52
B, 754	GM1198_A10_299R5_040.fsa	648.646	12	44
B, 755	GM1198_A10_299R5_040.fsa	649.167	14	40
B, 756	GM1198_A10_299R5_040.fsa	649.896	9	26
B, 757	GM1198_A10_299R5_040.fsa	651.042	11	46
B, 758	GM1198_A10_299R5_040.fsa	652.604	9	27
B, 759	GM1198_A10_299R5_040.fsa	653.542	17	65
B, 760	GM1198_A10_299R5_040.fsa	654.583	12	30
B, 761	GM1198_A10_299R5_040.fsa	655	10	23
B, 762	GM1198_A10_299R5_040.fsa	655.417	12	26
B, 763	GM1198_A10_299R5_040.fsa	656.042	10	51
B, 764	GM1198_A10_299R5_040.fsa	657.292	10	49
B, 765	GM1198_A10_299R5_040.fsa	658.125	12	76
B, 766	GM1198_A10_299R5_040.fsa	659.062	12	33
B, 767	GM1198_A10_299R5_040.fsa	659.792	8	31
B, 768	GM1198_A10_299R5_040.fsa	661.354	14	53
B, 769	GM1198_A10_299R5_040.fsa	661.875	9	19
B, 770	GM1198_A10_299R5_040.fsa	663.125	10	40
B, 771	GM1198_A10_299R5_040.fsa	663.75	10	35
B, 772	GM1198_A10_299R5_040.fsa	664.271	19	83
B, 773	GM1198_A10_299R5_040.fsa	665.208	10	36
B, 774	GM1198_A10_299R5_040.fsa	666.042	9	47
B, 775	GM1198_A10_299R5_040.fsa	666.771	13	36
B, 776	GM1198_A10_299R5_040.fsa	667.604	7	26
B, 777	GM1198_A10_299R5_040.fsa	668.021	6	14
B, 778	GM1198_A10_299R5_040.fsa	668.854	8	19
B, 779	GM1198_A10_299R5_040.fsa	669.375	10	11
B, 780	GM1198_A10_299R5_040.fsa	670.104	6	20
G, 1	GM1198_A10_299R5_040.fsa	460.808	11264	118567
G, 2	GM1198_A10_299R5_040.fsa	461.886	10592	113204
Y, 1	GM1198_A10_299R5_040.fsa	460.449	10526	40178
Y, 2	GM1198_A10_299R5_040.fsa	461.437	9059	85248
Y, 3	GM1198_A10_299R5_040.fsa	462.335	11016	65024
R, 1	GM1198_A10_299R5_040.fsa	460.808	10628	57789
R, 2	GM1198_A10_299R5_040.fsa	461.796	3904	19015
O, 1	GM1198_A10_299R5_040.fsa	20	7756	73885
O, 2	GM1198_A10_299R5_040.fsa	40	7079	48355
O, 3	GM1198_A10_299R5_040.fsa	60	14120	69765
O, 4	GM1198_A10_299R5_040.fsa	80	9181	47249
O, 5	GM1198_A10_299R5_040.fsa	100	14505	73463
O, 6	GM1198_A10_299R5_040.fsa	114	16977	82778
O, 7	GM1198_A10_299R5_040.fsa	120	13615	66533
O, 8	GM1198_A10_299R5_040.fsa	140	11676	54292
O, 9	GM1198_A10_299R5_040.fsa	160	12710	61764
O, 10	GM1198_A10_299R5_040.fsa	180	16194	76543
O, 11	GM1198_A10_299R5_040.fsa	200	12867	61182
O, 12	GM1198_A10_299R5_040.fsa	214	12720	63635
O, 13	GM1198_A10_299R5_040.fsa	220	10471	53587
O, 14	GM1198_A10_299R5_040.fsa	240	15209	80788
O, 15	GM1198_A10_299R5_040.fsa	250	7071	38882
O, 16	GM1198_A10_299R5_040.fsa	260	10976	63347
O, 17	GM1198_A10_299R5_040.fsa	280	11740	70996
O, 18	GM1198_A10_299R5_040.fsa	300	11547	72922
O, 19	GM1198_A10_299R5_040.fsa	314	7410	48054
O, 20	GM1198_A10_299R5_040.fsa	320	8015	53800
O, 21	GM1198_A10_299R5_040.fsa	340	9725	68838
O, 22	GM1198_A10_299R5_040.fsa	360	7614	57639
O, 23	GM1198_A10_299R5_040.fsa	380	5466	42775
O, 24	GM1198_A10_299R5_040.fsa	400	7459	60895
O, 25	GM1198_A10_299R5_040.fsa	414	6921	58021
O, 26	GM1198_A10_299R5_040.fsa	420	6413	54315
O, 27	GM1198_A10_299R5_040.fsa	440	7998	68948
O, 28	GM1198_A10_299R5_040.fsa	460	7203	96769
O, 29	GM1198_A10_299R5_040.fsa	461.886	1422	12032
O, 30	GM1198_A10_299R5_040.fsa	480	8014	77219
O, 31	GM1198_A10_299R5_040.fsa	500	3595	34848
O, 32	GM1198_A10_299R5_040.fsa	514	3934	38595
O, 33	GM1198_A10_299R5_040.fsa	520	8664	86613
O, 34	GM1198_A10_299R5_040.fsa	540	7017	71305
O, 35	GM1198_A10_299R5_040.fsa	560	4512	47276
O, 36	GM1198_A10_299R5_040.fsa	580	7001	72623
O, 37	GM1198_A10_299R5_040.fsa	600	4579	46889

## Sheet: 300R1
Dye/Sample Peak	Sample File Name	Size	Height	Area in Point
B, 1	GM1198_A11_300R1_048.fsa		14	49
B, 2	GM1198_A11_300R1_048.fsa		14	38
B, 3	GM1198_A11_300R1_048.fsa		10	41
B, 4	GM1198_A11_300R1_048.fsa		14	58
B, 5	GM1198_A11_300R1_048.fsa		12	27
B, 6	GM1198_A11_300R1_048.fsa		14	48
B, 7	GM1198_A11_300R1_048.fsa		9	39
B, 8	GM1198_A11_300R1_048.fsa		7	35
B, 9	GM1198_A11_300R1_048.fsa		12	34
B, 10	GM1198_A11_300R1_048.fsa		14	86
B, 11	GM1198_A11_300R1_048.fsa		12	56
B, 12	GM1198_A11_300R1_048.fsa		7	25
B, 13	GM1198_A11_300R1_048.fsa		11	44
B, 14	GM1198_A11_300R1_048.fsa		12	42
B, 15	GM1198_A11_300R1_048.fsa		15	78
B, 16	GM1198_A11_300R1_048.fsa		13	47
B, 17	GM1198_A11_300R1_048.fsa		13	51
B, 18	GM1198_A11_300R1_048.fsa		12	34
B, 19	GM1198_A11_300R1_048.fsa		8	26
B, 20	GM1198_A11_300R1_048.fsa		15	40
B, 21	GM1198_A11_300R1_048.fsa		9	50
B, 22	GM1198_A11_300R1_048.fsa		7	19
B, 23	GM1198_A11_300R1_048.fsa		9	31
B, 24	GM1198_A11_300R1_048.fsa		12	42
B, 25	GM1198_A11_300R1_048.fsa		7	32
B, 26	GM1198_A11_300R1_048.fsa		13	33
B, 27	GM1198_A11_300R1_048.fsa		8	20
B, 28	GM1198_A11_300R1_048.fsa		11	48
B, 29	GM1198_A11_300R1_048.fsa		10	46
B, 30	GM1198_A11_300R1_048.fsa		8	28
B, 31	GM1198_A11_300R1_048.fsa		9	61
B, 32	GM1198_A11_300R1_048.fsa		14	35
B, 33	GM1198_A11_300R1_048.fsa		10	34
B, 34	GM1198_A11_300R1_048.fsa		8	26
B, 35	GM1198_A11_300R1_048.fsa		14	40
B, 36	GM1198_A11_300R1_048.fsa		11	25
B, 37	GM1198_A11_300R1_048.fsa		7	27
B, 38	GM1198_A11_300R1_048.fsa		10	36
B, 39	GM1198_A11_300R1_048.fsa		9	29
B, 40	GM1198_A11_300R1_048.fsa		15	63
B, 41	GM1198_A11_300R1_048.fsa		9	27
B, 42	GM1198_A11_300R1_048.fsa		12	33
B, 43	GM1198_A11_300R1_048.fsa		16	62
B, 44	GM1198_A11_300R1_048.fsa		6	10
B, 45	GM1198_A11_300R1_048.fsa		217	1478
B, 46	GM1198_A11_300R1_048.fsa		11	34
B, 47	GM1198_A11_300R1_048.fsa		94	533
B, 48	GM1198_A11_300R1_048.fsa		7	21
B, 49	GM1198_A11_300R1_048.fsa		8	26
B, 50	GM1198_A11_300R1_048.fsa		13	66
B, 51	GM1198_A11_300R1_048.fsa		14	23
B, 52	GM1198_A11_300R1_048.fsa		15	35
B, 53	GM1198_A11_300R1_048.fsa		17	39
B, 54	GM1198_A11_300R1_048.fsa		20	37
B, 55	GM1198_A11_300R1_048.fsa		12	34
B, 56	GM1198_A11_300R1_048.fsa		8	39
B, 57	GM1198_A11_300R1_048.fsa		9	33
B, 58	GM1198_A11_300R1_048.fsa		11	14
B, 59	GM1198_A11_300R1_048.fsa		7	10
B, 60	GM1198_A11_300R1_048.fsa		7	26
B, 61	GM1198_A11_300R1_048.fsa		12	23
B, 62	GM1198_A11_300R1_048.fsa		17	87
B, 63	GM1198_A11_300R1_048.fsa		11	53
B, 64	GM1198_A11_300R1_048.fsa		9	24
B, 65	GM1198_A11_300R1_048.fsa		9	19
B, 66	GM1198_A11_300R1_048.fsa		9	28
B, 67	GM1198_A11_300R1_048.fsa		5	20
B, 68	GM1198_A11_300R1_048.fsa		11	30
B, 69	GM1198_A11_300R1_048.fsa		24	124
B, 70	GM1198_A11_300R1_048.fsa		42	228
B, 71	GM1198_A11_300R1_048.fsa		29	158
B, 72	GM1198_A11_300R1_048.fsa		27	159
B, 73	GM1198_A11_300R1_048.fsa		8	24
B, 74	GM1198_A11_300R1_048.fsa		26	145
B, 75	GM1198_A11_300R1_048.fsa		13	41
B, 76	GM1198_A11_300R1_048.fsa		21	98
B, 77	GM1198_A11_300R1_048.fsa		11	39
B, 78	GM1198_A11_300R1_048.fsa		39	274
B, 79	GM1198_A11_300R1_048.fsa		13	55
B, 80	GM1198_A11_300R1_048.fsa		30	236
B, 81	GM1198_A11_300R1_048.fsa		10	24
B, 82	GM1198_A11_300R1_048.fsa		14	40
B, 83	GM1198_A11_300R1_048.fsa		8	22
B, 84	GM1198_A11_300R1_048.fsa		19	83
B, 85	GM1198_A11_300R1_048.fsa		9	32
B, 86	GM1198_A11_300R1_048.fsa		7	15
B, 87	GM1198_A11_300R1_048.fsa		9	58
B, 88	GM1198_A11_300R1_048.fsa		7	22
B, 89	GM1198_A11_300R1_048.fsa		5	22
B, 90	GM1198_A11_300R1_048.fsa		24	124
B, 91	GM1198_A11_300R1_048.fsa		17	49
B, 92	GM1198_A11_300R1_048.fsa		10	24
B, 93	GM1198_A11_300R1_048.fsa		12	47
B, 94	GM1198_A11_300R1_048.fsa		5	23
B, 95	GM1198_A11_300R1_048.fsa		13	47
B, 96	GM1198_A11_300R1_048.fsa		13	29
B, 97	GM1198_A11_300R1_048.fsa		19	94
B, 98	GM1198_A11_300R1_048.fsa		19	86
B, 99	GM1198_A11_300R1_048.fsa		13	50
B, 100	GM1198_A11_300R1_048.fsa		10	36
B, 101	GM1198_A11_300R1_048.fsa		636	4601
B, 102	GM1198_A11_300R1_048.fsa		301	1791
B, 103	GM1198_A11_300R1_048.fsa		432	3036
B, 104	GM1198_A11_300R1_048.fsa		671	3884
B, 105	GM1198_A11_300R1_048.fsa		299	1752
B, 106	GM1198_A11_300R1_048.fsa		44	197
B, 107	GM1198_A11_300R1_048.fsa	0.8633	148	852
B, 108	GM1198_A11_300R1_048.fsa	2.0144	47	255
B, 109	GM1198_A11_300R1_048.fsa	3.1655	157	922
B, 110	GM1198_A11_300R1_048.fsa	4.8921	54	300
B, 111	GM1198_A11_300R1_048.fsa	6.0432	37	196
B, 112	GM1198_A11_300R1_048.fsa	7.7698	17	41
B, 113	GM1198_A11_300R1_048.fsa	9.3525	6	9
B, 114	GM1198_A11_300R1_048.fsa	11.5108	84	548
B, 115	GM1198_A11_300R1_048.fsa	13.0935	165	850
B, 116	GM1198_A11_300R1_048.fsa	14.6763	94	563
B, 117	GM1198_A11_300R1_048.fsa	16.9784	50	214
B, 118	GM1198_A11_300R1_048.fsa	18.705	118	390
B, 119	GM1198_A11_300R1_048.fsa	20.3309	1143	5683
B, 120	GM1198_A11_300R1_048.fsa	22.1253	749	4030
B, 121	GM1198_A11_300R1_048.fsa	23.2452	650	3709
B, 122	GM1198_A11_300R1_048.fsa	24.5046	80	413
B, 123	GM1198_A11_300R1_048.fsa	26.9602	557	2486
B, 124	GM1198_A11_300R1_048.fsa	28.7486	516	2563
B, 125	GM1198_A11_300R1_048.fsa	30.3494	230	1174
B, 126	GM1198_A11_300R1_048.fsa	31.6327	624	3571
B, 127	GM1198_A11_300R1_048.fsa	33.0314	557	2484
B, 128	GM1198_A11_300R1_048.fsa	33.9939	45	109
B, 129	GM1198_A11_300R1_048.fsa	34.9431	106	413
B, 130	GM1198_A11_300R1_048.fsa	36.0119	360	1697
B, 131	GM1198_A11_300R1_048.fsa	37.1945	238	1070
B, 132	GM1198_A11_300R1_048.fsa	38.8666	276	1360
B, 133	GM1198_A11_300R1_048.fsa	40.5759	420	2291
B, 134	GM1198_A11_300R1_048.fsa	41.4911	117	575
B, 135	GM1198_A11_300R1_048.fsa	42.399	51	219
B, 136	GM1198_A11_300R1_048.fsa	43.6354	305	1573
B, 137	GM1198_A11_300R1_048.fsa	44.7479	1127	7004
B, 138	GM1198_A11_300R1_048.fsa	46.3966	879	4942
B, 139	GM1198_A11_300R1_048.fsa	48.2373	49	245
B, 140	GM1198_A11_300R1_048.fsa	50.3664	186	1613
B, 141	GM1198_A11_300R1_048.fsa	51.8344	392	3723
B, 142	GM1198_A11_300R1_048.fsa	55.1247	2113	16319
B, 143	GM1198_A11_300R1_048.fsa	56.537	1239	4174
B, 144	GM1198_A11_300R1_048.fsa	57.5361	1573	6587
B, 145	GM1198_A11_300R1_048.fsa	58.1318	876	3433
B, 146	GM1198_A11_300R1_048.fsa	59.1185	2537	10495
B, 147	GM1198_A11_300R1_048.fsa	60.5355	190	573
B, 148	GM1198_A11_300R1_048.fsa	61.6049	1497	6757
B, 149	GM1198_A11_300R1_048.fsa	62.8855	115	391
B, 150	GM1198_A11_300R1_048.fsa	64.0568	197	828
B, 151	GM1198_A11_300R1_048.fsa	65.3319	920	4228
B, 152	GM1198_A11_300R1_048.fsa	66.4982	255	1042
B, 153	GM1198_A11_300R1_048.fsa	67.5563	67	238
B, 154	GM1198_A11_300R1_048.fsa	68.7181	563	2575
B, 155	GM1198_A11_300R1_048.fsa	69.9827	1781	8816
B, 156	GM1198_A11_300R1_048.fsa	71.3495	112	475
B, 157	GM1198_A11_300R1_048.fsa	72.2939	2555	12648
B, 158	GM1198_A11_300R1_048.fsa	73.5506	923	4364
B, 159	GM1198_A11_300R1_048.fsa	74.909	95	339
B, 160	GM1198_A11_300R1_048.fsa	76.0558	2066	9385
B, 161	GM1198_A11_300R1_048.fsa	77.2003	658	2838
B, 162	GM1198_A11_300R1_048.fsa	78.4463	2049	9278
B, 163	GM1198_A11_300R1_048.fsa	79.5861	979	4520
B, 164	GM1198_A11_300R1_048.fsa	80.9045	155	606
B, 165	GM1198_A11_300R1_048.fsa	82.0077	3413	15943
B, 166	GM1198_A11_300R1_048.fsa	83.0084	752	3379
B, 167	GM1198_A11_300R1_048.fsa	84.2065	1562	6965
B, 168	GM1198_A11_300R1_048.fsa	85.3022	1422	6521
B, 169	GM1198_A11_300R1_048.fsa	86.4946	634	2798
B, 170	GM1198_A11_300R1_048.fsa	87.1888	403	1841
B, 171	GM1198_A11_300R1_048.fsa	88.4755	2534	11678
B, 172	GM1198_A11_300R1_048.fsa	89.5615	518	2339
B, 173	GM1198_A11_300R1_048.fsa	91.2351	1393	8010
B, 174	GM1198_A11_300R1_048.fsa	92.0207	1581	7433
B, 175	GM1198_A11_300R1_048.fsa	93.4902	907	4725
B, 176	GM1198_A11_300R1_048.fsa	94.4674	877	3754
B, 177	GM1198_A11_300R1_048.fsa	95.8321	348	1505
B, 178	GM1198_A11_300R1_048.fsa	96.7075	401	1922
B, 179	GM1198_A11_300R1_048.fsa	97.6782	2843	13037
B, 180	GM1198_A11_300R1_048.fsa	98.7437	1295	5956
B, 181	GM1198_A11_300R1_048.fsa	100.595	304	1339
B, 182	GM1198_A11_300R1_048.fsa	102.275	199	969
B, 183	GM1198_A11_300R1_048.fsa	103.85	394	1678
B, 184	GM1198_A11_300R1_048.fsa	105.221	1910	8714
B, 185	GM1198_A11_300R1_048.fsa	106.391	1369	6148
B, 186	GM1198_A11_300R1_048.fsa	107.752	332	1551
B, 187	GM1198_A11_300R1_048.fsa	108.528	638	2980
B, 188	GM1198_A11_300R1_048.fsa	109.494	1100	4890
B, 189	GM1198_A11_300R1_048.fsa	110.746	238	995
B, 190	GM1198_A11_300R1_048.fsa	111.707	179	686
B, 191	GM1198_A11_300R1_048.fsa	112.855	102	349
B, 192	GM1198_A11_300R1_048.fsa	113.905	551	2321
B, 193	GM1198_A11_300R1_048.fsa	114.837	199	761
B, 194	GM1198_A11_300R1_048.fsa	115.579	667	2850
B, 195	GM1198_A11_300R1_048.fsa	116.597	1678	7423
B, 196	GM1198_A11_300R1_048.fsa	117.888	680	3465
B, 197	GM1198_A11_300R1_048.fsa	118.348	780	4036
B, 198	GM1198_A11_300R1_048.fsa	119.267	2766	12773
B, 199	GM1198_A11_300R1_048.fsa	120.184	185	797
B, 200	GM1198_A11_300R1_048.fsa	121.195	481	2158
B, 201	GM1198_A11_300R1_048.fsa	122.206	197	744
B, 202	GM1198_A11_300R1_048.fsa	123.402	491	2218
B, 203	GM1198_A11_300R1_048.fsa	124.414	1296	5653
B, 204	GM1198_A11_300R1_048.fsa	125.334	228	953
B, 205	GM1198_A11_300R1_048.fsa	126.255	166	609
B, 206	GM1198_A11_300R1_048.fsa	127.452	821	3496
B, 207	GM1198_A11_300R1_048.fsa	128.465	2769	12567
B, 208	GM1198_A11_300R1_048.fsa	129.571	483	1891
B, 209	GM1198_A11_300R1_048.fsa	130.4	314	1122
B, 210	GM1198_A11_300R1_048.fsa	131.322	1863	8020
B, 211	GM1198_A11_300R1_048.fsa	132.429	471	1895
B, 212	GM1198_A11_300R1_048.fsa	133.536	721	3063
B, 213	GM1198_A11_300R1_048.fsa	134.735	577	2471
B, 214	GM1198_A11_300R1_048.fsa	135.658	570	2414
B, 215	GM1198_A11_300R1_048.fsa	136.766	220	837
B, 216	GM1198_A11_300R1_048.fsa	137.69	1335	5984
B, 217	GM1198_A11_300R1_048.fsa	138.614	502	2161
B, 218	GM1198_A11_300R1_048.fsa	139.445	610	2603
B, 219	GM1198_A11_300R1_048.fsa	140.655	615	2622
B, 220	GM1198_A11_300R1_048.fsa	141.497	749	3091
B, 221	GM1198_A11_300R1_048.fsa	142.619	507	1914
B, 222	GM1198_A11_300R1_048.fsa	143.648	3320	14151
B, 223	GM1198_A11_300R1_048.fsa	144.771	661	2457
B, 224	GM1198_A11_300R1_048.fsa	145.612	253	868
B, 225	GM1198_A11_300R1_048.fsa	146.547	1182	4798
B, 226	GM1198_A11_300R1_048.fsa	147.576	1154	4802
B, 227	GM1198_A11_300R1_048.fsa	148.791	3507	15879
B, 228	GM1198_A11_300R1_048.fsa	149.538	382	1762
B, 229	GM1198_A11_300R1_048.fsa	150.753	1779	7864
B, 230	GM1198_A11_300R1_048.fsa	151.688	777	3426
B, 231	GM1198_A11_300R1_048.fsa	152.902	637	2642
B, 232	GM1198_A11_300R1_048.fsa	153.837	482	1983
B, 233	GM1198_A11_300R1_048.fsa	154.771	408	1513
B, 234	GM1198_A11_300R1_048.fsa	155.705	568	2343
B, 235	GM1198_A11_300R1_048.fsa	156.825	607	2535
B, 236	GM1198_A11_300R1_048.fsa	157.759	1030	4469
B, 237	GM1198_A11_300R1_048.fsa	158.88	330	1447
B, 238	GM1198_A11_300R1_048.fsa	159.813	2223	9931
B, 239	GM1198_A11_300R1_048.fsa	160.923	344	1405
B, 240	GM1198_A11_300R1_048.fsa	161.845	1901	8421
B, 241	GM1198_A11_300R1_048.fsa	162.95	361	1482
B, 242	GM1198_A11_300R1_048.fsa	163.871	1762	7941
B, 243	GM1198_A11_300R1_048.fsa	164.884	328	1269
B, 244	GM1198_A11_300R1_048.fsa	165.804	1659	7254
B, 245	GM1198_A11_300R1_048.fsa	166.907	326	1277
B, 246	GM1198_A11_300R1_048.fsa	167.826	1856	8161
B, 247	GM1198_A11_300R1_048.fsa	168.928	391	1510
B, 248	GM1198_A11_300R1_048.fsa	169.845	1848	8381
B, 249	GM1198_A11_300R1_048.fsa	170.946	376	1432
B, 250	GM1198_A11_300R1_048.fsa	171.771	586	2518
B, 251	GM1198_A11_300R1_048.fsa	172.871	233	927
B, 252	GM1198_A11_300R1_048.fsa	173.878	1949	8668
B, 253	GM1198_A11_300R1_048.fsa	174.793	442	1935
B, 254	GM1198_A11_300R1_048.fsa	175.708	238	1044
B, 255	GM1198_A11_300R1_048.fsa	176.713	215	765
B, 256	GM1198_A11_300R1_048.fsa	177.718	1630	7387
B, 257	GM1198_A11_300R1_048.fsa	178.722	534	2254
B, 258	GM1198_A11_300R1_048.fsa	179.818	966	4374
B, 259	GM1198_A11_300R1_048.fsa	180.919	441	1951
B, 260	GM1198_A11_300R1_048.fsa	182.112	410	1711
B, 261	GM1198_A11_300R1_048.fsa	183.121	1595	6970
B, 262	GM1198_A11_300R1_048.fsa	184.13	528	2280
B, 263	GM1198_A11_300R1_048.fsa	185.23	259	847
B, 264	GM1198_A11_300R1_048.fsa	186.237	1721	7434
B, 265	GM1198_A11_300R1_048.fsa	187.244	379	1429
B, 266	GM1198_A11_300R1_048.fsa	188.158	547	2136
B, 267	GM1198_A11_300R1_048.fsa	189.163	1364	5849
B, 268	GM1198_A11_300R1_048.fsa	190.168	4010	18038
B, 269	GM1198_A11_300R1_048.fsa	191.264	276	995
B, 270	GM1198_A11_300R1_048.fsa	192.176	1021	4496
B, 271	GM1198_A11_300R1_048.fsa	193.179	838	3676
B, 272	GM1198_A11_300R1_048.fsa	194.09	582	2468
B, 273	GM1198_A11_300R1_048.fsa	195.274	280	938
B, 274	GM1198_A11_300R1_048.fsa	196.184	1207	5287
B, 275	GM1198_A11_300R1_048.fsa	197.275	441	1961
B, 276	GM1198_A11_300R1_048.fsa	198.093	3000	13671
B, 277	GM1198_A11_300R1_048.fsa	199.092	1658	7421
B, 278	GM1198_A11_300R1_048.fsa	199.909	393	1613
B, 279	GM1198_A11_300R1_048.fsa	200.901	175	663
B, 280	GM1198_A11_300R1_048.fsa	201.892	4378	20338
B, 281	GM1198_A11_300R1_048.fsa	203.062	218	821
B, 282	GM1198_A11_300R1_048.fsa	204.141	724	3349
B, 283	GM1198_A11_300R1_048.fsa	205.04	524	2367
B, 284	GM1198_A11_300R1_048.fsa	206.028	1203	5494
B, 285	GM1198_A11_300R1_048.fsa	207.105	378	1666
B, 286	GM1198_A11_300R1_048.fsa	208.002	1083	5049
B, 287	GM1198_A11_300R1_048.fsa	209.168	1182	6774
B, 288	GM1198_A11_300R1_048.fsa	210.511	584	2585
B, 289	GM1198_A11_300R1_048.fsa	211.586	305	1567
B, 290	GM1198_A11_300R1_048.fsa	212.659	343	1543
B, 291	GM1198_A11_300R1_048.fsa	213.821	2056	9692
B, 292	GM1198_A11_300R1_048.fsa	214.897	451	2003
B, 293	GM1198_A11_300R1_048.fsa	215.883	470	2035
B, 294	GM1198_A11_300R1_048.fsa	216.958	235	922
B, 295	GM1198_A11_300R1_048.fsa	217.853	317	1337
B, 296	GM1198_A11_300R1_048.fsa	218.837	285	1172
B, 297	GM1198_A11_300R1_048.fsa	219.732	788	3810
B, 298	GM1198_A11_300R1_048.fsa	220.617	208	954
B, 299	GM1198_A11_300R1_048.fsa	221.587	1220	5986
B, 300	GM1198_A11_300R1_048.fsa	222.468	249	1113
B, 301	GM1198_A11_300R1_048.fsa	223.439	435	1823
B, 302	GM1198_A11_300R1_048.fsa	224.41	606	2843
B, 303	GM1198_A11_300R1_048.fsa	225.558	554	2216
B, 304	GM1198_A11_300R1_048.fsa	226.706	1904	9244
B, 305	GM1198_A11_300R1_048.fsa	227.59	565	2514
B, 306	GM1198_A11_300R1_048.fsa	228.386	1425	6792
B, 307	GM1198_A11_300R1_048.fsa	229.535	1745	8289
B, 308	GM1198_A11_300R1_048.fsa	230.509	254	1236
B, 309	GM1198_A11_300R1_048.fsa	231.66	248	998
B, 310	GM1198_A11_300R1_048.fsa	232.811	2477	12393
B, 311	GM1198_A11_300R1_048.fsa	233.786	655	2962
B, 312	GM1198_A11_300R1_048.fsa	234.673	693	3195
B, 313	GM1198_A11_300R1_048.fsa	235.649	261	1074
B, 314	GM1198_A11_300R1_048.fsa	236.802	527	2170
B, 315	GM1198_A11_300R1_048.fsa	237.779	784	3687
B, 316	GM1198_A11_300R1_048.fsa	238.845	447	1983
B, 317	GM1198_A11_300R1_048.fsa	239.822	1601	8560
B, 318	GM1198_A11_300R1_048.fsa	240.64	2700	14413
B, 319	GM1198_A11_300R1_048.fsa	241.737	1106	5266
B, 320	GM1198_A11_300R1_048.fsa	242.649	316	1273
B, 321	GM1198_A11_300R1_048.fsa	243.652	708	3085
B, 322	GM1198_A11_300R1_048.fsa	244.834	316	1543
B, 323	GM1198_A11_300R1_048.fsa	246.016	297	1149
B, 324	GM1198_A11_300R1_048.fsa	247.014	915	4505
B, 325	GM1198_A11_300R1_048.fsa	248.01	215	970
B, 326	GM1198_A11_300R1_048.fsa	248.915	2248	11692
B, 327	GM1198_A11_300R1_048.fsa	250	223	836
B, 328	GM1198_A11_300R1_048.fsa	250.877	2050	10413
B, 329	GM1198_A11_300R1_048.fsa	251.84	214	829
B, 330	GM1198_A11_300R1_048.fsa	252.976	210	1022
B, 331	GM1198_A11_300R1_048.fsa	253.935	824	4302
B, 332	GM1198_A11_300R1_048.fsa	255.066	152	582
B, 333	GM1198_A11_300R1_048.fsa	255.935	888	4552
B, 334	GM1198_A11_300R1_048.fsa	256.802	192	823
B, 335	GM1198_A11_300R1_048.fsa	257.668	412	2055
B, 336	GM1198_A11_300R1_048.fsa	258.533	90	259
B, 337	GM1198_A11_300R1_048.fsa	259.483	1270	6403
B, 338	GM1198_A11_300R1_048.fsa	260.528	219	936
B, 339	GM1198_A11_300R1_048.fsa	261.408	410	1929
B, 340	GM1198_A11_300R1_048.fsa	262.2	616	2944
B, 341	GM1198_A11_300R1_048.fsa	263.345	1095	5745
B, 342	GM1198_A11_300R1_048.fsa	264.49	310	1533
B, 343	GM1198_A11_300R1_048.fsa	265.546	1341	7285
B, 344	GM1198_A11_300R1_048.fsa	266.691	889	4728
B, 345	GM1198_A11_300R1_048.fsa	267.748	382	1766
B, 346	GM1198_A11_300R1_048.fsa	268.717	126	497
B, 347	GM1198_A11_300R1_048.fsa	269.686	259	1254
B, 348	GM1198_A11_300R1_048.fsa	270.743	504	2753
B, 349	GM1198_A11_300R1_048.fsa	271.713	1134	6630
B, 350	GM1198_A11_300R1_048.fsa	272.682	235	1196
B, 351	GM1198_A11_300R1_048.fsa	273.475	126	542
B, 352	GM1198_A11_300R1_048.fsa	274.709	684	3580
B, 353	GM1198_A11_300R1_048.fsa	275.591	431	2489
B, 354	GM1198_A11_300R1_048.fsa	276.737	192	854
B, 355	GM1198_A11_300R1_048.fsa	277.883	1290	7130
B, 356	GM1198_A11_300R1_048.fsa	278.765	366	1963
B, 357	GM1198_A11_300R1_048.fsa	279.824	748	4061
B, 358	GM1198_A11_300R1_048.fsa	280.786	157	625
B, 359	GM1198_A11_300R1_048.fsa	281.747	281	1312
B, 360	GM1198_A11_300R1_048.fsa	282.62	81	312
B, 361	GM1198_A11_300R1_048.fsa	283.58	121	633
B, 362	GM1198_A11_300R1_048.fsa	284.714	186	846
B, 363	GM1198_A11_300R1_048.fsa	285.673	420	2351
B, 364	GM1198_A11_300R1_048.fsa	286.805	158	667
B, 365	GM1198_A11_300R1_048.fsa	287.851	214	1157
B, 366	GM1198_A11_300R1_048.fsa	288.895	323	1709
B, 367	GM1198_A11_300R1_048.fsa	289.939	2617	15689
B, 368	GM1198_A11_300R1_048.fsa	290.982	664	3814
B, 369	GM1198_A11_300R1_048.fsa	291.851	290	1501
B, 370	GM1198_A11_300R1_048.fsa	292.719	133	509
B, 371	GM1198_A11_300R1_048.fsa	293.761	2599	15755
B, 372	GM1198_A11_300R1_048.fsa	294.802	411	2266
B, 373	GM1198_A11_300R1_048.fsa	295.756	141	627
B, 374	GM1198_A11_300R1_048.fsa	296.796	1940	12141
B, 375	GM1198_A11_300R1_048.fsa	297.836	696	4067
B, 376	GM1198_A11_300R1_048.fsa	298.788	301	1470
B, 377	GM1198_A11_300R1_048.fsa	299.654	151	657
B, 378	GM1198_A11_300R1_048.fsa	300.681	178	770
B, 379	GM1198_A11_300R1_048.fsa	301.533	92	445
B, 380	GM1198_A11_300R1_048.fsa	302.387	190	935
B, 381	GM1198_A11_300R1_048.fsa	303.5	239	1196
B, 382	GM1198_A11_300R1_048.fsa	304.444	201	998
B, 383	GM1198_A11_300R1_048.fsa	305.303	452	2646
B, 384	GM1198_A11_300R1_048.fsa	306.338	665	4041
B, 385	GM1198_A11_300R1_048.fsa	307.461	101	437
B, 386	GM1198_A11_300R1_048.fsa	308.413	857	5163
B, 387	GM1198_A11_300R1_048.fsa	309.455	631	3884
B, 388	GM1198_A11_300R1_048.fsa	310.413	431	2664
B, 389	GM1198_A11_300R1_048.fsa	311.547	433	2444
B, 390	GM1198_A11_300R1_048.fsa	312.684	373	2022
B, 391	GM1198_A11_300R1_048.fsa	313.824	933	5671
B, 392	GM1198_A11_300R1_048.fsa	314.907	167	785
B, 393	GM1198_A11_300R1_048.fsa	315.815	1249	7625
B, 394	GM1198_A11_300R1_048.fsa	316.815	226	1282
B, 395	GM1198_A11_300R1_048.fsa	317.724	1825	12446
B, 396	GM1198_A11_300R1_048.fsa	318.634	139	676
B, 397	GM1198_A11_300R1_048.fsa	319.818	485	2673
B, 398	GM1198_A11_300R1_048.fsa	320.706	256	1241
B, 399	GM1198_A11_300R1_048.fsa	321.763	1010	6490
B, 400	GM1198_A11_300R1_048.fsa	322.643	105	454
B, 401	GM1198_A11_300R1_048.fsa	323.785	2534	16283
B, 402	GM1198_A11_300R1_048.fsa	324.838	68	231
B, 403	GM1198_A11_300R1_048.fsa	325.889	1486	9567
B, 404	GM1198_A11_300R1_048.fsa	326.938	101	422
B, 405	GM1198_A11_300R1_048.fsa	327.898	2512	16817
B, 406	GM1198_A11_300R1_048.fsa	328.944	32	80
B, 407	GM1198_A11_300R1_048.fsa	329.901	1302	8426
B, 408	GM1198_A11_300R1_048.fsa	330.944	117	477
B, 409	GM1198_A11_300R1_048.fsa	332.072	1484	9621
B, 410	GM1198_A11_300R1_048.fsa	333.024	98	331
B, 411	GM1198_A11_300R1_048.fsa	333.976	1361	8830
B, 412	GM1198_A11_300R1_048.fsa	335.012	132	614
B, 413	GM1198_A11_300R1_048.fsa	335.875	2037	13765
B, 414	GM1198_A11_300R1_048.fsa	336.909	20	28
B, 415	GM1198_A11_300R1_048.fsa	337.855	850	5327
B, 416	GM1198_A11_300R1_048.fsa	338.8	48	174
B, 417	GM1198_A11_300R1_048.fsa	339.743	136	674
B, 418	GM1198_A11_300R1_048.fsa	340.877	61	250
B, 419	GM1198_A11_300R1_048.fsa	341.842	403	2525
B, 420	GM1198_A11_300R1_048.fsa	342.895	249	1411
B, 421	GM1198_A11_300R1_048.fsa	344.035	220	1223
B, 422	GM1198_A11_300R1_048.fsa	344.912	244	1383
B, 423	GM1198_A11_300R1_048.fsa	346.14	562	3692
B, 424	GM1198_A11_300R1_048.fsa	347.018	416	2715
B, 425	GM1198_A11_300R1_048.fsa	348.158	169	838
B, 426	GM1198_A11_300R1_048.fsa	349.298	193	857
B, 427	GM1198_A11_300R1_048.fsa	350.175	1595	10650
B, 428	GM1198_A11_300R1_048.fsa	351.14	410	2234
B, 429	GM1198_A11_300R1_048.fsa	352.105	420	2245
B, 430	GM1198_A11_300R1_048.fsa	352.982	134	446
B, 431	GM1198_A11_300R1_048.fsa	353.86	400	2011
B, 432	GM1198_A11_300R1_048.fsa	354.912	94	386
B, 433	GM1198_A11_300R1_048.fsa	355.965	148	763
B, 434	GM1198_A11_300R1_048.fsa	356.93	147	745
B, 435	GM1198_A11_300R1_048.fsa	358.07	348	2096
B, 436	GM1198_A11_300R1_048.fsa	359.123	156	789
B, 437	GM1198_A11_300R1_048.fsa	360.26	416	2608
B, 438	GM1198_A11_300R1_048.fsa	361.215	286	1688
B, 439	GM1198_A11_300R1_048.fsa	362.343	201	1072
B, 440	GM1198_A11_300R1_048.fsa	363.298	163	747
B, 441	GM1198_A11_300R1_048.fsa	364.253	149	768
B, 442	GM1198_A11_300R1_048.fsa	365.296	162	828
B, 443	GM1198_A11_300R1_048.fsa	366.251	227	1165
B, 444	GM1198_A11_300R1_048.fsa	367.294	177	868
B, 445	GM1198_A11_300R1_048.fsa	368.163	610	4182
B, 446	GM1198_A11_300R1_048.fsa	369.206	360	2011
B, 447	GM1198_A11_300R1_048.fsa	370.25	346	1847
B, 448	GM1198_A11_300R1_048.fsa	371.293	280	1489
B, 449	GM1198_A11_300R1_048.fsa	372.337	232	1048
B, 450	GM1198_A11_300R1_048.fsa	373.382	282	1545
B, 451	GM1198_A11_300R1_048.fsa	374.339	140	651
B, 452	GM1198_A11_300R1_048.fsa	375.296	118	575
B, 453	GM1198_A11_300R1_048.fsa	376.254	156	820
B, 454	GM1198_A11_300R1_048.fsa	377.299	76	384
B, 455	GM1198_A11_300R1_048.fsa	378.257	144	761
B, 456	GM1198_A11_300R1_048.fsa	379.39	592	4645
B, 457	GM1198_A11_300R1_048.fsa	380.354	437	3391
B, 458	GM1198_A11_300R1_048.fsa	381.328	110	556
B, 459	GM1198_A11_300R1_048.fsa	382.303	117	547
B, 460	GM1198_A11_300R1_048.fsa	383.276	189	1186
B, 461	GM1198_A11_300R1_048.fsa	384.428	65	318
B, 462	GM1198_A11_300R1_048.fsa	385.49	133	789
B, 463	GM1198_A11_300R1_048.fsa	386.552	609	4581
B, 464	GM1198_A11_300R1_048.fsa	387.614	81	443
B, 465	GM1198_A11_300R1_048.fsa	388.411	73	378
B, 466	GM1198_A11_300R1_048.fsa	389.561	480	3775
B, 467	GM1198_A11_300R1_048.fsa	390.623	744	5852
B, 468	GM1198_A11_300R1_048.fsa	391.685	82	442
B, 469	GM1198_A11_300R1_048.fsa	392.747	60	223
B, 470	GM1198_A11_300R1_048.fsa	393.72	239	1355
B, 471	GM1198_A11_300R1_048.fsa	394.87	97	505
B, 472	GM1198_A11_300R1_048.fsa	395.755	265	1770
B, 473	GM1198_A11_300R1_048.fsa	396.728	76	379
B, 474	GM1198_A11_300R1_048.fsa	397.877	362	2198
B, 475	GM1198_A11_300R1_048.fsa	398.85	152	730
B, 476	GM1198_A11_300R1_048.fsa	399.912	174	778
B, 477	GM1198_A11_300R1_048.fsa	400.778	159	833
B, 478	GM1198_A11_300R1_048.fsa	401.816	158	885
B, 479	GM1198_A11_300R1_048.fsa	402.595	423	3008
B, 480	GM1198_A11_300R1_048.fsa	403.721	1468	11461
B, 481	GM1198_A11_300R1_048.fsa	404.848	195	1005
B, 482	GM1198_A11_300R1_048.fsa	405.716	126	692
B, 483	GM1198_A11_300R1_048.fsa	406.585	751	5555
B, 484	GM1198_A11_300R1_048.fsa	407.716	578	3904
B, 485	GM1198_A11_300R1_048.fsa	409.458	1380	11325
B, 486	GM1198_A11_300R1_048.fsa	410.591	939	7523
B, 487	GM1198_A11_300R1_048.fsa	412.425	173	963
B, 488	GM1198_A11_300R1_048.fsa	413.475	496	3466
B, 489	GM1198_A11_300R1_048.fsa	414.536	44	157
B, 490	GM1198_A11_300R1_048.fsa	415.608	122	685
B, 491	GM1198_A11_300R1_048.fsa	416.682	629	4866
B, 492	GM1198_A11_300R1_048.fsa	417.667	235	1804
B, 493	GM1198_A11_300R1_048.fsa	418.654	128	678
B, 494	GM1198_A11_300R1_048.fsa	419.82	336	2236
B, 495	GM1198_A11_300R1_048.fsa	420.707	198	1228
B, 496	GM1198_A11_300R1_048.fsa	422.827	1286	12813
B, 497	GM1198_A11_300R1_048.fsa	423.799	1485	12772
B, 498	GM1198_A11_300R1_048.fsa	425.655	101	527
B, 499	GM1198_A11_300R1_048.fsa	426.627	43	179
B, 500	GM1198_A11_300R1_048.fsa	427.777	106	548
B, 501	GM1198_A11_300R1_048.fsa	428.839	544	4760
B, 502	GM1198_A11_300R1_048.fsa	430.786	160	831
B, 503	GM1198_A11_300R1_048.fsa	431.848	87	382
B, 504	GM1198_A11_300R1_048.fsa	432.822	88	450
B, 505	GM1198_A11_300R1_048.fsa	433.884	19	31
B, 506	GM1198_A11_300R1_048.fsa	434.682	436	2645
B, 507	GM1198_A11_300R1_048.fsa	435.833	395	2531
B, 508	GM1198_A11_300R1_048.fsa	436.897	92	354
B, 509	GM1198_A11_300R1_048.fsa	437.783	318	1931
B, 510	GM1198_A11_300R1_048.fsa	438.936	374	2505
B, 511	GM1198_A11_300R1_048.fsa	439.911	495	3462
B, 512	GM1198_A11_300R1_048.fsa	441.086	26	63
B, 513	GM1198_A11_300R1_048.fsa	442.083	896	5795
B, 514	GM1198_A11_300R1_048.fsa	444.258	9	13
B, 515	GM1198_A11_300R1_048.fsa	445.074	63	154
B, 516	GM1198_A11_300R1_048.fsa	446.98	1426	13029
B, 517	GM1198_A11_300R1_048.fsa	447.797	1841	21491
B, 518	GM1198_A11_300R1_048.fsa	448.796	563	3855
B, 519	GM1198_A11_300R1_048.fsa	449.796	101	287
B, 520	GM1198_A11_300R1_048.fsa	451.069	533	3379
B, 521	GM1198_A11_300R1_048.fsa	451.979	646	4001
B, 522	GM1198_A11_300R1_048.fsa	452.889	254	930
B, 523	GM1198_A11_300R1_048.fsa	453.799	961	5175
B, 524	GM1198_A11_300R1_048.fsa	454.892	1148	5522
B, 525	GM1198_A11_300R1_048.fsa	455.895	1112	4035
B, 526	GM1198_A11_300R1_048.fsa	456.806	114	183
B, 527	GM1198_A11_300R1_048.fsa	457.718	1286	3185
B, 528	GM1198_A11_300R1_048.fsa	459.087	19683	134798
B, 529	GM1198_A11_300R1_048.fsa	463.77	1	1
B, 530	GM1198_A11_300R1_048.fsa	465.387	7	18
B, 531	GM1198_A11_300R1_048.fsa	465.747	7	16
B, 532	GM1198_A11_300R1_048.fsa	467.366	10	36
B, 533	GM1198_A11_300R1_048.fsa	467.996	5	14
B, 534	GM1198_A11_300R1_048.fsa	468.446	9	29
B, 535	GM1198_A11_300R1_048.fsa	468.986	16	34
B, 536	GM1198_A11_300R1_048.fsa	469.526	6	12
B, 537	GM1198_A11_300R1_048.fsa	471.238	13	41
B, 538	GM1198_A11_300R1_048.fsa	472.411	13	45
B, 539	GM1198_A11_300R1_048.fsa	473.403	8	24
B, 540	GM1198_A11_300R1_048.fsa	473.764	6	16
B, 541	GM1198_A11_300R1_048.fsa	474.666	13	36
B, 542	GM1198_A11_300R1_048.fsa	475.931	9	36
B, 543	GM1198_A11_300R1_048.fsa	476.563	8	35
B, 544	GM1198_A11_300R1_048.fsa	477.196	12	31
B, 545	GM1198_A11_300R1_048.fsa	477.829	12	31
B, 546	GM1198_A11_300R1_048.fsa	478.371	7	24
B, 547	GM1198_A11_300R1_048.fsa	479.548	20	96
B, 548	GM1198_A11_300R1_048.fsa	480.092	17	99
B, 549	GM1198_A11_300R1_048.fsa	480.734	10	42
B, 550	GM1198_A11_300R1_048.fsa	481.193	15	55
B, 551	GM1198_A11_300R1_048.fsa	481.561	13	47
B, 552	GM1198_A11_300R1_048.fsa	482.664	15	49
B, 553	GM1198_A11_300R1_048.fsa	483.032	7	10
B, 554	GM1198_A11_300R1_048.fsa	483.492	4	7
B, 555	GM1198_A11_300R1_048.fsa	483.952	6	10
B, 556	GM1198_A11_300R1_048.fsa	484.781	10	20
B, 557	GM1198_A11_300R1_048.fsa	485.427	15	27
B, 558	GM1198_A11_300R1_048.fsa	485.888	10	21
B, 559	GM1198_A11_300R1_048.fsa	486.257	6	18
B, 560	GM1198_A11_300R1_048.fsa	486.718	18	34
B, 561	GM1198_A11_300R1_048.fsa	487.55	12	35
B, 562	GM1198_A11_300R1_048.fsa	488.104	14	22
B, 563	GM1198_A11_300R1_048.fsa	488.751	13	48
B, 564	GM1198_A11_300R1_048.fsa	489.491	12	45
B, 565	GM1198_A11_300R1_048.fsa	490.139	9	19
B, 566	GM1198_A11_300R1_048.fsa	490.51	8	19
B, 567	GM1198_A11_300R1_048.fsa	491.344	8	21
B, 568	GM1198_A11_300R1_048.fsa	492.086	12	35
B, 569	GM1198_A11_300R1_048.fsa	492.643	12	29
B, 570	GM1198_A11_300R1_048.fsa	493.293	8	28
B, 571	GM1198_A11_300R1_048.fsa	494.594	9	28
B, 572	GM1198_A11_300R1_048.fsa	495.245	14	42
B, 573	GM1198_A11_300R1_048.fsa	496.455	12	37
B, 574	GM1198_A11_300R1_048.fsa	496.921	10	25
B, 575	GM1198_A11_300R1_048.fsa	497.573	13	35
B, 576	GM1198_A11_300R1_048.fsa	498.319	12	21
B, 577	GM1198_A11_300R1_048.fsa	498.786	10	30
B, 578	GM1198_A11_300R1_048.fsa	499.44	13	44
B, 579	GM1198_A11_300R1_048.fsa	499.907	15	53
B, 580	GM1198_A11_300R1_048.fsa	500.641	11	36
B, 581	GM1198_A11_300R1_048.fsa	501.008	9	26
B, 582	GM1198_A11_300R1_048.fsa	501.559	6	24
B, 583	GM1198_A11_300R1_048.fsa	502.019	13	29
B, 584	GM1198_A11_300R1_048.fsa	502.387	15	32
B, 585	GM1198_A11_300R1_048.fsa	502.848	9	31
B, 586	GM1198_A11_300R1_048.fsa	503.864	10	29
B, 587	GM1198_A11_300R1_048.fsa	505.44	7	20
B, 588	GM1198_A11_300R1_048.fsa	505.812	9	23
B, 589	GM1198_A11_300R1_048.fsa	506.743	9	30
B, 590	GM1198_A11_300R1_048.fsa	507.49	10	35
B, 591	GM1198_A11_300R1_048.fsa	508.426	12	64
B, 592	GM1198_A11_300R1_048.fsa	509.364	9	47
B, 593	GM1198_A11_300R1_048.fsa	510.117	10	26
B, 594	GM1198_A11_300R1_048.fsa	510.966	9	29
B, 595	GM1198_A11_300R1_048.fsa	511.816	7	14
B, 596	GM1198_A11_300R1_048.fsa	513.334	11	50
B, 597	GM1198_A11_300R1_048.fsa	513.81	16	64
B, 598	GM1198_A11_300R1_048.fsa	515.079	8	43
B, 599	GM1198_A11_300R1_048.fsa	515.766	15	27
B, 600	GM1198_A11_300R1_048.fsa	516.257	9	23
B, 601	GM1198_A11_300R1_048.fsa	517.339	10	48
B, 602	GM1198_A11_300R1_048.fsa	518.521	16	45
B, 603	GM1198_A11_300R1_048.fsa	518.915	13	36
B, 604	GM1198_A11_300R1_048.fsa	520.286	26	107
B, 605	GM1198_A11_300R1_048.fsa	521.335	13	43
B, 606	GM1198_A11_300R1_048.fsa	521.811	15	42
B, 607	GM1198_A11_300R1_048.fsa	522.287	13	31
B, 608	GM1198_A11_300R1_048.fsa	522.858	18	35
B, 609	GM1198_A11_300R1_048.fsa	524.476	22	194
B, 610	GM1198_A11_300R1_048.fsa	525.426	16	76
B, 611	GM1198_A11_300R1_048.fsa	526.471	7	15
B, 612	GM1198_A11_300R1_048.fsa	527.231	3	4
B, 613	GM1198_A11_300R1_048.fsa	528.085	6	13
B, 614	GM1198_A11_300R1_048.fsa	529.128	10	38
B, 615	GM1198_A11_300R1_048.fsa	529.508	8	28
B, 616	GM1198_A11_300R1_048.fsa	530.171	15	29
B, 617	GM1198_A11_300R1_048.fsa	530.834	13	22
B, 618	GM1198_A11_300R1_048.fsa	531.497	13	55
B, 619	GM1198_A11_300R1_048.fsa	531.971	9	35
B, 620	GM1198_A11_300R1_048.fsa	533.296	11	42
B, 621	GM1198_A11_300R1_048.fsa	534.62	11	24
B, 622	GM1198_A11_300R1_048.fsa	535.848	15	39
B, 623	GM1198_A11_300R1_048.fsa	536.415	5	19
B, 624	GM1198_A11_300R1_048.fsa	537.359	13	44
B, 625	GM1198_A11_300R1_048.fsa	537.831	12	45
B, 626	GM1198_A11_300R1_048.fsa	538.68	13	36
B, 627	GM1198_A11_300R1_048.fsa	539.812	42	295
B, 628	GM1198_A11_300R1_048.fsa	540.772	21	139
B, 629	GM1198_A11_300R1_048.fsa	541.836	22	92
B, 630	GM1198_A11_300R1_048.fsa	542.514	11	50
B, 631	GM1198_A11_300R1_048.fsa	543.192	6	13
B, 632	GM1198_A11_300R1_048.fsa	543.872	12	39
B, 633	GM1198_A11_300R1_048.fsa	545.135	10	34
B, 634	GM1198_A11_300R1_048.fsa	546.109	8	30
B, 635	GM1198_A11_300R1_048.fsa	546.889	8	25
B, 636	GM1198_A11_300R1_048.fsa	547.377	7	18
B, 637	GM1198_A11_300R1_048.fsa	547.865	8	29
B, 638	GM1198_A11_300R1_048.fsa	548.354	14	34
B, 639	GM1198_A11_300R1_048.fsa	548.745	7	16
B, 640	GM1198_A11_300R1_048.fsa	549.627	13	69
B, 641	GM1198_A11_300R1_048.fsa	550.215	12	24
B, 642	GM1198_A11_300R1_048.fsa	552.967	10	26
B, 643	GM1198_A11_300R1_048.fsa	553.361	10	28
B, 644	GM1198_A11_300R1_048.fsa	554.249	17	45
B, 645	GM1198_A11_300R1_048.fsa	554.94	12	20
B, 646	GM1198_A11_300R1_048.fsa	555.731	9	27
B, 647	GM1198_A11_300R1_048.fsa	556.226	14	28
B, 648	GM1198_A11_300R1_048.fsa	556.92	13	57
B, 649	GM1198_A11_300R1_048.fsa	557.415	10	31
B, 650	GM1198_A11_300R1_048.fsa	558.011	13	30
B, 651	GM1198_A11_300R1_048.fsa	559.701	24	184
B, 652	GM1198_A11_300R1_048.fsa	560.399	15	76
B, 653	GM1198_A11_300R1_048.fsa	561.298	13	57
B, 654	GM1198_A11_300R1_048.fsa	561.698	13	48
B, 655	GM1198_A11_300R1_048.fsa	562.298	9	30
B, 656	GM1198_A11_300R1_048.fsa	565.606	49	452
B, 657	GM1198_A11_300R1_048.fsa	567.114	25	133
B, 658	GM1198_A11_300R1_048.fsa	567.92	14	42
B, 659	GM1198_A11_300R1_048.fsa	568.625	7	25
B, 660	GM1198_A11_300R1_048.fsa	569.735	4	11
B, 661	GM1198_A11_300R1_048.fsa	570.442	7	25
B, 662	GM1198_A11_300R1_048.fsa	571.251	10	35
B, 663	GM1198_A11_300R1_048.fsa	572.061	6	7
B, 664	GM1198_A11_300R1_048.fsa	573.48	21	124
B, 665	GM1198_A11_300R1_048.fsa	574.597	21	121
B, 666	GM1198_A11_300R1_048.fsa	575.512	14	26
B, 667	GM1198_A11_300R1_048.fsa	577.447	14	53
B, 668	GM1198_A11_300R1_048.fsa	578.161	2	3
B, 669	GM1198_A11_300R1_048.fsa	579.489	24	136
B, 670	GM1198_A11_300R1_048.fsa	579.898	32	193
B, 671	GM1198_A11_300R1_048.fsa	581.225	17	49
B, 672	GM1198_A11_300R1_048.fsa	582.145	20	66
B, 673	GM1198_A11_300R1_048.fsa	582.759	26	116
B, 674	GM1198_A11_300R1_048.fsa	583.988	8	20
B, 675	GM1198_A11_300R1_048.fsa	585.116	13	30
B, 676	GM1198_A11_300R1_048.fsa	585.834	7	26
B, 677	GM1198_A11_300R1_048.fsa	586.656	8	14
B, 678	GM1198_A11_300R1_048.fsa	587.17	8	13
B, 679	GM1198_A11_300R1_048.fsa	587.581	8	18
B, 680	GM1198_A11_300R1_048.fsa	588.301	15	30
B, 681	GM1198_A11_300R1_048.fsa	588.713	7	19
B, 682	GM1198_A11_300R1_048.fsa	589.228	14	53
B, 683	GM1198_A11_300R1_048.fsa	589.949	10	49
B, 684	GM1198_A11_300R1_048.fsa	590.671	9	23
B, 685	GM1198_A11_300R1_048.fsa	591.29	19	63
B, 686	GM1198_A11_300R1_048.fsa	592.633	74	600
B, 687	GM1198_A11_300R1_048.fsa	593.668	74	624
B, 688	GM1198_A11_300R1_048.fsa	595.428	13	33
B, 689	GM1198_A11_300R1_048.fsa	595.947	5	12
B, 690	GM1198_A11_300R1_048.fsa	596.465	12	22
B, 691	GM1198_A11_300R1_048.fsa	597.504	13	37
B, 692	GM1198_A11_300R1_048.fsa	600.515	17	79
B, 693	GM1198_A11_300R1_048.fsa	601.031	20	83
B, 694	GM1198_A11_300R1_048.fsa	601.753	18	111
B, 695	GM1198_A11_300R1_048.fsa	602.371	19	63
B, 696	GM1198_A11_300R1_048.fsa	603.402	17	38
B, 697	GM1198_A11_300R1_048.fsa	604.433	15	46
B, 698	GM1198_A11_300R1_048.fsa	604.948	9	31
B, 699	GM1198_A11_300R1_048.fsa	605.361	10	21
B, 700	GM1198_A11_300R1_048.fsa	605.773	4	15
B, 701	GM1198_A11_300R1_048.fsa	607.423	12	39
B, 702	GM1198_A11_300R1_048.fsa	607.938	10	40
B, 703	GM1198_A11_300R1_048.fsa	608.66	11	33
B, 704	GM1198_A11_300R1_048.fsa	609.691	11	30
B, 705	GM1198_A11_300R1_048.fsa	610.103	10	20
B, 706	GM1198_A11_300R1_048.fsa	612.165	7	31
B, 707	GM1198_A11_300R1_048.fsa	612.68	13	42
B, 708	GM1198_A11_300R1_048.fsa	613.299	8	20
B, 709	GM1198_A11_300R1_048.fsa	614.021	8	38
B, 710	GM1198_A11_300R1_048.fsa	614.639	11	36
B, 711	GM1198_A11_300R1_048.fsa	615.155	13	58
B, 712	GM1198_A11_300R1_048.fsa	615.876	9	20
B, 713	GM1198_A11_300R1_048.fsa	616.701	14	38
B, 714	GM1198_A11_300R1_048.fsa	617.216	15	67
B, 715	GM1198_A11_300R1_048.fsa	620	10	53
B, 716	GM1198_A11_300R1_048.fsa	621.031	14	37
B, 717	GM1198_A11_300R1_048.fsa	621.649	15	35
B, 718	GM1198_A11_300R1_048.fsa	622.165	9	26
B, 719	GM1198_A11_300R1_048.fsa	623.196	15	43
B, 720	GM1198_A11_300R1_048.fsa	624.227	11	45
B, 721	GM1198_A11_300R1_048.fsa	624.948	9	29
B, 722	GM1198_A11_300R1_048.fsa	625.567	15	30
B, 723	GM1198_A11_300R1_048.fsa	626.186	12	47
B, 724	GM1198_A11_300R1_048.fsa	626.701	14	58
B, 725	GM1198_A11_300R1_048.fsa	627.423	9	34
B, 726	GM1198_A11_300R1_048.fsa	628.041	12	25
B, 727	GM1198_A11_300R1_048.fsa	628.557	12	52
B, 728	GM1198_A11_300R1_048.fsa	630.722	16	67
B, 729	GM1198_A11_300R1_048.fsa	631.34	20	57
B, 730	GM1198_A11_300R1_048.fsa	631.753	12	46
B, 731	GM1198_A11_300R1_048.fsa	632.371	10	61
B, 732	GM1198_A11_300R1_048.fsa	632.99	8	21
B, 733	GM1198_A11_300R1_048.fsa	633.505	9	29
B, 734	GM1198_A11_300R1_048.fsa	634.639	11	40
B, 735	GM1198_A11_300R1_048.fsa	635.361	10	38
B, 736	GM1198_A11_300R1_048.fsa	635.979	11	34
B, 737	GM1198_A11_300R1_048.fsa	637.113	12	42
B, 738	GM1198_A11_300R1_048.fsa	637.629	13	35
B, 739	GM1198_A11_300R1_048.fsa	638.144	12	28
B, 740	GM1198_A11_300R1_048.fsa	639.072	12	60
B, 741	GM1198_A11_300R1_048.fsa	639.794	9	23
B, 742	GM1198_A11_300R1_048.fsa	640.206	9	18
B, 743	GM1198_A11_300R1_048.fsa	640.619	9	26
B, 744	GM1198_A11_300R1_048.fsa	641.34	14	52
B, 745	GM1198_A11_300R1_048.fsa	641.856	9	25
B, 746	GM1198_A11_300R1_048.fsa	642.371	5	17
B, 747	GM1198_A11_300R1_048.fsa	643.093	12	26
B, 748	GM1198_A11_300R1_048.fsa	643.505	6	30
B, 749	GM1198_A11_300R1_048.fsa	644.536	8	22
B, 750	GM1198_A11_300R1_048.fsa	645.567	13	65
B, 751	GM1198_A11_300R1_048.fsa	646.804	5	18
B, 752	GM1198_A11_300R1_048.fsa	648.247	14	58
B, 753	GM1198_A11_300R1_048.fsa	649.794	17	39
B, 754	GM1198_A11_300R1_048.fsa	650.722	12	33
B, 755	GM1198_A11_300R1_048.fsa	651.134	14	38
B, 756	GM1198_A11_300R1_048.fsa	652.165	16	39
B, 757	GM1198_A11_300R1_048.fsa	652.784	14	45
B, 758	GM1198_A11_300R1_048.fsa	653.402	14	51
B, 759	GM1198_A11_300R1_048.fsa	654.021	12	48
B, 760	GM1198_A11_300R1_048.fsa	654.536	13	57
B, 761	GM1198_A11_300R1_048.fsa	655.258	14	62
B, 762	GM1198_A11_300R1_048.fsa	656.186	21	49
B, 763	GM1198_A11_300R1_048.fsa	657.113	12	48
B, 764	GM1198_A11_300R1_048.fsa	657.938	20	47
G, 1	GM1198_A11_300R1_048.fsa	459.543	7045	34628
G, 2	GM1198_A11_300R1_048.fsa	460.717	2507	6944
Y, 1	GM1198_A11_300R1_048.fsa	459.27	12454	115514
Y, 2	GM1198_A11_300R1_048.fsa	460.538	12345	107469
R, 1	GM1198_A11_300R1_048.fsa	460.179	2906	15645
O, 1	GM1198_A11_300R1_048.fsa	20	7702	76234
O, 2	GM1198_A11_300R1_048.fsa	40	7008	50430
O, 3	GM1198_A11_300R1_048.fsa	60	14135	73240
O, 4	GM1198_A11_300R1_048.fsa	80	9226	49662
O, 5	GM1198_A11_300R1_048.fsa	100	14762	74890
O, 6	GM1198_A11_300R1_048.fsa	114	17450	87180
O, 7	GM1198_A11_300R1_048.fsa	120	13574	69726
O, 8	GM1198_A11_300R1_048.fsa	140	12063	57240
O, 9	GM1198_A11_300R1_048.fsa	160	12660	63631
O, 10	GM1198_A11_300R1_048.fsa	180	16453	77233
O, 11	GM1198_A11_300R1_048.fsa	200	12652	63070
O, 12	GM1198_A11_300R1_048.fsa	214	13029	66013
O, 13	GM1198_A11_300R1_048.fsa	220	10346	54494
O, 14	GM1198_A11_300R1_048.fsa	240	15187	82228
O, 15	GM1198_A11_300R1_048.fsa	250	7087	39922
O, 16	GM1198_A11_300R1_048.fsa	260	11304	65922
O, 17	GM1198_A11_300R1_048.fsa	280	11955	75234
O, 18	GM1198_A11_300R1_048.fsa	300	11692	76852
O, 19	GM1198_A11_300R1_048.fsa	314	7389	51419
O, 20	GM1198_A11_300R1_048.fsa	320	8194	57090
O, 21	GM1198_A11_300R1_048.fsa	340	9903	73405
O, 22	GM1198_A11_300R1_048.fsa	360	7939	61053
O, 23	GM1198_A11_300R1_048.fsa	380	5607	45218
O, 24	GM1198_A11_300R1_048.fsa	400	7812	65264
O, 25	GM1198_A11_300R1_048.fsa	414	7200	62008
O, 26	GM1198_A11_300R1_048.fsa	420	6762	58596
O, 27	GM1198_A11_300R1_048.fsa	440	8279	73373
O, 28	GM1198_A11_300R1_048.fsa	460	7232	82374
O, 29	GM1198_A11_300R1_048.fsa	480	8385	81298
O, 30	GM1198_A11_300R1_048.fsa	500	3796	38107
O, 31	GM1198_A11_300R1_048.fsa	514	4011	41177
O, 32	GM1198_A11_300R1_048.fsa	520	9109	92166
O, 33	GM1198_A11_300R1_048.fsa	540	7300	75693
O, 34	GM1198_A11_300R1_048.fsa	560	4856	51038
O, 35	GM1198_A11_300R1_048.fsa	580	7368	79030
O, 36	GM1198_A11_300R1_048.fsa	600	4822	52066

## Sheet: 300R2
Dye/Sample Peak	Sample File Name	Size	Height	Area in Point
B, 1	GM1198_A12_300R2_048.fsa		17	55
B, 2	GM1198_A12_300R2_048.fsa		10	40
B, 3	GM1198_A12_300R2_048.fsa		11	17
B, 4	GM1198_A12_300R2_048.fsa		13	45
B, 5	GM1198_A12_300R2_048.fsa		15	44
B, 6	GM1198_A12_300R2_048.fsa		14	26
B, 7	GM1198_A12_300R2_048.fsa		9	56
B, 8	GM1198_A12_300R2_048.fsa		11	37
B, 9	GM1198_A12_300R2_048.fsa		11	49
B, 10	GM1198_A12_300R2_048.fsa		10	49
B, 11	GM1198_A12_300R2_048.fsa		8	32
B, 12	GM1198_A12_300R2_048.fsa		9	25
B, 13	GM1198_A12_300R2_048.fsa		12	34
B, 14	GM1198_A12_300R2_048.fsa		9	24
B, 15	GM1198_A12_300R2_048.fsa		5	12
B, 16	GM1198_A12_300R2_048.fsa		11	24
B, 17	GM1198_A12_300R2_048.fsa		17	62
B, 18	GM1198_A12_300R2_048.fsa		16	41
B, 19	GM1198_A12_300R2_048.fsa		12	34
B, 20	GM1198_A12_300R2_048.fsa		12	37
B, 21	GM1198_A12_300R2_048.fsa		13	24
B, 22	GM1198_A12_300R2_048.fsa		13	48
B, 23	GM1198_A12_300R2_048.fsa		11	30
B, 24	GM1198_A12_300R2_048.fsa		10	43
B, 25	GM1198_A12_300R2_048.fsa		13	35
B, 26	GM1198_A12_300R2_048.fsa		19	51
B, 27	GM1198_A12_300R2_048.fsa		8	15
B, 28	GM1198_A12_300R2_048.fsa		15	36
B, 29	GM1198_A12_300R2_048.fsa		11	26
B, 30	GM1198_A12_300R2_048.fsa		12	49
B, 31	GM1198_A12_300R2_048.fsa		10	19
B, 32	GM1198_A12_300R2_048.fsa		15	37
B, 33	GM1198_A12_300R2_048.fsa		10	31
B, 34	GM1198_A12_300R2_048.fsa		6	15
B, 35	GM1198_A12_300R2_048.fsa		12	59
B, 36	GM1198_A12_300R2_048.fsa		9	40
B, 37	GM1198_A12_300R2_048.fsa		14	28
B, 38	GM1198_A12_300R2_048.fsa		14	47
B, 39	GM1198_A12_300R2_048.fsa		12	54
B, 40	GM1198_A12_300R2_048.fsa		3	16
B, 41	GM1198_A12_300R2_048.fsa		15	39
B, 42	GM1198_A12_300R2_048.fsa		5	22
B, 43	GM1198_A12_300R2_048.fsa		247	1505
B, 44	GM1198_A12_300R2_048.fsa		6	18
B, 45	GM1198_A12_300R2_048.fsa		95	639
B, 46	GM1198_A12_300R2_048.fsa		5	13
B, 47	GM1198_A12_300R2_048.fsa		8	24
B, 48	GM1198_A12_300R2_048.fsa		3	14
B, 49	GM1198_A12_300R2_048.fsa		9	39
B, 50	GM1198_A12_300R2_048.fsa		6	22
B, 51	GM1198_A12_300R2_048.fsa		13	46
B, 52	GM1198_A12_300R2_048.fsa		22	48
B, 53	GM1198_A12_300R2_048.fsa		9	37
B, 54	GM1198_A12_300R2_048.fsa		13	28
B, 55	GM1198_A12_300R2_048.fsa		8	43
B, 56	GM1198_A12_300R2_048.fsa		12	29
B, 57	GM1198_A12_300R2_048.fsa		18	36
B, 58	GM1198_A12_300R2_048.fsa		14	55
B, 59	GM1198_A12_300R2_048.fsa		10	25
B, 60	GM1198_A12_300R2_048.fsa		7	8
B, 61	GM1198_A12_300R2_048.fsa		5	13
B, 62	GM1198_A12_300R2_048.fsa		16	47
B, 63	GM1198_A12_300R2_048.fsa		9	25
B, 64	GM1198_A12_300R2_048.fsa		10	46
B, 65	GM1198_A12_300R2_048.fsa		11	71
B, 66	GM1198_A12_300R2_048.fsa		11	33
B, 67	GM1198_A12_300R2_048.fsa		8	12
B, 68	GM1198_A12_300R2_048.fsa		11	23
B, 69	GM1198_A12_300R2_048.fsa		5	10
B, 70	GM1198_A12_300R2_048.fsa		11	25
B, 71	GM1198_A12_300R2_048.fsa		15	44
B, 72	GM1198_A12_300R2_048.fsa		25	145
B, 73	GM1198_A12_300R2_048.fsa		39	220
B, 74	GM1198_A12_300R2_048.fsa		44	263
B, 75	GM1198_A12_300R2_048.fsa		10	34
B, 76	GM1198_A12_300R2_048.fsa		33	166
B, 77	GM1198_A12_300R2_048.fsa		17	74
B, 78	GM1198_A12_300R2_048.fsa		17	71
B, 79	GM1198_A12_300R2_048.fsa		18	71
B, 80	GM1198_A12_300R2_048.fsa		6	13
B, 81	GM1198_A12_300R2_048.fsa		11	13
B, 82	GM1198_A12_300R2_048.fsa		45	264
B, 83	GM1198_A12_300R2_048.fsa		23	89
B, 84	GM1198_A12_300R2_048.fsa		19	63
B, 85	GM1198_A12_300R2_048.fsa		9	13
B, 86	GM1198_A12_300R2_048.fsa		2	6
B, 87	GM1198_A12_300R2_048.fsa		14	21
B, 88	GM1198_A12_300R2_048.fsa		9	30
B, 89	GM1198_A12_300R2_048.fsa		26	140
B, 90	GM1198_A12_300R2_048.fsa		20	52
B, 91	GM1198_A12_300R2_048.fsa		6	23
B, 92	GM1198_A12_300R2_048.fsa		16	75
B, 93	GM1198_A12_300R2_048.fsa		11	31
B, 94	GM1198_A12_300R2_048.fsa		11	23
B, 95	GM1198_A12_300R2_048.fsa		16	40
B, 96	GM1198_A12_300R2_048.fsa		22	78
B, 97	GM1198_A12_300R2_048.fsa		8	29
B, 98	GM1198_A12_300R2_048.fsa		7	28
B, 99	GM1198_A12_300R2_048.fsa		14	40
B, 100	GM1198_A12_300R2_048.fsa		21	107
B, 101	GM1198_A12_300R2_048.fsa		15	38
B, 102	GM1198_A12_300R2_048.fsa		6	23
B, 103	GM1198_A12_300R2_048.fsa		10	33
B, 104	GM1198_A12_300R2_048.fsa		623	4506
B, 105	GM1198_A12_300R2_048.fsa		297	1776
B, 106	GM1198_A12_300R2_048.fsa		442	2965
B, 107	GM1198_A12_300R2_048.fsa		663	3925
B, 108	GM1198_A12_300R2_048.fsa		303	1762
B, 109	GM1198_A12_300R2_048.fsa		51	151
B, 110	GM1198_A12_300R2_048.fsa	1.1511	166	898
B, 111	GM1198_A12_300R2_048.fsa	2.1583	44	251
B, 112	GM1198_A12_300R2_048.fsa	3.1655	156	895
B, 113	GM1198_A12_300R2_048.fsa	4.8921	49	249
B, 114	GM1198_A12_300R2_048.fsa	6.3309	38	214
B, 115	GM1198_A12_300R2_048.fsa	8.4892	9	14
B, 116	GM1198_A12_300R2_048.fsa	9.4964	7	10
B, 117	GM1198_A12_300R2_048.fsa	10.3597	19	79
B, 118	GM1198_A12_300R2_048.fsa	11.6547	89	441
B, 119	GM1198_A12_300R2_048.fsa	13.0935	149	852
B, 120	GM1198_A12_300R2_048.fsa	14.6763	99	556
B, 121	GM1198_A12_300R2_048.fsa	15.8273	11	28
B, 122	GM1198_A12_300R2_048.fsa	17.2662	43	164
B, 123	GM1198_A12_300R2_048.fsa	18.705	113	433
B, 124	GM1198_A12_300R2_048.fsa	20.4969	1127	5574
B, 125	GM1198_A12_300R2_048.fsa	22.1296	708	3986
B, 126	GM1198_A12_300R2_048.fsa	23.4101	663	3393
B, 127	GM1198_A12_300R2_048.fsa	24.6685	67	285
B, 128	GM1198_A12_300R2_048.fsa	25.9053	19	49
B, 129	GM1198_A12_300R2_048.fsa	26.9703	532	2411
B, 130	GM1198_A12_300R2_048.fsa	28.9066	530	2495
B, 131	GM1198_A12_300R2_048.fsa	30.5043	219	1133
B, 132	GM1198_A12_300R2_048.fsa	31.7846	630	3330
B, 133	GM1198_A12_300R2_048.fsa	33.0415	538	2432
B, 134	GM1198_A12_300R2_048.fsa	34.0033	36	101
B, 135	GM1198_A12_300R2_048.fsa	35.0859	101	336
B, 136	GM1198_A12_300R2_048.fsa	36.1513	359	1707
B, 137	GM1198_A12_300R2_048.fsa	37.1999	259	1074
B, 138	GM1198_A12_300R2_048.fsa	38.9957	272	1419
B, 139	GM1198_A12_300R2_048.fsa	40.6874	416	2096
B, 140	GM1198_A12_300R2_048.fsa	41.4839	109	553
B, 141	GM1198_A12_300R2_048.fsa	42.4997	37	129
B, 142	GM1198_A12_300R2_048.fsa	43.6177	294	1486
B, 143	GM1198_A12_300R2_048.fsa	44.7246	1152	6977
B, 144	GM1198_A12_300R2_048.fsa	46.4737	906	4862
B, 145	GM1198_A12_300R2_048.fsa	48.1966	60	306
B, 146	GM1198_A12_300R2_048.fsa	49.1547	7	8
B, 147	GM1198_A12_300R2_048.fsa	50.3152	207	1695
B, 148	GM1198_A12_300R2_048.fsa	51.8796	402	3756
B, 149	GM1198_A12_300R2_048.fsa	55.0502	2055	15867
B, 150	GM1198_A12_300R2_048.fsa	56.5556	1215	3980
B, 151	GM1198_A12_300R2_048.fsa	57.4502	1585	6419
B, 152	GM1198_A12_300R2_048.fsa	58.1417	858	3311
B, 153	GM1198_A12_300R2_048.fsa	59.1231	2524	10309
B, 154	GM1198_A12_300R2_048.fsa	60.5354	159	548
B, 155	GM1198_A12_300R2_048.fsa	61.7115	1499	6597
B, 156	GM1198_A12_300R2_048.fsa	62.8852	104	349
B, 157	GM1198_A12_300R2_048.fsa	64.0565	203	793
B, 158	GM1198_A12_300R2_048.fsa	65.3314	940	4211
B, 159	GM1198_A12_300R2_048.fsa	66.4976	234	1019
B, 160	GM1198_A12_300R2_048.fsa	67.5558	73	257
B, 161	GM1198_A12_300R2_048.fsa	68.7174	530	2513
B, 162	GM1198_A12_300R2_048.fsa	69.982	1799	8696
B, 163	GM1198_A12_300R2_048.fsa	71.4539	109	587
B, 164	GM1198_A12_300R2_048.fsa	72.2932	2602	12597
B, 165	GM1198_A12_300R2_048.fsa	73.55	927	4440
B, 166	GM1198_A12_300R2_048.fsa	74.804	95	384
B, 167	GM1198_A12_300R2_048.fsa	76.0553	2058	9471
B, 168	GM1198_A12_300R2_048.fsa	77.1999	653	2837
B, 169	GM1198_A12_300R2_048.fsa	78.5498	1966	9335
B, 170	GM1198_A12_300R2_048.fsa	79.6896	931	4369
B, 171	GM1198_A12_300R2_048.fsa	80.8999	149	516
B, 172	GM1198_A12_300R2_048.fsa	81.9976	3437	15635
B, 173	GM1198_A12_300R2_048.fsa	82.9933	748	3299
B, 174	GM1198_A12_300R2_048.fsa	84.1855	1526	6723
B, 175	GM1198_A12_300R2_048.fsa	85.2757	1430	6241
B, 176	GM1198_A12_300R2_048.fsa	86.4623	601	2766
B, 177	GM1198_A12_300R2_048.fsa	87.1531	371	1695
B, 178	GM1198_A12_300R2_048.fsa	88.4335	2510	11593
B, 179	GM1198_A12_300R2_048.fsa	89.5142	513	2325
B, 180	GM1198_A12_300R2_048.fsa	91.2776	1415	7895
B, 181	GM1198_A12_300R2_048.fsa	91.9616	1567	7608
B, 182	GM1198_A12_300R2_048.fsa	93.4242	950	4841
B, 183	GM1198_A12_300R2_048.fsa	94.4939	865	3768
B, 184	GM1198_A12_300R2_048.fsa	95.7552	352	1532
B, 185	GM1198_A12_300R2_048.fsa	96.7231	391	1839
B, 186	GM1198_A12_300R2_048.fsa	97.5927	2813	12989
B, 187	GM1198_A12_300R2_048.fsa	98.7497	1301	5990
B, 188	GM1198_A12_300R2_048.fsa	100.493	299	1456
B, 189	GM1198_A12_300R2_048.fsa	102.263	215	1001
B, 190	GM1198_A12_300R2_048.fsa	103.832	385	1757
B, 191	GM1198_A12_300R2_048.fsa	105.2	1885	8853
B, 192	GM1198_A12_300R2_048.fsa	106.369	1364	6285
B, 193	GM1198_A12_300R2_048.fsa	107.633	364	1666
B, 194	GM1198_A12_300R2_048.fsa	108.506	629	2963
B, 195	GM1198_A12_300R2_048.fsa	109.475	1106	4991
B, 196	GM1198_A12_300R2_048.fsa	110.731	229	977
B, 197	GM1198_A12_300R2_048.fsa	111.694	174	734
B, 198	GM1198_A12_300R2_048.fsa	112.849	112	390
B, 199	GM1198_A12_300R2_048.fsa	113.808	549	2347
B, 200	GM1198_A12_300R2_048.fsa	114.85	197	844
B, 201	GM1198_A12_300R2_048.fsa	115.603	654	2926
B, 202	GM1198_A12_300R2_048.fsa	116.637	1686	7496
B, 203	GM1198_A12_300R2_048.fsa	117.855	693	3557
B, 204	GM1198_A12_300R2_048.fsa	118.416	804	4079
B, 205	GM1198_A12_300R2_048.fsa	119.348	2723	12702
B, 206	GM1198_A12_300R2_048.fsa	120.276	203	909
B, 207	GM1198_A12_300R2_048.fsa	121.289	493	2106
B, 208	GM1198_A12_300R2_048.fsa	122.301	188	673
B, 209	GM1198_A12_300R2_048.fsa	123.497	494	2139
B, 210	GM1198_A12_300R2_048.fsa	124.508	1273	5637
B, 211	GM1198_A12_300R2_048.fsa	125.428	241	1042
B, 212	GM1198_A12_300R2_048.fsa	126.346	164	642
B, 213	GM1198_A12_300R2_048.fsa	127.54	826	3532
B, 214	GM1198_A12_300R2_048.fsa	128.55	2775	12429
B, 215	GM1198_A12_300R2_048.fsa	129.651	498	1980
B, 216	GM1198_A12_300R2_048.fsa	130.477	316	1205
B, 217	GM1198_A12_300R2_048.fsa	131.394	1818	8049
B, 218	GM1198_A12_300R2_048.fsa	132.494	504	1939
B, 219	GM1198_A12_300R2_048.fsa	133.686	681	2991
B, 220	GM1198_A12_300R2_048.fsa	134.785	585	2482
B, 221	GM1198_A12_300R2_048.fsa	135.7	563	2423
B, 222	GM1198_A12_300R2_048.fsa	136.89	223	926
B, 223	GM1198_A12_300R2_048.fsa	137.805	1317	5902
B, 224	GM1198_A12_300R2_048.fsa	138.629	499	2112
B, 225	GM1198_A12_300R2_048.fsa	139.543	598	2602
B, 226	GM1198_A12_300R2_048.fsa	140.655	608	2594
B, 227	GM1198_A12_300R2_048.fsa	141.497	709	3118
B, 228	GM1198_A12_300R2_048.fsa	142.713	519	1948
B, 229	GM1198_A12_300R2_048.fsa	143.742	3176	14096
B, 230	GM1198_A12_300R2_048.fsa	144.771	660	2587
B, 231	GM1198_A12_300R2_048.fsa	145.612	265	955
B, 232	GM1198_A12_300R2_048.fsa	146.547	1164	4814
B, 233	GM1198_A12_300R2_048.fsa	147.669	1172	4808
B, 234	GM1198_A12_300R2_048.fsa	148.791	3524	15846
B, 235	GM1198_A12_300R2_048.fsa	149.538	430	1732
B, 236	GM1198_A12_300R2_048.fsa	150.753	1797	7829
B, 237	GM1198_A12_300R2_048.fsa	151.781	791	3452
B, 238	GM1198_A12_300R2_048.fsa	152.902	612	2591
B, 239	GM1198_A12_300R2_048.fsa	153.93	472	1962
B, 240	GM1198_A12_300R2_048.fsa	154.864	395	1538
B, 241	GM1198_A12_300R2_048.fsa	155.705	569	2344
B, 242	GM1198_A12_300R2_048.fsa	156.919	572	2413
B, 243	GM1198_A12_300R2_048.fsa	157.759	1005	4303
B, 244	GM1198_A12_300R2_048.fsa	158.973	332	1247
B, 245	GM1198_A12_300R2_048.fsa	159.907	2152	9774
B, 246	GM1198_A12_300R2_048.fsa	161.011	338	1359
B, 247	GM1198_A12_300R2_048.fsa	161.93	1866	8415
B, 248	GM1198_A12_300R2_048.fsa	163.031	347	1380
B, 249	GM1198_A12_300R2_048.fsa	163.857	1770	7867
B, 250	GM1198_A12_300R2_048.fsa	164.957	332	1326
B, 251	GM1198_A12_300R2_048.fsa	165.874	1667	7323
B, 252	GM1198_A12_300R2_048.fsa	166.972	343	1389
B, 253	GM1198_A12_300R2_048.fsa	167.887	1864	8364
B, 254	GM1198_A12_300R2_048.fsa	168.984	368	1578
B, 255	GM1198_A12_300R2_048.fsa	169.806	1868	8399
B, 256	GM1198_A12_300R2_048.fsa	170.902	375	1523
B, 257	GM1198_A12_300R2_048.fsa	171.814	610	2605
B, 258	GM1198_A12_300R2_048.fsa	172.909	228	870
B, 259	GM1198_A12_300R2_048.fsa	173.911	1953	8697
B, 260	GM1198_A12_300R2_048.fsa	174.821	467	2006
B, 261	GM1198_A12_300R2_048.fsa	175.731	243	1012
B, 262	GM1198_A12_300R2_048.fsa	176.731	193	715
B, 263	GM1198_A12_300R2_048.fsa	177.731	1652	7352
B, 264	GM1198_A12_300R2_048.fsa	178.73	542	2272
B, 265	GM1198_A12_300R2_048.fsa	179.819	973	4326
B, 266	GM1198_A12_300R2_048.fsa	180.913	430	1957
B, 267	GM1198_A12_300R2_048.fsa	182.1	420	1782
B, 268	GM1198_A12_300R2_048.fsa	183.104	1574	7143
B, 269	GM1198_A12_300R2_048.fsa	184.107	536	2442
B, 270	GM1198_A12_300R2_048.fsa	185.201	271	908
B, 271	GM1198_A12_300R2_048.fsa	186.203	1675	7432
B, 272	GM1198_A12_300R2_048.fsa	187.204	370	1368
B, 273	GM1198_A12_300R2_048.fsa	188.115	540	2036
B, 274	GM1198_A12_300R2_048.fsa	189.115	1328	5771
B, 275	GM1198_A12_300R2_048.fsa	190.115	4015	18166
B, 276	GM1198_A12_300R2_048.fsa	191.297	245	919
B, 277	GM1198_A12_300R2_048.fsa	192.114	1057	4462
B, 278	GM1198_A12_300R2_048.fsa	193.113	837	3641
B, 279	GM1198_A12_300R2_048.fsa	194.021	557	2387
B, 280	GM1198_A12_300R2_048.fsa	195.2	283	1064
B, 281	GM1198_A12_300R2_048.fsa	196.197	1258	5518
B, 282	GM1198_A12_300R2_048.fsa	197.284	480	2241
B, 283	GM1198_A12_300R2_048.fsa	198.099	3005	13904
B, 284	GM1198_A12_300R2_048.fsa	199.005	1684	7692
B, 285	GM1198_A12_300R2_048.fsa	199.91	438	1824
B, 286	GM1198_A12_300R2_048.fsa	200.81	154	576
B, 287	GM1198_A12_300R2_048.fsa	201.8	4385	20439
B, 288	GM1198_A12_300R2_048.fsa	202.97	212	811
B, 289	GM1198_A12_300R2_048.fsa	204.138	760	3414
B, 290	GM1198_A12_300R2_048.fsa	205.037	553	2358
B, 291	GM1198_A12_300R2_048.fsa	205.935	1200	5567
B, 292	GM1198_A12_300R2_048.fsa	207.102	411	1748
B, 293	GM1198_A12_300R2_048.fsa	207.999	1094	5114
B, 294	GM1198_A12_300R2_048.fsa	209.075	1229	6878
B, 295	GM1198_A12_300R2_048.fsa	210.509	628	2656
B, 296	GM1198_A12_300R2_048.fsa	211.584	310	1511
B, 297	GM1198_A12_300R2_048.fsa	212.658	344	1497
B, 298	GM1198_A12_300R2_048.fsa	213.821	2041	9597
B, 299	GM1198_A12_300R2_048.fsa	214.897	437	1936
B, 300	GM1198_A12_300R2_048.fsa	215.883	463	1980
B, 301	GM1198_A12_300R2_048.fsa	216.958	244	955
B, 302	GM1198_A12_300R2_048.fsa	217.853	319	1289
B, 303	GM1198_A12_300R2_048.fsa	218.837	272	1130
B, 304	GM1198_A12_300R2_048.fsa	219.821	798	3797
B, 305	GM1198_A12_300R2_048.fsa	220.619	212	937
B, 306	GM1198_A12_300R2_048.fsa	221.591	1288	5956
B, 307	GM1198_A12_300R2_048.fsa	222.475	253	1067
B, 308	GM1198_A12_300R2_048.fsa	223.447	423	1832
B, 309	GM1198_A12_300R2_048.fsa	224.42	641	2977
B, 310	GM1198_A12_300R2_048.fsa	225.57	556	2318
B, 311	GM1198_A12_300R2_048.fsa	226.631	1952	9475
B, 312	GM1198_A12_300R2_048.fsa	227.604	602	2639
B, 313	GM1198_A12_300R2_048.fsa	228.4	1512	7069
B, 314	GM1198_A12_300R2_048.fsa	229.551	1811	8597
B, 315	GM1198_A12_300R2_048.fsa	230.613	263	1276
B, 316	GM1198_A12_300R2_048.fsa	231.675	272	1061
B, 317	GM1198_A12_300R2_048.fsa	232.825	2553	12735
B, 318	GM1198_A12_300R2_048.fsa	233.799	663	2982
B, 319	GM1198_A12_300R2_048.fsa	234.685	717	3255
B, 320	GM1198_A12_300R2_048.fsa	235.659	282	1168
B, 321	GM1198_A12_300R2_048.fsa	236.81	534	2336
B, 322	GM1198_A12_300R2_048.fsa	237.785	796	3824
B, 323	GM1198_A12_300R2_048.fsa	238.848	467	1974
B, 324	GM1198_A12_300R2_048.fsa	239.911	1660	8455
B, 325	GM1198_A12_300R2_048.fsa	240.725	2783	14766
B, 326	GM1198_A12_300R2_048.fsa	241.72	1142	5319
B, 327	GM1198_A12_300R2_048.fsa	242.714	317	1312
B, 328	GM1198_A12_300R2_048.fsa	243.707	707	3225
B, 329	GM1198_A12_300R2_048.fsa	244.879	325	1573
B, 330	GM1198_A12_300R2_048.fsa	245.96	301	1218
B, 331	GM1198_A12_300R2_048.fsa	246.949	954	4667
B, 332	GM1198_A12_300R2_048.fsa	248.027	256	1088
B, 333	GM1198_A12_300R2_048.fsa	248.924	2302	11787
B, 334	GM1198_A12_300R2_048.fsa	249.91	222	870
B, 335	GM1198_A12_300R2_048.fsa	250.875	2197	10729
B, 336	GM1198_A12_300R2_048.fsa	251.836	231	924
B, 337	GM1198_A12_300R2_048.fsa	252.971	210	1025
B, 338	GM1198_A12_300R2_048.fsa	253.842	824	4217
B, 339	GM1198_A12_300R2_048.fsa	254.973	161	555
B, 340	GM1198_A12_300R2_048.fsa	255.842	900	4635
B, 341	GM1198_A12_300R2_048.fsa	256.711	193	780
B, 342	GM1198_A12_300R2_048.fsa	257.664	437	2076
B, 343	GM1198_A12_300R2_048.fsa	258.444	96	322
B, 344	GM1198_A12_300R2_048.fsa	259.395	1313	6664
B, 345	GM1198_A12_300R2_048.fsa	260.44	263	1078
B, 346	GM1198_A12_300R2_048.fsa	261.322	455	2043
B, 347	GM1198_A12_300R2_048.fsa	262.203	675	3139
B, 348	GM1198_A12_300R2_048.fsa	263.348	1140	5927
B, 349	GM1198_A12_300R2_048.fsa	264.405	311	1508
B, 350	GM1198_A12_300R2_048.fsa	265.551	1393	7310
B, 351	GM1198_A12_300R2_048.fsa	266.696	900	4656
B, 352	GM1198_A12_300R2_048.fsa	267.753	380	1801
B, 353	GM1198_A12_300R2_048.fsa	268.722	145	616
B, 354	GM1198_A12_300R2_048.fsa	269.692	267	1302
B, 355	GM1198_A12_300R2_048.fsa	270.749	518	2745
B, 356	GM1198_A12_300R2_048.fsa	271.718	1178	6583
B, 357	GM1198_A12_300R2_048.fsa	272.687	235	1206
B, 358	GM1198_A12_300R2_048.fsa	273.48	126	535
B, 359	GM1198_A12_300R2_048.fsa	274.714	689	3609
B, 360	GM1198_A12_300R2_048.fsa	275.595	452	2564
B, 361	GM1198_A12_300R2_048.fsa	276.74	208	876
B, 362	GM1198_A12_300R2_048.fsa	277.885	1292	7129
B, 363	GM1198_A12_300R2_048.fsa	278.767	381	2076
B, 364	GM1198_A12_300R2_048.fsa	279.912	775	4189
B, 365	GM1198_A12_300R2_048.fsa	280.782	161	693
B, 366	GM1198_A12_300R2_048.fsa	281.737	309	1436
B, 367	GM1198_A12_300R2_048.fsa	282.604	69	297
B, 368	GM1198_A12_300R2_048.fsa	283.732	127	661
B, 369	GM1198_A12_300R2_048.fsa	284.687	185	869
B, 370	GM1198_A12_300R2_048.fsa	285.727	434	2361
B, 371	GM1198_A12_300R2_048.fsa	286.854	151	709
B, 372	GM1198_A12_300R2_048.fsa	287.807	223	1144
B, 373	GM1198_A12_300R2_048.fsa	288.933	333	1640
B, 374	GM1198_A12_300R2_048.fsa	289.886	2598	15692
B, 375	GM1198_A12_300R2_048.fsa	291.011	693	3757
B, 376	GM1198_A12_300R2_048.fsa	291.877	296	1436
B, 377	GM1198_A12_300R2_048.fsa	292.742	147	608
B, 378	GM1198_A12_300R2_048.fsa	293.779	2654	15866
B, 379	GM1198_A12_300R2_048.fsa	294.731	424	2218
B, 380	GM1198_A12_300R2_048.fsa	295.768	177	756
B, 381	GM1198_A12_300R2_048.fsa	296.805	2029	12365
B, 382	GM1198_A12_300R2_048.fsa	297.841	731	4265
B, 383	GM1198_A12_300R2_048.fsa	298.705	319	1622
B, 384	GM1198_A12_300R2_048.fsa	299.655	176	778
B, 385	GM1198_A12_300R2_048.fsa	300.605	160	752
B, 386	GM1198_A12_300R2_048.fsa	301.557	118	519
B, 387	GM1198_A12_300R2_048.fsa	302.423	197	984
B, 388	GM1198_A12_300R2_048.fsa	303.463	246	1263
B, 389	GM1198_A12_300R2_048.fsa	304.503	216	1081
B, 390	GM1198_A12_300R2_048.fsa	305.371	457	2752
B, 391	GM1198_A12_300R2_048.fsa	306.414	684	4101
B, 392	GM1198_A12_300R2_048.fsa	307.544	118	509
B, 393	GM1198_A12_300R2_048.fsa	308.502	879	5206
B, 394	GM1198_A12_300R2_048.fsa	309.547	643	3884
B, 395	GM1198_A12_300R2_048.fsa	310.506	470	2671
B, 396	GM1198_A12_300R2_048.fsa	311.64	462	2557
B, 397	GM1198_A12_300R2_048.fsa	312.863	390	2006
B, 398	GM1198_A12_300R2_048.fsa	313.913	971	5608
B, 399	GM1198_A12_300R2_048.fsa	314.97	162	770
B, 400	GM1198_A12_300R2_048.fsa	315.852	1219	7534
B, 401	GM1198_A12_300R2_048.fsa	316.91	233	1264
B, 402	GM1198_A12_300R2_048.fsa	317.793	1857	12561
B, 403	GM1198_A12_300R2_048.fsa	318.587	140	618
B, 404	GM1198_A12_300R2_048.fsa	319.735	499	2793
B, 405	GM1198_A12_300R2_048.fsa	320.614	250	1305
B, 406	GM1198_A12_300R2_048.fsa	321.753	1061	6368
B, 407	GM1198_A12_300R2_048.fsa	322.629	124	469
B, 408	GM1198_A12_300R2_048.fsa	323.767	2524	16469
B, 409	GM1198_A12_300R2_048.fsa	324.818	79	256
B, 410	GM1198_A12_300R2_048.fsa	325.78	1514	9442
B, 411	GM1198_A12_300R2_048.fsa	326.917	106	478
B, 412	GM1198_A12_300R2_048.fsa	327.792	2568	16832
B, 413	GM1198_A12_300R2_048.fsa	328.928	37	84
B, 414	GM1198_A12_300R2_048.fsa	329.801	1324	8539
B, 415	GM1198_A12_300R2_048.fsa	330.849	126	563
B, 416	GM1198_A12_300R2_048.fsa	331.984	1479	9432
B, 417	GM1198_A12_300R2_048.fsa	333.031	84	317
B, 418	GM1198_A12_300R2_048.fsa	333.903	1383	8640
B, 419	GM1198_A12_300R2_048.fsa	335.037	135	605
B, 420	GM1198_A12_300R2_048.fsa	335.908	2068	13405
B, 421	GM1198_A12_300R2_048.fsa	336.953	28	83
B, 422	GM1198_A12_300R2_048.fsa	337.824	853	5205
B, 423	GM1198_A12_300R2_048.fsa	338.956	61	229
B, 424	GM1198_A12_300R2_048.fsa	339.913	113	610
B, 425	GM1198_A12_300R2_048.fsa	340.874	75	311
B, 426	GM1198_A12_300R2_048.fsa	341.923	412	2669
B, 427	GM1198_A12_300R2_048.fsa	342.972	261	1558
B, 428	GM1198_A12_300R2_048.fsa	344.021	254	1425
B, 429	GM1198_A12_300R2_048.fsa	344.982	269	1603
B, 430	GM1198_A12_300R2_048.fsa	346.205	550	3665
B, 431	GM1198_A12_300R2_048.fsa	347.079	411	2678
B, 432	GM1198_A12_300R2_048.fsa	348.215	178	884
B, 433	GM1198_A12_300R2_048.fsa	349.263	219	941
B, 434	GM1198_A12_300R2_048.fsa	350.224	1650	10626
B, 435	GM1198_A12_300R2_048.fsa	351.184	407	2313
B, 436	GM1198_A12_300R2_048.fsa	352.145	412	2218
B, 437	GM1198_A12_300R2_048.fsa	352.931	143	501
B, 438	GM1198_A12_300R2_048.fsa	353.891	414	2127
B, 439	GM1198_A12_300R2_048.fsa	354.939	106	452
B, 440	GM1198_A12_300R2_048.fsa	355.986	169	794
B, 441	GM1198_A12_300R2_048.fsa	357.121	156	754
B, 442	GM1198_A12_300R2_048.fsa	358.08	366	2047
B, 443	GM1198_A12_300R2_048.fsa	359.128	158	714
B, 444	GM1198_A12_300R2_048.fsa	360.26	426	2612
B, 445	GM1198_A12_300R2_048.fsa	361.302	297	1693
B, 446	GM1198_A12_300R2_048.fsa	362.257	202	1031
B, 447	GM1198_A12_300R2_048.fsa	363.298	165	842
B, 448	GM1198_A12_300R2_048.fsa	364.34	171	793
B, 449	GM1198_A12_300R2_048.fsa	365.383	192	955
B, 450	GM1198_A12_300R2_048.fsa	366.251	244	1269
B, 451	GM1198_A12_300R2_048.fsa	367.294	196	1053
B, 452	GM1198_A12_300R2_048.fsa	368.163	651	4246
B, 453	GM1198_A12_300R2_048.fsa	369.207	378	2159
B, 454	GM1198_A12_300R2_048.fsa	370.25	354	1972
B, 455	GM1198_A12_300R2_048.fsa	371.293	313	1671
B, 456	GM1198_A12_300R2_048.fsa	372.337	210	1008
B, 457	GM1198_A12_300R2_048.fsa	373.295	287	1580
B, 458	GM1198_A12_300R2_048.fsa	374.339	152	750
B, 459	GM1198_A12_300R2_048.fsa	375.209	131	619
B, 460	GM1198_A12_300R2_048.fsa	376.341	166	832
B, 461	GM1198_A12_300R2_048.fsa	377.299	101	446
B, 462	GM1198_A12_300R2_048.fsa	378.344	139	697
B, 463	GM1198_A12_300R2_048.fsa	379.39	610	4552
B, 464	GM1198_A12_300R2_048.fsa	380.441	443	3394
B, 465	GM1198_A12_300R2_048.fsa	381.322	97	579
B, 466	GM1198_A12_300R2_048.fsa	382.292	96	504
B, 467	GM1198_A12_300R2_048.fsa	383.173	205	1253
B, 468	GM1198_A12_300R2_048.fsa	384.319	71	345
B, 469	GM1198_A12_300R2_048.fsa	385.465	129	782
B, 470	GM1198_A12_300R2_048.fsa	386.522	610	4504
B, 471	GM1198_A12_300R2_048.fsa	387.492	75	417
B, 472	GM1198_A12_300R2_048.fsa	388.637	69	445
B, 473	GM1198_A12_300R2_048.fsa	389.518	483	3637
B, 474	GM1198_A12_300R2_048.fsa	390.576	759	5963
B, 475	GM1198_A12_300R2_048.fsa	391.545	84	467
B, 476	GM1198_A12_300R2_048.fsa	392.778	53	226
B, 477	GM1198_A12_300R2_048.fsa	393.747	229	1282
B, 478	GM1198_A12_300R2_048.fsa	394.804	91	517
B, 479	GM1198_A12_300R2_048.fsa	395.685	262	1682
B, 480	GM1198_A12_300R2_048.fsa	396.742	69	399
B, 481	GM1198_A12_300R2_048.fsa	397.798	392	2204
B, 482	GM1198_A12_300R2_048.fsa	398.855	168	784
B, 483	GM1198_A12_300R2_048.fsa	399.824	181	904
B, 484	GM1198_A12_300R2_048.fsa	400.687	171	778
B, 485	GM1198_A12_300R2_048.fsa	401.892	170	1023
B, 486	GM1198_A12_300R2_048.fsa	402.582	421	3136
B, 487	GM1198_A12_300R2_048.fsa	403.618	1542	11242
B, 488	GM1198_A12_300R2_048.fsa	404.742	203	1023
B, 489	GM1198_A12_300R2_048.fsa	405.782	151	793
B, 490	GM1198_A12_300R2_048.fsa	406.564	791	5620
B, 491	GM1198_A12_300R2_048.fsa	407.694	584	4019
B, 492	GM1198_A12_300R2_048.fsa	409.438	1386	10999
B, 493	GM1198_A12_300R2_048.fsa	410.575	951	7394
B, 494	GM1198_A12_300R2_048.fsa	411.451	30	102
B, 495	GM1198_A12_300R2_048.fsa	412.329	178	997
B, 496	GM1198_A12_300R2_048.fsa	413.472	502	3482
B, 497	GM1198_A12_300R2_048.fsa	414.454	49	215
B, 498	GM1198_A12_300R2_048.fsa	415.724	123	793
B, 499	GM1198_A12_300R2_048.fsa	416.724	640	5007
B, 500	GM1198_A12_300R2_048.fsa	417.724	258	2022
B, 501	GM1198_A12_300R2_048.fsa	418.725	135	834
B, 502	GM1198_A12_300R2_048.fsa	419.909	312	2191
B, 503	GM1198_A12_300R2_048.fsa	420.881	211	1340
B, 504	GM1198_A12_300R2_048.fsa	422.819	1303	12626
B, 505	GM1198_A12_300R2_048.fsa	423.963	1480	12606
B, 506	GM1198_A12_300R2_048.fsa	425.81	113	625
B, 507	GM1198_A12_300R2_048.fsa	426.952	34	158
B, 508	GM1198_A12_300R2_048.fsa	428.006	106	604
B, 509	GM1198_A12_300R2_048.fsa	428.971	558	4763
B, 510	GM1198_A12_300R2_048.fsa	429.673	140	836
B, 511	GM1198_A12_300R2_048.fsa	430.988	162	844
B, 512	GM1198_A12_300R2_048.fsa	431.953	90	403
B, 513	GM1198_A12_300R2_048.fsa	432.829	104	540
B, 514	GM1198_A12_300R2_048.fsa	434.755	415	2660
B, 515	GM1198_A12_300R2_048.fsa	435.717	433	2653
B, 516	GM1198_A12_300R2_048.fsa	436.767	108	469
B, 517	GM1198_A12_300R2_048.fsa	437.816	327	2091
B, 518	GM1198_A12_300R2_048.fsa	438.865	400	2860
B, 519	GM1198_A12_300R2_048.fsa	439.913	505	3574
B, 520	GM1198_A12_300R2_048.fsa	441.085	38	108
B, 521	GM1198_A12_300R2_048.fsa	442.081	985	6530
B, 522	GM1198_A12_300R2_048.fsa	443.167	13	14
B, 523	GM1198_A12_300R2_048.fsa	444.073	40	103
B, 524	GM1198_A12_300R2_048.fsa	445.07	67	217
B, 525	GM1198_A12_300R2_048.fsa	446.975	1550	18175
B, 526	GM1198_A12_300R2_048.fsa	447.701	2158	33537
B, 527	GM1198_A12_300R2_048.fsa	449.791	415	2768
B, 528	GM1198_A12_300R2_048.fsa	450.973	626	3888
B, 529	GM1198_A12_300R2_048.fsa	451.883	650	3948
B, 530	GM1198_A12_300R2_048.fsa	452.793	208	904
B, 531	GM1198_A12_300R2_048.fsa	453.704	1046	5683
B, 532	GM1198_A12_300R2_048.fsa	454.888	1133	5819
B, 533	GM1198_A12_300R2_048.fsa	455.8	1202	4585
B, 534	GM1198_A12_300R2_048.fsa	456.803	172	383
B, 535	GM1198_A12_300R2_048.fsa	457.625	1220	3614
B, 536	GM1198_A12_300R2_048.fsa	459.086	19919	474296
B, 537	GM1198_A12_300R2_048.fsa	463.839	6	6
B, 538	GM1198_A12_300R2_048.fsa	465.269	9	30
B, 539	GM1198_A12_300R2_048.fsa	465.806	5	15
B, 540	GM1198_A12_300R2_048.fsa	466.432	10	36
B, 541	GM1198_A12_300R2_048.fsa	467.417	13	58
B, 542	GM1198_A12_300R2_048.fsa	468.044	12	50
B, 543	GM1198_A12_300R2_048.fsa	468.761	10	52
B, 544	GM1198_A12_300R2_048.fsa	469.836	11	61
B, 545	GM1198_A12_300R2_048.fsa	470.733	11	55
B, 546	GM1198_A12_300R2_048.fsa	471.451	13	27
B, 547	GM1198_A12_300R2_048.fsa	472.08	10	37
B, 548	GM1198_A12_300R2_048.fsa	472.978	11	35
B, 549	GM1198_A12_300R2_048.fsa	473.517	15	47
B, 550	GM1198_A12_300R2_048.fsa	474.416	15	38
B, 551	GM1198_A12_300R2_048.fsa	475.046	12	24
B, 552	GM1198_A12_300R2_048.fsa	475.765	10	23
B, 553	GM1198_A12_300R2_048.fsa	476.125	13	33
B, 554	GM1198_A12_300R2_048.fsa	476.485	12	33
B, 555	GM1198_A12_300R2_048.fsa	477.296	12	23
B, 556	GM1198_A12_300R2_048.fsa	477.926	6	21
B, 557	GM1198_A12_300R2_048.fsa	478.287	8	13
B, 558	GM1198_A12_300R2_048.fsa	479.639	24	208
B, 559	GM1198_A12_300R2_048.fsa	481.014	20	77
B, 560	GM1198_A12_300R2_048.fsa	481.659	22	63
B, 561	GM1198_A12_300R2_048.fsa	482.213	14	39
B, 562	GM1198_A12_300R2_048.fsa	483.044	9	30
B, 563	GM1198_A12_300R2_048.fsa	483.691	4	17
B, 564	GM1198_A12_300R2_048.fsa	484.245	3	13
B, 565	GM1198_A12_300R2_048.fsa	484.801	7	15
B, 566	GM1198_A12_300R2_048.fsa	485.356	7	16
B, 567	GM1198_A12_300R2_048.fsa	485.912	3	8
B, 568	GM1198_A12_300R2_048.fsa	486.468	5	16
B, 569	GM1198_A12_300R2_048.fsa	486.931	8	34
B, 570	GM1198_A12_300R2_048.fsa	488.138	12	39
B, 571	GM1198_A12_300R2_048.fsa	488.695	10	36
B, 572	GM1198_A12_300R2_048.fsa	489.438	8	16
B, 573	GM1198_A12_300R2_048.fsa	490.648	12	35
B, 574	GM1198_A12_300R2_048.fsa	491.486	10	23
B, 575	GM1198_A12_300R2_048.fsa	492.138	9	27
B, 576	GM1198_A12_300R2_048.fsa	492.604	10	23
B, 577	GM1198_A12_300R2_048.fsa	494.191	12	88
B, 578	GM1198_A12_300R2_048.fsa	494.845	10	26
B, 579	GM1198_A12_300R2_048.fsa	495.594	11	21
B, 580	GM1198_A12_300R2_048.fsa	495.968	9	30
B, 581	GM1198_A12_300R2_048.fsa	496.81	8	32
B, 582	GM1198_A12_300R2_048.fsa	497.841	9	18
B, 583	GM1198_A12_300R2_048.fsa	498.404	10	38
B, 584	GM1198_A12_300R2_048.fsa	500.642	10	51
B, 585	GM1198_A12_300R2_048.fsa	501.56	10	31
B, 586	GM1198_A12_300R2_048.fsa	502.389	13	39
B, 587	GM1198_A12_300R2_048.fsa	503.034	8	24
B, 588	GM1198_A12_300R2_048.fsa	503.959	13	37
B, 589	GM1198_A12_300R2_048.fsa	504.978	7	13
B, 590	GM1198_A12_300R2_048.fsa	505.815	21	59
B, 591	GM1198_A12_300R2_048.fsa	506.187	13	46
B, 592	GM1198_A12_300R2_048.fsa	506.56	10	31
B, 593	GM1198_A12_300R2_048.fsa	507.493	15	46
B, 594	GM1198_A12_300R2_048.fsa	507.961	16	55
B, 595	GM1198_A12_300R2_048.fsa	508.523	16	39
B, 596	GM1198_A12_300R2_048.fsa	509.461	7	16
B, 597	GM1198_A12_300R2_048.fsa	511.251	6	15
B, 598	GM1198_A12_300R2_048.fsa	512.197	15	30
B, 599	GM1198_A12_300R2_048.fsa	513.81	44	349
B, 600	GM1198_A12_300R2_048.fsa	514.49	41	186
B, 601	GM1198_A12_300R2_048.fsa	514.883	29	217
B, 602	GM1198_A12_300R2_048.fsa	516.553	3	8
B, 603	GM1198_A12_300R2_048.fsa	517.34	14	49
B, 604	GM1198_A12_300R2_048.fsa	518.62	17	67
B, 605	GM1198_A12_300R2_048.fsa	520.19	21	92
B, 606	GM1198_A12_300R2_048.fsa	520.57	17	51
B, 607	GM1198_A12_300R2_048.fsa	521.9	12	18
B, 608	GM1198_A12_300R2_048.fsa	522.28	9	23
B, 609	GM1198_A12_300R2_048.fsa	523.608	10	27
B, 610	GM1198_A12_300R2_048.fsa	523.987	10	25
B, 611	GM1198_A12_300R2_048.fsa	525.787	15	60
B, 612	GM1198_A12_300R2_048.fsa	526.922	12	34
B, 613	GM1198_A12_300R2_048.fsa	527.584	11	29
B, 614	GM1198_A12_300R2_048.fsa	528.812	13	56
B, 615	GM1198_A12_300R2_048.fsa	530.038	8	37
B, 616	GM1198_A12_300R2_048.fsa	530.51	15	63
B, 617	GM1198_A12_300R2_048.fsa	531.735	9	29
B, 618	GM1198_A12_300R2_048.fsa	533.147	16	42
B, 619	GM1198_A12_300R2_048.fsa	534.182	21	48
B, 620	GM1198_A12_300R2_048.fsa	534.558	10	14
B, 621	GM1198_A12_300R2_048.fsa	534.934	8	28
B, 622	GM1198_A12_300R2_048.fsa	535.404	14	30
B, 623	GM1198_A12_300R2_048.fsa	536.062	4	15
B, 624	GM1198_A12_300R2_048.fsa	536.531	11	26
B, 625	GM1198_A12_300R2_048.fsa	537.188	15	46
B, 626	GM1198_A12_300R2_048.fsa	538.22	12	44
B, 627	GM1198_A12_300R2_048.fsa	539.344	27	165
B, 628	GM1198_A12_300R2_048.fsa	539.906	27	153
B, 629	GM1198_A12_300R2_048.fsa	540.384	21	97
B, 630	GM1198_A12_300R2_048.fsa	541.152	21	87
B, 631	GM1198_A12_300R2_048.fsa	541.537	13	44
B, 632	GM1198_A12_300R2_048.fsa	542.114	14	37
B, 633	GM1198_A12_300R2_048.fsa	542.595	13	39
B, 634	GM1198_A12_300R2_048.fsa	543.366	5	18
B, 635	GM1198_A12_300R2_048.fsa	543.946	10	30
B, 636	GM1198_A12_300R2_048.fsa	546.365	12	29
B, 637	GM1198_A12_300R2_048.fsa	546.947	9	52
B, 638	GM1198_A12_300R2_048.fsa	548.989	10	50
B, 639	GM1198_A12_300R2_048.fsa	550.256	13	73
B, 640	GM1198_A12_300R2_048.fsa	550.842	16	58
B, 641	GM1198_A12_300R2_048.fsa	552.604	11	46
B, 642	GM1198_A12_300R2_048.fsa	553.584	11	40
B, 643	GM1198_A12_300R2_048.fsa	554.075	15	40
B, 644	GM1198_A12_300R2_048.fsa	554.468	15	23
B, 645	GM1198_A12_300R2_048.fsa	554.862	4	7
B, 646	GM1198_A12_300R2_048.fsa	555.551	6	23
B, 647	GM1198_A12_300R2_048.fsa	556.339	7	31
B, 648	GM1198_A12_300R2_048.fsa	556.833	3	6
B, 649	GM1198_A12_300R2_048.fsa	557.821	6	12
B, 650	GM1198_A12_300R2_048.fsa	560	28	130
B, 651	GM1198_A12_300R2_048.fsa	560.797	23	97
B, 652	GM1198_A12_300R2_048.fsa	561.295	16	57
B, 653	GM1198_A12_300R2_048.fsa	563.492	11	36
B, 654	GM1198_A12_300R2_048.fsa	564.092	7	15
B, 655	GM1198_A12_300R2_048.fsa	565.194	11	25
B, 656	GM1198_A12_300R2_048.fsa	565.997	22	86
B, 657	GM1198_A12_300R2_048.fsa	567.606	49	359
B, 658	GM1198_A12_300R2_048.fsa	568.411	32	235
B, 659	GM1198_A12_300R2_048.fsa	570.632	14	71
B, 660	GM1198_A12_300R2_048.fsa	571.644	17	53
B, 661	GM1198_A12_300R2_048.fsa	572.049	14	31
B, 662	GM1198_A12_300R2_048.fsa	572.962	7	20
B, 663	GM1198_A12_300R2_048.fsa	574.384	13	54
B, 664	GM1198_A12_300R2_048.fsa	576.319	29	130
B, 665	GM1198_A12_300R2_048.fsa	576.829	20	109
B, 666	GM1198_A12_300R2_048.fsa	577.339	16	105
B, 667	GM1198_A12_300R2_048.fsa	578.975	8	26
B, 668	GM1198_A12_300R2_048.fsa	579.795	24	102
B, 669	GM1198_A12_300R2_048.fsa	580.512	15	53
B, 670	GM1198_A12_300R2_048.fsa	581.229	13	30
B, 671	GM1198_A12_300R2_048.fsa	581.741	14	27
B, 672	GM1198_A12_300R2_048.fsa	582.973	30	109
B, 673	GM1198_A12_300R2_048.fsa	584.104	62	633
B, 674	GM1198_A12_300R2_048.fsa	584.824	59	346
B, 675	GM1198_A12_300R2_048.fsa	585.236	49	302
B, 676	GM1198_A12_300R2_048.fsa	586.37	7	16
B, 677	GM1198_A12_300R2_048.fsa	587.298	7	10
B, 678	GM1198_A12_300R2_048.fsa	588.229	11	45
B, 679	GM1198_A12_300R2_048.fsa	590.507	15	34
B, 680	GM1198_A12_300R2_048.fsa	591.544	17	45
B, 681	GM1198_A12_300R2_048.fsa	591.96	10	25
B, 682	GM1198_A12_300R2_048.fsa	592.583	17	41
B, 683	GM1198_A12_300R2_048.fsa	593.624	8	38
B, 684	GM1198_A12_300R2_048.fsa	594.249	8	20
B, 685	GM1198_A12_300R2_048.fsa	594.77	11	25
B, 686	GM1198_A12_300R2_048.fsa	595.709	12	40
B, 687	GM1198_A12_300R2_048.fsa	596.544	6	28
B, 688	GM1198_A12_300R2_048.fsa	597.38	9	24
B, 689	GM1198_A12_300R2_048.fsa	598.742	11	52
B, 690	GM1198_A12_300R2_048.fsa	599.58	27	150
B, 691	GM1198_A12_300R2_048.fsa	600.311	25	153
B, 692	GM1198_A12_300R2_048.fsa	601.036	19	109
B, 693	GM1198_A12_300R2_048.fsa	601.865	12	41
B, 694	GM1198_A12_300R2_048.fsa	603.212	11	48
B, 695	GM1198_A12_300R2_048.fsa	603.938	9	17
B, 696	GM1198_A12_300R2_048.fsa	604.663	13	56
B, 697	GM1198_A12_300R2_048.fsa	605.492	12	48
B, 698	GM1198_A12_300R2_048.fsa	606.839	16	50
B, 699	GM1198_A12_300R2_048.fsa	607.357	9	50
B, 700	GM1198_A12_300R2_048.fsa	607.979	9	39
B, 701	GM1198_A12_300R2_048.fsa	609.741	16	41
B, 702	GM1198_A12_300R2_048.fsa	610.155	6	22
B, 703	GM1198_A12_300R2_048.fsa	610.985	7	30
B, 704	GM1198_A12_300R2_048.fsa	612.332	20	46
B, 705	GM1198_A12_300R2_048.fsa	612.953	12	46
B, 706	GM1198_A12_300R2_048.fsa	613.471	15	56
B, 707	GM1198_A12_300R2_048.fsa	614.508	13	43
B, 708	GM1198_A12_300R2_048.fsa	615.233	11	37
B, 709	GM1198_A12_300R2_048.fsa	616.788	12	28
B, 710	GM1198_A12_300R2_048.fsa	617.306	12	38
B, 711	GM1198_A12_300R2_048.fsa	618.653	13	76
B, 712	GM1198_A12_300R2_048.fsa	619.067	12	36
B, 713	GM1198_A12_300R2_048.fsa	619.896	10	34
B, 714	GM1198_A12_300R2_048.fsa	620.518	11	30
B, 715	GM1198_A12_300R2_048.fsa	622.176	14	65
B, 716	GM1198_A12_300R2_048.fsa	623.731	13	59
B, 717	GM1198_A12_300R2_048.fsa	625.596	15	73
B, 718	GM1198_A12_300R2_048.fsa	627.254	10	21
B, 719	GM1198_A12_300R2_048.fsa	627.772	10	21
B, 720	GM1198_A12_300R2_048.fsa	628.394	7	25
B, 721	GM1198_A12_300R2_048.fsa	629.119	12	41
B, 722	GM1198_A12_300R2_048.fsa	630.052	13	67
B, 723	GM1198_A12_300R2_048.fsa	631.606	9	43
B, 724	GM1198_A12_300R2_048.fsa	632.228	8	20
B, 725	GM1198_A12_300R2_048.fsa	632.746	12	45
B, 726	GM1198_A12_300R2_048.fsa	633.471	10	16
B, 727	GM1198_A12_300R2_048.fsa	633.99	12	38
B, 728	GM1198_A12_300R2_048.fsa	635.026	9	35
B, 729	GM1198_A12_300R2_048.fsa	635.958	10	33
B, 730	GM1198_A12_300R2_048.fsa	636.58	13	31
B, 731	GM1198_A12_300R2_048.fsa	636.995	10	23
B, 732	GM1198_A12_300R2_048.fsa	637.409	9	20
B, 733	GM1198_A12_300R2_048.fsa	638.238	12	33
B, 734	GM1198_A12_300R2_048.fsa	639.275	7	40
B, 735	GM1198_A12_300R2_048.fsa	640.207	12	44
B, 736	GM1198_A12_300R2_048.fsa	640.829	20	31
B, 737	GM1198_A12_300R2_048.fsa	642.487	10	33
B, 738	GM1198_A12_300R2_048.fsa	643.316	11	17
B, 739	GM1198_A12_300R2_048.fsa	644.249	15	39
B, 740	GM1198_A12_300R2_048.fsa	645.285	13	54
B, 741	GM1198_A12_300R2_048.fsa	646.01	10	37
B, 742	GM1198_A12_300R2_048.fsa	646.632	10	61
B, 743	GM1198_A12_300R2_048.fsa	647.772	10	38
B, 744	GM1198_A12_300R2_048.fsa	648.912	19	70
B, 745	GM1198_A12_300R2_048.fsa	649.43	15	29
B, 746	GM1198_A12_300R2_048.fsa	649.845	9	24
B, 747	GM1198_A12_300R2_048.fsa	650.57	13	31
B, 748	GM1198_A12_300R2_048.fsa	651.295	8	28
B, 749	GM1198_A12_300R2_048.fsa	652.124	10	30
B, 750	GM1198_A12_300R2_048.fsa	652.746	13	50
B, 751	GM1198_A12_300R2_048.fsa	653.99	12	34
B, 752	GM1198_A12_300R2_048.fsa	655.44	11	35
B, 753	GM1198_A12_300R2_048.fsa	656.166	7	19
B, 754	GM1198_A12_300R2_048.fsa	656.891	10	60
B, 755	GM1198_A12_300R2_048.fsa	657.409	11	40
B, 756	GM1198_A12_300R2_048.fsa	657.824	10	27
G, 1	GM1198_A12_300R2_048.fsa	459.543	6949	35402
G, 2	GM1198_A12_300R2_048.fsa	460.803	3043	8643
Y, 1	GM1198_A12_300R2_048.fsa	459.269	12392	111242
Y, 2	GM1198_A12_300R2_048.fsa	460.535	12499	102331
R, 1	GM1198_A12_300R2_048.fsa	460.178	2967	15529
O, 1	GM1198_A12_300R2_048.fsa	20	7718	76003
O, 2	GM1198_A12_300R2_048.fsa	40	6969	49974
O, 3	GM1198_A12_300R2_048.fsa	60	13905	72397
O, 4	GM1198_A12_300R2_048.fsa	80	9202	49264
O, 5	GM1198_A12_300R2_048.fsa	100	14841	74482
O, 6	GM1198_A12_300R2_048.fsa	114	17466	85806
O, 7	GM1198_A12_300R2_048.fsa	120	13802	69684
O, 8	GM1198_A12_300R2_048.fsa	140	11597	56363
O, 9	GM1198_A12_300R2_048.fsa	160	12831	63711
O, 10	GM1198_A12_300R2_048.fsa	180	16416	78177
O, 11	GM1198_A12_300R2_048.fsa	200	13063	64339
O, 12	GM1198_A12_300R2_048.fsa	214	13148	65991
O, 13	GM1198_A12_300R2_048.fsa	220	10439	55540
O, 14	GM1198_A12_300R2_048.fsa	240	15693	83988
O, 15	GM1198_A12_300R2_048.fsa	250	7226	40301
O, 16	GM1198_A12_300R2_048.fsa	260	11593	66160
O, 17	GM1198_A12_300R2_048.fsa	280	12070	74530
O, 18	GM1198_A12_300R2_048.fsa	300	11946	76749
O, 19	GM1198_A12_300R2_048.fsa	314	7509	50617
O, 20	GM1198_A12_300R2_048.fsa	320	8070	56697
O, 21	GM1198_A12_300R2_048.fsa	340	10075	72497
O, 22	GM1198_A12_300R2_048.fsa	360	7891	59851
O, 23	GM1198_A12_300R2_048.fsa	380	5726	44717
O, 24	GM1198_A12_300R2_048.fsa	400	7798	63528
O, 25	GM1198_A12_300R2_048.fsa	414	7156	61221
O, 26	GM1198_A12_300R2_048.fsa	420	6772	57696
O, 27	GM1198_A12_300R2_048.fsa	440	8310	72387
O, 28	GM1198_A12_300R2_048.fsa	460	7401	82014
O, 29	GM1198_A12_300R2_048.fsa	480	8409	80687
O, 30	GM1198_A12_300R2_048.fsa	500	3773	36519
O, 31	GM1198_A12_300R2_048.fsa	514	4076	39790
O, 32	GM1198_A12_300R2_048.fsa	520	9039	89669
O, 33	GM1198_A12_300R2_048.fsa	540	7194	74602
O, 34	GM1198_A12_300R2_048.fsa	560	4704	49021
O, 35	GM1198_A12_300R2_048.fsa	580	7268	75578
O, 36	GM1198_A12_300R2_048.fsa	600	4682	49287

## Sheet: 300R3
Dye/Sample Peak	Sample File Name	Size	Height	Area in Point
B, 1	GM1198_B01_300R3_007.fsa		13	33
B, 2	GM1198_B01_300R3_007.fsa		13	38
B, 3	GM1198_B01_300R3_007.fsa		8	27
B, 4	GM1198_B01_300R3_007.fsa		12	52
B, 5	GM1198_B01_300R3_007.fsa		9	31
B, 6	GM1198_B01_300R3_007.fsa		9	16
B, 7	GM1198_B01_300R3_007.fsa		9	18
B, 8	GM1198_B01_300R3_007.fsa		7	21
B, 9	GM1198_B01_300R3_007.fsa		9	32
B, 10	GM1198_B01_300R3_007.fsa		6	30
B, 11	GM1198_B01_300R3_007.fsa		6	15
B, 12	GM1198_B01_300R3_007.fsa		8	31
B, 13	GM1198_B01_300R3_007.fsa		9	24
B, 14	GM1198_B01_300R3_007.fsa		11	36
B, 15	GM1198_B01_300R3_007.fsa		13	34
B, 16	GM1198_B01_300R3_007.fsa		10	35
B, 17	GM1198_B01_300R3_007.fsa		10	34
B, 18	GM1198_B01_300R3_007.fsa		12	22
B, 19	GM1198_B01_300R3_007.fsa		11	25
B, 20	GM1198_B01_300R3_007.fsa		9	33
B, 21	GM1198_B01_300R3_007.fsa		6	12
B, 22	GM1198_B01_300R3_007.fsa		12	25
B, 23	GM1198_B01_300R3_007.fsa		13	43
B, 24	GM1198_B01_300R3_007.fsa		15	30
B, 25	GM1198_B01_300R3_007.fsa		13	36
B, 26	GM1198_B01_300R3_007.fsa		12	61
B, 27	GM1198_B01_300R3_007.fsa		9	29
B, 28	GM1198_B01_300R3_007.fsa		14	29
B, 29	GM1198_B01_300R3_007.fsa		6	22
B, 30	GM1198_B01_300R3_007.fsa		10	26
B, 31	GM1198_B01_300R3_007.fsa		12	33
B, 32	GM1198_B01_300R3_007.fsa		13	35
B, 33	GM1198_B01_300R3_007.fsa		13	40
B, 34	GM1198_B01_300R3_007.fsa		7	17
B, 35	GM1198_B01_300R3_007.fsa		8	16
B, 36	GM1198_B01_300R3_007.fsa		8	20
B, 37	GM1198_B01_300R3_007.fsa		14	49
B, 38	GM1198_B01_300R3_007.fsa		9	29
B, 39	GM1198_B01_300R3_007.fsa		14	44
B, 40	GM1198_B01_300R3_007.fsa		12	40
B, 41	GM1198_B01_300R3_007.fsa		14	43
B, 42	GM1198_B01_300R3_007.fsa		5	9
B, 43	GM1198_B01_300R3_007.fsa		9	14
B, 44	GM1198_B01_300R3_007.fsa		9	16
B, 45	GM1198_B01_300R3_007.fsa		161	994
B, 46	GM1198_B01_300R3_007.fsa		71	458
B, 47	GM1198_B01_300R3_007.fsa		12	30
B, 48	GM1198_B01_300R3_007.fsa		12	27
B, 49	GM1198_B01_300R3_007.fsa		8	24
B, 50	GM1198_B01_300R3_007.fsa		6	16
B, 51	GM1198_B01_300R3_007.fsa		9	17
B, 52	GM1198_B01_300R3_007.fsa		12	39
B, 53	GM1198_B01_300R3_007.fsa		9	25
B, 54	GM1198_B01_300R3_007.fsa		10	40
B, 55	GM1198_B01_300R3_007.fsa		7	29
B, 56	GM1198_B01_300R3_007.fsa		12	41
B, 57	GM1198_B01_300R3_007.fsa		11	43
B, 58	GM1198_B01_300R3_007.fsa		16	44
B, 59	GM1198_B01_300R3_007.fsa		12	21
B, 60	GM1198_B01_300R3_007.fsa		6	15
B, 61	GM1198_B01_300R3_007.fsa		18	56
B, 62	GM1198_B01_300R3_007.fsa		19	85
B, 63	GM1198_B01_300R3_007.fsa		8	24
B, 64	GM1198_B01_300R3_007.fsa		7	13
B, 65	GM1198_B01_300R3_007.fsa		9	28
B, 66	GM1198_B01_300R3_007.fsa		9	20
B, 67	GM1198_B01_300R3_007.fsa		5	14
B, 68	GM1198_B01_300R3_007.fsa		14	50
B, 69	GM1198_B01_300R3_007.fsa		11	40
B, 70	GM1198_B01_300R3_007.fsa		9	22
B, 71	GM1198_B01_300R3_007.fsa		13	49
B, 72	GM1198_B01_300R3_007.fsa		11	32
B, 73	GM1198_B01_300R3_007.fsa		14	45
B, 74	GM1198_B01_300R3_007.fsa		9	19
B, 75	GM1198_B01_300R3_007.fsa		8	29
B, 76	GM1198_B01_300R3_007.fsa		16	66
B, 77	GM1198_B01_300R3_007.fsa		35	208
B, 78	GM1198_B01_300R3_007.fsa		30	144
B, 79	GM1198_B01_300R3_007.fsa		17	52
B, 80	GM1198_B01_300R3_007.fsa		12	34
B, 81	GM1198_B01_300R3_007.fsa		20	85
B, 82	GM1198_B01_300R3_007.fsa		17	75
B, 83	GM1198_B01_300R3_007.fsa		15	31
B, 84	GM1198_B01_300R3_007.fsa		7	12
B, 85	GM1198_B01_300R3_007.fsa		21	123
B, 86	GM1198_B01_300R3_007.fsa		24	152
B, 87	GM1198_B01_300R3_007.fsa		12	24
B, 88	GM1198_B01_300R3_007.fsa		8	32
B, 89	GM1198_B01_300R3_007.fsa		8	46
B, 90	GM1198_B01_300R3_007.fsa		10	33
B, 91	GM1198_B01_300R3_007.fsa		14	42
B, 92	GM1198_B01_300R3_007.fsa		17	103
B, 93	GM1198_B01_300R3_007.fsa		20	62
B, 94	GM1198_B01_300R3_007.fsa		14	44
B, 95	GM1198_B01_300R3_007.fsa		12	33
B, 96	GM1198_B01_300R3_007.fsa		14	53
B, 97	GM1198_B01_300R3_007.fsa		14	42
B, 98	GM1198_B01_300R3_007.fsa		6	16
B, 99	GM1198_B01_300R3_007.fsa		12	30
B, 100	GM1198_B01_300R3_007.fsa		12	31
B, 101	GM1198_B01_300R3_007.fsa		10	12
B, 102	GM1198_B01_300R3_007.fsa		5	15
B, 103	GM1198_B01_300R3_007.fsa		22	56
B, 104	GM1198_B01_300R3_007.fsa		10	34
B, 105	GM1198_B01_300R3_007.fsa		11	42
B, 106	GM1198_B01_300R3_007.fsa		15	49
B, 107	GM1198_B01_300R3_007.fsa		10	32
B, 108	GM1198_B01_300R3_007.fsa		15	80
B, 109	GM1198_B01_300R3_007.fsa		14	22
B, 110	GM1198_B01_300R3_007.fsa		10	45
B, 111	GM1198_B01_300R3_007.fsa		470	3275
B, 112	GM1198_B01_300R3_007.fsa		216	1350
B, 113	GM1198_B01_300R3_007.fsa		339	2216
B, 114	GM1198_B01_300R3_007.fsa		487	2871
B, 115	GM1198_B01_300R3_007.fsa		221	1290
B, 116	GM1198_B01_300R3_007.fsa		6	20
B, 117	GM1198_B01_300R3_007.fsa		32	143
B, 118	GM1198_B01_300R3_007.fsa	0.8759	111	738
B, 119	GM1198_B01_300R3_007.fsa	3.0657	105	592
B, 120	GM1198_B01_300R3_007.fsa	4.6715	35	178
B, 121	GM1198_B01_300R3_007.fsa	6.2774	29	145
B, 122	GM1198_B01_300R3_007.fsa	7.5912	10	38
B, 123	GM1198_B01_300R3_007.fsa	9.1971	4	9
B, 124	GM1198_B01_300R3_007.fsa	10.511	31	172
B, 125	GM1198_B01_300R3_007.fsa	11.5329	50	305
B, 126	GM1198_B01_300R3_007.fsa	12.8467	118	629
B, 127	GM1198_B01_300R3_007.fsa	14.4526	87	568
B, 128	GM1198_B01_300R3_007.fsa	16.7883	28	111
B, 129	GM1198_B01_300R3_007.fsa	18.6861	79	269
B, 130	GM1198_B01_300R3_007.fsa	20.3363	837	4142
B, 131	GM1198_B01_300R3_007.fsa	21.9952	548	2866
B, 132	GM1198_B01_300R3_007.fsa	23.1347	469	2649
B, 133	GM1198_B01_300R3_007.fsa	24.4156	47	189
B, 134	GM1198_B01_300R3_007.fsa	26.9113	405	1827
B, 135	GM1198_B01_300R3_007.fsa	28.7276	409	1925
B, 136	GM1198_B01_300R3_007.fsa	30.3523	151	818
B, 137	GM1198_B01_300R3_007.fsa	31.654	451	2727
B, 138	GM1198_B01_300R3_007.fsa	32.9316	406	1858
B, 139	GM1198_B01_300R3_007.fsa	35.0091	86	325
B, 140	GM1198_B01_300R3_007.fsa	36.0915	279	1322
B, 141	GM1198_B01_300R3_007.fsa	37.0244	188	848
B, 142	GM1198_B01_300R3_007.fsa	38.8517	189	964
B, 143	GM1198_B01_300R3_007.fsa	40.582	324	1655
B, 144	GM1198_B01_300R3_007.fsa	41.5069	97	496
B, 145	GM1198_B01_300R3_007.fsa	42.1956	43	180
B, 146	GM1198_B01_300R3_007.fsa	43.5605	228	1264
B, 147	GM1198_B01_300R3_007.fsa	44.6854	889	5231
B, 148	GM1198_B01_300R3_007.fsa	46.3523	697	3756
B, 149	GM1198_B01_300R3_007.fsa	48.1043	43	199
B, 150	GM1198_B01_300R3_007.fsa	50.0445	153	1258
B, 151	GM1198_B01_300R3_007.fsa	51.743	302	2786
B, 152	GM1198_B01_300R3_007.fsa	54.9677	1395	8741
B, 153	GM1198_B01_300R3_007.fsa	55.48	809	3886
B, 154	GM1198_B01_300R3_007.fsa	56.4984	915	2933
B, 155	GM1198_B01_300R3_007.fsa	57.5087	1157	4647
B, 156	GM1198_B01_300R3_007.fsa	58.111	670	2637
B, 157	GM1198_B01_300R3_007.fsa	59.1087	1836	7583
B, 158	GM1198_B01_300R3_007.fsa	59.7036	59	156
B, 159	GM1198_B01_300R3_007.fsa	60.4348	130	408
B, 160	GM1198_B01_300R3_007.fsa	61.629	1159	4980
B, 161	GM1198_B01_300R3_007.fsa	62.8208	78	290
B, 162	GM1198_B01_300R3_007.fsa	64.0102	152	586
B, 163	GM1198_B01_300R3_007.fsa	65.305	688	3161
B, 164	GM1198_B01_300R3_007.fsa	66.4895	174	764
B, 165	GM1198_B01_300R3_007.fsa	67.4569	63	230
B, 166	GM1198_B01_300R3_007.fsa	68.7444	393	1842
B, 167	GM1198_B01_300R3_007.fsa	69.9222	1360	6513
B, 168	GM1198_B01_300R3_007.fsa	71.3111	92	394
B, 169	GM1198_B01_300R3_007.fsa	72.2709	1897	9425
B, 170	GM1198_B01_300R3_007.fsa	73.4418	707	3347
B, 171	GM1198_B01_300R3_007.fsa	74.8227	80	259
B, 172	GM1198_B01_300R3_007.fsa	75.9888	1567	7075
B, 173	GM1198_B01_300R3_007.fsa	77.1526	483	2085
B, 174	GM1198_B01_300R3_007.fsa	78.4198	1517	6761
B, 175	GM1198_B01_300R3_007.fsa	79.579	718	3210
B, 176	GM1198_B01_300R3_007.fsa	80.8149	124	418
B, 177	GM1198_B01_300R3_007.fsa	81.9334	2586	11837
B, 178	GM1198_B01_300R3_007.fsa	82.9481	585	2517
B, 179	GM1198_B01_300R3_007.fsa	84.1631	1151	5130
B, 180	GM1198_B01_300R3_007.fsa	85.2743	1059	4744
B, 181	GM1198_B01_300R3_007.fsa	86.4839	470	2174
B, 182	GM1198_B01_300R3_007.fsa	87.1882	285	1319
B, 183	GM1198_B01_300R3_007.fsa	88.3933	1863	8605
B, 184	GM1198_B01_300R3_007.fsa	89.4956	373	1625
B, 185	GM1198_B01_300R3_007.fsa	91.1945	1037	5390
B, 186	GM1198_B01_300R3_007.fsa	91.9921	1175	5795
B, 187	GM1198_B01_300R3_007.fsa	93.385	724	3544
B, 188	GM1198_B01_300R3_007.fsa	94.4768	634	2703
B, 189	GM1198_B01_300R3_007.fsa	95.7642	282	1229
B, 190	GM1198_B01_300R3_007.fsa	96.6536	309	1468
B, 191	GM1198_B01_300R3_007.fsa	97.64	2122	9813
B, 192	GM1198_B01_300R3_007.fsa	98.723	949	4464
B, 193	GM1198_B01_300R3_007.fsa	100.507	226	1014
B, 194	GM1198_B01_300R3_007.fsa	102.325	163	882
B, 195	GM1198_B01_300R3_007.fsa	103.832	294	1257
B, 196	GM1198_B01_300R3_007.fsa	105.233	1454	6566
B, 197	GM1198_B01_300R3_007.fsa	106.429	1030	4668
B, 198	GM1198_B01_300R3_007.fsa	107.719	251	1076
B, 199	GM1198_B01_300R3_007.fsa	108.61	472	2240
B, 200	GM1198_B01_300R3_007.fsa	109.498	817	3765
B, 201	GM1198_B01_300R3_007.fsa	110.777	180	793
B, 202	GM1198_B01_300R3_007.fsa	111.757	132	522
B, 203	GM1198_B01_300R3_007.fsa	112.832	95	292
B, 204	GM1198_B01_300R3_007.fsa	113.903	404	1692
B, 205	GM1198_B01_300R3_007.fsa	114.945	130	551
B, 206	GM1198_B01_300R3_007.fsa	115.605	487	2100
B, 207	GM1198_B01_300R3_007.fsa	116.638	1266	5574
B, 208	GM1198_B01_300R3_007.fsa	117.856	516	2309
B, 209	GM1198_B01_300R3_007.fsa	118.417	611	3299
B, 210	GM1198_B01_300R3_007.fsa	119.256	2030	9481
B, 211	GM1198_B01_300R3_007.fsa	120.186	142	552
B, 212	GM1198_B01_300R3_007.fsa	121.304	361	1519
B, 213	GM1198_B01_300R3_007.fsa	122.236	138	554
B, 214	GM1198_B01_300R3_007.fsa	123.355	375	1655
B, 215	GM1198_B01_300R3_007.fsa	124.474	917	4189
B, 216	GM1198_B01_300R3_007.fsa	125.313	176	726
B, 217	GM1198_B01_300R3_007.fsa	126.34	123	485
B, 218	GM1198_B01_300R3_007.fsa	127.46	620	2567
B, 219	GM1198_B01_300R3_007.fsa	128.394	2118	9384
B, 220	GM1198_B01_300R3_007.fsa	129.608	377	1376
B, 221	GM1198_B01_300R3_007.fsa	130.45	204	769
B, 222	GM1198_B01_300R3_007.fsa	131.385	1383	5986
B, 223	GM1198_B01_300R3_007.fsa	132.413	359	1406
B, 224	GM1198_B01_300R3_007.fsa	133.536	513	2250
B, 225	GM1198_B01_300R3_007.fsa	134.659	433	1848
B, 226	GM1198_B01_300R3_007.fsa	135.595	422	1830
B, 227	GM1198_B01_300R3_007.fsa	136.813	154	637
B, 228	GM1198_B01_300R3_007.fsa	137.75	985	4414
B, 229	GM1198_B01_300R3_007.fsa	138.594	370	1622
B, 230	GM1198_B01_300R3_007.fsa	139.437	444	1909
B, 231	GM1198_B01_300R3_007.fsa	140.572	454	1936
B, 232	GM1198_B01_300R3_007.fsa	141.525	558	2325
B, 233	GM1198_B01_300R3_007.fsa	142.669	394	1496
B, 234	GM1198_B01_300R3_007.fsa	143.623	2349	10557
B, 235	GM1198_B01_300R3_007.fsa	144.766	474	1836
B, 236	GM1198_B01_300R3_007.fsa	145.624	197	634
B, 237	GM1198_B01_300R3_007.fsa	146.577	848	3570
B, 238	GM1198_B01_300R3_007.fsa	147.625	863	3527
B, 239	GM1198_B01_300R3_007.fsa	148.768	2634	11816
B, 240	GM1198_B01_300R3_007.fsa	149.53	303	1243
B, 241	GM1198_B01_300R3_007.fsa	150.768	1314	5930
B, 242	GM1198_B01_300R3_007.fsa	151.72	568	2458
B, 243	GM1198_B01_300R3_007.fsa	152.862	448	1947
B, 244	GM1198_B01_300R3_007.fsa	153.814	352	1479
B, 245	GM1198_B01_300R3_007.fsa	154.766	292	1136
B, 246	GM1198_B01_300R3_007.fsa	155.718	446	1725
B, 247	GM1198_B01_300R3_007.fsa	156.86	434	1811
B, 248	GM1198_B01_300R3_007.fsa	157.812	738	3312
B, 249	GM1198_B01_300R3_007.fsa	158.953	239	854
B, 250	GM1198_B01_300R3_007.fsa	159.81	1576	7101
B, 251	GM1198_B01_300R3_007.fsa	161.029	241	912
B, 252	GM1198_B01_300R3_007.fsa	161.87	1433	6245
B, 253	GM1198_B01_300R3_007.fsa	162.992	250	968
B, 254	GM1198_B01_300R3_007.fsa	163.832	1321	5839
B, 255	GM1198_B01_300R3_007.fsa	164.952	230	882
B, 256	GM1198_B01_300R3_007.fsa	165.885	1210	5355
B, 257	GM1198_B01_300R3_007.fsa	167.004	232	866
B, 258	GM1198_B01_300R3_007.fsa	167.842	1368	5912
B, 259	GM1198_B01_300R3_007.fsa	168.959	257	998
B, 260	GM1198_B01_300R3_007.fsa	169.797	1405	6092
B, 261	GM1198_B01_300R3_007.fsa	170.913	280	1081
B, 262	GM1198_B01_300R3_007.fsa	171.843	457	1867
B, 263	GM1198_B01_300R3_007.fsa	172.864	155	625
B, 264	GM1198_B01_300R3_007.fsa	173.886	1474	6486
B, 265	GM1198_B01_300R3_007.fsa	174.813	337	1416
B, 266	GM1198_B01_300R3_007.fsa	175.648	181	732
B, 267	GM1198_B01_300R3_007.fsa	176.668	154	548
B, 268	GM1198_B01_300R3_007.fsa	177.686	1238	5501
B, 269	GM1198_B01_300R3_007.fsa	178.705	405	1696
B, 270	GM1198_B01_300R3_007.fsa	179.815	728	3257
B, 271	GM1198_B01_300R3_007.fsa	180.936	330	1461
B, 272	GM1198_B01_300R3_007.fsa	182.059	307	1316
B, 273	GM1198_B01_300R3_007.fsa	183.087	1160	5281
B, 274	GM1198_B01_300R3_007.fsa	184.115	401	1725
B, 275	GM1198_B01_300R3_007.fsa	185.235	197	647
B, 276	GM1198_B01_300R3_007.fsa	186.262	1281	5378
B, 277	GM1198_B01_300R3_007.fsa	187.194	266	986
B, 278	GM1198_B01_300R3_007.fsa	188.125	409	1557
B, 279	GM1198_B01_300R3_007.fsa	189.15	1008	4228
B, 280	GM1198_B01_300R3_007.fsa	190.173	2964	13373
B, 281	GM1198_B01_300R3_007.fsa	191.289	194	680
B, 282	GM1198_B01_300R3_007.fsa	192.125	787	3269
B, 283	GM1198_B01_300R3_007.fsa	193.239	622	2686
B, 284	GM1198_B01_300R3_007.fsa	194.167	421	1812
B, 285	GM1198_B01_300R3_007.fsa	195.28	205	724
B, 286	GM1198_B01_300R3_007.fsa	196.207	904	3978
B, 287	GM1198_B01_300R3_007.fsa	197.318	331	1398
B, 288	GM1198_B01_300R3_007.fsa	198.151	2235	10259
B, 289	GM1198_B01_300R3_007.fsa	199.076	1261	5567
B, 290	GM1198_B01_300R3_007.fsa	200	300	1219
B, 291	GM1198_B01_300R3_007.fsa	200.818	122	428
B, 292	GM1198_B01_300R3_007.fsa	201.908	3234	15344
B, 293	GM1198_B01_300R3_007.fsa	202.999	170	597
B, 294	GM1198_B01_300R3_007.fsa	204.18	538	2412
B, 295	GM1198_B01_300R3_007.fsa	205.089	390	1638
B, 296	GM1198_B01_300R3_007.fsa	205.998	926	4007
B, 297	GM1198_B01_300R3_007.fsa	207.089	298	1237
B, 298	GM1198_B01_300R3_007.fsa	207.998	812	3751
B, 299	GM1198_B01_300R3_007.fsa	209.089	896	5088
B, 300	GM1198_B01_300R3_007.fsa	210.544	462	2021
B, 301	GM1198_B01_300R3_007.fsa	211.544	232	1144
B, 302	GM1198_B01_300R3_007.fsa	212.636	268	1153
B, 303	GM1198_B01_300R3_007.fsa	213.818	1542	7118
B, 304	GM1198_B01_300R3_007.fsa	214.924	312	1330
B, 305	GM1198_B01_300R3_007.fsa	215.94	352	1557
B, 306	GM1198_B01_300R3_007.fsa	216.955	180	753
B, 307	GM1198_B01_300R3_007.fsa	217.878	232	933
B, 308	GM1198_B01_300R3_007.fsa	218.893	209	849
B, 309	GM1198_B01_300R3_007.fsa	219.816	583	2734
B, 310	GM1198_B01_300R3_007.fsa	220.72	155	597
B, 311	GM1198_B01_300R3_007.fsa	221.71	952	4552
B, 312	GM1198_B01_300R3_007.fsa	222.519	189	762
B, 313	GM1198_B01_300R3_007.fsa	223.508	343	1437
B, 314	GM1198_B01_300R3_007.fsa	224.497	477	2362
B, 315	GM1198_B01_300R3_007.fsa	225.575	431	1869
B, 316	GM1198_B01_300R3_007.fsa	226.743	1480	7067
B, 317	GM1198_B01_300R3_007.fsa	227.64	461	1908
B, 318	GM1198_B01_300R3_007.fsa	228.538	1120	5309
B, 319	GM1198_B01_300R3_007.fsa	229.614	1351	6397
B, 320	GM1198_B01_300R3_007.fsa	230.601	195	981
B, 321	GM1198_B01_300R3_007.fsa	231.766	206	870
B, 322	GM1198_B01_300R3_007.fsa	232.841	1973	9670
B, 323	GM1198_B01_300R3_007.fsa	233.827	499	2373
B, 324	GM1198_B01_300R3_007.fsa	234.722	533	2559
B, 325	GM1198_B01_300R3_007.fsa	235.707	230	946
B, 326	GM1198_B01_300R3_007.fsa	236.87	369	1570
B, 327	GM1198_B01_300R3_007.fsa	237.765	611	2778
B, 328	GM1198_B01_300R3_007.fsa	238.838	347	1471
B, 329	GM1198_B01_300R3_007.fsa	239.911	1198	6174
B, 330	GM1198_B01_300R3_007.fsa	240.738	2055	10957
B, 331	GM1198_B01_300R3_007.fsa	241.659	842	3970
B, 332	GM1198_B01_300R3_007.fsa	242.671	247	990
B, 333	GM1198_B01_300R3_007.fsa	243.682	545	2519
B, 334	GM1198_B01_300R3_007.fsa	244.875	252	1186
B, 335	GM1198_B01_300R3_007.fsa	245.976	234	919
B, 336	GM1198_B01_300R3_007.fsa	246.983	724	3431
B, 337	GM1198_B01_300R3_007.fsa	247.99	182	719
B, 338	GM1198_B01_300R3_007.fsa	248.904	1770	8935
B, 339	GM1198_B01_300R3_007.fsa	249.909	169	636
B, 340	GM1198_B01_300R3_007.fsa	250.891	1596	8079
B, 341	GM1198_B01_300R3_007.fsa	251.78	186	699
B, 342	GM1198_B01_300R3_007.fsa	252.935	167	738
B, 343	GM1198_B01_300R3_007.fsa	253.821	608	3178
B, 344	GM1198_B01_300R3_007.fsa	254.973	114	401
B, 345	GM1198_B01_300R3_007.fsa	255.857	704	3494
B, 346	GM1198_B01_300R3_007.fsa	256.741	150	675
B, 347	GM1198_B01_300R3_007.fsa	257.623	320	1516
B, 348	GM1198_B01_300R3_007.fsa	258.504	55	193
B, 349	GM1198_B01_300R3_007.fsa	259.472	963	4872
B, 350	GM1198_B01_300R3_007.fsa	260.448	179	747
B, 351	GM1198_B01_300R3_007.fsa	261.345	340	1483
B, 352	GM1198_B01_300R3_007.fsa	262.242	478	2241
B, 353	GM1198_B01_300R3_007.fsa	263.318	863	4353
B, 354	GM1198_B01_300R3_007.fsa	264.395	214	1002
B, 355	GM1198_B01_300R3_007.fsa	265.56	1032	5380
B, 356	GM1198_B01_300R3_007.fsa	266.637	699	3530
B, 357	GM1198_B01_300R3_007.fsa	267.803	283	1336
B, 358	GM1198_B01_300R3_007.fsa	268.7	98	362
B, 359	GM1198_B01_300R3_007.fsa	269.686	205	942
B, 360	GM1198_B01_300R3_007.fsa	270.762	407	2001
B, 361	GM1198_B01_300R3_007.fsa	271.749	885	4902
B, 362	GM1198_B01_300R3_007.fsa	272.646	180	869
B, 363	GM1198_B01_300R3_007.fsa	273.542	90	390
B, 364	GM1198_B01_300R3_007.fsa	274.708	505	2602
B, 365	GM1198_B01_300R3_007.fsa	275.695	331	1864
B, 366	GM1198_B01_300R3_007.fsa	276.771	169	713
B, 367	GM1198_B01_300R3_007.fsa	277.937	973	5520
B, 368	GM1198_B01_300R3_007.fsa	278.744	295	1527
B, 369	GM1198_B01_300R3_007.fsa	279.91	589	3160
B, 370	GM1198_B01_300R3_007.fsa	280.796	133	549
B, 371	GM1198_B01_300R3_007.fsa	281.77	231	1044
B, 372	GM1198_B01_300R3_007.fsa	282.654	44	201
B, 373	GM1198_B01_300R3_007.fsa	283.714	100	445
B, 374	GM1198_B01_300R3_007.fsa	284.775	138	651
B, 375	GM1198_B01_300R3_007.fsa	285.746	332	1788
B, 376	GM1198_B01_300R3_007.fsa	286.805	110	491
B, 377	GM1198_B01_300R3_007.fsa	287.952	167	942
B, 378	GM1198_B01_300R3_007.fsa	288.922	262	1238
B, 379	GM1198_B01_300R3_007.fsa	289.979	2003	11845
B, 380	GM1198_B01_300R3_007.fsa	291.036	524	2955
B, 381	GM1198_B01_300R3_007.fsa	291.829	230	1114
B, 382	GM1198_B01_300R3_007.fsa	292.797	114	459
B, 383	GM1198_B01_300R3_007.fsa	293.764	2018	12119
B, 384	GM1198_B01_300R3_007.fsa	294.82	321	1856
B, 385	GM1198_B01_300R3_007.fsa	295.786	109	444
B, 386	GM1198_B01_300R3_007.fsa	296.841	1569	9297
B, 387	GM1198_B01_300R3_007.fsa	297.806	532	3056
B, 388	GM1198_B01_300R3_007.fsa	298.772	223	1102
B, 389	GM1198_B01_300R3_007.fsa	299.649	121	531
B, 390	GM1198_B01_300R3_007.fsa	300.61	129	572
B, 391	GM1198_B01_300R3_007.fsa	301.657	86	395
B, 392	GM1198_B01_300R3_007.fsa	302.443	173	828
B, 393	GM1198_B01_300R3_007.fsa	303.493	194	966
B, 394	GM1198_B01_300R3_007.fsa	304.457	161	764
B, 395	GM1198_B01_300R3_007.fsa	305.334	341	1987
B, 396	GM1198_B01_300R3_007.fsa	306.389	521	3073
B, 397	GM1198_B01_300R3_007.fsa	307.446	90	339
B, 398	GM1198_B01_300R3_007.fsa	308.504	662	3807
B, 399	GM1198_B01_300R3_007.fsa	309.475	503	3030
B, 400	GM1198_B01_300R3_007.fsa	310.449	324	1974
B, 401	GM1198_B01_300R3_007.fsa	311.601	346	1904
B, 402	GM1198_B01_300R3_007.fsa	312.755	307	1490
B, 403	GM1198_B01_300R3_007.fsa	313.911	734	4202
B, 404	GM1198_B01_300R3_007.fsa	314.908	115	470
B, 405	GM1198_B01_300R3_007.fsa	315.816	940	5669
B, 406	GM1198_B01_300R3_007.fsa	316.907	171	954
B, 407	GM1198_B01_300R3_007.fsa	317.816	1414	9223
B, 408	GM1198_B01_300R3_007.fsa	318.544	103	548
B, 409	GM1198_B01_300R3_007.fsa	319.818	384	2245
B, 410	GM1198_B01_300R3_007.fsa	320.625	199	1040
B, 411	GM1198_B01_300R3_007.fsa	321.785	809	4982
B, 412	GM1198_B01_300R3_007.fsa	322.676	86	354
B, 413	GM1198_B01_300R3_007.fsa	323.834	1957	12529
B, 414	GM1198_B01_300R3_007.fsa	324.902	78	286
B, 415	GM1198_B01_300R3_007.fsa	325.79	1170	7315
B, 416	GM1198_B01_300R3_007.fsa	326.945	85	343
B, 417	GM1198_B01_300R3_007.fsa	327.832	1981	12895
B, 418	GM1198_B01_300R3_007.fsa	328.895	24	60
B, 419	GM1198_B01_300R3_007.fsa	329.869	1011	6381
B, 420	GM1198_B01_300R3_007.fsa	330.931	95	337
B, 421	GM1198_B01_300R3_007.fsa	331.991	1141	7083
B, 422	GM1198_B01_300R3_007.fsa	333.051	61	178
B, 423	GM1198_B01_300R3_007.fsa	333.933	1052	6524
B, 424	GM1198_B01_300R3_007.fsa	334.99	94	352
B, 425	GM1198_B01_300R3_007.fsa	335.959	1531	10039
B, 426	GM1198_B01_300R3_007.fsa	337.015	17	36
B, 427	GM1198_B01_300R3_007.fsa	337.894	656	3956
B, 428	GM1198_B01_300R3_007.fsa	338.947	54	201
B, 429	GM1198_B01_300R3_007.fsa	339.912	79	393
B, 430	GM1198_B01_300R3_007.fsa	340.89	55	219
B, 431	GM1198_B01_300R3_007.fsa	341.957	323	1893
B, 432	GM1198_B01_300R3_007.fsa	342.936	200	1143
B, 433	GM1198_B01_300R3_007.fsa	344.092	183	1059
B, 434	GM1198_B01_300R3_007.fsa	344.982	209	1193
B, 435	GM1198_B01_300R3_007.fsa	346.138	430	2715
B, 436	GM1198_B01_300R3_007.fsa	347.116	332	2108
B, 437	GM1198_B01_300R3_007.fsa	348.272	133	668
B, 438	GM1198_B01_300R3_007.fsa	349.25	164	684
B, 439	GM1198_B01_300R3_007.fsa	350.317	1225	7882
B, 440	GM1198_B01_300R3_007.fsa	351.294	298	1648
B, 441	GM1198_B01_300R3_007.fsa	352.183	324	1707
B, 442	GM1198_B01_300R3_007.fsa	352.983	101	371
B, 443	GM1198_B01_300R3_007.fsa	353.96	295	1465
B, 444	GM1198_B01_300R3_007.fsa	354.938	75	285
B, 445	GM1198_B01_300R3_007.fsa	356.092	125	617
B, 446	GM1198_B01_300R3_007.fsa	357.069	110	501
B, 447	GM1198_B01_300R3_007.fsa	358.135	262	1475
B, 448	GM1198_B01_300R3_007.fsa	359.201	106	512
B, 449	GM1198_B01_300R3_007.fsa	360.264	322	1867
B, 450	GM1198_B01_300R3_007.fsa	361.32	213	1205
B, 451	GM1198_B01_300R3_007.fsa	362.465	139	692
B, 452	GM1198_B01_300R3_007.fsa	363.345	119	593
B, 453	GM1198_B01_300R3_007.fsa	364.401	127	622
B, 454	GM1198_B01_300R3_007.fsa	365.37	143	676
B, 455	GM1198_B01_300R3_007.fsa	366.427	191	991
B, 456	GM1198_B01_300R3_007.fsa	367.396	139	777
B, 457	GM1198_B01_300R3_007.fsa	368.276	478	3142
B, 458	GM1198_B01_300R3_007.fsa	369.334	273	1550
B, 459	GM1198_B01_300R3_007.fsa	370.303	247	1437
B, 460	GM1198_B01_300R3_007.fsa	371.36	234	1196
B, 461	GM1198_B01_300R3_007.fsa	372.329	164	860
B, 462	GM1198_B01_300R3_007.fsa	373.387	231	1281
B, 463	GM1198_B01_300R3_007.fsa	374.357	114	449
B, 464	GM1198_B01_300R3_007.fsa	375.326	97	406
B, 465	GM1198_B01_300R3_007.fsa	376.384	111	583
B, 466	GM1198_B01_300R3_007.fsa	377.442	70	383
B, 467	GM1198_B01_300R3_007.fsa	378.412	106	601
B, 468	GM1198_B01_300R3_007.fsa	379.471	463	3341
B, 469	GM1198_B01_300R3_007.fsa	380.446	347	2636
B, 470	GM1198_B01_300R3_007.fsa	381.338	81	378
B, 471	GM1198_B01_300R3_007.fsa	382.23	69	367
B, 472	GM1198_B01_300R3_007.fsa	383.211	151	882
B, 473	GM1198_B01_300R3_007.fsa	384.55	54	256
B, 474	GM1198_B01_300R3_007.fsa	385.531	113	623
B, 475	GM1198_B01_300R3_007.fsa	386.513	465	3400
B, 476	GM1198_B01_300R3_007.fsa	387.584	59	341
B, 477	GM1198_B01_300R3_007.fsa	388.566	55	244
B, 478	GM1198_B01_300R3_007.fsa	389.548	354	2737
B, 479	GM1198_B01_300R3_007.fsa	390.62	585	4435
B, 480	GM1198_B01_300R3_007.fsa	391.691	61	335
B, 481	GM1198_B01_300R3_007.fsa	392.674	40	152
B, 482	GM1198_B01_300R3_007.fsa	393.745	173	1006
B, 483	GM1198_B01_300R3_007.fsa	394.817	83	417
B, 484	GM1198_B01_300R3_007.fsa	395.711	204	1356
B, 485	GM1198_B01_300R3_007.fsa	396.693	60	315
B, 486	GM1198_B01_300R3_007.fsa	397.766	286	1687
B, 487	GM1198_B01_300R3_007.fsa	398.838	121	558
B, 488	GM1198_B01_300R3_007.fsa	399.821	130	573
B, 489	GM1198_B01_300R3_007.fsa	400.88	123	574
B, 490	GM1198_B01_300R3_007.fsa	401.761	144	796
B, 491	GM1198_B01_300R3_007.fsa	402.642	319	2151
B, 492	GM1198_B01_300R3_007.fsa	403.701	1152	8535
B, 493	GM1198_B01_300R3_007.fsa	404.85	161	787
B, 494	GM1198_B01_300R3_007.fsa	405.646	103	593
B, 495	GM1198_B01_300R3_007.fsa	406.62	604	4329
B, 496	GM1198_B01_300R3_007.fsa	407.683	453	3078
B, 497	GM1198_B01_300R3_007.fsa	409.547	1075	8439
B, 498	GM1198_B01_300R3_007.fsa	410.614	712	5401
B, 499	GM1198_B01_300R3_007.fsa	411.504	11	39
B, 500	GM1198_B01_300R3_007.fsa	412.484	117	665
B, 501	GM1198_B01_300R3_007.fsa	413.554	356	2493
B, 502	GM1198_B01_300R3_007.fsa	414.635	36	136
B, 503	GM1198_B01_300R3_007.fsa	415.816	103	628
B, 504	GM1198_B01_300R3_007.fsa	416.816	500	3818
B, 505	GM1198_B01_300R3_007.fsa	417.816	188	1390
B, 506	GM1198_B01_300R3_007.fsa	418.817	101	501
B, 507	GM1198_B01_300R3_007.fsa	420	231	1616
B, 508	GM1198_B01_300R3_007.fsa	420.982	154	991
B, 509	GM1198_B01_300R3_007.fsa	422.858	996	9099
B, 510	GM1198_B01_300R3_007.fsa	423.929	1115	9957
B, 511	GM1198_B01_300R3_007.fsa	425.804	82	378
B, 512	GM1198_B01_300R3_007.fsa	426.786	26	113
B, 513	GM1198_B01_300R3_007.fsa	427.858	73	343
B, 514	GM1198_B01_300R3_007.fsa	428.929	411	3452
B, 515	GM1198_B01_300R3_007.fsa	430.983	116	702
B, 516	GM1198_B01_300R3_007.fsa	432.054	66	326
B, 517	GM1198_B01_300R3_007.fsa	432.947	80	341
B, 518	GM1198_B01_300R3_007.fsa	433.929	9	25
B, 519	GM1198_B01_300R3_007.fsa	434.822	317	1925
B, 520	GM1198_B01_300R3_007.fsa	435.893	305	1870
B, 521	GM1198_B01_300R3_007.fsa	436.964	82	308
B, 522	GM1198_B01_300R3_007.fsa	437.857	250	1570
B, 523	GM1198_B01_300R3_007.fsa	438.929	280	1998
B, 524	GM1198_B01_300R3_007.fsa	439.911	370	2691
B, 525	GM1198_B01_300R3_007.fsa	441.098	37	115
B, 526	GM1198_B01_300R3_007.fsa	442.195	719	4698
B, 527	GM1198_B01_300R3_007.fsa	443.202	3	5
B, 528	GM1198_B01_300R3_007.fsa	444.118	40	101
B, 529	GM1198_B01_300R3_007.fsa	445.125	174	768
B, 530	GM1198_B01_300R3_007.fsa	446.224	67	127
B, 531	GM1198_B01_300R3_007.fsa	447.966	676	5400
B, 532	GM1198_B01_300R3_007.fsa	449.066	587	5473
B, 533	GM1198_B01_300R3_007.fsa	449.983	537	4126
B, 534	GM1198_B01_300R3_007.fsa	451.084	396	1746
B, 535	GM1198_B01_300R3_007.fsa	452.002	214	682
B, 536	GM1198_B01_300R3_007.fsa	452.921	159	554
B, 537	GM1198_B01_300R3_007.fsa	453.839	709	3749
B, 538	GM1198_B01_300R3_007.fsa	454.941	945	4500
B, 539	GM1198_B01_300R3_007.fsa	455.952	788	3098
B, 540	GM1198_B01_300R3_007.fsa	456.872	126	268
B, 541	GM1198_B01_300R3_007.fsa	457.7	951	2702
B, 542	GM1198_B01_300R3_007.fsa	459.264	23162	153811
B, 543	GM1198_B01_300R3_007.fsa	460.541	23081	172768
B, 544	GM1198_B01_300R3_007.fsa	464.238	52	217
B, 545	GM1198_B01_300R3_007.fsa	466.224	292	3194
B, 546	GM1198_B01_300R3_007.fsa	467.489	13	44
B, 547	GM1198_B01_300R3_007.fsa	469.841	114	858
B, 548	GM1198_B01_300R3_007.fsa	470.837	78	671
B, 549	GM1198_B01_300R3_007.fsa	471.651	2	7
B, 550	GM1198_B01_300R3_007.fsa	472.92	12	50
B, 551	GM1198_B01_300R3_007.fsa	473.373	8	32
B, 552	GM1198_B01_300R3_007.fsa	474.007	5	20
B, 553	GM1198_B01_300R3_007.fsa	475.005	9	20
B, 554	GM1198_B01_300R3_007.fsa	475.459	4	13
B, 555	GM1198_B01_300R3_007.fsa	476.185	6	24
B, 556	GM1198_B01_300R3_007.fsa	477.546	13	48
B, 557	GM1198_B01_300R3_007.fsa	478.818	13	29
B, 558	GM1198_B01_300R3_007.fsa	480	21	84
B, 559	GM1198_B01_300R3_007.fsa	480.832	12	46
B, 560	GM1198_B01_300R3_007.fsa	481.294	12	56
B, 561	GM1198_B01_300R3_007.fsa	481.942	13	63
B, 562	GM1198_B01_300R3_007.fsa	483.054	7	16
B, 563	GM1198_B01_300R3_007.fsa	483.518	9	17
B, 564	GM1198_B01_300R3_007.fsa	484.167	9	41
B, 565	GM1198_B01_300R3_007.fsa	485.189	8	30
B, 566	GM1198_B01_300R3_007.fsa	485.561	11	32
B, 567	GM1198_B01_300R3_007.fsa	485.933	9	33
B, 568	GM1198_B01_300R3_007.fsa	486.491	6	24
B, 569	GM1198_B01_300R3_007.fsa	487.329	9	36
B, 570	GM1198_B01_300R3_007.fsa	487.982	10	29
B, 571	GM1198_B01_300R3_007.fsa	488.822	11	58
B, 572	GM1198_B01_300R3_007.fsa	489.568	10	46
B, 573	GM1198_B01_300R3_007.fsa	490.503	5	29
B, 574	GM1198_B01_300R3_007.fsa	491.533	10	28
B, 575	GM1198_B01_300R3_007.fsa	492.188	16	43
B, 576	GM1198_B01_300R3_007.fsa	492.844	13	36
B, 577	GM1198_B01_300R3_007.fsa	494.064	16	61
B, 578	GM1198_B01_300R3_007.fsa	494.628	16	52
B, 579	GM1198_B01_300R3_007.fsa	495.38	8	37
B, 580	GM1198_B01_300R3_007.fsa	496.697	11	57
B, 581	GM1198_B01_300R3_007.fsa	497.451	10	31
B, 582	GM1198_B01_300R3_007.fsa	498.017	9	32
B, 583	GM1198_B01_300R3_007.fsa	499.055	15	37
B, 584	GM1198_B01_300R3_007.fsa	499.716	14	80
B, 585	GM1198_B01_300R3_007.fsa	500.279	11	45
B, 586	GM1198_B01_300R3_007.fsa	500.932	19	76
B, 587	GM1198_B01_300R3_007.fsa	501.772	11	27
B, 588	GM1198_B01_300R3_007.fsa	502.614	8	34
B, 589	GM1198_B01_300R3_007.fsa	503.082	9	28
B, 590	GM1198_B01_300R3_007.fsa	503.739	8	31
B, 591	GM1198_B01_300R3_007.fsa	504.303	11	55
B, 592	GM1198_B01_300R3_007.fsa	505.056	14	36
B, 593	GM1198_B01_300R3_007.fsa	505.433	9	34
B, 594	GM1198_B01_300R3_007.fsa	506.093	17	37
B, 595	GM1198_B01_300R3_007.fsa	506.471	9	28
B, 596	GM1198_B01_300R3_007.fsa	507.227	12	43
B, 597	GM1198_B01_300R3_007.fsa	508.269	11	40
B, 598	GM1198_B01_300R3_007.fsa	508.744	11	27
B, 599	GM1198_B01_300R3_007.fsa	509.505	11	23
B, 600	GM1198_B01_300R3_007.fsa	509.981	15	64
B, 601	GM1198_B01_300R3_007.fsa	510.839	7	18
B, 602	GM1198_B01_300R3_007.fsa	511.316	10	18
B, 603	GM1198_B01_300R3_007.fsa	511.699	8	11
B, 604	GM1198_B01_300R3_007.fsa	513.712	21	121
B, 605	GM1198_B01_300R3_007.fsa	514.196	12	48
B, 606	GM1198_B01_300R3_007.fsa	514.687	18	108
B, 607	GM1198_B01_300R3_007.fsa	516.259	10	25
B, 608	GM1198_B01_300R3_007.fsa	516.948	7	32
B, 609	GM1198_B01_300R3_007.fsa	517.538	6	26
B, 610	GM1198_B01_300R3_007.fsa	520.191	18	49
B, 611	GM1198_B01_300R3_007.fsa	520.954	9	9
B, 612	GM1198_B01_300R3_007.fsa	521.335	4	5
B, 613	GM1198_B01_300R3_007.fsa	521.812	7	11
B, 614	GM1198_B01_300R3_007.fsa	522.384	6	7
B, 615	GM1198_B01_300R3_007.fsa	522.956	3	5
B, 616	GM1198_B01_300R3_007.fsa	524.196	28	115
B, 617	GM1198_B01_300R3_007.fsa	525.053	30	113
B, 618	GM1198_B01_300R3_007.fsa	525.816	28	135
B, 619	GM1198_B01_300R3_007.fsa	526.578	32	186
B, 620	GM1198_B01_300R3_007.fsa	527.531	12	38
B, 621	GM1198_B01_300R3_007.fsa	529.245	10	25
B, 622	GM1198_B01_300R3_007.fsa	530.483	21	78
B, 623	GM1198_B01_300R3_007.fsa	531.626	21	142
B, 624	GM1198_B01_300R3_007.fsa	532.482	19	111
B, 625	GM1198_B01_300R3_007.fsa	533.149	7	23
B, 626	GM1198_B01_300R3_007.fsa	534.101	7	15
B, 627	GM1198_B01_300R3_007.fsa	534.862	6	11
B, 628	GM1198_B01_300R3_007.fsa	535.243	5	9
B, 629	GM1198_B01_300R3_007.fsa	536.099	10	34
B, 630	GM1198_B01_300R3_007.fsa	536.765	8	29
B, 631	GM1198_B01_300R3_007.fsa	537.241	6	7
B, 632	GM1198_B01_300R3_007.fsa	538.097	7	22
B, 633	GM1198_B01_300R3_007.fsa	538.668	11	35
B, 634	GM1198_B01_300R3_007.fsa	539.524	23	185
B, 635	GM1198_B01_300R3_007.fsa	541.076	12	65
B, 636	GM1198_B01_300R3_007.fsa	541.565	13	45
B, 637	GM1198_B01_300R3_007.fsa	542.055	9	30
B, 638	GM1198_B01_300R3_007.fsa	542.644	7	13
B, 639	GM1198_B01_300R3_007.fsa	543.037	6	21
B, 640	GM1198_B01_300R3_007.fsa	543.922	11	24
B, 641	GM1198_B01_300R3_007.fsa	544.512	11	30
B, 642	GM1198_B01_300R3_007.fsa	545.4	9	29
B, 643	GM1198_B01_300R3_007.fsa	545.992	15	35
B, 644	GM1198_B01_300R3_007.fsa	546.684	8	26
B, 645	GM1198_B01_300R3_007.fsa	547.872	9	20
B, 646	GM1198_B01_300R3_007.fsa	548.467	11	35
B, 647	GM1198_B01_300R3_007.fsa	548.963	5	11
B, 648	GM1198_B01_300R3_007.fsa	549.759	11	41
B, 649	GM1198_B01_300R3_007.fsa	550.256	12	33
B, 650	GM1198_B01_300R3_007.fsa	550.854	11	41
B, 651	GM1198_B01_300R3_007.fsa	551.452	14	65
B, 652	GM1198_B01_300R3_007.fsa	551.951	12	46
B, 653	GM1198_B01_300R3_007.fsa	552.451	13	40
B, 654	GM1198_B01_300R3_007.fsa	553.151	10	36
B, 655	GM1198_B01_300R3_007.fsa	553.551	13	63
B, 656	GM1198_B01_300R3_007.fsa	554.353	13	47
B, 657	GM1198_B01_300R3_007.fsa	554.956	7	30
B, 658	GM1198_B01_300R3_007.fsa	555.458	5	17
B, 659	GM1198_B01_300R3_007.fsa	556.565	15	38
B, 660	GM1198_B01_300R3_007.fsa	557.169	7	29
B, 661	GM1198_B01_300R3_007.fsa	558.28	9	51
B, 662	GM1198_B01_300R3_007.fsa	560.101	24	165
B, 663	GM1198_B01_300R3_007.fsa	560.708	18	61
B, 664	GM1198_B01_300R3_007.fsa	561.924	17	84
B, 665	GM1198_B01_300R3_007.fsa	562.431	12	35
B, 666	GM1198_B01_300R3_007.fsa	563.65	7	25
B, 667	GM1198_B01_300R3_007.fsa	564.769	7	12
B, 668	GM1198_B01_300R3_007.fsa	565.38	13	43
B, 669	GM1198_B01_300R3_007.fsa	566.196	7	30
B, 670	GM1198_B01_300R3_007.fsa	566.808	10	33
B, 671	GM1198_B01_300R3_007.fsa	567.422	7	19
B, 672	GM1198_B01_300R3_007.fsa	568.751	9	32
B, 673	GM1198_B01_300R3_007.fsa	569.468	12	23
B, 674	GM1198_B01_300R3_007.fsa	569.879	8	11
B, 675	GM1198_B01_300R3_007.fsa	570.494	8	30
B, 676	GM1198_B01_300R3_007.fsa	571.213	5	9
B, 677	GM1198_B01_300R3_007.fsa	571.727	6	6
B, 678	GM1198_B01_300R3_007.fsa	572.241	8	20
B, 679	GM1198_B01_300R3_007.fsa	573.065	10	33
B, 680	GM1198_B01_300R3_007.fsa	574.302	8	42
B, 681	GM1198_B01_300R3_007.fsa	575.335	7	31
B, 682	GM1198_B01_300R3_007.fsa	576.162	12	34
B, 683	GM1198_B01_300R3_007.fsa	577.508	13	85
B, 684	GM1198_B01_300R3_007.fsa	580.104	26	215
B, 685	GM1198_B01_300R3_007.fsa	581.144	16	48
B, 686	GM1198_B01_300R3_007.fsa	581.977	11	49
B, 687	GM1198_B01_300R3_007.fsa	583.541	5	10
B, 688	GM1198_B01_300R3_007.fsa	584.481	18	61
B, 689	GM1198_B01_300R3_007.fsa	584.899	18	71
B, 690	GM1198_B01_300R3_007.fsa	585.423	22	130
B, 691	GM1198_B01_300R3_007.fsa	586.889	18	103
B, 692	GM1198_B01_300R3_007.fsa	587.623	14	39
B, 693	GM1198_B01_300R3_007.fsa	588.148	8	30
B, 694	GM1198_B01_300R3_007.fsa	588.989	14	20
B, 695	GM1198_B01_300R3_007.fsa	590.567	7	28
B, 696	GM1198_B01_300R3_007.fsa	591.41	10	28
B, 697	GM1198_B01_300R3_007.fsa	592.36	6	9
B, 698	GM1198_B01_300R3_007.fsa	592.888	9	27
B, 699	GM1198_B01_300R3_007.fsa	593.311	8	17
B, 700	GM1198_B01_300R3_007.fsa	593.734	9	20
B, 701	GM1198_B01_300R3_007.fsa	594.263	11	34
B, 702	GM1198_B01_300R3_007.fsa	597.126	133	760
B, 703	GM1198_B01_300R3_007.fsa	597.551	135	2000
B, 704	GM1198_B01_300R3_007.fsa	600.526	6	17
B, 705	GM1198_B01_300R3_007.fsa	601.368	6	17
B, 706	GM1198_B01_300R3_007.fsa	601.895	3	6
B, 707	GM1198_B01_300R3_007.fsa	602.842	4	9
B, 708	GM1198_B01_300R3_007.fsa	603.789	8	33
B, 709	GM1198_B01_300R3_007.fsa	604.526	10	49
B, 710	GM1198_B01_300R3_007.fsa	605.474	14	53
B, 711	GM1198_B01_300R3_007.fsa	606	13	51
B, 712	GM1198_B01_300R3_007.fsa	606.737	13	39
B, 713	GM1198_B01_300R3_007.fsa	607.368	13	31
B, 714	GM1198_B01_300R3_007.fsa	607.789	9	27
B, 715	GM1198_B01_300R3_007.fsa	608.526	9	41
B, 716	GM1198_B01_300R3_007.fsa	609.263	9	25
B, 717	GM1198_B01_300R3_007.fsa	610.105	11	41
B, 718	GM1198_B01_300R3_007.fsa	610.842	10	39
B, 719	GM1198_B01_300R3_007.fsa	611.368	7	24
B, 720	GM1198_B01_300R3_007.fsa	612.632	11	48
B, 721	GM1198_B01_300R3_007.fsa	613.895	15	39
B, 722	GM1198_B01_300R3_007.fsa	615.474	11	36
B, 723	GM1198_B01_300R3_007.fsa	616.105	8	32
B, 724	GM1198_B01_300R3_007.fsa	616.632	10	43
B, 725	GM1198_B01_300R3_007.fsa	617.158	12	49
B, 726	GM1198_B01_300R3_007.fsa	618.316	12	32
B, 727	GM1198_B01_300R3_007.fsa	618.947	12	35
B, 728	GM1198_B01_300R3_007.fsa	619.684	14	50
B, 729	GM1198_B01_300R3_007.fsa	620.316	7	11
B, 730	GM1198_B01_300R3_007.fsa	621.158	15	44
B, 731	GM1198_B01_300R3_007.fsa	622.105	7	48
B, 732	GM1198_B01_300R3_007.fsa	622.842	8	38
B, 733	GM1198_B01_300R3_007.fsa	623.368	14	38
B, 734	GM1198_B01_300R3_007.fsa	623.789	10	39
B, 735	GM1198_B01_300R3_007.fsa	624.316	13	44
B, 736	GM1198_B01_300R3_007.fsa	624.947	10	49
B, 737	GM1198_B01_300R3_007.fsa	625.789	11	47
B, 738	GM1198_B01_300R3_007.fsa	626.316	6	24
B, 739	GM1198_B01_300R3_007.fsa	626.842	10	35
B, 740	GM1198_B01_300R3_007.fsa	628	8	19
B, 741	GM1198_B01_300R3_007.fsa	628.632	13	52
B, 742	GM1198_B01_300R3_007.fsa	629.579	18	37
B, 743	GM1198_B01_300R3_007.fsa	630.421	16	46
B, 744	GM1198_B01_300R3_007.fsa	631.684	8	32
B, 745	GM1198_B01_300R3_007.fsa	632.842	9	35
B, 746	GM1198_B01_300R3_007.fsa	633.895	6	21
B, 747	GM1198_B01_300R3_007.fsa	634.842	14	72
B, 748	GM1198_B01_300R3_007.fsa	635.895	9	44
B, 749	GM1198_B01_300R3_007.fsa	636.842	15	55
B, 750	GM1198_B01_300R3_007.fsa	637.368	12	66
B, 751	GM1198_B01_300R3_007.fsa	640.632	14	73
B, 752	GM1198_B01_300R3_007.fsa	641.053	9	33
B, 753	GM1198_B01_300R3_007.fsa	641.684	8	38
B, 754	GM1198_B01_300R3_007.fsa	642.316	14	46
B, 755	GM1198_B01_300R3_007.fsa	642.842	13	64
B, 756	GM1198_B01_300R3_007.fsa	644.211	10	42
B, 757	GM1198_B01_300R3_007.fsa	644.737	8	37
B, 758	GM1198_B01_300R3_007.fsa	645.579	14	81
B, 759	GM1198_B01_300R3_007.fsa	646.211	9	30
B, 760	GM1198_B01_300R3_007.fsa	647.895	10	35
B, 761	GM1198_B01_300R3_007.fsa	648.842	7	14
B, 762	GM1198_B01_300R3_007.fsa	650.526	12	48
B, 763	GM1198_B01_300R3_007.fsa	651.895	14	40
B, 764	GM1198_B01_300R3_007.fsa	652.737	9	36
B, 765	GM1198_B01_300R3_007.fsa	654	11	40
B, 766	GM1198_B01_300R3_007.fsa	655.158	12	43
B, 767	GM1198_B01_300R3_007.fsa	655.684	9	42
B, 768	GM1198_B01_300R3_007.fsa	656.105	12	49
B, 769	GM1198_B01_300R3_007.fsa	657.053	12	28
B, 770	GM1198_B01_300R3_007.fsa	657.474	9	34
B, 771	GM1198_B01_300R3_007.fsa	658.211	13	30
B, 772	GM1198_B01_300R3_007.fsa	659.579	17	60
B, 773	GM1198_B01_300R3_007.fsa	660.316	9	36
B, 774	GM1198_B01_300R3_007.fsa	661.474	9	35
B, 775	GM1198_B01_300R3_007.fsa	661.895	11	35
B, 776	GM1198_B01_300R3_007.fsa	662.421	7	27
B, 777	GM1198_B01_300R3_007.fsa	662.947	12	50
B, 778	GM1198_B01_300R3_007.fsa	663.789	11	30
B, 779	GM1198_B01_300R3_007.fsa	664.632	5	28
B, 780	GM1198_B01_300R3_007.fsa	665.263	10	19
B, 781	GM1198_B01_300R3_007.fsa	665.895	9	29
B, 782	GM1198_B01_300R3_007.fsa	666.421	5	15
B, 783	GM1198_B01_300R3_007.fsa	667.158	12	42
B, 784	GM1198_B01_300R3_007.fsa	667.579	12	42
B, 785	GM1198_B01_300R3_007.fsa	668	9	39
B, 786	GM1198_B01_300R3_007.fsa	668.947	10	36
B, 787	GM1198_B01_300R3_007.fsa	670	9	41
B, 788	GM1198_B01_300R3_007.fsa	670.526	7	32
B, 789	GM1198_B01_300R3_007.fsa	671.158	13	25
G, 1	GM1198_B01_300R3_007.fsa	459.632	2639	13908
Y, 1	GM1198_B01_300R3_007.fsa	459.632	10593	67548
Y, 2	GM1198_B01_300R3_007.fsa	460.811	6893	37402
R, 1	GM1198_B01_300R3_007.fsa	460.18	2978	18023
O, 1	GM1198_B01_300R3_007.fsa	20	4704	46309
O, 2	GM1198_B01_300R3_007.fsa	40	4351	30637
O, 3	GM1198_B01_300R3_007.fsa	60	8596	44868
O, 4	GM1198_B01_300R3_007.fsa	80	5704	30502
O, 5	GM1198_B01_300R3_007.fsa	100	9162	46208
O, 6	GM1198_B01_300R3_007.fsa	114	10359	52512
O, 7	GM1198_B01_300R3_007.fsa	120	8666	43295
O, 8	GM1198_B01_300R3_007.fsa	140	7391	35070
O, 9	GM1198_B01_300R3_007.fsa	160	7930	39202
O, 10	GM1198_B01_300R3_007.fsa	180	10036	48398
O, 11	GM1198_B01_300R3_007.fsa	200	8016	40096
O, 12	GM1198_B01_300R3_007.fsa	214	8210	40643
O, 13	GM1198_B01_300R3_007.fsa	220	6648	34519
O, 14	GM1198_B01_300R3_007.fsa	240	9804	52366
O, 15	GM1198_B01_300R3_007.fsa	250	4535	25611
O, 16	GM1198_B01_300R3_007.fsa	260	7117	41004
O, 17	GM1198_B01_300R3_007.fsa	280	7666	46537
O, 18	GM1198_B01_300R3_007.fsa	300	7554	48268
O, 19	GM1198_B01_300R3_007.fsa	314	4785	31655
O, 20	GM1198_B01_300R3_007.fsa	320	5260	36172
O, 21	GM1198_B01_300R3_007.fsa	340	6320	45194
O, 22	GM1198_B01_300R3_007.fsa	360	5112	38103
O, 23	GM1198_B01_300R3_007.fsa	380	3576	28199
O, 24	GM1198_B01_300R3_007.fsa	400	4897	39654
O, 25	GM1198_B01_300R3_007.fsa	414	4491	38250
O, 26	GM1198_B01_300R3_007.fsa	420	4346	37174
O, 27	GM1198_B01_300R3_007.fsa	440	5256	45648
O, 28	GM1198_B01_300R3_007.fsa	460	4459	46955
O, 29	GM1198_B01_300R3_007.fsa	480	5256	50793
O, 30	GM1198_B01_300R3_007.fsa	500	2401	23292
O, 31	GM1198_B01_300R3_007.fsa	514	2572	25230
O, 32	GM1198_B01_300R3_007.fsa	520	5792	57599
O, 33	GM1198_B01_300R3_007.fsa	540	4703	47017
O, 34	GM1198_B01_300R3_007.fsa	560	3094	31416
O, 35	GM1198_B01_300R3_007.fsa	580	4589	48053
O, 36	GM1198_B01_300R3_007.fsa	600	3008	31619

## Sheet: 300R4
Dye/Sample Peak	Sample File Name	Size	Height	Area in Point
B, 1	GM1198_B02_300R4_007.fsa		10	43
B, 2	GM1198_B02_300R4_007.fsa		9	50
B, 3	GM1198_B02_300R4_007.fsa		10	43
B, 4	GM1198_B02_300R4_007.fsa		11	34
B, 5	GM1198_B02_300R4_007.fsa		9	36
B, 6	GM1198_B02_300R4_007.fsa		8	31
B, 7	GM1198_B02_300R4_007.fsa		8	23
B, 8	GM1198_B02_300R4_007.fsa		11	34
B, 9	GM1198_B02_300R4_007.fsa		18	56
B, 10	GM1198_B02_300R4_007.fsa		14	58
B, 11	GM1198_B02_300R4_007.fsa		13	69
B, 12	GM1198_B02_300R4_007.fsa		12	25
B, 13	GM1198_B02_300R4_007.fsa		9	24
B, 14	GM1198_B02_300R4_007.fsa		9	42
B, 15	GM1198_B02_300R4_007.fsa		8	22
B, 16	GM1198_B02_300R4_007.fsa		7	25
B, 17	GM1198_B02_300R4_007.fsa		7	34
B, 18	GM1198_B02_300R4_007.fsa		5	13
B, 19	GM1198_B02_300R4_007.fsa		8	18
B, 20	GM1198_B02_300R4_007.fsa		9	29
B, 21	GM1198_B02_300R4_007.fsa		5	13
B, 22	GM1198_B02_300R4_007.fsa		13	70
B, 23	GM1198_B02_300R4_007.fsa		8	38
B, 24	GM1198_B02_300R4_007.fsa		7	26
B, 25	GM1198_B02_300R4_007.fsa		9	14
B, 26	GM1198_B02_300R4_007.fsa		9	20
B, 27	GM1198_B02_300R4_007.fsa		11	19
B, 28	GM1198_B02_300R4_007.fsa		6	11
B, 29	GM1198_B02_300R4_007.fsa		7	17
B, 30	GM1198_B02_300R4_007.fsa		9	41
B, 31	GM1198_B02_300R4_007.fsa		9	24
B, 32	GM1198_B02_300R4_007.fsa		9	18
B, 33	GM1198_B02_300R4_007.fsa		9	40
B, 34	GM1198_B02_300R4_007.fsa		9	27
B, 35	GM1198_B02_300R4_007.fsa		13	44
B, 36	GM1198_B02_300R4_007.fsa		11	52
B, 37	GM1198_B02_300R4_007.fsa		4	13
B, 38	GM1198_B02_300R4_007.fsa		8	19
B, 39	GM1198_B02_300R4_007.fsa		8	35
B, 40	GM1198_B02_300R4_007.fsa		6	7
B, 41	GM1198_B02_300R4_007.fsa		8	42
B, 42	GM1198_B02_300R4_007.fsa		11	21
B, 43	GM1198_B02_300R4_007.fsa		7	7
B, 44	GM1198_B02_300R4_007.fsa		178	1014
B, 45	GM1198_B02_300R4_007.fsa		10	28
B, 46	GM1198_B02_300R4_007.fsa		66	483
B, 47	GM1198_B02_300R4_007.fsa		11	39
B, 48	GM1198_B02_300R4_007.fsa		10	36
B, 49	GM1198_B02_300R4_007.fsa		10	29
B, 50	GM1198_B02_300R4_007.fsa		9	28
B, 51	GM1198_B02_300R4_007.fsa		4	13
B, 52	GM1198_B02_300R4_007.fsa		8	13
B, 53	GM1198_B02_300R4_007.fsa		17	49
B, 54	GM1198_B02_300R4_007.fsa		10	31
B, 55	GM1198_B02_300R4_007.fsa		15	90
B, 56	GM1198_B02_300R4_007.fsa		10	28
B, 57	GM1198_B02_300R4_007.fsa		12	43
B, 58	GM1198_B02_300R4_007.fsa		12	26
B, 59	GM1198_B02_300R4_007.fsa		8	21
B, 60	GM1198_B02_300R4_007.fsa		6	23
B, 61	GM1198_B02_300R4_007.fsa		9	26
B, 62	GM1198_B02_300R4_007.fsa		8	19
B, 63	GM1198_B02_300R4_007.fsa		15	49
B, 64	GM1198_B02_300R4_007.fsa		8	23
B, 65	GM1198_B02_300R4_007.fsa		9	42
B, 66	GM1198_B02_300R4_007.fsa		10	41
B, 67	GM1198_B02_300R4_007.fsa		9	26
B, 68	GM1198_B02_300R4_007.fsa		11	27
B, 69	GM1198_B02_300R4_007.fsa		13	33
B, 70	GM1198_B02_300R4_007.fsa		13	34
B, 71	GM1198_B02_300R4_007.fsa		4	8
B, 72	GM1198_B02_300R4_007.fsa		7	30
B, 73	GM1198_B02_300R4_007.fsa		21	120
B, 74	GM1198_B02_300R4_007.fsa		27	161
B, 75	GM1198_B02_300R4_007.fsa		21	111
B, 76	GM1198_B02_300R4_007.fsa		13	46
B, 77	GM1198_B02_300R4_007.fsa		11	28
B, 78	GM1198_B02_300R4_007.fsa		20	91
B, 79	GM1198_B02_300R4_007.fsa		23	89
B, 80	GM1198_B02_300R4_007.fsa		11	61
B, 81	GM1198_B02_300R4_007.fsa		16	70
B, 82	GM1198_B02_300R4_007.fsa		11	34
B, 83	GM1198_B02_300R4_007.fsa		3	8
B, 84	GM1198_B02_300R4_007.fsa		9	24
B, 85	GM1198_B02_300R4_007.fsa		30	126
B, 86	GM1198_B02_300R4_007.fsa		23	109
B, 87	GM1198_B02_300R4_007.fsa		16	84
B, 88	GM1198_B02_300R4_007.fsa		13	33
B, 89	GM1198_B02_300R4_007.fsa		11	26
B, 90	GM1198_B02_300R4_007.fsa		15	29
B, 91	GM1198_B02_300R4_007.fsa		19	167
B, 92	GM1198_B02_300R4_007.fsa		10	35
B, 93	GM1198_B02_300R4_007.fsa		9	32
B, 94	GM1198_B02_300R4_007.fsa		11	33
B, 95	GM1198_B02_300R4_007.fsa		14	38
B, 96	GM1198_B02_300R4_007.fsa		5	14
B, 97	GM1198_B02_300R4_007.fsa		11	41
B, 98	GM1198_B02_300R4_007.fsa		14	57
B, 99	GM1198_B02_300R4_007.fsa		5	16
B, 100	GM1198_B02_300R4_007.fsa		8	22
B, 101	GM1198_B02_300R4_007.fsa		8	19
B, 102	GM1198_B02_300R4_007.fsa		9	23
B, 103	GM1198_B02_300R4_007.fsa		17	71
B, 104	GM1198_B02_300R4_007.fsa		20	116
B, 105	GM1198_B02_300R4_007.fsa		4	9
B, 106	GM1198_B02_300R4_007.fsa		18	56
B, 107	GM1198_B02_300R4_007.fsa		16	63
B, 108	GM1198_B02_300R4_007.fsa		4	7
B, 109	GM1198_B02_300R4_007.fsa		15	77
B, 110	GM1198_B02_300R4_007.fsa		19	73
B, 111	GM1198_B02_300R4_007.fsa		491	3501
B, 112	GM1198_B02_300R4_007.fsa		221	1391
B, 113	GM1198_B02_300R4_007.fsa		343	2300
B, 114	GM1198_B02_300R4_007.fsa		491	2937
B, 115	GM1198_B02_300R4_007.fsa		240	1334
B, 116	GM1198_B02_300R4_007.fsa		33	133
B, 117	GM1198_B02_300R4_007.fsa	1.0219	123	661
B, 118	GM1198_B02_300R4_007.fsa	3.0657	110	615
B, 119	GM1198_B02_300R4_007.fsa	4.9635	35	173
B, 120	GM1198_B02_300R4_007.fsa	5.9854	35	126
B, 121	GM1198_B02_300R4_007.fsa	7.5912	13	20
B, 122	GM1198_B02_300R4_007.fsa	8.1752	6	11
B, 123	GM1198_B02_300R4_007.fsa	8.9051	5	8
B, 124	GM1198_B02_300R4_007.fsa	10.511	20	112
B, 125	GM1198_B02_300R4_007.fsa	11.5329	49	333
B, 126	GM1198_B02_300R4_007.fsa	12.9927	127	634
B, 127	GM1198_B02_300R4_007.fsa	14.5985	89	475
B, 128	GM1198_B02_300R4_007.fsa	15.6204	8	18
B, 129	GM1198_B02_300R4_007.fsa	17.0803	34	150
B, 130	GM1198_B02_300R4_007.fsa	18.6861	96	313
B, 131	GM1198_B02_300R4_007.fsa	20.3363	824	4060
B, 132	GM1198_B02_300R4_007.fsa	21.9952	544	3056
B, 133	GM1198_B02_300R4_007.fsa	23.1347	483	2420
B, 134	GM1198_B02_300R4_007.fsa	24.4156	42	176
B, 135	GM1198_B02_300R4_007.fsa	25.6743	15	50
B, 136	GM1198_B02_300R4_007.fsa	26.9113	416	1852
B, 137	GM1198_B02_300R4_007.fsa	28.7276	388	1872
B, 138	GM1198_B02_300R4_007.fsa	30.3523	164	903
B, 139	GM1198_B02_300R4_007.fsa	31.654	512	2660
B, 140	GM1198_B02_300R4_007.fsa	32.9316	405	1847
B, 141	GM1198_B02_300R4_007.fsa	33.909	29	75
B, 142	GM1198_B02_300R4_007.fsa	35.0091	75	269
B, 143	GM1198_B02_300R4_007.fsa	36.0915	272	1283
B, 144	GM1198_B02_300R4_007.fsa	37.0244	186	789
B, 145	GM1198_B02_300R4_007.fsa	38.8517	199	969
B, 146	GM1198_B02_300R4_007.fsa	40.582	326	1663
B, 147	GM1198_B02_300R4_007.fsa	41.3917	90	461
B, 148	GM1198_B02_300R4_007.fsa	42.31	37	129
B, 149	GM1198_B02_300R4_007.fsa	43.5605	239	1163
B, 150	GM1198_B02_300R4_007.fsa	44.6854	885	5069
B, 151	GM1198_B02_300R4_007.fsa	46.3523	674	3545
B, 152	GM1198_B02_300R4_007.fsa	48.1043	46	193
B, 153	GM1198_B02_300R4_007.fsa	48.9705	1	1
B, 154	GM1198_B02_300R4_007.fsa	50.1513	160	1179
B, 155	GM1198_B02_300R4_007.fsa	51.5319	295	2707
B, 156	GM1198_B02_300R4_007.fsa	54.9677	1310	8564
B, 157	GM1198_B02_300R4_007.fsa	55.48	728	3083
B, 158	GM1198_B02_300R4_007.fsa	56.4984	866	2677
B, 159	GM1198_B02_300R4_007.fsa	57.408	1091	4337
B, 160	GM1198_B02_300R4_007.fsa	58.111	604	2140
B, 161	GM1198_B02_300R4_007.fsa	59.1087	1823	7166
B, 162	GM1198_B02_300R4_007.fsa	60.4354	119	411
B, 163	GM1198_B02_300R4_007.fsa	61.6308	1160	4823
B, 164	GM1198_B02_300R4_007.fsa	62.9321	76	282
B, 165	GM1198_B02_300R4_007.fsa	64.0141	144	592
B, 166	GM1198_B02_300R4_007.fsa	65.3098	687	3096
B, 167	GM1198_B02_300R4_007.fsa	66.4948	187	769
B, 168	GM1198_B02_300R4_007.fsa	67.4626	54	185
B, 169	GM1198_B02_300R4_007.fsa	68.7503	413	1815
B, 170	GM1198_B02_300R4_007.fsa	69.9282	1360	6410
B, 171	GM1198_B02_300R4_007.fsa	71.4237	85	386
B, 172	GM1198_B02_300R4_007.fsa	72.2765	1907	9271
B, 173	GM1198_B02_300R4_007.fsa	73.4471	688	3200
B, 174	GM1198_B02_300R4_007.fsa	74.8273	66	227
B, 175	GM1198_B02_300R4_007.fsa	76.0984	1503	6775
B, 176	GM1198_B02_300R4_007.fsa	77.1555	467	2037
B, 177	GM1198_B02_300R4_007.fsa	78.4215	1443	6719
B, 178	GM1198_B02_300R4_007.fsa	79.5795	698	3132
B, 179	GM1198_B02_300R4_007.fsa	80.9138	119	371
B, 180	GM1198_B02_300R4_007.fsa	81.9271	2509	11644
B, 181	GM1198_B02_300R4_007.fsa	83.0392	548	2441
B, 182	GM1198_B02_300R4_007.fsa	84.1487	1109	4890
B, 183	GM1198_B02_300R4_007.fsa	85.2556	1065	4596
B, 184	GM1198_B02_300R4_007.fsa	86.4602	453	2098
B, 185	GM1198_B02_300R4_007.fsa	87.1614	293	1220
B, 186	GM1198_B02_300R4_007.fsa	88.461	1865	8495
B, 187	GM1198_B02_300R4_007.fsa	89.5579	377	1737
B, 188	GM1198_B02_300R4_007.fsa	90.6522	432	2190
B, 189	GM1198_B02_300R4_007.fsa	91.2481	1064	5329
B, 190	GM1198_B02_300R4_007.fsa	92.0414	1122	5544
B, 191	GM1198_B02_300R4_007.fsa	93.4265	731	3587
B, 192	GM1198_B02_300R4_007.fsa	94.512	634	2719
B, 193	GM1198_B02_300R4_007.fsa	95.7916	271	1161
B, 194	GM1198_B02_300R4_007.fsa	96.6755	298	1360
B, 195	GM1198_B02_300R4_007.fsa	97.6557	2076	9544
B, 196	GM1198_B02_300R4_007.fsa	98.7316	942	4401
B, 197	GM1198_B02_300R4_007.fsa	100.603	205	981
B, 198	GM1198_B02_300R4_007.fsa	102.205	155	809
B, 199	GM1198_B02_300R4_007.fsa	103.9	273	1266
B, 200	GM1198_B02_300R4_007.fsa	105.19	1451	6500
B, 201	GM1198_B02_300R4_007.fsa	106.377	1022	4607
B, 202	GM1198_B02_300R4_007.fsa	107.659	237	1068
B, 203	GM1198_B02_300R4_007.fsa	108.543	479	2112
B, 204	GM1198_B02_300R4_007.fsa	109.524	832	3693
B, 205	GM1198_B02_300R4_007.fsa	110.697	171	721
B, 206	GM1198_B02_300R4_007.fsa	111.769	125	492
B, 207	GM1198_B02_300R4_007.fsa	112.838	84	308
B, 208	GM1198_B02_300R4_007.fsa	113.903	396	1668
B, 209	GM1198_B02_300R4_007.fsa	114.85	146	517
B, 210	GM1198_B02_300R4_007.fsa	115.604	494	2076
B, 211	GM1198_B02_300R4_007.fsa	116.638	1237	5497
B, 212	GM1198_B02_300R4_007.fsa	117.856	493	2309
B, 213	GM1198_B02_300R4_007.fsa	118.416	604	3222
B, 214	GM1198_B02_300R4_007.fsa	119.349	2021	9289
B, 215	GM1198_B02_300R4_007.fsa	120.186	139	512
B, 216	GM1198_B02_300R4_007.fsa	121.3	364	1554
B, 217	GM1198_B02_300R4_007.fsa	122.229	151	606
B, 218	GM1198_B02_300R4_007.fsa	123.344	355	1548
B, 219	GM1198_B02_300R4_007.fsa	124.459	932	4031
B, 220	GM1198_B02_300R4_007.fsa	125.389	170	669
B, 221	GM1198_B02_300R4_007.fsa	126.318	112	437
B, 222	GM1198_B02_300R4_007.fsa	127.434	653	2684
B, 223	GM1198_B02_300R4_007.fsa	128.457	2140	9386
B, 224	GM1198_B02_300R4_007.fsa	129.573	349	1436
B, 225	GM1198_B02_300R4_007.fsa	130.41	229	897
B, 226	GM1198_B02_300R4_007.fsa	131.34	1397	6011
B, 227	GM1198_B02_300R4_007.fsa	132.457	356	1484
B, 228	GM1198_B02_300R4_007.fsa	133.574	500	2076
B, 229	GM1198_B02_300R4_007.fsa	134.691	437	1865
B, 230	GM1198_B02_300R4_007.fsa	135.622	427	1769
B, 231	GM1198_B02_300R4_007.fsa	136.833	167	662
B, 232	GM1198_B02_300R4_007.fsa	137.764	988	4444
B, 233	GM1198_B02_300R4_007.fsa	138.602	355	1628
B, 234	GM1198_B02_300R4_007.fsa	139.441	455	1953
B, 235	GM1198_B02_300R4_007.fsa	140.569	439	1968
B, 236	GM1198_B02_300R4_007.fsa	141.518	559	2384
B, 237	GM1198_B02_300R4_007.fsa	142.657	362	1319
B, 238	GM1198_B02_300R4_007.fsa	143.7	2404	10316
B, 239	GM1198_B02_300R4_007.fsa	144.744	478	1743
B, 240	GM1198_B02_300R4_007.fsa	145.597	173	553
B, 241	GM1198_B02_300R4_007.fsa	146.545	877	3477
B, 242	GM1198_B02_300R4_007.fsa	147.588	808	3457
B, 243	GM1198_B02_300R4_007.fsa	148.726	2526	11635
B, 244	GM1198_B02_300R4_007.fsa	149.484	291	1314
B, 245	GM1198_B02_300R4_007.fsa	150.717	1314	5857
B, 246	GM1198_B02_300R4_007.fsa	151.759	570	2461
B, 247	GM1198_B02_300R4_007.fsa	152.896	463	1968
B, 248	GM1198_B02_300R4_007.fsa	153.844	378	1544
B, 249	GM1198_B02_300R4_007.fsa	154.791	307	1247
B, 250	GM1198_B02_300R4_007.fsa	155.738	438	1768
B, 251	GM1198_B02_300R4_007.fsa	156.875	433	1840
B, 252	GM1198_B02_300R4_007.fsa	157.822	758	3337
B, 253	GM1198_B02_300R4_007.fsa	158.958	229	885
B, 254	GM1198_B02_300R4_007.fsa	159.905	1593	7213
B, 255	GM1198_B02_300R4_007.fsa	161.025	248	991
B, 256	GM1198_B02_300R4_007.fsa	161.864	1395	6227
B, 257	GM1198_B02_300R4_007.fsa	162.981	262	1080
B, 258	GM1198_B02_300R4_007.fsa	163.911	1316	5856
B, 259	GM1198_B02_300R4_007.fsa	165.026	231	942
B, 260	GM1198_B02_300R4_007.fsa	165.863	1245	5404
B, 261	GM1198_B02_300R4_007.fsa	166.976	247	958
B, 262	GM1198_B02_300R4_007.fsa	167.904	1366	6060
B, 263	GM1198_B02_300R4_007.fsa	169.016	268	1024
B, 264	GM1198_B02_300R4_007.fsa	169.85	1428	6241
B, 265	GM1198_B02_300R4_007.fsa	170.961	297	1166
B, 266	GM1198_B02_300R4_007.fsa	171.886	458	1922
B, 267	GM1198_B02_300R4_007.fsa	172.903	174	696
B, 268	GM1198_B02_300R4_007.fsa	173.919	1477	6490
B, 269	GM1198_B02_300R4_007.fsa	174.842	328	1445
B, 270	GM1198_B02_300R4_007.fsa	175.764	194	783
B, 271	GM1198_B02_300R4_007.fsa	176.686	189	682
B, 272	GM1198_B02_300R4_007.fsa	177.7	1271	5573
B, 273	GM1198_B02_300R4_007.fsa	178.712	432	1857
B, 274	GM1198_B02_300R4_007.fsa	179.816	752	3410
B, 275	GM1198_B02_300R4_007.fsa	180.926	334	1501
B, 276	GM1198_B02_300R4_007.fsa	182.13	305	1288
B, 277	GM1198_B02_300R4_007.fsa	183.147	1201	5311
B, 278	GM1198_B02_300R4_007.fsa	184.165	392	1831
B, 279	GM1198_B02_300R4_007.fsa	185.181	192	700
B, 280	GM1198_B02_300R4_007.fsa	186.29	1269	5593
B, 281	GM1198_B02_300R4_007.fsa	187.213	278	1038
B, 282	GM1198_B02_300R4_007.fsa	188.136	406	1588
B, 283	GM1198_B02_300R4_007.fsa	189.15	1006	4378
B, 284	GM1198_B02_300R4_007.fsa	190.164	2989	13580
B, 285	GM1198_B02_300R4_007.fsa	191.27	197	715
B, 286	GM1198_B02_300R4_007.fsa	192.099	790	3369
B, 287	GM1198_B02_300R4_007.fsa	193.203	628	2666
B, 288	GM1198_B02_300R4_007.fsa	194.123	438	1849
B, 289	GM1198_B02_300R4_007.fsa	195.226	214	788
B, 290	GM1198_B02_300R4_007.fsa	196.237	932	4129
B, 291	GM1198_B02_300R4_007.fsa	197.247	342	1480
B, 292	GM1198_B02_300R4_007.fsa	198.074	2245	10460
B, 293	GM1198_B02_300R4_007.fsa	198.991	1255	5794
B, 294	GM1198_B02_300R4_007.fsa	199.908	306	1375
B, 295	GM1198_B02_300R4_007.fsa	200.911	123	454
B, 296	GM1198_B02_300R4_007.fsa	201.823	3249	15443
B, 297	GM1198_B02_300R4_007.fsa	203.098	157	601
B, 298	GM1198_B02_300R4_007.fsa	204.19	556	2537
B, 299	GM1198_B02_300R4_007.fsa	205.1	402	1745
B, 300	GM1198_B02_300R4_007.fsa	206.01	918	4189
B, 301	GM1198_B02_300R4_007.fsa	207.101	307	1320
B, 302	GM1198_B02_300R4_007.fsa	208.01	837	3904
B, 303	GM1198_B02_300R4_007.fsa	209.1	912	5266
B, 304	GM1198_B02_300R4_007.fsa	210.553	458	2049
B, 305	GM1198_B02_300R4_007.fsa	211.642	221	1113
B, 306	GM1198_B02_300R4_007.fsa	212.731	281	1096
B, 307	GM1198_B02_300R4_007.fsa	213.819	1503	7119
B, 308	GM1198_B02_300R4_007.fsa	214.911	326	1326
B, 309	GM1198_B02_300R4_007.fsa	215.912	360	1549
B, 310	GM1198_B02_300R4_007.fsa	217.003	185	740
B, 311	GM1198_B02_300R4_007.fsa	217.912	233	943
B, 312	GM1198_B02_300R4_007.fsa	218.911	197	785
B, 313	GM1198_B02_300R4_007.fsa	219.819	601	2773
B, 314	GM1198_B02_300R4_007.fsa	220.624	146	600
B, 315	GM1198_B02_300R4_007.fsa	221.693	947	4504
B, 316	GM1198_B02_300R4_007.fsa	222.495	181	770
B, 317	GM1198_B02_300R4_007.fsa	223.476	335	1396
B, 318	GM1198_B02_300R4_007.fsa	224.457	464	2302
B, 319	GM1198_B02_300R4_007.fsa	225.617	394	1742
B, 320	GM1198_B02_300R4_007.fsa	226.687	1457	7042
B, 321	GM1198_B02_300R4_007.fsa	227.579	463	2013
B, 322	GM1198_B02_300R4_007.fsa	228.472	1164	5381
B, 323	GM1198_B02_300R4_007.fsa	229.543	1401	6515
B, 324	GM1198_B02_300R4_007.fsa	230.614	204	1009
B, 325	GM1198_B02_300R4_007.fsa	231.686	204	822
B, 326	GM1198_B02_300R4_007.fsa	232.847	1943	9618
B, 327	GM1198_B02_300R4_007.fsa	233.83	506	2345
B, 328	GM1198_B02_300R4_007.fsa	234.724	541	2484
B, 329	GM1198_B02_300R4_007.fsa	235.707	212	910
B, 330	GM1198_B02_300R4_007.fsa	236.869	367	1556
B, 331	GM1198_B02_300R4_007.fsa	237.763	579	2689
B, 332	GM1198_B02_300R4_007.fsa	238.837	348	1554
B, 333	GM1198_B02_300R4_007.fsa	239.911	1220	6259
B, 334	GM1198_B02_300R4_007.fsa	240.738	2127	11160
B, 335	GM1198_B02_300R4_007.fsa	241.753	860	4014
B, 336	GM1198_B02_300R4_007.fsa	242.674	248	957
B, 337	GM1198_B02_300R4_007.fsa	243.685	542	2439
B, 338	GM1198_B02_300R4_007.fsa	244.879	243	1125
B, 339	GM1198_B02_300R4_007.fsa	245.979	223	944
B, 340	GM1198_B02_300R4_007.fsa	247.078	732	3584
B, 341	GM1198_B02_300R4_007.fsa	248.083	185	768
B, 342	GM1198_B02_300R4_007.fsa	248.997	1741	8969
B, 343	GM1198_B02_300R4_007.fsa	250	181	694
B, 344	GM1198_B02_300R4_007.fsa	250.885	1600	8187
B, 345	GM1198_B02_300R4_007.fsa	251.856	183	749
B, 346	GM1198_B02_300R4_007.fsa	252.914	155	688
B, 347	GM1198_B02_300R4_007.fsa	253.881	606	3065
B, 348	GM1198_B02_300R4_007.fsa	255.023	115	439
B, 349	GM1198_B02_300R4_007.fsa	255.899	718	3530
B, 350	GM1198_B02_300R4_007.fsa	256.774	155	655
B, 351	GM1198_B02_300R4_007.fsa	257.735	324	1551
B, 352	GM1198_B02_300R4_007.fsa	258.52	74	234
B, 353	GM1198_B02_300R4_007.fsa	259.478	1001	5079
B, 354	GM1198_B02_300R4_007.fsa	260.444	206	882
B, 355	GM1198_B02_300R4_007.fsa	261.332	346	1628
B, 356	GM1198_B02_300R4_007.fsa	262.22	477	2289
B, 357	GM1198_B02_300R4_007.fsa	263.375	874	4502
B, 358	GM1198_B02_300R4_007.fsa	264.441	233	1022
B, 359	GM1198_B02_300R4_007.fsa	265.596	1047	5511
B, 360	GM1198_B02_300R4_007.fsa	266.662	705	3578
B, 361	GM1198_B02_300R4_007.fsa	267.728	274	1276
B, 362	GM1198_B02_300R4_007.fsa	268.795	92	414
B, 363	GM1198_B02_300R4_007.fsa	269.683	203	967
B, 364	GM1198_B02_300R4_007.fsa	270.75	384	1977
B, 365	GM1198_B02_300R4_007.fsa	271.728	895	4871
B, 366	GM1198_B02_300R4_007.fsa	272.706	174	852
B, 367	GM1198_B02_300R4_007.fsa	273.506	90	403
B, 368	GM1198_B02_300R4_007.fsa	274.662	515	2700
B, 369	GM1198_B02_300R4_007.fsa	275.641	354	1968
B, 370	GM1198_B02_300R4_007.fsa	276.708	160	735
B, 371	GM1198_B02_300R4_007.fsa	277.865	1005	5470
B, 372	GM1198_B02_300R4_007.fsa	278.754	290	1524
B, 373	GM1198_B02_300R4_007.fsa	279.822	592	3119
B, 374	GM1198_B02_300R4_007.fsa	280.793	126	532
B, 375	GM1198_B02_300R4_007.fsa	281.673	224	1048
B, 376	GM1198_B02_300R4_007.fsa	282.641	67	281
B, 377	GM1198_B02_300R4_007.fsa	283.608	88	440
B, 378	GM1198_B02_300R4_007.fsa	284.752	159	732
B, 379	GM1198_B02_300R4_007.fsa	285.718	356	1915
B, 380	GM1198_B02_300R4_007.fsa	286.773	115	466
B, 381	GM1198_B02_300R4_007.fsa	287.826	162	894
B, 382	GM1198_B02_300R4_007.fsa	288.88	248	1231
B, 383	GM1198_B02_300R4_007.fsa	289.933	1994	11614
B, 384	GM1198_B02_300R4_007.fsa	290.985	514	2758
B, 385	GM1198_B02_300R4_007.fsa	291.774	219	1064
B, 386	GM1198_B02_300R4_007.fsa	292.738	100	362
B, 387	GM1198_B02_300R4_007.fsa	293.789	2016	11862
B, 388	GM1198_B02_300R4_007.fsa	294.753	297	1629
B, 389	GM1198_B02_300R4_007.fsa	295.803	129	576
B, 390	GM1198_B02_300R4_007.fsa	296.765	1523	9247
B, 391	GM1198_B02_300R4_007.fsa	297.815	542	3331
B, 392	GM1198_B02_300R4_007.fsa	298.689	243	1261
B, 393	GM1198_B02_300R4_007.fsa	299.651	135	624
B, 394	GM1198_B02_300R4_007.fsa	300.605	132	658
B, 395	GM1198_B02_300R4_007.fsa	301.557	69	316
B, 396	GM1198_B02_300R4_007.fsa	302.424	149	713
B, 397	GM1198_B02_300R4_007.fsa	303.466	198	971
B, 398	GM1198_B02_300R4_007.fsa	304.51	160	797
B, 399	GM1198_B02_300R4_007.fsa	305.382	341	1995
B, 400	GM1198_B02_300R4_007.fsa	306.43	502	3037
B, 401	GM1198_B02_300R4_007.fsa	307.48	77	325
B, 402	GM1198_B02_300R4_007.fsa	308.444	642	3713
B, 403	GM1198_B02_300R4_007.fsa	309.498	496	2793
B, 404	GM1198_B02_300R4_007.fsa	310.466	332	1935
B, 405	GM1198_B02_300R4_007.fsa	311.612	342	1920
B, 406	GM1198_B02_300R4_007.fsa	312.76	290	1512
B, 407	GM1198_B02_300R4_007.fsa	313.911	713	4131
B, 408	GM1198_B02_300R4_007.fsa	314.908	110	463
B, 409	GM1198_B02_300R4_007.fsa	315.816	935	5550
B, 410	GM1198_B02_300R4_007.fsa	316.906	161	887
B, 411	GM1198_B02_300R4_007.fsa	317.815	1423	8904
B, 412	GM1198_B02_300R4_007.fsa	318.634	97	487
B, 413	GM1198_B02_300R4_007.fsa	319.818	394	2204
B, 414	GM1198_B02_300R4_007.fsa	320.713	193	1041
B, 415	GM1198_B02_300R4_007.fsa	321.782	805	4898
B, 416	GM1198_B02_300R4_007.fsa	322.671	87	361
B, 417	GM1198_B02_300R4_007.fsa	323.826	1954	12397
B, 418	GM1198_B02_300R4_007.fsa	324.89	86	282
B, 419	GM1198_B02_300R4_007.fsa	325.865	1169	7218
B, 420	GM1198_B02_300R4_007.fsa	326.839	86	367
B, 421	GM1198_B02_300R4_007.fsa	327.899	1984	12827
B, 422	GM1198_B02_300R4_007.fsa	329.047	24	101
B, 423	GM1198_B02_300R4_007.fsa	329.928	981	6319
B, 424	GM1198_B02_300R4_007.fsa	330.985	90	361
B, 425	GM1198_B02_300R4_007.fsa	332.128	1149	7080
B, 426	GM1198_B02_300R4_007.fsa	333.094	58	210
B, 427	GM1198_B02_300R4_007.fsa	334.059	1037	6450
B, 428	GM1198_B02_300R4_007.fsa	335.111	71	341
B, 429	GM1198_B02_300R4_007.fsa	335.986	1541	10053
B, 430	GM1198_B02_300R4_007.fsa	336.948	22	62
B, 431	GM1198_B02_300R4_007.fsa	337.908	649	4054
B, 432	GM1198_B02_300R4_007.fsa	339.042	55	222
B, 433	GM1198_B02_300R4_007.fsa	339.913	89	467
B, 434	GM1198_B02_300R4_007.fsa	340.969	55	224
B, 435	GM1198_B02_300R4_007.fsa	342.026	312	1855
B, 436	GM1198_B02_300R4_007.fsa	342.996	191	1094
B, 437	GM1198_B02_300R4_007.fsa	344.053	183	1021
B, 438	GM1198_B02_300R4_007.fsa	345.022	209	1192
B, 439	GM1198_B02_300R4_007.fsa	346.167	443	2770
B, 440	GM1198_B02_300R4_007.fsa	347.137	340	2117
B, 441	GM1198_B02_300R4_007.fsa	348.194	136	662
B, 442	GM1198_B02_300R4_007.fsa	349.251	181	750
B, 443	GM1198_B02_300R4_007.fsa	350.22	1233	7936
B, 444	GM1198_B02_300R4_007.fsa	351.277	311	1692
B, 445	GM1198_B02_300R4_007.fsa	352.159	316	1672
B, 446	GM1198_B02_300R4_007.fsa	353.04	109	420
B, 447	GM1198_B02_300R4_007.fsa	353.921	311	1584
B, 448	GM1198_B02_300R4_007.fsa	354.978	72	298
B, 449	GM1198_B02_300R4_007.fsa	356.035	108	558
B, 450	GM1198_B02_300R4_007.fsa	357.092	111	558
B, 451	GM1198_B02_300R4_007.fsa	358.15	254	1498
B, 452	GM1198_B02_300R4_007.fsa	359.119	110	512
B, 453	GM1198_B02_300R4_007.fsa	360.264	318	1900
B, 454	GM1198_B02_300R4_007.fsa	361.319	216	1174
B, 455	GM1198_B02_300R4_007.fsa	362.374	144	729
B, 456	GM1198_B02_300R4_007.fsa	363.342	126	665
B, 457	GM1198_B02_300R4_007.fsa	364.31	142	706
B, 458	GM1198_B02_300R4_007.fsa	365.278	144	704
B, 459	GM1198_B02_300R4_007.fsa	366.334	190	1013
B, 460	GM1198_B02_300R4_007.fsa	367.303	140	789
B, 461	GM1198_B02_300R4_007.fsa	368.183	469	3172
B, 462	GM1198_B02_300R4_007.fsa	369.24	271	1668
B, 463	GM1198_B02_300R4_007.fsa	370.297	267	1441
B, 464	GM1198_B02_300R4_007.fsa	371.355	229	1232
B, 465	GM1198_B02_300R4_007.fsa	372.413	171	852
B, 466	GM1198_B02_300R4_007.fsa	373.382	230	1264
B, 467	GM1198_B02_300R4_007.fsa	374.44	108	493
B, 468	GM1198_B02_300R4_007.fsa	375.322	85	416
B, 469	GM1198_B02_300R4_007.fsa	376.293	125	669
B, 470	GM1198_B02_300R4_007.fsa	377.44	72	347
B, 471	GM1198_B02_300R4_007.fsa	378.411	112	697
B, 472	GM1198_B02_300R4_007.fsa	379.47	454	3428
B, 473	GM1198_B02_300R4_007.fsa	380.534	347	2579
B, 474	GM1198_B02_300R4_007.fsa	381.423	83	481
B, 475	GM1198_B02_300R4_007.fsa	382.401	84	447
B, 476	GM1198_B02_300R4_007.fsa	383.291	164	973
B, 477	GM1198_B02_300R4_007.fsa	384.535	51	240
B, 478	GM1198_B02_300R4_007.fsa	385.602	97	569
B, 479	GM1198_B02_300R4_007.fsa	386.58	455	3207
B, 480	GM1198_B02_300R4_007.fsa	387.647	53	259
B, 481	GM1198_B02_300R4_007.fsa	388.625	49	271
B, 482	GM1198_B02_300R4_007.fsa	389.603	357	2704
B, 483	GM1198_B02_300R4_007.fsa	390.67	566	4296
B, 484	GM1198_B02_300R4_007.fsa	391.736	57	272
B, 485	GM1198_B02_300R4_007.fsa	392.714	35	171
B, 486	GM1198_B02_300R4_007.fsa	393.78	175	982
B, 487	GM1198_B02_300R4_007.fsa	394.935	75	364
B, 488	GM1198_B02_300R4_007.fsa	395.735	196	1341
B, 489	GM1198_B02_300R4_007.fsa	396.801	57	312
B, 490	GM1198_B02_300R4_007.fsa	397.868	297	1711
B, 491	GM1198_B02_300R4_007.fsa	398.845	131	640
B, 492	GM1198_B02_300R4_007.fsa	399.822	141	701
B, 493	GM1198_B02_300R4_007.fsa	400.873	125	598
B, 494	GM1198_B02_300R4_007.fsa	401.834	130	707
B, 495	GM1198_B02_300R4_007.fsa	402.622	308	2248
B, 496	GM1198_B02_300R4_007.fsa	403.761	1132	8395
B, 497	GM1198_B02_300R4_007.fsa	404.813	145	741
B, 498	GM1198_B02_300R4_007.fsa	405.868	100	611
B, 499	GM1198_B02_300R4_007.fsa	406.659	593	4249
B, 500	GM1198_B02_300R4_007.fsa	407.716	468	3020
B, 501	GM1198_B02_300R4_007.fsa	409.481	1041	8265
B, 502	GM1198_B02_300R4_007.fsa	410.63	705	5355
B, 503	GM1198_B02_300R4_007.fsa	411.516	16	61
B, 504	GM1198_B02_300R4_007.fsa	412.491	123	701
B, 505	GM1198_B02_300R4_007.fsa	413.556	369	2540
B, 506	GM1198_B02_300R4_007.fsa	414.635	46	158
B, 507	GM1198_B02_300R4_007.fsa	415.725	98	612
B, 508	GM1198_B02_300R4_007.fsa	416.815	472	3750
B, 509	GM1198_B02_300R4_007.fsa	417.724	189	1498
B, 510	GM1198_B02_300R4_007.fsa	418.725	98	591
B, 511	GM1198_B02_300R4_007.fsa	420	251	1657
B, 512	GM1198_B02_300R4_007.fsa	420.98	161	1026
B, 513	GM1198_B02_300R4_007.fsa	422.938	993	9230
B, 514	GM1198_B02_300R4_007.fsa	424.006	1100	9460
B, 515	GM1198_B02_300R4_007.fsa	425.875	81	397
B, 516	GM1198_B02_300R4_007.fsa	426.942	33	151
B, 517	GM1198_B02_300R4_007.fsa	427.92	90	582
B, 518	GM1198_B02_300R4_007.fsa	428.987	429	3690
B, 519	GM1198_B02_300R4_007.fsa	431.031	119	621
B, 520	GM1198_B02_300R4_007.fsa	432.009	68	290
B, 521	GM1198_B02_300R4_007.fsa	432.986	65	347
B, 522	GM1198_B02_300R4_007.fsa	433.963	10	38
B, 523	GM1198_B02_300R4_007.fsa	434.851	315	1981
B, 524	GM1198_B02_300R4_007.fsa	436.006	311	1890
B, 525	GM1198_B02_300R4_007.fsa	436.894	76	351
B, 526	GM1198_B02_300R4_007.fsa	437.959	270	1722
B, 527	GM1198_B02_300R4_007.fsa	439.024	302	2216
B, 528	GM1198_B02_300R4_007.fsa	440	399	2735
B, 529	GM1198_B02_300R4_007.fsa	441.094	26	71
B, 530	GM1198_B02_300R4_007.fsa	442.188	681	4426
B, 531	GM1198_B02_300R4_007.fsa	444.285	14	17
B, 532	GM1198_B02_300R4_007.fsa	445.106	119	479
B, 533	GM1198_B02_300R4_007.fsa	446.201	286	1993
B, 534	GM1198_B02_300R4_007.fsa	447.113	296	2175
B, 535	GM1198_B02_300R4_007.fsa	447.935	760	7126
B, 536	GM1198_B02_300R4_007.fsa	449.03	386	3223
B, 537	GM1198_B02_300R4_007.fsa	449.852	381	2573
B, 538	GM1198_B02_300R4_007.fsa	451.131	441	2344
B, 539	GM1198_B02_300R4_007.fsa	452.044	335	1598
B, 540	GM1198_B02_300R4_007.fsa	452.958	149	489
B, 541	GM1198_B02_300R4_007.fsa	453.872	780	4149
B, 542	GM1198_B02_300R4_007.fsa	454.969	923	4357
B, 543	GM1198_B02_300R4_007.fsa	455.974	799	3046
B, 544	GM1198_B02_300R4_007.fsa	456.889	166	330
B, 545	GM1198_B02_300R4_007.fsa	457.712	1010	2802
B, 546	GM1198_B02_300R4_007.fsa	459.359	23330	220187
B, 547	GM1198_B02_300R4_007.fsa	460.535	23524	148054
B, 548	GM1198_B02_300R4_007.fsa	465.537	10	20
B, 549	GM1198_B02_300R4_007.fsa	465.985	9	25
B, 550	GM1198_B02_300R4_007.fsa	466.432	4	7
B, 551	GM1198_B02_300R4_007.fsa	467.865	148	1382
B, 552	GM1198_B02_300R4_007.fsa	468.94	111	1154
B, 553	GM1198_B02_300R4_007.fsa	470.285	3	4
B, 554	GM1198_B02_300R4_007.fsa	470.733	7	27
B, 555	GM1198_B02_300R4_007.fsa	471.361	6	14
B, 556	GM1198_B02_300R4_007.fsa	472.259	11	38
B, 557	GM1198_B02_300R4_007.fsa	472.888	12	50
B, 558	GM1198_B02_300R4_007.fsa	473.697	11	23
B, 559	GM1198_B02_300R4_007.fsa	474.416	14	46
B, 560	GM1198_B02_300R4_007.fsa	475.045	8	27
B, 561	GM1198_B02_300R4_007.fsa	475.495	8	29
B, 562	GM1198_B02_300R4_007.fsa	476.125	9	34
B, 563	GM1198_B02_300R4_007.fsa	476.575	7	19
B, 564	GM1198_B02_300R4_007.fsa	477.115	5	15
B, 565	GM1198_B02_300R4_007.fsa	477.836	11	34
B, 566	GM1198_B02_300R4_007.fsa	478.377	4	9
B, 567	GM1198_B02_300R4_007.fsa	479.008	13	59
B, 568	GM1198_B02_300R4_007.fsa	479.549	25	159
B, 569	GM1198_B02_300R4_007.fsa	480.832	17	95
B, 570	GM1198_B02_300R4_007.fsa	481.387	15	90
B, 571	GM1198_B02_300R4_007.fsa	482.868	6	19
B, 572	GM1198_B02_300R4_007.fsa	483.332	8	25
B, 573	GM1198_B02_300R4_007.fsa	484.167	9	41
B, 574	GM1198_B02_300R4_007.fsa	484.817	6	21
B, 575	GM1198_B02_300R4_007.fsa	485.467	10	29
B, 576	GM1198_B02_300R4_007.fsa	486.584	9	23
B, 577	GM1198_B02_300R4_007.fsa	487.701	12	25
B, 578	GM1198_B02_300R4_007.fsa	488.261	9	30
B, 579	GM1198_B02_300R4_007.fsa	488.914	12	22
B, 580	GM1198_B02_300R4_007.fsa	489.381	9	21
B, 581	GM1198_B02_300R4_007.fsa	489.941	8	21
B, 582	GM1198_B02_300R4_007.fsa	490.315	6	18
B, 583	GM1198_B02_300R4_007.fsa	492	12	32
B, 584	GM1198_B02_300R4_007.fsa	492.468	13	37
B, 585	GM1198_B02_300R4_007.fsa	493.031	10	40
B, 586	GM1198_B02_300R4_007.fsa	494.439	9	20
B, 587	GM1198_B02_300R4_007.fsa	496.32	13	63
B, 588	GM1198_B02_300R4_007.fsa	496.885	10	37
B, 589	GM1198_B02_300R4_007.fsa	497.356	6	19
B, 590	GM1198_B02_300R4_007.fsa	499.055	10	18
B, 591	GM1198_B02_300R4_007.fsa	499.622	7	34
B, 592	GM1198_B02_300R4_007.fsa	500.093	9	42
B, 593	GM1198_B02_300R4_007.fsa	500.558	9	35
B, 594	GM1198_B02_300R4_007.fsa	501.581	6	13
B, 595	GM1198_B02_300R4_007.fsa	502.047	7	13
B, 596	GM1198_B02_300R4_007.fsa	503.073	11	44
B, 597	GM1198_B02_300R4_007.fsa	504.756	11	27
B, 598	GM1198_B02_300R4_007.fsa	506.162	9	58
B, 599	GM1198_B02_300R4_007.fsa	507.477	12	34
B, 600	GM1198_B02_300R4_007.fsa	507.853	6	12
B, 601	GM1198_B02_300R4_007.fsa	508.418	16	37
B, 602	GM1198_B02_300R4_007.fsa	508.795	6	22
B, 603	GM1198_B02_300R4_007.fsa	509.738	13	34
B, 604	GM1198_B02_300R4_007.fsa	510.399	3	9
B, 605	GM1198_B02_300R4_007.fsa	511.344	11	42
B, 606	GM1198_B02_300R4_007.fsa	512.292	4	13
B, 607	GM1198_B02_300R4_007.fsa	512.861	7	22
B, 608	GM1198_B02_300R4_007.fsa	514.87	24	73
B, 609	GM1198_B02_300R4_007.fsa	515.546	13	64
B, 610	GM1198_B02_300R4_007.fsa	516.417	5	11
B, 611	GM1198_B02_300R4_007.fsa	516.9	13	36
B, 612	GM1198_B02_300R4_007.fsa	517.481	4	9
B, 613	GM1198_B02_300R4_007.fsa	518.062	6	15
B, 614	GM1198_B02_300R4_007.fsa	518.643	4	9
B, 615	GM1198_B02_300R4_007.fsa	519.806	6	21
B, 616	GM1198_B02_300R4_007.fsa	520.189	5	7
B, 617	GM1198_B02_300R4_007.fsa	520.663	5	7
B, 618	GM1198_B02_300R4_007.fsa	521.609	6	24
B, 619	GM1198_B02_300R4_007.fsa	522.366	8	11
B, 620	GM1198_B02_300R4_007.fsa	523.597	20	81
B, 621	GM1198_B02_300R4_007.fsa	523.976	17	78
B, 622	GM1198_B02_300R4_007.fsa	524.355	18	90
B, 623	GM1198_B02_300R4_007.fsa	526.249	40	221
B, 624	GM1198_B02_300R4_007.fsa	526.817	26	152
B, 625	GM1198_B02_300R4_007.fsa	527.859	6	10
B, 626	GM1198_B02_300R4_007.fsa	528.807	4	9
B, 627	GM1198_B02_300R4_007.fsa	529.849	4	12
B, 628	GM1198_B02_300R4_007.fsa	530.607	10	14
B, 629	GM1198_B02_300R4_007.fsa	531.555	3	3
B, 630	GM1198_B02_300R4_007.fsa	533.641	31	235
B, 631	GM1198_B02_300R4_007.fsa	534.875	31	245
B, 632	GM1198_B02_300R4_007.fsa	536.108	6	11
B, 633	GM1198_B02_300R4_007.fsa	536.962	4	5
B, 634	GM1198_B02_300R4_007.fsa	537.816	6	13
B, 635	GM1198_B02_300R4_007.fsa	538.386	9	19
B, 636	GM1198_B02_300R4_007.fsa	539.43	22	73
B, 637	GM1198_B02_300R4_007.fsa	540	18	95
B, 638	GM1198_B02_300R4_007.fsa	540.581	12	67
B, 639	GM1198_B02_300R4_007.fsa	541.356	16	63
B, 640	GM1198_B02_300R4_007.fsa	541.841	12	52
B, 641	GM1198_B02_300R4_007.fsa	542.229	10	31
B, 642	GM1198_B02_300R4_007.fsa	542.91	12	28
B, 643	GM1198_B02_300R4_007.fsa	543.883	10	34
B, 644	GM1198_B02_300R4_007.fsa	544.663	9	16
B, 645	GM1198_B02_300R4_007.fsa	545.346	10	26
B, 646	GM1198_B02_300R4_007.fsa	546.324	9	29
B, 647	GM1198_B02_300R4_007.fsa	547.5	12	49
B, 648	GM1198_B02_300R4_007.fsa	548.58	8	24
B, 649	GM1198_B02_300R4_007.fsa	548.973	6	11
B, 650	GM1198_B02_300R4_007.fsa	549.662	8	34
B, 651	GM1198_B02_300R4_007.fsa	550.45	13	31
B, 652	GM1198_B02_300R4_007.fsa	550.845	6	14
B, 653	GM1198_B02_300R4_007.fsa	551.832	8	29
B, 654	GM1198_B02_300R4_007.fsa	552.426	14	40
B, 655	GM1198_B02_300R4_007.fsa	553.02	6	17
B, 656	GM1198_B02_300R4_007.fsa	554.707	9	30
B, 657	GM1198_B02_300R4_007.fsa	555.503	12	33
B, 658	GM1198_B02_300R4_007.fsa	556.499	13	26
B, 659	GM1198_B02_300R4_007.fsa	556.998	5	11
B, 660	GM1198_B02_300R4_007.fsa	558.297	9	22
B, 661	GM1198_B02_300R4_007.fsa	558.797	7	37
B, 662	GM1198_B02_300R4_007.fsa	559.398	25	105
B, 663	GM1198_B02_300R4_007.fsa	560.705	23	93
B, 664	GM1198_B02_300R4_007.fsa	561.209	20	88
B, 665	GM1198_B02_300R4_007.fsa	562.217	12	40
B, 666	GM1198_B02_300R4_007.fsa	562.823	4	16
B, 667	GM1198_B02_300R4_007.fsa	563.733	5	20
B, 668	GM1198_B02_300R4_007.fsa	564.442	8	12
B, 669	GM1198_B02_300R4_007.fsa	564.948	8	20
B, 670	GM1198_B02_300R4_007.fsa	566.47	12	48
B, 671	GM1198_B02_300R4_007.fsa	567.283	11	18
B, 672	GM1198_B02_300R4_007.fsa	567.689	8	11
B, 673	GM1198_B02_300R4_007.fsa	569.013	7	20
B, 674	GM1198_B02_300R4_007.fsa	569.931	8	49
B, 675	GM1198_B02_300R4_007.fsa	570.645	7	23
B, 676	GM1198_B02_300R4_007.fsa	571.361	6	14
B, 677	GM1198_B02_300R4_007.fsa	571.872	9	35
B, 678	GM1198_B02_300R4_007.fsa	572.896	11	26
B, 679	GM1198_B02_300R4_007.fsa	573.921	11	33
B, 680	GM1198_B02_300R4_007.fsa	575.153	7	20
B, 681	GM1198_B02_300R4_007.fsa	575.77	11	35
B, 682	GM1198_B02_300R4_007.fsa	577.212	12	30
B, 683	GM1198_B02_300R4_007.fsa	577.83	4	10
B, 684	GM1198_B02_300R4_007.fsa	578.656	11	25
B, 685	GM1198_B02_300R4_007.fsa	580.309	25	137
B, 686	GM1198_B02_300R4_007.fsa	581.651	32	140
B, 687	GM1198_B02_300R4_007.fsa	584.029	8	29
B, 688	GM1198_B02_300R4_007.fsa	584.754	7	30
B, 689	GM1198_B02_300R4_007.fsa	586.933	16	85
B, 690	GM1198_B02_300R4_007.fsa	587.556	12	41
B, 691	GM1198_B02_300R4_007.fsa	588.908	25	110
B, 692	GM1198_B02_300R4_007.fsa	589.74	21	101
B, 693	GM1198_B02_300R4_007.fsa	590.261	18	75
B, 694	GM1198_B02_300R4_007.fsa	591.304	7	11
B, 695	GM1198_B02_300R4_007.fsa	594.857	42	407
B, 696	GM1198_B02_300R4_007.fsa	596.953	465	4276
B, 697	GM1198_B02_300R4_007.fsa	597.792	410	4705
B, 698	GM1198_B02_300R4_007.fsa	601.042	10	26
B, 699	GM1198_B02_300R4_007.fsa	602.083	11	49
B, 700	GM1198_B02_300R4_007.fsa	603.646	8	26
B, 701	GM1198_B02_300R4_007.fsa	604.479	6	9
B, 702	GM1198_B02_300R4_007.fsa	607.188	97	1637
B, 703	GM1198_B02_300R4_007.fsa	609.896	4	13
B, 704	GM1198_B02_300R4_007.fsa	610.521	2	3
B, 705	GM1198_B02_300R4_007.fsa	611.979	11	38
B, 706	GM1198_B02_300R4_007.fsa	613.646	9	37
B, 707	GM1198_B02_300R4_007.fsa	614.271	8	31
B, 708	GM1198_B02_300R4_007.fsa	615.938	13	51
B, 709	GM1198_B02_300R4_007.fsa	617.188	11	28
B, 710	GM1198_B02_300R4_007.fsa	617.708	11	33
B, 711	GM1198_B02_300R4_007.fsa	618.438	7	29
B, 712	GM1198_B02_300R4_007.fsa	619.167	12	27
B, 713	GM1198_B02_300R4_007.fsa	620.312	8	37
B, 714	GM1198_B02_300R4_007.fsa	620.833	4	17
B, 715	GM1198_B02_300R4_007.fsa	621.458	6	34
B, 716	GM1198_B02_300R4_007.fsa	623.646	15	59
B, 717	GM1198_B02_300R4_007.fsa	624.479	8	28
B, 718	GM1198_B02_300R4_007.fsa	625.104	6	18
B, 719	GM1198_B02_300R4_007.fsa	625.729	7	28
B, 720	GM1198_B02_300R4_007.fsa	626.875	7	13
B, 721	GM1198_B02_300R4_007.fsa	627.708	7	18
B, 722	GM1198_B02_300R4_007.fsa	628.229	6	27
B, 723	GM1198_B02_300R4_007.fsa	629.062	12	33
B, 724	GM1198_B02_300R4_007.fsa	629.896	11	48
B, 725	GM1198_B02_300R4_007.fsa	630.833	10	23
B, 726	GM1198_B02_300R4_007.fsa	631.25	6	14
B, 727	GM1198_B02_300R4_007.fsa	631.771	11	46
B, 728	GM1198_B02_300R4_007.fsa	632.5	13	38
B, 729	GM1198_B02_300R4_007.fsa	633.229	8	27
B, 730	GM1198_B02_300R4_007.fsa	633.75	12	24
B, 731	GM1198_B02_300R4_007.fsa	634.688	6	13
B, 732	GM1198_B02_300R4_007.fsa	635.208	12	50
B, 733	GM1198_B02_300R4_007.fsa	636.562	11	46
B, 734	GM1198_B02_300R4_007.fsa	637.083	9	41
B, 735	GM1198_B02_300R4_007.fsa	637.917	15	35
B, 736	GM1198_B02_300R4_007.fsa	638.438	6	24
B, 737	GM1198_B02_300R4_007.fsa	638.854	6	19
B, 738	GM1198_B02_300R4_007.fsa	639.792	7	32
B, 739	GM1198_B02_300R4_007.fsa	640.208	9	47
B, 740	GM1198_B02_300R4_007.fsa	642.188	12	52
B, 741	GM1198_B02_300R4_007.fsa	644.062	10	28
B, 742	GM1198_B02_300R4_007.fsa	644.792	6	26
B, 743	GM1198_B02_300R4_007.fsa	645.521	10	43
B, 744	GM1198_B02_300R4_007.fsa	646.146	8	17
B, 745	GM1198_B02_300R4_007.fsa	646.771	11	48
B, 746	GM1198_B02_300R4_007.fsa	647.5	13	56
B, 747	GM1198_B02_300R4_007.fsa	648.542	11	34
B, 748	GM1198_B02_300R4_007.fsa	649.375	10	34
B, 749	GM1198_B02_300R4_007.fsa	650.104	11	53
B, 750	GM1198_B02_300R4_007.fsa	650.729	11	51
B, 751	GM1198_B02_300R4_007.fsa	652.396	8	25
B, 752	GM1198_B02_300R4_007.fsa	653.021	7	22
B, 753	GM1198_B02_300R4_007.fsa	654.167	9	24
B, 754	GM1198_B02_300R4_007.fsa	654.896	6	26
B, 755	GM1198_B02_300R4_007.fsa	655.729	7	17
B, 756	GM1198_B02_300R4_007.fsa	656.667	6	18
B, 757	GM1198_B02_300R4_007.fsa	657.5	10	28
B, 758	GM1198_B02_300R4_007.fsa	658.021	9	31
B, 759	GM1198_B02_300R4_007.fsa	658.854	13	43
B, 760	GM1198_B02_300R4_007.fsa	660.104	8	32
B, 761	GM1198_B02_300R4_007.fsa	660.521	9	34
B, 762	GM1198_B02_300R4_007.fsa	661.354	11	33
B, 763	GM1198_B02_300R4_007.fsa	662.917	11	30
B, 764	GM1198_B02_300R4_007.fsa	663.438	14	31
B, 765	GM1198_B02_300R4_007.fsa	665.104	15	52
B, 766	GM1198_B02_300R4_007.fsa	665.625	14	51
B, 767	GM1198_B02_300R4_007.fsa	666.25	8	21
B, 768	GM1198_B02_300R4_007.fsa	667.5	16	71
G, 1	GM1198_B02_300R4_007.fsa	459.725	2520	13783
Y, 1	GM1198_B02_300R4_007.fsa	459.634	10633	63705
Y, 2	GM1198_B02_300R4_007.fsa	460.892	6471	34246
R, 1	GM1198_B02_300R4_007.fsa	460.267	2631	16366
O, 1	GM1198_B02_300R4_007.fsa	20	4583	44979
O, 2	GM1198_B02_300R4_007.fsa	40	4205	29477
O, 3	GM1198_B02_300R4_007.fsa	60	8264	42880
O, 4	GM1198_B02_300R4_007.fsa	80	5556	29443
O, 5	GM1198_B02_300R4_007.fsa	100	9069	45269
O, 6	GM1198_B02_300R4_007.fsa	114	10577	51667
O, 7	GM1198_B02_300R4_007.fsa	120	8321	42112
O, 8	GM1198_B02_300R4_007.fsa	140	7241	34207
O, 9	GM1198_B02_300R4_007.fsa	160	7881	38989
O, 10	GM1198_B02_300R4_007.fsa	180	10194	47703
O, 11	GM1198_B02_300R4_007.fsa	200	8060	39176
O, 12	GM1198_B02_300R4_007.fsa	214	8160	40659
O, 13	GM1198_B02_300R4_007.fsa	220	6694	34224
O, 14	GM1198_B02_300R4_007.fsa	240	9542	51737
O, 15	GM1198_B02_300R4_007.fsa	250	4473	25052
O, 16	GM1198_B02_300R4_007.fsa	260	7257	40404
O, 17	GM1198_B02_300R4_007.fsa	280	7539	45835
O, 18	GM1198_B02_300R4_007.fsa	300	7393	46999
O, 19	GM1198_B02_300R4_007.fsa	314	4711	31226
O, 20	GM1198_B02_300R4_007.fsa	320	5133	34864
O, 21	GM1198_B02_300R4_007.fsa	340	6115	44162
O, 22	GM1198_B02_300R4_007.fsa	360	4887	36396
O, 23	GM1198_B02_300R4_007.fsa	380	3437	26778
O, 24	GM1198_B02_300R4_007.fsa	400	4700	38394
O, 25	GM1198_B02_300R4_007.fsa	414	4391	36962
O, 26	GM1198_B02_300R4_007.fsa	420	4170	35180
O, 27	GM1198_B02_300R4_007.fsa	440	5133	44618
O, 28	GM1198_B02_300R4_007.fsa	460	4317	46548
O, 29	GM1198_B02_300R4_007.fsa	480	5164	49049
O, 30	GM1198_B02_300R4_007.fsa	500	2325	22612
O, 31	GM1198_B02_300R4_007.fsa	514	2508	24681
O, 32	GM1198_B02_300R4_007.fsa	520	5576	55544
O, 33	GM1198_B02_300R4_007.fsa	540	4523	45763
O, 34	GM1198_B02_300R4_007.fsa	560	2929	30839
O, 35	GM1198_B02_300R4_007.fsa	580	4468	47038
O, 36	GM1198_B02_300R4_007.fsa	600	2926	30858

[truncated: 30 more sheets: 300R5, 301R1, 301R2, 301R3, 301R4, 301R5, 302R1, 302R2, 302R3, 302R4, 302R5, 259R1, 259R2, 259R4, 259R5, 260R1, 260R2, 260R3, 260R4, 260R5 …]
