# Supplementary material for: Characterization of dFOXO binding sites upstream of the Insulin Receptor P2 promoter across the Drosophila phylogeny
Source: PLoS One. 2017 Dec 4;12(12):e0188357. doi: 10.1371/journal.pone.0188357 (PMC5714339; doi:10.1371/journal.pone.0188357)
Supplement: S1 Data — (ZIP) [file pone.0188357.s001.zip › Data_Sets/S2_Dataset.xlsx]

## Sheet: Index
	Fragment coordinates are -521/-183 relative to the P2 transcription start site
	Sheet	Species	Fragment	strand	protein	nM protein				Sheet	Species	Fragment	strand	protein	nM protein
	54R2	D. melanogaster	m9	Forward	BSA	600				174R1	D. melanogaster	m9	Reverse	BSA	600
	54R3	D. melanogaster	m9	Forward	BSA	600				174R2	D. melanogaster	m9	Reverse	BSA	600
	54R4	D. melanogaster	m9	Forward	BSA	600				174R3	D. melanogaster	m9	Reverse	BSA	600
	54R5	D. melanogaster	m9	Forward	BSA	600				174R4	D. melanogaster	m9	Reverse	BSA	600
	54R6	D. melanogaster	m9	Forward	BSA	600				174R5	D. melanogaster	m9	Reverse	BSA	600
	55R2	D. melanogaster	m9	Forward	dFOXO	600				175R1	D. melanogaster	m9	Reverse	dFOXO	600
	55R3	D. melanogaster	m9	Forward	dFOXO	600				175R2	D. melanogaster	m9	Reverse	dFOXO	600
	55R4	D. melanogaster	m9	Forward	dFOXO	600				175R3	D. melanogaster	m9	Reverse	dFOXO	600
	55R5	D. melanogaster	m9	Forward	dFOXO	600				175R4	D. melanogaster	m9	Reverse	dFOXO	600
	55R6	D. melanogaster	m9	Forward	dFOXO	600				175R5	D. melanogaster	m9	Reverse	dFOXO	600
	56R2	D. melanogaster	m9	Forward	BSA	1200				176R1	D. melanogaster	m9	Reverse	BSA	1200
	56R3	D. melanogaster	m9	Forward	BSA	1200				176R2	D. melanogaster	m9	Reverse	BSA	1200
	56R4	D. melanogaster	m9	Forward	BSA	1200				176R3	D. melanogaster	m9	Reverse	BSA	1200
	56R5	D. melanogaster	m9	Forward	BSA	1200				176R4	D. melanogaster	m9	Reverse	BSA	1200
	56R6	D. melanogaster	m9	Forward	BSA	1200				176R5	D. melanogaster	m9	Reverse	BSA	1200
	57R2	D. melanogaster	m9	Forward	dFOXO	1200				177R1	D. melanogaster	m9	Reverse	dFOXO	1200
	57R3	D. melanogaster	m9	Forward	dFOXO	1200				177R2	D. melanogaster	m9	Reverse	dFOXO	1200
	57R4	D. melanogaster	m9	Forward	dFOXO	1200				177R3	D. melanogaster	m9	Reverse	dFOXO	1200
	57R5	D. melanogaster	m9	Forward	dFOXO	1200				177R4	D. melanogaster	m9	Reverse	dFOXO	1200
	57R6	D. melanogaster	m9	Forward	dFOXO	1200				177R5	D. melanogaster	m9	Reverse	dFOXO	1200
	NOTE
	The first column of the remaining sheets indicates that dyes B and O label respectively the fragments generated by DNase I and the standard 600 LIZ fragments in the electropherograms and in the outputs. To inspect electropherograms with Peak Scanner (Applied Biosystems), the minimum peak heights were set to only provide outputs for dyes B and O . The spurious peaks corresponding to other dyes (G,…

## Sheet: 54R2
Dye/Sample Peak	Sample File Name	Size	Height	Area in Point
B, 1	GM808_A06_54R2_024.fsa	55.7217	1091	4830
B, 2	GM808_A06_54R2_024.fsa	56.8853	1706	8999
B, 3	GM808_A06_54R2_024.fsa	57.7242	603	2911
B, 4	GM808_A06_54R2_024.fsa	58.8678	2843	14711
B, 5	GM808_A06_54R2_024.fsa	60.3259	3816	19909
B, 6	GM808_A06_54R2_024.fsa	61.7346	252	969
B, 7	GM808_A06_54R2_024.fsa	62.9227	43	173
B, 8	GM808_A06_54R2_024.fsa	64.3219	77	269
B, 9	GM808_A06_54R2_024.fsa	65.609	295	1387
B, 10	GM808_A06_54R2_024.fsa	66.785	297	1289
B, 11	GM808_A06_54R2_024.fsa	67.8509	190	949
B, 12	GM808_A06_54R2_024.fsa	68.7015	507	2703
B, 13	GM808_A06_54R2_024.fsa	69.8679	1339	6920
B, 14	GM808_A06_54R2_024.fsa	71.1363	721	3594
B, 15	GM808_A06_54R2_024.fsa	72.6107	678	3537
B, 16	GM808_A06_54R2_024.fsa	73.6603	238	1165
B, 17	GM808_A06_54R2_024.fsa	75.0204	203	1116
B, 18	GM808_A06_54R2_024.fsa	76.1674	3414	18060
B, 19	GM808_A06_54R2_024.fsa	77.4147	264	1326
B, 20	GM808_A06_54R2_024.fsa	78.6579	222	898
B, 21	GM808_A06_54R2_024.fsa	79.7938	171	650
B, 22	GM808_A06_54R2_024.fsa	80.817	196	929
B, 23	GM808_A06_54R2_024.fsa	81.7347	2318	12550
B, 24	GM808_A06_54R2_024.fsa	82.6511	571	3272
B, 25	GM808_A06_54R2_024.fsa	83.4645	256	1225
B, 26	GM808_A06_54R2_024.fsa	84.3783	48	140
B, 27	GM808_A06_54R2_024.fsa	85.3919	101	376
B, 28	GM808_A06_54R2_024.fsa	86.3027	299	1382
B, 29	GM808_A06_54R2_024.fsa	87.4141	16	60
B, 30	GM808_A06_54R2_024.fsa	88.3219	726	3410
B, 31	GM808_A06_54R2_024.fsa	89.4295	391	1718
B, 32	GM808_A06_54R2_024.fsa	90.7359	2236	11614
B, 33	GM808_A06_54R2_024.fsa	91.5385	694	4020
B, 34	GM808_A06_54R2_024.fsa	92.44	659	3568
B, 35	GM808_A06_54R2_024.fsa	93.2403	521	2580
B, 36	GM808_A06_54R2_024.fsa	94.4387	1556	7674
B, 37	GM808_A06_54R2_024.fsa	95.7343	96	392
B, 38	GM808_A06_54R2_024.fsa	96.9278	293	1350
B, 39	GM808_A06_54R2_024.fsa	98.0197	195	907
B, 40	GM808_A06_54R2_024.fsa	99.1097	159	674
B, 41	GM808_A06_54R2_024.fsa	100.202	108	410
B, 42	GM808_A06_54R2_024.fsa	101.311	206	860
B, 43	GM808_A06_54R2_024.fsa	102.317	476	2216
B, 44	GM808_A06_54R2_024.fsa	103.42	651	3016
B, 45	GM808_A06_54R2_024.fsa	104.42	523	2499
B, 46	GM808_A06_54R2_024.fsa	105.318	175	778
B, 47	GM808_A06_54R2_024.fsa	106.314	72	263
B, 48	GM808_A06_54R2_024.fsa	107.506	1209	5922
B, 49	GM808_A06_54R2_024.fsa	108.497	401	1803
B, 50	GM808_A06_54R2_024.fsa	109.485	92	324
B, 51	GM808_A06_54R2_024.fsa	110.569	815	3963
B, 52	GM808_A06_54R2_024.fsa	111.65	1868	9417
B, 53	GM808_A06_54R2_024.fsa	112.925	128	579
B, 54	GM808_A06_54R2_024.fsa	114	2625	13267
B, 55	GM808_A06_54R2_024.fsa	115.054	1075	5644
B, 56	GM808_A06_54R2_024.fsa	115.914	174	778
B, 57	GM808_A06_54R2_024.fsa	116.773	30	112
B, 58	GM808_A06_54R2_024.fsa	117.915	116	501
B, 59	GM808_A06_54R2_024.fsa	118.864	1189	5995
B, 60	GM808_A06_54R2_024.fsa	119.906	170	782
B, 61	GM808_A06_54R2_024.fsa	121.037	127	514
B, 62	GM808_A06_54R2_024.fsa	122.168	234	956
B, 63	GM808_A06_54R2_024.fsa	123.205	385	1542
B, 64	GM808_A06_54R2_024.fsa	124.147	1355	6038
B, 65	GM808_A06_54R2_024.fsa	125.184	378	1437
B, 66	GM808_A06_54R2_024.fsa	125.939	228	815
B, 67	GM808_A06_54R2_024.fsa	126.976	2530	11892
B, 68	GM808_A06_54R2_024.fsa	128.013	694	2893
B, 69	GM808_A06_54R2_024.fsa	128.957	2304	10546
B, 70	GM808_A06_54R2_024.fsa	129.711	320	1289
B, 71	GM808_A06_54R2_024.fsa	130.56	1600	7156
B, 72	GM808_A06_54R2_024.fsa	131.41	107	305
B, 73	GM808_A06_54R2_024.fsa	132.636	288	1207
B, 74	GM808_A06_54R2_024.fsa	133.769	1723	8079
B, 75	GM808_A06_54R2_024.fsa	134.901	531	2242
B, 76	GM808_A06_54R2_024.fsa	135.94	1585	7525
B, 77	GM808_A06_54R2_024.fsa	136.884	627	2795
B, 78	GM808_A06_54R2_024.fsa	138.111	1432	6852
B, 79	GM808_A06_54R2_024.fsa	138.961	905	4594
B, 80	GM808_A06_54R2_024.fsa	139.906	2880	14306
B, 81	GM808_A06_54R2_024.fsa	140.578	53	225
B, 82	GM808_A06_54R2_024.fsa	141.636	5411	26789
B, 83	GM808_A06_54R2_024.fsa	142.791	115	330
B, 84	GM808_A06_54R2_024.fsa	143.85	1342	6306
B, 85	GM808_A06_54R2_024.fsa	144.908	336	1556
B, 86	GM808_A06_54R2_024.fsa	145.774	2962	14385
B, 87	GM808_A06_54R2_024.fsa	146.928	326	1271
B, 88	GM808_A06_54R2_024.fsa	147.89	182	685
B, 89	GM808_A06_54R2_024.fsa	149.044	148	653
B, 90	GM808_A06_54R2_024.fsa	150.198	893	4037
B, 91	GM808_A06_54R2_024.fsa	151.256	702	3175
B, 92	GM808_A06_54R2_024.fsa	152.313	303	1334
B, 93	GM808_A06_54R2_024.fsa	153.563	637	2753
B, 94	GM808_A06_54R2_024.fsa	154.716	309	1197
B, 95	GM808_A06_54R2_024.fsa	155.581	827	3649
B, 96	GM808_A06_54R2_024.fsa	156.542	361	1376
B, 97	GM808_A06_54R2_024.fsa	157.502	407	1611
B, 98	GM808_A06_54R2_024.fsa	158.367	337	1248
B, 99	GM808_A06_54R2_024.fsa	159.232	184	595
B, 100	GM808_A06_54R2_024.fsa	160.284	280	1105
B, 101	GM808_A06_54R2_024.fsa	161.134	273	1124
B, 102	GM808_A06_54R2_024.fsa	162.362	89	320
B, 103	GM808_A06_54R2_024.fsa	163.4	198	756
B, 104	GM808_A06_54R2_024.fsa	164.438	232	896
B, 105	GM808_A06_54R2_024.fsa	165.474	291	1210
B, 106	GM808_A06_54R2_024.fsa	166.604	1008	4695
B, 107	GM808_A06_54R2_024.fsa	167.639	428	1842
B, 108	GM808_A06_54R2_024.fsa	168.862	961	4080
B, 109	GM808_A06_54R2_024.fsa	169.895	1258	5666
B, 110	GM808_A06_54R2_024.fsa	170.74	509	2178
B, 111	GM808_A06_54R2_024.fsa	171.865	975	4196
B, 112	GM808_A06_54R2_024.fsa	172.897	2915	13555
B, 113	GM808_A06_54R2_024.fsa	173.927	434	1731
B, 114	GM808_A06_54R2_024.fsa	175.144	763	3340
B, 115	GM808_A06_54R2_024.fsa	176.172	323	1235
B, 116	GM808_A06_54R2_024.fsa	177.2	652	2831
B, 117	GM808_A06_54R2_024.fsa	178.321	1132	5245
B, 118	GM808_A06_54R2_024.fsa	179.254	1253	5887
B, 119	GM808_A06_54R2_024.fsa	180.094	282	1234
B, 120	GM808_A06_54R2_024.fsa	180.845	625	2807
B, 121	GM808_A06_54R2_024.fsa	181.972	633	2743
B, 122	GM808_A06_54R2_024.fsa	183.098	1159	5131
B, 123	GM808_A06_54R2_024.fsa	184.224	3171	14524
B, 124	GM808_A06_54R2_024.fsa	185.442	213	748
B, 125	GM808_A06_54R2_024.fsa	186.472	1433	6389
B, 126	GM808_A06_54R2_024.fsa	187.596	547	2209
B, 127	GM808_A06_54R2_024.fsa	188.531	363	1437
B, 128	GM808_A06_54R2_024.fsa	189.56	6604	31453
B, 129	GM808_A06_54R2_024.fsa	190.588	1556	7212
B, 130	GM808_A06_54R2_024.fsa	191.709	225	1027
B, 131	GM808_A06_54R2_024.fsa	192.549	2852	13678
B, 132	GM808_A06_54R2_024.fsa	193.668	2504	11642
B, 133	GM808_A06_54R2_024.fsa	194.601	139	502
B, 134	GM808_A06_54R2_024.fsa	195.812	119	458
B, 135	GM808_A06_54R2_024.fsa	196.93	298	1129
B, 136	GM808_A06_54R2_024.fsa	197.954	1093	4873
B, 137	GM808_A06_54R2_024.fsa	198.977	682	2996
B, 138	GM808_A06_54R2_024.fsa	199.814	767	3677
B, 139	GM808_A06_54R2_024.fsa	201.015	270	1277
B, 140	GM808_A06_54R2_024.fsa	201.846	3576	18077
B, 141	GM808_A06_54R2_024.fsa	202.86	1503	7811
B, 142	GM808_A06_54R2_024.fsa	204.059	331	1452
B, 143	GM808_A06_54R2_024.fsa	204.981	157	640
B, 144	GM808_A06_54R2_024.fsa	206.087	1398	6299
B, 145	GM808_A06_54R2_024.fsa	207.1	146	594
B, 146	GM808_A06_54R2_024.fsa	207.929	2958	14476
B, 147	GM808_A06_54R2_024.fsa	209.034	1847	9119
B, 148	GM808_A06_54R2_024.fsa	210.23	697	3280
B, 149	GM808_A06_54R2_024.fsa	211.242	403	2014
B, 150	GM808_A06_54R2_024.fsa	212.161	3889	19438
B, 151	GM808_A06_54R2_024.fsa	213.265	1477	8199
B, 152	GM808_A06_54R2_024.fsa	214.37	464	2250
B, 153	GM808_A06_54R2_024.fsa	215.478	192	683
B, 154	GM808_A06_54R2_024.fsa	216.402	2358	11579
B, 155	GM808_A06_54R2_024.fsa	217.417	3886	20378
B, 156	GM808_A06_54R2_024.fsa	218.525	424	2678
B, 157	GM808_A06_54R2_024.fsa	219.447	337	1280
B, 158	GM808_A06_54R2_024.fsa	220.364	1020	4638
B, 159	GM808_A06_54R2_024.fsa	221.454	649	2901
B, 160	GM808_A06_54R2_024.fsa	222.363	86	274
B, 161	GM808_A06_54R2_024.fsa	223.545	1422	7028
B, 162	GM808_A06_54R2_024.fsa	224.545	212	1049
B, 163	GM808_A06_54R2_024.fsa	225.454	685	3095
B, 164	GM808_A06_54R2_024.fsa	226.544	2025	10388
B, 165	GM808_A06_54R2_024.fsa	227.363	205	1139
B, 166	GM808_A06_54R2_024.fsa	228.544	1045	5234
B, 167	GM808_A06_54R2_024.fsa	229.635	374	1970
B, 168	GM808_A06_54R2_024.fsa	230.544	589	2974
B, 169	GM808_A06_54R2_024.fsa	231.726	577	2808
B, 170	GM808_A06_54R2_024.fsa	232.544	53	164
B, 171	GM808_A06_54R2_024.fsa	233.726	108	422
B, 172	GM808_A06_54R2_024.fsa	234.726	127	592
B, 173	GM808_A06_54R2_024.fsa	235.635	181	857
B, 174	GM808_A06_54R2_024.fsa	236.817	196	998
B, 175	GM808_A06_54R2_024.fsa	237.636	2043	11964
B, 176	GM808_A06_54R2_024.fsa	238.636	406	2764
B, 177	GM808_A06_54R2_024.fsa	239.636	420	2304
B, 178	GM808_A06_54R2_024.fsa	240.931	56	234
B, 179	GM808_A06_54R2_024.fsa	242.047	2821	16752
B, 180	GM808_A06_54R2_024.fsa	243.161	489	3206
B, 181	GM808_A06_54R2_024.fsa	244.274	81	337
B, 182	GM808_A06_54R2_024.fsa	245.293	498	2645
B, 183	GM808_A06_54R2_024.fsa	246.31	147	673
B, 184	GM808_A06_54R2_024.fsa	247.327	187	859
B, 185	GM808_A06_54R2_024.fsa	248.341	946	5538
B, 186	GM808_A06_54R2_024.fsa	249.355	248	1376
B, 187	GM808_A06_54R2_024.fsa	250.449	342	1554
B, 188	GM808_A06_54R2_024.fsa	251.527	2101	12204
B, 189	GM808_A06_54R2_024.fsa	252.513	1652	10214
B, 190	GM808_A06_54R2_024.fsa	253.677	51	135
B, 191	GM808_A06_54R2_024.fsa	254.481	1738	10240
B, 192	GM808_A06_54R2_024.fsa	255.464	970	5742
B, 193	GM808_A06_54R2_024.fsa	256.444	2	4
B, 194	GM808_A06_54R2_024.fsa	257.335	244	1172
B, 195	GM808_A06_54R2_024.fsa	258.402	98	508
B, 196	GM808_A06_54R2_024.fsa	259.29	738	4574
B, 197	GM808_A06_54R2_024.fsa	260.271	760	4624
B, 198	GM808_A06_54R2_024.fsa	261.447	21	65
B, 199	GM808_A06_54R2_024.fsa	262.531	114	633
B, 200	GM808_A06_54R2_024.fsa	263.707	1396	8811
B, 201	GM808_A06_54R2_024.fsa	264.702	138	828
B, 202	GM808_A06_54R2_024.fsa	265.606	105	544
B, 203	GM808_A06_54R2_024.fsa	266.692	54	140
B, 204	GM808_A06_54R2_024.fsa	267.687	1901	11762
B, 205	GM808_A06_54R2_024.fsa	268.682	302	1569
B, 206	GM808_A06_54R2_024.fsa	269.587	51	188
B, 207	GM808_A06_54R2_024.fsa	270.492	204	906
B, 208	GM808_A06_54R2_024.fsa	271.578	2050	12276
B, 209	GM808_A06_54R2_024.fsa	272.755	749	3969
B, 210	GM808_A06_54R2_024.fsa	273.841	293	1335
B, 211	GM808_A06_54R2_024.fsa	274.747	272	1244
B, 212	GM808_A06_54R2_024.fsa	275.652	332	1562
B, 213	GM808_A06_54R2_024.fsa	276.739	1321	8042
B, 214	GM808_A06_54R2_024.fsa	277.645	355	1792
B, 215	GM808_A06_54R2_024.fsa	278.732	1049	5890
B, 216	GM808_A06_54R2_024.fsa	279.728	39	123
B, 217	GM808_A06_54R2_024.fsa	280.896	427	2608
B, 218	GM808_A06_54R2_024.fsa	281.881	1239	8199
B, 219	GM808_A06_54R2_024.fsa	282.866	192	1114
B, 220	GM808_A06_54R2_024.fsa	283.94	26	84
B, 221	GM808_A06_54R2_024.fsa	285.014	853	5100
B, 222	GM808_A06_54R2_024.fsa	286.087	873	5491
B, 223	GM808_A06_54R2_024.fsa	287.16	84	450
B, 224	GM808_A06_54R2_024.fsa	288.054	1617	10796
B, 225	GM808_A06_54R2_024.fsa	289.036	710	4624
B, 226	GM808_A06_54R2_024.fsa	289.84	41	184
B, 227	GM808_A06_54R2_024.fsa	291.001	2051	13086
B, 228	GM808_A06_54R2_024.fsa	291.982	100	408
B, 229	GM808_A06_54R2_024.fsa	293.142	701	4188
B, 230	GM808_A06_54R2_024.fsa	294.212	302	1596
B, 231	GM808_A06_54R2_024.fsa	295.37	338	1613
B, 232	GM808_A06_54R2_024.fsa	296.351	445	2684
B, 233	GM808_A06_54R2_024.fsa	297.241	1122	7227
B, 234	GM808_A06_54R2_024.fsa	298.22	469	2644
B, 235	GM808_A06_54R2_024.fsa	299.11	279	1429
B, 236	GM808_A06_54R2_024.fsa	300.176	644	3553
B, 237	GM808_A06_54R2_024.fsa	301.058	20	44
B, 238	GM808_A06_54R2_024.fsa	302.119	66	309
B, 239	GM808_A06_54R2_024.fsa	303.27	374	2065
B, 240	GM808_A06_54R2_024.fsa	304.245	80	339
B, 241	GM808_A06_54R2_024.fsa	305.133	208	1268
B, 242	GM808_A06_54R2_024.fsa	306.29	1620	11114
B, 243	GM808_A06_54R2_024.fsa	307.271	97	465
B, 244	GM808_A06_54R2_024.fsa	308.431	158	925
B, 245	GM808_A06_54R2_024.fsa	309.505	2088	15362
B, 246	GM808_A06_54R2_024.fsa	310.491	324	2174
B, 247	GM808_A06_54R2_024.fsa	311.568	45	204
B, 248	GM808_A06_54R2_024.fsa	312.648	127	635
B, 249	GM808_A06_54R2_024.fsa	313.729	96	447
B, 250	GM808_A06_54R2_024.fsa	314.738	64	254
B, 251	GM808_A06_54R2_024.fsa	315.752	320	2001
B, 252	GM808_A06_54R2_024.fsa	316.767	312	1878
B, 253	GM808_A06_54R2_024.fsa	317.875	149	897
B, 254	GM808_A06_54R2_024.fsa	318.799	924	6733
B, 255	GM808_A06_54R2_024.fsa	319.908	316	2049
B, 256	GM808_A06_54R2_024.fsa	320.723	73	333
B, 257	GM808_A06_54R2_024.fsa	321.985	260	1583
B, 258	GM808_A06_54R2_024.fsa	323.156	20	77
B, 259	GM808_A06_54R2_024.fsa	323.966	85	454
B, 260	GM808_A06_54R2_024.fsa	325.044	24	70
B, 261	GM808_A06_54R2_024.fsa	325.942	259	1835
B, 262	GM808_A06_54R2_024.fsa	326.928	1244	9191
B, 263	GM808_A06_54R2_024.fsa	328.003	62	338
B, 264	GM808_A06_54R2_024.fsa	329.076	108	616
B, 265	GM808_A06_54R2_024.fsa	330.059	34	96
B, 266	GM808_A06_54R2_024.fsa	331.04	165	1214
B, 267	GM808_A06_54R2_024.fsa	332.021	1202	8965
B, 268	GM808_A06_54R2_024.fsa	333.178	6	23
B, 269	GM808_A06_54R2_024.fsa	334.245	134	884
B, 270	GM808_A06_54R2_024.fsa	335.221	281	2024
B, 271	GM808_A06_54R2_024.fsa	336.374	3	5
B, 272	GM808_A06_54R2_024.fsa	337.171	142	781
B, 273	GM808_A06_54R2_024.fsa	338.233	484	3357
B, 274	GM808_A06_54R2_024.fsa	339.294	274	1836
B, 275	GM808_A06_54R2_024.fsa	340.269	268	1564
B, 276	GM808_A06_54R2_024.fsa	341.345	126	595
B, 277	GM808_A06_54R2_024.fsa	342.332	99	454
B, 278	GM808_A06_54R2_024.fsa	343.498	37	141
B, 279	GM808_A06_54R2_024.fsa	344.484	91	494
B, 280	GM808_A06_54R2_024.fsa	345.381	170	1064
B, 281	GM808_A06_54R2_024.fsa	347.265	419	3288
B, 282	GM808_A06_54R2_024.fsa	348.251	90	536
B, 283	GM808_A06_54R2_024.fsa	349.327	23	82
B, 284	GM808_A06_54R2_024.fsa	350.583	15	44
B, 285	GM808_A06_54R2_024.fsa	351.48	87	461
B, 286	GM808_A06_54R2_024.fsa	352.646	49	227
B, 287	GM808_A06_54R2_024.fsa	353.543	166	1086
B, 288	GM808_A06_54R2_024.fsa	354.529	118	755
B, 289	GM808_A06_54R2_024.fsa	355.426	48	215
B, 290	GM808_A06_54R2_024.fsa	356.413	293	1962
B, 291	GM808_A06_54R2_024.fsa	357.489	29	78
B, 292	GM808_A06_54R2_024.fsa	358.565	13	32
B, 293	GM808_A06_54R2_024.fsa	359.552	635	4674
B, 294	GM808_A06_54R2_024.fsa	360.535	135	1021
B, 295	GM808_A06_54R2_024.fsa	361.427	215	1645
B, 296	GM808_A06_54R2_024.fsa	362.587	303	2110
B, 297	GM808_A06_54R2_024.fsa	363.568	6	8
B, 298	GM808_A06_54R2_024.fsa	364.103	2	2
B, 299	GM808_A06_54R2_024.fsa	364.46	2	2
B, 300	GM808_A06_54R2_024.fsa	365.71	1163	9087
B, 301	GM808_A06_54R2_024.fsa	366.691	43	228
B, 302	GM808_A06_54R2_024.fsa	367.584	551	4429
B, 303	GM808_A06_54R2_024.fsa	369.459	373	2564
B, 304	GM808_A06_54R2_024.fsa	370.619	57	254
B, 305	GM808_A06_54R2_024.fsa	371.602	17	82
B, 306	GM808_A06_54R2_024.fsa	372.763	6	7
B, 307	GM808_A06_54R2_024.fsa	373.745	521	4294
B, 308	GM808_A06_54R2_024.fsa	374.638	177	1427
B, 309	GM808_A06_54R2_024.fsa	375.711	479	3705
B, 310	GM808_A06_54R2_024.fsa	376.783	26	87
B, 311	GM808_A06_54R2_024.fsa	377.766	129	764
B, 312	GM808_A06_54R2_024.fsa	379.821	222	1859
B, 313	GM808_A06_54R2_024.fsa	381.803	1208	11330
B, 314	GM808_A06_54R2_024.fsa	382.795	96	599
B, 315	GM808_A06_54R2_024.fsa	383.966	3	5
B, 316	GM808_A06_54R2_024.fsa	385.048	198	1441
B, 317	GM808_A06_54R2_024.fsa	386.039	6	11
B, 318	GM808_A06_54R2_024.fsa	387.121	629	5255
B, 319	GM808_A06_54R2_024.fsa	388.202	14	41
B, 320	GM808_A06_54R2_024.fsa	389.283	63	380
B, 321	GM808_A06_54R2_024.fsa	391.085	179	1469
B, 322	GM808_A06_54R2_024.fsa	392.166	92	633
B, 323	GM808_A06_54R2_024.fsa	393.157	94	565
B, 324	GM808_A06_54R2_024.fsa	394.237	38	226
B, 325	GM808_A06_54R2_024.fsa	395.228	51	285
B, 326	GM808_A06_54R2_024.fsa	396.219	5	16
B, 327	GM808_A06_54R2_024.fsa	398.019	299	3123
B, 328	GM808_A06_54R2_024.fsa	399.01	603	5403
B, 329	GM808_A06_54R2_024.fsa	401.954	1633	14486
B, 330	GM808_A06_54R2_024.fsa	403.11	29	83
B, 331	GM808_A06_54R2_024.fsa	404.267	399	3103
B, 332	GM808_A06_54R2_024.fsa	405.246	49	211
B, 333	GM808_A06_54R2_024.fsa	406.048	107	651
O, 1	GM808_A06_54R2_024.fsa	20	6301	61833
O, 2	GM808_A06_54R2_024.fsa	40	5467	39617
O, 3	GM808_A06_54R2_024.fsa	60	9389	56243
O, 4	GM808_A06_54R2_024.fsa	80	6200	37131
O, 5	GM808_A06_54R2_024.fsa	100	9762	54704
O, 6	GM808_A06_54R2_024.fsa	114	11029	61100
O, 7	GM808_A06_54R2_024.fsa	120	8720	48782
O, 8	GM808_A06_54R2_024.fsa	140	7549	38869
O, 9	GM808_A06_54R2_024.fsa	160	8302	43101
O, 10	GM808_A06_54R2_024.fsa	180	10166	50919
O, 11	GM808_A06_54R2_024.fsa	200	8242	41082
O, 12	GM808_A06_54R2_024.fsa	214	8237	42405
O, 13	GM808_A06_54R2_024.fsa	220	6603	35239
O, 14	GM808_A06_54R2_024.fsa	240	9389	52589
O, 15	GM808_A06_54R2_024.fsa	250	4182	24752
O, 16	GM808_A06_54R2_024.fsa	260	6605	40221
O, 17	GM808_A06_54R2_024.fsa	280	7144	45124
O, 18	GM808_A06_54R2_024.fsa	300	6856	46874
O, 19	GM808_A06_54R2_024.fsa	314	4346	31391
O, 20	GM808_A06_54R2_024.fsa	320	4775	35262
O, 21	GM808_A06_54R2_024.fsa	340	5969	46951
O, 22	GM808_A06_54R2_024.fsa	360	4896	40583
O, 23	GM808_A06_54R2_024.fsa	380	3513	30544
O, 24	GM808_A06_54R2_024.fsa	400	4871	44088
O, 25	GM808_A06_54R2_024.fsa	414	4575	43165
O, 26	GM808_A06_54R2_024.fsa	420	4368	41137
O, 27	GM808_A06_54R2_024.fsa	440	5200	51192
O, 28	GM808_A06_54R2_024.fsa	460	5404	54722
O, 29	GM808_A06_54R2_024.fsa	480	5407	56722
O, 30	GM808_A06_54R2_024.fsa	500	2472	26191
O, 31	GM808_A06_54R2_024.fsa	514	2719	29268
O, 32	GM808_A06_54R2_024.fsa	520	5818	64713
O, 33	GM808_A06_54R2_024.fsa	540	4803	53977
O, 34	GM808_A06_54R2_024.fsa	560	3031	34674
O, 35	GM808_A06_54R2_024.fsa	580	4720	53757
O, 36	GM808_A06_54R2_024.fsa	600	3027	35144

## Sheet: 54R3
Dye/Sample Peak	Sample File Name	Size	Height	Area in Point
B, 1	GM808_A07_54R3_032.fsa	55.7349	1207	5366
B, 2	GM808_A07_54R3_032.fsa	57.0007	1956	9282
B, 3	GM808_A07_54R3_032.fsa	57.8364	690	3400
B, 4	GM808_A07_54R3_032.fsa	58.872	3244	15604
B, 5	GM808_A07_54R3_032.fsa	60.4292	4193	20699
B, 6	GM808_A07_54R3_032.fsa	61.7137	292	1069
B, 7	GM808_A07_54R3_032.fsa	62.8867	54	181
B, 8	GM808_A07_54R3_032.fsa	64.2678	88	339
B, 9	GM808_A07_54R3_032.fsa	65.5375	337	1534
B, 10	GM808_A07_54R3_032.fsa	66.6971	349	1477
B, 11	GM808_A07_54R3_032.fsa	67.8527	234	1201
B, 12	GM808_A07_54R3_032.fsa	68.586	567	2879
B, 13	GM808_A07_54R3_032.fsa	69.8393	1488	7403
B, 14	GM808_A07_54R3_032.fsa	70.9839	793	3953
B, 15	GM808_A07_54R3_032.fsa	72.435	737	3638
B, 16	GM808_A07_54R3_032.fsa	73.5707	274	1297
B, 17	GM808_A07_54R3_032.fsa	74.9078	212	1005
B, 18	GM808_A07_54R3_032.fsa	76.1372	3599	18761
B, 19	GM808_A07_54R3_032.fsa	77.362	262	1325
B, 20	GM808_A07_54R3_032.fsa	78.5822	242	986
B, 21	GM808_A07_54R3_032.fsa	79.7978	196	843
B, 22	GM808_A07_54R3_032.fsa	80.704	230	1050
B, 23	GM808_A07_54R3_032.fsa	81.7083	2447	12756
B, 24	GM808_A07_54R3_032.fsa	82.6108	617	3086
B, 25	GM808_A07_54R3_032.fsa	83.4119	268	1300
B, 26	GM808_A07_54R3_032.fsa	84.212	49	160
B, 27	GM808_A07_54R3_032.fsa	85.3104	118	457
B, 28	GM808_A07_54R3_032.fsa	86.2076	350	1499
B, 29	GM808_A07_54R3_032.fsa	87.402	20	58
B, 30	GM808_A07_54R3_032.fsa	88.1969	774	3569
B, 31	GM808_A07_54R3_032.fsa	89.2883	424	1885
B, 32	GM808_A07_54R3_032.fsa	90.6745	2387	12037
B, 33	GM808_A07_54R3_032.fsa	91.4652	754	3953
B, 34	GM808_A07_54R3_032.fsa	92.3536	710	3626
B, 35	GM808_A07_54R3_032.fsa	93.1422	554	2727
B, 36	GM808_A07_54R3_032.fsa	94.3233	1677	8028
B, 37	GM808_A07_54R3_032.fsa	95.6002	98	385
B, 38	GM808_A07_54R3_032.fsa	96.8744	311	1389
B, 39	GM808_A07_54R3_032.fsa	98.0484	202	906
B, 40	GM808_A07_54R3_032.fsa	99.1225	173	702
B, 41	GM808_A07_54R3_032.fsa	100.199	111	402
B, 42	GM808_A07_54R3_032.fsa	101.194	237	952
B, 43	GM808_A07_54R3_032.fsa	102.285	510	2282
B, 44	GM808_A07_54R3_032.fsa	103.373	685	3094
B, 45	GM808_A07_54R3_032.fsa	104.458	552	2456
B, 46	GM808_A07_54R3_032.fsa	105.344	197	777
B, 47	GM808_A07_54R3_032.fsa	106.228	79	280
B, 48	GM808_A07_54R3_032.fsa	107.403	1243	6119
B, 49	GM808_A07_54R3_032.fsa	108.478	426	1906
B, 50	GM808_A07_54R3_032.fsa	109.452	98	353
B, 51	GM808_A07_54R3_032.fsa	110.521	893	4173
B, 52	GM808_A07_54R3_032.fsa	111.587	2025	9835
B, 53	GM808_A07_54R3_032.fsa	112.94	157	727
B, 54	GM808_A07_54R3_032.fsa	114	2796	14047
B, 55	GM808_A07_54R3_032.fsa	115.039	1197	6057
B, 56	GM808_A07_54R3_032.fsa	115.886	204	916
B, 57	GM808_A07_54R3_032.fsa	116.731	40	151
B, 58	GM808_A07_54R3_032.fsa	117.856	130	540
B, 59	GM808_A07_54R3_032.fsa	118.883	1287	6279
B, 60	GM808_A07_54R3_032.fsa	119.814	216	1045
B, 61	GM808_A07_54R3_032.fsa	121.015	134	536
B, 62	GM808_A07_54R3_032.fsa	122.121	247	1022
B, 63	GM808_A07_54R3_032.fsa	123.136	419	1659
B, 64	GM808_A07_54R3_032.fsa	124.15	1444	6413
B, 65	GM808_A07_54R3_032.fsa	125.164	394	1428
B, 66	GM808_A07_54R3_032.fsa	125.902	249	868
B, 67	GM808_A07_54R3_032.fsa	126.916	2743	12263
B, 68	GM808_A07_54R3_032.fsa	127.93	749	3074
B, 69	GM808_A07_54R3_032.fsa	128.944	2445	11093
B, 70	GM808_A07_54R3_032.fsa	129.681	339	1329
B, 71	GM808_A07_54R3_032.fsa	130.51	1695	7570
B, 72	GM808_A07_54R3_032.fsa	131.34	115	362
B, 73	GM808_A07_54R3_032.fsa	132.538	303	1278
B, 74	GM808_A07_54R3_032.fsa	133.736	1812	8562
B, 75	GM808_A07_54R3_032.fsa	134.841	596	2529
B, 76	GM808_A07_54R3_032.fsa	135.855	1712	8113
B, 77	GM808_A07_54R3_032.fsa	136.868	663	3125
B, 78	GM808_A07_54R3_032.fsa	138.066	1502	7408
B, 79	GM808_A07_54R3_032.fsa	138.895	936	4789
B, 80	GM808_A07_54R3_032.fsa	139.816	3122	15098
B, 81	GM808_A07_54R3_032.fsa	141.606	5940	28522
B, 82	GM808_A07_54R3_032.fsa	142.739	98	301
B, 83	GM808_A07_54R3_032.fsa	143.777	1454	6858
B, 84	GM808_A07_54R3_032.fsa	144.816	352	1740
B, 85	GM808_A07_54R3_032.fsa	145.76	3185	15304
B, 86	GM808_A07_54R3_032.fsa	146.892	351	1385
B, 87	GM808_A07_54R3_032.fsa	147.836	199	740
B, 88	GM808_A07_54R3_032.fsa	149.062	166	715
B, 89	GM808_A07_54R3_032.fsa	150.1	899	4340
B, 90	GM808_A07_54R3_032.fsa	151.232	754	3518
B, 91	GM808_A07_54R3_032.fsa	152.269	307	1440
B, 92	GM808_A07_54R3_032.fsa	153.59	654	2879
B, 93	GM808_A07_54R3_032.fsa	154.627	330	1209
B, 94	GM808_A07_54R3_032.fsa	155.57	840	3754
B, 95	GM808_A07_54R3_032.fsa	156.513	364	1305
B, 96	GM808_A07_54R3_032.fsa	157.455	426	1605
B, 97	GM808_A07_54R3_032.fsa	158.398	336	1285
B, 98	GM808_A07_54R3_032.fsa	159.152	153	484
B, 99	GM808_A07_54R3_032.fsa	160.185	303	1216
B, 100	GM808_A07_54R3_032.fsa	161.109	278	1137
B, 101	GM808_A07_54R3_032.fsa	162.31	91	387
B, 102	GM808_A07_54R3_032.fsa	163.325	194	845
B, 103	GM808_A07_54R3_032.fsa	164.432	223	992
B, 104	GM808_A07_54R3_032.fsa	165.445	300	1205
B, 105	GM808_A07_54R3_032.fsa	166.55	1044	4834
B, 106	GM808_A07_54R3_032.fsa	167.561	412	1870
B, 107	GM808_A07_54R3_032.fsa	168.848	992	4543
B, 108	GM808_A07_54R3_032.fsa	169.857	1410	6504
B, 109	GM808_A07_54R3_032.fsa	170.775	547	2497
B, 110	GM808_A07_54R3_032.fsa	171.783	1029	4699
B, 111	GM808_A07_54R3_032.fsa	172.881	3100	14957
B, 112	GM808_A07_54R3_032.fsa	173.888	447	1948
B, 113	GM808_A07_54R3_032.fsa	175.076	824	3723
B, 114	GM808_A07_54R3_032.fsa	176.172	363	1446
B, 115	GM808_A07_54R3_032.fsa	177.176	712	3076
B, 116	GM808_A07_54R3_032.fsa	178.179	1239	5669
B, 117	GM808_A07_54R3_032.fsa	179.181	1309	6394
B, 118	GM808_A07_54R3_032.fsa	180	324	1573
B, 119	GM808_A07_54R3_032.fsa	180.827	679	3091
B, 120	GM808_A07_54R3_032.fsa	181.929	689	3046
B, 121	GM808_A07_54R3_032.fsa	183.03	1171	5549
B, 122	GM808_A07_54R3_032.fsa	184.13	3336	16232
B, 123	GM808_A07_54R3_032.fsa	185.321	238	938
B, 124	GM808_A07_54R3_032.fsa	186.42	1520	7230
B, 125	GM808_A07_54R3_032.fsa	187.518	611	2629
B, 126	GM808_A07_54R3_032.fsa	188.432	449	1852
B, 127	GM808_A07_54R3_032.fsa	189.529	7056	34937
B, 128	GM808_A07_54R3_032.fsa	190.534	1719	8362
B, 129	GM808_A07_54R3_032.fsa	191.629	244	1225
B, 130	GM808_A07_54R3_032.fsa	192.541	3016	15265
B, 131	GM808_A07_54R3_032.fsa	193.635	2659	13014
B, 132	GM808_A07_54R3_032.fsa	194.545	174	638
B, 133	GM808_A07_54R3_032.fsa	195.638	122	560
B, 134	GM808_A07_54R3_032.fsa	196.911	321	1357
B, 135	GM808_A07_54R3_032.fsa	197.911	1157	5304
B, 136	GM808_A07_54R3_032.fsa	198.911	704	3223
B, 137	GM808_A07_54R3_032.fsa	199.819	873	4148
B, 138	GM808_A07_54R3_032.fsa	200.986	272	1522
B, 139	GM808_A07_54R3_032.fsa	201.704	3958	20231
B, 140	GM808_A07_54R3_032.fsa	202.78	1542	8260
B, 141	GM808_A07_54R3_032.fsa	203.946	342	1491
B, 142	GM808_A07_54R3_032.fsa	204.843	157	654
B, 143	GM808_A07_54R3_032.fsa	206.01	1575	7570
B, 144	GM808_A07_54R3_032.fsa	207.087	185	879
B, 145	GM808_A07_54R3_032.fsa	207.894	3343	16872
B, 146	GM808_A07_54R3_032.fsa	208.971	2073	10638
B, 147	GM808_A07_54R3_032.fsa	210.049	831	3946
B, 148	GM808_A07_54R3_032.fsa	211.216	477	2411
B, 149	GM808_A07_54R3_032.fsa	212.114	4264	22034
B, 150	GM808_A07_54R3_032.fsa	213.102	1680	9057
B, 151	GM808_A07_54R3_032.fsa	214.273	567	2728
B, 152	GM808_A07_54R3_032.fsa	215.456	216	852
B, 153	GM808_A07_54R3_032.fsa	216.274	2539	12927
B, 154	GM808_A07_54R3_032.fsa	217.365	4311	22732
B, 155	GM808_A07_54R3_032.fsa	218.547	557	2950
B, 156	GM808_A07_54R3_032.fsa	219.455	383	1479
B, 157	GM808_A07_54R3_032.fsa	220.355	1126	5236
B, 158	GM808_A07_54R3_032.fsa	221.418	727	3321
B, 159	GM808_A07_54R3_032.fsa	222.304	128	443
B, 160	GM808_A07_54R3_032.fsa	223.456	1527	7445
B, 161	GM808_A07_54R3_032.fsa	224.518	227	946
B, 162	GM808_A07_54R3_032.fsa	225.404	700	3123
B, 163	GM808_A07_54R3_032.fsa	226.466	2156	11357
B, 164	GM808_A07_54R3_032.fsa	227.352	213	943
B, 165	GM808_A07_54R3_032.fsa	228.502	1133	5798
B, 166	GM808_A07_54R3_032.fsa	229.564	398	2233
B, 167	GM808_A07_54R3_032.fsa	230.538	646	3244
B, 168	GM808_A07_54R3_032.fsa	231.688	617	3203
B, 169	GM808_A07_54R3_032.fsa	232.484	59	204
B, 170	GM808_A07_54R3_032.fsa	233.634	104	445
B, 171	GM808_A07_54R3_032.fsa	234.695	140	649
B, 172	GM808_A07_54R3_032.fsa	235.58	229	1055
B, 173	GM808_A07_54R3_032.fsa	236.729	220	1256
B, 174	GM808_A07_54R3_032.fsa	237.613	2198	13137
B, 175	GM808_A07_54R3_032.fsa	238.586	486	3318
B, 176	GM808_A07_54R3_032.fsa	239.558	460	2520
B, 177	GM808_A07_54R3_032.fsa	240.823	55	240
B, 178	GM808_A07_54R3_032.fsa	242.011	3044	18367
B, 179	GM808_A07_54R3_032.fsa	243.105	556	3903
B, 180	GM808_A07_54R3_032.fsa	244.198	83	371
B, 181	GM808_A07_54R3_032.fsa	245.289	550	3022
B, 182	GM808_A07_54R3_032.fsa	246.197	156	913
B, 183	GM808_A07_54R3_032.fsa	247.286	184	885
B, 184	GM808_A07_54R3_032.fsa	248.282	1036	5920
B, 185	GM808_A07_54R3_032.fsa	249.368	273	1623
B, 186	GM808_A07_54R3_032.fsa	250.526	367	1703
B, 187	GM808_A07_54R3_032.fsa	251.49	2267	13683
B, 188	GM808_A07_54R3_032.fsa	252.539	1840	11293
B, 189	GM808_A07_54R3_032.fsa	253.499	22	67
B, 190	GM808_A07_54R3_032.fsa	254.457	1860	11096
B, 191	GM808_A07_54R3_032.fsa	255.501	1082	6363
B, 192	GM808_A07_54R3_032.fsa	256.455	2	4
B, 193	GM808_A07_54R3_032.fsa	257.322	251	1339
B, 194	GM808_A07_54R3_032.fsa	258.447	107	486
B, 195	GM808_A07_54R3_032.fsa	259.224	794	5150
B, 196	GM808_A07_54R3_032.fsa	260.264	823	5191
B, 197	GM808_A07_54R3_032.fsa	261.41	16	32
B, 198	GM808_A07_54R3_032.fsa	262.643	126	657
B, 199	GM808_A07_54R3_032.fsa	263.7	1450	9721
B, 200	GM808_A07_54R3_032.fsa	264.758	127	842
B, 201	GM808_A07_54R3_032.fsa	265.639	117	526
B, 202	GM808_A07_54R3_032.fsa	266.696	53	187
B, 203	GM808_A07_54R3_032.fsa	267.665	1997	12953
B, 204	GM808_A07_54R3_032.fsa	268.634	308	1908
B, 205	GM808_A07_54R3_032.fsa	269.603	59	219
B, 206	GM808_A07_54R3_032.fsa	270.485	207	827
B, 207	GM808_A07_54R3_032.fsa	271.542	2090	13191
B, 208	GM808_A07_54R3_032.fsa	272.775	768	4281
B, 209	GM808_A07_54R3_032.fsa	273.832	316	1383
B, 210	GM808_A07_54R3_032.fsa	274.802	256	1158
B, 211	GM808_A07_54R3_032.fsa	275.683	329	1553
B, 212	GM808_A07_54R3_032.fsa	276.828	1354	8490
B, 213	GM808_A07_54R3_032.fsa	277.621	356	1923
B, 214	GM808_A07_54R3_032.fsa	278.678	1094	6271
B, 215	GM808_A07_54R3_032.fsa	279.736	50	151
B, 216	GM808_A07_54R3_032.fsa	280.871	432	2723
B, 217	GM808_A07_54R3_032.fsa	281.916	1237	8837
B, 218	GM808_A07_54R3_032.fsa	282.874	186	1164
B, 219	GM808_A07_54R3_032.fsa	284.004	32	130
B, 220	GM808_A07_54R3_032.fsa	285.047	901	5713
B, 221	GM808_A07_54R3_032.fsa	286.089	897	5780
B, 222	GM808_A07_54R3_032.fsa	287.13	89	410
B, 223	GM808_A07_54R3_032.fsa	288.084	1681	11997
B, 224	GM808_A07_54R3_032.fsa	289.038	738	4915
B, 225	GM808_A07_54R3_032.fsa	289.904	48	153
B, 226	GM808_A07_54R3_032.fsa	290.942	2132	14336
B, 227	GM808_A07_54R3_032.fsa	292.067	88	330
B, 228	GM808_A07_54R3_032.fsa	293.104	726	4499
B, 229	GM808_A07_54R3_032.fsa	294.227	315	1700
B, 230	GM808_A07_54R3_032.fsa	295.349	316	1592
B, 231	GM808_A07_54R3_032.fsa	296.384	462	2975
B, 232	GM808_A07_54R3_032.fsa	297.245	1188	7832
B, 233	GM808_A07_54R3_032.fsa	298.279	489	2950
B, 234	GM808_A07_54R3_032.fsa	299.054	289	1535
B, 235	GM808_A07_54R3_032.fsa	300.085	662	3927
B, 236	GM808_A07_54R3_032.fsa	301.018	10	20
B, 237	GM808_A07_54R3_032.fsa	302.124	61	285
B, 238	GM808_A07_54R3_032.fsa	303.231	381	2326
B, 239	GM808_A07_54R3_032.fsa	304.256	79	331
B, 240	GM808_A07_54R3_032.fsa	305.197	226	1354
B, 241	GM808_A07_54R3_032.fsa	306.225	1657	12394
B, 242	GM808_A07_54R3_032.fsa	307.255	95	485
B, 243	GM808_A07_54R3_032.fsa	308.373	152	1010
B, 244	GM808_A07_54R3_032.fsa	309.408	2201	17084
B, 245	GM808_A07_54R3_032.fsa	310.444	351	2661
B, 246	GM808_A07_54R3_032.fsa	311.482	46	172
B, 247	GM808_A07_54R3_032.fsa	312.609	136	707
B, 248	GM808_A07_54R3_032.fsa	313.652	91	414
B, 249	GM808_A07_54R3_032.fsa	314.626	43	166
B, 250	GM808_A07_54R3_032.fsa	315.609	312	2078
B, 251	GM808_A07_54R3_032.fsa	316.683	317	2030
B, 252	GM808_A07_54R3_032.fsa	317.848	159	911
B, 253	GM808_A07_54R3_032.fsa	318.744	946	7469
B, 254	GM808_A07_54R3_032.fsa	319.82	324	2200
B, 255	GM808_A07_54R3_032.fsa	320.702	63	322
B, 256	GM808_A07_54R3_032.fsa	321.929	274	1716
B, 257	GM808_A07_54R3_032.fsa	323.067	27	84
B, 258	GM808_A07_54R3_032.fsa	323.941	89	492
B, 259	GM808_A07_54R3_032.fsa	325.859	262	1949
B, 260	GM808_A07_54R3_032.fsa	326.904	1296	10309
B, 261	GM808_A07_54R3_032.fsa	328.033	47	266
B, 262	GM808_A07_54R3_032.fsa	329.074	123	691
B, 263	GM808_A07_54R3_032.fsa	329.941	22	103
B, 264	GM808_A07_54R3_032.fsa	330.979	176	1328
B, 265	GM808_A07_54R3_032.fsa	332.016	1273	10124
B, 266	GM808_A07_54R3_032.fsa	333.051	7	17
B, 267	GM808_A07_54R3_032.fsa	334.257	131	970
B, 268	GM808_A07_54R3_032.fsa	335.289	285	2318
B, 269	GM808_A07_54R3_032.fsa	336.32	9	19
B, 270	GM808_A07_54R3_032.fsa	337.263	159	939
B, 271	GM808_A07_54R3_032.fsa	338.291	501	3862
B, 272	GM808_A07_54R3_032.fsa	339.231	301	2085
B, 273	GM808_A07_54R3_032.fsa	340.259	265	1751
B, 274	GM808_A07_54R3_032.fsa	341.296	113	584
B, 275	GM808_A07_54R3_032.fsa	342.246	89	421
B, 276	GM808_A07_54R3_032.fsa	343.541	19	67
B, 277	GM808_A07_54R3_032.fsa	344.49	76	498
B, 278	GM808_A07_54R3_032.fsa	345.44	152	1055
B, 279	GM808_A07_54R3_032.fsa	347.165	413	3624
B, 280	GM808_A07_54R3_032.fsa	348.373	94	469
B, 281	GM808_A07_54R3_032.fsa	349.321	18	59
B, 282	GM808_A07_54R3_032.fsa	350.442	13	24
B, 283	GM808_A07_54R3_032.fsa	351.562	95	496
B, 284	GM808_A07_54R3_032.fsa	352.596	29	119
B, 285	GM808_A07_54R3_032.fsa	353.544	157	1005
B, 286	GM808_A07_54R3_032.fsa	354.491	114	735
B, 287	GM808_A07_54R3_032.fsa	355.353	26	115
B, 288	GM808_A07_54R3_032.fsa	356.3	285	1988
B, 289	GM808_A07_54R3_032.fsa	357.505	19	62
B, 290	GM808_A07_54R3_032.fsa	358.451	9	24
B, 291	GM808_A07_54R3_032.fsa	359.398	650	5347
B, 292	GM808_A07_54R3_032.fsa	360.429	135	1066
B, 293	GM808_A07_54R3_032.fsa	361.373	221	1961
B, 294	GM808_A07_54R3_032.fsa	362.489	314	2384
B, 295	GM808_A07_54R3_032.fsa	365.579	1219	10318
B, 296	GM808_A07_54R3_032.fsa	367.554	579	4952
B, 297	GM808_A07_54R3_032.fsa	369.356	366	2781
B, 298	GM808_A07_54R3_032.fsa	370.472	45	195
B, 299	GM808_A07_54R3_032.fsa	371.502	32	122
B, 300	GM808_A07_54R3_032.fsa	372.446	2	2
B, 301	GM808_A07_54R3_032.fsa	373.648	543	6078
B, 302	GM808_A07_54R3_032.fsa	375.622	488	4372
B, 303	GM808_A07_54R3_032.fsa	376.567	13	36
B, 304	GM808_A07_54R3_032.fsa	377.597	131	889
B, 305	GM808_A07_54R3_032.fsa	378.712	5	9
B, 306	GM808_A07_54R3_032.fsa	379.743	215	2243
B, 307	GM808_A07_54R3_032.fsa	380.518	142	807
B, 308	GM808_A07_54R3_032.fsa	381.727	1251	12819
B, 309	GM808_A07_54R3_032.fsa	382.849	87	458
B, 310	GM808_A07_54R3_032.fsa	383.54	1	1
B, 311	GM808_A07_54R3_032.fsa	383.971	6	9
B, 312	GM808_A07_54R3_032.fsa	384.921	189	1548
B, 313	GM808_A07_54R3_032.fsa	387.077	669	6044
B, 314	GM808_A07_54R3_032.fsa	389.061	52	349
B, 315	GM808_A07_54R3_032.fsa	390.957	185	1586
B, 316	GM808_A07_54R3_032.fsa	391.905	89	755
B, 317	GM808_A07_54R3_032.fsa	393.112	92	655
B, 318	GM808_A07_54R3_032.fsa	394.231	20	101
B, 319	GM808_A07_54R3_032.fsa	395.179	40	201
B, 320	GM808_A07_54R3_032.fsa	396.126	3	3
B, 321	GM808_A07_54R3_032.fsa	397.934	314	3576
B, 322	GM808_A07_54R3_032.fsa	398.967	620	6064
B, 323	GM808_A07_54R3_032.fsa	401.786	1620	16383
B, 324	GM808_A07_54R3_032.fsa	404.17	384	3530
B, 325	GM808_A07_54R3_032.fsa	406.131	99	873
O, 1	GM808_A07_54R3_032.fsa	20	6552	62359
O, 2	GM808_A07_54R3_032.fsa	40	5391	39635
O, 3	GM808_A07_54R3_032.fsa	60	9666	55551
O, 4	GM808_A07_54R3_032.fsa	80	6289	36682
O, 5	GM808_A07_54R3_032.fsa	100	9888	54002
O, 6	GM808_A07_54R3_032.fsa	114	11436	61572
O, 7	GM808_A07_54R3_032.fsa	120	8979	49184
O, 8	GM808_A07_54R3_032.fsa	140	7525	39558
O, 9	GM808_A07_54R3_032.fsa	160	8377	44284
O, 10	GM808_A07_54R3_032.fsa	180	10573	54759
O, 11	GM808_A07_54R3_032.fsa	200	8500	44842
O, 12	GM808_A07_54R3_032.fsa	214	8363	45698
O, 13	GM808_A07_54R3_032.fsa	220	6834	38253
O, 14	GM808_A07_54R3_032.fsa	240	9697	56742
O, 15	GM808_A07_54R3_032.fsa	250	4512	27251
O, 16	GM808_A07_54R3_032.fsa	260	6922	43274
O, 17	GM808_A07_54R3_032.fsa	280	7155	48650
O, 18	GM808_A07_54R3_032.fsa	300	6913	50736
O, 19	GM808_A07_54R3_032.fsa	314	4475	34281
O, 20	GM808_A07_54R3_032.fsa	320	4939	38677
O, 21	GM808_A07_54R3_032.fsa	340	6025	51422
O, 22	GM808_A07_54R3_032.fsa	360	4996	44605
O, 23	GM808_A07_54R3_032.fsa	380	3496	33894
O, 24	GM808_A07_54R3_032.fsa	400	4817	48847
O, 25	GM808_A07_54R3_032.fsa	414	4496	47794
O, 26	GM808_A07_54R3_032.fsa	420	4259	45405
O, 27	GM808_A07_54R3_032.fsa	440	4912	55540
O, 28	GM808_A07_54R3_032.fsa	460	5140	61918
O, 29	GM808_A07_54R3_032.fsa	480	5023	61045
O, 30	GM808_A07_54R3_032.fsa	500	2258	28573
O, 31	GM808_A07_54R3_032.fsa	514	2410	29723
O, 32	GM808_A07_54R3_032.fsa	520	5415	69912
O, 33	GM808_A07_54R3_032.fsa	540	4375	58767
O, 34	GM808_A07_54R3_032.fsa	560	2773	39093
O, 35	GM808_A07_54R3_032.fsa	580	4259	60036
O, 36	GM808_A07_54R3_032.fsa	600	2747	40098

## Sheet: 54R4
Dye/Sample Peak	Sample File Name	Size	Height	Area in Point
B, 1	GM808_A08_54R4_032.fsa	55.7727	1214	5245
B, 2	GM808_A08_54R4_032.fsa	56.9225	1850	9237
B, 3	GM808_A08_54R4_032.fsa	57.7513	660	3205
B, 4	GM808_A08_54R4_032.fsa	58.8812	3235	15540
B, 5	GM808_A08_54R4_032.fsa	60.4292	4217	20439
B, 6	GM808_A08_54R4_032.fsa	61.8211	301	1170
B, 7	GM808_A08_54R4_032.fsa	62.9951	62	221
B, 8	GM808_A08_54R4_032.fsa	64.2719	87	366
B, 9	GM808_A08_54R4_032.fsa	65.6506	347	1496
B, 10	GM808_A08_54R4_032.fsa	66.8134	332	1418
B, 11	GM808_A08_54R4_032.fsa	67.973	243	1157
B, 12	GM808_A08_54R4_032.fsa	68.8142	575	2813
B, 13	GM808_A08_54R4_032.fsa	69.9679	1493	7359
B, 14	GM808_A08_54R4_032.fsa	71.2228	796	3893
B, 15	GM808_A08_54R4_032.fsa	72.6819	734	3585
B, 16	GM808_A08_54R4_032.fsa	73.7208	264	1153
B, 17	GM808_A08_54R4_032.fsa	75.0673	225	1154
B, 18	GM808_A08_54R4_032.fsa	76.2032	3694	18638
B, 19	GM808_A08_54R4_032.fsa	77.4386	292	1425
B, 20	GM808_A08_54R4_032.fsa	78.6701	261	1059
B, 21	GM808_A08_54R4_032.fsa	79.7957	183	762
B, 22	GM808_A08_54R4_032.fsa	80.8123	228	1014
B, 23	GM808_A08_54R4_032.fsa	81.7248	2537	12676
B, 24	GM808_A08_54R4_032.fsa	82.7372	635	3257
B, 25	GM808_A08_54R4_032.fsa	83.5459	299	1317
B, 26	GM808_A08_54R4_032.fsa	84.4545	52	151
B, 27	GM808_A08_54R4_032.fsa	85.4626	110	454
B, 28	GM808_A08_54R4_032.fsa	86.3684	365	1576
B, 29	GM808_A08_54R4_032.fsa	87.4739	21	54
B, 30	GM808_A08_54R4_032.fsa	88.3769	818	3694
B, 31	GM808_A08_54R4_032.fsa	89.4788	454	1990
B, 32	GM808_A08_54R4_032.fsa	90.7786	2452	11998
B, 33	GM808_A08_54R4_032.fsa	91.5771	801	4103
B, 34	GM808_A08_54R4_032.fsa	92.5739	729	3686
B, 35	GM808_A08_54R4_032.fsa	93.2707	576	2811
B, 36	GM808_A08_54R4_032.fsa	94.4635	1739	8236
B, 37	GM808_A08_54R4_032.fsa	95.8521	98	418
B, 38	GM808_A08_54R4_032.fsa	96.9411	311	1425
B, 39	GM808_A08_54R4_032.fsa	98.127	226	948
B, 40	GM808_A08_54R4_032.fsa	99.212	183	747
B, 41	GM808_A08_54R4_032.fsa	100.3	109	408
B, 42	GM808_A08_54R4_032.fsa	101.399	247	994
B, 43	GM808_A08_54R4_032.fsa	102.396	526	2345
B, 44	GM808_A08_54R4_032.fsa	103.49	705	3136
B, 45	GM808_A08_54R4_032.fsa	104.581	567	2546
B, 46	GM808_A08_54R4_032.fsa	105.472	216	865
B, 47	GM808_A08_54R4_032.fsa	106.461	99	341
B, 48	GM808_A08_54R4_032.fsa	107.545	1333	6243
B, 49	GM808_A08_54R4_032.fsa	108.627	433	2034
B, 50	GM808_A08_54R4_032.fsa	109.511	113	458
B, 51	GM808_A08_54R4_032.fsa	110.588	900	4285
B, 52	GM808_A08_54R4_032.fsa	111.663	2041	9981
B, 53	GM808_A08_54R4_032.fsa	113.028	160	752
B, 54	GM808_A08_54R4_032.fsa	114.096	2849	13911
B, 55	GM808_A08_54R4_032.fsa	115.15	1196	5975
B, 56	GM808_A08_54R4_032.fsa	116.01	209	927
B, 57	GM808_A08_54R4_032.fsa	116.868	59	203
B, 58	GM808_A08_54R4_032.fsa	118.01	145	629
B, 59	GM808_A08_54R4_032.fsa	118.959	1290	6194
B, 60	GM808_A08_54R4_032.fsa	119.906	206	967
B, 61	GM808_A08_54R4_032.fsa	121.124	145	590
B, 62	GM808_A08_54R4_032.fsa	122.248	283	1185
B, 63	GM808_A08_54R4_032.fsa	123.278	448	1610
B, 64	GM808_A08_54R4_032.fsa	124.308	1435	6105
B, 65	GM808_A08_54R4_032.fsa	125.244	397	1371
B, 66	GM808_A08_54R4_032.fsa	125.992	246	798
B, 67	GM808_A08_54R4_032.fsa	127.021	2780	12380
B, 68	GM808_A08_54R4_032.fsa	128.05	787	3191
B, 69	GM808_A08_54R4_032.fsa	129.078	2502	11044
B, 70	GM808_A08_54R4_032.fsa	129.826	378	1542
B, 71	GM808_A08_54R4_032.fsa	130.667	1765	7552
B, 72	GM808_A08_54R4_032.fsa	131.508	134	429
B, 73	GM808_A08_54R4_032.fsa	132.722	332	1400
B, 74	GM808_A08_54R4_032.fsa	133.843	1875	8356
B, 75	GM808_A08_54R4_032.fsa	134.963	590	2373
B, 76	GM808_A08_54R4_032.fsa	135.989	1748	7677
B, 77	GM808_A08_54R4_032.fsa	136.922	661	2850
B, 78	GM808_A08_54R4_032.fsa	138.135	1482	6854
B, 79	GM808_A08_54R4_032.fsa	138.974	977	4902
B, 80	GM808_A08_54R4_032.fsa	139.907	3147	14696
B, 81	GM808_A08_54R4_032.fsa	140.762	67	298
B, 82	GM808_A08_54R4_032.fsa	141.714	5878	27809
B, 83	GM808_A08_54R4_032.fsa	142.857	100	322
B, 84	GM808_A08_54R4_032.fsa	143.905	1473	6689
B, 85	GM808_A08_54R4_032.fsa	144.952	388	1655
B, 86	GM808_A08_54R4_032.fsa	145.81	3201	15035
B, 87	GM808_A08_54R4_032.fsa	146.952	367	1450
B, 88	GM808_A08_54R4_032.fsa	147.905	198	771
B, 89	GM808_A08_54R4_032.fsa	149.143	174	703
B, 90	GM808_A08_54R4_032.fsa	150.19	927	4230
B, 91	GM808_A08_54R4_032.fsa	151.333	737	3367
B, 92	GM808_A08_54R4_032.fsa	152.381	339	1494
B, 93	GM808_A08_54R4_032.fsa	153.619	652	2907
B, 94	GM808_A08_54R4_032.fsa	154.667	332	1265
B, 95	GM808_A08_54R4_032.fsa	155.619	917	3850
B, 96	GM808_A08_54R4_032.fsa	156.571	369	1412
B, 97	GM808_A08_54R4_032.fsa	157.429	424	1620
B, 98	GM808_A08_54R4_032.fsa	158.381	341	1227
B, 99	GM808_A08_54R4_032.fsa	159.238	174	572
B, 100	GM808_A08_54R4_032.fsa	160.282	319	1319
B, 101	GM808_A08_54R4_032.fsa	161.222	289	1223
B, 102	GM808_A08_54R4_032.fsa	162.349	96	410
B, 103	GM808_A08_54R4_032.fsa	163.381	202	828
B, 104	GM808_A08_54R4_032.fsa	164.413	238	997
B, 105	GM808_A08_54R4_032.fsa	165.538	302	1211
B, 106	GM808_A08_54R4_032.fsa	166.568	1072	4700
B, 107	GM808_A08_54R4_032.fsa	167.598	420	1856
B, 108	GM808_A08_54R4_032.fsa	168.814	977	4179
B, 109	GM808_A08_54R4_032.fsa	169.936	1327	5809
B, 110	GM808_A08_54R4_032.fsa	170.777	542	2197
B, 111	GM808_A08_54R4_032.fsa	171.804	975	4221
B, 112	GM808_A08_54R4_032.fsa	172.924	3031	13950
B, 113	GM808_A08_54R4_032.fsa	173.95	447	1714
B, 114	GM808_A08_54R4_032.fsa	175.162	821	3634
B, 115	GM808_A08_54R4_032.fsa	176.186	347	1359
B, 116	GM808_A08_54R4_032.fsa	177.304	698	3011
B, 117	GM808_A08_54R4_032.fsa	178.234	1242	5490
B, 118	GM808_A08_54R4_032.fsa	179.257	1297	6072
B, 119	GM808_A08_54R4_032.fsa	180.094	301	1310
B, 120	GM808_A08_54R4_032.fsa	180.936	652	2808
B, 121	GM808_A08_54R4_032.fsa	181.964	658	2870
B, 122	GM808_A08_54R4_032.fsa	183.085	1197	5340
B, 123	GM808_A08_54R4_032.fsa	184.206	3254	15084
B, 124	GM808_A08_54R4_032.fsa	185.419	240	872
B, 125	GM808_A08_54R4_032.fsa	186.445	1488	6742
B, 126	GM808_A08_54R4_032.fsa	187.563	587	2431
B, 127	GM808_A08_54R4_032.fsa	188.494	428	1766
B, 128	GM808_A08_54R4_032.fsa	189.611	6875	33056
B, 129	GM808_A08_54R4_032.fsa	190.635	1665	7640
B, 130	GM808_A08_54R4_032.fsa	191.75	239	1134
B, 131	GM808_A08_54R4_032.fsa	192.586	2994	13982
B, 132	GM808_A08_54R4_032.fsa	193.7	2601	12177
B, 133	GM808_A08_54R4_032.fsa	194.628	161	561
B, 134	GM808_A08_54R4_032.fsa	195.834	111	443
B, 135	GM808_A08_54R4_032.fsa	196.946	292	1149
B, 136	GM808_A08_54R4_032.fsa	197.964	1106	5011
B, 137	GM808_A08_54R4_032.fsa	198.982	708	3100
B, 138	GM808_A08_54R4_032.fsa	199.907	799	3787
B, 139	GM808_A08_54R4_032.fsa	201.098	279	1511
B, 140	GM808_A08_54R4_032.fsa	201.831	3724	18580
B, 141	GM808_A08_54R4_032.fsa	202.929	1564	7974
B, 142	GM808_A08_54R4_032.fsa	204.027	326	1452
B, 143	GM808_A08_54R4_032.fsa	205.034	178	694
B, 144	GM808_A08_54R4_032.fsa	206.132	1484	6639
B, 145	GM808_A08_54R4_032.fsa	207.138	162	781
B, 146	GM808_A08_54R4_032.fsa	207.962	3112	14989
B, 147	GM808_A08_54R4_032.fsa	209.06	1974	9742
B, 148	GM808_A08_54R4_032.fsa	210.158	734	3452
B, 149	GM808_A08_54R4_032.fsa	211.256	435	2305
B, 150	GM808_A08_54R4_032.fsa	212.171	4004	20142
B, 151	GM808_A08_54R4_032.fsa	213.268	1573	8680
B, 152	GM808_A08_54R4_032.fsa	214.37	495	2469
B, 153	GM808_A08_54R4_032.fsa	215.478	216	924
B, 154	GM808_A08_54R4_032.fsa	216.401	2461	12191
B, 155	GM808_A08_54R4_032.fsa	217.509	4065	21428
B, 156	GM808_A08_54R4_032.fsa	218.524	453	3025
B, 157	GM808_A08_54R4_032.fsa	219.539	376	1516
B, 158	GM808_A08_54R4_032.fsa	220.362	1081	4940
B, 159	GM808_A08_54R4_032.fsa	221.448	681	3181
B, 160	GM808_A08_54R4_032.fsa	222.353	79	274
B, 161	GM808_A08_54R4_032.fsa	223.53	1480	7295
B, 162	GM808_A08_54R4_032.fsa	224.615	233	1212
B, 163	GM808_A08_54R4_032.fsa	225.43	674	3303
B, 164	GM808_A08_54R4_032.fsa	226.606	2095	10937
B, 165	GM808_A08_54R4_032.fsa	227.421	214	1145
B, 166	GM808_A08_54R4_032.fsa	228.597	1078	5420
B, 167	GM808_A08_54R4_032.fsa	229.683	382	2002
B, 168	GM808_A08_54R4_032.fsa	230.588	608	2988
B, 169	GM808_A08_54R4_032.fsa	231.764	602	2948
B, 170	GM808_A08_54R4_032.fsa	232.488	53	204
B, 171	GM808_A08_54R4_032.fsa	233.755	108	460
B, 172	GM808_A08_54R4_032.fsa	234.751	152	678
B, 173	GM808_A08_54R4_032.fsa	235.656	197	921
B, 174	GM808_A08_54R4_032.fsa	236.832	225	1305
B, 175	GM808_A08_54R4_032.fsa	237.647	2136	12687
B, 176	GM808_A08_54R4_032.fsa	238.733	420	2857
B, 177	GM808_A08_54R4_032.fsa	239.638	417	2393
B, 178	GM808_A08_54R4_032.fsa	240.932	66	291
B, 179	GM808_A08_54R4_032.fsa	242.142	2906	16921
B, 180	GM808_A08_54R4_032.fsa	243.164	530	3402
B, 181	GM808_A08_54R4_032.fsa	244.277	83	285
B, 182	GM808_A08_54R4_032.fsa	245.389	514	2684
B, 183	GM808_A08_54R4_032.fsa	246.314	146	708
B, 184	GM808_A08_54R4_032.fsa	247.329	184	898
B, 185	GM808_A08_54R4_032.fsa	248.344	962	5505
B, 186	GM808_A08_54R4_032.fsa	249.448	258	1500
B, 187	GM808_A08_54R4_032.fsa	250.535	343	1571
B, 188	GM808_A08_54R4_032.fsa	251.604	2156	12524
B, 189	GM808_A08_54R4_032.fsa	252.583	1730	10351
B, 190	GM808_A08_54R4_032.fsa	253.648	35	81
B, 191	GM808_A08_54R4_032.fsa	254.534	1828	10484
B, 192	GM808_A08_54R4_032.fsa	255.508	1010	5830
B, 193	GM808_A08_54R4_032.fsa	257.361	249	1238
B, 194	GM808_A08_54R4_032.fsa	258.418	102	519
B, 195	GM808_A08_54R4_032.fsa	259.298	761	4754
B, 196	GM808_A08_54R4_032.fsa	260.27	794	4926
B, 197	GM808_A08_54R4_032.fsa	261.528	21	61
B, 198	GM808_A08_54R4_032.fsa	262.607	138	674
B, 199	GM808_A08_54R4_032.fsa	263.776	1424	9098
B, 200	GM808_A08_54R4_032.fsa	264.765	143	849
B, 201	GM808_A08_54R4_032.fsa	265.575	95	502
B, 202	GM808_A08_54R4_032.fsa	266.745	61	206
B, 203	GM808_A08_54R4_032.fsa	267.736	1971	11921
B, 204	GM808_A08_54R4_032.fsa	268.726	310	1731
B, 205	GM808_A08_54R4_032.fsa	269.627	51	174
B, 206	GM808_A08_54R4_032.fsa	270.528	232	1016
B, 207	GM808_A08_54R4_032.fsa	271.609	2104	12757
B, 208	GM808_A08_54R4_032.fsa	272.781	787	4257
B, 209	GM808_A08_54R4_032.fsa	273.863	338	1538
B, 210	GM808_A08_54R4_032.fsa	274.855	288	1305
B, 211	GM808_A08_54R4_032.fsa	275.667	339	1540
B, 212	GM808_A08_54R4_032.fsa	276.75	1402	8278
B, 213	GM808_A08_54R4_032.fsa	277.652	359	1818
B, 214	GM808_A08_54R4_032.fsa	278.736	1123	6182
B, 215	GM808_A08_54R4_032.fsa	279.729	49	124
B, 216	GM808_A08_54R4_032.fsa	280.893	428	2647
B, 217	GM808_A08_54R4_032.fsa	281.963	1272	8386
B, 218	GM808_A08_54R4_032.fsa	282.944	187	1174
B, 219	GM808_A08_54R4_032.fsa	284.014	27	74
B, 220	GM808_A08_54R4_032.fsa	285.083	894	5274
B, 221	GM808_A08_54R4_032.fsa	286.063	934	5599
B, 222	GM808_A08_54R4_032.fsa	287.131	109	518
B, 223	GM808_A08_54R4_032.fsa	288.021	1737	10985
B, 224	GM808_A08_54R4_032.fsa	289.088	767	4600
B, 225	GM808_A08_54R4_032.fsa	289.888	50	168
B, 226	GM808_A08_54R4_032.fsa	290.955	2147	13509
B, 227	GM808_A08_54R4_032.fsa	292.021	117	395
B, 228	GM808_A08_54R4_032.fsa	293.175	740	4434
B, 229	GM808_A08_54R4_032.fsa	294.24	329	1782
B, 230	GM808_A08_54R4_032.fsa	295.393	364	1819
B, 231	GM808_A08_54R4_032.fsa	296.368	460	2823
B, 232	GM808_A08_54R4_032.fsa	297.255	1206	7559
B, 233	GM808_A08_54R4_032.fsa	298.318	517	2824
B, 234	GM808_A08_54R4_032.fsa	299.115	298	1572
B, 235	GM808_A08_54R4_032.fsa	300.175	724	3881
B, 236	GM808_A08_54R4_032.fsa	301.05	23	73
B, 237	GM808_A08_54R4_032.fsa	302.102	83	366
B, 238	GM808_A08_54R4_032.fsa	303.244	404	2336
B, 239	GM808_A08_54R4_032.fsa	304.213	98	494
B, 240	GM808_A08_54R4_032.fsa	305.183	243	1485
B, 241	GM808_A08_54R4_032.fsa	306.244	1697	11464
B, 242	GM808_A08_54R4_032.fsa	307.218	108	575
B, 243	GM808_A08_54R4_032.fsa	308.46	165	1045
B, 244	GM808_A08_54R4_032.fsa	309.439	2206	15688
B, 245	GM808_A08_54R4_032.fsa	310.508	347	2390
B, 246	GM808_A08_54R4_032.fsa	311.58	48	212
B, 247	GM808_A08_54R4_032.fsa	312.654	146	746
B, 248	GM808_A08_54R4_032.fsa	313.641	106	467
B, 249	GM808_A08_54R4_032.fsa	314.737	75	314
B, 250	GM808_A08_54R4_032.fsa	315.751	338	2042
B, 251	GM808_A08_54R4_032.fsa	316.766	323	1863
B, 252	GM808_A08_54R4_032.fsa	317.966	179	1016
B, 253	GM808_A08_54R4_032.fsa	318.798	970	6925
B, 254	GM808_A08_54R4_032.fsa	319.908	333	2126
B, 255	GM808_A08_54R4_032.fsa	320.814	75	369
B, 256	GM808_A08_54R4_032.fsa	321.987	282	1624
B, 257	GM808_A08_54R4_032.fsa	323.159	30	130
B, 258	GM808_A08_54R4_032.fsa	324.059	100	507
B, 259	GM808_A08_54R4_032.fsa	324.959	26	92
B, 260	GM808_A08_54R4_032.fsa	325.947	279	1903
B, 261	GM808_A08_54R4_032.fsa	327.023	1308	9468
B, 262	GM808_A08_54R4_032.fsa	328.098	64	326
B, 263	GM808_A08_54R4_032.fsa	329.082	137	760
B, 264	GM808_A08_54R4_032.fsa	330.154	38	121
B, 265	GM808_A08_54R4_032.fsa	330.957	176	1304
B, 266	GM808_A08_54R4_032.fsa	332.115	1266	9109
B, 267	GM808_A08_54R4_032.fsa	333.183	12	32
B, 268	GM808_A08_54R4_032.fsa	334.338	134	844
B, 269	GM808_A08_54R4_032.fsa	335.314	283	2069
B, 270	GM808_A08_54R4_032.fsa	336.289	2	6
B, 271	GM808_A08_54R4_032.fsa	337.351	183	937
B, 272	GM808_A08_54R4_032.fsa	338.323	547	3497
B, 273	GM808_A08_54R4_032.fsa	339.383	311	1883
B, 274	GM808_A08_54R4_032.fsa	340.268	279	1722
B, 275	GM808_A08_54R4_032.fsa	341.432	127	669
B, 276	GM808_A08_54R4_032.fsa	342.415	109	511
B, 277	GM808_A08_54R4_032.fsa	343.488	30	135
B, 278	GM808_A08_54R4_032.fsa	344.561	87	573
B, 279	GM808_A08_54R4_032.fsa	345.455	180	1171
B, 280	GM808_A08_54R4_032.fsa	347.332	461	3629
B, 281	GM808_A08_54R4_032.fsa	348.404	110	582
B, 282	GM808_A08_54R4_032.fsa	349.475	45	195
B, 283	GM808_A08_54R4_032.fsa	350.547	18	57
B, 284	GM808_A08_54R4_032.fsa	351.618	112	614
B, 285	GM808_A08_54R4_032.fsa	352.6	68	293
B, 286	GM808_A08_54R4_032.fsa	353.581	199	1223
B, 287	GM808_A08_54R4_032.fsa	354.651	137	825
B, 288	GM808_A08_54R4_032.fsa	355.365	50	275
B, 289	GM808_A08_54R4_032.fsa	356.435	321	2124
B, 290	GM808_A08_54R4_032.fsa	357.594	26	80
B, 291	GM808_A08_54R4_032.fsa	358.396	23	80
B, 292	GM808_A08_54R4_032.fsa	359.555	680	4923
B, 293	GM808_A08_54R4_032.fsa	360.53	160	1102
B, 294	GM808_A08_54R4_032.fsa	361.501	246	1860
B, 295	GM808_A08_54R4_032.fsa	362.561	347	2343
B, 296	GM808_A08_54R4_032.fsa	363.622	16	50
B, 297	GM808_A08_54R4_032.fsa	364.682	4	4
B, 298	GM808_A08_54R4_032.fsa	365.743	1218	9349
B, 299	GM808_A08_54R4_032.fsa	366.716	55	251
B, 300	GM808_A08_54R4_032.fsa	367.6	616	4621
B, 301	GM808_A08_54R4_032.fsa	369.369	403	2770
B, 302	GM808_A08_54R4_032.fsa	370.52	68	317
B, 303	GM808_A08_54R4_032.fsa	371.493	33	108
B, 304	GM808_A08_54R4_032.fsa	373.618	559	4544
B, 305	GM808_A08_54R4_032.fsa	374.504	216	1535
B, 306	GM808_A08_54R4_032.fsa	375.567	530	3999
B, 307	GM808_A08_54R4_032.fsa	376.719	37	157
B, 308	GM808_A08_54R4_032.fsa	377.695	163	972
B, 309	GM808_A08_54R4_032.fsa	378.758	8	8
B, 310	GM808_A08_54R4_032.fsa	379.823	231	1909
B, 311	GM808_A08_54R4_032.fsa	380.721	150	1094
B, 312	GM808_A08_54R4_032.fsa	381.712	1289	10916
B, 313	GM808_A08_54R4_032.fsa	382.794	91	658
B, 314	GM808_A08_54R4_032.fsa	383.875	4	7
B, 315	GM808_A08_54R4_032.fsa	384.866	203	1435
B, 316	GM808_A08_54R4_032.fsa	386.128	16	56
B, 317	GM808_A08_54R4_032.fsa	387.119	699	5613
B, 318	GM808_A08_54R4_032.fsa	389.101	81	474
B, 319	GM808_A08_54R4_032.fsa	391.083	189	1399
B, 320	GM808_A08_54R4_032.fsa	391.984	107	703
B, 321	GM808_A08_54R4_032.fsa	393.155	102	609
B, 322	GM808_A08_54R4_032.fsa	394.326	38	211
B, 323	GM808_A08_54R4_032.fsa	395.137	58	292
B, 324	GM808_A08_54R4_032.fsa	396.398	6	10
B, 325	GM808_A08_54R4_032.fsa	397.929	334	2888
B, 326	GM808_A08_54R4_032.fsa	399.009	643	5596
B, 327	GM808_A08_54R4_032.fsa	401.931	1735	14676
B, 328	GM808_A08_54R4_032.fsa	402.899	35	142
B, 329	GM808_A08_54R4_032.fsa	404.221	433	3304
B, 330	GM808_A08_54R4_032.fsa	405.104	40	149
B, 331	GM808_A08_54R4_032.fsa	405.988	125	802
B, 332	GM808_A08_54R4_032.fsa	406.962	55	318
O, 1	GM808_A08_54R4_032.fsa	20	6591	64708
O, 2	GM808_A08_54R4_032.fsa	40	5795	41579
O, 3	GM808_A08_54R4_032.fsa	60	10491	58642
O, 4	GM808_A08_54R4_032.fsa	80	7000	38997
O, 5	GM808_A08_54R4_032.fsa	100	10828	57470
O, 6	GM808_A08_54R4_032.fsa	114	12590	64383
O, 7	GM808_A08_54R4_032.fsa	120	9850	52468
O, 8	GM808_A08_54R4_032.fsa	140	8301	41179
O, 9	GM808_A08_54R4_032.fsa	160	9138	46037
O, 10	GM808_A08_54R4_032.fsa	180	11287	55156
O, 11	GM808_A08_54R4_032.fsa	200	8865	44204
O, 12	GM808_A08_54R4_032.fsa	214	8817	45756
O, 13	GM808_A08_54R4_032.fsa	220	7028	37494
O, 14	GM808_A08_54R4_032.fsa	240	9854	55698
O, 15	GM808_A08_54R4_032.fsa	250	4490	26686
O, 16	GM808_A08_54R4_032.fsa	260	7200	43201
O, 17	GM808_A08_54R4_032.fsa	280	7711	48215
O, 18	GM808_A08_54R4_032.fsa	300	7446	49674
O, 19	GM808_A08_54R4_032.fsa	314	4831	33131
O, 20	GM808_A08_54R4_032.fsa	320	5257	37459
O, 21	GM808_A08_54R4_032.fsa	340	6403	49216
O, 22	GM808_A08_54R4_032.fsa	360	5274	42508
O, 23	GM808_A08_54R4_032.fsa	380	3756	31678
O, 24	GM808_A08_54R4_032.fsa	400	5365	45613
O, 25	GM808_A08_54R4_032.fsa	414	4980	44797
O, 26	GM808_A08_54R4_032.fsa	420	4670	42111
O, 27	GM808_A08_54R4_032.fsa	440	5633	52700
O, 28	GM808_A08_54R4_032.fsa	460	6002	59493
O, 29	GM808_A08_54R4_032.fsa	480	5818	58248
O, 30	GM808_A08_54R4_032.fsa	500	2612	26742
O, 31	GM808_A08_54R4_032.fsa	514	2950	29939
O, 32	GM808_A08_54R4_032.fsa	520	6206	65361
O, 33	GM808_A08_54R4_032.fsa	540	5148	54656
O, 34	GM808_A08_54R4_032.fsa	560	3331	35852
O, 35	GM808_A08_54R4_032.fsa	580	5002	55015
O, 36	GM808_A08_54R4_032.fsa	600	3316	36151

## Sheet: 54R5
Dye/Sample Peak	Sample File Name	Size	Height	Area in Point
B, 1	GM808_A09_54R5_040.fsa	55.748	1106	4753
B, 2	GM808_A09_54R5_040.fsa	57.0092	1661	8292
B, 3	GM808_A09_54R5_040.fsa	57.7385	614	2953
B, 4	GM808_A09_54R5_040.fsa	58.8749	2920	14144
B, 5	GM808_A09_54R5_040.fsa	60.4248	3840	18960
B, 6	GM808_A09_54R5_040.fsa	61.8017	251	967
B, 7	GM808_A09_54R5_040.fsa	62.9623	50	184
B, 8	GM808_A09_54R5_040.fsa	64.3287	73	293
B, 9	GM808_A09_54R5_040.fsa	65.5851	302	1390
B, 10	GM808_A09_54R5_040.fsa	66.8367	289	1315
B, 11	GM808_A09_54R5_040.fsa	67.9799	189	916
B, 12	GM808_A09_54R5_040.fsa	68.7053	503	2633
B, 13	GM808_A09_54R5_040.fsa	69.9452	1316	6779
B, 14	GM808_A09_54R5_040.fsa	71.0777	713	3600
B, 15	GM808_A09_54R5_040.fsa	72.6158	646	3344
B, 16	GM808_A09_54R5_040.fsa	73.6372	242	1115
B, 17	GM808_A09_54R5_040.fsa	74.9603	173	846
B, 18	GM808_A09_54R5_040.fsa	76.1769	3254	17150
B, 19	GM808_A09_54R5_040.fsa	77.3891	254	1222
B, 20	GM808_A09_54R5_040.fsa	78.6971	214	911
B, 21	GM808_A09_54R5_040.fsa	79.6998	171	758
B, 22	GM808_A09_54R5_040.fsa	80.7	208	923
B, 23	GM808_A09_54R5_040.fsa	81.6986	2289	11869
B, 24	GM808_A09_54R5_040.fsa	82.6958	578	3115
B, 25	GM808_A09_54R5_040.fsa	83.4924	264	1262
B, 26	GM808_A09_54R5_040.fsa	84.3874	57	159
B, 27	GM808_A09_54R5_040.fsa	85.2812	103	460
B, 28	GM808_A09_54R5_040.fsa	86.2729	325	1498
B, 29	GM808_A09_54R5_040.fsa	87.362	15	41
B, 30	GM808_A09_54R5_040.fsa	88.2517	717	3413
B, 31	GM808_A09_54R5_040.fsa	89.3375	418	1863
B, 32	GM808_A09_54R5_040.fsa	90.7168	2187	11303
B, 33	GM808_A09_54R5_040.fsa	91.5037	696	3880
B, 34	GM808_A09_54R5_040.fsa	92.486	656	3453
B, 35	GM808_A09_54R5_040.fsa	93.1727	507	2610
B, 36	GM808_A09_54R5_040.fsa	94.446	1499	7500
B, 37	GM808_A09_54R5_040.fsa	95.7169	107	413
B, 38	GM808_A09_54R5_040.fsa	96.8878	288	1316
B, 39	GM808_A09_54R5_040.fsa	98.0566	194	861
B, 40	GM808_A09_54R5_040.fsa	99.1262	166	703
B, 41	GM808_A09_54R5_040.fsa	100.197	110	400
B, 42	GM808_A09_54R5_040.fsa	101.282	220	922
B, 43	GM808_A09_54R5_040.fsa	102.364	474	2154
B, 44	GM808_A09_54R5_040.fsa	103.443	622	2894
B, 45	GM808_A09_54R5_040.fsa	104.421	506	2330
B, 46	GM808_A09_54R5_040.fsa	105.398	172	754
B, 47	GM808_A09_54R5_040.fsa	106.275	80	293
B, 48	GM808_A09_54R5_040.fsa	107.443	1168	5810
B, 49	GM808_A09_54R5_040.fsa	108.51	415	1951
B, 50	GM808_A09_54R5_040.fsa	109.478	102	439
B, 51	GM808_A09_54R5_040.fsa	110.54	846	4155
B, 52	GM808_A09_54R5_040.fsa	111.6	1855	9349
B, 53	GM808_A09_54R5_040.fsa	112.85	133	660
B, 54	GM808_A09_54R5_040.fsa	114	2581	13050
B, 55	GM808_A09_54R5_040.fsa	115.038	1091	5660
B, 56	GM808_A09_54R5_040.fsa	115.885	190	979
B, 57	GM808_A09_54R5_040.fsa	116.824	39	133
B, 58	GM808_A09_54R5_040.fsa	117.854	116	566
B, 59	GM808_A09_54R5_040.fsa	118.882	1157	5837
B, 60	GM808_A09_54R5_040.fsa	119.814	189	948
B, 61	GM808_A09_54R5_040.fsa	121.109	120	486
B, 62	GM808_A09_54R5_040.fsa	122.126	233	958
B, 63	GM808_A09_54R5_040.fsa	123.234	367	1462
B, 64	GM808_A09_54R5_040.fsa	124.158	1249	5818
B, 65	GM808_A09_54R5_040.fsa	125.173	344	1248
B, 66	GM808_A09_54R5_040.fsa	125.912	233	840
B, 67	GM808_A09_54R5_040.fsa	127.019	2430	11637
B, 68	GM808_A09_54R5_040.fsa	128.033	705	2814
B, 69	GM808_A09_54R5_040.fsa	128.955	2190	10280
B, 70	GM808_A09_54R5_040.fsa	129.785	351	1325
B, 71	GM808_A09_54R5_040.fsa	130.614	1563	7175
B, 72	GM808_A09_54R5_040.fsa	131.444	103	275
B, 73	GM808_A09_54R5_040.fsa	132.641	278	1224
B, 74	GM808_A09_54R5_040.fsa	133.746	1609	7813
B, 75	GM808_A09_54R5_040.fsa	134.942	512	2229
B, 76	GM808_A09_54R5_040.fsa	135.954	1544	7119
B, 77	GM808_A09_54R5_040.fsa	136.966	574	2531
B, 78	GM808_A09_54R5_040.fsa	138.162	1344	6673
B, 79	GM808_A09_54R5_040.fsa	138.897	828	4029
B, 80	GM808_A09_54R5_040.fsa	139.908	2768	13746
B, 81	GM808_A09_54R5_040.fsa	140.655	43	181
B, 82	GM808_A09_54R5_040.fsa	141.684	5349	26545
B, 83	GM808_A09_54R5_040.fsa	142.713	88	285
B, 84	GM808_A09_54R5_040.fsa	143.835	1368	6498
B, 85	GM808_A09_54R5_040.fsa	144.958	330	1621
B, 86	GM808_A09_54R5_040.fsa	145.799	2951	14440
B, 87	GM808_A09_54R5_040.fsa	146.921	330	1353
B, 88	GM808_A09_54R5_040.fsa	147.856	188	737
B, 89	GM808_A09_54R5_040.fsa	149.071	159	726
B, 90	GM808_A09_54R5_040.fsa	150.193	860	4216
B, 91	GM808_A09_54R5_040.fsa	151.221	703	3330
B, 92	GM808_A09_54R5_040.fsa	152.342	301	1410
B, 93	GM808_A09_54R5_040.fsa	153.556	631	2891
B, 94	GM808_A09_54R5_040.fsa	154.584	278	1115
B, 95	GM808_A09_54R5_040.fsa	155.611	799	3567
B, 96	GM808_A09_54R5_040.fsa	156.452	320	1293
B, 97	GM808_A09_54R5_040.fsa	157.386	408	1596
B, 98	GM808_A09_54R5_040.fsa	158.32	333	1265
B, 99	GM808_A09_54R5_040.fsa	159.16	157	548
B, 100	GM808_A09_54R5_040.fsa	160.185	282	1132
B, 101	GM808_A09_54R5_040.fsa	161.107	259	1095
B, 102	GM808_A09_54R5_040.fsa	162.305	84	405
B, 103	GM808_A09_54R5_040.fsa	163.227	171	778
B, 104	GM808_A09_54R5_040.fsa	164.424	229	1024
B, 105	GM808_A09_54R5_040.fsa	165.436	267	1104
B, 106	GM808_A09_54R5_040.fsa	166.447	946	4542
B, 107	GM808_A09_54R5_040.fsa	167.55	385	1784
B, 108	GM808_A09_54R5_040.fsa	168.744	951	4289
B, 109	GM808_A09_54R5_040.fsa	169.845	1284	6037
B, 110	GM808_A09_54R5_040.fsa	170.671	518	2377
B, 111	GM808_A09_54R5_040.fsa	171.771	961	4405
B, 112	GM808_A09_54R5_040.fsa	172.871	2811	13817
B, 113	GM808_A09_54R5_040.fsa	173.878	435	1849
B, 114	GM808_A09_54R5_040.fsa	175.067	776	3555
B, 115	GM808_A09_54R5_040.fsa	176.165	334	1341
B, 116	GM808_A09_54R5_040.fsa	177.17	654	2992
B, 117	GM808_A09_54R5_040.fsa	178.266	1117	5440
B, 118	GM808_A09_54R5_040.fsa	179.179	1216	6118
B, 119	GM808_A09_54R5_040.fsa	180	289	1533
B, 120	GM808_A09_54R5_040.fsa	180.827	635	2910
B, 121	GM808_A09_54R5_040.fsa	181.929	627	2915
B, 122	GM808_A09_54R5_040.fsa	183.03	1080	5333
B, 123	GM808_A09_54R5_040.fsa	184.13	3000	14990
B, 124	GM808_A09_54R5_040.fsa	185.413	196	779
B, 125	GM808_A09_54R5_040.fsa	186.42	1416	6562
B, 126	GM808_A09_54R5_040.fsa	187.518	571	2420
B, 127	GM808_A09_54R5_040.fsa	188.432	384	1620
B, 128	GM808_A09_54R5_040.fsa	189.529	6483	32270
B, 129	GM808_A09_54R5_040.fsa	190.534	1532	7583
B, 130	GM808_A09_54R5_040.fsa	191.629	207	916
B, 131	GM808_A09_54R5_040.fsa	192.541	2781	13777
B, 132	GM808_A09_54R5_040.fsa	193.635	2425	11921
B, 133	GM808_A09_54R5_040.fsa	194.637	137	477
B, 134	GM808_A09_54R5_040.fsa	195.729	110	512
B, 135	GM808_A09_54R5_040.fsa	196.911	269	1176
B, 136	GM808_A09_54R5_040.fsa	197.911	1039	5042
B, 137	GM808_A09_54R5_040.fsa	198.911	629	3026
B, 138	GM808_A09_54R5_040.fsa	199.819	776	3667
B, 139	GM808_A09_54R5_040.fsa	200.986	255	1360
B, 140	GM808_A09_54R5_040.fsa	201.793	3579	18787
B, 141	GM808_A09_54R5_040.fsa	202.87	1391	7676
B, 142	GM808_A09_54R5_040.fsa	204.036	311	1352
B, 143	GM808_A09_54R5_040.fsa	204.933	145	566
B, 144	GM808_A09_54R5_040.fsa	206.099	1415	6784
B, 145	GM808_A09_54R5_040.fsa	207.176	166	871
B, 146	GM808_A09_54R5_040.fsa	207.894	3021	15404
B, 147	GM808_A09_54R5_040.fsa	208.971	1955	9858
B, 148	GM808_A09_54R5_040.fsa	210.138	800	3690
B, 149	GM808_A09_54R5_040.fsa	211.216	471	2451
B, 150	GM808_A09_54R5_040.fsa	212.114	3859	20548
B, 151	GM808_A09_54R5_040.fsa	213.192	1604	8499
B, 152	GM808_A09_54R5_040.fsa	214.364	554	2627
B, 153	GM808_A09_54R5_040.fsa	215.456	209	860
B, 154	GM808_A09_54R5_040.fsa	216.366	2347	11656
B, 155	GM808_A09_54R5_040.fsa	217.457	4031	20916
B, 156	GM808_A09_54R5_040.fsa	218.547	551	2858
B, 157	GM808_A09_54R5_040.fsa	219.546	369	1465
B, 158	GM808_A09_54R5_040.fsa	220.353	979	4787
B, 159	GM808_A09_54R5_040.fsa	221.5	654	3096
B, 160	GM808_A09_54R5_040.fsa	222.383	110	421
B, 161	GM808_A09_54R5_040.fsa	223.529	1371	6676
B, 162	GM808_A09_54R5_040.fsa	224.588	201	834
B, 163	GM808_A09_54R5_040.fsa	225.469	618	2775
B, 164	GM808_A09_54R5_040.fsa	226.527	1996	10358
B, 165	GM808_A09_54R5_040.fsa	227.409	202	769
B, 166	GM808_A09_54R5_040.fsa	228.554	1021	5220
B, 167	GM808_A09_54R5_040.fsa	229.612	363	2001
B, 168	GM808_A09_54R5_040.fsa	230.493	594	2991
B, 169	GM808_A09_54R5_040.fsa	231.726	564	2880
B, 170	GM808_A09_54R5_040.fsa	232.518	59	187
B, 171	GM808_A09_54R5_040.fsa	233.663	114	498
B, 172	GM808_A09_54R5_040.fsa	234.719	139	682
B, 173	GM808_A09_54R5_040.fsa	235.6	179	962
B, 174	GM808_A09_54R5_040.fsa	236.744	216	1156
B, 175	GM808_A09_54R5_040.fsa	237.536	2016	12204
B, 176	GM808_A09_54R5_040.fsa	238.592	453	3174
B, 177	GM808_A09_54R5_040.fsa	239.56	421	2381
B, 178	GM808_A09_54R5_040.fsa	240.823	50	249
B, 179	GM808_A09_54R5_040.fsa	242.01	2794	16402
B, 180	GM808_A09_54R5_040.fsa	243.012	513	3599
B, 181	GM808_A09_54R5_040.fsa	244.196	67	338
B, 182	GM808_A09_54R5_040.fsa	245.287	485	2619
B, 183	GM808_A09_54R5_040.fsa	246.286	155	752
B, 184	GM808_A09_54R5_040.fsa	247.194	171	865
B, 185	GM808_A09_54R5_040.fsa	248.281	931	5403
B, 186	GM808_A09_54R5_040.fsa	249.277	247	1409
B, 187	GM808_A09_54R5_040.fsa	250.439	343	1519
B, 188	GM808_A09_54R5_040.fsa	251.49	1992	12471
B, 189	GM808_A09_54R5_040.fsa	252.539	1653	10159
B, 190	GM808_A09_54R5_040.fsa	253.586	38	111
B, 191	GM808_A09_54R5_040.fsa	254.457	1724	10222
B, 192	GM808_A09_54R5_040.fsa	255.501	971	5848
B, 193	GM808_A09_54R5_040.fsa	257.322	223	1073
B, 194	GM808_A09_54R5_040.fsa	258.36	93	504
B, 195	GM808_A09_54R5_040.fsa	259.224	727	4790
B, 196	GM808_A09_54R5_040.fsa	260.264	725	4639
B, 197	GM808_A09_54R5_040.fsa	261.498	12	30
B, 198	GM808_A09_54R5_040.fsa	262.643	126	672
B, 199	GM808_A09_54R5_040.fsa	263.7	1341	8781
B, 200	GM808_A09_54R5_040.fsa	264.67	133	917
B, 201	GM808_A09_54R5_040.fsa	265.639	99	525
B, 202	GM808_A09_54R5_040.fsa	266.696	31	115
B, 203	GM808_A09_54R5_040.fsa	267.665	1816	11756
B, 204	GM808_A09_54R5_040.fsa	268.634	268	1669
B, 205	GM808_A09_54R5_040.fsa	269.603	43	121
B, 206	GM808_A09_54R5_040.fsa	270.485	172	741
B, 207	GM808_A09_54R5_040.fsa	271.542	1916	11765
B, 208	GM808_A09_54R5_040.fsa	272.775	674	3724
B, 209	GM808_A09_54R5_040.fsa	273.832	272	1219
B, 210	GM808_A09_54R5_040.fsa	274.802	250	1012
B, 211	GM808_A09_54R5_040.fsa	275.683	284	1294
B, 212	GM808_A09_54R5_040.fsa	276.74	1250	7814
B, 213	GM808_A09_54R5_040.fsa	277.621	317	1679
B, 214	GM808_A09_54R5_040.fsa	278.678	980	5657
B, 215	GM808_A09_54R5_040.fsa	279.736	34	102
B, 216	GM808_A09_54R5_040.fsa	280.87	421	2721
B, 217	GM808_A09_54R5_040.fsa	281.913	1178	8356
B, 218	GM808_A09_54R5_040.fsa	282.869	178	1167
B, 219	GM808_A09_54R5_040.fsa	283.998	29	79
B, 220	GM808_A09_54R5_040.fsa	285.04	791	4935
B, 221	GM808_A09_54R5_040.fsa	286.082	827	5289
B, 222	GM808_A09_54R5_040.fsa	287.122	88	413
B, 223	GM808_A09_54R5_040.fsa	287.989	1563	10924
B, 224	GM808_A09_54R5_040.fsa	289.029	687	4677
B, 225	GM808_A09_54R5_040.fsa	289.895	40	155
B, 226	GM808_A09_54R5_040.fsa	290.933	1936	13171
B, 227	GM808_A09_54R5_040.fsa	291.972	89	368
B, 228	GM808_A09_54R5_040.fsa	293.096	641	4169
B, 229	GM808_A09_54R5_040.fsa	294.219	293	1544
B, 230	GM808_A09_54R5_040.fsa	295.342	281	1420
B, 231	GM808_A09_54R5_040.fsa	296.292	391	2423
B, 232	GM808_A09_54R5_040.fsa	297.155	1049	7350
B, 233	GM808_A09_54R5_040.fsa	298.276	438	2585
B, 234	GM808_A09_54R5_040.fsa	299.052	228	1286
B, 235	GM808_A09_54R5_040.fsa	300.085	579	3397
B, 236	GM808_A09_54R5_040.fsa	301.026	13	22
B, 237	GM808_A09_54R5_040.fsa	302.053	67	345
B, 238	GM808_A09_54R5_040.fsa	303.254	339	2118
B, 239	GM808_A09_54R5_040.fsa	304.285	84	412
B, 240	GM808_A09_54R5_040.fsa	305.146	220	1361
B, 241	GM808_A09_54R5_040.fsa	306.18	1515	11365
B, 242	GM808_A09_54R5_040.fsa	307.217	84	484
B, 243	GM808_A09_54R5_040.fsa	308.428	129	773
B, 244	GM808_A09_54R5_040.fsa	309.469	1986	15649
B, 245	GM808_A09_54R5_040.fsa	310.511	317	2204
B, 246	GM808_A09_54R5_040.fsa	311.643	28	118
B, 247	GM808_A09_54R5_040.fsa	312.689	109	620
B, 248	GM808_A09_54R5_040.fsa	313.563	80	393
B, 249	GM808_A09_54R5_040.fsa	314.716	46	175
B, 250	GM808_A09_54R5_040.fsa	315.7	287	1862
B, 251	GM808_A09_54R5_040.fsa	316.774	269	1828
B, 252	GM808_A09_54R5_040.fsa	318.745	847	6719
B, 253	GM808_A09_54R5_040.fsa	319.821	281	1985
B, 254	GM808_A09_54R5_040.fsa	320.702	44	255
B, 255	GM808_A09_54R5_040.fsa	321.928	236	1550
B, 256	GM808_A09_54R5_040.fsa	322.977	19	64
B, 257	GM808_A09_54R5_040.fsa	324.025	85	481
B, 258	GM808_A09_54R5_040.fsa	324.984	10	21
B, 259	GM808_A09_54R5_040.fsa	325.855	230	1644
B, 260	GM808_A09_54R5_040.fsa	326.986	1187	9584
B, 261	GM808_A09_54R5_040.fsa	328.028	42	256
B, 262	GM808_A09_54R5_040.fsa	328.982	114	593
B, 263	GM808_A09_54R5_040.fsa	330.022	23	58
B, 264	GM808_A09_54R5_040.fsa	330.974	162	1094
B, 265	GM808_A09_54R5_040.fsa	332.011	1149	9402
B, 266	GM808_A09_54R5_040.fsa	333.046	4	9
B, 267	GM808_A09_54R5_040.fsa	334.166	122	922
B, 268	GM808_A09_54R5_040.fsa	335.285	265	2005
B, 269	GM808_A09_54R5_040.fsa	336.316	9	9
B, 270	GM808_A09_54R5_040.fsa	337.26	161	887
B, 271	GM808_A09_54R5_040.fsa	338.289	469	3640
B, 272	GM808_A09_54R5_040.fsa	339.23	281	1993
B, 273	GM808_A09_54R5_040.fsa	340.26	244	1686
B, 274	GM808_A09_54R5_040.fsa	341.388	121	596
B, 275	GM808_A09_54R5_040.fsa	342.255	89	426
B, 276	GM808_A09_54R5_040.fsa	343.383	30	71
B, 277	GM808_A09_54R5_040.fsa	344.423	69	471
B, 278	GM808_A09_54R5_040.fsa	345.29	150	1088
B, 279	GM808_A09_54R5_040.fsa	347.196	394	3417
B, 280	GM808_A09_54R5_040.fsa	348.409	84	489
B, 281	GM808_A09_54R5_040.fsa	349.361	32	96
B, 282	GM808_A09_54R5_040.fsa	350.574	12	46
B, 283	GM808_A09_54R5_040.fsa	351.526	92	532
B, 284	GM808_A09_54R5_040.fsa	352.651	27	100
B, 285	GM808_A09_54R5_040.fsa	353.602	139	886
B, 286	GM808_A09_54R5_040.fsa	354.554	103	671
B, 287	GM808_A09_54R5_040.fsa	355.332	16	75
B, 288	GM808_A09_54R5_040.fsa	356.284	247	1833
B, 289	GM808_A09_54R5_040.fsa	357.494	18	51
B, 290	GM808_A09_54R5_040.fsa	358.185	38	39
B, 291	GM808_A09_54R5_040.fsa	358.531	8	9
B, 292	GM808_A09_54R5_040.fsa	359.482	578	4829
B, 293	GM808_A09_54R5_040.fsa	360.515	123	907
B, 294	GM808_A09_54R5_040.fsa	361.373	199	1628
B, 295	GM808_A09_54R5_040.fsa	362.489	287	2169
B, 296	GM808_A09_54R5_040.fsa	363.519	3	3
B, 297	GM808_A09_54R5_040.fsa	365.665	1101	9574
B, 298	GM808_A09_54R5_040.fsa	367.639	535	4735
B, 299	GM808_A09_54R5_040.fsa	369.356	340	2562
B, 300	GM808_A09_54R5_040.fsa	370.472	42	197
B, 301	GM808_A09_54R5_040.fsa	371.416	15	56
B, 302	GM808_A09_54R5_040.fsa	373.648	482	4421
B, 303	GM808_A09_54R5_040.fsa	375.536	468	4087
B, 304	GM808_A09_54R5_040.fsa	376.652	20	53
B, 305	GM808_A09_54R5_040.fsa	377.682	129	778
B, 306	GM808_A09_54R5_040.fsa	378.712	6	7
B, 307	GM808_A09_54R5_040.fsa	379.828	205	1897
B, 308	GM808_A09_54R5_040.fsa	381.651	1137	12319
B, 309	GM808_A09_54R5_040.fsa	382.866	75	453
B, 310	GM808_A09_54R5_040.fsa	383.561	5	9
B, 311	GM808_A09_54R5_040.fsa	384.949	181	1373
B, 312	GM808_A09_54R5_040.fsa	387.117	613	5614
B, 313	GM808_A09_54R5_040.fsa	388.243	21	40
B, 314	GM808_A09_54R5_040.fsa	389.11	57	340
B, 315	GM808_A09_54R5_040.fsa	391.014	170	1537
B, 316	GM808_A09_54R5_040.fsa	391.966	87	661
B, 317	GM808_A09_54R5_040.fsa	393.091	81	526
B, 318	GM808_A09_54R5_040.fsa	394.128	27	131
B, 319	GM808_A09_54R5_040.fsa	395.165	44	229
B, 320	GM808_A09_54R5_040.fsa	395.943	5	8
B, 321	GM808_A09_54R5_040.fsa	398.015	284	3212
B, 322	GM808_A09_54R5_040.fsa	398.965	559	5937
B, 323	GM808_A09_54R5_040.fsa	400.168	6	7
B, 324	GM808_A09_54R5_040.fsa	401.936	1531	15265
B, 325	GM808_A09_54R5_040.fsa	404.214	364	3158
B, 326	GM808_A09_54R5_040.fsa	406.076	83	684
O, 1	GM808_A09_54R5_040.fsa	20	6389	64352
O, 2	GM808_A09_54R5_040.fsa	40	5497	40730
O, 3	GM808_A09_54R5_040.fsa	60	9857	57884
O, 4	GM808_A09_54R5_040.fsa	80	6515	37722
O, 5	GM808_A09_54R5_040.fsa	100	10154	56074
O, 6	GM808_A09_54R5_040.fsa	114	11692	64208
O, 7	GM808_A09_54R5_040.fsa	120	9277	51635
O, 8	GM808_A09_54R5_040.fsa	140	7676	41323
O, 9	GM808_A09_54R5_040.fsa	160	8623	46522
O, 10	GM808_A09_54R5_040.fsa	180	10830	57019
O, 11	GM808_A09_54R5_040.fsa	200	8566	45213
O, 12	GM808_A09_54R5_040.fsa	214	8516	46218
O, 13	GM808_A09_54R5_040.fsa	220	6702	38057
O, 14	GM808_A09_54R5_040.fsa	240	9613	57039
O, 15	GM808_A09_54R5_040.fsa	250	4491	26731
O, 16	GM808_A09_54R5_040.fsa	260	6824	42879
O, 17	GM808_A09_54R5_040.fsa	280	7198	48405
O, 18	GM808_A09_54R5_040.fsa	300	7024	50378
O, 19	GM808_A09_54R5_040.fsa	314	4512	34190
O, 20	GM808_A09_54R5_040.fsa	320	4921	38882
O, 21	GM808_A09_54R5_040.fsa	340	6184	52157
O, 22	GM808_A09_54R5_040.fsa	360	4966	44999
O, 23	GM808_A09_54R5_040.fsa	380	3516	34177
O, 24	GM808_A09_54R5_040.fsa	400	4856	49077
O, 25	GM808_A09_54R5_040.fsa	414	4574	47727
O, 26	GM808_A09_54R5_040.fsa	420	4259	44944
O, 27	GM808_A09_54R5_040.fsa	440	4897	54734
O, 28	GM808_A09_54R5_040.fsa	460	5052	61316
O, 29	GM808_A09_54R5_040.fsa	480	4953	59912
O, 30	GM808_A09_54R5_040.fsa	500	2201	27862
O, 31	GM808_A09_54R5_040.fsa	514	2366	30935
O, 32	GM808_A09_54R5_040.fsa	520	5239	68773
O, 33	GM808_A09_54R5_040.fsa	540	4241	57312
O, 34	GM808_A09_54R5_040.fsa	560	2724	38365
O, 35	GM808_A09_54R5_040.fsa	580	4138	59976
O, 36	GM808_A09_54R5_040.fsa	600	2669	39657

## Sheet: 54R6
Dye/Sample Peak	Sample File Name	Size	Height	Area in Point
B, 1	GM808_A10_54R6_040.fsa	55.7771	1140	4942
B, 2	GM808_A10_54R6_040.fsa	57.0298	1729	8751
B, 3	GM808_A10_54R6_040.fsa	57.754	627	2928
B, 4	GM808_A10_54R6_040.fsa	58.8826	2992	14931
B, 5	GM808_A10_54R6_040.fsa	60.427	3981	19787
B, 6	GM808_A10_54R6_040.fsa	61.8117	263	1034
B, 7	GM808_A10_54R6_040.fsa	62.9797	41	145
B, 8	GM808_A10_54R6_040.fsa	64.3557	74	316
B, 9	GM808_A10_54R6_040.fsa	65.6216	321	1408
B, 10	GM808_A10_54R6_040.fsa	66.7786	312	1343
B, 11	GM808_A10_54R6_040.fsa	67.9322	202	1041
B, 12	GM808_A10_54R6_040.fsa	68.7691	537	2738
B, 13	GM808_A10_54R6_040.fsa	69.917	1383	7204
B, 14	GM808_A10_54R6_040.fsa	71.1655	756	3775
B, 15	GM808_A10_54R6_040.fsa	72.6171	709	3475
B, 16	GM808_A10_54R6_040.fsa	73.6508	255	1125
B, 17	GM808_A10_54R6_040.fsa	74.9905	208	949
B, 18	GM808_A10_54R6_040.fsa	76.1206	3405	18054
B, 19	GM808_A10_54R6_040.fsa	77.4521	258	1191
B, 20	GM808_A10_54R6_040.fsa	78.6771	231	971
B, 21	GM808_A10_54R6_040.fsa	79.6951	178	726
B, 22	GM808_A10_54R6_040.fsa	80.7099	217	1004
B, 23	GM808_A10_54R6_040.fsa	81.7227	2411	12619
B, 24	GM808_A10_54R6_040.fsa	82.6329	585	3141
B, 25	GM808_A10_54R6_040.fsa	83.542	277	1406
B, 26	GM808_A10_54R6_040.fsa	84.4499	54	175
B, 27	GM808_A10_54R6_040.fsa	85.2559	103	417
B, 28	GM808_A10_54R6_040.fsa	86.2621	343	1452
B, 29	GM808_A10_54R6_040.fsa	87.3672	18	47
B, 30	GM808_A10_54R6_040.fsa	88.2701	768	3636
B, 31	GM808_A10_54R6_040.fsa	89.372	428	1937
B, 32	GM808_A10_54R6_040.fsa	90.772	2273	11905
B, 33	GM808_A10_54R6_040.fsa	91.5706	749	3898
B, 34	GM808_A10_54R6_040.fsa	92.468	743	3861
B, 35	GM808_A10_54R6_040.fsa	93.2648	577	2734
B, 36	GM808_A10_54R6_040.fsa	94.4581	1665	8018
B, 37	GM808_A10_54R6_040.fsa	95.8478	92	376
B, 38	GM808_A10_54R6_040.fsa	96.9377	306	1393
B, 39	GM808_A10_54R6_040.fsa	98.0259	209	864
B, 40	GM808_A10_54R6_040.fsa	99.211	162	723
B, 41	GM808_A10_54R6_040.fsa	100.3	93	381
B, 42	GM808_A10_54R6_040.fsa	101.299	221	849
B, 43	GM808_A10_54R6_040.fsa	102.396	502	2185
B, 44	GM808_A10_54R6_040.fsa	103.49	639	2893
B, 45	GM808_A10_54R6_040.fsa	104.482	524	2359
B, 46	GM808_A10_54R6_040.fsa	105.472	189	729
B, 47	GM808_A10_54R6_040.fsa	106.362	94	306
B, 48	GM808_A10_54R6_040.fsa	107.545	1230	5837
B, 49	GM808_A10_54R6_040.fsa	108.529	402	1777
B, 50	GM808_A10_54R6_040.fsa	109.511	90	322
B, 51	GM808_A10_54R6_040.fsa	110.588	856	4075
B, 52	GM808_A10_54R6_040.fsa	111.663	1977	9485
B, 53	GM808_A10_54R6_040.fsa	112.93	136	624
B, 54	GM808_A10_54R6_040.fsa	114.096	2666	13414
B, 55	GM808_A10_54R6_040.fsa	115.055	1102	5742
B, 56	GM808_A10_54R6_040.fsa	115.915	190	858
B, 57	GM808_A10_54R6_040.fsa	116.869	52	176
B, 58	GM808_A10_54R6_040.fsa	117.916	119	517
B, 59	GM808_A10_54R6_040.fsa	118.959	1242	5963
B, 60	GM808_A10_54R6_040.fsa	120	190	896
B, 61	GM808_A10_54R6_040.fsa	121.118	125	518
B, 62	GM808_A10_54R6_040.fsa	122.237	250	1043
B, 63	GM808_A10_54R6_040.fsa	123.261	405	1494
B, 64	GM808_A10_54R6_040.fsa	124.286	1338	5804
B, 65	GM808_A10_54R6_040.fsa	125.217	354	1344
B, 66	GM808_A10_54R6_040.fsa	125.962	231	763
B, 67	GM808_A10_54R6_040.fsa	126.986	2619	11848
B, 68	GM808_A10_54R6_040.fsa	128.102	736	2936
B, 69	GM808_A10_54R6_040.fsa	129.033	2325	10490
B, 70	GM808_A10_54R6_040.fsa	129.87	340	1281
B, 71	GM808_A10_54R6_040.fsa	130.614	1617	7161
B, 72	GM808_A10_54R6_040.fsa	131.451	103	312
B, 73	GM808_A10_54R6_040.fsa	132.66	307	1225
B, 74	GM808_A10_54R6_040.fsa	133.776	1742	8002
B, 75	GM808_A10_54R6_040.fsa	134.891	543	2313
B, 76	GM808_A10_54R6_040.fsa	135.913	1627	7354
B, 77	GM808_A10_54R6_040.fsa	136.935	620	2778
B, 78	GM808_A10_54R6_040.fsa	138.143	1381	6734
B, 79	GM808_A10_54R6_040.fsa	138.886	899	4317
B, 80	GM808_A10_54R6_040.fsa	139.814	2929	14027
B, 81	GM808_A10_54R6_040.fsa	140.574	54	194
B, 82	GM808_A10_54R6_040.fsa	141.627	5438	26418
B, 83	GM808_A10_54R6_040.fsa	142.775	88	267
B, 84	GM808_A10_54R6_040.fsa	143.828	1412	6321
B, 85	GM808_A10_54R6_040.fsa	144.976	334	1565
B, 86	GM808_A10_54R6_040.fsa	145.838	2999	14555
B, 87	GM808_A10_54R6_040.fsa	146.89	321	1306
B, 88	GM808_A10_54R6_040.fsa	147.943	199	822
B, 89	GM808_A10_54R6_040.fsa	149.091	160	654
B, 90	GM808_A10_54R6_040.fsa	150.239	862	3984
B, 91	GM808_A10_54R6_040.fsa	151.292	693	3075
B, 92	GM808_A10_54R6_040.fsa	152.344	292	1314
B, 93	GM808_A10_54R6_040.fsa	153.588	649	2912
B, 94	GM808_A10_54R6_040.fsa	154.737	330	1270
B, 95	GM808_A10_54R6_040.fsa	155.694	862	3751
B, 96	GM808_A10_54R6_040.fsa	156.555	373	1392
B, 97	GM808_A10_54R6_040.fsa	157.512	434	1655
B, 98	GM808_A10_54R6_040.fsa	158.373	313	1209
B, 99	GM808_A10_54R6_040.fsa	159.234	149	506
B, 100	GM808_A10_54R6_040.fsa	160.281	290	1156
B, 101	GM808_A10_54R6_040.fsa	161.218	274	1148
B, 102	GM808_A10_54R6_040.fsa	162.34	74	300
B, 103	GM808_A10_54R6_040.fsa	163.462	199	823
B, 104	GM808_A10_54R6_040.fsa	164.49	208	866
B, 105	GM808_A10_54R6_040.fsa	165.517	282	1199
B, 106	GM808_A10_54R6_040.fsa	166.636	998	4522
B, 107	GM808_A10_54R6_040.fsa	167.662	419	1834
B, 108	GM808_A10_54R6_040.fsa	168.872	959	4130
B, 109	GM808_A10_54R6_040.fsa	169.896	1268	5804
B, 110	GM808_A10_54R6_040.fsa	170.826	551	2257
B, 111	GM808_A10_54R6_040.fsa	171.848	959	4255
B, 112	GM808_A10_54R6_040.fsa	172.87	2892	13525
B, 113	GM808_A10_54R6_040.fsa	173.983	431	1742
B, 114	GM808_A10_54R6_040.fsa	175.096	768	3348
B, 115	GM808_A10_54R6_040.fsa	176.208	353	1341
B, 116	GM808_A10_54R6_040.fsa	177.226	673	2881
B, 117	GM808_A10_54R6_040.fsa	178.244	1164	5172
B, 118	GM808_A10_54R6_040.fsa	179.261	1276	5852
B, 119	GM808_A10_54R6_040.fsa	180.094	285	1262
B, 120	GM808_A10_54R6_040.fsa	180.841	616	2740
B, 121	GM808_A10_54R6_040.fsa	181.962	645	2784
B, 122	GM808_A10_54R6_040.fsa	183.082	1153	5142
B, 123	GM808_A10_54R6_040.fsa	184.202	3135	14607
B, 124	GM808_A10_54R6_040.fsa	185.414	197	719
B, 125	GM808_A10_54R6_040.fsa	186.44	1440	6329
B, 126	GM808_A10_54R6_040.fsa	187.558	551	2227
B, 127	GM808_A10_54R6_040.fsa	188.489	378	1480
B, 128	GM808_A10_54R6_040.fsa	189.606	6478	31038
B, 129	GM808_A10_54R6_040.fsa	190.629	1564	7241
B, 130	GM808_A10_54R6_040.fsa	191.744	220	1121
B, 131	GM808_A10_54R6_040.fsa	192.581	2778	13474
B, 132	GM808_A10_54R6_040.fsa	193.695	2460	11655
B, 133	GM808_A10_54R6_040.fsa	194.624	152	580
B, 134	GM808_A10_54R6_040.fsa	195.83	120	461
B, 135	GM808_A10_54R6_040.fsa	196.943	273	1207
B, 136	GM808_A10_54R6_040.fsa	197.962	1071	4807
B, 137	GM808_A10_54R6_040.fsa	198.981	645	2876
B, 138	GM808_A10_54R6_040.fsa	199.907	754	3523
B, 139	GM808_A10_54R6_040.fsa	201.104	256	1380
B, 140	GM808_A10_54R6_040.fsa	201.839	3514	17684
B, 141	GM808_A10_54R6_040.fsa	202.941	1487	7650
B, 142	GM808_A10_54R6_040.fsa	204.042	326	1415
B, 143	GM808_A10_54R6_040.fsa	205.051	164	660
B, 144	GM808_A10_54R6_040.fsa	206.15	1412	6278
B, 145	GM808_A10_54R6_040.fsa	207.157	179	772
B, 146	GM808_A10_54R6_040.fsa	207.98	2922	14545
B, 147	GM808_A10_54R6_040.fsa	209.077	1929	9149
B, 148	GM808_A10_54R6_040.fsa	210.264	720	3296
B, 149	GM808_A10_54R6_040.fsa	211.359	426	2128
B, 150	GM808_A10_54R6_040.fsa	212.179	3791	19691
B, 151	GM808_A10_54R6_040.fsa	213.272	1529	8171
B, 152	GM808_A10_54R6_040.fsa	214.455	501	2393
B, 153	GM808_A10_54R6_040.fsa	215.547	202	742
B, 154	GM808_A10_54R6_040.fsa	216.457	2273	11513
B, 155	GM808_A10_54R6_040.fsa	217.457	3977	20905
B, 156	GM808_A10_54R6_040.fsa	218.547	458	2694
B, 157	GM808_A10_54R6_040.fsa	219.455	327	1254
B, 158	GM808_A10_54R6_040.fsa	220.36	1009	4390
B, 159	GM808_A10_54R6_040.fsa	221.44	636	2839
B, 160	GM808_A10_54R6_040.fsa	222.251	82	282
B, 161	GM808_A10_54R6_040.fsa	223.512	1357	6767
B, 162	GM808_A10_54R6_040.fsa	224.504	208	949
B, 163	GM808_A10_54R6_040.fsa	225.407	647	2898
B, 164	GM808_A10_54R6_040.fsa	226.49	1973	10293
B, 165	GM808_A10_54R6_040.fsa	227.393	196	915
B, 166	GM808_A10_54R6_040.fsa	228.568	1005	4970
B, 167	GM808_A10_54R6_040.fsa	229.654	362	1851
B, 168	GM808_A10_54R6_040.fsa	230.559	573	2839
B, 169	GM808_A10_54R6_040.fsa	231.736	551	2737
B, 170	GM808_A10_54R6_040.fsa	232.461	50	154
B, 171	GM808_A10_54R6_040.fsa	233.73	109	463
B, 172	GM808_A10_54R6_040.fsa	234.728	142	616
B, 173	GM808_A10_54R6_040.fsa	235.727	185	883
B, 174	GM808_A10_54R6_040.fsa	236.817	198	1091
B, 175	GM808_A10_54R6_040.fsa	237.635	2069	12116
B, 176	GM808_A10_54R6_040.fsa	238.635	426	2940
B, 177	GM808_A10_54R6_040.fsa	239.636	402	2288
B, 178	GM808_A10_54R6_040.fsa	241.025	54	220
B, 179	GM808_A10_54R6_040.fsa	242.142	2733	16423
B, 180	GM808_A10_54R6_040.fsa	243.164	492	3207
B, 181	GM808_A10_54R6_040.fsa	244.185	69	282
B, 182	GM808_A10_54R6_040.fsa	245.296	490	2576
B, 183	GM808_A10_54R6_040.fsa	246.314	147	641
B, 184	GM808_A10_54R6_040.fsa	247.329	193	854
B, 185	GM808_A10_54R6_040.fsa	248.344	921	5343
B, 186	GM808_A10_54R6_040.fsa	249.448	249	1456
B, 187	GM808_A10_54R6_040.fsa	250.536	318	1432
B, 188	GM808_A10_54R6_040.fsa	251.605	2052	12090
B, 189	GM808_A10_54R6_040.fsa	252.584	1662	9993
B, 190	GM808_A10_54R6_040.fsa	253.65	21	66
B, 191	GM808_A10_54R6_040.fsa	254.536	1743	10028
B, 192	GM808_A10_54R6_040.fsa	255.598	975	5591
B, 193	GM808_A10_54R6_040.fsa	256.569	3	6
B, 194	GM808_A10_54R6_040.fsa	257.363	233	1184
B, 195	GM808_A10_54R6_040.fsa	258.507	100	507
B, 196	GM808_A10_54R6_040.fsa	259.298	755	4668
B, 197	GM808_A10_54R6_040.fsa	260.358	767	4823
B, 198	GM808_A10_54R6_040.fsa	261.432	16	53
B, 199	GM808_A10_54R6_040.fsa	262.685	119	576
B, 200	GM808_A10_54R6_040.fsa	263.76	1379	8635
B, 201	GM808_A10_54R6_040.fsa	264.745	127	738
B, 202	GM808_A10_54R6_040.fsa	265.641	90	425
B, 203	GM808_A10_54R6_040.fsa	266.627	59	211
B, 204	GM808_A10_54R6_040.fsa	267.702	1916	11650
B, 205	GM808_A10_54R6_040.fsa	268.689	305	1775
B, 206	GM808_A10_54R6_040.fsa	269.585	54	192
B, 207	GM808_A10_54R6_040.fsa	270.482	218	943
B, 208	GM808_A10_54R6_040.fsa	271.559	2048	12173
B, 209	GM808_A10_54R6_040.fsa	272.725	764	4089
B, 210	GM808_A10_54R6_040.fsa	273.802	312	1334
B, 211	GM808_A10_54R6_040.fsa	274.79	277	1198
B, 212	GM808_A10_54R6_040.fsa	275.688	325	1453
B, 213	GM808_A10_54R6_040.fsa	276.765	1360	8025
B, 214	GM808_A10_54R6_040.fsa	277.664	324	1848
B, 215	GM808_A10_54R6_040.fsa	278.652	1046	5858
B, 216	GM808_A10_54R6_040.fsa	279.73	36	119
B, 217	GM808_A10_54R6_040.fsa	280.892	420	2560
B, 218	GM808_A10_54R6_040.fsa	281.872	1228	8185
B, 219	GM808_A10_54R6_040.fsa	282.852	182	1145
B, 220	GM808_A10_54R6_040.fsa	284.01	24	80
B, 221	GM808_A10_54R6_040.fsa	284.99	860	5259
B, 222	GM808_A10_54R6_040.fsa	286.058	890	5456
B, 223	GM808_A10_54R6_040.fsa	288.015	1674	10924
B, 224	GM808_A10_54R6_040.fsa	289.082	734	4502
B, 225	GM808_A10_54R6_040.fsa	289.882	61	186
B, 226	GM808_A10_54R6_040.fsa	290.949	2097	13160
B, 227	GM808_A10_54R6_040.fsa	292.015	96	387
B, 228	GM808_A10_54R6_040.fsa	293.17	697	4188
B, 229	GM808_A10_54R6_040.fsa	294.235	311	1683
B, 230	GM808_A10_54R6_040.fsa	295.3	362	1825
B, 231	GM808_A10_54R6_040.fsa	296.365	449	2685
B, 232	GM808_A10_54R6_040.fsa	297.252	1167	7209
B, 233	GM808_A10_54R6_040.fsa	298.227	493	2645
B, 234	GM808_A10_54R6_040.fsa	299.202	255	1373
B, 235	GM808_A10_54R6_040.fsa	300.175	661	3626
B, 236	GM808_A10_54R6_040.fsa	300.962	23	62
B, 237	GM808_A10_54R6_040.fsa	302.19	83	403
B, 238	GM808_A10_54R6_040.fsa	303.244	366	2167
B, 239	GM808_A10_54R6_040.fsa	304.213	91	430
B, 240	GM808_A10_54R6_040.fsa	305.183	216	1326
B, 241	GM808_A10_54R6_040.fsa	306.244	1615	11054
B, 242	GM808_A10_54R6_040.fsa	307.218	102	494
B, 243	GM808_A10_54R6_040.fsa	308.371	169	987
B, 244	GM808_A10_54R6_040.fsa	309.439	2140	15417
B, 245	GM808_A10_54R6_040.fsa	310.508	349	2440
B, 246	GM808_A10_54R6_040.fsa	311.58	56	224
B, 247	GM808_A10_54R6_040.fsa	312.654	136	731
B, 248	GM808_A10_54R6_040.fsa	313.641	101	504
B, 249	GM808_A10_54R6_040.fsa	314.737	83	317
B, 250	GM808_A10_54R6_040.fsa	315.844	323	2045
B, 251	GM808_A10_54R6_040.fsa	316.767	326	1935
B, 252	GM808_A10_54R6_040.fsa	317.967	163	977
B, 253	GM808_A10_54R6_040.fsa	318.891	935	6837
B, 254	GM808_A10_54R6_040.fsa	319.908	325	2117
B, 255	GM808_A10_54R6_040.fsa	320.81	82	398
B, 256	GM808_A10_54R6_040.fsa	321.98	288	1760
B, 257	GM808_A10_54R6_040.fsa	323.147	30	95
B, 258	GM808_A10_54R6_040.fsa	324.043	92	454
B, 259	GM808_A10_54R6_040.fsa	326.012	269	1809
B, 260	GM808_A10_54R6_040.fsa	326.995	1275	9446
B, 261	GM808_A10_54R6_040.fsa	328.065	64	312
B, 262	GM808_A10_54R6_040.fsa	329.045	125	712
B, 263	GM808_A10_54R6_040.fsa	330.023	32	146
B, 264	GM808_A10_54R6_040.fsa	331	181	1289
B, 265	GM808_A10_54R6_040.fsa	332.064	1238	9159
B, 266	GM808_A10_54R6_040.fsa	333.216	14	62
B, 267	GM808_A10_54R6_040.fsa	334.365	127	857
B, 268	GM808_A10_54R6_040.fsa	335.337	299	2053
B, 269	GM808_A10_54R6_040.fsa	336.483	10	30
B, 270	GM808_A10_54R6_040.fsa	337.276	165	861
B, 271	GM808_A10_54R6_040.fsa	338.332	500	3377
B, 272	GM808_A10_54R6_040.fsa	339.386	281	1861
B, 273	GM808_A10_54R6_040.fsa	340.358	272	1593
B, 274	GM808_A10_54R6_040.fsa	341.43	137	634
B, 275	GM808_A10_54R6_040.fsa	342.413	121	539
B, 276	GM808_A10_54R6_040.fsa	343.575	34	136
B, 277	GM808_A10_54R6_040.fsa	344.558	92	494
B, 278	GM808_A10_54R6_040.fsa	345.451	183	1115
B, 279	GM808_A10_54R6_040.fsa	347.327	443	3336
B, 280	GM808_A10_54R6_040.fsa	348.488	103	543
B, 281	GM808_A10_54R6_040.fsa	349.38	29	103
B, 282	GM808_A10_54R6_040.fsa	350.63	18	61
B, 283	GM808_A10_54R6_040.fsa	351.523	108	588
B, 284	GM808_A10_54R6_040.fsa	352.684	63	231
B, 285	GM808_A10_54R6_040.fsa	353.666	171	1015
B, 286	GM808_A10_54R6_040.fsa	354.647	129	763
B, 287	GM808_A10_54R6_040.fsa	355.539	35	186
B, 288	GM808_A10_54R6_040.fsa	356.343	291	1946
B, 289	GM808_A10_54R6_040.fsa	357.681	27	95
B, 290	GM808_A10_54R6_040.fsa	358.394	16	57
B, 291	GM808_A10_54R6_040.fsa	359.643	623	4653
B, 292	GM808_A10_54R6_040.fsa	360.619	140	1019
B, 293	GM808_A10_54R6_040.fsa	361.503	237	1584
B, 294	GM808_A10_54R6_040.fsa	362.652	344	2225
B, 295	GM808_A10_54R6_040.fsa	363.537	12	33
B, 296	GM808_A10_54R6_040.fsa	365.748	1206	9186
B, 297	GM808_A10_54R6_040.fsa	367.605	586	4578
B, 298	GM808_A10_54R6_040.fsa	369.463	396	2748
B, 299	GM808_A10_54R6_040.fsa	370.525	66	292
B, 300	GM808_A10_54R6_040.fsa	371.587	17	68
B, 301	GM808_A10_54R6_040.fsa	372.738	2	3
B, 302	GM808_A10_54R6_040.fsa	373.712	530	4194
B, 303	GM808_A10_54R6_040.fsa	374.509	193	1508
B, 304	GM808_A10_54R6_040.fsa	375.66	505	3733
B, 305	GM808_A10_54R6_040.fsa	376.634	33	104
B, 306	GM808_A10_54R6_040.fsa	377.697	140	798
B, 307	GM808_A10_54R6_040.fsa	378.937	9	17
B, 308	GM808_A10_54R6_040.fsa	379.734	223	1758
B, 309	GM808_A10_54R6_040.fsa	381.794	1240	10694
B, 310	GM808_A10_54R6_040.fsa	382.87	83	574
B, 311	GM808_A10_54R6_040.fsa	385.023	201	1520
B, 312	GM808_A10_54R6_040.fsa	387.176	686	5399
B, 313	GM808_A10_54R6_040.fsa	388.163	24	119
B, 314	GM808_A10_54R6_040.fsa	389.149	89	461
B, 315	GM808_A10_54R6_040.fsa	390.046	17	81
B, 316	GM808_A10_54R6_040.fsa	391.122	197	1518
B, 317	GM808_A10_54R6_040.fsa	391.929	106	773
B, 318	GM808_A10_54R6_040.fsa	393.005	111	687
B, 319	GM808_A10_54R6_040.fsa	394.261	48	203
B, 320	GM808_A10_54R6_040.fsa	395.247	52	299
B, 321	GM808_A10_54R6_040.fsa	396.234	6	11
B, 322	GM808_A10_54R6_040.fsa	397.938	328	3290
B, 323	GM808_A10_54R6_040.fsa	399.014	624	5303
B, 324	GM808_A10_54R6_040.fsa	400.876	73	331
B, 325	GM808_A10_54R6_040.fsa	401.93	1658	14110
B, 326	GM808_A10_54R6_040.fsa	403.161	32	107
B, 327	GM808_A10_54R6_040.fsa	404.13	427	3106
B, 328	GM808_A10_54R6_040.fsa	405.012	52	244
B, 329	GM808_A10_54R6_040.fsa	405.985	114	762
B, 330	GM808_A10_54R6_040.fsa	406.87	57	280
O, 1	GM808_A10_54R6_040.fsa	20	6713	65728
O, 2	GM808_A10_54R6_040.fsa	40	5905	42323
O, 3	GM808_A10_54R6_040.fsa	60	10358	60129
O, 4	GM808_A10_54R6_040.fsa	80	6778	39702
O, 5	GM808_A10_54R6_040.fsa	100	10733	58233
O, 6	GM808_A10_54R6_040.fsa	114	12326	64968
O, 7	GM808_A10_54R6_040.fsa	120	9491	52186
O, 8	GM808_A10_54R6_040.fsa	140	8048	41272
O, 9	GM808_A10_54R6_040.fsa	160	8728	45599
O, 10	GM808_A10_54R6_040.fsa	180	11090	54395
O, 11	GM808_A10_54R6_040.fsa	200	8562	44202
O, 12	GM808_A10_54R6_040.fsa	214	8455	44374
O, 13	GM808_A10_54R6_040.fsa	220	6820	36794
O, 14	GM808_A10_54R6_040.fsa	240	9822	54246
O, 15	GM808_A10_54R6_040.fsa	250	4436	26071
O, 16	GM808_A10_54R6_040.fsa	260	7129	42719
O, 17	GM808_A10_54R6_040.fsa	280	7567	48521
O, 18	GM808_A10_54R6_040.fsa	300	7515	50264
O, 19	GM808_A10_54R6_040.fsa	314	4836	33308
O, 20	GM808_A10_54R6_040.fsa	320	5177	37296
O, 21	GM808_A10_54R6_040.fsa	340	6448	49067
O, 22	GM808_A10_54R6_040.fsa	360	5239	42350
O, 23	GM808_A10_54R6_040.fsa	380	3757	31669
O, 24	GM808_A10_54R6_040.fsa	400	5333	45662
O, 25	GM808_A10_54R6_040.fsa	414	4982	44766
O, 26	GM808_A10_54R6_040.fsa	420	4691	42218
O, 27	GM808_A10_54R6_040.fsa	440	5625	52712
O, 28	GM808_A10_54R6_040.fsa	460	5866	58849
O, 29	GM808_A10_54R6_040.fsa	480	5707	57971
O, 30	GM808_A10_54R6_040.fsa	500	2579	26772
O, 31	GM808_A10_54R6_040.fsa	514	2851	29415
O, 32	GM808_A10_54R6_040.fsa	520	6238	65448
O, 33	GM808_A10_54R6_040.fsa	540	5066	53917
O, 34	GM808_A10_54R6_040.fsa	560	3274	35808
O, 35	GM808_A10_54R6_040.fsa	580	4949	54697
O, 36	GM808_A10_54R6_040.fsa	600	3233	35960

## Sheet: 55R2
Dye/Sample Peak	Sample File Name	Size	Height	Area in Point
B, 1	GM808_A11_55R2_048.fsa	55.6873	936	4098
B, 2	GM808_A11_55R2_048.fsa	56.9363	1677	8066
B, 3	GM808_A11_55R2_048.fsa	57.7614	584	2825
B, 4	GM808_A11_55R2_048.fsa	58.7844	2082	10285
B, 5	GM808_A11_55R2_048.fsa	60.4213	2717	12927
B, 6	GM808_A11_55R2_048.fsa	61.7866	260	1112
B, 7	GM808_A11_55R2_048.fsa	63.0417	85	336
B, 8	GM808_A11_55R2_048.fsa	64.3956	108	469
B, 9	GM808_A11_55R2_048.fsa	65.6403	242	1047
B, 10	GM808_A11_55R2_048.fsa	66.8799	243	1102
B, 11	GM808_A11_55R2_048.fsa	68.0119	108	492
B, 12	GM808_A11_55R2_048.fsa	68.7302	159	733
B, 13	GM808_A11_55R2_048.fsa	69.9576	861	4256
B, 14	GM808_A11_55R2_048.fsa	71.1801	567	2740
B, 15	GM808_A11_55R2_048.fsa	72.6003	538	2653
B, 16	GM808_A11_55R2_048.fsa	73.7116	232	1131
B, 17	GM808_A11_55R2_048.fsa	75.0198	176	821
B, 18	GM808_A11_55R2_048.fsa	76.2225	2703	13775
B, 19	GM808_A11_55R2_048.fsa	77.4204	272	1380
B, 20	GM808_A11_55R2_048.fsa	78.713	254	1049
B, 21	GM808_A11_55R2_048.fsa	79.8023	157	628
B, 22	GM808_A11_55R2_048.fsa	80.7835	214	1046
B, 23	GM808_A11_55R2_048.fsa	81.7617	1933	9695
B, 24	GM808_A11_55R2_048.fsa	82.7385	510	2609
B, 25	GM808_A11_55R2_048.fsa	83.519	229	1051
B, 26	GM808_A11_55R2_048.fsa	84.396	107	387
B, 27	GM808_A11_55R2_048.fsa	85.2719	121	489
B, 28	GM808_A11_55R2_048.fsa	86.2439	287	1231
B, 29	GM808_A11_55R2_048.fsa	87.4085	67	257
B, 30	GM808_A11_55R2_048.fsa	88.2807	616	2844
B, 31	GM808_A11_55R2_048.fsa	89.3453	455	2023
B, 32	GM808_A11_55R2_048.fsa	90.6979	1957	10148
B, 33	GM808_A11_55R2_048.fsa	91.4697	515	2553
B, 34	GM808_A11_55R2_048.fsa	92.4332	487	2326
B, 35	GM808_A11_55R2_048.fsa	93.2031	356	1569
B, 36	GM808_A11_55R2_048.fsa	94.3564	922	4375
B, 37	GM808_A11_55R2_048.fsa	95.6996	119	523
B, 38	GM808_A11_55R2_048.fsa	96.9446	182	845
B, 39	GM808_A11_55R2_048.fsa	97.9963	134	571
B, 40	GM808_A11_55R2_048.fsa	99.142	160	710
B, 41	GM808_A11_55R2_048.fsa	100.196	138	531
B, 42	GM808_A11_55R2_048.fsa	101.176	125	487
B, 43	GM808_A11_55R2_048.fsa	102.251	137	574
B, 44	GM808_A11_55R2_048.fsa	103.323	313	1479
B, 45	GM808_A11_55R2_048.fsa	104.49	274	1245
B, 46	GM808_A11_55R2_048.fsa	105.362	104	397
B, 47	GM808_A11_55R2_048.fsa	106.331	63	248
B, 48	GM808_A11_55R2_048.fsa	107.489	632	3019
B, 49	GM808_A11_55R2_048.fsa	108.549	342	1557
B, 50	GM808_A11_55R2_048.fsa	109.51	92	348
B, 51	GM808_A11_55R2_048.fsa	110.565	566	2624
B, 52	GM808_A11_55R2_048.fsa	111.713	1394	7046
B, 53	GM808_A11_55R2_048.fsa	112.953	178	782
B, 54	GM808_A11_55R2_048.fsa	114.093	2028	10442
B, 55	GM808_A11_55R2_048.fsa	115.116	1060	5500
B, 56	GM808_A11_55R2_048.fsa	115.951	289	1414
B, 57	GM808_A11_55R2_048.fsa	116.783	79	353
B, 58	GM808_A11_55R2_048.fsa	117.981	114	508
B, 59	GM808_A11_55R2_048.fsa	118.9	620	3007
B, 60	GM808_A11_55R2_048.fsa	119.909	205	925
B, 61	GM808_A11_55R2_048.fsa	121.088	169	756
B, 62	GM808_A11_55R2_048.fsa	122.176	214	893
B, 63	GM808_A11_55R2_048.fsa	123.173	297	1259
B, 64	GM808_A11_55R2_048.fsa	124.26	870	4067
B, 65	GM808_A11_55R2_048.fsa	125.166	284	1158
B, 66	GM808_A11_55R2_048.fsa	125.981	180	712
B, 67	GM808_A11_55R2_048.fsa	126.977	1436	6407
B, 68	GM808_A11_55R2_048.fsa	128.063	489	1932
B, 69	GM808_A11_55R2_048.fsa	128.969	1525	7018
B, 70	GM808_A11_55R2_048.fsa	129.783	263	913
B, 71	GM808_A11_55R2_048.fsa	130.598	1041	4531
B, 72	GM808_A11_55R2_048.fsa	131.412	146	493
B, 73	GM808_A11_55R2_048.fsa	132.588	326	1476
B, 74	GM808_A11_55R2_048.fsa	133.764	1799	8584
B, 75	GM808_A11_55R2_048.fsa	134.939	640	2796
B, 76	GM808_A11_55R2_048.fsa	135.934	1612	7593
B, 77	GM808_A11_55R2_048.fsa	136.928	639	2948
B, 78	GM808_A11_55R2_048.fsa	138.103	1265	6091
B, 79	GM808_A11_55R2_048.fsa	138.916	892	4249
B, 80	GM808_A11_55R2_048.fsa	139.819	2657	12767
B, 81	GM808_A11_55R2_048.fsa	140.649	155	652
B, 82	GM808_A11_55R2_048.fsa	141.668	4997	23871
B, 83	GM808_A11_55R2_048.fsa	142.781	172	563
B, 84	GM808_A11_55R2_048.fsa	143.8	968	4320
B, 85	GM808_A11_55R2_048.fsa	144.912	300	1340
B, 86	GM808_A11_55R2_048.fsa	145.745	1932	9565
B, 87	GM808_A11_55R2_048.fsa	146.95	334	1389
B, 88	GM808_A11_55R2_048.fsa	147.876	118	468
B, 89	GM808_A11_55R2_048.fsa	149.08	168	716
B, 90	GM808_A11_55R2_048.fsa	150.191	441	2194
B, 91	GM808_A11_55R2_048.fsa	151.302	460	2250
B, 92	GM808_A11_55R2_048.fsa	152.32	235	1114
B, 93	GM808_A11_55R2_048.fsa	153.616	431	1897
B, 94	GM808_A11_55R2_048.fsa	154.726	239	950
B, 95	GM808_A11_55R2_048.fsa	155.652	512	2135
B, 96	GM808_A11_55R2_048.fsa	156.485	250	1028
B, 97	GM808_A11_55R2_048.fsa	157.502	260	1023
B, 98	GM808_A11_55R2_048.fsa	158.428	262	1033
B, 99	GM808_A11_55R2_048.fsa	159.26	153	532
B, 100	GM808_A11_55R2_048.fsa	160.272	266	1193
B, 101	GM808_A11_55R2_048.fsa	161.18	185	710
B, 102	GM808_A11_55R2_048.fsa	162.359	189	834
B, 103	GM808_A11_55R2_048.fsa	163.356	262	1225
B, 104	GM808_A11_55R2_048.fsa	164.442	208	943
B, 105	GM808_A11_55R2_048.fsa	165.528	184	793
B, 106	GM808_A11_55R2_048.fsa	166.522	317	1421
B, 107	GM808_A11_55R2_048.fsa	167.605	308	1399
B, 108	GM808_A11_55R2_048.fsa	168.868	785	3648
B, 109	GM808_A11_55R2_048.fsa	169.86	1275	6359
B, 110	GM808_A11_55R2_048.fsa	170.761	319	1405
B, 111	GM808_A11_55R2_048.fsa	171.841	625	2874
B, 112	GM808_A11_55R2_048.fsa	172.83	1656	8096
B, 113	GM808_A11_55R2_048.fsa	173.908	312	1337
B, 114	GM808_A11_55R2_048.fsa	175.075	241	1079
B, 115	GM808_A11_55R2_048.fsa	176.151	276	1263
B, 116	GM808_A11_55R2_048.fsa	177.226	265	1080
B, 117	GM808_A11_55R2_048.fsa	178.211	714	3387
B, 118	GM808_A11_55R2_048.fsa	179.195	710	3584
B, 119	GM808_A11_55R2_048.fsa	180	177	937
B, 120	GM808_A11_55R2_048.fsa	180.811	346	1611
B, 121	GM808_A11_55R2_048.fsa	181.891	338	1571
B, 122	GM808_A11_55R2_048.fsa	183.061	629	3019
B, 123	GM808_A11_55R2_048.fsa	184.141	1778	8953
B, 124	GM808_A11_55R2_048.fsa	185.4	214	890
B, 125	GM808_A11_55R2_048.fsa	186.388	1181	5431
B, 126	GM808_A11_55R2_048.fsa	187.466	547	2306
B, 127	GM808_A11_55R2_048.fsa	188.453	431	1889
B, 128	GM808_A11_55R2_048.fsa	189.53	5791	30742
B, 129	GM808_A11_55R2_048.fsa	190.517	1503	7468
B, 130	GM808_A11_55R2_048.fsa	191.682	262	1213
B, 131	GM808_A11_55R2_048.fsa	192.488	2508	12823
B, 132	GM808_A11_55R2_048.fsa	193.563	2212	11108
B, 133	GM808_A11_55R2_048.fsa	194.548	209	828
B, 134	GM808_A11_55R2_048.fsa	195.711	196	840
B, 135	GM808_A11_55R2_048.fsa	196.873	285	1192
B, 136	GM808_A11_55R2_048.fsa	197.857	808	4021
B, 137	GM808_A11_55R2_048.fsa	198.929	530	2616
B, 138	GM808_A11_55R2_048.fsa	199.821	647	3287
B, 139	GM808_A11_55R2_048.fsa	200.885	236	1357
B, 140	GM808_A11_55R2_048.fsa	201.682	2990	15774
B, 141	GM808_A11_55R2_048.fsa	202.744	1089	6190
B, 142	GM808_A11_55R2_048.fsa	203.984	274	1225
B, 143	GM808_A11_55R2_048.fsa	204.87	185	769
B, 144	GM808_A11_55R2_048.fsa	206.021	1222	5922
B, 145	GM808_A11_55R2_048.fsa	207.084	213	1021
B, 146	GM808_A11_55R2_048.fsa	207.882	2557	13810
B, 147	GM808_A11_55R2_048.fsa	208.945	1717	8874
B, 148	GM808_A11_55R2_048.fsa	210.098	629	3089
B, 149	GM808_A11_55R2_048.fsa	211.25	444	2420
B, 150	GM808_A11_55R2_048.fsa	212.137	2811	15508
B, 151	GM808_A11_55R2_048.fsa	213.202	1317	7507
B, 152	GM808_A11_55R2_048.fsa	214.359	520	2555
B, 153	GM808_A11_55R2_048.fsa	215.434	126	432
B, 154	GM808_A11_55R2_048.fsa	216.33	1761	8579
B, 155	GM808_A11_55R2_048.fsa	217.405	3302	17110
B, 156	GM808_A11_55R2_048.fsa	218.569	541	2573
B, 157	GM808_A11_55R2_048.fsa	219.463	364	1368
B, 158	GM808_A11_55R2_048.fsa	220.35	720	3195
B, 159	GM808_A11_55R2_048.fsa	221.4	630	3070
B, 160	GM808_A11_55R2_048.fsa	222.276	98	361
B, 161	GM808_A11_55R2_048.fsa	223.5	1251	6355
B, 162	GM808_A11_55R2_048.fsa	224.55	190	814
B, 163	GM808_A11_55R2_048.fsa	225.424	579	2737
B, 164	GM808_A11_55R2_048.fsa	226.56	1701	9238
B, 165	GM808_A11_55R2_048.fsa	227.347	212	961
B, 166	GM808_A11_55R2_048.fsa	228.57	874	4682
B, 167	GM808_A11_55R2_048.fsa	229.618	304	1596
B, 168	GM808_A11_55R2_048.fsa	230.579	518	2639
B, 169	GM808_A11_55R2_048.fsa	231.714	532	2681
B, 170	GM808_A11_55R2_048.fsa	232.587	86	326
B, 171	GM808_A11_55R2_048.fsa	233.809	122	643
B, 172	GM808_A11_55R2_048.fsa	234.681	70	305
B, 173	GM808_A11_55R2_048.fsa	235.641	161	802
B, 174	GM808_A11_55R2_048.fsa	236.774	232	1401
B, 175	GM808_A11_55R2_048.fsa	237.646	1872	11761
B, 176	GM808_A11_55R2_048.fsa	238.605	344	2534
B, 177	GM808_A11_55R2_048.fsa	239.564	212	1253
B, 178	GM808_A11_55R2_048.fsa	240.899	62	265
B, 179	GM808_A11_55R2_048.fsa	242.065	1376	8291
B, 180	GM808_A11_55R2_048.fsa	243.051	287	2006
B, 181	GM808_A11_55R2_048.fsa	244.303	104	507
B, 182	GM808_A11_55R2_048.fsa	245.286	292	1569
B, 183	GM808_A11_55R2_048.fsa	246.267	95	458
B, 184	GM808_A11_55R2_048.fsa	247.335	113	527
B, 185	GM808_A11_55R2_048.fsa	248.402	395	2377
B, 186	GM808_A11_55R2_048.fsa	249.29	180	987
B, 187	GM808_A11_55R2_048.fsa	250.517	161	689
B, 188	GM808_A11_55R2_048.fsa	251.55	895	5264
B, 189	GM808_A11_55R2_048.fsa	252.581	740	4549
B, 190	GM808_A11_55R2_048.fsa	253.696	51	188
B, 191	GM808_A11_55R2_048.fsa	254.466	911	5545
B, 192	GM808_A11_55R2_048.fsa	255.577	627	3871
B, 193	GM808_A11_55R2_048.fsa	256.175	36	175
B, 194	GM808_A11_55R2_048.fsa	257.283	302	1641
B, 195	GM808_A11_55R2_048.fsa	258.388	133	741
B, 196	GM808_A11_55R2_048.fsa	259.237	862	5764
B, 197	GM808_A11_55R2_048.fsa	260.26	699	4715
B, 198	GM808_A11_55R2_048.fsa	261.47	34	111
B, 199	GM808_A11_55R2_048.fsa	262.595	155	900
B, 200	GM808_A11_55R2_048.fsa	263.72	880	6102
B, 201	GM808_A11_55R2_048.fsa	264.671	136	934
B, 202	GM808_A11_55R2_048.fsa	265.537	64	338
B, 203	GM808_A11_55R2_048.fsa	266.662	59	191
B, 204	GM808_A11_55R2_048.fsa	267.701	1169	7750
B, 205	GM808_A11_55R2_048.fsa	268.653	241	1514
B, 206	GM808_A11_55R2_048.fsa	269.605	49	162
B, 207	GM808_A11_55R2_048.fsa	270.471	180	784
B, 208	GM808_A11_55R2_048.fsa	271.51	1279	8311
B, 209	GM808_A11_55R2_048.fsa	272.722	509	2855
B, 210	GM808_A11_55R2_048.fsa	273.848	221	1097
B, 211	GM808_A11_55R2_048.fsa	274.714	167	670
B, 212	GM808_A11_55R2_048.fsa	275.581	300	1466
B, 213	GM808_A11_55R2_048.fsa	276.707	1195	7722
B, 214	GM808_A11_55R2_048.fsa	277.573	471	2999
B, 215	GM808_A11_55R2_048.fsa	278.613	1312	8221
B, 216	GM808_A11_55R2_048.fsa	279.653	52	117
B, 217	GM808_A11_55R2_048.fsa	280.772	453	2967
B, 218	GM808_A11_55R2_048.fsa	281.887	1233	8837
B, 219	GM808_A11_55R2_048.fsa	282.744	187	1092
B, 220	GM808_A11_55R2_048.fsa	283.857	23	84
B, 221	GM808_A11_55R2_048.fsa	284.971	725	4561
B, 222	GM808_A11_55R2_048.fsa	285.998	776	4859
B, 223	GM808_A11_55R2_048.fsa	287.025	140	743
B, 224	GM808_A11_55R2_048.fsa	287.966	1645	11479
B, 225	GM808_A11_55R2_048.fsa	288.992	617	3978
B, 226	GM808_A11_55R2_048.fsa	289.762	44	200
B, 227	GM808_A11_55R2_048.fsa	290.873	1830	12126
B, 228	GM808_A11_55R2_048.fsa	291.983	44	142
B, 229	GM808_A11_55R2_048.fsa	293.093	622	3801
B, 230	GM808_A11_55R2_048.fsa	294.118	260	1389
B, 231	GM808_A11_55R2_048.fsa	295.227	339	1686
B, 232	GM808_A11_55R2_048.fsa	296.336	472	3000
B, 233	GM808_A11_55R2_048.fsa	297.188	992	7080
B, 234	GM808_A11_55R2_048.fsa	298.211	437	2873
B, 235	GM808_A11_55R2_048.fsa	298.978	241	1341
B, 236	GM808_A11_55R2_048.fsa	300.084	590	3562
B, 237	GM808_A11_55R2_048.fsa	300.929	17	34
B, 238	GM808_A11_55R2_048.fsa	302.114	104	554
B, 239	GM808_A11_55R2_048.fsa	303.131	309	1954
B, 240	GM808_A11_55R2_048.fsa	304.235	82	410
B, 241	GM808_A11_55R2_048.fsa	305.085	190	1272
B, 242	GM808_A11_55R2_048.fsa	306.192	1038	7407
B, 243	GM808_A11_55R2_048.fsa	307.131	24	91
B, 244	GM808_A11_55R2_048.fsa	308.413	83	502
B, 245	GM808_A11_55R2_048.fsa	309.441	932	7139
B, 246	GM808_A11_55R2_048.fsa	310.47	163	1111
B, 247	GM808_A11_55R2_048.fsa	311.587	62	307
B, 248	GM808_A11_55R2_048.fsa	312.534	69	437
B, 249	GM808_A11_55R2_048.fsa	313.655	49	222
B, 250	GM808_A11_55R2_048.fsa	314.617	29	120
B, 251	GM808_A11_55R2_048.fsa	315.763	100	574
B, 252	GM808_A11_55R2_048.fsa	316.645	159	922
B, 253	GM808_A11_55R2_048.fsa	317.881	177	1133
B, 254	GM808_A11_55R2_048.fsa	318.852	457	3725
B, 255	GM808_A11_55R2_048.fsa	319.912	204	1411
B, 256	GM808_A11_55R2_048.fsa	320.778	95	499
B, 257	GM808_A11_55R2_048.fsa	321.901	263	1742
B, 258	GM808_A11_55R2_048.fsa	322.937	79	404
B, 259	GM808_A11_55R2_048.fsa	324.057	81	406
B, 260	GM808_A11_55R2_048.fsa	325.003	23	72
B, 261	GM808_A11_55R2_048.fsa	325.863	310	2410
B, 262	GM808_A11_55R2_048.fsa	326.893	1342	10967
B, 263	GM808_A11_55R2_048.fsa	328.008	42	204
B, 264	GM808_A11_55R2_048.fsa	329.035	134	812
B, 265	GM808_A11_55R2_048.fsa	329.89	24	84
B, 266	GM808_A11_55R2_048.fsa	330.83	190	1455
B, 267	GM808_A11_55R2_048.fsa	332.025	1200	9762
B, 268	GM808_A11_55R2_048.fsa	333.132	20	91
B, 269	GM808_A11_55R2_048.fsa	334.238	173	1207
B, 270	GM808_A11_55R2_048.fsa	335.258	275	1992
B, 271	GM808_A11_55R2_048.fsa	336.277	13	22
B, 272	GM808_A11_55R2_048.fsa	337.209	264	1612
B, 273	GM808_A11_55R2_048.fsa	338.31	402	2931
B, 274	GM808_A11_55R2_048.fsa	339.24	225	1593
B, 275	GM808_A11_55R2_048.fsa	340.257	230	1451
B, 276	GM808_A11_55R2_048.fsa	341.285	127	675
B, 277	GM808_A11_55R2_048.fsa	342.226	72	297
B, 278	GM808_A11_55R2_048.fsa	343.425	23	111
B, 279	GM808_A11_55R2_048.fsa	344.452	89	559
B, 280	GM808_A11_55R2_048.fsa	345.393	116	724
B, 281	GM808_A11_55R2_048.fsa	347.189	324	3000
B, 282	GM808_A11_55R2_048.fsa	348.386	88	507
B, 283	GM808_A11_55R2_048.fsa	349.241	18	75
B, 284	GM808_A11_55R2_048.fsa	350.353	46	205
B, 285	GM808_A11_55R2_048.fsa	351.549	60	334
B, 286	GM808_A11_55R2_048.fsa	352.574	44	197
B, 287	GM808_A11_55R2_048.fsa	353.514	144	881
B, 288	GM808_A11_55R2_048.fsa	354.453	49	292
B, 289	GM808_A11_55R2_048.fsa	355.392	46	277
B, 290	GM808_A11_55R2_048.fsa	356.331	241	1665
B, 291	GM808_A11_55R2_048.fsa	357.441	52	250
B, 292	GM808_A11_55R2_048.fsa	358.294	18	67
B, 293	GM808_A11_55R2_048.fsa	359.488	476	3650
B, 294	GM808_A11_55R2_048.fsa	360.509	93	756
B, 295	GM808_A11_55R2_048.fsa	361.441	151	1071
B, 296	GM808_A11_55R2_048.fsa	362.542	252	1675
B, 297	GM808_A11_55R2_048.fsa	363.475	3	4
B, 298	GM808_A11_55R2_048.fsa	365.593	1064	9175
B, 299	GM808_A11_55R2_048.fsa	367.542	531	4821
B, 300	GM808_A11_55R2_048.fsa	369.322	337	2551
B, 301	GM808_A11_55R2_048.fsa	370.509	60	324
B, 302	GM808_A11_55R2_048.fsa	371.441	26	66
B, 303	GM808_A11_55R2_048.fsa	372.627	5	12
B, 304	GM808_A11_55R2_048.fsa	373.644	445	4099
B, 305	GM808_A11_55R2_048.fsa	374.491	138	1074
B, 306	GM808_A11_55R2_048.fsa	375.593	420	3455
B, 307	GM808_A11_55R2_048.fsa	376.695	26	73
B, 308	GM808_A11_55R2_048.fsa	377.712	128	862
B, 309	GM808_A11_55R2_048.fsa	378.729	12	26
B, 310	GM808_A11_55R2_048.fsa	379.746	187	1621
B, 311	GM808_A11_55R2_048.fsa	381.709	1031	9919
B, 312	GM808_A11_55R2_048.fsa	382.906	49	185
B, 313	GM808_A11_55R2_048.fsa	384.872	124	1025
B, 314	GM808_A11_55R2_048.fsa	385.812	16	45
B, 315	GM808_A11_55R2_048.fsa	387.009	621	5933
B, 316	GM808_A11_55R2_048.fsa	388.291	39	190
B, 317	GM808_A11_55R2_048.fsa	389.145	32	213
B, 318	GM808_A11_55R2_048.fsa	391.026	155	1383
B, 319	GM808_A11_55R2_048.fsa	392.991	98	638
B, 320	GM808_A11_55R2_048.fsa	394.274	27	130
B, 321	GM808_A11_55R2_048.fsa	395.128	41	236
B, 322	GM808_A11_55R2_048.fsa	396.068	9	16
B, 323	GM808_A11_55R2_048.fsa	397.949	275	3324
B, 324	GM808_A11_55R2_048.fsa	398.889	498	5037
B, 325	GM808_A11_55R2_048.fsa	400.25	1	1
B, 326	GM808_A11_55R2_048.fsa	401.923	1376	13264
B, 327	GM808_A11_55R2_048.fsa	403.097	23	47
B, 328	GM808_A11_55R2_048.fsa	404.107	373	3217
B, 329	GM808_A11_55R2_048.fsa	405.034	14	40
B, 330	GM808_A11_55R2_048.fsa	405.964	90	559
O, 1	GM808_A11_55R2_048.fsa	20	6375	63353
O, 2	GM808_A11_55R2_048.fsa	40	5400	40001
O, 3	GM808_A11_55R2_048.fsa	60	9756	55208
O, 4	GM808_A11_55R2_048.fsa	80	6302	35999
O, 5	GM808_A11_55R2_048.fsa	100	9783	53915
O, 6	GM808_A11_55R2_048.fsa	114	11349	60687
O, 7	GM808_A11_55R2_048.fsa	120	8825	48650
O, 8	GM808_A11_55R2_048.fsa	140	7606	39640
O, 9	GM808_A11_55R2_048.fsa	160	8241	45237
O, 10	GM808_A11_55R2_048.fsa	180	10398	53961
O, 11	GM808_A11_55R2_048.fsa	200	8132	44568
O, 12	GM808_A11_55R2_048.fsa	214	8219	45748
O, 13	GM808_A11_55R2_048.fsa	220	6578	38882
O, 14	GM808_A11_55R2_048.fsa	240	9365	56908
O, 15	GM808_A11_55R2_048.fsa	250	4395	26831
O, 16	GM808_A11_55R2_048.fsa	260	6762	43585
O, 17	GM808_A11_55R2_048.fsa	280	7057	49400
O, 18	GM808_A11_55R2_048.fsa	300	7021	51696
O, 19	GM808_A11_55R2_048.fsa	314	4591	35069
O, 20	GM808_A11_55R2_048.fsa	320	4902	39455
O, 21	GM808_A11_55R2_048.fsa	340	6078	52225
O, 22	GM808_A11_55R2_048.fsa	360	5049	45239
O, 23	GM808_A11_55R2_048.fsa	380	3597	33763
O, 24	GM808_A11_55R2_048.fsa	400	4859	48769
O, 25	GM808_A11_55R2_048.fsa	414	4496	45596
O, 26	GM808_A11_55R2_048.fsa	420	4151	42472
O, 27	GM808_A11_55R2_048.fsa	440	4852	53133
O, 28	GM808_A11_55R2_048.fsa	460	5173	59927
O, 29	GM808_A11_55R2_048.fsa	480	4887	59108
O, 30	GM808_A11_55R2_048.fsa	500	2192	27542
O, 31	GM808_A11_55R2_048.fsa	514	2363	30538
O, 32	GM808_A11_55R2_048.fsa	520	5310	67875
O, 33	GM808_A11_55R2_048.fsa	540	4189	56319
O, 34	GM808_A11_55R2_048.fsa	560	2739	37264
O, 35	GM808_A11_55R2_048.fsa	580	4115	57968
O, 36	GM808_A11_55R2_048.fsa	600	2606	38085

## Sheet: 55R3
Dye/Sample Peak	Sample File Name	Size	Height	Area in Point
B, 1	GM808_A12_55R3_048.fsa	55.7877	941	4063
B, 2	GM808_A12_55R3_048.fsa	57.0365	1616	8145
B, 3	GM808_A12_55R3_048.fsa	57.8616	569	2686
B, 4	GM808_A12_55R3_048.fsa	58.8848	2083	10388
B, 5	GM808_A12_55R3_048.fsa	60.5274	2748	13312
B, 6	GM808_A12_55R3_048.fsa	61.8948	317	1243
B, 7	GM808_A12_55R3_048.fsa	63.1524	81	312
B, 8	GM808_A12_55R3_048.fsa	64.4055	99	438
B, 9	GM808_A12_55R3_048.fsa	65.758	233	1040
B, 10	GM808_A12_55R3_048.fsa	67.0019	245	1098
B, 11	GM808_A12_55R3_048.fsa	68.1382	104	503
B, 12	GM808_A12_55R3_048.fsa	68.9623	160	745
B, 13	GM808_A12_55R3_048.fsa	70.0922	891	4269
B, 14	GM808_A12_55R3_048.fsa	71.3207	564	2836
B, 15	GM808_A12_55R3_048.fsa	72.7485	533	2620
B, 16	GM808_A12_55R3_048.fsa	73.7648	226	1036
B, 17	GM808_A12_55R3_048.fsa	75.1826	180	824
B, 18	GM808_A12_55R3_048.fsa	76.2926	2732	13570
B, 19	GM808_A12_55R3_048.fsa	77.4993	305	1361
B, 20	GM808_A12_55R3_048.fsa	78.8019	255	1062
B, 21	GM808_A12_55R3_048.fsa	79.9003	168	617
B, 22	GM808_A12_55R3_048.fsa	80.7933	205	927
B, 23	GM808_A12_55R3_048.fsa	81.7839	1972	9722
B, 24	GM808_A12_55R3_048.fsa	82.7733	522	2532
B, 25	GM808_A12_55R3_048.fsa	83.564	231	968
B, 26	GM808_A12_55R3_048.fsa	84.4527	89	295
B, 27	GM808_A12_55R3_048.fsa	85.3404	129	453
B, 28	GM808_A12_55R3_048.fsa	86.3256	299	1227
B, 29	GM808_A12_55R3_048.fsa	87.5064	81	302
B, 30	GM808_A12_55R3_048.fsa	88.3909	661	2961
B, 31	GM808_A12_55R3_048.fsa	89.4707	497	2228
B, 32	GM808_A12_55R3_048.fsa	90.745	2066	10463
B, 33	GM808_A12_55R3_048.fsa	91.5283	572	2745
B, 34	GM808_A12_55R3_048.fsa	92.5064	550	2496
B, 35	GM808_A12_55R3_048.fsa	93.288	390	1814
B, 36	GM808_A12_55R3_048.fsa	94.4591	985	4556
B, 37	GM808_A12_55R3_048.fsa	95.726	126	499
B, 38	GM808_A12_55R3_048.fsa	96.8938	191	834
B, 39	GM808_A12_55R3_048.fsa	98.0599	148	561
B, 40	GM808_A12_55R3_048.fsa	99.1275	169	725
B, 41	GM808_A12_55R3_048.fsa	100.199	131	506
B, 42	GM808_A12_55R3_048.fsa	101.291	143	542
B, 43	GM808_A12_55R3_048.fsa	102.38	131	552
B, 44	GM808_A12_55R3_048.fsa	103.467	326	1483
B, 45	GM808_A12_55R3_048.fsa	104.551	288	1244
B, 46	GM808_A12_55R3_048.fsa	105.436	109	403
B, 47	GM808_A12_55R3_048.fsa	106.417	65	244
B, 48	GM808_A12_55R3_048.fsa	107.494	656	3155
B, 49	GM808_A12_55R3_048.fsa	108.569	359	1644
B, 50	GM808_A12_55R3_048.fsa	109.543	105	427
B, 51	GM808_A12_55R3_048.fsa	110.613	564	2633
B, 52	GM808_A12_55R3_048.fsa	111.777	1525	7313
B, 53	GM808_A12_55R3_048.fsa	113.035	164	768
B, 54	GM808_A12_55R3_048.fsa	114.095	2226	10660
B, 55	GM808_A12_55R3_048.fsa	115.133	1127	5654
B, 56	GM808_A12_55R3_048.fsa	116.075	281	1399
B, 57	GM808_A12_55R3_048.fsa	116.92	71	310
B, 58	GM808_A12_55R3_048.fsa	118.043	142	572
B, 59	GM808_A12_55R3_048.fsa	118.977	644	3115
B, 60	GM808_A12_55R3_048.fsa	120	225	1089
B, 61	GM808_A12_55R3_048.fsa	121.194	193	776
B, 62	GM808_A12_55R3_048.fsa	122.296	241	1014
B, 63	GM808_A12_55R3_048.fsa	123.307	334	1357
B, 64	GM808_A12_55R3_048.fsa	124.317	955	4309
B, 65	GM808_A12_55R3_048.fsa	125.235	296	1218
B, 66	GM808_A12_55R3_048.fsa	125.969	206	758
B, 67	GM808_A12_55R3_048.fsa	127.07	1576	6756
B, 68	GM808_A12_55R3_048.fsa	128.08	529	2201
B, 69	GM808_A12_55R3_048.fsa	129.089	1626	7331
B, 70	GM808_A12_55R3_048.fsa	129.823	293	1121
B, 71	GM808_A12_55R3_048.fsa	130.649	1142	4947
B, 72	GM808_A12_55R3_048.fsa	131.474	182	620
B, 73	GM808_A12_55R3_048.fsa	132.667	323	1348
B, 74	GM808_A12_55R3_048.fsa	133.859	1881	8758
B, 75	GM808_A12_55R3_048.fsa	134.959	642	2764
B, 76	GM808_A12_55R3_048.fsa	135.967	1701	7667
B, 77	GM808_A12_55R3_048.fsa	136.884	649	2839
B, 78	GM808_A12_55R3_048.fsa	138.076	1345	6199
B, 79	GM808_A12_55R3_048.fsa	138.9	947	4572
B, 80	GM808_A12_55R3_048.fsa	139.817	2834	13251
B, 81	GM808_A12_55R3_048.fsa	140.66	143	537
B, 82	GM808_A12_55R3_048.fsa	141.696	5240	24431
B, 83	GM808_A12_55R3_048.fsa	142.733	176	641
B, 84	GM808_A12_55R3_048.fsa	143.77	1005	4480
B, 85	GM808_A12_55R3_048.fsa	144.902	331	1567
B, 86	GM808_A12_55R3_048.fsa	145.75	2076	9551
B, 87	GM808_A12_55R3_048.fsa	146.882	363	1475
B, 88	GM808_A12_55R3_048.fsa	147.919	128	476
B, 89	GM808_A12_55R3_048.fsa	149.145	159	745
B, 90	GM808_A12_55R3_048.fsa	150.183	470	2024
B, 91	GM808_A12_55R3_048.fsa	151.315	467	2157
B, 92	GM808_A12_55R3_048.fsa	152.353	231	1097
B, 93	GM808_A12_55R3_048.fsa	153.58	468	2102
B, 94	GM808_A12_55R3_048.fsa	154.712	292	1185
B, 95	GM808_A12_55R3_048.fsa	155.656	542	2241
B, 96	GM808_A12_55R3_048.fsa	156.506	273	1092
B, 97	GM808_A12_55R3_048.fsa	157.45	282	1083
B, 98	GM808_A12_55R3_048.fsa	158.394	329	1254
B, 99	GM808_A12_55R3_048.fsa	159.244	200	696
B, 100	GM808_A12_55R3_048.fsa	160.278	284	1179
B, 101	GM808_A12_55R3_048.fsa	161.206	177	703
B, 102	GM808_A12_55R3_048.fsa	162.319	194	858
B, 103	GM808_A12_55R3_048.fsa	163.43	276	1205
B, 104	GM808_A12_55R3_048.fsa	164.448	204	876
B, 105	GM808_A12_55R3_048.fsa	165.558	169	724
B, 106	GM808_A12_55R3_048.fsa	166.575	342	1458
B, 107	GM808_A12_55R3_048.fsa	167.683	305	1353
B, 108	GM808_A12_55R3_048.fsa	168.882	828	3706
B, 109	GM808_A12_55R3_048.fsa	169.897	1328	6294
B, 110	GM808_A12_55R3_048.fsa	170.818	326	1377
B, 111	GM808_A12_55R3_048.fsa	171.831	643	2882
B, 112	GM808_A12_55R3_048.fsa	172.935	1735	8358
B, 113	GM808_A12_55R3_048.fsa	173.947	327	1371
B, 114	GM808_A12_55R3_048.fsa	175.141	242	1012
B, 115	GM808_A12_55R3_048.fsa	176.243	292	1195
B, 116	GM808_A12_55R3_048.fsa	177.252	272	1138
B, 117	GM808_A12_55R3_048.fsa	178.26	760	3460
B, 118	GM808_A12_55R3_048.fsa	179.268	738	3728
B, 119	GM808_A12_55R3_048.fsa	180.092	189	976
B, 120	GM808_A12_55R3_048.fsa	180.923	348	1604
B, 121	GM808_A12_55R3_048.fsa	182.029	360	1522
B, 122	GM808_A12_55R3_048.fsa	183.134	657	2999
B, 123	GM808_A12_55R3_048.fsa	184.239	1867	8910
B, 124	GM808_A12_55R3_048.fsa	185.435	229	838
B, 125	GM808_A12_55R3_048.fsa	186.447	1163	5263
B, 126	GM808_A12_55R3_048.fsa	187.55	544	2253
B, 127	GM808_A12_55R3_048.fsa	188.468	417	1922
B, 128	GM808_A12_55R3_048.fsa	189.57	6131	30056
B, 129	GM808_A12_55R3_048.fsa	190.579	1508	7164
B, 130	GM808_A12_55R3_048.fsa	191.771	274	1322
B, 131	GM808_A12_55R3_048.fsa	192.595	2594	13030
B, 132	GM808_A12_55R3_048.fsa	193.695	2221	11106
B, 133	GM808_A12_55R3_048.fsa	194.61	213	893
B, 134	GM808_A12_55R3_048.fsa	195.799	181	760
B, 135	GM808_A12_55R3_048.fsa	196.987	282	1176
B, 136	GM808_A12_55R3_048.fsa	197.992	822	3942
B, 137	GM808_A12_55R3_048.fsa	198.996	537	2577
B, 138	GM808_A12_55R3_048.fsa	199.909	665	3313
B, 139	GM808_A12_55R3_048.fsa	200.994	271	1535
B, 140	GM808_A12_55R3_048.fsa	201.808	3074	15777
B, 141	GM808_A12_55R3_048.fsa	202.893	1205	6447
B, 142	GM808_A12_55R3_048.fsa	204.067	316	1316
B, 143	GM808_A12_55R3_048.fsa	204.971	222	937
B, 144	GM808_A12_55R3_048.fsa	206.145	1217	5870
B, 145	GM808_A12_55R3_048.fsa	207.139	217	1178
B, 146	GM808_A12_55R3_048.fsa	207.952	2682	13543
B, 147	GM808_A12_55R3_048.fsa	209.035	1727	8864
B, 148	GM808_A12_55R3_048.fsa	210.119	616	2921
B, 149	GM808_A12_55R3_048.fsa	211.292	440	2262
B, 150	GM808_A12_55R3_048.fsa	212.195	2962	15575
B, 151	GM808_A12_55R3_048.fsa	213.188	1311	7238
B, 152	GM808_A12_55R3_048.fsa	214.364	464	2352
B, 153	GM808_A12_55R3_048.fsa	215.456	143	508
B, 154	GM808_A12_55R3_048.fsa	216.365	1876	8789
B, 155	GM808_A12_55R3_048.fsa	217.456	3454	17484
B, 156	GM808_A12_55R3_048.fsa	218.547	470	2345
B, 157	GM808_A12_55R3_048.fsa	219.455	366	1383
B, 158	GM808_A12_55R3_048.fsa	220.356	756	3215
B, 159	GM808_A12_55R3_048.fsa	221.426	602	2903
B, 160	GM808_A12_55R3_048.fsa	222.317	120	419
B, 161	GM808_A12_55R3_048.fsa	223.476	1278	6429
B, 162	GM808_A12_55R3_048.fsa	224.546	169	691
B, 163	GM808_A12_55R3_048.fsa	225.438	595	2757
B, 164	GM808_A12_55R3_048.fsa	226.509	1774	9211
B, 165	GM808_A12_55R3_048.fsa	227.312	186	852
B, 166	GM808_A12_55R3_048.fsa	228.561	943	4813
B, 167	GM808_A12_55R3_048.fsa	229.632	298	1644
B, 168	GM808_A12_55R3_048.fsa	230.525	556	2731
B, 169	GM808_A12_55R3_048.fsa	231.686	535	2704
B, 170	GM808_A12_55R3_048.fsa	232.579	92	342
B, 171	GM808_A12_55R3_048.fsa	233.741	140	637
B, 172	GM808_A12_55R3_048.fsa	234.634	78	313
B, 173	GM808_A12_55R3_048.fsa	235.617	176	819
B, 174	GM808_A12_55R3_048.fsa	236.78	232	1543
B, 175	GM808_A12_55R3_048.fsa	237.584	2019	11699
B, 176	GM808_A12_55R3_048.fsa	238.658	332	2408
B, 177	GM808_A12_55R3_048.fsa	239.642	218	1186
B, 178	GM808_A12_55R3_048.fsa	240.831	70	271
B, 179	GM808_A12_55R3_048.fsa	242.029	1425	8234
B, 180	GM808_A12_55R3_048.fsa	243.134	306	1891
B, 181	GM808_A12_55R3_048.fsa	244.236	118	486
B, 182	GM808_A12_55R3_048.fsa	245.338	300	1575
B, 183	GM808_A12_55R3_048.fsa	246.254	93	442
B, 184	GM808_A12_55R3_048.fsa	247.352	134	649
B, 185	GM808_A12_55R3_048.fsa	248.358	457	2485
B, 186	GM808_A12_55R3_048.fsa	249.362	206	1032
B, 187	GM808_A12_55R3_048.fsa	250.531	188	767
B, 188	GM808_A12_55R3_048.fsa	251.503	966	5712
B, 189	GM808_A12_55R3_048.fsa	252.561	819	4744
B, 190	GM808_A12_55R3_048.fsa	253.618	60	268
B, 191	GM808_A12_55R3_048.fsa	254.496	998	5872
B, 192	GM808_A12_55R3_048.fsa	255.549	699	3995
B, 193	GM808_A12_55R3_048.fsa	256.424	41	159
B, 194	GM808_A12_55R3_048.fsa	257.386	328	1703
B, 195	GM808_A12_55R3_048.fsa	258.433	132	733
B, 196	GM808_A12_55R3_048.fsa	259.304	918	5851
B, 197	GM808_A12_55R3_048.fsa	260.266	770	4784
B, 198	GM808_A12_55R3_048.fsa	261.419	35	141
B, 199	GM808_A12_55R3_048.fsa	262.573	165	888
B, 200	GM808_A12_55R3_048.fsa	263.727	980	6052
B, 201	GM808_A12_55R3_048.fsa	264.703	135	873
B, 202	GM808_A12_55R3_048.fsa	265.68	78	358
B, 203	GM808_A12_55R3_048.fsa	266.657	61	189
B, 204	GM808_A12_55R3_048.fsa	267.723	1317	8124
B, 205	GM808_A12_55R3_048.fsa	268.7	294	1560
B, 206	GM808_A12_55R3_048.fsa	269.589	48	171
B, 207	GM808_A12_55R3_048.fsa	270.478	218	1027
B, 208	GM808_A12_55R3_048.fsa	271.545	1474	8699
B, 209	GM808_A12_55R3_048.fsa	272.701	560	3133
B, 210	GM808_A12_55R3_048.fsa	273.768	265	1263
B, 211	GM808_A12_55R3_048.fsa	274.836	166	691
B, 212	GM808_A12_55R3_048.fsa	275.637	333	1535
B, 213	GM808_A12_55R3_048.fsa	276.705	1286	8061
B, 214	GM808_A12_55R3_048.fsa	277.595	504	3231
B, 215	GM808_A12_55R3_048.fsa	278.664	1486	8574
B, 216	GM808_A12_55R3_048.fsa	279.733	66	196
B, 217	GM808_A12_55R3_048.fsa	280.885	527	3324
B, 218	GM808_A12_55R3_048.fsa	281.946	1408	9151
B, 219	GM808_A12_55R3_048.fsa	282.83	226	1374
B, 220	GM808_A12_55R3_048.fsa	283.89	40	143
B, 221	GM808_A12_55R3_048.fsa	285.038	853	4919
B, 222	GM808_A12_55R3_048.fsa	286.097	893	5369
B, 223	GM808_A12_55R3_048.fsa	287.156	196	1033
B, 224	GM808_A12_55R3_048.fsa	288.038	1810	11779
B, 225	GM808_A12_55R3_048.fsa	289.096	728	4295
B, 226	GM808_A12_55R3_048.fsa	289.889	100	397
B, 227	GM808_A12_55R3_048.fsa	290.946	2050	12887
B, 228	GM808_A12_55R3_048.fsa	292.091	78	274
B, 229	GM808_A12_55R3_048.fsa	293.147	744	4100
B, 230	GM808_A12_55R3_048.fsa	294.202	318	1670
B, 231	GM808_A12_55R3_048.fsa	295.346	392	1939
B, 232	GM808_A12_55R3_048.fsa	296.4	533	3394
B, 233	GM808_A12_55R3_048.fsa	297.279	1162	7100
B, 234	GM808_A12_55R3_048.fsa	298.245	525	3037
B, 235	GM808_A12_55R3_048.fsa	299.123	296	1556
B, 236	GM808_A12_55R3_048.fsa	300.173	674	3778
B, 237	GM808_A12_55R3_048.fsa	301.038	20	49
B, 238	GM808_A12_55R3_048.fsa	302.166	159	724
B, 239	GM808_A12_55R3_048.fsa	303.295	375	2155
B, 240	GM808_A12_55R3_048.fsa	304.339	121	577
B, 241	GM808_A12_55R3_048.fsa	305.211	223	1382
B, 242	GM808_A12_55R3_048.fsa	306.258	1181	7780
B, 243	GM808_A12_55R3_048.fsa	307.308	39	155
B, 244	GM808_A12_55R3_048.fsa	308.447	95	581
B, 245	GM808_A12_55R3_048.fsa	309.501	1046	7185
B, 246	GM808_A12_55R3_048.fsa	310.468	188	1256
B, 247	GM808_A12_55R3_048.fsa	311.614	70	362
B, 248	GM808_A12_55R3_048.fsa	312.673	96	441
B, 249	GM808_A12_55R3_048.fsa	313.823	56	296
B, 250	GM808_A12_55R3_048.fsa	314.635	44	162
B, 251	GM808_A12_55R3_048.fsa	315.725	130	697
B, 252	GM808_A12_55R3_048.fsa	316.724	208	1093
B, 253	GM808_A12_55R3_048.fsa	317.997	213	1291
B, 254	GM808_A12_55R3_048.fsa	318.816	556	3821
B, 255	GM808_A12_55R3_048.fsa	319.818	238	1538
B, 256	GM808_A12_55R3_048.fsa	320.712	111	630
B, 257	GM808_A12_55R3_048.fsa	321.958	305	1818
B, 258	GM808_A12_55R3_048.fsa	323.024	99	478
B, 259	GM808_A12_55R3_048.fsa	324	102	509
B, 260	GM808_A12_55R3_048.fsa	324.975	38	156
B, 261	GM808_A12_55R3_048.fsa	325.861	420	2801
B, 262	GM808_A12_55R3_048.fsa	326.922	1579	11255
B, 263	GM808_A12_55R3_048.fsa	328.07	70	355
B, 264	GM808_A12_55R3_048.fsa	329.041	186	973
B, 265	GM808_A12_55R3_048.fsa	330.099	35	119
B, 266	GM808_A12_55R3_048.fsa	330.979	260	1695
B, 267	GM808_A12_55R3_048.fsa	332.035	1395	9980
B, 268	GM808_A12_55R3_048.fsa	333.089	24	88
B, 269	GM808_A12_55R3_048.fsa	334.318	202	1322
B, 270	GM808_A12_55R3_048.fsa	335.282	341	2174
B, 271	GM808_A12_55R3_048.fsa	336.245	19	64
B, 272	GM808_A12_55R3_048.fsa	337.207	310	1814
B, 273	GM808_A12_55R3_048.fsa	338.255	464	2973
B, 274	GM808_A12_55R3_048.fsa	339.215	299	1770
B, 275	GM808_A12_55R3_048.fsa	340.266	301	1683
B, 276	GM808_A12_55R3_048.fsa	341.329	180	855
B, 277	GM808_A12_55R3_048.fsa	342.392	91	432
B, 278	GM808_A12_55R3_048.fsa	343.454	66	270
B, 279	GM808_A12_55R3_048.fsa	344.429	122	650
B, 280	GM808_A12_55R3_048.fsa	345.403	164	873
B, 281	GM808_A12_55R3_048.fsa	347.262	412	2895
B, 282	GM808_A12_55R3_048.fsa	348.324	121	648
B, 283	GM808_A12_55R3_048.fsa	349.386	52	184
B, 284	GM808_A12_55R3_048.fsa	350.536	66	338
B, 285	GM808_A12_55R3_048.fsa	351.51	98	485
B, 286	GM808_A12_55R3_048.fsa	352.572	95	386
B, 287	GM808_A12_55R3_048.fsa	353.545	209	1239
B, 288	GM808_A12_55R3_048.fsa	354.606	103	565
B, 289	GM808_A12_55R3_048.fsa	355.402	85	521
B, 290	GM808_A12_55R3_048.fsa	356.375	331	2081
B, 291	GM808_A12_55R3_048.fsa	357.524	92	433
B, 292	GM808_A12_55R3_048.fsa	358.497	72	256
B, 293	GM808_A12_55R3_048.fsa	359.558	599	3886
B, 294	GM808_A12_55R3_048.fsa	360.613	153	900
B, 295	GM808_A12_55R3_048.fsa	361.488	212	1306
B, 296	GM808_A12_55R3_048.fsa	362.539	331	2008
B, 297	GM808_A12_55R3_048.fsa	363.59	13	14
B, 298	GM808_A12_55R3_048.fsa	364.641	11	13
B, 299	GM808_A12_55R3_048.fsa	365.693	1308	9352
B, 300	GM808_A12_55R3_048.fsa	366.744	69	461
B, 301	GM808_A12_55R3_048.fsa	367.621	670	4890
B, 302	GM808_A12_55R3_048.fsa	369.375	397	2641
B, 303	GM808_A12_55R3_048.fsa	370.515	93	516
B, 304	GM808_A12_55R3_048.fsa	371.568	45	169
B, 305	GM808_A12_55R3_048.fsa	372.533	18	65
B, 306	GM808_A12_55R3_048.fsa	373.675	590	4342
B, 307	GM808_A12_55R3_048.fsa	374.465	198	1435
B, 308	GM808_A12_55R3_048.fsa	375.606	542	3874
B, 309	GM808_A12_55R3_048.fsa	376.748	45	168
B, 310	GM808_A12_55R3_048.fsa	377.715	174	1017
B, 311	GM808_A12_55R3_048.fsa	378.769	36	149
B, 312	GM808_A12_55R3_048.fsa	379.736	250	1793
B, 313	GM808_A12_55R3_048.fsa	380.625	112	738
B, 314	GM808_A12_55R3_048.fsa	381.696	1261	9946
B, 315	GM808_A12_55R3_048.fsa	382.767	82	456
B, 316	GM808_A12_55R3_048.fsa	383.928	53	222
B, 317	GM808_A12_55R3_048.fsa	384.91	194	1175
B, 318	GM808_A12_55R3_048.fsa	385.981	40	198
B, 319	GM808_A12_55R3_048.fsa	387.141	764	5913
B, 320	GM808_A12_55R3_048.fsa	388.213	68	406
B, 321	GM808_A12_55R3_048.fsa	389.106	59	290
B, 322	GM808_A12_55R3_048.fsa	389.998	17	43
B, 323	GM808_A12_55R3_048.fsa	390.981	198	1359
B, 324	GM808_A12_55R3_048.fsa	391.963	115	681
B, 325	GM808_A12_55R3_048.fsa	393.213	126	755
B, 326	GM808_A12_55R3_048.fsa	394.284	47	213
B, 327	GM808_A12_55R3_048.fsa	395.267	65	305
B, 328	GM808_A12_55R3_048.fsa	395.981	12	68
B, 329	GM808_A12_55R3_048.fsa	397.142	111	790
B, 330	GM808_A12_55R3_048.fsa	398.035	367	3078
B, 331	GM808_A12_55R3_048.fsa	399.017	678	5450
B, 332	GM808_A12_55R3_048.fsa	400.878	87	496
B, 333	GM808_A12_55R3_048.fsa	401.932	1767	13719
B, 334	GM808_A12_55R3_048.fsa	403.075	74	263
B, 335	GM808_A12_55R3_048.fsa	404.217	524	3759
B, 336	GM808_A12_55R3_048.fsa	405.097	62	349
B, 337	GM808_A12_55R3_048.fsa	406.065	151	891
B, 338	GM808_A12_55R3_048.fsa	406.945	85	571
O, 1	GM808_A12_55R3_048.fsa	20	6082	60929
O, 2	GM808_A12_55R3_048.fsa	40	5315	38930
O, 3	GM808_A12_55R3_048.fsa	60	9832	55279
O, 4	GM808_A12_55R3_048.fsa	80	6481	36402
O, 5	GM808_A12_55R3_048.fsa	100	10238	54969
O, 6	GM808_A12_55R3_048.fsa	114	11697	60879
O, 7	GM808_A12_55R3_048.fsa	120	9147	48953
O, 8	GM808_A12_55R3_048.fsa	140	7550	38687
O, 9	GM808_A12_55R3_048.fsa	160	8439	43715
O, 10	GM808_A12_55R3_048.fsa	180	10053	51798
O, 11	GM808_A12_55R3_048.fsa	200	8051	41853
O, 12	GM808_A12_55R3_048.fsa	214	8041	42954
O, 13	GM808_A12_55R3_048.fsa	220	6358	35927
O, 14	GM808_A12_55R3_048.fsa	240	9248	53349
O, 15	GM808_A12_55R3_048.fsa	250	4356	25714
O, 16	GM808_A12_55R3_048.fsa	260	6787	41351
O, 17	GM808_A12_55R3_048.fsa	280	7392	46884
O, 18	GM808_A12_55R3_048.fsa	300	7197	47516
O, 19	GM808_A12_55R3_048.fsa	314	4781	31350
O, 20	GM808_A12_55R3_048.fsa	320	5134	35907
O, 21	GM808_A12_55R3_048.fsa	340	6531	46994
O, 22	GM808_A12_55R3_048.fsa	360	5543	40922
O, 23	GM808_A12_55R3_048.fsa	380	3920	30332
O, 24	GM808_A12_55R3_048.fsa	400	5457	42835
O, 25	GM808_A12_55R3_048.fsa	414	5085	41346
O, 26	GM808_A12_55R3_048.fsa	420	4876	38928
O, 27	GM808_A12_55R3_048.fsa	440	5767	48014
O, 28	GM808_A12_55R3_048.fsa	460	6093	54020
O, 29	GM808_A12_55R3_048.fsa	480	5962	52561
O, 30	GM808_A12_55R3_048.fsa	500	2673	24067
O, 31	GM808_A12_55R3_048.fsa	514	2938	26554
O, 32	GM808_A12_55R3_048.fsa	520	6532	58990
O, 33	GM808_A12_55R3_048.fsa	540	5343	49186
O, 34	GM808_A12_55R3_048.fsa	560	3383	32278
O, 35	GM808_A12_55R3_048.fsa	580	5241	49688
O, 36	GM808_A12_55R3_048.fsa	600	3351	32687

## Sheet: 55R4
Dye/Sample Peak	Sample File Name	Size	Height	Area in Point
B, 1	GM808_B01_55R4_007.fsa	55.7546	976	4202
B, 2	GM808_B01_55R4_007.fsa	57.0143	1635	8071
B, 3	GM808_B01_55R4_007.fsa	57.7424	612	2753
B, 4	GM808_B01_55R4_007.fsa	58.877	2163	10115
B, 5	GM808_B01_55R4_007.fsa	60.4253	2748	12714
B, 6	GM808_B01_55R4_007.fsa	61.8036	280	1174
B, 7	GM808_B01_55R4_007.fsa	62.9653	75	266
B, 8	GM808_B01_55R4_007.fsa	64.4377	108	500
B, 9	GM808_B01_55R4_007.fsa	65.6944	232	1073
B, 10	GM808_B01_55R4_007.fsa	66.8421	260	1139
B, 11	GM808_B01_55R4_007.fsa	67.9856	95	430
B, 12	GM808_B01_55R4_007.fsa	68.7112	152	696
B, 13	GM808_B01_55R4_007.fsa	69.9512	853	4090
B, 14	GM808_B01_55R4_007.fsa	71.1864	556	2635
B, 15	GM808_B01_55R4_007.fsa	72.6214	508	2453
B, 16	GM808_B01_55R4_007.fsa	73.6424	224	1041
B, 17	GM808_B01_55R4_007.fsa	74.9649	153	624
B, 18	GM808_B01_55R4_007.fsa	76.1807	2707	12941
B, 19	GM808_B01_55R4_007.fsa	77.3918	271	1255
B, 20	GM808_B01_55R4_007.fsa	78.6986	237	1002
B, 21	GM808_B01_55R4_007.fsa	79.8001	158	619
B, 22	GM808_B01_55R4_007.fsa	80.7959	212	854
B, 23	GM808_B01_55R4_007.fsa	81.6901	1892	9205
B, 24	GM808_B01_55R4_007.fsa	82.6822	535	2530
B, 25	GM808_B01_55R4_007.fsa	83.5738	223	1051
B, 26	GM808_B01_55R4_007.fsa	84.3654	86	291
B, 27	GM808_B01_55R4_007.fsa	85.3535	121	442
B, 28	GM808_B01_55R4_007.fsa	86.2416	284	1208
B, 29	GM808_B01_55R4_007.fsa	87.4237	75	260
B, 30	GM808_B01_55R4_007.fsa	88.309	631	2812
B, 31	GM808_B01_55R4_007.fsa	89.3893	472	2072
B, 32	GM808_B01_55R4_007.fsa	90.7618	1903	9648
B, 33	GM808_B01_55R4_007.fsa	91.5447	560	2723
B, 34	GM808_B01_55R4_007.fsa	92.4244	508	2374
B, 35	GM808_B01_55R4_007.fsa	93.2055	344	1673
B, 36	GM808_B01_55R4_007.fsa	94.3752	946	4273
B, 37	GM808_B01_55R4_007.fsa	95.6401	108	477
B, 38	GM808_B01_55R4_007.fsa	96.9026	174	774
B, 39	GM808_B01_55R4_007.fsa	98.0658	125	494
B, 40	GM808_B01_55R4_007.fsa	99.1303	163	641
B, 41	GM808_B01_55R4_007.fsa	100.197	109	431
B, 42	GM808_B01_55R4_007.fsa	101.281	121	525
B, 43	GM808_B01_55R4_007.fsa	102.362	133	571
B, 44	GM808_B01_55R4_007.fsa	103.342	324	1441
B, 45	GM808_B01_55R4_007.fsa	104.418	269	1192
B, 46	GM808_B01_55R4_007.fsa	105.395	101	428
B, 47	GM808_B01_55R4_007.fsa	106.272	74	278
B, 48	GM808_B01_55R4_007.fsa	107.439	644	2933
B, 49	GM808_B01_55R4_007.fsa	108.506	349	1530
B, 50	GM808_B01_55R4_007.fsa	109.475	107	426
B, 51	GM808_B01_55R4_007.fsa	110.538	522	2395
B, 52	GM808_B01_55R4_007.fsa	111.598	1437	6749
B, 53	GM808_B01_55R4_007.fsa	112.945	164	670
B, 54	GM808_B01_55R4_007.fsa	114	2014	9657
B, 55	GM808_B01_55R4_007.fsa	115.038	1038	4972
B, 56	GM808_B01_55R4_007.fsa	115.885	251	1175
B, 57	GM808_B01_55R4_007.fsa	116.825	77	239
B, 58	GM808_B01_55R4_007.fsa	117.855	106	433
B, 59	GM808_B01_55R4_007.fsa	118.882	593	2789
B, 60	GM808_B01_55R4_007.fsa	119.907	191	844
B, 61	GM808_B01_55R4_007.fsa	121.105	161	649
B, 62	GM808_B01_55R4_007.fsa	122.209	220	950
B, 63	GM808_B01_55R4_007.fsa	123.221	302	1187
B, 64	GM808_B01_55R4_007.fsa	124.233	893	3846
B, 65	GM808_B01_55R4_007.fsa	125.244	272	1116
B, 66	GM808_B01_55R4_007.fsa	125.979	178	713
B, 67	GM808_B01_55R4_007.fsa	126.989	1428	6169
B, 68	GM808_B01_55R4_007.fsa	127.999	517	2013
B, 69	GM808_B01_55R4_007.fsa	129.009	1552	6915
B, 70	GM808_B01_55R4_007.fsa	129.835	256	1042
B, 71	GM808_B01_55R4_007.fsa	130.661	1026	4560
B, 72	GM808_B01_55R4_007.fsa	131.486	164	597
B, 73	GM808_B01_55R4_007.fsa	132.678	329	1399
B, 74	GM808_B01_55R4_007.fsa	133.777	1786	8041
B, 75	GM808_B01_55R4_007.fsa	134.876	594	2642
B, 76	GM808_B01_55R4_007.fsa	135.975	1562	7180
B, 77	GM808_B01_55R4_007.fsa	136.89	597	2651
B, 78	GM808_B01_55R4_007.fsa	138.08	1226	5827
B, 79	GM808_B01_55R4_007.fsa	138.903	856	3778
B, 80	GM808_B01_55R4_007.fsa	139.817	2516	11986
B, 81	GM808_B01_55R4_007.fsa	140.655	139	504
B, 82	GM808_B01_55R4_007.fsa	141.684	4827	22517
B, 83	GM808_B01_55R4_007.fsa	142.807	142	471
B, 84	GM808_B01_55R4_007.fsa	143.835	953	4089
B, 85	GM808_B01_55R4_007.fsa	144.958	279	1256
B, 86	GM808_B01_55R4_007.fsa	145.799	1937	8817
B, 87	GM808_B01_55R4_007.fsa	146.921	312	1318
B, 88	GM808_B01_55R4_007.fsa	147.949	127	516
B, 89	GM808_B01_55R4_007.fsa	149.071	156	664
B, 90	GM808_B01_55R4_007.fsa	150.193	426	1930
B, 91	GM808_B01_55R4_007.fsa	151.22	424	1986
B, 92	GM808_B01_55R4_007.fsa	152.342	219	995
B, 93	GM808_B01_55R4_007.fsa	153.556	421	1860
B, 94	GM808_B01_55R4_007.fsa	154.677	235	907
B, 95	GM808_B01_55R4_007.fsa	155.611	495	2002
B, 96	GM808_B01_55R4_007.fsa	156.452	255	984
B, 97	GM808_B01_55R4_007.fsa	157.386	240	885
B, 98	GM808_B01_55R4_007.fsa	158.319	246	935
B, 99	GM808_B01_55R4_007.fsa	159.16	147	517
B, 100	GM808_B01_55R4_007.fsa	160.184	264	1056
B, 101	GM808_B01_55R4_007.fsa	161.103	160	638
B, 102	GM808_B01_55R4_007.fsa	162.297	175	748
B, 103	GM808_B01_55R4_007.fsa	163.399	242	1086
B, 104	GM808_B01_55R4_007.fsa	164.407	185	791
B, 105	GM808_B01_55R4_007.fsa	165.507	167	706
B, 106	GM808_B01_55R4_007.fsa	166.514	293	1287
B, 107	GM808_B01_55R4_007.fsa	167.613	302	1295
B, 108	GM808_B01_55R4_007.fsa	168.801	766	3445
B, 109	GM808_B01_55R4_007.fsa	169.898	1224	5846
B, 110	GM808_B01_55R4_007.fsa	170.72	311	1322
B, 111	GM808_B01_55R4_007.fsa	171.814	602	2688
B, 112	GM808_B01_55R4_007.fsa	172.817	1582	7508
B, 113	GM808_B01_55R4_007.fsa	173.911	302	1269
B, 114	GM808_B01_55R4_007.fsa	175.094	234	1006
B, 115	GM808_B01_55R4_007.fsa	176.186	257	1102
B, 116	GM808_B01_55R4_007.fsa	177.186	278	1044
B, 117	GM808_B01_55R4_007.fsa	178.185	667	3102
B, 118	GM808_B01_55R4_007.fsa	179.184	671	3353
B, 119	GM808_B01_55R4_007.fsa	180	184	893
B, 120	GM808_B01_55R4_007.fsa	180.822	355	1564
B, 121	GM808_B01_55R4_007.fsa	181.918	341	1479
B, 122	GM808_B01_55R4_007.fsa	183.013	605	2764
B, 123	GM808_B01_55R4_007.fsa	184.198	1722	8439
B, 124	GM808_B01_55R4_007.fsa	185.383	202	787
B, 125	GM808_B01_55R4_007.fsa	186.385	1114	4988
B, 126	GM808_B01_55R4_007.fsa	187.478	497	2075
B, 127	GM808_B01_55R4_007.fsa	188.388	379	1531
B, 128	GM808_B01_55R4_007.fsa	189.479	5669	27664
B, 129	GM808_B01_55R4_007.fsa	190.57	1419	6805
B, 130	GM808_B01_55R4_007.fsa	191.66	256	1159
B, 131	GM808_B01_55R4_007.fsa	192.478	2366	11531
B, 132	GM808_B01_55R4_007.fsa	193.567	2072	9991
B, 133	GM808_B01_55R4_007.fsa	194.565	201	766
B, 134	GM808_B01_55R4_007.fsa	195.744	172	784
B, 135	GM808_B01_55R4_007.fsa	196.831	257	1092
B, 136	GM808_B01_55R4_007.fsa	197.918	803	3573
B, 137	GM808_B01_55R4_007.fsa	198.914	510	2276
B, 138	GM808_B01_55R4_007.fsa	199.819	630	2979
B, 139	GM808_B01_55R4_007.fsa	200.99	223	1216
B, 140	GM808_B01_55R4_007.fsa	201.71	2879	14791
B, 141	GM808_B01_55R4_007.fsa	202.79	1117	6152
B, 142	GM808_B01_55R4_007.fsa	203.958	292	1335
B, 143	GM808_B01_55R4_007.fsa	204.857	205	877
B, 144	GM808_B01_55R4_007.fsa	206.024	1146	5571
B, 145	GM808_B01_55R4_007.fsa	207.102	205	1004
B, 146	GM808_B01_55R4_007.fsa	207.909	2485	12621
B, 147	GM808_B01_55R4_007.fsa	208.985	1652	8215
B, 148	GM808_B01_55R4_007.fsa	210.151	616	2963
B, 149	GM808_B01_55R4_007.fsa	211.226	425	2149
B, 150	GM808_B01_55R4_007.fsa	212.121	2806	14569
B, 151	GM808_B01_55R4_007.fsa	213.195	1269	6656
B, 152	GM808_B01_55R4_007.fsa	214.359	467	2278
B, 153	GM808_B01_55R4_007.fsa	215.524	159	580
B, 154	GM808_B01_55R4_007.fsa	216.331	1746	8401
B, 155	GM808_B01_55R4_007.fsa	217.405	3239	16515
B, 156	GM808_B01_55R4_007.fsa	218.48	510	2621
B, 157	GM808_B01_55R4_007.fsa	219.464	377	1560
B, 158	GM808_B01_55R4_007.fsa	220.265	738	3315
B, 159	GM808_B01_55R4_007.fsa	221.414	595	2850
B, 160	GM808_B01_55R4_007.fsa	222.298	116	436
B, 161	GM808_B01_55R4_007.fsa	223.447	1206	5904
B, 162	GM808_B01_55R4_007.fsa	224.508	171	692
B, 163	GM808_B01_55R4_007.fsa	225.393	544	2483
B, 164	GM808_B01_55R4_007.fsa	226.454	1594	8536
B, 165	GM808_B01_55R4_007.fsa	227.339	188	834
B, 166	GM808_B01_55R4_007.fsa	228.489	866	4412
B, 167	GM808_B01_55R4_007.fsa	229.639	283	1407
B, 168	GM808_B01_55R4_007.fsa	230.524	505	2370
B, 169	GM808_B01_55R4_007.fsa	231.675	475	2374
B, 170	GM808_B01_55R4_007.fsa	232.56	70	265
B, 171	GM808_B01_55R4_007.fsa	233.711	127	614
B, 172	GM808_B01_55R4_007.fsa	234.685	66	275
B, 173	GM808_B01_55R4_007.fsa	235.659	157	738
B, 174	GM808_B01_55R4_007.fsa	236.722	198	1110
B, 175	GM808_B01_55R4_007.fsa	237.608	1809	11004
B, 176	GM808_B01_55R4_007.fsa	238.671	320	2291
B, 177	GM808_B01_55R4_007.fsa	239.645	204	1047
B, 178	GM808_B01_55R4_007.fsa	240.906	53	257
B, 179	GM808_B01_55R4_007.fsa	242.082	1290	7564
B, 180	GM808_B01_55R4_007.fsa	243.076	280	1759
B, 181	GM808_B01_55R4_007.fsa	244.339	111	489
B, 182	GM808_B01_55R4_007.fsa	245.33	276	1467
B, 183	GM808_B01_55R4_007.fsa	246.32	92	395
B, 184	GM808_B01_55R4_007.fsa	247.309	122	613
B, 185	GM808_B01_55R4_007.fsa	248.297	398	2344
B, 186	GM808_B01_55R4_007.fsa	249.373	167	985
B, 187	GM808_B01_55R4_007.fsa	250.438	165	727
B, 188	GM808_B01_55R4_007.fsa	251.488	860	5006
B, 189	GM808_B01_55R4_007.fsa	252.536	719	4207
B, 190	GM808_B01_55R4_007.fsa	253.582	41	140
B, 191	GM808_B01_55R4_007.fsa	254.453	846	5075
B, 192	GM808_B01_55R4_007.fsa	255.497	625	3700
B, 193	GM808_B01_55R4_007.fsa	256.365	40	120
B, 194	GM808_B01_55R4_007.fsa	257.319	289	1599
B, 195	GM808_B01_55R4_007.fsa	258.358	116	698
B, 196	GM808_B01_55R4_007.fsa	259.223	803	5144
B, 197	GM808_B01_55R4_007.fsa	260.351	671	4279
B, 198	GM808_B01_55R4_007.fsa	261.404	33	115
B, 199	GM808_B01_55R4_007.fsa	262.632	148	859
B, 200	GM808_B01_55R4_007.fsa	263.773	822	5385
B, 201	GM808_B01_55R4_007.fsa	264.738	115	819
B, 202	GM808_B01_55R4_007.fsa	265.615	67	297
B, 203	GM808_B01_55R4_007.fsa	266.668	49	198
B, 204	GM808_B01_55R4_007.fsa	267.721	1132	6965
B, 205	GM808_B01_55R4_007.fsa	268.686	237	1411
B, 206	GM808_B01_55R4_007.fsa	269.651	45	172
B, 207	GM808_B01_55R4_007.fsa	270.44	199	866
B, 208	GM808_B01_55R4_007.fsa	271.581	1226	7390
B, 209	GM808_B01_55R4_007.fsa	272.721	472	2645
B, 210	GM808_B01_55R4_007.fsa	273.773	217	1059
B, 211	GM808_B01_55R4_007.fsa	274.826	160	663
B, 212	GM808_B01_55R4_007.fsa	275.703	280	1326
B, 213	GM808_B01_55R4_007.fsa	276.755	1126	7006
B, 214	GM808_B01_55R4_007.fsa	277.632	440	2670
B, 215	GM808_B01_55R4_007.fsa	278.685	1237	7538
B, 216	GM808_B01_55R4_007.fsa	279.737	41	143
B, 217	GM808_B01_55R4_007.fsa	280.87	435	2835
B, 218	GM808_B01_55R4_007.fsa	281.914	1127	7958
B, 219	GM808_B01_55R4_007.fsa	282.871	181	1098
B, 220	GM808_B01_55R4_007.fsa	284.001	41	143
B, 221	GM808_B01_55R4_007.fsa	285.043	666	4046
B, 222	GM808_B01_55R4_007.fsa	286.084	728	4514
B, 223	GM808_B01_55R4_007.fsa	287.125	148	819
B, 224	GM808_B01_55R4_007.fsa	287.992	1533	10297
B, 225	GM808_B01_55R4_007.fsa	289.032	598	3902
B, 226	GM808_B01_55R4_007.fsa	289.898	73	312
B, 227	GM808_B01_55R4_007.fsa	290.937	1679	11172
B, 228	GM808_B01_55R4_007.fsa	291.975	75	260
B, 229	GM808_B01_55R4_007.fsa	293.185	591	3587
B, 230	GM808_B01_55R4_007.fsa	294.222	277	1546
B, 231	GM808_B01_55R4_007.fsa	295.259	317	1571
B, 232	GM808_B01_55R4_007.fsa	296.38	425	2559
B, 233	GM808_B01_55R4_007.fsa	297.243	924	6361
B, 234	GM808_B01_55R4_007.fsa	298.277	416	2578
B, 235	GM808_B01_55R4_007.fsa	299.139	221	1153
B, 236	GM808_B01_55R4_007.fsa	300.17	545	3174
B, 237	GM808_B01_55R4_007.fsa	300.933	12	36
B, 238	GM808_B01_55R4_007.fsa	302.209	115	583
B, 239	GM808_B01_55R4_007.fsa	303.231	312	1819
B, 240	GM808_B01_55R4_007.fsa	304.256	88	400
B, 241	GM808_B01_55R4_007.fsa	305.111	177	1125
B, 242	GM808_B01_55R4_007.fsa	306.139	958	6706
B, 243	GM808_B01_55R4_007.fsa	307.169	34	169
B, 244	GM808_B01_55R4_007.fsa	308.287	73	491
B, 245	GM808_B01_55R4_007.fsa	309.408	869	6266
B, 246	GM808_B01_55R4_007.fsa	310.357	141	985
B, 247	GM808_B01_55R4_007.fsa	311.569	54	273
B, 248	GM808_B01_55R4_007.fsa	312.609	75	433
B, 249	GM808_B01_55R4_007.fsa	313.478	38	212
B, 250	GM808_B01_55R4_007.fsa	314.715	31	134
B, 251	GM808_B01_55R4_007.fsa	315.699	99	556
B, 252	GM808_B01_55R4_007.fsa	316.683	155	887
B, 253	GM808_B01_55R4_007.fsa	317.848	185	1080
B, 254	GM808_B01_55R4_007.fsa	318.834	429	3258
B, 255	GM808_B01_55R4_007.fsa	319.82	192	1271
B, 256	GM808_B01_55R4_007.fsa	320.702	95	535
B, 257	GM808_B01_55R4_007.fsa	321.928	252	1695
B, 258	GM808_B01_55R4_007.fsa	322.977	83	439
B, 259	GM808_B01_55R4_007.fsa	324.025	79	458
B, 260	GM808_B01_55R4_007.fsa	324.897	13	53
B, 261	GM808_B01_55R4_007.fsa	325.855	302	2168
B, 262	GM808_B01_55R4_007.fsa	326.899	1258	9718
B, 263	GM808_B01_55R4_007.fsa	328.028	47	248
B, 264	GM808_B01_55R4_007.fsa	328.982	132	790
B, 265	GM808_B01_55R4_007.fsa	329.935	34	156
B, 266	GM808_B01_55R4_007.fsa	330.887	184	1366
B, 267	GM808_B01_55R4_007.fsa	332.011	1120	8729
B, 268	GM808_B01_55R4_007.fsa	333.046	29	110
B, 269	GM808_B01_55R4_007.fsa	334.252	172	1081
B, 270	GM808_B01_55R4_007.fsa	335.199	267	1902
B, 271	GM808_B01_55R4_007.fsa	336.402	9	30
B, 272	GM808_B01_55R4_007.fsa	337.175	243	1462
B, 273	GM808_B01_55R4_007.fsa	338.203	361	2529
B, 274	GM808_B01_55R4_007.fsa	339.23	235	1481
B, 275	GM808_B01_55R4_007.fsa	340.26	227	1404
B, 276	GM808_B01_55R4_007.fsa	341.388	126	686
B, 277	GM808_B01_55R4_007.fsa	342.342	81	363
B, 278	GM808_B01_55R4_007.fsa	343.469	40	145
B, 279	GM808_B01_55R4_007.fsa	344.336	86	491
B, 280	GM808_B01_55R4_007.fsa	345.376	116	682
B, 281	GM808_B01_55R4_007.fsa	347.196	304	2473
B, 282	GM808_B01_55R4_007.fsa	348.322	87	513
B, 283	GM808_B01_55R4_007.fsa	349.275	38	166
B, 284	GM808_B01_55R4_007.fsa	350.4	46	225
B, 285	GM808_B01_55R4_007.fsa	351.526	70	354
B, 286	GM808_B01_55R4_007.fsa	352.478	50	214
B, 287	GM808_B01_55R4_007.fsa	353.429	152	886
B, 288	GM808_B01_55R4_007.fsa	354.467	60	288
B, 289	GM808_B01_55R4_007.fsa	355.246	50	340
B, 290	GM808_B01_55R4_007.fsa	356.284	234	1578
B, 291	GM808_B01_55R4_007.fsa	357.408	59	239
B, 292	GM808_B01_55R4_007.fsa	358.358	58	224
B, 293	GM808_B01_55R4_007.fsa	359.395	455	3373
B, 294	GM808_B01_55R4_007.fsa	360.515	109	849
B, 295	GM808_B01_55R4_007.fsa	361.373	159	1157
B, 296	GM808_B01_55R4_007.fsa	362.489	256	1729
B, 297	GM808_B01_55R4_007.fsa	363.519	4	6
B, 298	GM808_B01_55R4_007.fsa	364.635	8	15
B, 299	GM808_B01_55R4_007.fsa	365.579	970	8169
B, 300	GM808_B01_55R4_007.fsa	366.524	61	305
B, 301	GM808_B01_55R4_007.fsa	367.468	518	4400
B, 302	GM808_B01_55R4_007.fsa	369.356	319	2385
B, 303	GM808_B01_55R4_007.fsa	370.558	67	361
B, 304	GM808_B01_55R4_007.fsa	371.502	27	95
B, 305	GM808_B01_55R4_007.fsa	372.446	5	14
B, 306	GM808_B01_55R4_007.fsa	373.562	426	3710
B, 307	GM808_B01_55R4_007.fsa	374.421	149	981
B, 308	GM808_B01_55R4_007.fsa	375.536	405	3199
B, 309	GM808_B01_55R4_007.fsa	376.652	31	107
B, 310	GM808_B01_55R4_007.fsa	377.597	134	827
B, 311	GM808_B01_55R4_007.fsa	378.798	15	31
B, 312	GM808_B01_55R4_007.fsa	379.743	173	1320
B, 313	GM808_B01_55R4_007.fsa	380.432	62	449
B, 314	GM808_B01_55R4_007.fsa	381.643	968	8522
B, 315	GM808_B01_55R4_007.fsa	382.68	50	301
B, 316	GM808_B01_55R4_007.fsa	383.891	23	84
B, 317	GM808_B01_55R4_007.fsa	384.756	125	891
B, 318	GM808_B01_55R4_007.fsa	385.881	31	114
B, 319	GM808_B01_55R4_007.fsa	387.006	589	5112
B, 320	GM808_B01_55R4_007.fsa	388.131	45	281
B, 321	GM808_B01_55R4_007.fsa	388.996	32	176
B, 322	GM808_B01_55R4_007.fsa	390.815	148	1274
B, 323	GM808_B01_55R4_007.fsa	391.94	95	738
B, 324	GM808_B01_55R4_007.fsa	393.066	96	645
B, 325	GM808_B01_55R4_007.fsa	394.192	32	135
B, 326	GM808_B01_55R4_007.fsa	395.059	47	244
B, 327	GM808_B01_55R4_007.fsa	395.839	11	30
B, 328	GM808_B01_55R4_007.fsa	397.919	278	3024
B, 329	GM808_B01_55R4_007.fsa	398.959	499	4656
B, 330	GM808_B01_55R4_007.fsa	401.873	1335	11912
B, 331	GM808_B01_55R4_007.fsa	402.984	25	121
B, 332	GM808_B01_55R4_007.fsa	404.183	363	2968
B, 333	GM808_B01_55R4_007.fsa	405.128	30	139
B, 334	GM808_B01_55R4_007.fsa	406.076	84	635
B, 335	GM808_B01_55R4_007.fsa	406.852	33	183
O, 1	GM808_B01_55R4_007.fsa	20	5424	53565
O, 2	GM808_B01_55R4_007.fsa	40	4576	33723
O, 3	GM808_B01_55R4_007.fsa	60	8416	47351
O, 4	GM808_B01_55R4_007.fsa	80	5529	30814
O, 5	GM808_B01_55R4_007.fsa	100	8618	44957
O, 6	GM808_B01_55R4_007.fsa	114	9749	50809
O, 7	GM808_B01_55R4_007.fsa	120	7735	40883
O, 8	GM808_B01_55R4_007.fsa	140	6442	32958
O, 9	GM808_B01_55R4_007.fsa	160	7042	36817
O, 10	GM808_B01_55R4_007.fsa	180	8860	45291
O, 11	GM808_B01_55R4_007.fsa	200	6965	36871
O, 12	GM808_B01_55R4_007.fsa	214	7073	38256
O, 13	GM808_B01_55R4_007.fsa	220	5556	31862
O, 14	GM808_B01_55R4_007.fsa	240	7986	47068
O, 15	GM808_B01_55R4_007.fsa	250	3688	22348
O, 16	GM808_B01_55R4_007.fsa	260	5677	36584
O, 17	GM808_B01_55R4_007.fsa	280	5991	40082
O, 18	GM808_B01_55R4_007.fsa	300	5865	41840
O, 19	GM808_B01_55R4_007.fsa	314	3745	27898
O, 20	GM808_B01_55R4_007.fsa	320	4150	31460
O, 21	GM808_B01_55R4_007.fsa	340	5217	42030
O, 22	GM808_B01_55R4_007.fsa	360	4307	36681
O, 23	GM808_B01_55R4_007.fsa	380	3102	27817
O, 24	GM808_B01_55R4_007.fsa	400	4286	39969
O, 25	GM808_B01_55R4_007.fsa	414	4016	37613
O, 26	GM808_B01_55R4_007.fsa	420	3826	35790
O, 27	GM808_B01_55R4_007.fsa	440	4530	44837
O, 28	GM808_B01_55R4_007.fsa	460	4660	48946
O, 29	GM808_B01_55R4_007.fsa	480	4601	49366
O, 30	GM808_B01_55R4_007.fsa	500	2097	23164
O, 31	GM808_B01_55R4_007.fsa	514	2230	25228
O, 32	GM808_B01_55R4_007.fsa	520	5025	57349
O, 33	GM808_B01_55R4_007.fsa	540	4071	47897
O, 34	GM808_B01_55R4_007.fsa	560	2673	31901
O, 35	GM808_B01_55R4_007.fsa	580	4075	49630
O, 36	GM808_B01_55R4_007.fsa	600	2666	32951

## Sheet: 55R5
Dye/Sample Peak	Sample File Name	Size	Height	Area in Point
B, 1	GM808_B02_55R5_007.fsa	55.746	990	4292
B, 2	GM808_B02_55R5_007.fsa	57.0077	1768	8155
B, 3	GM808_B02_55R5_007.fsa	57.841	622	2945
B, 4	GM808_B02_55R5_007.fsa	58.8742	2202	10557
B, 5	GM808_B02_55R5_007.fsa	60.4281	2807	13495
B, 6	GM808_B02_55R5_007.fsa	61.9227	300	1229
B, 7	GM808_B02_55R5_007.fsa	63.0926	89	339
B, 8	GM808_B02_55R5_007.fsa	64.3647	114	473
B, 9	GM808_B02_55R5_007.fsa	65.7378	240	1031
B, 10	GM808_B02_55R5_007.fsa	66.8955	278	1173
B, 11	GM808_B02_55R5_007.fsa	68.0496	124	506
B, 12	GM808_B02_55R5_007.fsa	68.7821	167	806
B, 13	GM808_B02_55R5_007.fsa	70.0344	918	4392
B, 14	GM808_B02_55R5_007.fsa	71.2824	604	2878
B, 15	GM808_B02_55R5_007.fsa	72.7329	560	2633
B, 16	GM808_B02_55R5_007.fsa	73.7654	240	1057
B, 17	GM808_B02_55R5_007.fsa	75.1032	185	727
B, 18	GM808_B02_55R5_007.fsa	76.2313	2806	13543
B, 19	GM808_B02_55R5_007.fsa	77.56	287	1339
B, 20	GM808_B02_55R5_007.fsa	78.7821	252	1033
B, 21	GM808_B02_55R5_007.fsa	79.7973	141	513
B, 22	GM808_B02_55R5_007.fsa	80.8086	215	909
B, 23	GM808_B02_55R5_007.fsa	81.8179	2009	9485
B, 24	GM808_B02_55R5_007.fsa	82.8255	537	2540
B, 25	GM808_B02_55R5_007.fsa	83.6304	252	1048
B, 26	GM808_B02_55R5_007.fsa	84.4343	70	238
B, 27	GM808_B02_55R5_007.fsa	85.4376	129	482
B, 28	GM808_B02_55R5_007.fsa	86.3392	305	1275
B, 29	GM808_B02_55R5_007.fsa	87.4394	85	301
B, 30	GM808_B02_55R5_007.fsa	88.4378	679	2965
B, 31	GM808_B02_55R5_007.fsa	89.5342	491	2162
B, 32	GM808_B02_55R5_007.fsa	90.8274	2190	10139
B, 33	GM808_B02_55R5_007.fsa	91.6219	571	2850
B, 34	GM808_B02_55R5_007.fsa	92.6136	542	2512
B, 35	GM808_B02_55R5_007.fsa	93.3067	402	1782
B, 36	GM808_B02_55R5_007.fsa	94.4933	998	4548
B, 37	GM808_B02_55R5_007.fsa	95.776	137	528
B, 38	GM808_B02_55R5_007.fsa	96.9578	184	780
B, 39	GM808_B02_55R5_007.fsa	98.1372	139	597
B, 40	GM808_B02_55R5_007.fsa	99.2164	187	754
B, 41	GM808_B02_55R5_007.fsa	100.297	146	540
B, 42	GM808_B02_55R5_007.fsa	101.387	149	577
B, 43	GM808_B02_55R5_007.fsa	102.474	145	626
B, 44	GM808_B02_55R5_007.fsa	103.46	340	1469
B, 45	GM808_B02_55R5_007.fsa	104.543	291	1234
B, 46	GM808_B02_55R5_007.fsa	105.428	118	427
B, 47	GM808_B02_55R5_007.fsa	106.409	69	251
B, 48	GM808_B02_55R5_007.fsa	107.584	692	3154
B, 49	GM808_B02_55R5_007.fsa	108.561	368	1619
B, 50	GM808_B02_55R5_007.fsa	109.536	119	458
B, 51	GM808_B02_55R5_007.fsa	110.607	591	2555
B, 52	GM808_B02_55R5_007.fsa	111.676	1524	6975
B, 53	GM808_B02_55R5_007.fsa	112.936	174	697
B, 54	GM808_B02_55R5_007.fsa	114.096	2158	10279
B, 55	GM808_B02_55R5_007.fsa	115.149	1110	5288
B, 56	GM808_B02_55R5_007.fsa	115.914	284	1393
B, 57	GM808_B02_55R5_007.fsa	116.772	86	380
B, 58	GM808_B02_55R5_007.fsa	117.914	142	579
B, 59	GM808_B02_55R5_007.fsa	118.958	669	3041
B, 60	GM808_B02_55R5_007.fsa	120	211	995
B, 61	GM808_B02_55R5_007.fsa	121.12	189	847
B, 62	GM808_B02_55R5_007.fsa	122.239	253	966
B, 63	GM808_B02_55R5_007.fsa	123.265	357	1372
B, 64	GM808_B02_55R5_007.fsa	124.29	956	4081
B, 65	GM808_B02_55R5_007.fsa	125.222	298	1148
B, 66	GM808_B02_55R5_007.fsa	126.06	189	718
B, 67	GM808_B02_55R5_007.fsa	127.084	1475	6465
B, 68	GM808_B02_55R5_007.fsa	128.108	547	2103
B, 69	GM808_B02_55R5_007.fsa	129.039	1667	7207
B, 70	GM808_B02_55R5_007.fsa	129.876	304	1091
B, 71	GM808_B02_55R5_007.fsa	130.713	1122	4673
B, 72	GM808_B02_55R5_007.fsa	131.55	183	632
B, 73	GM808_B02_55R5_007.fsa	132.666	344	1455
B, 74	GM808_B02_55R5_007.fsa	133.874	1859	8385
B, 75	GM808_B02_55R5_007.fsa	134.988	644	2801
B, 76	GM808_B02_55R5_007.fsa	136.01	1649	7411
B, 77	GM808_B02_55R5_007.fsa	136.938	663	2824
B, 78	GM808_B02_55R5_007.fsa	138.145	1316	5858
B, 79	GM808_B02_55R5_007.fsa	138.98	897	4075
B, 80	GM808_B02_55R5_007.fsa	139.907	2786	12248
B, 81	GM808_B02_55R5_007.fsa	140.667	161	587
B, 82	GM808_B02_55R5_007.fsa	141.716	4983	22800
B, 83	GM808_B02_55R5_007.fsa	142.86	155	515
B, 84	GM808_B02_55R5_007.fsa	143.909	971	4182
B, 85	GM808_B02_55R5_007.fsa	144.957	335	1562
B, 86	GM808_B02_55R5_007.fsa	145.91	1975	9185
B, 87	GM808_B02_55R5_007.fsa	146.958	378	1578
B, 88	GM808_B02_55R5_007.fsa	148.006	146	585
B, 89	GM808_B02_55R5_007.fsa	149.149	167	675
B, 90	GM808_B02_55R5_007.fsa	150.196	425	1863
B, 91	GM808_B02_55R5_007.fsa	151.339	446	2002
B, 92	GM808_B02_55R5_007.fsa	152.386	239	1022
B, 93	GM808_B02_55R5_007.fsa	153.624	458	1952
B, 94	GM808_B02_55R5_007.fsa	154.766	309	1174
B, 95	GM808_B02_55R5_007.fsa	155.718	529	2190
B, 96	GM808_B02_55R5_007.fsa	156.575	308	1122
B, 97	GM808_B02_55R5_007.fsa	157.526	288	1111
B, 98	GM808_B02_55R5_007.fsa	158.478	306	1188
B, 99	GM808_B02_55R5_007.fsa	159.334	186	707
B, 100	GM808_B02_55R5_007.fsa	160.279	283	1192
B, 101	GM808_B02_55R5_007.fsa	161.21	184	731
B, 102	GM808_B02_55R5_007.fsa	162.327	191	799
B, 103	GM808_B02_55R5_007.fsa	163.443	264	1091
B, 104	GM808_B02_55R5_007.fsa	164.558	189	831
B, 105	GM808_B02_55R5_007.fsa	165.579	165	676
B, 106	GM808_B02_55R5_007.fsa	166.6	320	1356
B, 107	GM808_B02_55R5_007.fsa	167.621	300	1364
B, 108	GM808_B02_55R5_007.fsa	168.826	782	3440
B, 109	GM808_B02_55R5_007.fsa	169.937	1281	5783
B, 110	GM808_B02_55R5_007.fsa	170.77	314	1279
B, 111	GM808_B02_55R5_007.fsa	171.88	601	2654
B, 112	GM808_B02_55R5_007.fsa	172.898	1646	7479
B, 113	GM808_B02_55R5_007.fsa	173.914	320	1307
B, 114	GM808_B02_55R5_007.fsa	175.114	229	907
B, 115	GM808_B02_55R5_007.fsa	176.222	283	1202
B, 116	GM808_B02_55R5_007.fsa	177.236	273	1138
B, 117	GM808_B02_55R5_007.fsa	178.25	717	3204
B, 118	GM808_B02_55R5_007.fsa	179.263	742	3374
B, 119	GM808_B02_55R5_007.fsa	180	193	938
B, 120	GM808_B02_55R5_007.fsa	180.842	363	1548
B, 121	GM808_B02_55R5_007.fsa	181.963	347	1518
B, 122	GM808_B02_55R5_007.fsa	183.084	638	2755
B, 123	GM808_B02_55R5_007.fsa	184.205	1771	8130
B, 124	GM808_B02_55R5_007.fsa	185.417	256	958
B, 125	GM808_B02_55R5_007.fsa	186.443	1127	4916
B, 126	GM808_B02_55R5_007.fsa	187.561	530	2151
B, 127	GM808_B02_55R5_007.fsa	188.492	415	1661
B, 128	GM808_B02_55R5_007.fsa	189.516	5610	26998
B, 129	GM808_B02_55R5_007.fsa	190.632	1449	6582
B, 130	GM808_B02_55R5_007.fsa	191.748	246	1110
B, 131	GM808_B02_55R5_007.fsa	192.584	2432	11436
B, 132	GM808_B02_55R5_007.fsa	193.698	2105	9811
B, 133	GM808_B02_55R5_007.fsa	194.719	191	739
B, 134	GM808_B02_55R5_007.fsa	195.832	149	631
B, 135	GM808_B02_55R5_007.fsa	196.945	262	1110
B, 136	GM808_B02_55R5_007.fsa	197.964	776	3475
B, 137	GM808_B02_55R5_007.fsa	198.982	494	2171
B, 138	GM808_B02_55R5_007.fsa	199.907	632	2816
B, 139	GM808_B02_55R5_007.fsa	201.09	233	1158
B, 140	GM808_B02_55R5_007.fsa	201.817	2823	13764
B, 141	GM808_B02_55R5_007.fsa	202.908	1176	6067
B, 142	GM808_B02_55R5_007.fsa	204.089	308	1307
B, 143	GM808_B02_55R5_007.fsa	204.907	217	899
B, 144	GM808_B02_55R5_007.fsa	206.089	1146	5169
B, 145	GM808_B02_55R5_007.fsa	207.18	206	853
B, 146	GM808_B02_55R5_007.fsa	207.998	2410	11832
B, 147	GM808_B02_55R5_007.fsa	208.998	1589	7726
B, 148	GM808_B02_55R5_007.fsa	210.18	572	2608
B, 149	GM808_B02_55R5_007.fsa	211.271	399	1928
B, 150	GM808_B02_55R5_007.fsa	212.181	2725	13746
B, 151	GM808_B02_55R5_007.fsa	213.181	1249	6624
B, 152	GM808_B02_55R5_007.fsa	214.369	444	2139
B, 153	GM808_B02_55R5_007.fsa	215.477	152	508
B, 154	GM808_B02_55R5_007.fsa	216.401	1718	7989
B, 155	GM808_B02_55R5_007.fsa	217.416	3107	15794
B, 156	GM808_B02_55R5_007.fsa	218.616	477	2403
B, 157	GM808_B02_55R5_007.fsa	219.539	378	1432
B, 158	GM808_B02_55R5_007.fsa	220.361	735	3135
B, 159	GM808_B02_55R5_007.fsa	221.442	557	2576
B, 160	GM808_B02_55R5_007.fsa	222.343	89	346
B, 161	GM808_B02_55R5_007.fsa	223.514	1227	6022
B, 162	GM808_B02_55R5_007.fsa	224.506	179	966
B, 163	GM808_B02_55R5_007.fsa	225.497	576	2658
B, 164	GM808_B02_55R5_007.fsa	226.578	1661	8553
B, 165	GM808_B02_55R5_007.fsa	227.389	228	1078
B, 166	GM808_B02_55R5_007.fsa	228.56	829	4088
B, 167	GM808_B02_55R5_007.fsa	229.641	274	1384
B, 168	GM808_B02_55R5_007.fsa	230.542	483	2228
B, 169	GM808_B02_55R5_007.fsa	231.713	465	2219
B, 170	GM808_B02_55R5_007.fsa	232.523	58	210
B, 171	GM808_B02_55R5_007.fsa	233.694	123	627
B, 172	GM808_B02_55R5_007.fsa	234.685	56	228
B, 173	GM808_B02_55R5_007.fsa	235.676	161	721
B, 174	GM808_B02_55R5_007.fsa	236.757	191	1086
B, 175	GM808_B02_55R5_007.fsa	237.658	1788	10577
B, 176	GM808_B02_55R5_007.fsa	238.649	286	2022
B, 177	GM808_B02_55R5_007.fsa	239.64	205	1040
B, 178	GM808_B02_55R5_007.fsa	240.839	60	276
B, 179	GM808_B02_55R5_007.fsa	242.048	1272	7419
B, 180	GM808_B02_55R5_007.fsa	243.163	257	1597
B, 181	GM808_B02_55R5_007.fsa	244.276	100	473
B, 182	GM808_B02_55R5_007.fsa	245.387	260	1397
B, 183	GM808_B02_55R5_007.fsa	246.219	84	367
B, 184	GM808_B02_55R5_007.fsa	247.328	109	498
B, 185	GM808_B02_55R5_007.fsa	248.343	401	2208
B, 186	GM808_B02_55R5_007.fsa	249.356	163	909
B, 187	GM808_B02_55R5_007.fsa	250.536	164	709
B, 188	GM808_B02_55R5_007.fsa	251.516	858	4844
B, 189	GM808_B02_55R5_007.fsa	252.584	702	4058
B, 190	GM808_B02_55R5_007.fsa	253.738	46	169
B, 191	GM808_B02_55R5_007.fsa	254.536	862	4965
B, 192	GM808_B02_55R5_007.fsa	255.598	597	3426
B, 193	GM808_B02_55R5_007.fsa	256.305	21	71
B, 194	GM808_B02_55R5_007.fsa	257.363	296	1578
B, 195	GM808_B02_55R5_007.fsa	258.507	113	607
B, 196	GM808_B02_55R5_007.fsa	259.298	829	5013
B, 197	GM808_B02_55R5_007.fsa	260.269	672	4224
B, 198	GM808_B02_55R5_007.fsa	261.432	38	135
B, 199	GM808_B02_55R5_007.fsa	262.596	154	782
B, 200	GM808_B02_55R5_007.fsa	263.76	847	5233
B, 201	GM808_B02_55R5_007.fsa	264.745	117	730
B, 202	GM808_B02_55R5_007.fsa	265.641	67	308
B, 203	GM808_B02_55R5_007.fsa	266.627	45	137
B, 204	GM808_B02_55R5_007.fsa	267.702	1150	6933
B, 205	GM808_B02_55R5_007.fsa	268.689	241	1341
B, 206	GM808_B02_55R5_007.fsa	269.585	42	146
B, 207	GM808_B02_55R5_007.fsa	270.482	187	764
B, 208	GM808_B02_55R5_007.fsa	271.559	1237	7150
B, 209	GM808_B02_55R5_007.fsa	272.725	480	2550
B, 210	GM808_B02_55R5_007.fsa	273.802	248	1037
B, 211	GM808_B02_55R5_007.fsa	274.79	161	687
B, 212	GM808_B02_55R5_007.fsa	275.598	303	1370
B, 213	GM808_B02_55R5_007.fsa	276.675	1117	6969
B, 214	GM808_B02_55R5_007.fsa	277.574	443	2545
B, 215	GM808_B02_55R5_007.fsa	278.652	1236	7315
B, 216	GM808_B02_55R5_007.fsa	279.73	59	180
B, 217	GM808_B02_55R5_007.fsa	280.802	455	2810
B, 218	GM808_B02_55R5_007.fsa	281.961	1206	7991
B, 219	GM808_B02_55R5_007.fsa	282.763	189	1168
B, 220	GM808_B02_55R5_007.fsa	284.01	41	161
B, 221	GM808_B02_55R5_007.fsa	285.079	727	4256
B, 222	GM808_B02_55R5_007.fsa	286.058	779	4530
B, 223	GM808_B02_55R5_007.fsa	287.126	172	919
B, 224	GM808_B02_55R5_007.fsa	288.015	1585	10141
B, 225	GM808_B02_55R5_007.fsa	289.082	616	3691
B, 226	GM808_B02_55R5_007.fsa	289.882	82	380
B, 227	GM808_B02_55R5_007.fsa	290.949	1779	11002
B, 228	GM808_B02_55R5_007.fsa	292.015	83	326
B, 229	GM808_B02_55R5_007.fsa	293.081	602	3431
B, 230	GM808_B02_55R5_007.fsa	294.235	272	1423
B, 231	GM808_B02_55R5_007.fsa	295.3	356	1766
B, 232	GM808_B02_55R5_007.fsa	296.365	488	2985
B, 233	GM808_B02_55R5_007.fsa	297.163	956	6147
B, 234	GM808_B02_55R5_007.fsa	298.227	438	2648
B, 235	GM808_B02_55R5_007.fsa	299.025	250	1370
B, 236	GM808_B02_55R5_007.fsa	300.175	584	3274
B, 237	GM808_B02_55R5_007.fsa	300.962	25	66
B, 238	GM808_B02_55R5_007.fsa	302.278	106	562
B, 239	GM808_B02_55R5_007.fsa	303.244	313	1738
B, 240	GM808_B02_55R5_007.fsa	304.301	83	369
B, 241	GM808_B02_55R5_007.fsa	305.183	179	981
B, 242	GM808_B02_55R5_007.fsa	306.244	975	6307
B, 243	GM808_B02_55R5_007.fsa	307.306	40	119
B, 244	GM808_B02_55R5_007.fsa	308.371	77	423
B, 245	GM808_B02_55R5_007.fsa	309.439	879	5954
B, 246	GM808_B02_55R5_007.fsa	310.508	148	932
B, 247	GM808_B02_55R5_007.fsa	311.491	60	279
B, 248	GM808_B02_55R5_007.fsa	312.654	77	326
B, 249	GM808_B02_55R5_007.fsa	313.731	49	231
B, 250	GM808_B02_55R5_007.fsa	314.737	42	153
B, 251	GM808_B02_55R5_007.fsa	315.752	117	631
B, 252	GM808_B02_55R5_007.fsa	316.767	196	1013
B, 253	GM808_B02_55R5_007.fsa	317.967	182	1135
B, 254	GM808_B02_55R5_007.fsa	318.798	452	3190
B, 255	GM808_B02_55R5_007.fsa	319.908	204	1338
B, 256	GM808_B02_55R5_007.fsa	320.81	106	582
B, 257	GM808_B02_55R5_007.fsa	321.98	259	1510
B, 258	GM808_B02_55R5_007.fsa	323.147	88	427
B, 259	GM808_B02_55R5_007.fsa	324.043	92	446
B, 260	GM808_B02_55R5_007.fsa	325.834	312	2069
B, 261	GM808_B02_55R5_007.fsa	326.995	1302	9333
B, 262	GM808_B02_55R5_007.fsa	327.976	53	286
B, 263	GM808_B02_55R5_007.fsa	328.955	140	808
B, 264	GM808_B02_55R5_007.fsa	330.023	20	75
B, 265	GM808_B02_55R5_007.fsa	331	200	1307
B, 266	GM808_B02_55R5_007.fsa	332.064	1137	8163
B, 267	GM808_B02_55R5_007.fsa	333.216	26	82
B, 268	GM808_B02_55R5_007.fsa	334.277	167	1021
B, 269	GM808_B02_55R5_007.fsa	335.249	270	1699
B, 270	GM808_B02_55R5_007.fsa	336.395	22	49
B, 271	GM808_B02_55R5_007.fsa	337.188	248	1412
B, 272	GM808_B02_55R5_007.fsa	338.244	373	2338
B, 273	GM808_B02_55R5_007.fsa	339.21	247	1383
B, 274	GM808_B02_55R5_007.fsa	340.268	224	1289
B, 275	GM808_B02_55R5_007.fsa	341.339	141	721
B, 276	GM808_B02_55R5_007.fsa	342.411	85	375
B, 277	GM808_B02_55R5_007.fsa	343.482	51	206
B, 278	GM808_B02_55R5_007.fsa	344.464	87	541
B, 279	GM808_B02_55R5_007.fsa	345.446	127	781
B, 280	GM808_B02_55R5_007.fsa	346.429	75	393
B, 281	GM808_B02_55R5_007.fsa	347.232	326	2318
B, 282	GM808_B02_55R5_007.fsa	348.393	98	521
B, 283	GM808_B02_55R5_007.fsa	349.464	35	149
B, 284	GM808_B02_55R5_007.fsa	350.446	55	268
B, 285	GM808_B02_55R5_007.fsa	351.518	76	363
B, 286	GM808_B02_55R5_007.fsa	352.5	66	319
B, 287	GM808_B02_55R5_007.fsa	353.571	178	1039
B, 288	GM808_B02_55R5_007.fsa	354.554	72	406
B, 289	GM808_B02_55R5_007.fsa	355.357	70	446
B, 290	GM808_B02_55R5_007.fsa	356.339	246	1642
B, 291	GM808_B02_55R5_007.fsa	357.411	65	279
B, 292	GM808_B02_55R5_007.fsa	358.393	40	169
B, 293	GM808_B02_55R5_007.fsa	359.464	473	3146
B, 294	GM808_B02_55R5_007.fsa	360.532	116	673
B, 295	GM808_B02_55R5_007.fsa	361.33	161	1055
B, 296	GM808_B02_55R5_007.fsa	362.484	272	1642
B, 297	GM808_B02_55R5_007.fsa	363.549	15	40
B, 298	GM808_B02_55R5_007.fsa	364.614	8	11
B, 299	GM808_B02_55R5_007.fsa	365.68	1006	7412
B, 300	GM808_B02_55R5_007.fsa	366.745	55	364
B, 301	GM808_B02_55R5_007.fsa	367.545	521	3849
B, 302	GM808_B02_55R5_007.fsa	369.322	335	2195
B, 303	GM808_B02_55R5_007.fsa	370.655	85	427
B, 304	GM808_B02_55R5_007.fsa	371.545	32	130
B, 305	GM808_B02_55R5_007.fsa	372.612	12	29
B, 306	GM808_B02_55R5_007.fsa	373.679	442	3408
B, 307	GM808_B02_55R5_007.fsa	374.569	142	1104
B, 308	GM808_B02_55R5_007.fsa	375.548	435	3010
B, 309	GM808_B02_55R5_007.fsa	376.705	45	166
B, 310	GM808_B02_55R5_007.fsa	377.684	140	753
B, 311	GM808_B02_55R5_007.fsa	378.842	23	49
B, 312	GM808_B02_55R5_007.fsa	379.733	170	1169
B, 313	GM808_B02_55R5_007.fsa	380.63	74	466
B, 314	GM808_B02_55R5_007.fsa	381.711	981	7797
B, 315	GM808_B02_55R5_007.fsa	382.882	55	314
B, 316	GM808_B02_55R5_007.fsa	383.963	28	160
B, 317	GM808_B02_55R5_007.fsa	384.864	153	1018
B, 318	GM808_B02_55R5_007.fsa	386.035	23	124
B, 319	GM808_B02_55R5_007.fsa	387.116	592	4860
B, 320	GM808_B02_55R5_007.fsa	388.287	50	291
B, 321	GM808_B02_55R5_007.fsa	389.097	43	191
B, 322	GM808_B02_55R5_007.fsa	390.178	14	54
B, 323	GM808_B02_55R5_007.fsa	390.989	151	1122
B, 324	GM808_B02_55R5_007.fsa	391.89	98	655
B, 325	GM808_B02_55R5_007.fsa	393.152	89	565
B, 326	GM808_B02_55R5_007.fsa	394.143	37	188
B, 327	GM808_B02_55R5_007.fsa	395.134	48	253
B, 328	GM808_B02_55R5_007.fsa	395.945	11	54
B, 329	GM808_B02_55R5_007.fsa	397.026	83	449
B, 330	GM808_B02_55R5_007.fsa	397.927	268	2434
B, 331	GM808_B02_55R5_007.fsa	399.009	507	4178
B, 332	GM808_B02_55R5_007.fsa	400.795	55	270
B, 333	GM808_B02_55R5_007.fsa	401.856	1375	10908
B, 334	GM808_B02_55R5_007.fsa	403.186	31	152
B, 335	GM808_B02_55R5_007.fsa	404.162	404	3031
B, 336	GM808_B02_55R5_007.fsa	405.05	47	252
B, 337	GM808_B02_55R5_007.fsa	406.118	103	657
O, 1	GM808_B02_55R5_007.fsa	20	5638	54502
O, 2	GM808_B02_55R5_007.fsa	40	4892	35286
O, 3	GM808_B02_55R5_007.fsa	60	9276	50674
O, 4	GM808_B02_55R5_007.fsa	80	6064	33585
O, 5	GM808_B02_55R5_007.fsa	100	9374	49353
O, 6	GM808_B02_55R5_007.fsa	114	10751	55141
O, 7	GM808_B02_55R5_007.fsa	120	8673	44682
O, 8	GM808_B02_55R5_007.fsa	140	7200	34839
O, 9	GM808_B02_55R5_007.fsa	160	7491	38426
O, 10	GM808_B02_55R5_007.fsa	180	9415	46617
O, 11	GM808_B02_55R5_007.fsa	200	7218	37414
O, 12	GM808_B02_55R5_007.fsa	214	7258	37762
O, 13	GM808_B02_55R5_007.fsa	220	5889	31754
O, 14	GM808_B02_55R5_007.fsa	240	8333	47071
O, 15	GM808_B02_55R5_007.fsa	250	3823	22416
O, 16	GM808_B02_55R5_007.fsa	260	6076	35914
O, 17	GM808_B02_55R5_007.fsa	280	6362	40984
O, 18	GM808_B02_55R5_007.fsa	300	6233	41935
O, 19	GM808_B02_55R5_007.fsa	314	3966	27536
O, 20	GM808_B02_55R5_007.fsa	320	4379	30976
O, 21	GM808_B02_55R5_007.fsa	340	5464	40806
O, 22	GM808_B02_55R5_007.fsa	360	4464	34898
O, 23	GM808_B02_55R5_007.fsa	380	3194	25945
O, 24	GM808_B02_55R5_007.fsa	400	4436	37291
O, 25	GM808_B02_55R5_007.fsa	414	4230	36337
O, 26	GM808_B02_55R5_007.fsa	420	3976	34475
O, 27	GM808_B02_55R5_007.fsa	440	4740	42459
O, 28	GM808_B02_55R5_007.fsa	460	4982	47492
O, 29	GM808_B02_55R5_007.fsa	480	4899	47360
O, 30	GM808_B02_55R5_007.fsa	500	2192	21856
O, 31	GM808_B02_55R5_007.fsa	514	2370	23959
O, 32	GM808_B02_55R5_007.fsa	520	5377	53846
O, 33	GM808_B02_55R5_007.fsa	540	4346	44758
O, 34	GM808_B02_55R5_007.fsa	560	2775	29430
O, 35	GM808_B02_55R5_007.fsa	580	4385	45534
O, 36	GM808_B02_55R5_007.fsa	600	2791	29617

[truncated: 31 more sheets: 55R6, 56R2, 56R3, 56R4, 56R5, 56R6, 57R2, 57R3, 57R4, 57R5, 57R6, 174R1, 174R2, 174R3, 174R4, 174R5, 175R1, 175R2, 175R3, 175R4 …]
