# Supplementary material for: Characterization of dFOXO binding sites upstream of the Insulin Receptor P2 promoter across the Drosophila phylogeny
Source: PLoS One. 2017 Dec 4;12(12):e0188357. doi: 10.1371/journal.pone.0188357 (PMC5714339; doi:10.1371/journal.pone.0188357)
Supplement: S1 Data — (ZIP) [file pone.0188357.s001.zip › Data_Sets/S3_Dataset.xlsx]

## Sheet: Index
	Fragment coordinates are -798/-375relative to the P2 transcription start site
	Sheet	Species	Fragment	strand	protein	nM protein				Sheet	Species	Fragment	strand	protein	nM protein
	99R1	D. melanogaster	m8	Forward	BSA	600				179R1	D. melanogaster	m8	Reverse	BSA	600
	99R2	D. melanogaster	m8	Forward	BSA	600				179R2	D. melanogaster	m8	Reverse	BSA	600
	99R3	D. melanogaster	m8	Forward	BSA	600				179R3	D. melanogaster	m8	Reverse	BSA	600
	99R4	D. melanogaster	m8	Forward	BSA	600				179R4	D. melanogaster	m8	Reverse	BSA	600
	99R5	D. melanogaster	m8	Forward	BSA	600				179R5	D. melanogaster	m8	Reverse	BSA	600
	100R1	D. melanogaster	m8	Forward	dFOXO	600				180R1	D. melanogaster	m8	Reverse	dFOXO	600
	100R2	D. melanogaster	m8	Forward	dFOXO	600				180R2	D. melanogaster	m8	Reverse	dFOXO	600
	100R3	D. melanogaster	m8	Forward	dFOXO	600				180R3	D. melanogaster	m8	Reverse	dFOXO	600
	100R4	D. melanogaster	m8	Forward	dFOXO	600				180R4	D. melanogaster	m8	Reverse	dFOXO	600
	100R5	D. melanogaster	m8	Forward	dFOXO	600				180R5	D. melanogaster	m8	Reverse	dFOXO	600
	101R1	D. melanogaster	m8	Forward	BSA	1200				181R1	D. melanogaster	m8	Reverse	BSA	1200
	101R2	D. melanogaster	m8	Forward	BSA	1200				181R2	D. melanogaster	m8	Reverse	BSA	1200
	101R3	D. melanogaster	m8	Forward	BSA	1200				181R3	D. melanogaster	m8	Reverse	BSA	1200
	101R4	D. melanogaster	m8	Forward	BSA	1200				181R4	D. melanogaster	m8	Reverse	BSA	1200
	101R5	D. melanogaster	m8	Forward	BSA	1200				181R5	D. melanogaster	m8	Reverse	BSA	1200
	102R1	D. melanogaster	m8	Forward	dFOXO	1200				182R1	D. melanogaster	m8	Reverse	dFOXO	1200
	102R2	D. melanogaster	m8	Forward	dFOXO	1200				182R2	D. melanogaster	m8	Reverse	dFOXO	1200
						1200				182R3	D. melanogaster	m8	Reverse	dFOXO	1200
						1200				182R4	D. melanogaster	m8	Reverse	dFOXO	1200
	102R5	D. melanogaster	m8	Forward	dFOXO	1200				182R5	D. melanogaster	m8	Reverse	dFOXO	1200
	NOTE
	The first column of the remaining sheets indicates that dyes B and O label respectively the fragments generated by DNase I and the standard 600 LIZ fragments in the electropherograms and in the outputs. To inspect electropherograms with Peak Scanner (Applied Biosystems), the minimum peak heights were set to only provide outputs for dyes B and O . The spurious peaks corresponding to other dyes (G,…

## Sheet: 99R1
Dye/Sample Peak	Sample File Name	Size	Height	Area in Point
B, 1	GM944_A06_99R1_024.fsa	1.5493	23	94
B, 2	GM944_A06_99R1_024.fsa	2.8169	67	435
B, 3	GM944_A06_99R1_024.fsa	4.3662	10	40
B, 4	GM944_A06_99R1_024.fsa	4.9296	5	12
B, 5	GM944_A06_99R1_024.fsa	6.0563	13	47
B, 6	GM944_A06_99R1_024.fsa	8.5916	18	40
B, 7	GM944_A06_99R1_024.fsa	9.8592	13	33
B, 8	GM944_A06_99R1_024.fsa	10.5634	14	56
B, 9	GM944_A06_99R1_024.fsa	11.4085	26	108
B, 10	GM944_A06_99R1_024.fsa	13.0986	72	439
B, 11	GM944_A06_99R1_024.fsa	14.3662	35	201
B, 12	GM944_A06_99R1_024.fsa	15.2113	17	66
B, 13	GM944_A06_99R1_024.fsa	16.6197	31	123
B, 14	GM944_A06_99R1_024.fsa	18.3099	76	298
B, 15	GM944_A06_99R1_024.fsa	20	535	3268
B, 16	GM944_A06_99R1_024.fsa	21.8994	321	2034
B, 17	GM944_A06_99R1_024.fsa	22.9874	335	1991
B, 18	GM944_A06_99R1_024.fsa	24.2134	50	344
B, 19	GM944_A06_99R1_024.fsa	26.7584	155	758
B, 20	GM944_A06_99R1_024.fsa	28.363	157	712
B, 21	GM944_A06_99R1_024.fsa	30.077	68	356
B, 22	GM944_A06_99R1_024.fsa	31.3383	283	1453
B, 23	GM944_A06_99R1_024.fsa	32.7161	183	890
B, 24	GM944_A06_99R1_024.fsa	34.8702	38	208
B, 25	GM944_A06_99R1_024.fsa	36.0555	138	761
B, 26	GM944_A06_99R1_024.fsa	37.0937	92	464
B, 27	GM944_A06_99R1_024.fsa	38.8763	83	398
B, 28	GM944_A06_99R1_024.fsa	40.5852	158	873
B, 29	GM944_A06_99R1_024.fsa	42.3222	23	82
B, 30	GM944_A06_99R1_024.fsa	43.8055	128	775
B, 31	GM944_A06_99R1_024.fsa	45.0451	458	3339
B, 32	GM944_A06_99R1_024.fsa	47.4829	285	2289
B, 33	GM944_A06_99R1_024.fsa	49.7603	12	33
B, 34	GM944_A06_99R1_024.fsa	50.6155	188	755
B, 35	GM944_A06_99R1_024.fsa	51.3584	421	1939
B, 36	GM944_A06_99R1_024.fsa	53.3499	1386	7804
B, 37	GM944_A06_99R1_024.fsa	54.4866	129	608
B, 38	GM944_A06_99R1_024.fsa	55.8149	437	1928
B, 39	GM944_A06_99R1_024.fsa	57.027	587	3009
B, 40	GM944_A06_99R1_024.fsa	57.8277	279	1434
B, 41	GM944_A06_99R1_024.fsa	59.0179	1450	7068
B, 42	GM944_A06_99R1_024.fsa	60.5113	149	691
B, 43	GM944_A06_99R1_024.fsa	61.9391	501	2312
B, 44	GM944_A06_99R1_024.fsa	63.2599	128	523
B, 45	GM944_A06_99R1_024.fsa	64.4748	398	1984
B, 46	GM944_A06_99R1_024.fsa	65.9877	17	42
B, 47	GM944_A06_99R1_024.fsa	67.093	127	578
B, 48	GM944_A06_99R1_024.fsa	68.095	29	122
B, 49	GM944_A06_99R1_024.fsa	69.0941	67	230
B, 50	GM944_A06_99R1_024.fsa	69.8914	48	206
B, 51	GM944_A06_99R1_024.fsa	70.5876	160	713
B, 52	GM944_A06_99R1_024.fsa	71.7778	522	2381
B, 53	GM944_A06_99R1_024.fsa	73.1615	72	322
B, 54	GM944_A06_99R1_024.fsa	74.0482	252	1291
B, 55	GM944_A06_99R1_024.fsa	75.1289	228	1093
B, 56	GM944_A06_99R1_024.fsa	76.0106	19	72
B, 57	GM944_A06_99R1_024.fsa	77.0854	22	80
B, 58	GM944_A06_99R1_024.fsa	78.0596	79	317
B, 59	GM944_A06_99R1_024.fsa	79.1281	164	796
B, 60	GM944_A06_99R1_024.fsa	80.2903	206	951
B, 61	GM944_A06_99R1_024.fsa	81.6437	96	428
B, 62	GM944_A06_99R1_024.fsa	82.6092	57	251
B, 63	GM944_A06_99R1_024.fsa	83.7664	71	246
B, 64	GM944_A06_99R1_024.fsa	84.8259	222	946
B, 65	GM944_A06_99R1_024.fsa	85.884	628	2686
B, 66	GM944_A06_99R1_024.fsa	86.9409	110	433
B, 67	GM944_A06_99R1_024.fsa	87.8047	149	562
B, 68	GM944_A06_99R1_024.fsa	88.9552	651	3022
B, 69	GM944_A06_99R1_024.fsa	90.0084	800	3601
B, 70	GM944_A06_99R1_024.fsa	90.9649	480	2233
B, 71	GM944_A06_99R1_024.fsa	92.1112	64	263
B, 72	GM944_A06_99R1_024.fsa	92.97	583	2707
B, 73	GM944_A06_99R1_024.fsa	94.3043	74	316
B, 74	GM944_A06_99R1_024.fsa	95.3512	123	558
B, 75	GM944_A06_99R1_024.fsa	96.6819	44	170
B, 76	GM944_A06_99R1_024.fsa	97.6312	775	3426
B, 77	GM944_A06_99R1_024.fsa	98.5795	939	4439
B, 78	GM944_A06_99R1_024.fsa	100	838	3764
B, 79	GM944_A06_99R1_024.fsa	101.161	570	2424
B, 80	GM944_A06_99R1_024.fsa	102.222	170	647
B, 81	GM944_A06_99R1_024.fsa	102.897	3	4
B, 82	GM944_A06_99R1_024.fsa	103.569	37	168
B, 83	GM944_A06_99R1_024.fsa	104.72	143	643
B, 84	GM944_A06_99R1_024.fsa	105.581	94	423
B, 85	GM944_A06_99R1_024.fsa	106.536	278	1288
B, 86	GM944_A06_99R1_024.fsa	107.869	89	385
B, 87	GM944_A06_99R1_024.fsa	108.533	178	772
B, 88	GM944_A06_99R1_024.fsa	109.67	523	2306
B, 89	GM944_A06_99R1_024.fsa	110.71	577	2623
B, 90	GM944_A06_99R1_024.fsa	111.935	374	1646
B, 91	GM944_A06_99R1_024.fsa	113.156	624	3649
B, 92	GM944_A06_99R1_024.fsa	114.733	392	1798
B, 93	GM944_A06_99R1_024.fsa	115.738	92	379
B, 94	GM944_A06_99R1_024.fsa	116.649	136	599
B, 95	GM944_A06_99R1_024.fsa	117.467	91	435
B, 96	GM944_A06_99R1_024.fsa	118.555	266	1140
B, 97	GM944_A06_99R1_024.fsa	119.459	58	245
B, 98	GM944_A06_99R1_024.fsa	120.627	172	783
B, 99	GM944_A06_99R1_024.fsa	121.703	1113	5227
B, 100	GM944_A06_99R1_024.fsa	122.869	132	649
B, 101	GM944_A06_99R1_024.fsa	124.124	57	212
B, 102	GM944_A06_99R1_024.fsa	125.11	554	2600
B, 103	GM944_A06_99R1_024.fsa	126.186	57	171
B, 104	GM944_A06_99R1_024.fsa	126.993	1824	8297
B, 105	GM944_A06_99R1_024.fsa	128.159	304	1237
B, 106	GM944_A06_99R1_024.fsa	129.235	949	4259
B, 107	GM944_A06_99R1_024.fsa	129.953	148	618
B, 108	GM944_A06_99R1_024.fsa	130.85	1871	8460
B, 109	GM944_A06_99R1_024.fsa	131.836	31	89
B, 110	GM944_A06_99R1_024.fsa	132.823	305	1301
B, 111	GM944_A06_99R1_024.fsa	133.72	92	362
B, 112	GM944_A06_99R1_024.fsa	134.707	271	1117
B, 113	GM944_A06_99R1_024.fsa	135.783	65	224
B, 114	GM944_A06_99R1_024.fsa	136.68	237	1031
B, 115	GM944_A06_99R1_024.fsa	137.757	173	687
B, 116	GM944_A06_99R1_024.fsa	138.744	574	2425
B, 117	GM944_A06_99R1_024.fsa	139.641	241	948
B, 118	GM944_A06_99R1_024.fsa	140.642	218	913
B, 119	GM944_A06_99R1_024.fsa	141.56	752	3368
B, 120	GM944_A06_99R1_024.fsa	142.385	134	522
B, 121	GM944_A06_99R1_024.fsa	143.486	590	2551
B, 122	GM944_A06_99R1_024.fsa	144.312	65	202
B, 123	GM944_A06_99R1_024.fsa	145.413	1043	4746
B, 124	GM944_A06_99R1_024.fsa	146.514	570	2657
B, 125	GM944_A06_99R1_024.fsa	147.707	183	695
B, 126	GM944_A06_99R1_024.fsa	148.807	601	2569
B, 127	GM944_A06_99R1_024.fsa	149.816	84	338
B, 128	GM944_A06_99R1_024.fsa	150.734	1004	4607
B, 129	GM944_A06_99R1_024.fsa	151.56	58	215
B, 130	GM944_A06_99R1_024.fsa	152.569	686	3145
B, 131	GM944_A06_99R1_024.fsa	153.761	64	195
B, 132	GM944_A06_99R1_024.fsa	154.679	139	529
B, 133	GM944_A06_99R1_024.fsa	155.871	836	3718
B, 134	GM944_A06_99R1_024.fsa	156.972	173	808
B, 135	GM944_A06_99R1_024.fsa	157.798	1025	4649
B, 136	GM944_A06_99R1_024.fsa	158.899	1006	4663
B, 137	GM944_A06_99R1_024.fsa	160.09	216	912
B, 138	GM944_A06_99R1_024.fsa	161.173	124	521
B, 139	GM944_A06_99R1_024.fsa	162.346	135	622
B, 140	GM944_A06_99R1_024.fsa	163.337	146	661
B, 141	GM944_A06_99R1_024.fsa	164.238	239	1033
B, 142	GM944_A06_99R1_024.fsa	165.318	69	356
B, 143	GM944_A06_99R1_024.fsa	166.038	553	2638
B, 144	GM944_A06_99R1_024.fsa	167.206	317	1460
B, 145	GM944_A06_99R1_024.fsa	168.464	91	400
B, 146	GM944_A06_99R1_024.fsa	169.631	126	540
B, 147	GM944_A06_99R1_024.fsa	170.707	92	365
B, 148	GM944_A06_99R1_024.fsa	171.692	239	1033
B, 149	GM944_A06_99R1_024.fsa	172.677	836	3785
B, 150	GM944_A06_99R1_024.fsa	173.662	337	1474
B, 151	GM944_A06_99R1_024.fsa	174.556	676	3107
B, 152	GM944_A06_99R1_024.fsa	175.45	390	1716
B, 153	GM944_A06_99R1_024.fsa	176.611	466	2112
B, 154	GM944_A06_99R1_024.fsa	177.504	113	499
B, 155	GM944_A06_99R1_024.fsa	178.396	1238	5594
B, 156	GM944_A06_99R1_024.fsa	179.465	52	190
B, 157	GM944_A06_99R1_024.fsa	180.359	826	3884
B, 158	GM944_A06_99R1_024.fsa	181.346	181	747
B, 159	GM944_A06_99R1_024.fsa	182.332	232	1016
B, 160	GM944_A06_99R1_024.fsa	183.228	28	99
B, 161	GM944_A06_99R1_024.fsa	184.214	303	1390
B, 162	GM944_A06_99R1_024.fsa	185.288	64	205
B, 163	GM944_A06_99R1_024.fsa	186.362	1323	6478
B, 164	GM944_A06_99R1_024.fsa	187.435	418	1931
B, 165	GM944_A06_99R1_024.fsa	188.329	328	1464
B, 166	GM944_A06_99R1_024.fsa	189.222	29	97
B, 167	GM944_A06_99R1_024.fsa	190.294	1544	7514
B, 168	GM944_A06_99R1_024.fsa	191.365	144	607
B, 169	GM944_A06_99R1_024.fsa	192.524	250	1173
B, 170	GM944_A06_99R1_024.fsa	193.772	117	503
B, 171	GM944_A06_99R1_024.fsa	194.574	124	496
B, 172	GM944_A06_99R1_024.fsa	195.732	597	2853
B, 173	GM944_A06_99R1_024.fsa	196.711	176	774
B, 174	GM944_A06_99R1_024.fsa	197.6	1387	6844
B, 175	GM944_A06_99R1_024.fsa	198.667	1317	6343
B, 176	GM944_A06_99R1_024.fsa	199.822	584	2744
B, 177	GM944_A06_99R1_024.fsa	200.882	502	2287
B, 178	GM944_A06_99R1_024.fsa	202.029	167	722
B, 179	GM944_A06_99R1_024.fsa	202.999	252	1159
B, 180	GM944_A06_99R1_024.fsa	203.88	69	233
B, 181	GM944_A06_99R1_024.fsa	204.85	431	2014
B, 182	GM944_A06_99R1_024.fsa	205.907	280	1221
B, 183	GM944_A06_99R1_024.fsa	206.875	511	2428
B, 184	GM944_A06_99R1_024.fsa	207.932	449	2148
B, 185	GM944_A06_99R1_024.fsa	208.812	612	2902
B, 186	GM944_A06_99R1_024.fsa	209.956	47	193
B, 187	GM944_A06_99R1_024.fsa	211.011	150	647
B, 188	GM944_A06_99R1_024.fsa	212.066	428	1929
B, 189	GM944_A06_99R1_024.fsa	213.033	206	883
B, 190	GM944_A06_99R1_024.fsa	213.912	214	907
B, 191	GM944_A06_99R1_024.fsa	214.883	1114	5409
B, 192	GM944_A06_99R1_024.fsa	215.943	254	1044
B, 193	GM944_A06_99R1_024.fsa	217.09	917	4647
B, 194	GM944_A06_99R1_024.fsa	218.237	226	1068
B, 195	GM944_A06_99R1_024.fsa	219.207	285	1379
B, 196	GM944_A06_99R1_024.fsa	220.173	37	139
B, 197	GM944_A06_99R1_024.fsa	221.04	484	2400
B, 198	GM944_A06_99R1_024.fsa	222.081	75	310
B, 199	GM944_A06_99R1_024.fsa	223.209	712	3515
B, 200	GM944_A06_99R1_024.fsa	224.25	149	689
B, 201	GM944_A06_99R1_024.fsa	225.118	254	1248
B, 202	GM944_A06_99R1_024.fsa	226.073	47	180
B, 203	GM944_A06_99R1_024.fsa	227.029	113	572
B, 204	GM944_A06_99R1_024.fsa	227.985	251	1319
B, 205	GM944_A06_99R1_024.fsa	228.941	136	641
B, 206	GM944_A06_99R1_024.fsa	230.158	83	309
B, 207	GM944_A06_99R1_024.fsa	231.114	520	2560
B, 208	GM944_A06_99R1_024.fsa	232.158	227	1027
B, 209	GM944_A06_99R1_024.fsa	233.29	1120	5920
B, 210	GM944_A06_99R1_024.fsa	234.335	682	3599
B, 211	GM944_A06_99R1_024.fsa	235.38	161	718
B, 212	GM944_A06_99R1_024.fsa	236.425	207	920
B, 213	GM944_A06_99R1_024.fsa	237.471	195	866
B, 214	GM944_A06_99R1_024.fsa	238.43	687	3354
B, 215	GM944_A06_99R1_024.fsa	239.389	346	1661
B, 216	GM944_A06_99R1_024.fsa	240.359	352	1532
B, 217	GM944_A06_99R1_024.fsa	241.437	341	1684
B, 218	GM944_A06_99R1_024.fsa	242.243	790	4228
B, 219	GM944_A06_99R1_024.fsa	243.228	244	1141
B, 220	GM944_A06_99R1_024.fsa	244.212	82	356
B, 221	GM944_A06_99R1_024.fsa	245.284	203	1003
B, 222	GM944_A06_99R1_024.fsa	246.354	119	563
B, 223	GM944_A06_99R1_024.fsa	247.334	176	899
B, 224	GM944_A06_99R1_024.fsa	248.312	242	1260
B, 225	GM944_A06_99R1_024.fsa	249.468	214	1126
B, 226	GM944_A06_99R1_024.fsa	250.603	189	903
B, 227	GM944_A06_99R1_024.fsa	251.55	94	374
B, 228	GM944_A06_99R1_024.fsa	252.495	178	846
B, 229	GM944_A06_99R1_024.fsa	253.525	347	1795
B, 230	GM944_A06_99R1_024.fsa	254.637	766	4223
B, 231	GM944_A06_99R1_024.fsa	255.748	17	48
B, 232	GM944_A06_99R1_024.fsa	256.686	617	3267
B, 233	GM944_A06_99R1_024.fsa	257.708	89	401
B, 234	GM944_A06_99R1_024.fsa	258.813	849	4837
B, 235	GM944_A06_99R1_024.fsa	259.661	206	1077
B, 236	GM944_A06_99R1_024.fsa	260.519	46	193
B, 237	GM944_A06_99R1_024.fsa	261.73	445	2482
B, 238	GM944_A06_99R1_024.fsa	262.682	67	329
B, 239	GM944_A06_99R1_024.fsa	263.547	33	134
B, 240	GM944_A06_99R1_024.fsa	264.585	380	2040
B, 241	GM944_A06_99R1_024.fsa	265.623	838	4830
B, 242	GM944_A06_99R1_024.fsa	266.662	79	379
B, 243	GM944_A06_99R1_024.fsa	267.527	108	491
B, 244	GM944_A06_99R1_024.fsa	268.48	151	717
B, 245	GM944_A06_99R1_024.fsa	269.518	72	307
B, 246	GM944_A06_99R1_024.fsa	270.384	139	718
B, 247	GM944_A06_99R1_024.fsa	271.51	98	537
B, 248	GM944_A06_99R1_024.fsa	272.636	89	479
B, 249	GM944_A06_99R1_024.fsa	273.675	129	657
B, 250	GM944_A06_99R1_024.fsa	274.801	119	557
B, 251	GM944_A06_99R1_024.fsa	275.841	84	336
B, 252	GM944_A06_99R1_024.fsa	276.794	587	3053
B, 253	GM944_A06_99R1_024.fsa	277.833	173	744
B, 254	GM944_A06_99R1_024.fsa	278.613	796	4256
B, 255	GM944_A06_99R1_024.fsa	279.653	374	1914
B, 256	GM944_A06_99R1_024.fsa	280.515	788	4521
B, 257	GM944_A06_99R1_024.fsa	281.629	528	2681
B, 258	GM944_A06_99R1_024.fsa	282.744	239	1152
B, 259	GM944_A06_99R1_024.fsa	283.857	123	683
B, 260	GM944_A06_99R1_024.fsa	284.799	774	4599
B, 261	GM944_A06_99R1_024.fsa	285.912	125	631
B, 262	GM944_A06_99R1_024.fsa	287.025	322	1755
B, 263	GM944_A06_99R1_024.fsa	288.137	55	207
B, 264	GM944_A06_99R1_024.fsa	289.078	713	4226
B, 265	GM944_A06_99R1_024.fsa	290.018	148	725
B, 266	GM944_A06_99R1_024.fsa	290.958	382	2169
B, 267	GM944_A06_99R1_024.fsa	291.898	53	223
B, 268	GM944_A06_99R1_024.fsa	292.922	90	444
B, 269	GM944_A06_99R1_024.fsa	293.861	33	104
B, 270	GM944_A06_99R1_024.fsa	294.715	99	481
B, 271	GM944_A06_99R1_024.fsa	295.739	161	825
B, 272	GM944_A06_99R1_024.fsa	296.677	63	253
B, 273	GM944_A06_99R1_024.fsa	297.614	570	3240
B, 274	GM944_A06_99R1_024.fsa	298.722	422	2404
B, 275	GM944_A06_99R1_024.fsa	299.83	715	4222
B, 276	GM944_A06_99R1_024.fsa	300.929	472	2670
B, 277	GM944_A06_99R1_024.fsa	301.944	140	681
B, 278	GM944_A06_99R1_024.fsa	303.046	144	714
B, 279	GM944_A06_99R1_024.fsa	304.065	770	4846
B, 280	GM944_A06_99R1_024.fsa	305.085	183	1107
B, 281	GM944_A06_99R1_024.fsa	305.937	217	1315
B, 282	GM944_A06_99R1_024.fsa	306.875	32	160
B, 283	GM944_A06_99R1_024.fsa	307.814	673	4303
B, 284	GM944_A06_99R1_024.fsa	308.927	32	133
B, 285	GM944_A06_99R1_024.fsa	310.041	275	1723
B, 286	GM944_A06_99R1_024.fsa	311.071	337	2176
B, 287	GM944_A06_99R1_024.fsa	312.103	122	647
B, 288	GM944_A06_99R1_024.fsa	313.31	67	366
B, 289	GM944_A06_99R1_024.fsa	314.264	169	1102
B, 290	GM944_A06_99R1_024.fsa	315.146	51	248
B, 291	GM944_A06_99R1_024.fsa	316.38	65	323
B, 292	GM944_A06_99R1_024.fsa	317.262	109	671
B, 293	GM944_A06_99R1_024.fsa	318.233	259	1685
B, 294	GM944_A06_99R1_024.fsa	319.381	36	156
B, 295	GM944_A06_99R1_024.fsa	320.173	431	2859
B, 296	GM944_A06_99R1_024.fsa	321.214	144	964
B, 297	GM944_A06_99R1_024.fsa	322.08	277	1788
B, 298	GM944_A06_99R1_024.fsa	323.118	43	209
B, 299	GM944_A06_99R1_024.fsa	324.328	41	141
B, 300	GM944_A06_99R1_024.fsa	325.364	1220	8230
B, 301	GM944_A06_99R1_024.fsa	326.398	616	4219
B, 302	GM944_A06_99R1_024.fsa	327.26	167	1015
B, 303	GM944_A06_99R1_024.fsa	328.12	13	29
B, 304	GM944_A06_99R1_024.fsa	329.066	1065	7097
B, 305	GM944_A06_99R1_024.fsa	330.096	15	58
B, 306	GM944_A06_99R1_024.fsa	331.211	29	127
B, 307	GM944_A06_99R1_024.fsa	332.239	102	594
B, 308	GM944_A06_99R1_024.fsa	333.352	1029	7241
B, 309	GM944_A06_99R1_024.fsa	334.378	223	1433
B, 310	GM944_A06_99R1_024.fsa	335.402	26	84
B, 311	GM944_A06_99R1_024.fsa	336.341	113	747
B, 312	GM944_A06_99R1_024.fsa	337.363	15	59
B, 313	GM944_A06_99R1_024.fsa	338.3	85	495
B, 314	GM944_A06_99R1_024.fsa	339.235	19	102
B, 315	GM944_A06_99R1_024.fsa	340.172	78	438
B, 316	GM944_A06_99R1_024.fsa	341.202	61	377
B, 317	GM944_A06_99R1_024.fsa	342.232	60	396
B, 318	GM944_A06_99R1_024.fsa	343.262	24	127
B, 319	GM944_A06_99R1_024.fsa	344.292	440	2986
B, 320	GM944_A06_99R1_024.fsa	345.322	148	1058
B, 321	GM944_A06_99R1_024.fsa	346.352	59	347
B, 322	GM944_A06_99R1_024.fsa	347.21	33	100
B, 323	GM944_A06_99R1_024.fsa	348.24	189	1068
B, 324	GM944_A06_99R1_024.fsa	349.27	158	840
B, 325	GM944_A06_99R1_024.fsa	350.3	84	408
B, 326	GM944_A06_99R1_024.fsa	351.159	109	578
B, 327	GM944_A06_99R1_024.fsa	352.275	363	2432
B, 328	GM944_A06_99R1_024.fsa	353.305	201	1161
B, 329	GM944_A06_99R1_024.fsa	354.421	167	1017
B, 330	GM944_A06_99R1_024.fsa	355.365	57	291
B, 331	GM944_A06_99R1_024.fsa	356.652	68	342
B, 332	GM944_A06_99R1_024.fsa	357.597	936	7050
B, 333	GM944_A06_99R1_024.fsa	358.627	90	598
B, 334	GM944_A06_99R1_024.fsa	359.828	54	279
B, 335	GM944_A06_99R1_024.fsa	360.857	64	374
B, 336	GM944_A06_99R1_024.fsa	361.799	60	304
B, 337	GM944_A06_99R1_024.fsa	362.827	651	5007
B, 338	GM944_A06_99R1_024.fsa	363.77	168	1156
B, 339	GM944_A06_99R1_024.fsa	364.542	80	477
B, 340	GM944_A06_99R1_024.fsa	365.656	28	116
B, 341	GM944_A06_99R1_024.fsa	366.686	42	258
B, 342	GM944_A06_99R1_024.fsa	367.543	95	595
B, 343	GM944_A06_99R1_024.fsa	368.401	10	27
B, 344	GM944_A06_99R1_024.fsa	369.517	174	975
B, 345	GM944_A06_99R1_024.fsa	370.547	76	349
B, 346	GM944_A06_99R1_024.fsa	371.663	524	3908
B, 347	GM944_A06_99R1_024.fsa	372.608	176	1181
B, 348	GM944_A06_99R1_024.fsa	373.553	171	1035
B, 349	GM944_A06_99R1_024.fsa	374.326	85	491
B, 350	GM944_A06_99R1_024.fsa	375.443	381	2508
B, 351	GM944_A06_99R1_024.fsa	376.56	27	97
B, 352	GM944_A06_99R1_024.fsa	377.678	108	694
B, 353	GM944_A06_99R1_024.fsa	378.71	90	468
B, 354	GM944_A06_99R1_024.fsa	379.656	73	409
B, 355	GM944_A06_99R1_024.fsa	380.694	44	205
B, 356	GM944_A06_99R1_024.fsa	381.822	128	772
B, 357	GM944_A06_99R1_024.fsa	382.862	513	3652
B, 358	GM944_A06_99R1_024.fsa	383.902	185	1142
B, 359	GM944_A06_99R1_024.fsa	384.856	224	1361
B, 360	GM944_A06_99R1_024.fsa	385.896	36	133
B, 361	GM944_A06_99R1_024.fsa	386.849	41	163
B, 362	GM944_A06_99R1_024.fsa	387.802	281	1849
B, 363	GM944_A06_99R1_024.fsa	388.928	77	390
B, 364	GM944_A06_99R1_024.fsa	389.793	30	78
B, 365	GM944_A06_99R1_024.fsa	390.832	195	1353
B, 366	GM944_A06_99R1_024.fsa	391.958	448	3473
B, 367	GM944_A06_99R1_024.fsa	393.083	29	111
B, 368	GM944_A06_99R1_024.fsa	394.034	627	5044
B, 369	GM944_A06_99R1_024.fsa	395.072	265	2048
B, 370	GM944_A06_99R1_024.fsa	396.024	28	162
B, 371	GM944_A06_99R1_024.fsa	397.061	10	23
B, 372	GM944_A06_99R1_024.fsa	397.493	2	3
B, 373	GM944_A06_99R1_024.fsa	398.099	13	42
B, 374	GM944_A06_99R1_024.fsa	399.049	289	2233
B, 375	GM944_A06_99R1_024.fsa	400.085	66	381
B, 376	GM944_A06_99R1_024.fsa	401.101	72	401
B, 377	GM944_A06_99R1_024.fsa	402.288	79	401
B, 378	GM944_A06_99R1_024.fsa	403.222	87	400
B, 379	GM944_A06_99R1_024.fsa	404.158	249	1434
B, 380	GM944_A06_99R1_024.fsa	405.094	93	364
B, 381	GM944_A06_99R1_024.fsa	405.946	77	342
B, 382	GM944_A06_99R1_024.fsa	406.969	549	3648
B, 383	GM944_A06_99R1_024.fsa	407.995	91	443
B, 384	GM944_A06_99R1_024.fsa	409.021	439	2975
B, 385	GM944_A06_99R1_024.fsa	409.877	11	29
B, 386	GM944_A06_99R1_024.fsa	410.734	305	2039
B, 387	GM944_A06_99R1_024.fsa	411.678	7	18
B, 388	GM944_A06_99R1_024.fsa	412.881	35	157
B, 389	GM944_A06_99R1_024.fsa	413.914	318	2234
B, 390	GM944_A06_99R1_024.fsa	415.056	58	291
B, 391	GM944_A06_99R1_024.fsa	416.025	308	1953
B, 392	GM944_A06_99R1_024.fsa	417.172	73	345
B, 393	GM944_A06_99R1_024.fsa	418.231	227	1688
B, 394	GM944_A06_99R1_024.fsa	419.115	128	964
B, 395	GM944_A06_99R1_024.fsa	420.174	571	4603
B, 396	GM944_A06_99R1_024.fsa	422.002	1176	9779
B, 397	GM944_A06_99R1_024.fsa	422.96	8	20
B, 398	GM944_A06_99R1_024.fsa	424.091	273	2354
B, 399	GM944_A06_99R1_024.fsa	426.092	713	7144
B, 400	GM944_A06_99R1_024.fsa	427.049	41	215
B, 401	GM944_A06_99R1_024.fsa	428.18	64	398
B, 402	GM944_A06_99R1_024.fsa	429.05	8	26
B, 403	GM944_A06_99R1_024.fsa	430.18	196	1290
B, 404	GM944_A06_99R1_024.fsa	431.223	153	1206
B, 405	GM944_A06_99R1_024.fsa	432.267	105	671
B, 406	GM944_A06_99R1_024.fsa	433.397	155	943
B, 407	GM944_A06_99R1_024.fsa	434.353	98	608
B, 408	GM944_A06_99R1_024.fsa	435.396	140	904
B, 409	GM944_A06_99R1_024.fsa	436.351	22	57
B, 410	GM944_A06_99R1_024.fsa	437.307	28	95
B, 411	GM944_A06_99R1_024.fsa	438.176	33	183
B, 412	GM944_A06_99R1_024.fsa	439.045	57	318
B, 413	GM944_A06_99R1_024.fsa	439.913	35	93
B, 414	GM944_A06_99R1_024.fsa	441.055	163	1208
B, 415	GM944_A06_99R1_024.fsa	442.023	11	23
B, 416	GM944_A06_99R1_024.fsa	443.168	23	99
B, 417	GM944_A06_99R1_024.fsa	444.138	56	287
B, 418	GM944_A06_99R1_024.fsa	445.196	18	70
B, 419	GM944_A06_99R1_024.fsa	446.343	371	2738
B, 420	GM944_A06_99R1_024.fsa	447.315	87	471
B, 421	GM944_A06_99R1_024.fsa	448.463	273	1790
B, 422	GM944_A06_99R1_024.fsa	449.525	210	1625
B, 423	GM944_A06_99R1_024.fsa	450.41	59	378
B, 424	GM944_A06_99R1_024.fsa	451.472	139	820
B, 425	GM944_A06_99R1_024.fsa	452.447	545	4448
B, 426	GM944_A06_99R1_024.fsa	453.511	15	73
B, 427	GM944_A06_99R1_024.fsa	454.664	223	1526
B, 428	GM944_A06_99R1_024.fsa	455.73	25	93
B, 429	GM944_A06_99R1_024.fsa	456.619	127	818
B, 430	GM944_A06_99R1_024.fsa	457.686	154	1131
B, 431	GM944_A06_99R1_024.fsa	458.753	212	1632
B, 432	GM944_A06_99R1_024.fsa	459.644	9	10
B, 433	GM944_A06_99R1_024.fsa	460.532	106	646
B, 434	GM944_A06_99R1_024.fsa	461.596	62	358
B, 435	GM944_A06_99R1_024.fsa	462.66	162	1237
B, 436	GM944_A06_99R1_024.fsa	463.637	582	4669
B, 437	GM944_A06_99R1_024.fsa	464.704	10	40
B, 438	GM944_A06_99R1_024.fsa	465.771	263	1886
B, 439	GM944_A06_99R1_024.fsa	466.839	106	616
B, 440	GM944_A06_99R1_024.fsa	468.8	1306	12010
B, 441	GM944_A06_99R1_024.fsa	469.782	260	1907
B, 442	GM944_A06_99R1_024.fsa	471.837	577	5372
B, 443	GM944_A06_99R1_024.fsa	472.91	537	5276
B, 444	GM944_A06_99R1_024.fsa	474.881	10	30
B, 445	GM944_A06_99R1_024.fsa	477.123	169	1314
B, 446	GM944_A06_99R1_024.fsa	478.022	55	434
B, 447	GM944_A06_99R1_024.fsa	478.921	90	608
B, 448	GM944_A06_99R1_024.fsa	480.997	722	7132
B, 449	GM944_A06_99R1_024.fsa	481.995	322	2903
B, 450	GM944_A06_99R1_024.fsa	482.993	36	159
B, 451	GM944_A06_99R1_024.fsa	483.901	4	6
B, 452	GM944_A06_99R1_024.fsa	485.174	256	1994
B, 453	GM944_A06_99R1_024.fsa	487.086	397	3323
B, 454	GM944_A06_99R1_024.fsa	488.089	352	3012
B, 455	GM944_A06_99R1_024.fsa	489.092	52	265
B, 456	GM944_A06_99R1_024.fsa	490.37	284	2642
B, 457	GM944_A06_99R1_024.fsa	492.29	178	1140
B, 458	GM944_A06_99R1_024.fsa	493.022	1	1
B, 459	GM944_A06_99R1_024.fsa	494.305	22	118
B, 460	GM944_A06_99R1_024.fsa	495.313	245	2391
B, 461	GM944_A06_99R1_024.fsa	496.506	45	248
B, 462	GM944_A06_99R1_024.fsa	498.528	163	1897
B, 463	GM944_A06_99R1_024.fsa	501.456	602	5678
B, 464	GM944_A06_99R1_024.fsa	502.459	845	9589
B, 465	GM944_A06_99R1_024.fsa	504.289	32	140
B, 466	GM944_A06_99R1_024.fsa	504.93	8	24
B, 467	GM944_A06_99R1_024.fsa	505.389	12	26
B, 468	GM944_A06_99R1_024.fsa	507.506	277	3329
B, 469	GM944_A06_99R1_024.fsa	509.353	3	3
B, 470	GM944_A06_99R1_024.fsa	510.464	141	1289
B, 471	GM944_A06_99R1_024.fsa	511.578	49	282
B, 472	GM944_A06_99R1_024.fsa	513.44	409	4012
B, 473	GM944_A06_99R1_024.fsa	514.38	272	2625
B, 474	GM944_A06_99R1_024.fsa	517.71	177	1613
B, 475	GM944_A06_99R1_024.fsa	518.759	219	1825
B, 476	GM944_A06_99R1_024.fsa	520.935	323	2164
B, 477	GM944_A06_99R1_024.fsa	522.991	305	2949
B, 478	GM944_A06_99R1_024.fsa	523.739	357	3840
B, 479	GM944_A06_99R1_024.fsa	524.86	101	564
B, 480	GM944_A06_99R1_024.fsa	526.543	291	2110
B, 481	GM944_A06_99R1_024.fsa	528.786	121	972
B, 482	GM944_A06_99R1_024.fsa	529.814	439	4228
B, 483	GM944_A06_99R1_024.fsa	530.561	484	4822
B, 484	GM944_A06_99R1_024.fsa	532.991	158	2513
B, 485	GM944_A06_99R1_024.fsa	535.421	3	4
B, 486	GM944_A06_99R1_024.fsa	536.168	2	3
B, 487	GM944_A06_99R1_024.fsa	539.159	32406	239745
B, 488	GM944_A06_99R1_024.fsa	540.284	31499	346848
Y, 1	GM944_A06_99R1_024.fsa	539.346	8113	37626
O, 1	GM944_A06_99R1_024.fsa	20	2065	22330
O, 2	GM944_A06_99R1_024.fsa	40	1931	14254
O, 3	GM944_A06_99R1_024.fsa	60	3736	20534
O, 4	GM944_A06_99R1_024.fsa	80	2464	13777
O, 5	GM944_A06_99R1_024.fsa	100	3872	20319
O, 6	GM944_A06_99R1_024.fsa	114	4516	22836
O, 7	GM944_A06_99R1_024.fsa	120	3523	18391
O, 8	GM944_A06_99R1_024.fsa	140	3050	15103
O, 9	GM944_A06_99R1_024.fsa	160	3397	17163
O, 10	GM944_A06_99R1_024.fsa	180	4206	21370
O, 11	GM944_A06_99R1_024.fsa	200	3426	17943
O, 12	GM944_A06_99R1_024.fsa	214	3522	18819
O, 13	GM944_A06_99R1_024.fsa	220	2906	15826
O, 14	GM944_A06_99R1_024.fsa	240	4223	24106
O, 15	GM944_A06_99R1_024.fsa	250	1941	11564
O, 16	GM944_A06_99R1_024.fsa	260	3063	18449
O, 17	GM944_A06_99R1_024.fsa	280	3314	21087
O, 18	GM944_A06_99R1_024.fsa	300	3375	22106
O, 19	GM944_A06_99R1_024.fsa	314	2150	14788
O, 20	GM944_A06_99R1_024.fsa	320	2385	16754
O, 21	GM944_A06_99R1_024.fsa	340	3039	22417
O, 22	GM944_A06_99R1_024.fsa	360	2523	19273
O, 23	GM944_A06_99R1_024.fsa	380	1848	14489
O, 24	GM944_A06_99R1_024.fsa	400	2522	20841
O, 25	GM944_A06_99R1_024.fsa	414	2363	20254
O, 26	GM944_A06_99R1_024.fsa	420	2270	19042
O, 27	GM944_A06_99R1_024.fsa	440	2690	23869
O, 28	GM944_A06_99R1_024.fsa	460	2927	26580
O, 29	GM944_A06_99R1_024.fsa	480	2759	25968
O, 30	GM944_A06_99R1_024.fsa	500	1252	11848
O, 31	GM944_A06_99R1_024.fsa	514	1397	13559
O, 32	GM944_A06_99R1_024.fsa	520	3054	29268
O, 33	GM944_A06_99R1_024.fsa	540	2592	30544
O, 34	GM944_A06_99R1_024.fsa	560	1563	15991
O, 35	GM944_A06_99R1_024.fsa	580	2363	24103
O, 36	GM944_A06_99R1_024.fsa	600	1484	15897

## Sheet: 99R2
Dye/Sample Peak	Sample File Name	Size	Height	Area in Point
B, 1	GM944_A07_99R2_032.fsa	2.4286	68	487
B, 2	GM944_A07_99R2_032.fsa	4.2857	18	71
B, 3	GM944_A07_99R2_032.fsa	5.4286	14	53
B, 4	GM944_A07_99R2_032.fsa	6.4286	15	55
B, 5	GM944_A07_99R2_032.fsa	8	9	18
B, 6	GM944_A07_99R2_032.fsa	8.8571	5	10
B, 7	GM944_A07_99R2_032.fsa	9.5714	6	14
B, 8	GM944_A07_99R2_032.fsa	11.4286	31	138
B, 9	GM944_A07_99R2_032.fsa	13	82	414
B, 10	GM944_A07_99R2_032.fsa	14.4286	36	228
B, 11	GM944_A07_99R2_032.fsa	16.5714	30	132
B, 12	GM944_A07_99R2_032.fsa	18.4286	81	364
B, 13	GM944_A07_99R2_032.fsa	20	614	3547
B, 14	GM944_A07_99R2_032.fsa	21.7735	328	2301
B, 15	GM944_A07_99R2_032.fsa	23.0391	345	2122
B, 16	GM944_A07_99R2_032.fsa	24.1302	65	401
B, 17	GM944_A07_99R2_032.fsa	26.8681	149	766
B, 18	GM944_A07_99R2_032.fsa	28.3484	174	865
B, 19	GM944_A07_99R2_032.fsa	30.2311	81	364
B, 20	GM944_A07_99R2_032.fsa	31.5077	293	1563
B, 21	GM944_A07_99R2_032.fsa	32.7629	195	986
B, 22	GM944_A07_99R2_032.fsa	33.8611	6	15
B, 23	GM944_A07_99R2_032.fsa	34.8089	50	224
B, 24	GM944_A07_99R2_032.fsa	36.142	150	848
B, 25	GM944_A07_99R2_032.fsa	37.1912	104	546
B, 26	GM944_A07_99R2_032.fsa	38.9913	94	438
B, 27	GM944_A07_99R2_032.fsa	40.7059	163	837
B, 28	GM944_A07_99R2_032.fsa	41.5237	34	128
B, 29	GM944_A07_99R2_032.fsa	42.5661	17	31
B, 30	GM944_A07_99R2_032.fsa	43.8267	128	711
B, 31	GM944_A07_99R2_032.fsa	44.9601	511	3536
B, 32	GM944_A07_99R2_032.fsa	47.0815	280	2460
B, 33	GM944_A07_99R2_032.fsa	49.4873	5	19
B, 34	GM944_A07_99R2_032.fsa	50.7776	236	900
B, 35	GM944_A07_99R2_032.fsa	51.5233	462	1935
B, 36	GM944_A07_99R2_032.fsa	53.4178	1475	9668
B, 37	GM944_A07_99R2_032.fsa	54.5597	152	689
B, 38	GM944_A07_99R2_032.fsa	55.792	449	1998
B, 39	GM944_A07_99R2_032.fsa	57.0107	632	3093
B, 40	GM944_A07_99R2_032.fsa	57.8158	299	1527
B, 41	GM944_A07_99R2_032.fsa	59.0125	1529	7383
B, 42	GM944_A07_99R2_032.fsa	59.8032	16	31
B, 43	GM944_A07_99R2_032.fsa	60.5185	170	671
B, 44	GM944_A07_99R2_032.fsa	61.9663	546	2523
B, 45	GM944_A07_99R2_032.fsa	63.3058	146	613
B, 46	GM944_A07_99R2_032.fsa	64.4355	428	2145
B, 47	GM944_A07_99R2_032.fsa	66.0726	14	42
B, 48	GM944_A07_99R2_032.fsa	67.0922	133	613
B, 49	GM944_A07_99R2_032.fsa	68.109	38	155
B, 50	GM944_A07_99R2_032.fsa	69.0218	66	267
B, 51	GM944_A07_99R2_032.fsa	69.8312	45	182
B, 52	GM944_A07_99R2_032.fsa	70.6389	172	687
B, 53	GM944_A07_99R2_032.fsa	71.8472	550	2535
B, 54	GM944_A07_99R2_032.fsa	73.2519	80	333
B, 55	GM944_A07_99R2_032.fsa	74.1522	256	1255
B, 56	GM944_A07_99R2_032.fsa	75.1499	252	1194
B, 57	GM944_A07_99R2_032.fsa	75.9461	21	87
B, 58	GM944_A07_99R2_032.fsa	76.939	33	128
B, 59	GM944_A07_99R2_032.fsa	78.1269	76	321
B, 60	GM944_A07_99R2_032.fsa	79.2125	176	845
B, 61	GM944_A07_99R2_032.fsa	80.2937	222	1030
B, 62	GM944_A07_99R2_032.fsa	81.5653	122	528
B, 63	GM944_A07_99R2_032.fsa	82.5419	66	327
B, 64	GM944_A07_99R2_032.fsa	83.9069	59	213
B, 65	GM944_A07_99R2_032.fsa	84.8805	223	957
B, 66	GM944_A07_99R2_032.fsa	85.9499	623	2781
B, 67	GM944_A07_99R2_032.fsa	86.9207	120	434
B, 68	GM944_A07_99R2_032.fsa	87.8903	150	562
B, 69	GM944_A07_99R2_032.fsa	88.9554	716	3129
B, 70	GM944_A07_99R2_032.fsa	90.019	857	3895
B, 71	GM944_A07_99R2_032.fsa	90.9845	517	2221
B, 72	GM944_A07_99R2_032.fsa	92.1416	78	283
B, 73	GM944_A07_99R2_032.fsa	93.1044	623	2773
B, 74	GM944_A07_99R2_032.fsa	94.3541	83	397
B, 75	GM944_A07_99R2_032.fsa	95.41	129	589
B, 76	GM944_A07_99R2_032.fsa	96.6559	65	204
B, 77	GM944_A07_99R2_032.fsa	97.7085	808	3666
B, 78	GM944_A07_99R2_032.fsa	98.6642	1010	4723
B, 79	GM944_A07_99R2_032.fsa	100	876	3929
B, 80	GM944_A07_99R2_032.fsa	101.166	574	2459
B, 81	GM944_A07_99R2_032.fsa	102.233	168	672
B, 82	GM944_A07_99R2_032.fsa	103.491	37	139
B, 83	GM944_A07_99R2_032.fsa	104.649	148	682
B, 84	GM944_A07_99R2_032.fsa	105.611	102	495
B, 85	GM944_A07_99R2_032.fsa	106.572	294	1353
B, 86	GM944_A07_99R2_032.fsa	107.818	96	390
B, 87	GM944_A07_99R2_032.fsa	108.584	189	826
B, 88	GM944_A07_99R2_032.fsa	109.634	559	2448
B, 89	GM944_A07_99R2_032.fsa	110.681	632	2795
B, 90	GM944_A07_99R2_032.fsa	111.917	380	1715
B, 91	GM944_A07_99R2_032.fsa	113.149	638	3763
B, 92	GM944_A07_99R2_032.fsa	114.651	424	1913
B, 93	GM944_A07_99R2_032.fsa	115.579	74	328
B, 94	GM944_A07_99R2_032.fsa	116.689	143	629
B, 95	GM944_A07_99R2_032.fsa	117.519	102	424
B, 96	GM944_A07_99R2_032.fsa	118.532	272	1215
B, 97	GM944_A07_99R2_032.fsa	119.542	58	217
B, 98	GM944_A07_99R2_032.fsa	120.634	182	829
B, 99	GM944_A07_99R2_032.fsa	121.63	1153	5491
B, 100	GM944_A07_99R2_032.fsa	122.898	137	630
B, 101	GM944_A07_99R2_032.fsa	124.165	55	239
B, 102	GM944_A07_99R2_032.fsa	125.071	598	2683
B, 103	GM944_A07_99R2_032.fsa	126.067	56	194
B, 104	GM944_A07_99R2_032.fsa	126.972	1884	8534
B, 105	GM944_A07_99R2_032.fsa	128.148	323	1308
B, 106	GM944_A07_99R2_032.fsa	129.234	963	4412
B, 107	GM944_A07_99R2_032.fsa	129.868	147	585
B, 108	GM944_A07_99R2_032.fsa	130.773	1932	8850
B, 109	GM944_A07_99R2_032.fsa	131.768	30	104
B, 110	GM944_A07_99R2_032.fsa	132.763	329	1480
B, 111	GM944_A07_99R2_032.fsa	133.668	108	405
B, 112	GM944_A07_99R2_032.fsa	134.663	284	1238
B, 113	GM944_A07_99R2_032.fsa	135.749	63	220
B, 114	GM944_A07_99R2_032.fsa	136.653	253	1075
B, 115	GM944_A07_99R2_032.fsa	137.648	192	697
B, 116	GM944_A07_99R2_032.fsa	138.734	576	2486
B, 117	GM944_A07_99R2_032.fsa	139.638	255	1055
B, 118	GM944_A07_99R2_032.fsa	140.558	244	950
B, 119	GM944_A07_99R2_032.fsa	141.582	794	3497
B, 120	GM944_A07_99R2_032.fsa	142.326	132	575
B, 121	GM944_A07_99R2_032.fsa	143.442	633	2637
B, 122	GM944_A07_99R2_032.fsa	144.279	56	167
B, 123	GM944_A07_99R2_032.fsa	145.395	1083	4899
B, 124	GM944_A07_99R2_032.fsa	146.512	631	2736
B, 125	GM944_A07_99R2_032.fsa	147.721	194	779
B, 126	GM944_A07_99R2_032.fsa	148.744	612	2692
B, 127	GM944_A07_99R2_032.fsa	149.768	100	356
B, 128	GM944_A07_99R2_032.fsa	150.698	1078	4876
B, 129	GM944_A07_99R2_032.fsa	151.628	70	333
B, 130	GM944_A07_99R2_032.fsa	152.558	757	3349
B, 131	GM944_A07_99R2_032.fsa	153.767	77	266
B, 132	GM944_A07_99R2_032.fsa	154.697	161	619
B, 133	GM944_A07_99R2_032.fsa	155.814	863	3833
B, 134	GM944_A07_99R2_032.fsa	156.93	190	828
B, 135	GM944_A07_99R2_032.fsa	157.767	1094	4851
B, 136	GM944_A07_99R2_032.fsa	158.884	1060	4884
B, 137	GM944_A07_99R2_032.fsa	160.091	232	992
B, 138	GM944_A07_99R2_032.fsa	161.184	111	455
B, 139	GM944_A07_99R2_032.fsa	162.367	148	643
B, 140	GM944_A07_99R2_032.fsa	163.368	156	668
B, 141	GM944_A07_99R2_032.fsa	164.186	248	1111
B, 142	GM944_A07_99R2_032.fsa	165.276	73	318
B, 143	GM944_A07_99R2_032.fsa	166.002	569	2791
B, 144	GM944_A07_99R2_032.fsa	167.181	342	1522
B, 145	GM944_A07_99R2_032.fsa	168.359	92	374
B, 146	GM944_A07_99R2_032.fsa	169.537	147	613
B, 147	GM944_A07_99R2_032.fsa	170.623	93	412
B, 148	GM944_A07_99R2_032.fsa	171.708	263	1122
B, 149	GM944_A07_99R2_032.fsa	172.612	872	3974
B, 150	GM944_A07_99R2_032.fsa	173.605	348	1574
B, 151	GM944_A07_99R2_032.fsa	174.507	713	3384
B, 152	GM944_A07_99R2_032.fsa	175.409	403	1893
B, 153	GM944_A07_99R2_032.fsa	176.581	522	2312
B, 154	GM944_A07_99R2_032.fsa	177.391	129	588
B, 155	GM944_A07_99R2_032.fsa	178.381	1263	5949
B, 156	GM944_A07_99R2_032.fsa	179.371	68	240
B, 157	GM944_A07_99R2_032.fsa	180.363	865	4180
B, 158	GM944_A07_99R2_032.fsa	181.272	201	854
B, 159	GM944_A07_99R2_032.fsa	182.271	253	1110
B, 160	GM944_A07_99R2_032.fsa	183.179	32	107
B, 161	GM944_A07_99R2_032.fsa	184.177	317	1420
B, 162	GM944_A07_99R2_032.fsa	185.175	65	243
B, 163	GM944_A07_99R2_032.fsa	186.263	1442	6718
B, 164	GM944_A07_99R2_032.fsa	187.35	397	1839
B, 165	GM944_A07_99R2_032.fsa	188.256	325	1502
B, 166	GM944_A07_99R2_032.fsa	189.252	30	103
B, 167	GM944_A07_99R2_032.fsa	190.248	1622	7953
B, 168	GM944_A07_99R2_032.fsa	191.333	160	667
B, 169	GM944_A07_99R2_032.fsa	192.509	252	1156
B, 170	GM944_A07_99R2_032.fsa	193.594	124	509
B, 171	GM944_A07_99R2_032.fsa	194.587	115	488
B, 172	GM944_A07_99R2_032.fsa	195.671	648	2927
B, 173	GM944_A07_99R2_032.fsa	196.664	182	720
B, 174	GM944_A07_99R2_032.fsa	197.566	1428	6976
B, 175	GM944_A07_99R2_032.fsa	198.558	1369	6632
B, 176	GM944_A07_99R2_032.fsa	199.82	598	2711
B, 177	GM944_A07_99R2_032.fsa	200.893	536	2340
B, 178	GM944_A07_99R2_032.fsa	202.054	196	813
B, 179	GM944_A07_99R2_032.fsa	202.946	288	1224
B, 180	GM944_A07_99R2_032.fsa	203.839	58	196
B, 181	GM944_A07_99R2_032.fsa	204.82	475	2136
B, 182	GM944_A07_99R2_032.fsa	205.891	282	1283
B, 183	GM944_A07_99R2_032.fsa	206.872	534	2527
B, 184	GM944_A07_99R2_032.fsa	207.852	473	2257
B, 185	GM944_A07_99R2_032.fsa	208.833	666	3097
B, 186	GM944_A07_99R2_032.fsa	209.992	50	232
B, 187	GM944_A07_99R2_032.fsa	211.061	150	612
B, 188	GM944_A07_99R2_032.fsa	212.041	457	2017
B, 189	GM944_A07_99R2_032.fsa	213.02	232	1012
B, 190	GM944_A07_99R2_032.fsa	213.911	227	997
B, 191	GM944_A07_99R2_032.fsa	214.897	1181	5738
B, 192	GM944_A07_99R2_032.fsa	215.882	255	1130
B, 193	GM944_A07_99R2_032.fsa	217.136	960	4680
B, 194	GM944_A07_99R2_032.fsa	218.21	246	1003
B, 195	GM944_A07_99R2_032.fsa	219.195	304	1369
B, 196	GM944_A07_99R2_032.fsa	220.176	50	213
B, 197	GM944_A07_99R2_032.fsa	221.056	519	2519
B, 198	GM944_A07_99R2_032.fsa	222.024	75	318
B, 199	GM944_A07_99R2_032.fsa	223.257	731	3748
B, 200	GM944_A07_99R2_032.fsa	224.225	159	767
B, 201	GM944_A07_99R2_032.fsa	225.106	270	1293
B, 202	GM944_A07_99R2_032.fsa	226.075	55	202
B, 203	GM944_A07_99R2_032.fsa	226.955	130	638
B, 204	GM944_A07_99R2_032.fsa	227.924	267	1341
B, 205	GM944_A07_99R2_032.fsa	228.981	163	730
B, 206	GM944_A07_99R2_032.fsa	230.038	79	350
B, 207	GM944_A07_99R2_032.fsa	231.095	540	2623
B, 208	GM944_A07_99R2_032.fsa	232.153	237	1089
B, 209	GM944_A07_99R2_032.fsa	233.299	1206	6156
B, 210	GM944_A07_99R2_032.fsa	234.356	703	3682
B, 211	GM944_A07_99R2_032.fsa	235.414	157	672
B, 212	GM944_A07_99R2_032.fsa	236.472	199	916
B, 213	GM944_A07_99R2_032.fsa	237.442	203	853
B, 214	GM944_A07_99R2_032.fsa	238.5	719	3503
B, 215	GM944_A07_99R2_032.fsa	239.471	367	1680
B, 216	GM944_A07_99R2_032.fsa	240.363	350	1556
B, 217	GM944_A07_99R2_032.fsa	241.451	352	1705
B, 218	GM944_A07_99R2_032.fsa	242.265	835	4331
B, 219	GM944_A07_99R2_032.fsa	243.259	257	1143
B, 220	GM944_A07_99R2_032.fsa	244.252	71	297
B, 221	GM944_A07_99R2_032.fsa	245.243	220	1057
B, 222	GM944_A07_99R2_032.fsa	246.413	125	583
B, 223	GM944_A07_99R2_032.fsa	247.401	179	871
B, 224	GM944_A07_99R2_032.fsa	248.298	249	1318
B, 225	GM944_A07_99R2_032.fsa	249.463	226	1120
B, 226	GM944_A07_99R2_032.fsa	250.608	205	971
B, 227	GM944_A07_99R2_032.fsa	251.476	77	347
B, 228	GM944_A07_99R2_032.fsa	252.516	180	931
B, 229	GM944_A07_99R2_032.fsa	253.553	368	1913
B, 230	GM944_A07_99R2_032.fsa	254.676	825	4458
B, 231	GM944_A07_99R2_032.fsa	255.796	17	47
B, 232	GM944_A07_99R2_032.fsa	256.656	645	3495
B, 233	GM944_A07_99R2_032.fsa	257.687	92	412
B, 234	GM944_A07_99R2_032.fsa	258.802	898	5139
B, 235	GM944_A07_99R2_032.fsa	259.658	216	1192
B, 236	GM944_A07_99R2_032.fsa	260.613	56	234
B, 237	GM944_A07_99R2_032.fsa	261.663	464	2616
B, 238	GM944_A07_99R2_032.fsa	262.538	63	337
B, 239	GM944_A07_99R2_032.fsa	263.502	35	140
B, 240	GM944_A07_99R2_032.fsa	264.553	416	2267
B, 241	GM944_A07_99R2_032.fsa	265.604	903	5194
B, 242	GM944_A07_99R2_032.fsa	266.48	103	507
B, 243	GM944_A07_99R2_032.fsa	267.444	113	559
B, 244	GM944_A07_99R2_032.fsa	268.497	164	843
B, 245	GM944_A07_99R2_032.fsa	269.461	77	371
B, 246	GM944_A07_99R2_032.fsa	270.426	156	786
B, 247	GM944_A07_99R2_032.fsa	271.479	108	512
B, 248	GM944_A07_99R2_032.fsa	272.62	112	531
B, 249	GM944_A07_99R2_032.fsa	273.761	125	603
B, 250	GM944_A07_99R2_032.fsa	274.727	136	659
B, 251	GM944_A07_99R2_032.fsa	275.781	78	315
B, 252	GM944_A07_99R2_032.fsa	276.748	652	3297
B, 253	GM944_A07_99R2_032.fsa	277.802	203	910
B, 254	GM944_A07_99R2_032.fsa	278.593	867	4725
B, 255	GM944_A07_99R2_032.fsa	279.648	428	2175
B, 256	GM944_A07_99R2_032.fsa	280.521	909	4952
B, 257	GM944_A07_99R2_032.fsa	281.651	567	2947
B, 258	GM944_A07_99R2_032.fsa	282.78	243	1263
B, 259	GM944_A07_99R2_032.fsa	283.908	135	743
B, 260	GM944_A07_99R2_032.fsa	284.776	824	4991
B, 261	GM944_A07_99R2_032.fsa	285.99	137	675
B, 262	GM944_A07_99R2_032.fsa	287.03	343	1854
B, 263	GM944_A07_99R2_032.fsa	288.07	44	166
B, 264	GM944_A07_99R2_032.fsa	289.023	771	4437
B, 265	GM944_A07_99R2_032.fsa	290.062	138	664
B, 266	GM944_A07_99R2_032.fsa	291.015	411	2313
B, 267	GM944_A07_99R2_032.fsa	291.88	51	201
B, 268	GM944_A07_99R2_032.fsa	292.918	103	525
B, 269	GM944_A07_99R2_032.fsa	293.869	28	104
B, 270	GM944_A07_99R2_032.fsa	294.561	106	565
B, 271	GM944_A07_99R2_032.fsa	295.684	161	801
B, 272	GM944_A07_99R2_032.fsa	296.721	58	207
B, 273	GM944_A07_99R2_032.fsa	297.584	589	3355
B, 274	GM944_A07_99R2_032.fsa	298.706	425	2356
B, 275	GM944_A07_99R2_032.fsa	299.827	743	4327
B, 276	GM944_A07_99R2_032.fsa	300.94	500	2677
B, 277	GM944_A07_99R2_032.fsa	301.967	156	702
B, 278	GM944_A07_99R2_032.fsa	303.082	144	826
B, 279	GM944_A07_99R2_032.fsa	304.027	825	5186
B, 280	GM944_A07_99R2_032.fsa	305.06	202	1261
B, 281	GM944_A07_99R2_032.fsa	306.008	232	1418
B, 282	GM944_A07_99R2_032.fsa	306.871	43	217
B, 283	GM944_A07_99R2_032.fsa	307.822	728	4584
B, 284	GM944_A07_99R2_032.fsa	308.948	36	145
B, 285	GM944_A07_99R2_032.fsa	310.077	290	1829
B, 286	GM944_A07_99R2_032.fsa	311.033	361	2253
B, 287	GM944_A07_99R2_032.fsa	312.166	131	662
B, 288	GM944_A07_99R2_032.fsa	313.213	70	379
B, 289	GM944_A07_99R2_032.fsa	314.179	189	1178
B, 290	GM944_A07_99R2_032.fsa	315.163	47	218
B, 291	GM944_A07_99R2_032.fsa	316.237	73	342
B, 292	GM944_A07_99R2_032.fsa	317.311	109	711
B, 293	GM944_A07_99R2_032.fsa	318.207	281	1704
B, 294	GM944_A07_99R2_032.fsa	319.283	42	146
B, 295	GM944_A07_99R2_032.fsa	320.175	491	3085
B, 296	GM944_A07_99R2_032.fsa	321.225	146	820
B, 297	GM944_A07_99R2_032.fsa	322.098	297	1998
B, 298	GM944_A07_99R2_032.fsa	323.32	55	231
B, 299	GM944_A07_99R2_032.fsa	324.279	42	145
B, 300	GM944_A07_99R2_032.fsa	325.324	1277	8655
B, 301	GM944_A07_99R2_032.fsa	326.368	649	4589
B, 302	GM944_A07_99R2_032.fsa	327.323	183	1123
B, 303	GM944_A07_99R2_032.fsa	329.058	1120	7550
B, 304	GM944_A07_99R2_032.fsa	330.184	19	68
B, 305	GM944_A07_99R2_032.fsa	331.309	31	144
B, 306	GM944_A07_99R2_032.fsa	332.259	108	599
B, 307	GM944_A07_99R2_032.fsa	333.381	1059	7531
B, 308	GM944_A07_99R2_032.fsa	334.33	226	1477
B, 309	GM944_A07_99R2_032.fsa	335.363	28	99
B, 310	GM944_A07_99R2_032.fsa	336.224	147	892
B, 311	GM944_A07_99R2_032.fsa	337.255	30	73
B, 312	GM944_A07_99R2_032.fsa	338.2	92	552
B, 313	GM944_A07_99R2_032.fsa	339.057	25	96
B, 314	GM944_A07_99R2_032.fsa	340.175	83	522
B, 315	GM944_A07_99R2_032.fsa	341.135	62	394
B, 316	GM944_A07_99R2_032.fsa	342.096	63	407
B, 317	GM944_A07_99R2_032.fsa	343.144	39	225
B, 318	GM944_A07_99R2_032.fsa	344.279	451	3289
B, 319	GM944_A07_99R2_032.fsa	345.327	169	1164
B, 320	GM944_A07_99R2_032.fsa	346.113	72	447
B, 321	GM944_A07_99R2_032.fsa	347.249	27	99
B, 322	GM944_A07_99R2_032.fsa	348.297	199	1136
B, 323	GM944_A07_99R2_032.fsa	349.345	160	852
B, 324	GM944_A07_99R2_032.fsa	350.306	105	504
B, 325	GM944_A07_99R2_032.fsa	351.266	119	659
B, 326	GM944_A07_99R2_032.fsa	352.227	419	2663
B, 327	GM944_A07_99R2_032.fsa	353.362	206	1268
B, 328	GM944_A07_99R2_032.fsa	354.498	164	945
B, 329	GM944_A07_99R2_032.fsa	355.546	72	302
B, 330	GM944_A07_99R2_032.fsa	356.594	64	388
B, 331	GM944_A07_99R2_032.fsa	357.642	1018	7452
B, 332	GM944_A07_99R2_032.fsa	358.777	90	556
B, 333	GM944_A07_99R2_032.fsa	359.825	68	336
B, 334	GM944_A07_99R2_032.fsa	360.866	76	385
B, 335	GM944_A07_99R2_032.fsa	361.818	61	332
B, 336	GM944_A07_99R2_032.fsa	362.771	690	5166
B, 337	GM944_A07_99R2_032.fsa	363.723	174	1228
B, 338	GM944_A07_99R2_032.fsa	364.675	87	533
B, 339	GM944_A07_99R2_032.fsa	365.628	20	73
B, 340	GM944_A07_99R2_032.fsa	366.58	63	314
B, 341	GM944_A07_99R2_032.fsa	367.533	94	653
B, 342	GM944_A07_99R2_032.fsa	368.485	9	30
B, 343	GM944_A07_99R2_032.fsa	369.524	164	967
B, 344	GM944_A07_99R2_032.fsa	370.563	86	412
B, 345	GM944_A07_99R2_032.fsa	371.688	553	3891
B, 346	GM944_A07_99R2_032.fsa	372.641	173	1071
B, 347	GM944_A07_99R2_032.fsa	373.593	156	959
B, 348	GM944_A07_99R2_032.fsa	374.372	81	405
B, 349	GM944_A07_99R2_032.fsa	375.411	383	2485
B, 350	GM944_A07_99R2_032.fsa	376.623	25	87
B, 351	GM944_A07_99R2_032.fsa	377.662	119	692
B, 352	GM944_A07_99R2_032.fsa	378.701	74	435
B, 353	GM944_A07_99R2_032.fsa	379.654	78	415
B, 354	GM944_A07_99R2_032.fsa	380.698	54	188
B, 355	GM944_A07_99R2_032.fsa	381.745	145	909
B, 356	GM944_A07_99R2_032.fsa	382.793	548	3973
B, 357	GM944_A07_99R2_032.fsa	383.753	196	1343
B, 358	GM944_A07_99R2_032.fsa	384.8	252	1572
B, 359	GM944_A07_99R2_032.fsa	385.848	59	239
B, 360	GM944_A07_99R2_032.fsa	386.721	48	232
B, 361	GM944_A07_99R2_032.fsa	387.856	296	1988
B, 362	GM944_A07_99R2_032.fsa	388.817	92	489
B, 363	GM944_A07_99R2_032.fsa	389.69	24	82
B, 364	GM944_A07_99R2_032.fsa	390.825	197	1362
B, 365	GM944_A07_99R2_032.fsa	391.873	482	3710
B, 366	GM944_A07_99R2_032.fsa	393.096	32	155
B, 367	GM944_A07_99R2_032.fsa	394.057	671	5283
B, 368	GM944_A07_99R2_032.fsa	395.019	272	2051
B, 369	GM944_A07_99R2_032.fsa	395.892	35	149
B, 370	GM944_A07_99R2_032.fsa	396.853	12	30
B, 371	GM944_A07_99R2_032.fsa	397.465	4	4
B, 372	GM944_A07_99R2_032.fsa	398.077	17	58
B, 373	GM944_A07_99R2_032.fsa	399.038	311	2337
B, 374	GM944_A07_99R2_032.fsa	400	81	503
B, 375	GM944_A07_99R2_032.fsa	401.126	99	449
B, 376	GM944_A07_99R2_032.fsa	402.079	119	616
B, 377	GM944_A07_99R2_032.fsa	403.12	97	411
B, 378	GM944_A07_99R2_032.fsa	404.162	263	1536
B, 379	GM944_A07_99R2_032.fsa	405.117	89	366
B, 380	GM944_A07_99R2_032.fsa	406.072	86	377
B, 381	GM944_A07_99R2_032.fsa	407.029	557	3842
B, 382	GM944_A07_99R2_032.fsa	408.072	88	441
B, 383	GM944_A07_99R2_032.fsa	409.03	463	3081
B, 384	GM944_A07_99R2_032.fsa	409.814	11	21
B, 385	GM944_A07_99R2_032.fsa	410.859	337	2117
B, 386	GM944_A07_99R2_032.fsa	411.731	10	13
B, 387	GM944_A07_99R2_032.fsa	412.952	39	174
B, 388	GM944_A07_99R2_032.fsa	413.913	360	2363
B, 389	GM944_A07_99R2_032.fsa	414.969	77	417
B, 390	GM944_A07_99R2_032.fsa	416.027	315	2254
B, 391	GM944_A07_99R2_032.fsa	417.085	88	400
B, 392	GM944_A07_99R2_032.fsa	418.144	266	1959
B, 393	GM944_A07_99R2_032.fsa	419.116	154	1133
B, 394	GM944_A07_99R2_032.fsa	420.088	643	4867
B, 395	GM944_A07_99R2_032.fsa	422.019	1228	10184
B, 396	GM944_A07_99R2_032.fsa	422.898	31	108
B, 397	GM944_A07_99R2_032.fsa	423.952	294	2245
B, 398	GM944_A07_99R2_032.fsa	425.975	649	4996
B, 399	GM944_A07_99R2_032.fsa	427.999	81	576
B, 400	GM944_A07_99R2_032.fsa	429.144	33	148
B, 401	GM944_A07_99R2_032.fsa	430.113	303	2277
B, 402	GM944_A07_99R2_032.fsa	431.17	143	1023
B, 403	GM944_A07_99R2_032.fsa	432.14	53	190
B, 404	GM944_A07_99R2_032.fsa	433.375	204	1323
B, 405	GM944_A07_99R2_032.fsa	434.434	149	1096
B, 406	GM944_A07_99R2_032.fsa	435.316	181	1358
B, 407	GM944_A07_99R2_032.fsa	436.376	40	217
B, 408	GM944_A07_99R2_032.fsa	437.26	25	116
B, 409	GM944_A07_99R2_032.fsa	438.232	42	156
B, 410	GM944_A07_99R2_032.fsa	439.027	54	267
B, 411	GM944_A07_99R2_032.fsa	440.089	34	175
B, 412	GM944_A07_99R2_032.fsa	441.072	157	1224
B, 413	GM944_A07_99R2_032.fsa	442.144	4	9
B, 414	GM944_A07_99R2_032.fsa	443.217	38	152
B, 415	GM944_A07_99R2_032.fsa	444.111	72	338
B, 416	GM944_A07_99R2_032.fsa	445.095	21	97
B, 417	GM944_A07_99R2_032.fsa	446.17	395	2779
B, 418	GM944_A07_99R2_032.fsa	447.244	72	351
B, 419	GM944_A07_99R2_032.fsa	448.499	262	1855
B, 420	GM944_A07_99R2_032.fsa	449.485	230	1626
B, 421	GM944_A07_99R2_032.fsa	450.382	62	246
B, 422	GM944_A07_99R2_032.fsa	451.458	138	930
B, 423	GM944_A07_99R2_032.fsa	452.446	575	4426
B, 424	GM944_A07_99R2_032.fsa	453.523	20	71
B, 425	GM944_A07_99R2_032.fsa	454.691	241	1640
B, 426	GM944_A07_99R2_032.fsa	455.68	23	68
B, 427	GM944_A07_99R2_032.fsa	456.669	145	934
B, 428	GM944_A07_99R2_032.fsa	457.749	169	1310
B, 429	GM944_A07_99R2_032.fsa	458.829	229	1765
B, 430	GM944_A07_99R2_032.fsa	460.445	112	831
B, 431	GM944_A07_99R2_032.fsa	461.603	81	413
B, 432	GM944_A07_99R2_032.fsa	462.672	176	1317
B, 433	GM944_A07_99R2_032.fsa	463.653	611	4896
B, 434	GM944_A07_99R2_032.fsa	464.814	6	14
B, 435	GM944_A07_99R2_032.fsa	465.796	257	1878
B, 436	GM944_A07_99R2_032.fsa	466.959	106	633
B, 437	GM944_A07_99R2_032.fsa	468.839	1373	12478
B, 438	GM944_A07_99R2_032.fsa	469.825	271	2027
B, 439	GM944_A07_99R2_032.fsa	471.8	574	5149
B, 440	GM944_A07_99R2_032.fsa	472.788	485	4166
B, 441	GM944_A07_99R2_032.fsa	474.857	10	49
B, 442	GM944_A07_99R2_032.fsa	475.938	5	11
B, 443	GM944_A07_99R2_032.fsa	477.02	143	824
B, 444	GM944_A07_99R2_032.fsa	478.103	42	217
B, 445	GM944_A07_99R2_032.fsa	478.916	108	669
B, 446	GM944_A07_99R2_032.fsa	480.825	740	7075
B, 447	GM944_A07_99R2_032.fsa	481.926	265	2118
B, 448	GM944_A07_99R2_032.fsa	482.845	14	23
B, 449	GM944_A07_99R2_032.fsa	483.949	6	10
B, 450	GM944_A07_99R2_032.fsa	485.054	277	2079
B, 451	GM944_A07_99R2_032.fsa	486.99	483	3926
B, 452	GM944_A07_99R2_032.fsa	488.099	403	3591
B, 453	GM944_A07_99R2_032.fsa	489.023	61	265
B, 454	GM944_A07_99R2_032.fsa	490.226	271	2481
B, 455	GM944_A07_99R2_032.fsa	492.173	179	1097
B, 456	GM944_A07_99R2_032.fsa	493.102	7	8
B, 457	GM944_A07_99R2_032.fsa	495.334	272	2327
B, 458	GM944_A07_99R2_032.fsa	496.358	41	283
B, 459	GM944_A07_99R2_032.fsa	497.291	11	27
B, 460	GM944_A07_99R2_032.fsa	498.411	170	1481
B, 461	GM944_A07_99R2_032.fsa	499.252	67	416
B, 462	GM944_A07_99R2_032.fsa	501.389	658	6241
B, 463	GM944_A07_99R2_032.fsa	502.409	890	9653
B, 464	GM944_A07_99R2_032.fsa	504.267	30	112
B, 465	GM944_A07_99R2_032.fsa	505.384	10	14
B, 466	GM944_A07_99R2_032.fsa	507.436	297	3569
B, 467	GM944_A07_99R2_032.fsa	509.4	7	17
B, 468	GM944_A07_99R2_032.fsa	510.43	162	1371
B, 469	GM944_A07_99R2_032.fsa	511.556	50	295
B, 470	GM944_A07_99R2_032.fsa	513.435	428	4208
B, 471	GM944_A07_99R2_032.fsa	514.475	296	2807
B, 472	GM944_A07_99R2_032.fsa	515.427	79	537
B, 473	GM944_A07_99R2_032.fsa	516.473	17	65
B, 474	GM944_A07_99R2_032.fsa	517.807	183	1537
B, 475	GM944_A07_99R2_032.fsa	518.665	226	1929
B, 476	GM944_A07_99R2_032.fsa	521.035	504	4557
B, 477	GM944_A07_99R2_032.fsa	522.448	295	3694
B, 478	GM944_A07_99R2_032.fsa	523.578	259	2096
B, 479	GM944_A07_99R2_032.fsa	524.803	58	264
B, 480	GM944_A07_99R2_032.fsa	526.405	299	2289
B, 481	GM944_A07_99R2_032.fsa	528.668	172	1446
B, 482	GM944_A07_99R2_032.fsa	529.8	503	5120
B, 483	GM944_A07_99R2_032.fsa	530.554	529	5250
B, 484	GM944_A07_99R2_032.fsa	532.253	52	269
B, 485	GM944_A07_99R2_032.fsa	533.48	7	33
B, 486	GM944_A07_99R2_032.fsa	534.613	17	47
B, 487	GM944_A07_99R2_032.fsa	535.463	9	16
B, 488	GM944_A07_99R2_032.fsa	535.841	7	9
B, 489	GM944_A07_99R2_032.fsa	536.219	2	2
B, 490	GM944_A07_99R2_032.fsa	539.149	32444	250513
B, 491	GM944_A07_99R2_032.fsa	540.285	31891	343987
Y, 1	GM944_A07_99R2_032.fsa	539.338	9844	45852
Y, 2	GM944_A07_99R2_032.fsa	540.285	1990	5536
O, 1	GM944_A07_99R2_032.fsa	20	2256	23702
O, 2	GM944_A07_99R2_032.fsa	40	2110	15282
O, 3	GM944_A07_99R2_032.fsa	60	3885	21868
O, 4	GM944_A07_99R2_032.fsa	80	2580	14494
O, 5	GM944_A07_99R2_032.fsa	100	4138	21629
O, 6	GM944_A07_99R2_032.fsa	114	4783	24274
O, 7	GM944_A07_99R2_032.fsa	120	3731	19809
O, 8	GM944_A07_99R2_032.fsa	140	3192	15978
O, 9	GM944_A07_99R2_032.fsa	160	3569	18275
O, 10	GM944_A07_99R2_032.fsa	180	4499	22689
O, 11	GM944_A07_99R2_032.fsa	200	3674	18696
O, 12	GM944_A07_99R2_032.fsa	214	3672	19308
O, 13	GM944_A07_99R2_032.fsa	220	2975	16240
O, 14	GM944_A07_99R2_032.fsa	240	4331	25041
O, 15	GM944_A07_99R2_032.fsa	250	2047	12105
O, 16	GM944_A07_99R2_032.fsa	260	3303	19491
O, 17	GM944_A07_99R2_032.fsa	280	3576	22535
O, 18	GM944_A07_99R2_032.fsa	300	3616	23507
O, 19	GM944_A07_99R2_032.fsa	314	2352	15779
O, 20	GM944_A07_99R2_032.fsa	320	2576	17766
O, 21	GM944_A07_99R2_032.fsa	340	3315	23720
O, 22	GM944_A07_99R2_032.fsa	360	2695	20529
O, 23	GM944_A07_99R2_032.fsa	380	1974	15348
O, 24	GM944_A07_99R2_032.fsa	400	2698	21999
O, 25	GM944_A07_99R2_032.fsa	414	2584	21316
O, 26	GM944_A07_99R2_032.fsa	420	2361	20151
O, 27	GM944_A07_99R2_032.fsa	440	2850	25227
O, 28	GM944_A07_99R2_032.fsa	460	3184	28067
O, 29	GM944_A07_99R2_032.fsa	480	2997	27411
O, 30	GM944_A07_99R2_032.fsa	500	1369	12574
O, 31	GM944_A07_99R2_032.fsa	514	1484	13881
O, 32	GM944_A07_99R2_032.fsa	520	3291	30961
O, 33	GM944_A07_99R2_032.fsa	540	2337	22230
O, 34	GM944_A07_99R2_032.fsa	560	1663	17059
O, 35	GM944_A07_99R2_032.fsa	580	2481	25537
O, 36	GM944_A07_99R2_032.fsa	600	1639	16609

## Sheet: 99R3
Dye/Sample Peak	Sample File Name	Size	Height	Area in Point
B, 1	GM944_A08_99R3_032.fsa	3.0769	67	427
B, 2	GM944_A08_99R3_032.fsa	4.7552	14	43
B, 3	GM944_A08_99R3_032.fsa	6.014	14	47
B, 4	GM944_A08_99R3_032.fsa	6.8532	6	12
B, 5	GM944_A08_99R3_032.fsa	8.1119	13	44
B, 6	GM944_A08_99R3_032.fsa	9.2308	4	13
B, 7	GM944_A08_99R3_032.fsa	10.4895	22	89
B, 8	GM944_A08_99R3_032.fsa	11.7483	21	95
B, 9	GM944_A08_99R3_032.fsa	13.1469	75	412
B, 10	GM944_A08_99R3_032.fsa	14.5455	46	175
B, 11	GM944_A08_99R3_032.fsa	16.5035	29	141
B, 12	GM944_A08_99R3_032.fsa	18.4615	74	343
B, 13	GM944_A08_99R3_032.fsa	20.1584	594	3454
B, 14	GM944_A08_99R3_032.fsa	21.881	336	2264
B, 15	GM944_A08_99R3_032.fsa	23.1121	361	2117
B, 16	GM944_A08_99R3_032.fsa	26.6995	164	754
B, 17	GM944_A08_99R3_032.fsa	28.436	168	797
B, 18	GM944_A08_99R3_032.fsa	30.1359	77	385
B, 19	GM944_A08_99R3_032.fsa	31.3876	289	1511
B, 20	GM944_A08_99R3_032.fsa	32.7555	194	923
B, 21	GM944_A08_99R3_032.fsa	33.833	8	22
B, 22	GM944_A08_99R3_032.fsa	35.0276	32	147
B, 23	GM944_A08_99R3_032.fsa	35.9442	147	738
B, 24	GM944_A08_99R3_032.fsa	37.1069	86	423
B, 25	GM944_A08_99R3_032.fsa	39.0062	86	462
B, 26	GM944_A08_99R3_032.fsa	40.5834	160	774
B, 27	GM944_A08_99R3_032.fsa	41.2794	29	144
B, 28	GM944_A08_99R3_032.fsa	42.3156	12	12
B, 29	GM944_A08_99R3_032.fsa	43.6825	138	743
B, 30	GM944_A08_99R3_032.fsa	44.9211	495	3668
B, 31	GM944_A08_99R3_032.fsa	47.3583	292	2408
B, 32	GM944_A08_99R3_032.fsa	48.5576	7	19
B, 33	GM944_A08_99R3_032.fsa	49.3142	6	17
B, 34	GM944_A08_99R3_032.fsa	50.5996	195	811
B, 35	GM944_A08_99R3_032.fsa	51.4486	437	1938
B, 36	GM944_A08_99R3_032.fsa	53.3358	1486	9638
B, 37	GM944_A08_99R3_032.fsa	54.4739	142	695
B, 38	GM944_A08_99R3_032.fsa	55.8044	441	2011
B, 39	GM944_A08_99R3_032.fsa	57.019	612	3150
B, 40	GM944_A08_99R3_032.fsa	57.8215	293	1427
B, 41	GM944_A08_99R3_032.fsa	59.0149	1526	7318
B, 42	GM944_A08_99R3_032.fsa	59.8037	22	42
B, 43	GM944_A08_99R3_032.fsa	60.6165	165	670
B, 44	GM944_A08_99R3_032.fsa	61.9487	541	2598
B, 45	GM944_A08_99R3_032.fsa	63.2759	140	665
B, 46	GM944_A08_99R3_032.fsa	64.4968	456	2193
B, 47	GM944_A08_99R3_032.fsa	66.1182	16	40
B, 48	GM944_A08_99R3_032.fsa	67.1278	139	597
B, 49	GM944_A08_99R3_032.fsa	68.1346	29	129
B, 50	GM944_A08_99R3_032.fsa	69.0384	70	222
B, 51	GM944_A08_99R3_032.fsa	69.9398	47	157
B, 52	GM944_A08_99R3_032.fsa	70.6394	165	712
B, 53	GM944_A08_99R3_032.fsa	71.8355	561	2533
B, 54	GM944_A08_99R3_032.fsa	72.6306	6	10
B, 55	GM944_A08_99R3_032.fsa	73.3249	67	265
B, 56	GM944_A08_99R3_032.fsa	74.1168	250	1247
B, 57	GM944_A08_99R3_032.fsa	75.2027	221	1072
B, 58	GM944_A08_99R3_032.fsa	76.0887	24	60
B, 59	GM944_A08_99R3_032.fsa	77.0706	33	132
B, 60	GM944_A08_99R3_032.fsa	78.1475	85	391
B, 61	GM944_A08_99R3_032.fsa	79.2212	164	816
B, 62	GM944_A08_99R3_032.fsa	80.2907	223	998
B, 63	GM944_A08_99R3_032.fsa	81.6457	109	505
B, 64	GM944_A08_99R3_032.fsa	82.6121	71	337
B, 65	GM944_A08_99R3_032.fsa	83.7703	58	227
B, 66	GM944_A08_99R3_032.fsa	84.9268	230	946
B, 67	GM944_A08_99R3_032.fsa	85.9855	633	2747
B, 68	GM944_A08_99R3_032.fsa	86.9467	125	456
B, 69	GM944_A08_99R3_032.fsa	87.8108	160	586
B, 70	GM944_A08_99R3_032.fsa	88.9615	734	3148
B, 71	GM944_A08_99R3_032.fsa	90.0148	824	3791
B, 72	GM944_A08_99R3_032.fsa	90.9712	516	2254
B, 73	GM944_A08_99R3_032.fsa	92.1173	73	273
B, 74	GM944_A08_99R3_032.fsa	93.0711	620	2766
B, 75	GM944_A08_99R3_032.fsa	94.3094	88	387
B, 76	GM944_A08_99R3_032.fsa	95.3557	128	603
B, 77	GM944_A08_99R3_032.fsa	96.5905	55	173
B, 78	GM944_A08_99R3_032.fsa	97.6338	809	3755
B, 79	GM944_A08_99R3_032.fsa	98.6758	994	4798
B, 80	GM944_A08_99R3_032.fsa	100	879	4036
B, 81	GM944_A08_99R3_032.fsa	101.161	583	2539
B, 82	GM944_A08_99R3_032.fsa	102.222	197	730
B, 83	GM944_A08_99R3_032.fsa	103.569	37	121
B, 84	GM944_A08_99R3_032.fsa	104.72	152	680
B, 85	GM944_A08_99R3_032.fsa	105.581	93	445
B, 86	GM944_A08_99R3_032.fsa	106.536	278	1338
B, 87	GM944_A08_99R3_032.fsa	107.869	102	439
B, 88	GM944_A08_99R3_032.fsa	108.628	193	842
B, 89	GM944_A08_99R3_032.fsa	109.67	549	2488
B, 90	GM944_A08_99R3_032.fsa	110.71	618	2783
B, 91	GM944_A08_99R3_032.fsa	111.841	395	1824
B, 92	GM944_A08_99R3_032.fsa	113.156	686	3876
B, 93	GM944_A08_99R3_032.fsa	114.733	423	1917
B, 94	GM944_A08_99R3_032.fsa	115.646	88	361
B, 95	GM944_A08_99R3_032.fsa	116.739	154	628
B, 96	GM944_A08_99R3_032.fsa	117.557	100	398
B, 97	GM944_A08_99R3_032.fsa	118.554	279	1197
B, 98	GM944_A08_99R3_032.fsa	119.549	60	243
B, 99	GM944_A08_99R3_032.fsa	120.63	182	797
B, 100	GM944_A08_99R3_032.fsa	121.62	1127	5458
B, 101	GM944_A08_99R3_032.fsa	122.79	148	668
B, 102	GM944_A08_99R3_032.fsa	124.141	61	244
B, 103	GM944_A08_99R3_032.fsa	125.041	591	2741
B, 104	GM944_A08_99R3_032.fsa	126.122	77	263
B, 105	GM944_A08_99R3_032.fsa	127.022	1958	8789
B, 106	GM944_A08_99R3_032.fsa	128.193	349	1451
B, 107	GM944_A08_99R3_032.fsa	129.184	1013	4749
B, 108	GM944_A08_99R3_032.fsa	129.905	169	793
B, 109	GM944_A08_99R3_032.fsa	130.805	1988	9102
B, 110	GM944_A08_99R3_032.fsa	131.797	49	161
B, 111	GM944_A08_99R3_032.fsa	132.788	326	1408
B, 112	GM944_A08_99R3_032.fsa	133.779	102	423
B, 113	GM944_A08_99R3_032.fsa	134.68	266	1198
B, 114	GM944_A08_99R3_032.fsa	135.852	53	223
B, 115	GM944_A08_99R3_032.fsa	136.754	256	1071
B, 116	GM944_A08_99R3_032.fsa	137.745	196	759
B, 117	GM944_A08_99R3_032.fsa	138.737	604	2639
B, 118	GM944_A08_99R3_032.fsa	139.639	273	1119
B, 119	GM944_A08_99R3_032.fsa	140.643	258	1065
B, 120	GM944_A08_99R3_032.fsa	141.653	796	3634
B, 121	GM944_A08_99R3_032.fsa	142.48	159	620
B, 122	GM944_A08_99R3_032.fsa	143.489	620	2780
B, 123	GM944_A08_99R3_032.fsa	144.316	74	304
B, 124	GM944_A08_99R3_032.fsa	145.509	1065	4960
B, 125	GM944_A08_99R3_032.fsa	146.611	594	2792
B, 126	GM944_A08_99R3_032.fsa	147.804	195	779
B, 127	GM944_A08_99R3_032.fsa	148.813	627	2733
B, 128	GM944_A08_99R3_032.fsa	149.73	117	420
B, 129	GM944_A08_99R3_032.fsa	150.739	1090	4945
B, 130	GM944_A08_99R3_032.fsa	151.657	69	259
B, 131	GM944_A08_99R3_032.fsa	152.574	732	3283
B, 132	GM944_A08_99R3_032.fsa	153.766	64	240
B, 133	GM944_A08_99R3_032.fsa	154.683	141	587
B, 134	GM944_A08_99R3_032.fsa	155.875	879	3926
B, 135	GM944_A08_99R3_032.fsa	156.884	192	809
B, 136	GM944_A08_99R3_032.fsa	157.8	1063	4831
B, 137	GM944_A08_99R3_032.fsa	158.9	1053	4865
B, 138	GM944_A08_99R3_032.fsa	160.09	221	986
B, 139	GM944_A08_99R3_032.fsa	161.172	126	536
B, 140	GM944_A08_99R3_032.fsa	162.344	163	725
B, 141	GM944_A08_99R3_032.fsa	163.334	152	700
B, 142	GM944_A08_99R3_032.fsa	164.234	250	1132
B, 143	GM944_A08_99R3_032.fsa	165.314	73	353
B, 144	GM944_A08_99R3_032.fsa	166.033	569	2708
B, 145	GM944_A08_99R3_032.fsa	167.201	310	1487
B, 146	GM944_A08_99R3_032.fsa	168.369	86	399
B, 147	GM944_A08_99R3_032.fsa	169.535	143	644
B, 148	GM944_A08_99R3_032.fsa	170.611	108	425
B, 149	GM944_A08_99R3_032.fsa	171.687	261	1109
B, 150	GM944_A08_99R3_032.fsa	172.672	886	4085
B, 151	GM944_A08_99R3_032.fsa	173.657	337	1644
B, 152	GM944_A08_99R3_032.fsa	174.462	715	3355
B, 153	GM944_A08_99R3_032.fsa	175.357	406	1913
B, 154	GM944_A08_99R3_032.fsa	176.608	487	2233
B, 155	GM944_A08_99R3_032.fsa	177.412	139	585
B, 156	GM944_A08_99R3_032.fsa	178.305	1256	5954
B, 157	GM944_A08_99R3_032.fsa	179.376	56	179
B, 158	GM944_A08_99R3_032.fsa	180.361	908	4170
B, 159	GM944_A08_99R3_032.fsa	181.352	184	751
B, 160	GM944_A08_99R3_032.fsa	182.343	232	1049
B, 161	GM944_A08_99R3_032.fsa	183.243	27	86
B, 162	GM944_A08_99R3_032.fsa	184.233	321	1513
B, 163	GM944_A08_99R3_032.fsa	185.223	61	248
B, 164	GM944_A08_99R3_032.fsa	186.301	1415	6648
B, 165	GM944_A08_99R3_032.fsa	187.379	422	1897
B, 166	GM944_A08_99R3_032.fsa	188.277	326	1514
B, 167	GM944_A08_99R3_032.fsa	189.264	28	90
B, 168	GM944_A08_99R3_032.fsa	190.251	1681	8050
B, 169	GM944_A08_99R3_032.fsa	191.327	144	644
B, 170	GM944_A08_99R3_032.fsa	192.492	259	1217
B, 171	GM944_A08_99R3_032.fsa	193.656	116	479
B, 172	GM944_A08_99R3_032.fsa	194.55	116	444
B, 173	GM944_A08_99R3_032.fsa	195.713	584	2751
B, 174	GM944_A08_99R3_032.fsa	196.696	189	773
B, 175	GM944_A08_99R3_032.fsa	197.501	1430	7124
B, 176	GM944_A08_99R3_032.fsa	198.572	1356	6639
B, 177	GM944_A08_99R3_032.fsa	199.822	604	2863
B, 178	GM944_A08_99R3_032.fsa	200.883	524	2444
B, 179	GM944_A08_99R3_032.fsa	202.03	186	764
B, 180	GM944_A08_99R3_032.fsa	202.913	263	1171
B, 181	GM944_A08_99R3_032.fsa	203.883	56	239
B, 182	GM944_A08_99R3_032.fsa	204.852	470	2185
B, 183	GM944_A08_99R3_032.fsa	205.91	299	1241
B, 184	GM944_A08_99R3_032.fsa	206.879	526	2580
B, 185	GM944_A08_99R3_032.fsa	207.935	476	2258
B, 186	GM944_A08_99R3_032.fsa	208.815	662	3146
B, 187	GM944_A08_99R3_032.fsa	209.958	47	166
B, 188	GM944_A08_99R3_032.fsa	211.013	155	628
B, 189	GM944_A08_99R3_032.fsa	212.068	436	1998
B, 190	GM944_A08_99R3_032.fsa	213.034	222	880
B, 191	GM944_A08_99R3_032.fsa	213.824	217	922
B, 192	GM944_A08_99R3_032.fsa	214.883	1161	5592
B, 193	GM944_A08_99R3_032.fsa	215.942	240	1018
B, 194	GM944_A08_99R3_032.fsa	217.089	966	4700
B, 195	GM944_A08_99R3_032.fsa	218.236	238	1100
B, 196	GM944_A08_99R3_032.fsa	219.118	303	1403
B, 197	GM944_A08_99R3_032.fsa	220.087	62	245
B, 198	GM944_A08_99R3_032.fsa	220.96	502	2632
B, 199	GM944_A08_99R3_032.fsa	222.008	76	332
B, 200	GM944_A08_99R3_032.fsa	223.23	702	3643
B, 201	GM944_A08_99R3_032.fsa	224.191	152	693
B, 202	GM944_A08_99R3_032.fsa	225.151	264	1273
B, 203	GM944_A08_99R3_032.fsa	226.024	62	203
B, 204	GM944_A08_99R3_032.fsa	226.985	132	625
B, 205	GM944_A08_99R3_032.fsa	227.858	286	1340
B, 206	GM944_A08_99R3_032.fsa	228.906	150	682
B, 207	GM944_A08_99R3_032.fsa	230.041	75	283
B, 208	GM944_A08_99R3_032.fsa	231.089	529	2602
B, 209	GM944_A08_99R3_032.fsa	232.05	236	1102
B, 210	GM944_A08_99R3_032.fsa	233.273	1147	6158
B, 211	GM944_A08_99R3_032.fsa	234.321	722	3718
B, 212	GM944_A08_99R3_032.fsa	235.369	160	744
B, 213	GM944_A08_99R3_032.fsa	236.418	203	918
B, 214	GM944_A08_99R3_032.fsa	237.466	216	932
B, 215	GM944_A08_99R3_032.fsa	238.427	711	3523
B, 216	GM944_A08_99R3_032.fsa	239.388	370	1752
B, 217	GM944_A08_99R3_032.fsa	240.267	348	1650
B, 218	GM944_A08_99R3_032.fsa	241.421	366	1761
B, 219	GM944_A08_99R3_032.fsa	242.22	837	4439
B, 220	GM944_A08_99R3_032.fsa	243.195	275	1174
B, 221	GM944_A08_99R3_032.fsa	244.17	70	303
B, 222	GM944_A08_99R3_032.fsa	245.232	228	1125
B, 223	GM944_A08_99R3_032.fsa	246.293	126	574
B, 224	GM944_A08_99R3_032.fsa	247.265	187	982
B, 225	GM944_A08_99R3_032.fsa	248.236	256	1352
B, 226	GM944_A08_99R3_032.fsa	249.295	243	1208
B, 227	GM944_A08_99R3_032.fsa	250.52	208	1020
B, 228	GM944_A08_99R3_032.fsa	251.473	97	438
B, 229	GM944_A08_99R3_032.fsa	252.338	195	983
B, 230	GM944_A08_99R3_032.fsa	253.462	377	1958
B, 231	GM944_A08_99R3_032.fsa	254.584	818	4459
B, 232	GM944_A08_99R3_032.fsa	255.704	17	36
B, 233	GM944_A08_99R3_032.fsa	256.651	637	3401
B, 234	GM944_A08_99R3_032.fsa	257.683	96	414
B, 235	GM944_A08_99R3_032.fsa	258.714	879	5096
B, 236	GM944_A08_99R3_032.fsa	259.571	214	1172
B, 237	GM944_A08_99R3_032.fsa	260.52	56	229
B, 238	GM944_A08_99R3_032.fsa	261.646	465	2599
B, 239	GM944_A08_99R3_032.fsa	262.599	51	286
B, 240	GM944_A08_99R3_032.fsa	263.639	25	105
B, 241	GM944_A08_99R3_032.fsa	264.591	407	2267
B, 242	GM944_A08_99R3_032.fsa	265.631	879	5125
B, 243	GM944_A08_99R3_032.fsa	266.497	101	518
B, 244	GM944_A08_99R3_032.fsa	267.536	121	632
B, 245	GM944_A08_99R3_032.fsa	268.488	153	869
B, 246	GM944_A08_99R3_032.fsa	269.441	82	361
B, 247	GM944_A08_99R3_032.fsa	270.307	150	788
B, 248	GM944_A08_99R3_032.fsa	271.432	108	467
B, 249	GM944_A08_99R3_032.fsa	272.644	94	509
B, 250	GM944_A08_99R3_032.fsa	273.683	120	588
B, 251	GM944_A08_99R3_032.fsa	274.721	131	684
B, 252	GM944_A08_99R3_032.fsa	275.76	80	305
B, 253	GM944_A08_99R3_032.fsa	276.798	638	3310
B, 254	GM944_A08_99R3_032.fsa	277.75	172	779
B, 255	GM944_A08_99R3_032.fsa	278.529	822	4565
B, 256	GM944_A08_99R3_032.fsa	279.654	401	2044
B, 257	GM944_A08_99R3_032.fsa	280.431	847	4824
B, 258	GM944_A08_99R3_032.fsa	281.55	543	2723
B, 259	GM944_A08_99R3_032.fsa	282.67	236	1254
B, 260	GM944_A08_99R3_032.fsa	283.788	141	721
B, 261	GM944_A08_99R3_032.fsa	284.735	806	4803
B, 262	GM944_A08_99R3_032.fsa	285.853	131	628
B, 263	GM944_A08_99R3_032.fsa	286.97	330	1864
B, 264	GM944_A08_99R3_032.fsa	288.001	47	167
B, 265	GM944_A08_99R3_032.fsa	288.946	724	4383
B, 266	GM944_A08_99R3_032.fsa	289.976	133	646
B, 267	GM944_A08_99R3_032.fsa	290.92	405	2318
B, 268	GM944_A08_99R3_032.fsa	291.864	50	195
B, 269	GM944_A08_99R3_032.fsa	292.807	99	513
B, 270	GM944_A08_99R3_032.fsa	293.75	24	111
B, 271	GM944_A08_99R3_032.fsa	294.607	123	605
B, 272	GM944_A08_99R3_032.fsa	295.721	168	838
B, 273	GM944_A08_99R3_032.fsa	296.663	59	247
B, 274	GM944_A08_99R3_032.fsa	297.604	567	3291
B, 275	GM944_A08_99R3_032.fsa	298.631	433	2379
B, 276	GM944_A08_99R3_032.fsa	299.829	753	4379
B, 277	GM944_A08_99R3_032.fsa	300.841	475	2734
B, 278	GM944_A08_99R3_032.fsa	301.937	152	725
B, 279	GM944_A08_99R3_032.fsa	302.951	143	767
B, 280	GM944_A08_99R3_032.fsa	304.052	832	5143
B, 281	GM944_A08_99R3_032.fsa	304.986	191	1165
B, 282	GM944_A08_99R3_032.fsa	305.922	225	1309
B, 283	GM944_A08_99R3_032.fsa	306.86	39	164
B, 284	GM944_A08_99R3_032.fsa	307.799	723	4582
B, 285	GM944_A08_99R3_032.fsa	308.912	48	179
B, 286	GM944_A08_99R3_032.fsa	309.942	290	1822
B, 287	GM944_A08_99R3_032.fsa	310.975	342	2176
B, 288	GM944_A08_99R3_032.fsa	312.096	121	692
B, 289	GM944_A08_99R3_032.fsa	313.22	63	333
B, 290	GM944_A08_99R3_032.fsa	314.179	175	1155
B, 291	GM944_A08_99R3_032.fsa	315.073	37	193
B, 292	GM944_A08_99R3_032.fsa	316.236	73	336
B, 293	GM944_A08_99R3_032.fsa	317.221	128	697
B, 294	GM944_A08_99R3_032.fsa	318.206	273	1787
B, 295	GM944_A08_99R3_032.fsa	319.192	40	190
B, 296	GM944_A08_99R3_032.fsa	320.262	467	3053
B, 297	GM944_A08_99R3_032.fsa	321.219	140	911
B, 298	GM944_A08_99R3_032.fsa	322.089	296	1882
B, 299	GM944_A08_99R3_032.fsa	323.304	46	206
B, 300	GM944_A08_99R3_032.fsa	324.344	47	181
B, 301	GM944_A08_99R3_032.fsa	325.382	1279	8745
B, 302	GM944_A08_99R3_032.fsa	326.419	659	4650
B, 303	GM944_A08_99R3_032.fsa	327.367	183	1131
B, 304	GM944_A08_99R3_032.fsa	329.089	1120	7710
B, 305	GM944_A08_99R3_032.fsa	330.291	22	101
B, 306	GM944_A08_99R3_032.fsa	331.234	32	144
B, 307	GM944_A08_99R3_032.fsa	332.347	106	624
B, 308	GM944_A08_99R3_032.fsa	333.373	1058	7574
B, 309	GM944_A08_99R3_032.fsa	334.396	216	1481
B, 310	GM944_A08_99R3_032.fsa	335.334	19	77
B, 311	GM944_A08_99R3_032.fsa	336.355	135	826
B, 312	GM944_A08_99R3_032.fsa	337.204	21	75
B, 313	GM944_A08_99R3_032.fsa	338.222	87	512
B, 314	GM944_A08_99R3_032.fsa	339.323	27	122
B, 315	GM944_A08_99R3_032.fsa	340.086	75	530
B, 316	GM944_A08_99R3_032.fsa	341.208	63	397
B, 317	GM944_A08_99R3_032.fsa	342.243	69	433
B, 318	GM944_A08_99R3_032.fsa	343.279	34	157
B, 319	GM944_A08_99R3_032.fsa	344.4	439	3161
B, 320	GM944_A08_99R3_032.fsa	345.263	150	1099
B, 321	GM944_A08_99R3_032.fsa	346.125	65	402
B, 322	GM944_A08_99R3_032.fsa	347.16	26	123
B, 323	GM944_A08_99R3_032.fsa	348.367	194	1172
B, 324	GM944_A08_99R3_032.fsa	349.316	162	890
B, 325	GM944_A08_99R3_032.fsa	350.436	86	468
B, 326	GM944_A08_99R3_032.fsa	351.298	112	624
B, 327	GM944_A08_99R3_032.fsa	352.333	415	2620
B, 328	GM944_A08_99R3_032.fsa	353.367	219	1293
B, 329	GM944_A08_99R3_032.fsa	354.487	176	973
B, 330	GM944_A08_99R3_032.fsa	355.435	53	262
B, 331	GM944_A08_99R3_032.fsa	356.641	69	326
B, 332	GM944_A08_99R3_032.fsa	357.675	1004	7361
B, 333	GM944_A08_99R3_032.fsa	358.794	79	504
B, 334	GM944_A08_99R3_032.fsa	359.742	51	297
B, 335	GM944_A08_99R3_032.fsa	360.854	65	365
B, 336	GM944_A08_99R3_032.fsa	361.878	66	365
B, 337	GM944_A08_99R3_032.fsa	362.818	682	5195
B, 338	GM944_A08_99R3_032.fsa	363.757	163	1249
B, 339	GM944_A08_99R3_032.fsa	364.697	81	446
B, 340	GM944_A08_99R3_032.fsa	365.637	32	91
B, 341	GM944_A08_99R3_032.fsa	366.491	49	321
B, 342	GM944_A08_99R3_032.fsa	367.516	110	660
B, 343	GM944_A08_99R3_032.fsa	368.542	7	25
B, 344	GM944_A08_99R3_032.fsa	369.482	159	925
B, 345	GM944_A08_99R3_032.fsa	370.507	81	364
B, 346	GM944_A08_99R3_032.fsa	371.704	549	4048
B, 347	GM944_A08_99R3_032.fsa	372.559	174	1036
B, 348	GM944_A08_99R3_032.fsa	373.5	156	975
B, 349	GM944_A08_99R3_032.fsa	374.355	80	428
B, 350	GM944_A08_99R3_032.fsa	375.466	398	2557
B, 351	GM944_A08_99R3_032.fsa	376.578	21	87
B, 352	GM944_A08_99R3_032.fsa	377.604	121	719
B, 353	GM944_A08_99R3_032.fsa	378.717	88	496
B, 354	GM944_A08_99R3_032.fsa	379.572	78	443
B, 355	GM944_A08_99R3_032.fsa	380.779	30	105
B, 356	GM944_A08_99R3_032.fsa	381.644	146	841
B, 357	GM944_A08_99R3_032.fsa	382.769	514	3822
B, 358	GM944_A08_99R3_032.fsa	383.72	194	1238
B, 359	GM944_A08_99R3_032.fsa	384.759	243	1494
B, 360	GM944_A08_99R3_032.fsa	385.711	54	191
B, 361	GM944_A08_99R3_032.fsa	386.663	34	145
B, 362	GM944_A08_99R3_032.fsa	387.788	273	1864
B, 363	GM944_A08_99R3_032.fsa	388.74	76	475
B, 364	GM944_A08_99R3_032.fsa	389.779	18	41
B, 365	GM944_A08_99R3_032.fsa	390.818	209	1477
B, 366	GM944_A08_99R3_032.fsa	391.857	463	3603
B, 367	GM944_A08_99R3_032.fsa	392.897	31	118
B, 368	GM944_A08_99R3_032.fsa	394.022	651	5190
B, 369	GM944_A08_99R3_032.fsa	395.062	276	2211
B, 370	GM944_A08_99R3_032.fsa	396.014	35	134
B, 371	GM944_A08_99R3_032.fsa	396.708	9	24
B, 372	GM944_A08_99R3_032.fsa	397.054	10	27
B, 373	GM944_A08_99R3_032.fsa	398.873	293	2230
B, 374	GM944_A08_99R3_032.fsa	400	75	403
B, 375	GM944_A08_99R3_032.fsa	401.018	90	497
B, 376	GM944_A08_99R3_032.fsa	402.039	109	566
B, 377	GM944_A08_99R3_032.fsa	403.061	79	377
B, 378	GM944_A08_99R3_032.fsa	404.085	257	1423
B, 379	GM944_A08_99R3_032.fsa	405.026	75	358
B, 380	GM944_A08_99R3_032.fsa	406.053	76	319
B, 381	GM944_A08_99R3_032.fsa	406.911	559	3791
B, 382	GM944_A08_99R3_032.fsa	408.029	89	394
B, 383	GM944_A08_99R3_032.fsa	408.976	441	3043
B, 384	GM944_A08_99R3_032.fsa	409.925	9	14
B, 385	GM944_A08_99R3_032.fsa	410.79	320	2081
B, 386	GM944_A08_99R3_032.fsa	412.87	32	121
B, 387	GM944_A08_99R3_032.fsa	413.913	343	2338
B, 388	GM944_A08_99R3_032.fsa	415.073	82	383
B, 389	GM944_A08_99R3_032.fsa	416.057	314	2192
B, 390	GM944_A08_99R3_032.fsa	417.22	82	410
B, 391	GM944_A08_99R3_032.fsa	418.206	256	1911
B, 392	GM944_A08_99R3_032.fsa	419.282	148	1078
B, 393	GM944_A08_99R3_032.fsa	420.174	607	4923
B, 394	GM944_A08_99R3_032.fsa	422.09	1217	9863
B, 395	GM944_A08_99R3_032.fsa	423.047	10	20
B, 396	GM944_A08_99R3_032.fsa	424.091	277	1798
B, 397	GM944_A08_99R3_032.fsa	426.088	686	6394
B, 398	GM944_A08_99R3_032.fsa	427.043	56	294
B, 399	GM944_A08_99R3_032.fsa	428.17	144	950
B, 400	GM944_A08_99R3_032.fsa	429.296	59	396
B, 401	GM944_A08_99R3_032.fsa	430.248	218	1674
B, 402	GM944_A08_99R3_032.fsa	431.2	98	584
B, 403	GM944_A08_99R3_032.fsa	432.325	46	208
B, 404	GM944_A08_99R3_032.fsa	433.361	168	1192
B, 405	GM944_A08_99R3_032.fsa	434.398	196	1453
B, 406	GM944_A08_99R3_032.fsa	435.347	206	1910
B, 407	GM944_A08_99R3_032.fsa	436.296	57	309
B, 408	GM944_A08_99R3_032.fsa	437.244	38	195
B, 409	GM944_A08_99R3_032.fsa	438.278	41	179
B, 410	GM944_A08_99R3_032.fsa	438.967	63	294
B, 411	GM944_A08_99R3_032.fsa	440	45	219
B, 412	GM944_A08_99R3_032.fsa	441.06	165	1290
B, 413	GM944_A08_99R3_032.fsa	441.944	16	50
B, 414	GM944_A08_99R3_032.fsa	443.005	25	112
B, 415	GM944_A08_99R3_032.fsa	444.245	54	280
B, 416	GM944_A08_99R3_032.fsa	445.219	20	81
B, 417	GM944_A08_99R3_032.fsa	446.194	386	2880
B, 418	GM944_A08_99R3_032.fsa	447.17	97	477
B, 419	GM944_A08_99R3_032.fsa	448.413	269	1901
B, 420	GM944_A08_99R3_032.fsa	449.478	250	1776
B, 421	GM944_A08_99R3_032.fsa	450.367	60	283
B, 422	GM944_A08_99R3_032.fsa	451.524	122	801
B, 423	GM944_A08_99R3_032.fsa	452.414	557	4566
B, 424	GM944_A08_99R3_032.fsa	453.393	24	74
B, 425	GM944_A08_99R3_032.fsa	454.641	234	1602
B, 426	GM944_A08_99R3_032.fsa	455.622	31	114
B, 427	GM944_A08_99R3_032.fsa	456.782	126	875
B, 428	GM944_A08_99R3_032.fsa	457.765	158	1166
B, 429	GM944_A08_99R3_032.fsa	458.748	229	1768
B, 430	GM944_A08_99R3_032.fsa	460.53	121	746
B, 431	GM944_A08_99R3_032.fsa	461.502	86	425
B, 432	GM944_A08_99R3_032.fsa	462.651	178	1252
B, 433	GM944_A08_99R3_032.fsa	463.713	580	4810
B, 434	GM944_A08_99R3_032.fsa	464.687	13	27
B, 435	GM944_A08_99R3_032.fsa	465.839	269	2112
B, 436	GM944_A08_99R3_032.fsa	466.903	103	741
B, 437	GM944_A08_99R3_032.fsa	468.855	1359	12451
B, 438	GM944_A08_99R3_032.fsa	469.833	268	2064
B, 439	GM944_A08_99R3_032.fsa	471.789	551	5412
B, 440	GM944_A08_99R3_032.fsa	472.769	487	4327
B, 441	GM944_A08_99R3_032.fsa	474.373	3	5
B, 442	GM944_A08_99R3_032.fsa	474.908	8	17
B, 443	GM944_A08_99R3_032.fsa	475.889	30	155
B, 444	GM944_A08_99R3_032.fsa	476.96	176	1583
B, 445	GM944_A08_99R3_032.fsa	478.032	68	481
B, 446	GM944_A08_99R3_032.fsa	478.926	103	748
B, 447	GM944_A08_99R3_032.fsa	480.904	757	7607
B, 448	GM944_A08_99R3_032.fsa	481.808	320	2531
B, 449	GM944_A08_99R3_032.fsa	482.895	30	134
B, 450	GM944_A08_99R3_032.fsa	484.073	4	8
B, 451	GM944_A08_99R3_032.fsa	485.163	272	2041
B, 452	GM944_A08_99R3_032.fsa	486.071	3	4
B, 453	GM944_A08_99R3_032.fsa	486.981	430	3555
B, 454	GM944_A08_99R3_032.fsa	487.983	387	3145
B, 455	GM944_A08_99R3_032.fsa	489.168	85	372
B, 456	GM944_A08_99R3_032.fsa	490.355	251	1985
B, 457	GM944_A08_99R3_032.fsa	491.178	70	407
B, 458	GM944_A08_99R3_032.fsa	492.184	164	948
B, 459	GM944_A08_99R3_032.fsa	495.302	258	2306
B, 460	GM944_A08_99R3_032.fsa	496.222	49	231
B, 461	GM944_A08_99R3_032.fsa	497.142	9	28
B, 462	GM944_A08_99R3_032.fsa	498.431	164	1503
B, 463	GM944_A08_99R3_032.fsa	501.382	603	6081
B, 464	GM944_A08_99R3_032.fsa	502.397	879	9395
B, 465	GM944_A08_99R3_032.fsa	504.429	28	88
B, 466	GM944_A08_99R3_032.fsa	507.393	280	3527
B, 467	GM944_A08_99R3_032.fsa	509.342	1	2
B, 468	GM944_A08_99R3_032.fsa	510.458	167	1382
B, 469	GM944_A08_99R3_032.fsa	511.482	36	186
B, 470	GM944_A08_99R3_032.fsa	513.533	422	4091
B, 471	GM944_A08_99R3_032.fsa	514.562	273	2813
B, 472	GM944_A08_99R3_032.fsa	516.529	20	81
B, 473	GM944_A08_99R3_032.fsa	517.748	181	1624
B, 474	GM944_A08_99R3_032.fsa	518.592	206	1777
B, 475	GM944_A08_99R3_032.fsa	520.93	335	2540
B, 476	GM944_A08_99R3_032.fsa	522.792	284	3039
B, 477	GM944_A08_99R3_032.fsa	523.444	317	3650
B, 478	GM944_A08_99R3_032.fsa	524.936	64	261
B, 479	GM944_A08_99R3_032.fsa	526.521	301	2257
B, 480	GM944_A08_99R3_032.fsa	528.575	146	1003
B, 481	GM944_A08_99R3_032.fsa	529.789	492	5101
B, 482	GM944_A08_99R3_032.fsa	530.537	561	5835
B, 483	GM944_A08_99R3_032.fsa	532.127	67	477
B, 484	GM944_A08_99R3_032.fsa	533.063	6	9
B, 485	GM944_A08_99R3_032.fsa	534.092	7	20
B, 486	GM944_A08_99R3_032.fsa	534.748	11	25
B, 487	GM944_A08_99R3_032.fsa	535.966	6	6
B, 488	GM944_A08_99R3_032.fsa	539.155	32417	250503
B, 489	GM944_A08_99R3_032.fsa	540.283	31442	347367
Y, 1	GM944_A08_99R3_032.fsa	539.343	8879	42991
O, 1	GM944_A08_99R3_032.fsa	20	2214	23016
O, 2	GM944_A08_99R3_032.fsa	40	2086	15178
O, 3	GM944_A08_99R3_032.fsa	60	3910	21908
O, 4	GM944_A08_99R3_032.fsa	80	2614	14364
O, 5	GM944_A08_99R3_032.fsa	100	4139	21350
O, 6	GM944_A08_99R3_032.fsa	114	4763	24332
O, 7	GM944_A08_99R3_032.fsa	120	3790	19555
O, 8	GM944_A08_99R3_032.fsa	140	3210	16023
O, 9	GM944_A08_99R3_032.fsa	160	3574	18432
O, 10	GM944_A08_99R3_032.fsa	180	4492	22728
O, 11	GM944_A08_99R3_032.fsa	200	3622	18761
O, 12	GM944_A08_99R3_032.fsa	214	3634	19431
O, 13	GM944_A08_99R3_032.fsa	220	2816	15993
O, 14	GM944_A08_99R3_032.fsa	240	4317	25070
O, 15	GM944_A08_99R3_032.fsa	250	2027	12132
O, 16	GM944_A08_99R3_032.fsa	260	3230	19244
O, 17	GM944_A08_99R3_032.fsa	280	3491	22092
O, 18	GM944_A08_99R3_032.fsa	300	3546	23637
O, 19	GM944_A08_99R3_032.fsa	314	2338	15773
O, 20	GM944_A08_99R3_032.fsa	320	2552	17820
O, 21	GM944_A08_99R3_032.fsa	340	3255	23881
O, 22	GM944_A08_99R3_032.fsa	360	2657	20281
O, 23	GM944_A08_99R3_032.fsa	380	1909	15086
O, 24	GM944_A08_99R3_032.fsa	400	2621	21593
O, 25	GM944_A08_99R3_032.fsa	414	2482	20588
O, 26	GM944_A08_99R3_032.fsa	420	2301	20005
O, 27	GM944_A08_99R3_032.fsa	440	2808	24768
O, 28	GM944_A08_99R3_032.fsa	460	3053	27476
O, 29	GM944_A08_99R3_032.fsa	480	2891	26649
O, 30	GM944_A08_99R3_032.fsa	500	1281	12362
O, 31	GM944_A08_99R3_032.fsa	514	1453	13703
O, 32	GM944_A08_99R3_032.fsa	520	3138	30396
O, 33	GM944_A08_99R3_032.fsa	540	2265	21755
O, 34	GM944_A08_99R3_032.fsa	560	1619	16396
O, 35	GM944_A08_99R3_032.fsa	580	2476	25445
O, 36	GM944_A08_99R3_032.fsa	600	1602	16866

## Sheet: 99R4
Dye/Sample Peak	Sample File Name	Size	Height	Area in Point
B, 1	GM944_A09_99R4_040.fsa	1.25	74	433
B, 2	GM944_A09_99R4_040.fsa	2.2222	23	129
B, 3	GM944_A09_99R4_040.fsa	3.1944	72	452
B, 4	GM944_A09_99R4_040.fsa	4.8611	19	102
B, 5	GM944_A09_99R4_040.fsa	6.5278	23	93
B, 6	GM944_A09_99R4_040.fsa	8.3333	12	34
B, 7	GM944_A09_99R4_040.fsa	10.8333	16	62
B, 8	GM944_A09_99R4_040.fsa	11.6667	37	141
B, 9	GM944_A09_99R4_040.fsa	13.1944	80	415
B, 10	GM944_A09_99R4_040.fsa	14.8611	29	183
B, 11	GM944_A09_99R4_040.fsa	16.9444	24	135
B, 12	GM944_A09_99R4_040.fsa	18.4722	66	344
B, 13	GM944_A09_99R4_040.fsa	20.314	589	3632
B, 14	GM944_A09_99R4_040.fsa	22.0207	342	2274
B, 15	GM944_A09_99R4_040.fsa	23.2406	362	2123
B, 16	GM944_A09_99R4_040.fsa	24.443	52	402
B, 17	GM944_A09_99R4_040.fsa	26.9417	176	822
B, 18	GM944_A09_99R4_040.fsa	28.519	169	804
B, 19	GM944_A09_99R4_040.fsa	30.2053	82	391
B, 20	GM944_A09_99R4_040.fsa	31.5841	296	1585
B, 21	GM944_A09_99R4_040.fsa	32.805	189	985
B, 22	GM944_A09_99R4_040.fsa	33.8745	10	25
B, 23	GM944_A09_99R4_040.fsa	34.7986	43	170
B, 24	GM944_A09_99R4_040.fsa	36.1	143	768
B, 25	GM944_A09_99R4_040.fsa	37.1257	85	449
B, 26	GM944_A09_99R4_040.fsa	38.8881	85	427
B, 27	GM944_A09_99R4_040.fsa	40.5793	167	871
B, 28	GM944_A09_99R4_040.fsa	41.3855	34	177
B, 29	GM944_A09_99R4_040.fsa	42.4137	22	60
B, 30	GM944_A09_99R4_040.fsa	43.8828	133	773
B, 31	GM944_A09_99R4_040.fsa	45.1115	479	3717
B, 32	GM944_A09_99R4_040.fsa	47.4213	306	2526
B, 33	GM944_A09_99R4_040.fsa	48.8284	4	5
B, 34	GM944_A09_99R4_040.fsa	49.579	12	25
B, 35	GM944_A09_99R4_040.fsa	50.643	209	899
B, 36	GM944_A09_99R4_040.fsa	51.382	454	1965
B, 37	GM944_A09_99R4_040.fsa	53.261	1482	9859
B, 38	GM944_A09_99R4_040.fsa	54.4969	151	648
B, 39	GM944_A09_99R4_040.fsa	55.7199	470	2086
B, 40	GM944_A09_99R4_040.fsa	56.9302	610	3278
B, 41	GM944_A09_99R4_040.fsa	57.8298	314	1579
B, 42	GM944_A09_99R4_040.fsa	58.9199	1506	7621
B, 43	GM944_A09_99R4_040.fsa	60.6157	160	709
B, 44	GM944_A09_99R4_040.fsa	61.9462	533	2447
B, 45	GM944_A09_99R4_040.fsa	63.2722	124	507
B, 46	GM944_A09_99R4_040.fsa	64.492	448	2090
B, 47	GM944_A09_99R4_040.fsa	66.0112	20	52
B, 48	GM944_A09_99R4_040.fsa	67.0207	125	627
B, 49	GM944_A09_99R4_040.fsa	68.0275	38	156
B, 50	GM944_A09_99R4_040.fsa	69.1318	56	234
B, 51	GM944_A09_99R4_040.fsa	69.8329	44	203
B, 52	GM944_A09_99R4_040.fsa	70.7324	162	730
B, 53	GM944_A09_99R4_040.fsa	71.8288	555	2538
B, 54	GM944_A09_99R4_040.fsa	73.2197	68	320
B, 55	GM944_A09_99R4_040.fsa	74.1111	260	1285
B, 56	GM944_A09_99R4_040.fsa	75.1977	243	1103
B, 57	GM944_A09_99R4_040.fsa	76.0844	21	56
B, 58	GM944_A09_99R4_040.fsa	77.0672	34	91
B, 59	GM944_A09_99R4_040.fsa	78.1452	86	329
B, 60	GM944_A09_99R4_040.fsa	79.2202	188	858
B, 61	GM944_A09_99R4_040.fsa	80.2912	213	1031
B, 62	GM944_A09_99R4_040.fsa	81.6487	118	482
B, 63	GM944_A09_99R4_040.fsa	82.7133	72	311
B, 64	GM944_A09_99R4_040.fsa	83.8729	72	308
B, 65	GM944_A09_99R4_040.fsa	84.9342	232	912
B, 66	GM944_A09_99R4_040.fsa	85.9938	630	2777
B, 67	GM944_A09_99R4_040.fsa	86.9557	115	399
B, 68	GM944_A09_99R4_040.fsa	87.8202	144	511
B, 69	GM944_A09_99R4_040.fsa	88.9713	679	3149
B, 70	GM944_A09_99R4_040.fsa	90.1204	834	3858
B, 71	GM944_A09_99R4_040.fsa	90.981	514	2334
B, 72	GM944_A09_99R4_040.fsa	92.2222	82	311
B, 73	GM944_A09_99R4_040.fsa	93.0802	611	2807
B, 74	GM944_A09_99R4_040.fsa	94.4126	91	391
B, 75	GM944_A09_99R4_040.fsa	95.4578	142	660
B, 76	GM944_A09_99R4_040.fsa	96.6909	63	261
B, 77	GM944_A09_99R4_040.fsa	97.7327	830	3776
B, 78	GM944_A09_99R4_040.fsa	98.6783	1022	4744
B, 79	GM944_A09_99R4_040.fsa	99.3395	69	306
B, 80	GM944_A09_99R4_040.fsa	100.096	874	4022
B, 81	GM944_A09_99R4_040.fsa	101.248	572	2517
B, 82	GM944_A09_99R4_040.fsa	102.301	186	700
B, 83	GM944_A09_99R4_040.fsa	103.638	43	167
B, 84	GM944_A09_99R4_040.fsa	104.686	148	653
B, 85	GM944_A09_99R4_040.fsa	105.636	101	463
B, 86	GM944_A09_99R4_040.fsa	106.584	290	1350
B, 87	GM944_A09_99R4_040.fsa	107.813	94	436
B, 88	GM944_A09_99R4_040.fsa	108.567	183	791
B, 89	GM944_A09_99R4_040.fsa	109.697	552	2486
B, 90	GM944_A09_99R4_040.fsa	110.73	630	2838
B, 91	GM944_A09_99R4_040.fsa	111.854	382	1744
B, 92	GM944_A09_99R4_040.fsa	113.162	662	3773
B, 93	GM944_A09_99R4_040.fsa	114.641	408	1859
B, 94	GM944_A09_99R4_040.fsa	115.645	85	330
B, 95	GM944_A09_99R4_040.fsa	116.739	144	602
B, 96	GM944_A09_99R4_040.fsa	117.556	102	386
B, 97	GM944_A09_99R4_040.fsa	118.554	279	1251
B, 98	GM944_A09_99R4_040.fsa	119.458	55	219
B, 99	GM944_A09_99R4_040.fsa	120.627	193	856
B, 100	GM944_A09_99R4_040.fsa	121.703	1124	5528
B, 101	GM944_A09_99R4_040.fsa	122.869	138	656
B, 102	GM944_A09_99R4_040.fsa	124.034	77	317
B, 103	GM944_A09_99R4_040.fsa	125.021	598	2789
B, 104	GM944_A09_99R4_040.fsa	126.186	57	209
B, 105	GM944_A09_99R4_040.fsa	126.993	1921	8773
B, 106	GM944_A09_99R4_040.fsa	128.159	353	1378
B, 107	GM944_A09_99R4_040.fsa	129.146	996	4650
B, 108	GM944_A09_99R4_040.fsa	129.953	147	637
B, 109	GM944_A09_99R4_040.fsa	130.76	1892	8961
B, 110	GM944_A09_99R4_040.fsa	131.746	46	165
B, 111	GM944_A09_99R4_040.fsa	132.733	305	1335
B, 112	GM944_A09_99R4_040.fsa	133.72	86	313
B, 113	GM944_A09_99R4_040.fsa	134.707	269	1187
B, 114	GM944_A09_99R4_040.fsa	135.693	67	249
B, 115	GM944_A09_99R4_040.fsa	136.68	257	1084
B, 116	GM944_A09_99R4_040.fsa	137.667	180	676
B, 117	GM944_A09_99R4_040.fsa	138.744	617	2566
B, 118	GM944_A09_99R4_040.fsa	139.641	269	1085
B, 119	GM944_A09_99R4_040.fsa	140.55	251	1025
B, 120	GM944_A09_99R4_040.fsa	141.56	793	3540
B, 121	GM944_A09_99R4_040.fsa	142.385	148	570
B, 122	GM944_A09_99R4_040.fsa	143.486	604	2674
B, 123	GM944_A09_99R4_040.fsa	144.22	52	165
B, 124	GM944_A09_99R4_040.fsa	145.413	1066	4973
B, 125	GM944_A09_99R4_040.fsa	146.514	620	2819
B, 126	GM944_A09_99R4_040.fsa	147.707	197	751
B, 127	GM944_A09_99R4_040.fsa	148.807	619	2772
B, 128	GM944_A09_99R4_040.fsa	149.725	100	381
B, 129	GM944_A09_99R4_040.fsa	150.734	1079	4893
B, 130	GM944_A09_99R4_040.fsa	151.56	69	260
B, 131	GM944_A09_99R4_040.fsa	152.569	741	3255
B, 132	GM944_A09_99R4_040.fsa	153.761	64	239
B, 133	GM944_A09_99R4_040.fsa	154.679	143	579
B, 134	GM944_A09_99R4_040.fsa	155.78	867	3868
B, 135	GM944_A09_99R4_040.fsa	156.881	204	949
B, 136	GM944_A09_99R4_040.fsa	157.798	1039	4915
B, 137	GM944_A09_99R4_040.fsa	158.899	1046	4991
B, 138	GM944_A09_99R4_040.fsa	160.09	241	1006
B, 139	GM944_A09_99R4_040.fsa	161.173	132	574
B, 140	GM944_A09_99R4_040.fsa	162.346	145	665
B, 141	GM944_A09_99R4_040.fsa	163.247	149	654
B, 142	GM944_A09_99R4_040.fsa	164.238	244	1105
B, 143	GM944_A09_99R4_040.fsa	165.318	75	364
B, 144	GM944_A09_99R4_040.fsa	166.038	549	2727
B, 145	GM944_A09_99R4_040.fsa	167.206	331	1489
B, 146	GM944_A09_99R4_040.fsa	168.464	72	335
B, 147	GM944_A09_99R4_040.fsa	169.541	148	627
B, 148	GM944_A09_99R4_040.fsa	170.707	102	388
B, 149	GM944_A09_99R4_040.fsa	171.692	272	1128
B, 150	GM944_A09_99R4_040.fsa	172.677	842	3995
B, 151	GM944_A09_99R4_040.fsa	173.572	335	1668
B, 152	GM944_A09_99R4_040.fsa	174.467	690	3302
B, 153	GM944_A09_99R4_040.fsa	175.45	401	1860
B, 154	GM944_A09_99R4_040.fsa	176.611	497	2202
B, 155	GM944_A09_99R4_040.fsa	177.415	133	629
B, 156	GM944_A09_99R4_040.fsa	178.396	1264	5951
B, 157	GM944_A09_99R4_040.fsa	179.376	53	207
B, 158	GM944_A09_99R4_040.fsa	180.359	867	4034
B, 159	GM944_A09_99R4_040.fsa	181.346	178	795
B, 160	GM944_A09_99R4_040.fsa	182.243	229	1038
B, 161	GM944_A09_99R4_040.fsa	183.228	32	112
B, 162	GM944_A09_99R4_040.fsa	184.124	321	1512
B, 163	GM944_A09_99R4_040.fsa	185.199	63	222
B, 164	GM944_A09_99R4_040.fsa	186.272	1424	6730
B, 165	GM944_A09_99R4_040.fsa	187.346	418	1916
B, 166	GM944_A09_99R4_040.fsa	188.329	331	1534
B, 167	GM944_A09_99R4_040.fsa	189.133	27	113
B, 168	GM944_A09_99R4_040.fsa	190.205	1656	7990
B, 169	GM944_A09_99R4_040.fsa	191.365	158	742
B, 170	GM944_A09_99R4_040.fsa	192.435	240	1192
B, 171	GM944_A09_99R4_040.fsa	193.594	119	551
B, 172	GM944_A09_99R4_040.fsa	194.574	124	536
B, 173	GM944_A09_99R4_040.fsa	195.643	611	2873
B, 174	GM944_A09_99R4_040.fsa	196.711	185	881
B, 175	GM944_A09_99R4_040.fsa	197.511	1497	7192
B, 176	GM944_A09_99R4_040.fsa	198.578	1422	6669
B, 177	GM944_A09_99R4_040.fsa	199.733	602	2768
B, 178	GM944_A09_99R4_040.fsa	200.878	522	2423
B, 179	GM944_A09_99R4_040.fsa	201.932	185	810
B, 180	GM944_A09_99R4_040.fsa	202.899	273	1169
B, 181	GM944_A09_99R4_040.fsa	203.866	66	235
B, 182	GM944_A09_99R4_040.fsa	204.745	454	2232
B, 183	GM944_A09_99R4_040.fsa	205.889	302	1355
B, 184	GM944_A09_99R4_040.fsa	206.769	546	2607
B, 185	GM944_A09_99R4_040.fsa	207.826	483	2360
B, 186	GM944_A09_99R4_040.fsa	208.795	637	3162
B, 187	GM944_A09_99R4_040.fsa	209.853	58	239
B, 188	GM944_A09_99R4_040.fsa	210.999	153	637
B, 189	GM944_A09_99R4_040.fsa	212.058	421	1936
B, 190	GM944_A09_99R4_040.fsa	212.94	202	822
B, 191	GM944_A09_99R4_040.fsa	213.823	210	847
B, 192	GM944_A09_99R4_040.fsa	214.896	1146	5535
B, 193	GM944_A09_99R4_040.fsa	215.971	238	944
B, 194	GM944_A09_99R4_040.fsa	217.136	959	4660
B, 195	GM944_A09_99R4_040.fsa	218.21	227	989
B, 196	GM944_A09_99R4_040.fsa	219.195	303	1388
B, 197	GM944_A09_99R4_040.fsa	220.088	49	189
B, 198	GM944_A09_99R4_040.fsa	221.049	505	2528
B, 199	GM944_A09_99R4_040.fsa	222.097	83	338
B, 200	GM944_A09_99R4_040.fsa	223.32	719	3732
B, 201	GM944_A09_99R4_040.fsa	224.28	163	772
B, 202	GM944_A09_99R4_040.fsa	225.152	248	1294
B, 203	GM944_A09_99R4_040.fsa	226.111	55	210
B, 204	GM944_A09_99R4_040.fsa	227.069	128	654
B, 205	GM944_A09_99R4_040.fsa	228.026	276	1381
B, 206	GM944_A09_99R4_040.fsa	229.071	154	747
B, 207	GM944_A09_99R4_040.fsa	230.201	74	265
B, 208	GM944_A09_99R4_040.fsa	231.157	527	2646
B, 209	GM944_A09_99R4_040.fsa	232.2	237	1012
B, 210	GM944_A09_99R4_040.fsa	233.328	1188	6226
B, 211	GM944_A09_99R4_040.fsa	234.37	719	3630
B, 212	GM944_A09_99R4_040.fsa	235.497	159	733
B, 213	GM944_A09_99R4_040.fsa	236.451	210	981
B, 214	GM944_A09_99R4_040.fsa	237.49	225	939
B, 215	GM944_A09_99R4_040.fsa	238.442	729	3548
B, 216	GM944_A09_99R4_040.fsa	239.481	365	1766
B, 217	GM944_A09_99R4_040.fsa	240.356	342	1668
B, 218	GM944_A09_99R4_040.fsa	241.423	367	1904
B, 219	GM944_A09_99R4_040.fsa	242.311	819	4391
B, 220	GM944_A09_99R4_040.fsa	243.198	271	1228
B, 221	GM944_A09_99R4_040.fsa	244.262	80	350
B, 222	GM944_A09_99R4_040.fsa	245.236	231	1047
B, 223	GM944_A09_99R4_040.fsa	246.297	132	638
B, 224	GM944_A09_99R4_040.fsa	247.356	189	960
B, 225	GM944_A09_99R4_040.fsa	248.327	259	1390
B, 226	GM944_A09_99R4_040.fsa	249.384	228	1167
B, 227	GM944_A09_99R4_040.fsa	250.516	206	958
B, 228	GM944_A09_99R4_040.fsa	251.461	88	343
B, 229	GM944_A09_99R4_040.fsa	252.405	177	869
B, 230	GM944_A09_99R4_040.fsa	253.519	361	1859
B, 231	GM944_A09_99R4_040.fsa	254.546	813	4416
B, 232	GM944_A09_99R4_040.fsa	255.743	15	39
B, 233	GM944_A09_99R4_040.fsa	256.596	634	3437
B, 234	GM944_A09_99R4_040.fsa	257.619	98	428
B, 235	GM944_A09_99R4_040.fsa	258.725	888	5126
B, 236	GM944_A09_99R4_040.fsa	259.66	215	1110
B, 237	GM944_A09_99R4_040.fsa	260.519	48	214
B, 238	GM944_A09_99R4_040.fsa	261.643	479	2691
B, 239	GM944_A09_99R4_040.fsa	262.509	73	325
B, 240	GM944_A09_99R4_040.fsa	263.46	38	155
B, 241	GM944_A09_99R4_040.fsa	264.585	424	2330
B, 242	GM944_A09_99R4_040.fsa	265.537	896	5172
B, 243	GM944_A09_99R4_040.fsa	266.489	103	451
B, 244	GM944_A09_99R4_040.fsa	267.441	113	553
B, 245	GM944_A09_99R4_040.fsa	268.393	161	864
B, 246	GM944_A09_99R4_040.fsa	269.345	68	338
B, 247	GM944_A09_99R4_040.fsa	270.384	162	788
B, 248	GM944_A09_99R4_040.fsa	271.423	105	534
B, 249	GM944_A09_99R4_040.fsa	272.549	114	580
B, 250	GM944_A09_99R4_040.fsa	273.675	123	652
B, 251	GM944_A09_99R4_040.fsa	274.714	124	567
B, 252	GM944_A09_99R4_040.fsa	275.754	89	322
B, 253	GM944_A09_99R4_040.fsa	276.707	635	3413
B, 254	GM944_A09_99R4_040.fsa	277.66	183	916
B, 255	GM944_A09_99R4_040.fsa	278.527	811	4593
B, 256	GM944_A09_99R4_040.fsa	279.567	419	2134
B, 257	GM944_A09_99R4_040.fsa	280.428	861	4843
B, 258	GM944_A09_99R4_040.fsa	281.541	549	2800
B, 259	GM944_A09_99R4_040.fsa	282.739	238	1229
B, 260	GM944_A09_99R4_040.fsa	283.766	144	828
B, 261	GM944_A09_99R4_040.fsa	284.707	836	5041
B, 262	GM944_A09_99R4_040.fsa	285.905	138	721
B, 263	GM944_A09_99R4_040.fsa	286.931	349	1899
B, 264	GM944_A09_99R4_040.fsa	288.043	53	251
B, 265	GM944_A09_99R4_040.fsa	288.898	743	4569
B, 266	GM944_A09_99R4_040.fsa	290.009	147	805
B, 267	GM944_A09_99R4_040.fsa	290.864	403	2432
B, 268	GM944_A09_99R4_040.fsa	291.803	58	218
B, 269	GM944_A09_99R4_040.fsa	292.829	118	526
B, 270	GM944_A09_99R4_040.fsa	293.768	20	83
B, 271	GM944_A09_99R4_040.fsa	294.537	113	549
B, 272	GM944_A09_99R4_040.fsa	295.647	179	855
B, 273	GM944_A09_99R4_040.fsa	296.672	68	260
B, 274	GM944_A09_99R4_040.fsa	297.525	617	3395
B, 275	GM944_A09_99R4_040.fsa	298.549	438	2422
B, 276	GM944_A09_99R4_040.fsa	299.744	749	4404
B, 277	GM944_A09_99R4_040.fsa	300.851	483	2695
B, 278	GM944_A09_99R4_040.fsa	301.873	154	710
B, 279	GM944_A09_99R4_040.fsa	302.981	154	757
B, 280	GM944_A09_99R4_040.fsa	304.007	810	5095
B, 281	GM944_A09_99R4_040.fsa	305.034	199	1121
B, 282	GM944_A09_99R4_040.fsa	305.891	217	1314
B, 283	GM944_A09_99R4_040.fsa	307.006	41	245
B, 284	GM944_A09_99R4_040.fsa	307.78	720	4647
B, 285	GM944_A09_99R4_040.fsa	308.812	42	151
B, 286	GM944_A09_99R4_040.fsa	310.019	280	1728
B, 287	GM944_A09_99R4_040.fsa	311.055	356	2161
B, 288	GM944_A09_99R4_040.fsa	312.18	114	625
B, 289	GM944_A09_99R4_040.fsa	313.219	57	376
B, 290	GM944_A09_99R4_040.fsa	314.264	181	1160
B, 291	GM944_A09_99R4_040.fsa	315.058	50	239
B, 292	GM944_A09_99R4_040.fsa	316.381	74	385
B, 293	GM944_A09_99R4_040.fsa	317.263	128	776
B, 294	GM944_A09_99R4_040.fsa	318.146	280	1710
B, 295	GM944_A09_99R4_040.fsa	319.205	35	149
B, 296	GM944_A09_99R4_040.fsa	320.173	480	3132
B, 297	GM944_A09_99R4_040.fsa	321.213	152	999
B, 298	GM944_A09_99R4_040.fsa	322.078	299	1878
B, 299	GM944_A09_99R4_040.fsa	323.202	45	201
B, 300	GM944_A09_99R4_040.fsa	324.238	50	189
B, 301	GM944_A09_99R4_040.fsa	325.359	1281	8637
B, 302	GM944_A09_99R4_040.fsa	326.394	661	4725
B, 303	GM944_A09_99R4_040.fsa	327.255	183	1013
B, 304	GM944_A09_99R4_040.fsa	329.06	1131	7625
B, 305	GM944_A09_99R4_040.fsa	330.005	13	53
B, 306	GM944_A09_99R4_040.fsa	331.206	32	166
B, 307	GM944_A09_99R4_040.fsa	332.234	114	681
B, 308	GM944_A09_99R4_040.fsa	333.347	1063	7629
B, 309	GM944_A09_99R4_040.fsa	334.288	238	1465
B, 310	GM944_A09_99R4_040.fsa	335.313	27	90
B, 311	GM944_A09_99R4_040.fsa	336.252	140	879
B, 312	GM944_A09_99R4_040.fsa	337.276	17	75
B, 313	GM944_A09_99R4_040.fsa	338.298	92	548
B, 314	GM944_A09_99R4_040.fsa	339.235	24	113
B, 315	GM944_A09_99R4_040.fsa	340.173	79	401
B, 316	GM944_A09_99R4_040.fsa	341.122	53	292
B, 317	GM944_A09_99R4_040.fsa	342.157	67	356
B, 318	GM944_A09_99R4_040.fsa	343.279	39	203
B, 319	GM944_A09_99R4_040.fsa	344.314	476	3255
B, 320	GM944_A09_99R4_040.fsa	345.263	173	1160
B, 321	GM944_A09_99R4_040.fsa	346.298	75	429
B, 322	GM944_A09_99R4_040.fsa	347.246	24	87
B, 323	GM944_A09_99R4_040.fsa	348.281	196	1203
B, 324	GM944_A09_99R4_040.fsa	349.316	177	957
B, 325	GM944_A09_99R4_040.fsa	350.264	103	498
B, 326	GM944_A09_99R4_040.fsa	351.212	121	665
B, 327	GM944_A09_99R4_040.fsa	352.246	408	2604
B, 328	GM944_A09_99R4_040.fsa	353.367	215	1238
B, 329	GM944_A09_99R4_040.fsa	354.487	189	1023
B, 330	GM944_A09_99R4_040.fsa	355.435	55	253
B, 331	GM944_A09_99R4_040.fsa	356.555	68	379
B, 332	GM944_A09_99R4_040.fsa	357.675	1024	7475
B, 333	GM944_A09_99R4_040.fsa	358.794	92	630
B, 334	GM944_A09_99R4_040.fsa	359.828	56	244
B, 335	GM944_A09_99R4_040.fsa	360.854	75	371
B, 336	GM944_A09_99R4_040.fsa	361.793	55	293
B, 337	GM944_A09_99R4_040.fsa	362.818	707	5330
B, 338	GM944_A09_99R4_040.fsa	363.843	158	1065
B, 339	GM944_A09_99R4_040.fsa	364.697	88	501
B, 340	GM944_A09_99R4_040.fsa	365.722	22	73
B, 341	GM944_A09_99R4_040.fsa	366.576	51	334
B, 342	GM944_A09_99R4_040.fsa	367.516	105	657
B, 343	GM944_A09_99R4_040.fsa	368.627	15	41
B, 344	GM944_A09_99R4_040.fsa	369.482	175	1013
B, 345	GM944_A09_99R4_040.fsa	370.507	81	376
B, 346	GM944_A09_99R4_040.fsa	371.619	578	3956
B, 347	GM944_A09_99R4_040.fsa	372.474	179	1188
B, 348	GM944_A09_99R4_040.fsa	373.5	168	1041
B, 349	GM944_A09_99R4_040.fsa	374.355	90	439
B, 350	GM944_A09_99R4_040.fsa	375.466	409	2549
B, 351	GM944_A09_99R4_040.fsa	376.407	13	53
B, 352	GM944_A09_99R4_040.fsa	377.69	111	662
B, 353	GM944_A09_99R4_040.fsa	378.546	79	418
B, 354	GM944_A09_99R4_040.fsa	379.658	82	389
B, 355	GM944_A09_99R4_040.fsa	380.779	29	124
B, 356	GM944_A09_99R4_040.fsa	381.817	135	840
B, 357	GM944_A09_99R4_040.fsa	382.769	522	3799
B, 358	GM944_A09_99R4_040.fsa	383.807	187	1230
B, 359	GM944_A09_99R4_040.fsa	384.759	229	1435
B, 360	GM944_A09_99R4_040.fsa	385.884	42	185
B, 361	GM944_A09_99R4_040.fsa	386.663	42	165
B, 362	GM944_A09_99R4_040.fsa	387.788	291	2068
B, 363	GM944_A09_99R4_040.fsa	388.827	101	503
B, 364	GM944_A09_99R4_040.fsa	389.779	25	93
B, 365	GM944_A09_99R4_040.fsa	390.818	205	1453
B, 366	GM944_A09_99R4_040.fsa	391.857	461	3572
B, 367	GM944_A09_99R4_040.fsa	392.983	27	119
B, 368	GM944_A09_99R4_040.fsa	394.022	667	5282
B, 369	GM944_A09_99R4_040.fsa	395.062	266	2115
B, 370	GM944_A09_99R4_040.fsa	395.928	23	124
B, 371	GM944_A09_99R4_040.fsa	396.794	7	17
B, 372	GM944_A09_99R4_040.fsa	397.834	10	40
B, 373	GM944_A09_99R4_040.fsa	398.96	299	2159
B, 374	GM944_A09_99R4_040.fsa	400	64	354
B, 375	GM944_A09_99R4_040.fsa	401.109	98	463
B, 376	GM944_A09_99R4_040.fsa	402.133	107	539
B, 377	GM944_A09_99R4_040.fsa	403.159	105	476
B, 378	GM944_A09_99R4_040.fsa	404.1	270	1589
B, 379	GM944_A09_99R4_040.fsa	405.214	80	364
B, 380	GM944_A09_99R4_040.fsa	405.986	93	417
B, 381	GM944_A09_99R4_040.fsa	407.016	578	3951
B, 382	GM944_A09_99R4_040.fsa	408.047	91	435
B, 383	GM944_A09_99R4_040.fsa	408.993	448	3030
B, 384	GM944_A09_99R4_040.fsa	409.941	16	33
B, 385	GM944_A09_99R4_040.fsa	410.716	337	2177
B, 386	GM944_A09_99R4_040.fsa	411.666	9	17
B, 387	GM944_A09_99R4_040.fsa	412.962	33	123
B, 388	GM944_A09_99R4_040.fsa	413.913	337	2304
B, 389	GM944_A09_99R4_040.fsa	414.969	58	250
B, 390	GM944_A09_99R4_040.fsa	416.115	305	2063
B, 391	GM944_A09_99R4_040.fsa	417.174	76	372
B, 392	GM944_A09_99R4_040.fsa	418.233	248	1683
B, 393	GM944_A09_99R4_040.fsa	419.116	132	932
B, 394	GM944_A09_99R4_040.fsa	420.087	612	4734
B, 395	GM944_A09_99R4_040.fsa	421.993	1227	10093
B, 396	GM944_A09_99R4_040.fsa	424.072	329	2639
B, 397	GM944_A09_99R4_040.fsa	426.064	681	6096
B, 398	GM944_A09_99R4_040.fsa	427.363	63	413
B, 399	GM944_A09_99R4_040.fsa	428.055	70	544
B, 400	GM944_A09_99R4_040.fsa	429.094	17	58
B, 401	GM944_A09_99R4_040.fsa	430.133	238	1599
B, 402	GM944_A09_99R4_040.fsa	431.172	108	585
B, 403	GM944_A09_99R4_040.fsa	432.211	72	333
B, 404	GM944_A09_99R4_040.fsa	433.336	172	966
B, 405	GM944_A09_99R4_040.fsa	434.375	111	688
B, 406	GM944_A09_99R4_040.fsa	435.327	153	906
B, 407	GM944_A09_99R4_040.fsa	436.885	89	546
B, 408	GM944_A09_99R4_040.fsa	438.183	80	700
B, 409	GM944_A09_99R4_040.fsa	438.962	27	118
B, 410	GM944_A09_99R4_040.fsa	440.088	50	233
B, 411	GM944_A09_99R4_040.fsa	440.972	166	1283
B, 412	GM944_A09_99R4_040.fsa	441.944	7	10
B, 413	GM944_A09_99R4_040.fsa	443.183	27	131
B, 414	GM944_A09_99R4_040.fsa	444.156	65	306
B, 415	GM944_A09_99R4_040.fsa	445.131	29	84
B, 416	GM944_A09_99R4_040.fsa	446.194	404	2830
B, 417	GM944_A09_99R4_040.fsa	447.259	88	413
B, 418	GM944_A09_99R4_040.fsa	448.413	271	1909
B, 419	GM944_A09_99R4_040.fsa	449.39	215	1691
B, 420	GM944_A09_99R4_040.fsa	450.279	60	376
B, 421	GM944_A09_99R4_040.fsa	451.435	138	883
B, 422	GM944_A09_99R4_040.fsa	452.414	546	4500
B, 423	GM944_A09_99R4_040.fsa	453.572	20	79
B, 424	GM944_A09_99R4_040.fsa	454.641	243	1554
B, 425	GM944_A09_99R4_040.fsa	455.711	22	58
B, 426	GM944_A09_99R4_040.fsa	456.782	132	889
B, 427	GM944_A09_99R4_040.fsa	457.675	170	1247
B, 428	GM944_A09_99R4_040.fsa	458.659	234	1825
B, 429	GM944_A09_99R4_040.fsa	460.353	121	750
B, 430	GM944_A09_99R4_040.fsa	461.59	77	494
B, 431	GM944_A09_99R4_040.fsa	462.563	194	1405
B, 432	GM944_A09_99R4_040.fsa	463.624	598	4978
B, 433	GM944_A09_99R4_040.fsa	464.687	8	8
B, 434	GM944_A09_99R4_040.fsa	465.661	241	1769
B, 435	GM944_A09_99R4_040.fsa	466.637	98	623
B, 436	GM944_A09_99R4_040.fsa	468.767	1348	12552
B, 437	GM944_A09_99R4_040.fsa	469.833	254	1954
B, 438	GM944_A09_99R4_040.fsa	471.7	579	5379
B, 439	GM944_A09_99R4_040.fsa	472.858	495	4509
B, 440	GM944_A09_99R4_040.fsa	474.462	6	8
B, 441	GM944_A09_99R4_040.fsa	474.818	6	13
B, 442	GM944_A09_99R4_040.fsa	475.889	16	42
B, 443	GM944_A09_99R4_040.fsa	476.96	164	1177
B, 444	GM944_A09_99R4_040.fsa	477.854	70	507
B, 445	GM944_A09_99R4_040.fsa	478.837	108	735
B, 446	GM944_A09_99R4_040.fsa	480.904	732	7349
B, 447	GM944_A09_99R4_040.fsa	481.899	319	2506
B, 448	GM944_A09_99R4_040.fsa	482.985	24	51
B, 449	GM944_A09_99R4_040.fsa	483.983	1	2
B, 450	GM944_A09_99R4_040.fsa	484.981	261	2001
B, 451	GM944_A09_99R4_040.fsa	486.981	412	2998
B, 452	GM944_A09_99R4_040.fsa	488.074	349	2823
B, 453	GM944_A09_99R4_040.fsa	489.077	61	240
B, 454	GM944_A09_99R4_040.fsa	490.264	269	2168
B, 455	GM944_A09_99R4_040.fsa	492.093	141	795
B, 456	GM944_A09_99R4_040.fsa	492.917	14	17
B, 457	GM944_A09_99R4_040.fsa	495.211	257	2266
B, 458	GM944_A09_99R4_040.fsa	496.314	30	143
B, 459	GM944_A09_99R4_040.fsa	497.418	7	20
B, 460	GM944_A09_99R4_040.fsa	498.431	171	1643
B, 461	GM944_A09_99R4_040.fsa	501.382	642	6450
B, 462	GM944_A09_99R4_040.fsa	502.304	872	9491
B, 463	GM944_A09_99R4_040.fsa	504.152	27	150
B, 464	GM944_A09_99R4_040.fsa	505.169	11	17
B, 465	GM944_A09_99R4_040.fsa	507.486	294	3578
B, 466	GM944_A09_99R4_040.fsa	509.25	6	6
B, 467	GM944_A09_99R4_040.fsa	510.551	155	1362
B, 468	GM944_A09_99R4_040.fsa	511.482	54	266
B, 469	GM944_A09_99R4_040.fsa	513.44	401	4015
B, 470	GM944_A09_99R4_040.fsa	514.562	265	2802
B, 471	GM944_A09_99R4_040.fsa	515.499	80	461
B, 472	GM944_A09_99R4_040.fsa	516.529	8	13
B, 473	GM944_A09_99R4_040.fsa	516.904	5	5
B, 474	GM944_A09_99R4_040.fsa	517.654	94	487
B, 475	GM944_A09_99R4_040.fsa	518.78	173	1378
B, 476	GM944_A09_99R4_040.fsa	520.837	763	9379
B, 477	GM944_A09_99R4_040.fsa	522.606	125	943
B, 478	GM944_A09_99R4_040.fsa	523.631	156	1202
B, 479	GM944_A09_99R4_040.fsa	524.749	27	93
B, 480	GM944_A09_99R4_040.fsa	526.521	352	2585
B, 481	GM944_A09_99R4_040.fsa	528.575	168	1285
B, 482	GM944_A09_99R4_040.fsa	529.602	487	5069
B, 483	GM944_A09_99R4_040.fsa	530.35	504	5029
B, 484	GM944_A09_99R4_040.fsa	532.22	54	278
B, 485	GM944_A09_99R4_040.fsa	533.063	5	15
B, 486	GM944_A09_99R4_040.fsa	533.718	2	2
B, 487	GM944_A09_99R4_040.fsa	534.28	4	4
B, 488	GM944_A09_99R4_040.fsa	534.748	1	1
B, 489	GM944_A09_99R4_040.fsa	535.404	8	8
B, 490	GM944_A09_99R4_040.fsa	535.966	3	4
B, 491	GM944_A09_99R4_040.fsa	536.435	7	8
B, 492	GM944_A09_99R4_040.fsa	539.061	32331	219127
B, 493	GM944_A09_99R4_040.fsa	540.283	31678	347838
Y, 1	GM944_A09_99R4_040.fsa	539.249	9779	60882
Y, 2	GM944_A09_99R4_040.fsa	540.283	2697	14072
O, 1	GM944_A09_99R4_040.fsa	20	2361	25442
O, 2	GM944_A09_99R4_040.fsa	40	2216	16180
O, 3	GM944_A09_99R4_040.fsa	60	4120	23281
O, 4	GM944_A09_99R4_040.fsa	80	2714	15217
O, 5	GM944_A09_99R4_040.fsa	100	4256	22623
O, 6	GM944_A09_99R4_040.fsa	114	5008	25383
O, 7	GM944_A09_99R4_040.fsa	120	3951	20520
O, 8	GM944_A09_99R4_040.fsa	140	3344	16604
O, 9	GM944_A09_99R4_040.fsa	160	3717	19156
O, 10	GM944_A09_99R4_040.fsa	180	4712	23656
O, 11	GM944_A09_99R4_040.fsa	200	3762	19953
O, 12	GM944_A09_99R4_040.fsa	214	3821	20389
O, 13	GM944_A09_99R4_040.fsa	220	3110	17195
O, 14	GM944_A09_99R4_040.fsa	240	4566	26394
O, 15	GM944_A09_99R4_040.fsa	250	2143	12699
O, 16	GM944_A09_99R4_040.fsa	260	3416	20577
O, 17	GM944_A09_99R4_040.fsa	280	3664	23286
O, 18	GM944_A09_99R4_040.fsa	300	3697	24426
O, 19	GM944_A09_99R4_040.fsa	314	2473	16490
O, 20	GM944_A09_99R4_040.fsa	320	2697	18680
O, 21	GM944_A09_99R4_040.fsa	340	3449	24513
O, 22	GM944_A09_99R4_040.fsa	360	2811	21346
O, 23	GM944_A09_99R4_040.fsa	380	2023	15862
O, 24	GM944_A09_99R4_040.fsa	400	2795	22848
O, 25	GM944_A09_99R4_040.fsa	414	2583	22278
O, 26	GM944_A09_99R4_040.fsa	420	2484	20867
O, 27	GM944_A09_99R4_040.fsa	440	2930	26140
O, 28	GM944_A09_99R4_040.fsa	460	3214	28729
O, 29	GM944_A09_99R4_040.fsa	480	3109	28316
O, 30	GM944_A09_99R4_040.fsa	500	1353	13049
O, 31	GM944_A09_99R4_040.fsa	514	1470	14035
O, 32	GM944_A09_99R4_040.fsa	520	3311	31332
O, 33	GM944_A09_99R4_040.fsa	540	2237	20107
O, 34	GM944_A09_99R4_040.fsa	560	1692	17512
O, 35	GM944_A09_99R4_040.fsa	580	2588	26437
O, 36	GM944_A09_99R4_040.fsa	600	1617	17281

## Sheet: 99R5
Dye/Sample Peak	Sample File Name	Size	Height	Area in Point
B, 1	GM944_A10_99R5_040.fsa	2.5352	69	447
B, 2	GM944_A10_99R5_040.fsa	4.507	19	60
B, 3	GM944_A10_99R5_040.fsa	5.9155	16	63
B, 4	GM944_A10_99R5_040.fsa	7.0423	11	37
B, 5	GM944_A10_99R5_040.fsa	9.2958	9	30
B, 6	GM944_A10_99R5_040.fsa	10.1409	8	22
B, 7	GM944_A10_99R5_040.fsa	11.6901	32	195
B, 8	GM944_A10_99R5_040.fsa	13.0986	85	502
B, 9	GM944_A10_99R5_040.fsa	14.6479	45	256
B, 10	GM944_A10_99R5_040.fsa	16.7606	30	152
B, 11	GM944_A10_99R5_040.fsa	18.5916	73	336
B, 12	GM944_A10_99R5_040.fsa	20.1607	620	3746
B, 13	GM944_A10_99R5_040.fsa	22.0641	351	2343
B, 14	GM944_A10_99R5_040.fsa	23.1538	363	2200
B, 15	GM944_A10_99R5_040.fsa	24.2286	62	335
B, 16	GM944_A10_99R5_040.fsa	25.1383	26	86
B, 17	GM944_A10_99R5_040.fsa	26.9263	177	813
B, 18	GM944_A10_99R5_040.fsa	28.5296	178	829
B, 19	GM944_A10_99R5_040.fsa	30.2411	76	375
B, 20	GM944_A10_99R5_040.fsa	31.6381	314	1683
B, 21	GM944_A10_99R5_040.fsa	33.0095	181	996
B, 22	GM944_A10_99R5_040.fsa	34.7551	43	229
B, 23	GM944_A10_99R5_040.fsa	36.07	164	864
B, 24	GM944_A10_99R5_040.fsa	37.1051	94	552
B, 25	GM944_A10_99R5_040.fsa	39.0064	86	423
B, 26	GM944_A10_99R5_040.fsa	40.695	164	867
B, 27	GM944_A10_99R5_040.fsa	41.6147	36	164
B, 28	GM944_A10_99R5_040.fsa	42.413	15	42
B, 29	GM944_A10_99R5_040.fsa	43.8801	135	768
B, 30	GM944_A10_99R5_040.fsa	45.1062	497	3658
B, 31	GM944_A10_99R5_040.fsa	47.4089	304	2555
B, 32	GM944_A10_99R5_040.fsa	48.8103	10	18
B, 33	GM944_A10_99R5_040.fsa	49.8761	10	33
B, 34	GM944_A10_99R5_040.fsa	50.7213	218	851
B, 35	GM944_A10_99R5_040.fsa	51.4555	466	2059
B, 36	GM944_A10_99R5_040.fsa	53.3212	1540	10047
B, 37	GM944_A10_99R5_040.fsa	54.5476	143	614
B, 38	GM944_A10_99R5_040.fsa	55.7604	464	2111
B, 39	GM944_A10_99R5_040.fsa	57.0594	656	3384
B, 40	GM944_A10_99R5_040.fsa	57.8513	316	1540
B, 41	GM944_A10_99R5_040.fsa	58.9309	1533	7687
B, 42	GM944_A10_99R5_040.fsa	60.5099	167	704
B, 43	GM944_A10_99R5_040.fsa	61.9343	553	2663
B, 44	GM944_A10_99R5_040.fsa	63.2524	146	632
B, 45	GM944_A10_99R5_040.fsa	64.4652	464	2184
B, 46	GM944_A10_99R5_040.fsa	65.2718	9	31
B, 47	GM944_A10_99R5_040.fsa	65.9761	26	82
B, 48	GM944_A10_99R5_040.fsa	67.0804	151	602
B, 49	GM944_A10_99R5_040.fsa	68.0817	43	152
B, 50	GM944_A10_99R5_040.fsa	68.9807	72	287
B, 51	GM944_A10_99R5_040.fsa	70.6732	166	766
B, 52	GM944_A10_99R5_040.fsa	71.7646	567	2702
B, 53	GM944_A10_99R5_040.fsa	73.1492	82	380
B, 54	GM944_A10_99R5_040.fsa	74.0367	268	1332
B, 55	GM944_A10_99R5_040.fsa	75.1188	242	1229
B, 56	GM944_A10_99R5_040.fsa	76.0999	22	80
B, 57	GM944_A10_99R5_040.fsa	77.0786	37	177
B, 58	GM944_A10_99R5_040.fsa	78.0548	85	399
B, 59	GM944_A10_99R5_040.fsa	79.2231	182	904
B, 60	GM944_A10_99R5_040.fsa	80.2909	227	1096
B, 61	GM944_A10_99R5_040.fsa	81.55	117	526
B, 62	GM944_A10_99R5_040.fsa	82.6137	76	345
B, 63	GM944_A10_99R5_040.fsa	83.869	70	265
B, 64	GM944_A10_99R5_040.fsa	84.9295	237	1027
B, 65	GM944_A10_99R5_040.fsa	85.8923	674	2988
B, 66	GM944_A10_99R5_040.fsa	86.9499	123	480
B, 67	GM944_A10_99R5_040.fsa	87.8142	163	585
B, 68	GM944_A10_99R5_040.fsa	88.965	754	3370
B, 69	GM944_A10_99R5_040.fsa	90.0184	876	4033
B, 70	GM944_A10_99R5_040.fsa	90.9747	560	2414
B, 71	GM944_A10_99R5_040.fsa	92.1207	83	347
B, 72	GM944_A10_99R5_040.fsa	93.0744	668	3005
B, 73	GM944_A10_99R5_040.fsa	94.5027	81	349
B, 74	GM944_A10_99R5_040.fsa	95.3583	146	688
B, 75	GM944_A10_99R5_040.fsa	96.6874	67	196
B, 76	GM944_A10_99R5_040.fsa	97.7301	825	3766
B, 77	GM944_A10_99R5_040.fsa	98.6767	1016	4800
B, 78	GM944_A10_99R5_040.fsa	99.3387	68	290
B, 79	GM944_A10_99R5_040.fsa	100.097	901	4050
B, 80	GM944_A10_99R5_040.fsa	101.254	581	2589
B, 81	GM944_A10_99R5_040.fsa	102.311	177	694
B, 82	GM944_A10_99R5_040.fsa	103.748	32	153
B, 83	GM944_A10_99R5_040.fsa	104.702	143	685
B, 84	GM944_A10_99R5_040.fsa	105.653	93	495
B, 85	GM944_A10_99R5_040.fsa	106.602	292	1361
B, 86	GM944_A10_99R5_040.fsa	107.831	90	364
B, 87	GM944_A10_99R5_040.fsa	108.679	186	872
B, 88	GM944_A10_99R5_040.fsa	109.712	546	2522
B, 89	GM944_A10_99R5_040.fsa	110.743	646	2880
B, 90	GM944_A10_99R5_040.fsa	111.956	397	1808
B, 91	GM944_A10_99R5_040.fsa	113.165	686	3989
B, 92	GM944_A10_99R5_040.fsa	114.722	436	1967
B, 93	GM944_A10_99R5_040.fsa	115.622	85	331
B, 94	GM944_A10_99R5_040.fsa	116.699	157	681
B, 95	GM944_A10_99R5_040.fsa	117.504	114	507
B, 96	GM944_A10_99R5_040.fsa	118.576	289	1348
B, 97	GM944_A10_99R5_040.fsa	119.467	78	329
B, 98	GM944_A10_99R5_040.fsa	120.535	196	876
B, 99	GM944_A10_99R5_040.fsa	121.607	1177	5567
B, 100	GM944_A10_99R5_040.fsa	122.768	139	674
B, 101	GM944_A10_99R5_040.fsa	124.019	48	188
B, 102	GM944_A10_99R5_040.fsa	125.003	614	2785
B, 103	GM944_A10_99R5_040.fsa	126.077	84	332
B, 104	GM944_A10_99R5_040.fsa	126.972	1991	9175
B, 105	GM944_A10_99R5_040.fsa	128.137	364	1528
B, 106	GM944_A10_99R5_040.fsa	129.123	1022	4843
B, 107	GM944_A10_99R5_040.fsa	129.93	179	820
B, 108	GM944_A10_99R5_040.fsa	130.737	1966	9231
B, 109	GM944_A10_99R5_040.fsa	131.904	43	170
B, 110	GM944_A10_99R5_040.fsa	132.712	315	1393
B, 111	GM944_A10_99R5_040.fsa	133.7	97	356
B, 112	GM944_A10_99R5_040.fsa	134.689	278	1219
B, 113	GM944_A10_99R5_040.fsa	135.768	61	222
B, 114	GM944_A10_99R5_040.fsa	136.667	269	1060
B, 115	GM944_A10_99R5_040.fsa	137.748	186	755
B, 116	GM944_A10_99R5_040.fsa	138.738	614	2580
B, 117	GM944_A10_99R5_040.fsa	139.639	269	1048
B, 118	GM944_A10_99R5_040.fsa	140.64	245	1025
B, 119	GM944_A10_99R5_040.fsa	141.554	791	3592
B, 120	GM944_A10_99R5_040.fsa	142.468	141	541
B, 121	GM944_A10_99R5_040.fsa	143.474	634	2734
B, 122	GM944_A10_99R5_040.fsa	144.205	48	179
B, 123	GM944_A10_99R5_040.fsa	145.484	1081	5099
B, 124	GM944_A10_99R5_040.fsa	146.58	601	2786
B, 125	GM944_A10_99R5_040.fsa	147.768	200	804
B, 126	GM944_A10_99R5_040.fsa	148.773	629	2787
B, 127	GM944_A10_99R5_040.fsa	149.686	110	475
B, 128	GM944_A10_99R5_040.fsa	150.69	1069	5003
B, 129	GM944_A10_99R5_040.fsa	151.512	75	278
B, 130	GM944_A10_99R5_040.fsa	152.608	747	3390
B, 131	GM944_A10_99R5_040.fsa	153.703	66	243
B, 132	GM944_A10_99R5_040.fsa	154.707	149	624
B, 133	GM944_A10_99R5_040.fsa	155.803	884	4064
B, 134	GM944_A10_99R5_040.fsa	156.898	234	990
B, 135	GM944_A10_99R5_040.fsa	157.719	1065	5163
B, 136	GM944_A10_99R5_040.fsa	158.905	1088	5093
B, 137	GM944_A10_99R5_040.fsa	160.09	247	1047
B, 138	GM944_A10_99R5_040.fsa	161.077	126	528
B, 139	GM944_A10_99R5_040.fsa	162.333	138	591
B, 140	GM944_A10_99R5_040.fsa	163.319	152	656
B, 141	GM944_A10_99R5_040.fsa	164.215	223	1032
B, 142	GM944_A10_99R5_040.fsa	165.2	75	333
B, 143	GM944_A10_99R5_040.fsa	166.006	550	2591
B, 144	GM944_A10_99R5_040.fsa	167.169	344	1484
B, 145	GM944_A10_99R5_040.fsa	168.331	73	308
B, 146	GM944_A10_99R5_040.fsa	169.493	140	622
B, 147	GM944_A10_99R5_040.fsa	170.564	102	460
B, 148	GM944_A10_99R5_040.fsa	171.635	270	1108
B, 149	GM944_A10_99R5_040.fsa	172.616	887	3946
B, 150	GM944_A10_99R5_040.fsa	173.596	341	1584
B, 151	GM944_A10_99R5_040.fsa	174.398	702	3346
B, 152	GM944_A10_99R5_040.fsa	175.377	378	1784
B, 153	GM944_A10_99R5_040.fsa	176.534	500	2250
B, 154	GM944_A10_99R5_040.fsa	177.423	129	564
B, 155	GM944_A10_99R5_040.fsa	178.312	1289	5995
B, 156	GM944_A10_99R5_040.fsa	179.29	44	159
B, 157	GM944_A10_99R5_040.fsa	180.269	886	4147
B, 158	GM944_A10_99R5_040.fsa	181.255	190	783
B, 159	GM944_A10_99R5_040.fsa	182.24	253	1062
B, 160	GM944_A10_99R5_040.fsa	183.046	25	89
B, 161	GM944_A10_99R5_040.fsa	184.12	319	1519
B, 162	GM944_A10_99R5_040.fsa	185.194	60	203
B, 163	GM944_A10_99R5_040.fsa	186.268	1432	6797
B, 164	GM944_A10_99R5_040.fsa	187.34	414	1926
B, 165	GM944_A10_99R5_040.fsa	188.323	331	1546
B, 166	GM944_A10_99R5_040.fsa	189.127	23	97
B, 167	GM944_A10_99R5_040.fsa	190.199	1651	8092
B, 168	GM944_A10_99R5_040.fsa	191.27	168	705
B, 169	GM944_A10_99R5_040.fsa	192.43	254	1245
B, 170	GM944_A10_99R5_040.fsa	193.589	121	504
B, 171	GM944_A10_99R5_040.fsa	194.57	118	517
B, 172	GM944_A10_99R5_040.fsa	195.639	639	2888
B, 173	GM944_A10_99R5_040.fsa	196.708	183	871
B, 174	GM944_A10_99R5_040.fsa	197.509	1522	7311
B, 175	GM944_A10_99R5_040.fsa	198.577	1412	6713
B, 176	GM944_A10_99R5_040.fsa	199.733	596	2879
B, 177	GM944_A10_99R5_040.fsa	200.882	553	2480
B, 178	GM944_A10_99R5_040.fsa	202.029	180	810
B, 179	GM944_A10_99R5_040.fsa	202.999	259	1192
B, 180	GM944_A10_99R5_040.fsa	203.88	60	213
B, 181	GM944_A10_99R5_040.fsa	204.85	483	2202
B, 182	GM944_A10_99R5_040.fsa	205.907	289	1285
B, 183	GM944_A10_99R5_040.fsa	206.875	556	2564
B, 184	GM944_A10_99R5_040.fsa	207.932	503	2294
B, 185	GM944_A10_99R5_040.fsa	208.812	664	3190
B, 186	GM944_A10_99R5_040.fsa	210.044	69	239
B, 187	GM944_A10_99R5_040.fsa	211.099	168	756
B, 188	GM944_A10_99R5_040.fsa	212.066	462	2138
B, 189	GM944_A10_99R5_040.fsa	213.121	234	1016
B, 190	GM944_A10_99R5_040.fsa	213.912	254	1119
B, 191	GM944_A10_99R5_040.fsa	214.884	1181	5874
B, 192	GM944_A10_99R5_040.fsa	215.944	268	1177
B, 193	GM944_A10_99R5_040.fsa	217.179	962	4908
B, 194	GM944_A10_99R5_040.fsa	218.326	235	1087
B, 195	GM944_A10_99R5_040.fsa	219.207	321	1452
B, 196	GM944_A10_99R5_040.fsa	220.087	40	161
B, 197	GM944_A10_99R5_040.fsa	221.039	510	2558
B, 198	GM944_A10_99R5_040.fsa	222.165	80	328
B, 199	GM944_A10_99R5_040.fsa	223.204	729	3787
B, 200	GM944_A10_99R5_040.fsa	224.243	157	773
B, 201	GM944_A10_99R5_040.fsa	225.195	261	1334
B, 202	GM944_A10_99R5_040.fsa	226.061	69	260
B, 203	GM944_A10_99R5_040.fsa	227.013	134	610
B, 204	GM944_A10_99R5_040.fsa	227.965	270	1372
B, 205	GM944_A10_99R5_040.fsa	229.004	170	757
B, 206	GM944_A10_99R5_040.fsa	230.13	90	357
B, 207	GM944_A10_99R5_040.fsa	231.169	524	2694
B, 208	GM944_A10_99R5_040.fsa	232.208	251	1211
B, 209	GM944_A10_99R5_040.fsa	233.246	1188	6441
B, 210	GM944_A10_99R5_040.fsa	234.285	732	3925
B, 211	GM944_A10_99R5_040.fsa	235.411	163	736
B, 212	GM944_A10_99R5_040.fsa	236.45	203	931
B, 213	GM944_A10_99R5_040.fsa	237.489	209	862
B, 214	GM944_A10_99R5_040.fsa	238.441	706	3516
B, 215	GM944_A10_99R5_040.fsa	239.394	395	1723
B, 216	GM944_A10_99R5_040.fsa	240.356	333	1596
B, 217	GM944_A10_99R5_040.fsa	241.333	361	1766
B, 218	GM944_A10_99R5_040.fsa	242.221	829	4320
B, 219	GM944_A10_99R5_040.fsa	243.285	250	1126
B, 220	GM944_A10_99R5_040.fsa	244.172	78	348
B, 221	GM944_A10_99R5_040.fsa	245.234	227	1092
B, 222	GM944_A10_99R5_040.fsa	246.295	119	608
B, 223	GM944_A10_99R5_040.fsa	247.355	174	947
B, 224	GM944_A10_99R5_040.fsa	248.326	262	1362
B, 225	GM944_A10_99R5_040.fsa	249.383	241	1204
B, 226	GM944_A10_99R5_040.fsa	250.516	199	988
B, 227	GM944_A10_99R5_040.fsa	251.548	83	398
B, 228	GM944_A10_99R5_040.fsa	252.407	201	971
B, 229	GM944_A10_99R5_040.fsa	253.521	379	1949
B, 230	GM944_A10_99R5_040.fsa	254.634	854	4564
B, 231	GM944_A10_99R5_040.fsa	255.744	13	47
B, 232	GM944_A10_99R5_040.fsa	256.683	649	3599
B, 233	GM944_A10_99R5_040.fsa	257.62	100	474
B, 234	GM944_A10_99R5_040.fsa	258.811	903	5260
B, 235	GM944_A10_99R5_040.fsa	259.661	240	1231
B, 236	GM944_A10_99R5_040.fsa	260.603	59	218
B, 237	GM944_A10_99R5_040.fsa	261.723	455	2669
B, 238	GM944_A10_99R5_040.fsa	262.671	78	381
B, 239	GM944_A10_99R5_040.fsa	263.619	29	117
B, 240	GM944_A10_99R5_040.fsa	264.567	418	2238
B, 241	GM944_A10_99R5_040.fsa	265.601	897	5237
B, 242	GM944_A10_99R5_040.fsa	266.549	90	470
B, 243	GM944_A10_99R5_040.fsa	267.497	105	496
B, 244	GM944_A10_99R5_040.fsa	268.445	162	847
B, 245	GM944_A10_99R5_040.fsa	269.393	77	328
B, 246	GM944_A10_99R5_040.fsa	270.428	151	740
B, 247	GM944_A10_99R5_040.fsa	271.462	106	537
B, 248	GM944_A10_99R5_040.fsa	272.583	101	575
B, 249	GM944_A10_99R5_040.fsa	273.704	126	641
B, 250	GM944_A10_99R5_040.fsa	274.739	132	645
B, 251	GM944_A10_99R5_040.fsa	275.774	89	327
B, 252	GM944_A10_99R5_040.fsa	276.808	635	3372
B, 253	GM944_A10_99R5_040.fsa	277.757	188	840
B, 254	GM944_A10_99R5_040.fsa	278.534	849	4653
B, 255	GM944_A10_99R5_040.fsa	279.655	418	2179
B, 256	GM944_A10_99R5_040.fsa	280.515	900	4854
B, 257	GM944_A10_99R5_040.fsa	281.545	556	2857
B, 258	GM944_A10_99R5_040.fsa	282.745	245	1250
B, 259	GM944_A10_99R5_040.fsa	283.774	139	793
B, 260	GM944_A10_99R5_040.fsa	284.716	840	5069
B, 261	GM944_A10_99R5_040.fsa	285.915	136	708
B, 262	GM944_A10_99R5_040.fsa	287.028	332	1892
B, 263	GM944_A10_99R5_040.fsa	288.14	54	217
B, 264	GM944_A10_99R5_040.fsa	288.996	770	4552
B, 265	GM944_A10_99R5_040.fsa	290.107	144	715
B, 266	GM944_A10_99R5_040.fsa	290.962	423	2435
B, 267	GM944_A10_99R5_040.fsa	291.901	61	238
B, 268	GM944_A10_99R5_040.fsa	292.926	108	598
B, 269	GM944_A10_99R5_040.fsa	293.779	30	114
B, 270	GM944_A10_99R5_040.fsa	294.632	109	561
B, 271	GM944_A10_99R5_040.fsa	295.741	166	811
B, 272	GM944_A10_99R5_040.fsa	296.764	72	252
B, 273	GM944_A10_99R5_040.fsa	297.616	619	3483
B, 274	GM944_A10_99R5_040.fsa	298.723	438	2453
B, 275	GM944_A10_99R5_040.fsa	299.83	773	4516
B, 276	GM944_A10_99R5_040.fsa	300.923	508	2803
B, 277	GM944_A10_99R5_040.fsa	302.015	152	797
B, 278	GM944_A10_99R5_040.fsa	303.026	148	768
B, 279	GM944_A10_99R5_040.fsa	304.038	815	5204
B, 280	GM944_A10_99R5_040.fsa	305.136	187	1193
B, 281	GM944_A10_99R5_040.fsa	305.897	235	1353
B, 282	GM944_A10_99R5_040.fsa	307	34	141
B, 283	GM944_A10_99R5_040.fsa	307.764	723	4567
B, 284	GM944_A10_99R5_040.fsa	308.954	39	166
B, 285	GM944_A10_99R5_040.fsa	309.977	290	1854
B, 286	GM944_A10_99R5_040.fsa	311.001	351	2227
B, 287	GM944_A10_99R5_040.fsa	312.113	124	681
B, 288	GM944_A10_99R5_040.fsa	313.313	64	340
B, 289	GM944_A10_99R5_040.fsa	314.088	171	1088
B, 290	GM944_A10_99R5_040.fsa	315.145	36	195
B, 291	GM944_A10_99R5_040.fsa	316.291	71	387
B, 292	GM944_A10_99R5_040.fsa	317.262	117	805
B, 293	GM944_A10_99R5_040.fsa	318.144	288	1852
B, 294	GM944_A10_99R5_040.fsa	319.293	44	203
B, 295	GM944_A10_99R5_040.fsa	320.173	486	3131
B, 296	GM944_A10_99R5_040.fsa	321.209	153	900
B, 297	GM944_A10_99R5_040.fsa	321.986	305	2062
B, 298	GM944_A10_99R5_040.fsa	323.192	60	264
B, 299	GM944_A10_99R5_040.fsa	324.312	40	160
B, 300	GM944_A10_99R5_040.fsa	325.343	1287	8734
B, 301	GM944_A10_99R5_040.fsa	326.374	641	4452
B, 302	GM944_A10_99R5_040.fsa	327.317	169	1004
B, 303	GM944_A10_99R5_040.fsa	328.088	15	37
B, 304	GM944_A10_99R5_040.fsa	329.03	1123	7444
B, 305	GM944_A10_99R5_040.fsa	330.142	18	101
B, 306	GM944_A10_99R5_040.fsa	331.166	33	164
B, 307	GM944_A10_99R5_040.fsa	332.275	121	659
B, 308	GM944_A10_99R5_040.fsa	333.298	1058	7568
B, 309	GM944_A10_99R5_040.fsa	334.319	231	1528
B, 310	GM944_A10_99R5_040.fsa	335.424	28	110
B, 311	GM944_A10_99R5_040.fsa	336.273	151	830
B, 312	GM944_A10_99R5_040.fsa	337.376	19	79
B, 313	GM944_A10_99R5_040.fsa	338.139	88	564
B, 314	GM944_A10_99R5_040.fsa	339.239	40	177
B, 315	GM944_A10_99R5_040.fsa	340.086	76	514
B, 316	GM944_A10_99R5_040.fsa	341.116	61	414
B, 317	GM944_A10_99R5_040.fsa	342.06	73	439
B, 318	GM944_A10_99R5_040.fsa	343.262	32	127
B, 319	GM944_A10_99R5_040.fsa	344.292	450	3211
B, 320	GM944_A10_99R5_040.fsa	345.322	170	1151
B, 321	GM944_A10_99R5_040.fsa	346.266	72	444
B, 322	GM944_A10_99R5_040.fsa	347.125	36	124
B, 323	GM944_A10_99R5_040.fsa	348.24	201	1149
B, 324	GM944_A10_99R5_040.fsa	349.27	171	943
B, 325	GM944_A10_99R5_040.fsa	350.3	104	525
B, 326	GM944_A10_99R5_040.fsa	351.245	125	636
B, 327	GM944_A10_99R5_040.fsa	352.275	420	2736
B, 328	GM944_A10_99R5_040.fsa	353.219	200	1249
B, 329	GM944_A10_99R5_040.fsa	354.421	188	1009
B, 330	GM944_A10_99R5_040.fsa	355.451	82	421
B, 331	GM944_A10_99R5_040.fsa	356.567	67	352
B, 332	GM944_A10_99R5_040.fsa	357.597	1006	7467
B, 333	GM944_A10_99R5_040.fsa	358.712	99	583
B, 334	GM944_A10_99R5_040.fsa	359.657	56	283
B, 335	GM944_A10_99R5_040.fsa	360.768	84	405
B, 336	GM944_A10_99R5_040.fsa	361.793	55	329
B, 337	GM944_A10_99R5_040.fsa	362.818	699	5375
B, 338	GM944_A10_99R5_040.fsa	363.672	168	1213
B, 339	GM944_A10_99R5_040.fsa	364.612	88	519
B, 340	GM944_A10_99R5_040.fsa	365.722	20	88
B, 341	GM944_A10_99R5_040.fsa	366.662	60	293
B, 342	GM944_A10_99R5_040.fsa	367.516	107	691
B, 343	GM944_A10_99R5_040.fsa	368.542	8	27
B, 344	GM944_A10_99R5_040.fsa	369.482	172	1029
B, 345	GM944_A10_99R5_040.fsa	370.507	82	365
B, 346	GM944_A10_99R5_040.fsa	371.619	568	4150
B, 347	GM944_A10_99R5_040.fsa	372.645	168	1107
B, 348	GM944_A10_99R5_040.fsa	373.5	154	973
B, 349	GM944_A10_99R5_040.fsa	374.355	94	478
B, 350	GM944_A10_99R5_040.fsa	375.466	384	2572
B, 351	GM944_A10_99R5_040.fsa	376.664	24	71
B, 352	GM944_A10_99R5_040.fsa	377.605	140	767
B, 353	GM944_A10_99R5_040.fsa	378.717	90	514
B, 354	GM944_A10_99R5_040.fsa	379.743	88	498
B, 355	GM944_A10_99R5_040.fsa	380.776	35	113
B, 356	GM944_A10_99R5_040.fsa	381.725	149	763
B, 357	GM944_A10_99R5_040.fsa	382.76	523	3678
B, 358	GM944_A10_99R5_040.fsa	383.882	188	1125
B, 359	GM944_A10_99R5_040.fsa	384.744	237	1385
B, 360	GM944_A10_99R5_040.fsa	385.865	42	159
B, 361	GM944_A10_99R5_040.fsa	386.641	37	151
B, 362	GM944_A10_99R5_040.fsa	387.762	280	1807
B, 363	GM944_A10_99R5_040.fsa	388.883	68	358
B, 364	GM944_A10_99R5_040.fsa	389.745	34	100
B, 365	GM944_A10_99R5_040.fsa	390.866	202	1407
B, 366	GM944_A10_99R5_040.fsa	391.9	462	3754
B, 367	GM944_A10_99R5_040.fsa	393.021	21	80
B, 368	GM944_A10_99R5_040.fsa	394.055	672	5221
B, 369	GM944_A10_99R5_040.fsa	395.089	281	2179
B, 370	GM944_A10_99R5_040.fsa	395.951	19	81
B, 371	GM944_A10_99R5_040.fsa	396.985	16	43
B, 372	GM944_A10_99R5_040.fsa	397.932	16	74
B, 373	GM944_A10_99R5_040.fsa	399.052	307	2251
B, 374	GM944_A10_99R5_040.fsa	400	73	440
B, 375	GM944_A10_99R5_040.fsa	401.105	96	464
B, 376	GM944_A10_99R5_040.fsa	402.126	117	615
B, 377	GM944_A10_99R5_040.fsa	403.233	95	448
B, 378	GM944_A10_99R5_040.fsa	404.17	270	1408
B, 379	GM944_A10_99R5_040.fsa	405.108	87	344
B, 380	GM944_A10_99R5_040.fsa	405.96	82	348
B, 381	GM944_A10_99R5_040.fsa	406.984	562	3791
B, 382	GM944_A10_99R5_040.fsa	408.009	94	351
B, 383	GM944_A10_99R5_040.fsa	409.034	464	2937
B, 384	GM944_A10_99R5_040.fsa	409.804	5	9
B, 385	GM944_A10_99R5_040.fsa	410.83	355	2245
B, 386	GM944_A10_99R5_040.fsa	411.687	8	15
B, 387	GM944_A10_99R5_040.fsa	412.886	34	122
B, 388	GM944_A10_99R5_040.fsa	413.914	365	2339
B, 389	GM944_A10_99R5_040.fsa	415.041	61	275
B, 390	GM944_A10_99R5_040.fsa	415.996	323	2124
B, 391	GM944_A10_99R5_040.fsa	417.039	89	366
B, 392	GM944_A10_99R5_040.fsa	418.17	253	1964
B, 393	GM944_A10_99R5_040.fsa	419.128	158	1185
B, 394	GM944_A10_99R5_040.fsa	420.087	632	5072
B, 395	GM944_A10_99R5_040.fsa	421.907	1253	10187
B, 396	GM944_A10_99R5_040.fsa	423.99	316	2380
B, 397	GM944_A10_99R5_040.fsa	425.986	698	5857
B, 398	GM944_A10_99R5_040.fsa	426.942	48	262
B, 399	GM944_A10_99R5_040.fsa	428.071	76	399
B, 400	GM944_A10_99R5_040.fsa	428.94	51	272
B, 401	GM944_A10_99R5_040.fsa	430.158	235	1433
B, 402	GM944_A10_99R5_040.fsa	431.375	102	748
B, 403	GM944_A10_99R5_040.fsa	432.158	83	588
B, 404	GM944_A10_99R5_040.fsa	433.377	188	1235
B, 405	GM944_A10_99R5_040.fsa	434.421	82	406
B, 406	GM944_A10_99R5_040.fsa	435.38	119	562
B, 407	GM944_A10_99R5_040.fsa	436.251	22	48
B, 408	GM944_A10_99R5_040.fsa	437.122	34	177
B, 409	GM944_A10_99R5_040.fsa	437.994	49	388
B, 410	GM944_A10_99R5_040.fsa	438.953	62	412
B, 411	GM944_A10_99R5_040.fsa	440	28	117
B, 412	GM944_A10_99R5_040.fsa	440.964	153	1115
B, 413	GM944_A10_99R5_040.fsa	441.929	12	34
B, 414	GM944_A10_99R5_040.fsa	443.245	36	121
B, 415	GM944_A10_99R5_040.fsa	444.123	62	335
B, 416	GM944_A10_99R5_040.fsa	445.089	18	68
B, 417	GM944_A10_99R5_040.fsa	446.232	386	2806
B, 418	GM944_A10_99R5_040.fsa	447.287	70	356
B, 419	GM944_A10_99R5_040.fsa	448.431	280	1932
B, 420	GM944_A10_99R5_040.fsa	449.488	220	1592
B, 421	GM944_A10_99R5_040.fsa	450.369	62	338
B, 422	GM944_A10_99R5_040.fsa	451.427	134	827
B, 423	GM944_A10_99R5_040.fsa	452.397	559	4641
B, 424	GM944_A10_99R5_040.fsa	453.456	24	74
B, 425	GM944_A10_99R5_040.fsa	454.604	241	1681
B, 426	GM944_A10_99R5_040.fsa	455.929	18	61
B, 427	GM944_A10_99R5_040.fsa	456.725	141	965
B, 428	GM944_A10_99R5_040.fsa	457.698	181	1416
B, 429	GM944_A10_99R5_040.fsa	458.76	238	1846
B, 430	GM944_A10_99R5_040.fsa	460.353	128	793
B, 431	GM944_A10_99R5_040.fsa	461.5	87	502
B, 432	GM944_A10_99R5_040.fsa	462.56	181	1365
B, 433	GM944_A10_99R5_040.fsa	463.621	621	4916
B, 434	GM944_A10_99R5_040.fsa	464.594	7	20
B, 435	GM944_A10_99R5_040.fsa	465.834	267	1956
B, 436	GM944_A10_99R5_040.fsa	466.809	109	709
B, 437	GM944_A10_99R5_040.fsa	468.761	1379	12548
B, 438	GM944_A10_99R5_040.fsa	469.738	286	2103
B, 439	GM944_A10_99R5_040.fsa	471.873	566	5433
B, 440	GM944_A10_99R5_040.fsa	472.853	501	4644
B, 441	GM944_A10_99R5_040.fsa	474.725	9	22
B, 442	GM944_A10_99R5_040.fsa	475.26	4	4
B, 443	GM944_A10_99R5_040.fsa	476.153	7	18
B, 444	GM944_A10_99R5_040.fsa	477.047	164	1088
B, 445	GM944_A10_99R5_040.fsa	478.031	59	411
B, 446	GM944_A10_99R5_040.fsa	479.015	99	666
B, 447	GM944_A10_99R5_040.fsa	480.901	759	7484
B, 448	GM944_A10_99R5_040.fsa	481.893	293	2488
B, 449	GM944_A10_99R5_040.fsa	482.795	15	42
B, 450	GM944_A10_99R5_040.fsa	483.157	13	26
B, 451	GM944_A10_99R5_040.fsa	483.97	14	33
B, 452	GM944_A10_99R5_040.fsa	485.055	258	2007
B, 453	GM944_A10_99R5_040.fsa	487.048	432	3541
B, 454	GM944_A10_99R5_040.fsa	488.046	384	3185
B, 455	GM944_A10_99R5_040.fsa	489.135	72	358
B, 456	GM944_A10_99R5_040.fsa	490.317	286	2346
B, 457	GM944_A10_99R5_040.fsa	491.226	93	577
B, 458	GM944_A10_99R5_040.fsa	492.137	187	1281
B, 459	GM944_A10_99R5_040.fsa	495.33	266	2295
B, 460	GM944_A10_99R5_040.fsa	496.244	32	180
B, 461	GM944_A10_99R5_040.fsa	498.533	165	1610
B, 462	GM944_A10_99R5_040.fsa	501.371	616	6021
B, 463	GM944_A10_99R5_040.fsa	502.469	880	9750
B, 464	GM944_A10_99R5_040.fsa	504.394	26	76
B, 465	GM944_A10_99R5_040.fsa	505.037	4	14
B, 466	GM944_A10_99R5_040.fsa	506.324	53	222
B, 467	GM944_A10_99R5_040.fsa	507.522	283	3479
B, 468	GM944_A10_99R5_040.fsa	509.367	2	8
B, 469	GM944_A10_99R5_040.fsa	510.477	163	1268
B, 470	GM944_A10_99R5_040.fsa	511.588	46	243
B, 471	GM944_A10_99R5_040.fsa	513.443	424	4267
B, 472	GM944_A10_99R5_040.fsa	514.468	277	2671
B, 473	GM944_A10_99R5_040.fsa	515.311	92	685
B, 474	GM944_A10_99R5_040.fsa	516.529	15	29
B, 475	GM944_A10_99R5_040.fsa	517.654	156	1282
B, 476	GM944_A10_99R5_040.fsa	518.592	217	2092
B, 477	GM944_A10_99R5_040.fsa	521.02	611	7340
B, 478	GM944_A10_99R5_040.fsa	522.598	232	2136
B, 479	GM944_A10_99R5_040.fsa	523.619	196	1647
B, 480	GM944_A10_99R5_040.fsa	524.827	46	180
B, 481	GM944_A10_99R5_040.fsa	526.499	310	2463
B, 482	GM944_A10_99R5_040.fsa	528.544	142	1109
B, 483	GM944_A10_99R5_040.fsa	529.753	501	4750
B, 484	GM944_A10_99R5_040.fsa	530.59	497	5204
B, 485	GM944_A10_99R5_040.fsa	532.265	68	315
B, 486	GM944_A10_99R5_040.fsa	533.289	57	327
B, 487	GM944_A10_99R5_040.fsa	534.593	12	35
B, 488	GM944_A10_99R5_040.fsa	535.338	5	7
B, 489	GM944_A10_99R5_040.fsa	535.804	12	20
B, 490	GM944_A10_99R5_040.fsa	539.067	32361	225833
B, 491	GM944_A10_99R5_040.fsa	540.281	31805	375186
Y, 1	GM944_A10_99R5_040.fsa	539.347	10201	57976
Y, 2	GM944_A10_99R5_040.fsa	540.188	2737	15569
O, 1	GM944_A10_99R5_040.fsa	20	2332	24989
O, 2	GM944_A10_99R5_040.fsa	40	2163	15930
O, 3	GM944_A10_99R5_040.fsa	60	4078	23013
O, 4	GM944_A10_99R5_040.fsa	80	2704	15166
O, 5	GM944_A10_99R5_040.fsa	100	4189	22131
O, 6	GM944_A10_99R5_040.fsa	114	4823	24995
O, 7	GM944_A10_99R5_040.fsa	120	3761	20124
O, 8	GM944_A10_99R5_040.fsa	140	3266	16359
O, 9	GM944_A10_99R5_040.fsa	160	3604	18858
O, 10	GM944_A10_99R5_040.fsa	180	4498	23067
O, 11	GM944_A10_99R5_040.fsa	200	3736	19244
O, 12	GM944_A10_99R5_040.fsa	214	3722	20085
O, 13	GM944_A10_99R5_040.fsa	220	3016	16924
O, 14	GM944_A10_99R5_040.fsa	240	4595	25954
O, 15	GM944_A10_99R5_040.fsa	250	2127	12466
O, 16	GM944_A10_99R5_040.fsa	260	3382	19888
O, 17	GM944_A10_99R5_040.fsa	280	3666	23268
O, 18	GM944_A10_99R5_040.fsa	300	3679	23891
O, 19	GM944_A10_99R5_040.fsa	314	2429	16055
O, 20	GM944_A10_99R5_040.fsa	320	2621	18398
O, 21	GM944_A10_99R5_040.fsa	340	3314	24188
O, 22	GM944_A10_99R5_040.fsa	360	2717	20798
O, 23	GM944_A10_99R5_040.fsa	380	1972	15535
O, 24	GM944_A10_99R5_040.fsa	400	2698	22080
O, 25	GM944_A10_99R5_040.fsa	414	2564	21187
O, 26	GM944_A10_99R5_040.fsa	420	2363	20170
O, 27	GM944_A10_99R5_040.fsa	440	2838	25185
O, 28	GM944_A10_99R5_040.fsa	460	3157	28253
O, 29	GM944_A10_99R5_040.fsa	480	2983	27403
O, 30	GM944_A10_99R5_040.fsa	500	1319	12579
O, 31	GM944_A10_99R5_040.fsa	514	1418	13573
O, 32	GM944_A10_99R5_040.fsa	520	3188	30885
O, 33	GM944_A10_99R5_040.fsa	540	2171	19191
O, 34	GM944_A10_99R5_040.fsa	560	1602	16870
O, 35	GM944_A10_99R5_040.fsa	580	2482	25743
O, 36	GM944_A10_99R5_040.fsa	600	1621	16983

## Sheet: 100R1
Dye/Sample Peak	Sample File Name	Size	Height	Area in Point
B, 1	GM944_A11_100R1_048.fsa	2.4114	129	837
B, 2	GM944_A11_100R1_048.fsa	4.2553	27	109
B, 3	GM944_A11_100R1_048.fsa	5.8156	20	110
B, 4	GM944_A11_100R1_048.fsa	6.8085	6	21
B, 5	GM944_A11_100R1_048.fsa	9.5036	19	48
B, 6	GM944_A11_100R1_048.fsa	10.4965	22	66
B, 7	GM944_A11_100R1_048.fsa	11.9149	102	343
B, 8	GM944_A11_100R1_048.fsa	13.1915	128	763
B, 9	GM944_A11_100R1_048.fsa	14.7518	81	518
B, 10	GM944_A11_100R1_048.fsa	16.0284	15	63
B, 11	GM944_A11_100R1_048.fsa	16.8794	45	207
B, 12	GM944_A11_100R1_048.fsa	18.5816	138	625
B, 13	GM944_A11_100R1_048.fsa	20.1612	989	5681
B, 14	GM944_A11_100R1_048.fsa	21.914	670	4191
B, 15	GM944_A11_100R1_048.fsa	23.0101	599	3769
B, 16	GM944_A11_100R1_048.fsa	24.245	113	875
B, 17	GM944_A11_100R1_048.fsa	26.8077	276	1290
B, 18	GM944_A11_100R1_048.fsa	28.4229	275	1295
B, 19	GM944_A11_100R1_048.fsa	30.1478	141	652
B, 20	GM944_A11_100R1_048.fsa	31.5565	509	2750
B, 21	GM944_A11_100R1_048.fsa	32.8027	355	1721
B, 22	GM944_A11_100R1_048.fsa	33.8936	10	15
B, 23	GM944_A11_100R1_048.fsa	34.8354	112	568
B, 24	GM944_A11_100R1_048.fsa	36.0291	315	1823
B, 25	GM944_A11_100R1_048.fsa	37.0745	215	1157
B, 26	GM944_A11_100R1_048.fsa	38.8691	199	1012
B, 27	GM944_A11_100R1_048.fsa	40.5887	347	1793
B, 28	GM944_A11_100R1_048.fsa	41.524	76	366
B, 29	GM944_A11_100R1_048.fsa	42.4512	37	111
B, 30	GM944_A11_100R1_048.fsa	43.8275	252	1474
B, 31	GM944_A11_100R1_048.fsa	45.0738	890	6698
B, 32	GM944_A11_100R1_048.fsa	47.4143	557	4708
B, 33	GM944_A11_100R1_048.fsa	49.8133	34	99
B, 34	GM944_A11_100R1_048.fsa	50.7797	461	1744
B, 35	GM944_A11_100R1_048.fsa	51.5254	912	3703
B, 36	GM944_A11_100R1_048.fsa	53.42	3195	20100
B, 37	GM944_A11_100R1_048.fsa	54.5617	353	1506
B, 38	GM944_A11_100R1_048.fsa	55.7938	900	3991
B, 39	GM944_A11_100R1_048.fsa	57.1131	1247	6197
B, 40	GM944_A11_100R1_048.fsa	57.9171	628	2801
B, 41	GM944_A11_100R1_048.fsa	59.0131	3006	14510
B, 42	GM944_A11_100R1_048.fsa	60.6173	382	1431
B, 43	GM944_A11_100R1_048.fsa	62.0535	1064	5006
B, 44	GM944_A11_100R1_048.fsa	63.3817	375	1740
B, 45	GM944_A11_100R1_048.fsa	64.6033	912	4417
B, 46	GM944_A11_100R1_048.fsa	65.3138	12	14
B, 47	GM944_A11_100R1_048.fsa	66.0229	181	659
B, 48	GM944_A11_100R1_048.fsa	67.1342	392	1660
B, 49	GM944_A11_100R1_048.fsa	68.1413	155	620
B, 50	GM944_A11_100R1_048.fsa	69.0452	210	788
B, 51	GM944_A11_100R1_048.fsa	69.9468	170	729
B, 52	GM944_A11_100R1_048.fsa	70.6463	349	1577
B, 53	GM944_A11_100R1_048.fsa	71.8421	1131	5315
B, 54	GM944_A11_100R1_048.fsa	73.232	266	1345
B, 55	GM944_A11_100R1_048.fsa	74.1225	680	3312
B, 56	GM944_A11_100R1_048.fsa	75.2077	563	2701
B, 57	GM944_A11_100R1_048.fsa	76.0931	196	840
B, 58	GM944_A11_100R1_048.fsa	77.074	187	787
B, 59	GM944_A11_100R1_048.fsa	78.1498	182	735
B, 60	GM944_A11_100R1_048.fsa	79.2222	341	1555
B, 61	GM944_A11_100R1_048.fsa	80.2912	623	2887
B, 62	GM944_A11_100R1_048.fsa	81.6487	259	1206
B, 63	GM944_A11_100R1_048.fsa	82.6166	253	1094
B, 64	GM944_A11_100R1_048.fsa	83.8729	147	598
B, 65	GM944_A11_100R1_048.fsa	84.9342	574	2579
B, 66	GM944_A11_100R1_048.fsa	85.9938	1283	5957
B, 67	GM944_A11_100R1_048.fsa	86.9557	236	1023
B, 68	GM944_A11_100R1_048.fsa	87.8202	161	650
B, 69	GM944_A11_100R1_048.fsa	88.9713	1427	6480
B, 70	GM944_A11_100R1_048.fsa	90.0247	1671	8049
B, 71	GM944_A11_100R1_048.fsa	90.981	1109	5193
B, 72	GM944_A11_100R1_048.fsa	92.1268	275	1104
B, 73	GM944_A11_100R1_048.fsa	93.0802	1332	5932
B, 74	GM944_A11_100R1_048.fsa	94.4126	279	1252
B, 75	GM944_A11_100R1_048.fsa	95.3629	364	1799
B, 76	GM944_A11_100R1_048.fsa	96.5962	259	993
B, 77	GM944_A11_100R1_048.fsa	97.638	1494	6772
B, 78	GM944_A11_100R1_048.fsa	98.6783	1950	9178
B, 79	GM944_A11_100R1_048.fsa	99.2451	166	916
B, 80	GM944_A11_100R1_048.fsa	100	1706	7732
B, 81	GM944_A11_100R1_048.fsa	101.152	1153	5017
B, 82	GM944_A11_100R1_048.fsa	102.206	455	1730
B, 83	GM944_A11_100R1_048.fsa	103.543	216	987
B, 84	GM944_A11_100R1_048.fsa	104.686	398	1907
B, 85	GM944_A11_100R1_048.fsa	105.636	391	1940
B, 86	GM944_A11_100R1_048.fsa	106.584	633	3094
B, 87	GM944_A11_100R1_048.fsa	107.813	257	1061
B, 88	GM944_A11_100R1_048.fsa	108.567	406	1834
B, 89	GM944_A11_100R1_048.fsa	109.603	805	3475
B, 90	GM944_A11_100R1_048.fsa	110.636	1091	5019
B, 91	GM944_A11_100R1_048.fsa	111.854	877	3913
B, 92	GM944_A11_100R1_048.fsa	113.068	1225	6627
B, 93	GM944_A11_100R1_048.fsa	113.627	477	2044
B, 94	GM944_A11_100R1_048.fsa	114.64	815	3807
B, 95	GM944_A11_100R1_048.fsa	115.645	315	1246
B, 96	GM944_A11_100R1_048.fsa	116.647	440	1878
B, 97	GM944_A11_100R1_048.fsa	117.465	331	1380
B, 98	GM944_A11_100R1_048.fsa	118.463	512	2155
B, 99	GM944_A11_100R1_048.fsa	119.458	164	598
B, 100	GM944_A11_100R1_048.fsa	120.54	395	1677
B, 101	GM944_A11_100R1_048.fsa	121.62	1945	8988
B, 102	GM944_A11_100R1_048.fsa	122.79	442	2046
B, 103	GM944_A11_100R1_048.fsa	124.051	359	1596
B, 104	GM944_A11_100R1_048.fsa	125.041	1075	4916
B, 105	GM944_A11_100R1_048.fsa	126.122	332	1245
B, 106	GM944_A11_100R1_048.fsa	126.932	3196	14880
B, 107	GM944_A11_100R1_048.fsa	128.103	699	2821
B, 108	GM944_A11_100R1_048.fsa	129.184	1757	7941
B, 109	GM944_A11_100R1_048.fsa	129.905	372	1570
B, 110	GM944_A11_100R1_048.fsa	130.805	3049	14063
B, 111	GM944_A11_100R1_048.fsa	131.797	216	787
B, 112	GM944_A11_100R1_048.fsa	132.788	563	2427
B, 113	GM944_A11_100R1_048.fsa	133.689	283	1122
B, 114	GM944_A11_100R1_048.fsa	134.68	519	2177
B, 115	GM944_A11_100R1_048.fsa	135.762	255	998
B, 116	GM944_A11_100R1_048.fsa	136.664	444	1854
B, 117	GM944_A11_100R1_048.fsa	137.745	387	1551
B, 118	GM944_A11_100R1_048.fsa	138.737	932	4026
B, 119	GM944_A11_100R1_048.fsa	139.639	464	1949
B, 120	GM944_A11_100R1_048.fsa	140.552	313	1207
B, 121	GM944_A11_100R1_048.fsa	141.563	1247	5708
B, 122	GM944_A11_100R1_048.fsa	142.482	375	1611
B, 123	GM944_A11_100R1_048.fsa	143.493	1292	5913
B, 124	GM944_A11_100R1_048.fsa	144.32	125	514
B, 125	GM944_A11_100R1_048.fsa	145.422	2276	10681
B, 126	GM944_A11_100R1_048.fsa	146.524	1387	6458
B, 127	GM944_A11_100R1_048.fsa	147.717	598	2435
B, 128	GM944_A11_100R1_048.fsa	148.818	1454	6253
B, 129	GM944_A11_100R1_048.fsa	149.736	211	697
B, 130	GM944_A11_100R1_048.fsa	150.745	2470	11559
B, 131	GM944_A11_100R1_048.fsa	151.57	218	951
B, 132	GM944_A11_100R1_048.fsa	152.579	1600	7234
B, 133	GM944_A11_100R1_048.fsa	153.771	230	803
B, 134	GM944_A11_100R1_048.fsa	154.687	914	3899
B, 135	GM944_A11_100R1_048.fsa	155.787	1994	9347
B, 136	GM944_A11_100R1_048.fsa	156.887	544	2356
B, 137	GM944_A11_100R1_048.fsa	157.802	2271	10684
B, 138	GM944_A11_100R1_048.fsa	158.901	2294	10644
B, 139	GM944_A11_100R1_048.fsa	160.09	317	1285
B, 140	GM944_A11_100R1_048.fsa	161.168	360	1583
B, 141	GM944_A11_100R1_048.fsa	162.335	248	1010
B, 142	GM944_A11_100R1_048.fsa	163.322	418	1817
B, 143	GM944_A11_100R1_048.fsa	164.219	1050	4774
B, 144	GM944_A11_100R1_048.fsa	165.294	339	1500
B, 145	GM944_A11_100R1_048.fsa	166.011	1123	5534
B, 146	GM944_A11_100R1_048.fsa	167.174	810	3750
B, 147	GM944_A11_100R1_048.fsa	168.337	376	1705
B, 148	GM944_A11_100R1_048.fsa	169.498	497	2268
B, 149	GM944_A11_100R1_048.fsa	170.659	311	1287
B, 150	GM944_A11_100R1_048.fsa	171.64	453	1836
B, 151	GM944_A11_100R1_048.fsa	172.621	1386	6636
B, 152	GM944_A11_100R1_048.fsa	173.601	436	2005
B, 153	GM944_A11_100R1_048.fsa	174.492	777	3736
B, 154	GM944_A11_100R1_048.fsa	175.381	592	2690
B, 155	GM944_A11_100R1_048.fsa	176.537	637	2595
B, 156	GM944_A11_100R1_048.fsa	177.337	479	2012
B, 157	GM944_A11_100R1_048.fsa	178.314	1578	7362
B, 158	GM944_A11_100R1_048.fsa	179.379	362	1448
B, 159	GM944_A11_100R1_048.fsa	180.269	1130	5190
B, 160	GM944_A11_100R1_048.fsa	181.255	400	1548
B, 161	GM944_A11_100R1_048.fsa	182.24	463	1939
B, 162	GM944_A11_100R1_048.fsa	183.136	229	891
B, 163	GM944_A11_100R1_048.fsa	184.12	445	1978
B, 164	GM944_A11_100R1_048.fsa	185.194	190	684
B, 165	GM944_A11_100R1_048.fsa	186.268	1565	7471
B, 166	GM944_A11_100R1_048.fsa	187.34	594	2605
B, 167	GM944_A11_100R1_048.fsa	188.234	464	1895
B, 168	GM944_A11_100R1_048.fsa	189.127	232	894
B, 169	GM944_A11_100R1_048.fsa	190.199	2736	13942
B, 170	GM944_A11_100R1_048.fsa	191.27	460	2078
B, 171	GM944_A11_100R1_048.fsa	192.43	786	3664
B, 172	GM944_A11_100R1_048.fsa	193.589	668	3079
B, 173	GM944_A11_100R1_048.fsa	194.481	375	1666
B, 174	GM944_A11_100R1_048.fsa	195.639	1425	6847
B, 175	GM944_A11_100R1_048.fsa	196.619	507	2328
B, 176	GM944_A11_100R1_048.fsa	197.42	3120	16061
B, 177	GM944_A11_100R1_048.fsa	198.577	2878	14610
B, 178	GM944_A11_100R1_048.fsa	199.733	1296	6098
B, 179	GM944_A11_100R1_048.fsa	200.79	1287	6154
B, 180	GM944_A11_100R1_048.fsa	201.932	576	2614
B, 181	GM944_A11_100R1_048.fsa	202.899	808	3850
B, 182	GM944_A11_100R1_048.fsa	203.778	308	1323
B, 183	GM944_A11_100R1_048.fsa	204.745	1102	5426
B, 184	GM944_A11_100R1_048.fsa	205.801	721	3396
B, 185	GM944_A11_100R1_048.fsa	206.769	1114	5598
B, 186	GM944_A11_100R1_048.fsa	207.826	1033	5221
B, 187	GM944_A11_100R1_048.fsa	208.707	1340	6962
B, 188	GM944_A11_100R1_048.fsa	209.853	192	863
B, 189	GM944_A11_100R1_048.fsa	210.999	209	940
B, 190	GM944_A11_100R1_048.fsa	211.97	683	3285
B, 191	GM944_A11_100R1_048.fsa	212.94	263	1096
B, 192	GM944_A11_100R1_048.fsa	213.735	323	1480
B, 193	GM944_A11_100R1_048.fsa	214.807	1980	10357
B, 194	GM944_A11_100R1_048.fsa	215.882	408	1802
B, 195	GM944_A11_100R1_048.fsa	217.047	1893	10019
B, 196	GM944_A11_100R1_048.fsa	218.211	544	2583
B, 197	GM944_A11_100R1_048.fsa	219.195	566	2717
B, 198	GM944_A11_100R1_048.fsa	220.087	143	490
B, 199	GM944_A11_100R1_048.fsa	221.042	853	4188
B, 200	GM944_A11_100R1_048.fsa	222.083	286	1305
B, 201	GM944_A11_100R1_048.fsa	223.211	1424	7956
B, 202	GM944_A11_100R1_048.fsa	224.252	721	3972
B, 203	GM944_A11_100R1_048.fsa	225.119	554	2933
B, 204	GM944_A11_100R1_048.fsa	225.986	242	1149
B, 205	GM944_A11_100R1_048.fsa	226.939	223	991
B, 206	GM944_A11_100R1_048.fsa	227.892	469	2344
B, 207	GM944_A11_100R1_048.fsa	229.018	245	1150
B, 208	GM944_A11_100R1_048.fsa	230.057	209	897
B, 209	GM944_A11_100R1_048.fsa	231.096	875	4342
B, 210	GM944_A11_100R1_048.fsa	232.134	531	2585
B, 211	GM944_A11_100R1_048.fsa	233.258	1998	11192
B, 212	GM944_A11_100R1_048.fsa	234.296	1290	7273
B, 213	GM944_A11_100R1_048.fsa	235.42	411	1916
B, 214	GM944_A11_100R1_048.fsa	236.371	379	1774
B, 215	GM944_A11_100R1_048.fsa	237.408	253	981
B, 216	GM944_A11_100R1_048.fsa	238.359	1165	6054
B, 217	GM944_A11_100R1_048.fsa	239.395	381	1662
B, 218	GM944_A11_100R1_048.fsa	240.269	542	2619
B, 219	GM944_A11_100R1_048.fsa	241.346	618	3285
B, 220	GM944_A11_100R1_048.fsa	242.153	1573	9233
B, 221	GM944_A11_100R1_048.fsa	243.137	592	3104
B, 222	GM944_A11_100R1_048.fsa	244.121	106	339
B, 223	GM944_A11_100R1_048.fsa	245.193	486	2497
B, 224	GM944_A11_100R1_048.fsa	246.263	252	1147
B, 225	GM944_A11_100R1_048.fsa	247.244	306	1382
B, 226	GM944_A11_100R1_048.fsa	248.223	437	2162
B, 227	GM944_A11_100R1_048.fsa	249.378	423	2274
B, 228	GM944_A11_100R1_048.fsa	250.517	546	2859
B, 229	GM944_A11_100R1_048.fsa	251.464	152	682
B, 230	GM944_A11_100R1_048.fsa	252.495	296	1459
B, 231	GM944_A11_100R1_048.fsa	253.525	697	3681
B, 232	GM944_A11_100R1_048.fsa	254.637	1666	9507
B, 233	GM944_A11_100R1_048.fsa	255.663	172	655
B, 234	GM944_A11_100R1_048.fsa	256.601	1207	6531
B, 235	GM944_A11_100R1_048.fsa	257.708	255	1091
B, 236	GM944_A11_100R1_048.fsa	258.728	1966	11829
B, 237	GM944_A11_100R1_048.fsa	259.576	479	2824
B, 238	GM944_A11_100R1_048.fsa	260.433	105	454
B, 239	GM944_A11_100R1_048.fsa	261.645	1043	6212
B, 240	GM944_A11_100R1_048.fsa	262.597	186	1055
B, 241	GM944_A11_100R1_048.fsa	263.55	126	553
B, 242	GM944_A11_100R1_048.fsa	264.589	778	4695
B, 243	GM944_A11_100R1_048.fsa	265.541	1682	11028
B, 244	GM944_A11_100R1_048.fsa	266.493	279	1605
B, 245	GM944_A11_100R1_048.fsa	267.446	124	524
B, 246	GM944_A11_100R1_048.fsa	268.485	190	916
B, 247	GM944_A11_100R1_048.fsa	269.351	143	688
B, 248	GM944_A11_100R1_048.fsa	270.389	171	860
B, 249	GM944_A11_100R1_048.fsa	271.428	219	1090
B, 250	GM944_A11_100R1_048.fsa	272.554	870	4978
B, 251	GM944_A11_100R1_048.fsa	273.68	572	3074
B, 252	GM944_A11_100R1_048.fsa	274.719	267	1293
B, 253	GM944_A11_100R1_048.fsa	275.844	154	678
B, 254	GM944_A11_100R1_048.fsa	276.796	1000	5626
B, 255	GM944_A11_100R1_048.fsa	277.835	183	767
B, 256	GM944_A11_100R1_048.fsa	278.615	585	3120
B, 257	GM944_A11_100R1_048.fsa	279.654	541	3205
B, 258	GM944_A11_100R1_048.fsa	280.512	1558	9484
B, 259	GM944_A11_100R1_048.fsa	281.622	1145	6467
B, 260	GM944_A11_100R1_048.fsa	282.731	519	2887
B, 261	GM944_A11_100R1_048.fsa	283.84	312	1763
B, 262	GM944_A11_100R1_048.fsa	284.693	1490	9860
B, 263	GM944_A11_100R1_048.fsa	285.887	401	2171
B, 264	GM944_A11_100R1_048.fsa	286.994	809	4886
B, 265	GM944_A11_100R1_048.fsa	288.016	131	593
B, 266	GM944_A11_100R1_048.fsa	288.953	1404	8794
B, 267	GM944_A11_100R1_048.fsa	289.974	320	1792
B, 268	GM944_A11_100R1_048.fsa	290.911	805	4919
B, 269	GM944_A11_100R1_048.fsa	291.846	84	275
B, 270	GM944_A11_100R1_048.fsa	292.697	152	708
B, 271	GM944_A11_100R1_048.fsa	293.632	115	465
B, 272	GM944_A11_100R1_048.fsa	294.567	208	1121
B, 273	GM944_A11_100R1_048.fsa	295.586	363	2100
B, 274	GM944_A11_100R1_048.fsa	296.69	53	170
B, 275	GM944_A11_100R1_048.fsa	297.539	1180	7062
B, 276	GM944_A11_100R1_048.fsa	298.558	850	4980
B, 277	GM944_A11_100R1_048.fsa	299.745	1432	8644
B, 278	GM944_A11_100R1_048.fsa	300.76	943	5681
B, 279	GM944_A11_100R1_048.fsa	301.858	192	866
B, 280	GM944_A11_100R1_048.fsa	302.959	342	2000
B, 281	GM944_A11_100R1_048.fsa	303.977	1469	9828
B, 282	GM944_A11_100R1_048.fsa	304.912	382	2613
B, 283	GM944_A11_100R1_048.fsa	305.849	357	2178
B, 284	GM944_A11_100R1_048.fsa	306.786	40	121
B, 285	GM944_A11_100R1_048.fsa	307.726	1233	8062
B, 286	GM944_A11_100R1_048.fsa	308.752	94	442
B, 287	GM944_A11_100R1_048.fsa	309.953	515	3376
B, 288	GM944_A11_100R1_048.fsa	310.983	668	4345
B, 289	GM944_A11_100R1_048.fsa	312.102	268	1528
B, 290	GM944_A11_100R1_048.fsa	313.223	212	1208
B, 291	GM944_A11_100R1_048.fsa	314.176	361	2371
B, 292	GM944_A11_100R1_048.fsa	315.146	108	518
B, 293	GM944_A11_100R1_048.fsa	316.203	183	873
B, 294	GM944_A11_100R1_048.fsa	317.174	221	1232
B, 295	GM944_A11_100R1_048.fsa	318.145	378	2381
B, 296	GM944_A11_100R1_048.fsa	319.116	99	517
B, 297	GM944_A11_100R1_048.fsa	320.087	831	5727
B, 298	GM944_A11_100R1_048.fsa	321.127	312	2190
B, 299	GM944_A11_100R1_048.fsa	321.907	542	3771
B, 300	GM944_A11_100R1_048.fsa	323.205	180	920
B, 301	GM944_A11_100R1_048.fsa	324.155	63	185
B, 302	GM944_A11_100R1_048.fsa	325.277	2317	15940
B, 303	GM944_A11_100R1_048.fsa	326.312	1142	7766
B, 304	GM944_A11_100R1_048.fsa	327.26	241	1353
B, 305	GM944_A11_100R1_048.fsa	328.034	64	282
B, 306	GM944_A11_100R1_048.fsa	328.98	1576	10446
B, 307	GM944_A11_100R1_048.fsa	330.182	368	1981
B, 308	GM944_A11_100R1_048.fsa	331.125	53	190
B, 309	GM944_A11_100R1_048.fsa	332.239	234	1494
B, 310	GM944_A11_100R1_048.fsa	333.352	1457	11078
B, 311	GM944_A11_100R1_048.fsa	334.292	464	3365
B, 312	GM944_A11_100R1_048.fsa	335.317	105	586
B, 313	GM944_A11_100R1_048.fsa	336.17	90	475
B, 314	GM944_A11_100R1_048.fsa	337.193	40	181
B, 315	GM944_A11_100R1_048.fsa	338.13	239	1402
B, 316	GM944_A11_100R1_048.fsa	339.235	78	368
B, 317	GM944_A11_100R1_048.fsa	340.086	92	469
B, 318	GM944_A11_100R1_048.fsa	341.117	123	632
B, 319	GM944_A11_100R1_048.fsa	342.062	113	653
B, 320	GM944_A11_100R1_048.fsa	343.265	220	1468
B, 321	GM944_A11_100R1_048.fsa	344.296	626	4770
B, 322	GM944_A11_100R1_048.fsa	345.326	220	1626
B, 323	GM944_A11_100R1_048.fsa	346.185	50	211
B, 324	GM944_A11_100R1_048.fsa	347.215	58	220
B, 325	GM944_A11_100R1_048.fsa	348.331	242	1593
B, 326	GM944_A11_100R1_048.fsa	349.276	248	1450
B, 327	GM944_A11_100R1_048.fsa	350.306	61	216
B, 328	GM944_A11_100R1_048.fsa	351.25	110	474
B, 329	GM944_A11_100R1_048.fsa	352.28	606	3899
B, 330	GM944_A11_100R1_048.fsa	353.31	341	2021
B, 331	GM944_A11_100R1_048.fsa	354.339	623	4304
B, 332	GM944_A11_100R1_048.fsa	355.454	194	1136
B, 333	GM944_A11_100R1_048.fsa	356.57	446	3009
B, 334	GM944_A11_100R1_048.fsa	357.599	2025	15428
B, 335	GM944_A11_100R1_048.fsa	358.714	341	2200
B, 336	GM944_A11_100R1_048.fsa	359.743	309	1808
B, 337	GM944_A11_100R1_048.fsa	360.854	113	554
B, 338	GM944_A11_100R1_048.fsa	361.793	164	1018
B, 339	GM944_A11_100R1_048.fsa	362.733	1583	12290
B, 340	GM944_A11_100R1_048.fsa	363.672	391	2934
B, 341	GM944_A11_100R1_048.fsa	364.612	154	893
B, 342	GM944_A11_100R1_048.fsa	365.551	37	125
B, 343	GM944_A11_100R1_048.fsa	366.491	115	721
B, 344	GM944_A11_100R1_048.fsa	367.431	222	1276
B, 345	GM944_A11_100R1_048.fsa	368.542	36	109
B, 346	GM944_A11_100R1_048.fsa	369.482	336	1990
B, 347	GM944_A11_100R1_048.fsa	370.507	177	895
B, 348	GM944_A11_100R1_048.fsa	371.619	1311	9720
B, 349	GM944_A11_100R1_048.fsa	372.388	290	1882
B, 350	GM944_A11_100R1_048.fsa	373.414	188	962
B, 351	GM944_A11_100R1_048.fsa	374.355	294	1688
B, 352	GM944_A11_100R1_048.fsa	375.381	566	3498
B, 353	GM944_A11_100R1_048.fsa	376.493	176	910
B, 354	GM944_A11_100R1_048.fsa	377.605	229	1248
B, 355	GM944_A11_100R1_048.fsa	378.631	160	819
B, 356	GM944_A11_100R1_048.fsa	379.658	179	965
B, 357	GM944_A11_100R1_048.fsa	380.69	149	798
B, 358	GM944_A11_100R1_048.fsa	381.725	159	871
B, 359	GM944_A11_100R1_048.fsa	382.674	163	888
B, 360	GM944_A11_100R1_048.fsa	383.795	277	1619
B, 361	GM944_A11_100R1_048.fsa	384.744	302	1868
B, 362	GM944_A11_100R1_048.fsa	385.693	46	145
B, 363	GM944_A11_100R1_048.fsa	386.641	68	278
B, 364	GM944_A11_100R1_048.fsa	387.762	520	3972
B, 365	GM944_A11_100R1_048.fsa	388.797	335	2342
B, 366	GM944_A11_100R1_048.fsa	389.745	51	212
B, 367	GM944_A11_100R1_048.fsa	390.779	335	2165
B, 368	GM944_A11_100R1_048.fsa	391.814	977	7087
B, 369	GM944_A11_100R1_048.fsa	392.934	88	360
B, 370	GM944_A11_100R1_048.fsa	393.969	1347	10559
B, 371	GM944_A11_100R1_048.fsa	395.003	656	5277
B, 372	GM944_A11_100R1_048.fsa	395.865	81	434
B, 373	GM944_A11_100R1_048.fsa	396.899	28	82
B, 374	GM944_A11_100R1_048.fsa	397.932	117	621
B, 375	GM944_A11_100R1_048.fsa	398.966	463	3273
B, 376	GM944_A11_100R1_048.fsa	400	158	938
B, 377	GM944_A11_100R1_048.fsa	401.015	242	1447
B, 378	GM944_A11_100R1_048.fsa	402.117	127	691
B, 379	GM944_A11_100R1_048.fsa	403.135	67	262
B, 380	GM944_A11_100R1_048.fsa	404.07	408	2527
B, 381	GM944_A11_100R1_048.fsa	405.091	400	2656
B, 382	GM944_A11_100R1_048.fsa	405.943	79	415
B, 383	GM944_A11_100R1_048.fsa	406.881	751	4866
B, 384	GM944_A11_100R1_048.fsa	407.991	165	749
B, 385	GM944_A11_100R1_048.fsa	408.932	886	6111
B, 386	GM944_A11_100R1_048.fsa	409.874	130	726
B, 387	GM944_A11_100R1_048.fsa	410.646	617	4224
B, 388	GM944_A11_100R1_048.fsa	411.591	44	154
B, 389	GM944_A11_100R1_048.fsa	412.708	72	271
B, 390	GM944_A11_100R1_048.fsa	413.828	930	6692
B, 391	GM944_A11_100R1_048.fsa	414.88	228	1412
B, 392	GM944_A11_100R1_048.fsa	415.938	857	6210
B, 393	GM944_A11_100R1_048.fsa	416.996	208	1136
B, 394	GM944_A11_100R1_048.fsa	418.144	610	4320
B, 395	GM944_A11_100R1_048.fsa	419.116	394	2790
B, 396	GM944_A11_100R1_048.fsa	420	1449	11897
B, 397	GM944_A11_100R1_048.fsa	421.908	2938	23143
B, 398	GM944_A11_100R1_048.fsa	423.902	481	3181
B, 399	GM944_A11_100R1_048.fsa	425.029	125	638
B, 400	GM944_A11_100R1_048.fsa	425.895	1314	11048
B, 401	GM944_A11_100R1_048.fsa	427.021	207	1376
B, 402	GM944_A11_100R1_048.fsa	427.887	12	13
B, 403	GM944_A11_100R1_048.fsa	429.013	86	347
B, 404	GM944_A11_100R1_048.fsa	430.139	220	1244
B, 405	GM944_A11_100R1_048.fsa	431.091	236	1394
B, 406	GM944_A11_100R1_048.fsa	432.216	225	1158
B, 407	GM944_A11_100R1_048.fsa	433.341	292	1577
B, 408	GM944_A11_100R1_048.fsa	434.379	440	3018
B, 409	GM944_A11_100R1_048.fsa	435.245	311	2085
B, 410	GM944_A11_100R1_048.fsa	436.196	112	516
B, 411	GM944_A11_100R1_048.fsa	437.147	178	846
B, 412	GM944_A11_100R1_048.fsa	438.098	175	992
B, 413	GM944_A11_100R1_048.fsa	438.963	272	1438
B, 414	GM944_A11_100R1_048.fsa	439.914	69	285
B, 415	GM944_A11_100R1_048.fsa	440.791	54	223
B, 416	GM944_A11_100R1_048.fsa	442.024	149	736
B, 417	GM944_A11_100R1_048.fsa	443.08	184	943
B, 418	GM944_A11_100R1_048.fsa	444.05	204	1156
B, 419	GM944_A11_100R1_048.fsa	445.196	275	1747
B, 420	GM944_A11_100R1_048.fsa	446.167	222	1386
B, 421	GM944_A11_100R1_048.fsa	447.226	90	429
B, 422	GM944_A11_100R1_048.fsa	448.375	432	3155
B, 423	GM944_A11_100R1_048.fsa	449.348	633	5104
B, 424	GM944_A11_100R1_048.fsa	450.233	160	1026
B, 425	GM944_A11_100R1_048.fsa	451.384	241	1703
B, 426	GM944_A11_100R1_048.fsa	452.447	866	6630
B, 427	GM944_A11_100R1_048.fsa	453.422	36	111
B, 428	GM944_A11_100R1_048.fsa	454.576	144	769
B, 429	GM944_A11_100R1_048.fsa	455.464	77	362
B, 430	GM944_A11_100R1_048.fsa	456.708	35	105
B, 431	GM944_A11_100R1_048.fsa	457.686	269	1965
B, 432	GM944_A11_100R1_048.fsa	458.664	534	4650
B, 433	GM944_A11_100R1_048.fsa	459.555	147	929
B, 434	GM944_A11_100R1_048.fsa	460.353	217	1482
B, 435	GM944_A11_100R1_048.fsa	461.502	107	528
B, 436	GM944_A11_100R1_048.fsa	462.474	153	944
B, 437	GM944_A11_100R1_048.fsa	463.624	811	6059
B, 438	GM944_A11_100R1_048.fsa	464.598	27	73
B, 439	GM944_A11_100R1_048.fsa	465.661	581	3779
B, 440	GM944_A11_100R1_048.fsa	466.725	248	1422
B, 441	GM944_A11_100R1_048.fsa	468.767	3263	28896
B, 442	GM944_A11_100R1_048.fsa	469.744	655	4580
B, 443	GM944_A11_100R1_048.fsa	471.789	1302	11869
B, 444	GM944_A11_100R1_048.fsa	472.769	1132	9671
B, 445	GM944_A11_100R1_048.fsa	474.908	89	400
B, 446	GM944_A11_100R1_048.fsa	475.978	22	68
B, 447	GM944_A11_100R1_048.fsa	477.05	302	2185
B, 448	GM944_A11_100R1_048.fsa	478.033	186	1405
B, 449	GM944_A11_100R1_048.fsa	478.926	241	1706
B, 450	GM944_A11_100R1_048.fsa	480.903	1684	16284
B, 451	GM944_A11_100R1_048.fsa	481.986	703	6212
B, 452	GM944_A11_100R1_048.fsa	483.071	108	523
B, 453	GM944_A11_100R1_048.fsa	484.067	36	149
B, 454	GM944_A11_100R1_048.fsa	485.153	508	3611
B, 455	GM944_A11_100R1_048.fsa	485.969	11	12
B, 456	GM944_A11_100R1_048.fsa	487.057	1107	9740
B, 457	GM944_A11_100R1_048.fsa	488.055	928	8030
B, 458	GM944_A11_100R1_048.fsa	489.145	115	549
B, 459	GM944_A11_100R1_048.fsa	490.326	743	5914
B, 460	GM944_A11_100R1_048.fsa	491.145	187	1063
B, 461	GM944_A11_100R1_048.fsa	492.146	737	5992
B, 462	GM944_A11_100R1_048.fsa	494.06	32	109
B, 463	GM944_A11_100R1_048.fsa	495.337	620	5039
B, 464	GM944_A11_100R1_048.fsa	496.341	265	2297
B, 465	GM944_A11_100R1_048.fsa	498.444	313	2529
B, 466	GM944_A11_100R1_048.fsa	499.267	107	629
B, 467	GM944_A11_100R1_048.fsa	501.354	1399	14500
B, 468	GM944_A11_100R1_048.fsa	502.349	1617	16342
B, 469	GM944_A11_100R1_048.fsa	504.164	25	88
B, 470	GM944_A11_100R1_048.fsa	505.074	11	32
B, 471	GM944_A11_100R1_048.fsa	507.358	531	5547
B, 472	GM944_A11_100R1_048.fsa	509.377	157	941
B, 473	GM944_A11_100R1_048.fsa	510.39	91	465
B, 474	GM944_A11_100R1_048.fsa	511.405	66	286
B, 475	GM944_A11_100R1_048.fsa	513.35	204	934
B, 476	GM944_A11_100R1_048.fsa	516.567	2232	37008
B, 477	GM944_A11_100R1_048.fsa	517.519	1873	18629
B, 478	GM944_A11_100R1_048.fsa	518.568	1078	8476
B, 479	GM944_A11_100R1_048.fsa	519.618	36	90
B, 480	GM944_A11_100R1_048.fsa	520.841	1252	9157
B, 481	GM944_A11_100R1_048.fsa	522.801	301	1800
B, 482	GM944_A11_100R1_048.fsa	523.734	325	2255
B, 483	GM944_A11_100R1_048.fsa	524.853	385	2454
B, 484	GM944_A11_100R1_048.fsa	525.692	588	4374
B, 485	GM944_A11_100R1_048.fsa	526.531	1143	9460
B, 486	GM944_A11_100R1_048.fsa	527.556	190	945
B, 487	GM944_A11_100R1_048.fsa	528.486	304	1280
B, 488	GM944_A11_100R1_048.fsa	529.603	228	551
B, 489	GM944_A11_100R1_048.fsa	530.44	538	2342
B, 490	GM944_A11_100R1_048.fsa	531.184	128	246
B, 491	GM944_A11_100R1_048.fsa	532.207	680	3757
B, 492	GM944_A11_100R1_048.fsa	533.414	514	2950
B, 493	GM944_A11_100R1_048.fsa	534.529	413	1843
B, 494	GM944_A11_100R1_048.fsa	537.498	24219	225359
G, 1	GM944_A11_100R1_048.fsa	538.239	6991	46090
G, 2	GM944_A11_100R1_048.fsa	539.351	7057	44963
Y, 1	GM944_A11_100R1_048.fsa	537.776	11866	63143
Y, 2	GM944_A11_100R1_048.fsa	538.795	11772	106515
Y, 3	GM944_A11_100R1_048.fsa	539.63	10427	66447
R, 1	GM944_A11_100R1_048.fsa	538.147	3631	16153
R, 2	GM944_A11_100R1_048.fsa	539.074	2323	10378
O, 1	GM944_A11_100R1_048.fsa	20	5562	57450
O, 2	GM944_A11_100R1_048.fsa	40	4989	36589
O, 3	GM944_A11_100R1_048.fsa	60	8956	52404
O, 4	GM944_A11_100R1_048.fsa	80	5993	33420
O, 5	GM944_A11_100R1_048.fsa	100	9515	49960
O, 6	GM944_A11_100R1_048.fsa	114	10691	56406
O, 7	GM944_A11_100R1_048.fsa	120	8440	45654
O, 8	GM944_A11_100R1_048.fsa	140	7113	37164
O, 9	GM944_A11_100R1_048.fsa	160	7724	42302
O, 10	GM944_A11_100R1_048.fsa	180	9871	52272
O, 11	GM944_A11_100R1_048.fsa	200	7745	44080
O, 12	GM944_A11_100R1_048.fsa	214	7768	45834
O, 13	GM944_A11_100R1_048.fsa	220	6344	38444
O, 14	GM944_A11_100R1_048.fsa	240	9373	58416
O, 15	GM944_A11_100R1_048.fsa	250	4301	27731
O, 16	GM944_A11_100R1_048.fsa	260	6875	45197
O, 17	GM944_A11_100R1_048.fsa	280	7491	52569
O, 18	GM944_A11_100R1_048.fsa	300	7550	54719
O, 19	GM944_A11_100R1_048.fsa	314	4998	37040
O, 20	GM944_A11_100R1_048.fsa	320	5515	41915
O, 21	GM944_A11_100R1_048.fsa	340	7004	54816
O, 22	GM944_A11_100R1_048.fsa	360	5852	47324
O, 23	GM944_A11_100R1_048.fsa	380	4204	35203
O, 24	GM944_A11_100R1_048.fsa	400	5963	49823
O, 25	GM944_A11_100R1_048.fsa	414	5580	48562
O, 26	GM944_A11_100R1_048.fsa	420	5333	46974
O, 27	GM944_A11_100R1_048.fsa	440	6417	58317
O, 28	GM944_A11_100R1_048.fsa	460	7030	63296
O, 29	GM944_A11_100R1_048.fsa	480	6809	62501
O, 30	GM944_A11_100R1_048.fsa	500	3084	28972
O, 31	GM944_A11_100R1_048.fsa	514	3448	32022
O, 32	GM944_A11_100R1_048.fsa	520	7573	70828
O, 33	GM944_A11_100R1_048.fsa	540	5055	59559
O, 34	GM944_A11_100R1_048.fsa	560	3735	37870
O, 35	GM944_A11_100R1_048.fsa	580	5722	57730
O, 36	GM944_A11_100R1_048.fsa	600	3800	37885

## Sheet: 100R2
Dye/Sample Peak	Sample File Name	Size	Height	Area in Point
B, 1	GM945_B04_100R2_A12_GM944_015.fsa	1.7568	32	118
B, 2	GM945_B04_100R2_A12_GM944_015.fsa	2.973	112	732
B, 3	GM945_B04_100R2_A12_GM944_015.fsa	4.7297	26	122
B, 4	GM945_B04_100R2_A12_GM944_015.fsa	5.6757	12	44
B, 5	GM945_B04_100R2_A12_GM944_015.fsa	6.3514	23	86
B, 6	GM945_B04_100R2_A12_GM944_015.fsa	7.8378	8	16
B, 7	GM945_B04_100R2_A12_GM944_015.fsa	8.5135	4	9
B, 8	GM945_B04_100R2_A12_GM944_015.fsa	9.1892	3	4
B, 9	GM945_B04_100R2_A12_GM944_015.fsa	9.8649	13	24
B, 10	GM945_B04_100R2_A12_GM944_015.fsa	10.946	11	44
B, 11	GM945_B04_100R2_A12_GM944_015.fsa	12.1622	84	361
B, 12	GM945_B04_100R2_A12_GM944_015.fsa	13.3784	134	732
B, 13	GM945_B04_100R2_A12_GM944_015.fsa	14.8649	83	458
B, 14	GM945_B04_100R2_A12_GM944_015.fsa	16.7568	42	139
B, 15	GM945_B04_100R2_A12_GM944_015.fsa	18.5135	120	516
B, 16	GM945_B04_100R2_A12_GM944_015.fsa	20.1522	885	5124
B, 17	GM945_B04_100R2_A12_GM944_015.fsa	21.8087	563	3879
B, 18	GM945_B04_100R2_A12_GM944_015.fsa	22.9942	559	3338
B, 19	GM945_B04_100R2_A12_GM944_015.fsa	24.1638	97	758
B, 20	GM945_B04_100R2_A12_GM944_015.fsa	26.739	248	1244
B, 21	GM945_B04_100R2_A12_GM944_015.fsa	28.2755	254	1277
B, 22	GM945_B04_100R2_A12_GM944_015.fsa	30.056	137	700
B, 23	GM945_B04_100R2_A12_GM944_015.fsa	31.5337	463	2647
B, 24	GM945_B04_100R2_A12_GM944_015.fsa	32.7234	314	1747
B, 25	GM945_B04_100R2_A12_GM944_015.fsa	34.797	114	586
B, 26	GM945_B04_100R2_A12_GM944_015.fsa	35.9406	292	1680
B, 27	GM945_B04_100R2_A12_GM944_015.fsa	36.9438	201	1159
B, 28	GM945_B04_100R2_A12_GM944_015.fsa	38.7916	192	974
B, 29	GM945_B04_100R2_A12_GM944_015.fsa	40.5707	293	1731
B, 30	GM945_B04_100R2_A12_GM944_015.fsa	41.4779	58	285
B, 31	GM945_B04_100R2_A12_GM944_015.fsa	42.3781	12	52
B, 32	GM945_B04_100R2_A12_GM944_015.fsa	44.2676	108	793
B, 33	GM945_B04_100R2_A12_GM944_015.fsa	45.8007	460	4139
B, 34	GM945_B04_100R2_A12_GM944_015.fsa	48.3819	527	3009
B, 35	GM945_B04_100R2_A12_GM944_015.fsa	49.5458	85	245
B, 36	GM945_B04_100R2_A12_GM944_015.fsa	50.4893	329	1317
B, 37	GM945_B04_100R2_A12_GM944_015.fsa	51.4251	664	2939
B, 38	GM945_B04_100R2_A12_GM944_015.fsa	53.3758	2519	16811
B, 39	GM945_B04_100R2_A12_GM944_015.fsa	54.4902	293	1311
B, 40	GM945_B04_100R2_A12_GM944_015.fsa	55.7932	757	3462
B, 41	GM945_B04_100R2_A12_GM944_015.fsa	56.9829	1029	5088
B, 42	GM945_B04_100R2_A12_GM944_015.fsa	57.8671	515	2562
B, 43	GM945_B04_100R2_A12_GM944_015.fsa	58.9385	2477	12171
B, 44	GM945_B04_100R2_A12_GM944_015.fsa	60.498	324	1308
B, 45	GM945_B04_100R2_A12_GM944_015.fsa	61.8882	876	4337
B, 46	GM945_B04_100R2_A12_GM944_015.fsa	63.1739	342	1651
B, 47	GM945_B04_100R2_A12_GM944_015.fsa	64.4545	769	3911
B, 48	GM945_B04_100R2_A12_GM944_015.fsa	65.8279	141	575
B, 49	GM945_B04_100R2_A12_GM944_015.fsa	67.0006	309	1372
B, 50	GM945_B04_100R2_A12_GM944_015.fsa	67.9745	144	503
B, 51	GM945_B04_100R2_A12_GM944_015.fsa	68.9455	169	654
B, 52	GM945_B04_100R2_A12_GM944_015.fsa	69.8169	144	609
B, 53	GM945_B04_100R2_A12_GM944_015.fsa	70.5896	280	1300
B, 54	GM945_B04_100R2_A12_GM944_015.fsa	71.745	973	4500
B, 55	GM945_B04_100R2_A12_GM944_015.fsa	73.0879	214	1040
B, 56	GM945_B04_100R2_A12_GM944_015.fsa	74.0436	565	2924
B, 57	GM945_B04_100R2_A12_GM944_015.fsa	74.9965	506	2555
B, 58	GM945_B04_100R2_A12_GM944_015.fsa	75.9466	189	924
B, 59	GM945_B04_100R2_A12_GM944_015.fsa	76.8938	184	834
B, 60	GM945_B04_100R2_A12_GM944_015.fsa	77.9326	174	758
B, 61	GM945_B04_100R2_A12_GM944_015.fsa	79.1559	340	1622
B, 62	GM945_B04_100R2_A12_GM944_015.fsa	80.1875	604	2880
B, 63	GM945_B04_100R2_A12_GM944_015.fsa	81.4985	262	1206
B, 64	GM945_B04_100R2_A12_GM944_015.fsa	82.5271	251	1188
B, 65	GM945_B04_100R2_A12_GM944_015.fsa	83.8344	163	669
B, 66	GM945_B04_100R2_A12_GM944_015.fsa	84.7668	556	2449
B, 67	GM945_B04_100R2_A12_GM944_015.fsa	85.7913	1289	5911
B, 68	GM945_B04_100R2_A12_GM944_015.fsa	86.8145	221	940
B, 69	GM945_B04_100R2_A12_GM944_015.fsa	87.7435	164	595
B, 70	GM945_B04_100R2_A12_GM944_015.fsa	88.857	1379	6333
B, 71	GM945_B04_100R2_A12_GM944_015.fsa	89.9689	1646	7997
B, 72	GM945_B04_100R2_A12_GM944_015.fsa	90.8944	1078	5175
B, 73	GM945_B04_100R2_A12_GM944_015.fsa	92.0035	275	1119
B, 74	GM945_B04_100R2_A12_GM944_015.fsa	92.9267	1268	5920
B, 75	GM945_B04_100R2_A12_GM944_015.fsa	94.3094	301	1334
B, 76	GM945_B04_100R2_A12_GM944_015.fsa	95.2299	389	1839
B, 77	GM945_B04_100R2_A12_GM944_015.fsa	96.5169	270	1009
B, 78	GM945_B04_100R2_A12_GM944_015.fsa	97.6185	1497	7008
B, 79	GM945_B04_100R2_A12_GM944_015.fsa	98.5353	1997	9493
B, 80	GM945_B04_100R2_A12_GM944_015.fsa	99.1764	190	863
B, 81	GM945_B04_100R2_A12_GM944_015.fsa	99.9085	1738	8042
B, 82	GM945_B04_100R2_A12_GM944_015.fsa	101.028	1142	5220
B, 83	GM945_B04_100R2_A12_GM944_015.fsa	102.147	455	1858
B, 84	GM945_B04_100R2_A12_GM944_015.fsa	103.542	210	921
B, 85	GM945_B04_100R2_A12_GM944_015.fsa	104.562	406	1810
B, 86	GM945_B04_100R2_A12_GM944_015.fsa	105.488	399	1903
B, 87	GM945_B04_100R2_A12_GM944_015.fsa	106.503	636	3070
B, 88	GM945_B04_100R2_A12_GM944_015.fsa	107.7	235	1016
B, 89	GM945_B04_100R2_A12_GM944_015.fsa	108.527	405	1785
B, 90	GM945_B04_100R2_A12_GM944_015.fsa	109.536	746	3438
B, 91	GM945_B04_100R2_A12_GM944_015.fsa	110.633	1102	5008
B, 92	GM945_B04_100R2_A12_GM944_015.fsa	111.819	864	3854
B, 93	GM945_B04_100R2_A12_GM944_015.fsa	113.093	1276	6899
B, 94	GM945_B04_100R2_A12_GM944_015.fsa	114.623	852	3995
B, 95	GM945_B04_100R2_A12_GM944_015.fsa	115.599	322	1378
B, 96	GM945_B04_100R2_A12_GM944_015.fsa	116.661	440	1950
B, 97	GM945_B04_100R2_A12_GM944_015.fsa	117.455	343	1556
B, 98	GM945_B04_100R2_A12_GM944_015.fsa	118.51	535	2416
B, 99	GM945_B04_100R2_A12_GM944_015.fsa	119.387	167	691
B, 100	GM945_B04_100R2_A12_GM944_015.fsa	120.605	413	1917
B, 101	GM945_B04_100R2_A12_GM944_015.fsa	121.642	1956	9391
B, 102	GM945_B04_100R2_A12_GM944_015.fsa	122.851	472	2224
B, 103	GM945_B04_100R2_A12_GM944_015.fsa	124.06	380	1696
B, 104	GM945_B04_100R2_A12_GM944_015.fsa	125.009	1083	4910
B, 105	GM945_B04_100R2_A12_GM944_015.fsa	126.131	383	1620
B, 106	GM945_B04_100R2_A12_GM944_015.fsa	126.994	3174	15219
B, 107	GM945_B04_100R2_A12_GM944_015.fsa	128.115	754	3160
B, 108	GM945_B04_100R2_A12_GM944_015.fsa	129.15	1775	8540
B, 109	GM945_B04_100R2_A12_GM944_015.fsa	129.839	400	1809
B, 110	GM945_B04_100R2_A12_GM944_015.fsa	130.788	3005	14341
B, 111	GM945_B04_100R2_A12_GM944_015.fsa	131.736	237	930
B, 112	GM945_B04_100R2_A12_GM944_015.fsa	132.683	535	2365
B, 113	GM945_B04_100R2_A12_GM944_015.fsa	133.631	287	1132
B, 114	GM945_B04_100R2_A12_GM944_015.fsa	134.664	509	2214
B, 115	GM945_B04_100R2_A12_GM944_015.fsa	135.697	245	999
B, 116	GM945_B04_100R2_A12_GM944_015.fsa	136.558	408	1852
B, 117	GM945_B04_100R2_A12_GM944_015.fsa	137.591	369	1580
B, 118	GM945_B04_100R2_A12_GM944_015.fsa	138.624	910	4071
B, 119	GM945_B04_100R2_A12_GM944_015.fsa	139.57	461	2009
B, 120	GM945_B04_100R2_A12_GM944_015.fsa	140.442	326	1248
B, 121	GM945_B04_100R2_A12_GM944_015.fsa	141.503	1210	5490
B, 122	GM945_B04_100R2_A12_GM944_015.fsa	142.299	394	1723
B, 123	GM945_B04_100R2_A12_GM944_015.fsa	143.36	1268	5720
B, 124	GM945_B04_100R2_A12_GM944_015.fsa	144.156	129	469
B, 125	GM945_B04_100R2_A12_GM944_015.fsa	145.306	2155	10258
B, 126	GM945_B04_100R2_A12_GM944_015.fsa	146.456	1323	6281
B, 127	GM945_B04_100R2_A12_GM944_015.fsa	147.606	595	2433
B, 128	GM945_B04_100R2_A12_GM944_015.fsa	148.667	1396	6363
B, 129	GM945_B04_100R2_A12_GM944_015.fsa	149.641	204	798
B, 130	GM945_B04_100R2_A12_GM944_015.fsa	150.614	2260	10756
B, 131	GM945_B04_100R2_A12_GM944_015.fsa	151.411	210	964
B, 132	GM945_B04_100R2_A12_GM944_015.fsa	152.473	1540	7135
B, 133	GM945_B04_100R2_A12_GM944_015.fsa	153.712	244	974
B, 134	GM945_B04_100R2_A12_GM944_015.fsa	154.597	895	4056
B, 135	GM945_B04_100R2_A12_GM944_015.fsa	155.749	1928	9074
B, 136	GM945_B04_100R2_A12_GM944_015.fsa	156.811	542	2411
B, 137	GM945_B04_100R2_A12_GM944_015.fsa	157.697	2153	10239
B, 138	GM945_B04_100R2_A12_GM944_015.fsa	158.76	2069	10104
B, 139	GM945_B04_100R2_A12_GM944_015.fsa	160	332	1374
B, 140	GM945_B04_100R2_A12_GM944_015.fsa	161.046	344	1531
B, 141	GM945_B04_100R2_A12_GM944_015.fsa	162.177	228	1017
B, 142	GM945_B04_100R2_A12_GM944_015.fsa	163.221	405	1755
B, 143	GM945_B04_100R2_A12_GM944_015.fsa	164.091	954	4558
B, 144	GM945_B04_100R2_A12_GM944_015.fsa	165.22	320	1639
B, 145	GM945_B04_100R2_A12_GM944_015.fsa	165.915	1068	5107
B, 146	GM945_B04_100R2_A12_GM944_015.fsa	167.13	769	3556
B, 147	GM945_B04_100R2_A12_GM944_015.fsa	168.257	342	1595
B, 148	GM945_B04_100R2_A12_GM944_015.fsa	169.47	470	2177
B, 149	GM945_B04_100R2_A12_GM944_015.fsa	170.596	280	1162
B, 150	GM945_B04_100R2_A12_GM944_015.fsa	171.634	400	1749
B, 151	GM945_B04_100R2_A12_GM944_015.fsa	172.585	1286	5986
B, 152	GM945_B04_100R2_A12_GM944_015.fsa	173.535	438	1910
B, 153	GM945_B04_100R2_A12_GM944_015.fsa	174.399	733	3321
B, 154	GM945_B04_100R2_A12_GM944_015.fsa	175.348	530	2435
B, 155	GM945_B04_100R2_A12_GM944_015.fsa	176.469	598	2614
B, 156	GM945_B04_100R2_A12_GM944_015.fsa	177.331	475	1989
B, 157	GM945_B04_100R2_A12_GM944_015.fsa	178.279	1483	6852
B, 158	GM945_B04_100R2_A12_GM944_015.fsa	179.312	383	1537
B, 159	GM945_B04_100R2_A12_GM944_015.fsa	180.26	1074	4878
B, 160	GM945_B04_100R2_A12_GM944_015.fsa	181.211	404	1683
B, 161	GM945_B04_100R2_A12_GM944_015.fsa	182.249	455	2010
B, 162	GM945_B04_100R2_A12_GM944_015.fsa	183.027	257	1038
B, 163	GM945_B04_100R2_A12_GM944_015.fsa	184.065	411	1829
B, 164	GM945_B04_100R2_A12_GM944_015.fsa	185.188	209	830
B, 165	GM945_B04_100R2_A12_GM944_015.fsa	186.224	1408	6692
B, 166	GM945_B04_100R2_A12_GM944_015.fsa	187.26	568	2534
B, 167	GM945_B04_100R2_A12_GM944_015.fsa	188.209	448	1933
B, 168	GM945_B04_100R2_A12_GM944_015.fsa	189.158	238	918
B, 169	GM945_B04_100R2_A12_GM944_015.fsa	190.106	2494	12208
B, 170	GM945_B04_100R2_A12_GM944_015.fsa	191.226	439	1977
B, 171	GM945_B04_100R2_A12_GM944_015.fsa	192.432	711	3426
B, 172	GM945_B04_100R2_A12_GM944_015.fsa	193.552	603	2719
B, 173	GM945_B04_100R2_A12_GM944_015.fsa	194.499	362	1524
B, 174	GM945_B04_100R2_A12_GM944_015.fsa	195.531	1291	6122
B, 175	GM945_B04_100R2_A12_GM944_015.fsa	196.563	482	2215
B, 176	GM945_B04_100R2_A12_GM944_015.fsa	197.423	2739	13553
B, 177	GM945_B04_100R2_A12_GM944_015.fsa	198.54	2488	12411
B, 178	GM945_B04_100R2_A12_GM944_015.fsa	199.656	1125	5247
B, 179	GM945_B04_100R2_A12_GM944_015.fsa	200.769	1110	5274
B, 180	GM945_B04_100R2_A12_GM944_015.fsa	201.964	508	2321
B, 181	GM945_B04_100R2_A12_GM944_015.fsa	202.818	701	3275
B, 182	GM945_B04_100R2_A12_GM944_015.fsa	203.758	290	1158
B, 183	GM945_B04_100R2_A12_GM944_015.fsa	204.697	976	4584
B, 184	GM945_B04_100R2_A12_GM944_015.fsa	205.807	633	2902
B, 185	GM945_B04_100R2_A12_GM944_015.fsa	206.746	953	4624
B, 186	GM945_B04_100R2_A12_GM944_015.fsa	207.77	934	4478
B, 187	GM945_B04_100R2_A12_GM944_015.fsa	208.709	1173	5765
B, 188	GM945_B04_100R2_A12_GM944_015.fsa	209.904	194	894
B, 189	GM945_B04_100R2_A12_GM944_015.fsa	211.014	233	980
B, 190	GM945_B04_100R2_A12_GM944_015.fsa	211.952	608	2847
B, 191	GM945_B04_100R2_A12_GM944_015.fsa	212.976	222	939
B, 192	GM945_B04_100R2_A12_GM944_015.fsa	213.829	278	1221
B, 193	GM945_B04_100R2_A12_GM944_015.fsa	214.858	1671	8439
B, 194	GM945_B04_100R2_A12_GM944_015.fsa	215.888	377	1716
B, 195	GM945_B04_100R2_A12_GM944_015.fsa	217.088	1535	8038
B, 196	GM945_B04_100R2_A12_GM944_015.fsa	218.202	461	2185
B, 197	GM945_B04_100R2_A12_GM944_015.fsa	219.144	491	2297
B, 198	GM945_B04_100R2_A12_GM944_015.fsa	220.084	132	546
B, 199	GM945_B04_100R2_A12_GM944_015.fsa	221.01	707	3464
B, 200	GM945_B04_100R2_A12_GM944_015.fsa	222.105	246	1148
B, 201	GM945_B04_100R2_A12_GM944_015.fsa	223.199	1179	6231
B, 202	GM945_B04_100R2_A12_GM944_015.fsa	224.208	579	3041
B, 203	GM945_B04_100R2_A12_GM944_015.fsa	225.134	445	2321
B, 204	GM945_B04_100R2_A12_GM944_015.fsa	225.975	216	1034
B, 205	GM945_B04_100R2_A12_GM944_015.fsa	226.9	190	847
B, 206	GM945_B04_100R2_A12_GM944_015.fsa	227.825	393	1953
B, 207	GM945_B04_100R2_A12_GM944_015.fsa	228.917	205	996
B, 208	GM945_B04_100R2_A12_GM944_015.fsa	230.094	208	977
B, 209	GM945_B04_100R2_A12_GM944_015.fsa	231.102	725	3725
B, 210	GM945_B04_100R2_A12_GM944_015.fsa	232.11	426	2158
B, 211	GM945_B04_100R2_A12_GM944_015.fsa	233.202	1605	8815
B, 212	GM945_B04_100R2_A12_GM944_015.fsa	234.294	1048	5691
B, 213	GM945_B04_100R2_A12_GM944_015.fsa	235.385	347	1693
B, 214	GM945_B04_100R2_A12_GM944_015.fsa	236.392	338	1588
B, 215	GM945_B04_100R2_A12_GM944_015.fsa	237.399	233	1027
B, 216	GM945_B04_100R2_A12_GM944_015.fsa	238.406	942	4992
B, 217	GM945_B04_100R2_A12_GM944_015.fsa	239.329	330	1598
B, 218	GM945_B04_100R2_A12_GM944_015.fsa	240.258	471	2315
B, 219	GM945_B04_100R2_A12_GM944_015.fsa	241.288	516	2782
B, 220	GM945_B04_100R2_A12_GM944_015.fsa	242.146	1214	7129
B, 221	GM945_B04_100R2_A12_GM944_015.fsa	243.174	495	2647
B, 222	GM945_B04_100R2_A12_GM944_015.fsa	244.116	75	250
B, 223	GM945_B04_100R2_A12_GM944_015.fsa	245.056	370	2013
B, 224	GM945_B04_100R2_A12_GM944_015.fsa	246.252	212	1087
B, 225	GM945_B04_100R2_A12_GM944_015.fsa	247.191	242	1275
B, 226	GM945_B04_100R2_A12_GM944_015.fsa	248.128	351	1867
B, 227	GM945_B04_100R2_A12_GM944_015.fsa	249.32	359	1879
B, 228	GM945_B04_100R2_A12_GM944_015.fsa	250.499	422	2296
B, 229	GM945_B04_100R2_A12_GM944_015.fsa	251.413	120	584
B, 230	GM945_B04_100R2_A12_GM944_015.fsa	252.326	248	1225
B, 231	GM945_B04_100R2_A12_GM944_015.fsa	253.403	594	3154
B, 232	GM945_B04_100R2_A12_GM944_015.fsa	254.479	1327	7643
B, 233	GM945_B04_100R2_A12_GM944_015.fsa	255.553	148	666
B, 234	GM945_B04_100R2_A12_GM944_015.fsa	256.543	889	5112
B, 235	GM945_B04_100R2_A12_GM944_015.fsa	257.533	242	1136
B, 236	GM945_B04_100R2_A12_GM944_015.fsa	258.685	1512	9114
B, 237	GM945_B04_100R2_A12_GM944_015.fsa	259.507	432	2462
B, 238	GM945_B04_100R2_A12_GM944_015.fsa	260.334	113	526
B, 239	GM945_B04_100R2_A12_GM944_015.fsa	261.589	807	4883
B, 240	GM945_B04_100R2_A12_GM944_015.fsa	262.508	162	886
B, 241	GM945_B04_100R2_A12_GM944_015.fsa	263.344	103	493
B, 242	GM945_B04_100R2_A12_GM944_015.fsa	264.515	613	3658
B, 243	GM945_B04_100R2_A12_GM944_015.fsa	265.519	1261	8151
B, 244	GM945_B04_100R2_A12_GM944_015.fsa	266.439	218	1279
B, 245	GM945_B04_100R2_A12_GM944_015.fsa	267.359	99	475
B, 246	GM945_B04_100R2_A12_GM944_015.fsa	268.279	147	705
B, 247	GM945_B04_100R2_A12_GM944_015.fsa	269.284	115	540
B, 248	GM945_B04_100R2_A12_GM944_015.fsa	270.288	139	708
B, 249	GM945_B04_100R2_A12_GM944_015.fsa	271.292	167	868
B, 250	GM945_B04_100R2_A12_GM944_015.fsa	272.464	687	3973
B, 251	GM945_B04_100R2_A12_GM944_015.fsa	273.636	445	2514
B, 252	GM945_B04_100R2_A12_GM944_015.fsa	274.64	236	1197
B, 253	GM945_B04_100R2_A12_GM944_015.fsa	275.729	164	686
B, 254	GM945_B04_100R2_A12_GM944_015.fsa	276.65	808	4612
B, 255	GM945_B04_100R2_A12_GM944_015.fsa	277.655	167	795
B, 256	GM945_B04_100R2_A12_GM944_015.fsa	278.492	490	2710
B, 257	GM945_B04_100R2_A12_GM944_015.fsa	279.581	442	2538
B, 258	GM945_B04_100R2_A12_GM944_015.fsa	280.416	1225	7882
B, 259	GM945_B04_100R2_A12_GM944_015.fsa	281.496	894	5431
B, 260	GM945_B04_100R2_A12_GM944_015.fsa	282.658	404	2199
B, 261	GM945_B04_100R2_A12_GM944_015.fsa	283.737	236	1399
B, 262	GM945_B04_100R2_A12_GM944_015.fsa	284.649	1178	7732
B, 263	GM945_B04_100R2_A12_GM944_015.fsa	285.809	327	1800
B, 264	GM945_B04_100R2_A12_GM944_015.fsa	286.969	630	3939
B, 265	GM945_B04_100R2_A12_GM944_015.fsa	287.962	92	342
B, 266	GM945_B04_100R2_A12_GM944_015.fsa	288.955	1070	6904
B, 267	GM945_B04_100R2_A12_GM944_015.fsa	289.947	247	1414
B, 268	GM945_B04_100R2_A12_GM944_015.fsa	290.856	625	3846
B, 269	GM945_B04_100R2_A12_GM944_015.fsa	291.764	62	194
B, 270	GM945_B04_100R2_A12_GM944_015.fsa	292.755	125	631
B, 271	GM945_B04_100R2_A12_GM944_015.fsa	293.662	87	375
B, 272	GM945_B04_100R2_A12_GM944_015.fsa	294.569	172	940
B, 273	GM945_B04_100R2_A12_GM944_015.fsa	295.64	267	1468
B, 274	GM945_B04_100R2_A12_GM944_015.fsa	296.628	61	160
B, 275	GM945_B04_100R2_A12_GM944_015.fsa	297.451	912	5725
B, 276	GM945_B04_100R2_A12_GM944_015.fsa	298.603	676	4074
B, 277	GM945_B04_100R2_A12_GM944_015.fsa	299.753	1086	6916
B, 278	GM945_B04_100R2_A12_GM944_015.fsa	300.808	730	4542
B, 279	GM945_B04_100R2_A12_GM944_015.fsa	301.86	138	674
B, 280	GM945_B04_100R2_A12_GM944_015.fsa	302.915	278	1688
B, 281	GM945_B04_100R2_A12_GM944_015.fsa	303.89	1142	7924
B, 282	GM945_B04_100R2_A12_GM944_015.fsa	304.949	304	2198
B, 283	GM945_B04_100R2_A12_GM944_015.fsa	305.765	277	1831
B, 284	GM945_B04_100R2_A12_GM944_015.fsa	306.827	36	120
B, 285	GM945_B04_100R2_A12_GM944_015.fsa	307.728	975	6831
B, 286	GM945_B04_100R2_A12_GM944_015.fsa	308.796	100	486
B, 287	GM945_B04_100R2_A12_GM944_015.fsa	309.865	415	2890
B, 288	GM945_B04_100R2_A12_GM944_015.fsa	310.854	509	3705
B, 289	GM945_B04_100R2_A12_GM944_015.fsa	312.011	232	1399
B, 290	GM945_B04_100R2_A12_GM944_015.fsa	313.087	165	960
B, 291	GM945_B04_100R2_A12_GM944_015.fsa	314	256	1897
B, 292	GM945_B04_100R2_A12_GM944_015.fsa	314.941	84	499
B, 293	GM945_B04_100R2_A12_GM944_015.fsa	316.225	132	728
B, 294	GM945_B04_100R2_A12_GM944_015.fsa	317.082	168	1037
B, 295	GM945_B04_100R2_A12_GM944_015.fsa	318.025	293	1958
B, 296	GM945_B04_100R2_A12_GM944_015.fsa	319.055	70	356
B, 297	GM945_B04_100R2_A12_GM944_015.fsa	320.084	648	4658
B, 298	GM945_B04_100R2_A12_GM944_015.fsa	321.089	265	1886
B, 299	GM945_B04_100R2_A12_GM944_015.fsa	321.925	431	3130
B, 300	GM945_B04_100R2_A12_GM944_015.fsa	323.095	132	724
B, 301	GM945_B04_100R2_A12_GM944_015.fsa	324.179	41	107
B, 302	GM945_B04_100R2_A12_GM944_015.fsa	325.261	1796	13637
B, 303	GM945_B04_100R2_A12_GM944_015.fsa	326.342	858	6426
B, 304	GM945_B04_100R2_A12_GM944_015.fsa	327.172	180	1157
B, 305	GM945_B04_100R2_A12_GM944_015.fsa	328.995	1207	8952
B, 306	GM945_B04_100R2_A12_GM944_015.fsa	330.07	288	1695
B, 307	GM945_B04_100R2_A12_GM944_015.fsa	331.061	32	94
B, 308	GM945_B04_100R2_A12_GM944_015.fsa	332.133	179	1178
B, 309	GM945_B04_100R2_A12_GM944_015.fsa	333.204	1133	9088
B, 310	GM945_B04_100R2_A12_GM944_015.fsa	334.272	364	2898
B, 311	GM945_B04_100R2_A12_GM944_015.fsa	335.258	63	320
B, 312	GM945_B04_100R2_A12_GM944_015.fsa	336.241	67	331
B, 313	GM945_B04_100R2_A12_GM944_015.fsa	337.306	20	65
B, 314	GM945_B04_100R2_A12_GM944_015.fsa	338.205	172	1114
B, 315	GM945_B04_100R2_A12_GM944_015.fsa	339.103	63	249
B, 316	GM945_B04_100R2_A12_GM944_015.fsa	340.166	56	270
B, 317	GM945_B04_100R2_A12_GM944_015.fsa	341.075	71	387
B, 318	GM945_B04_100R2_A12_GM944_015.fsa	342.068	88	497
B, 319	GM945_B04_100R2_A12_GM944_015.fsa	343.143	165	1144
B, 320	GM945_B04_100R2_A12_GM944_015.fsa	344.218	472	4015
B, 321	GM945_B04_100R2_A12_GM944_015.fsa	345.293	169	1256
B, 322	GM945_B04_100R2_A12_GM944_015.fsa	346.12	31	187
B, 323	GM945_B04_100R2_A12_GM944_015.fsa	347.195	31	149
B, 324	GM945_B04_100R2_A12_GM944_015.fsa	348.187	192	1237
B, 325	GM945_B04_100R2_A12_GM944_015.fsa	349.261	181	1244
B, 326	GM945_B04_100R2_A12_GM944_015.fsa	350.253	18	36
B, 327	GM945_B04_100R2_A12_GM944_015.fsa	351.079	99	418
B, 328	GM945_B04_100R2_A12_GM944_015.fsa	352.154	460	3230
B, 329	GM945_B04_100R2_A12_GM944_015.fsa	353.228	237	1625
B, 330	GM945_B04_100R2_A12_GM944_015.fsa	354.384	484	3507
B, 331	GM945_B04_100R2_A12_GM944_015.fsa	355.293	146	860
B, 332	GM945_B04_100R2_A12_GM944_015.fsa	356.532	337	2486
B, 333	GM945_B04_100R2_A12_GM944_015.fsa	357.606	1585	13442
B, 334	GM945_B04_100R2_A12_GM944_015.fsa	358.762	232	1633
B, 335	GM945_B04_100R2_A12_GM944_015.fsa	359.752	236	1453
B, 336	GM945_B04_100R2_A12_GM944_015.fsa	360.74	76	351
B, 337	GM945_B04_100R2_A12_GM944_015.fsa	361.727	109	697
B, 338	GM945_B04_100R2_A12_GM944_015.fsa	362.631	1176	10731
B, 339	GM945_B04_100R2_A12_GM944_015.fsa	363.618	291	2184
B, 340	GM945_B04_100R2_A12_GM944_015.fsa	364.523	89	536
B, 341	GM945_B04_100R2_A12_GM944_015.fsa	365.51	26	104
B, 342	GM945_B04_100R2_A12_GM944_015.fsa	366.333	70	461
B, 343	GM945_B04_100R2_A12_GM944_015.fsa	367.32	138	985
B, 344	GM945_B04_100R2_A12_GM944_015.fsa	368.555	9	30
B, 345	GM945_B04_100R2_A12_GM944_015.fsa	369.378	234	1384
B, 346	GM945_B04_100R2_A12_GM944_015.fsa	370.365	120	519
B, 347	GM945_B04_100R2_A12_GM944_015.fsa	371.518	970	8470
B, 348	GM945_B04_100R2_A12_GM944_015.fsa	372.423	176	915
B, 349	GM945_B04_100R2_A12_GM944_015.fsa	373.411	106	533
B, 350	GM945_B04_100R2_A12_GM944_015.fsa	374.234	203	1191
B, 351	GM945_B04_100R2_A12_GM944_015.fsa	375.387	392	2599
B, 352	GM945_B04_100R2_A12_GM944_015.fsa	376.458	109	528
B, 353	GM945_B04_100R2_A12_GM944_015.fsa	377.529	161	956
B, 354	GM945_B04_100R2_A12_GM944_015.fsa	378.599	113	584
B, 355	GM945_B04_100R2_A12_GM944_015.fsa	379.588	119	637
B, 356	GM945_B04_100R2_A12_GM944_015.fsa	380.664	97	489
B, 357	GM945_B04_100R2_A12_GM944_015.fsa	381.66	99	538
B, 358	GM945_B04_100R2_A12_GM944_015.fsa	382.573	92	539
B, 359	GM945_B04_100R2_A12_GM944_015.fsa	383.735	176	1292
B, 360	GM945_B04_100R2_A12_GM944_015.fsa	384.648	188	1425
B, 361	GM945_B04_100R2_A12_GM944_015.fsa	385.561	11	35
B, 362	GM945_B04_100R2_A12_GM944_015.fsa	386.64	31	144
B, 363	GM945_B04_100R2_A12_GM944_015.fsa	387.719	376	3294
B, 364	GM945_B04_100R2_A12_GM944_015.fsa	388.715	238	2053
B, 365	GM945_B04_100R2_A12_GM944_015.fsa	390.706	230	1621
B, 366	GM945_B04_100R2_A12_GM944_015.fsa	391.785	682	6040
B, 367	GM945_B04_100R2_A12_GM944_015.fsa	392.864	42	183
B, 368	GM945_B04_100R2_A12_GM944_015.fsa	393.943	977	9149
B, 369	GM945_B04_100R2_A12_GM944_015.fsa	394.938	461	4538
B, 370	GM945_B04_100R2_A12_GM944_015.fsa	397.843	61	301
B, 371	GM945_B04_100R2_A12_GM944_015.fsa	398.838	311	2642
B, 372	GM945_B04_100R2_A12_GM944_015.fsa	399.834	85	537
B, 373	GM945_B04_100R2_A12_GM944_015.fsa	400.895	125	812
B, 374	GM945_B04_100R2_A12_GM944_015.fsa	401.955	60	301
B, 375	GM945_B04_100R2_A12_GM944_015.fsa	402.936	24	56
B, 376	GM945_B04_100R2_A12_GM944_015.fsa	404	284	2007
B, 377	GM945_B04_100R2_A12_GM944_015.fsa	404.901	284	2554
B, 378	GM945_B04_100R2_A12_GM944_015.fsa	406.874	513	3538
B, 379	GM945_B04_100R2_A12_GM944_015.fsa	407.945	49	192
B, 380	GM945_B04_100R2_A12_GM944_015.fsa	408.853	559	4795
B, 381	GM945_B04_100R2_A12_GM944_015.fsa	409.763	58	284
B, 382	GM945_B04_100R2_A12_GM944_015.fsa	410.674	383	2924
B, 383	GM945_B04_100R2_A12_GM944_015.fsa	412.667	24	65
B, 384	GM945_B04_100R2_A12_GM944_015.fsa	413.75	652	5316
B, 385	GM945_B04_100R2_A12_GM944_015.fsa	414.856	108	701
B, 386	GM945_B04_100R2_A12_GM944_015.fsa	415.883	562	5166
B, 387	GM945_B04_100R2_A12_GM944_015.fsa	416.911	92	498
B, 388	GM945_B04_100R2_A12_GM944_015.fsa	418.197	428	4224
B, 389	GM945_B04_100R2_A12_GM944_015.fsa	419.055	273	1969
B, 390	GM945_B04_100R2_A12_GM944_015.fsa	420	1023	10332
B, 391	GM945_B04_100R2_A12_GM944_015.fsa	421.836	2028	19216
B, 392	GM945_B04_100R2_A12_GM944_015.fsa	423.92	331	2813
B, 393	GM945_B04_100R2_A12_GM944_015.fsa	425.918	894	9472
B, 394	GM945_B04_100R2_A12_GM944_015.fsa	427.996	9	12
B, 395	GM945_B04_100R2_A12_GM944_015.fsa	428.495	3	3
B, 396	GM945_B04_100R2_A12_GM944_015.fsa	428.993	16	54
B, 397	GM945_B04_100R2_A12_GM944_015.fsa	430.155	105	485
B, 398	GM945_B04_100R2_A12_GM944_015.fsa	431.068	104	611
B, 399	GM945_B04_100R2_A12_GM944_015.fsa	432.145	95	549
B, 400	GM945_B04_100R2_A12_GM944_015.fsa	433.222	131	907
B, 401	GM945_B04_100R2_A12_GM944_015.fsa	434.299	273	2259
B, 402	GM945_B04_100R2_A12_GM944_015.fsa	435.209	190	1786
B, 403	GM945_B04_100R2_A12_GM944_015.fsa	436.118	47	260
B, 404	GM945_B04_100R2_A12_GM944_015.fsa	437.193	54	269
B, 405	GM945_B04_100R2_A12_GM944_015.fsa	438.019	81	536
B, 406	GM945_B04_100R2_A12_GM944_015.fsa	438.845	109	754
B, 407	GM945_B04_100R2_A12_GM944_015.fsa	439.752	4	12
B, 408	GM945_B04_100R2_A12_GM944_015.fsa	440.845	20	88
B, 409	GM945_B04_100R2_A12_GM944_015.fsa	441.945	69	313
B, 410	GM945_B04_100R2_A12_GM944_015.fsa	443.045	79	472
B, 411	GM945_B04_100R2_A12_GM944_015.fsa	444.061	102	732
B, 412	GM945_B04_100R2_A12_GM944_015.fsa	445.079	143	1228
B, 413	GM945_B04_100R2_A12_GM944_015.fsa	446.097	123	894
B, 414	GM945_B04_100R2_A12_GM944_015.fsa	447.2	22	77
B, 415	GM945_B04_100R2_A12_GM944_015.fsa	448.305	268	2255
B, 416	GM945_B04_100R2_A12_GM944_015.fsa	449.325	424	4524
B, 417	GM945_B04_100R2_A12_GM944_015.fsa	452.306	546	5565
B, 418	GM945_B04_100R2_A12_GM944_015.fsa	454.524	60	335
B, 419	GM945_B04_100R2_A12_GM944_015.fsa	455.549	22	101
B, 420	GM945_B04_100R2_A12_GM944_015.fsa	456.746	11	16
B, 421	GM945_B04_100R2_A12_GM944_015.fsa	457.687	169	1114
B, 422	GM945_B04_100R2_A12_GM944_015.fsa	458.629	370	4422
B, 423	GM945_B04_100R2_A12_GM944_015.fsa	460.339	110	1093
B, 424	GM945_B04_100R2_A12_GM944_015.fsa	461.358	31	120
B, 425	GM945_B04_100R2_A12_GM944_015.fsa	463.567	511	5043
B, 426	GM945_B04_100R2_A12_GM944_015.fsa	465.695	331	2919
B, 427	GM945_B04_100R2_A12_GM944_015.fsa	466.718	138	971
B, 428	GM945_B04_100R2_A12_GM944_015.fsa	468.766	2227	27441
B, 429	GM945_B04_100R2_A12_GM944_015.fsa	471.673	880	9839
B, 430	GM945_B04_100R2_A12_GM944_015.fsa	472.7	760	8323
B, 431	GM945_B04_100R2_A12_GM944_015.fsa	474.757	24	76
B, 432	GM945_B04_100R2_A12_GM944_015.fsa	475.443	1	1
B, 433	GM945_B04_100R2_A12_GM944_015.fsa	476.903	167	1594
B, 434	GM945_B04_100R2_A12_GM944_015.fsa	477.935	87	628
B, 435	GM945_B04_100R2_A12_GM944_015.fsa	478.881	124	1172
B, 436	GM945_B04_100R2_A12_GM944_015.fsa	480.869	1100	18473
B, 437	GM945_B04_100R2_A12_GM944_015.fsa	483.656	13	32
B, 438	GM945_B04_100R2_A12_GM944_015.fsa	485.052	287	2257
B, 439	GM945_B04_100R2_A12_GM944_015.fsa	486.975	734	7978
B, 440	GM945_B04_100R2_A12_GM944_015.fsa	487.937	638	7214
B, 441	GM945_B04_100R2_A12_GM944_015.fsa	490.216	458	5261
B, 442	GM945_B04_100R2_A12_GM944_015.fsa	492.06	476	4943
B, 443	GM945_B04_100R2_A12_GM944_015.fsa	493.731	3	3
B, 444	GM945_B04_100R2_A12_GM944_015.fsa	495.141	349	4147
B, 445	GM945_B04_100R2_A12_GM944_015.fsa	498.407	172	1823
B, 446	GM945_B04_100R2_A12_GM944_015.fsa	501.31	1017	10638
B, 447	GM945_B04_100R2_A12_GM944_015.fsa	502.097	1171	16675
B, 448	GM945_B04_100R2_A12_GM944_015.fsa	504.205	18	27
B, 449	GM945_B04_100R2_A12_GM944_015.fsa	504.821	6	17
B, 450	GM945_B04_100R2_A12_GM944_015.fsa	505.527	3	3
B, 451	GM945_B04_100R2_A12_GM944_015.fsa	507.297	351	4028
B, 452	GM945_B04_100R2_A12_GM944_015.fsa	509.609	66	612
B, 453	GM945_B04_100R2_A12_GM944_015.fsa	510.859	11	18
B, 454	GM945_B04_100R2_A12_GM944_015.fsa	511.575	7	17
B, 455	GM945_B04_100R2_A12_GM944_015.fsa	513.28	127	967
B, 456	GM945_B04_100R2_A12_GM944_015.fsa	514.184	96	845
B, 457	GM945_B04_100R2_A12_GM944_015.fsa	518.242	2152	32831
B, 458	GM945_B04_100R2_A12_GM944_015.fsa	520.815	611	4728
B, 459	GM945_B04_100R2_A12_GM944_015.fsa	522.804	125	908
B, 460	GM945_B04_100R2_A12_GM944_015.fsa	523.618	156	1024
B, 461	GM945_B04_100R2_A12_GM944_015.fsa	526.418	620	9523
B, 462	GM945_B04_100R2_A12_GM944_015.fsa	528.492	54	136
B, 463	GM945_B04_100R2_A12_GM944_015.fsa	529.574	9	13
B, 464	GM945_B04_100R2_A12_GM944_015.fsa	530.384	215	1234
B, 465	GM945_B04_100R2_A12_GM944_015.fsa	531.105	51	249
B, 466	GM945_B04_100R2_A12_GM944_015.fsa	532.005	128	555
B, 467	GM945_B04_100R2_A12_GM944_015.fsa	533.894	93	337
B, 468	GM945_B04_100R2_A12_GM944_015.fsa	534.703	27	86
B, 469	GM945_B04_100R2_A12_GM944_015.fsa	537.667	24267	235504
Y, 1	GM945_B04_100R2_A12_GM944_015.fsa	538.206	10691	111546
Y, 2	GM945_B04_100R2_A12_GM944_015.fsa	538.834	10649	117455
O, 1	GM945_B04_100R2_A12_GM944_015.fsa	20	5094	52771
O, 2	GM945_B04_100R2_A12_GM944_015.fsa	40	4519	35091
O, 3	GM945_B04_100R2_A12_GM944_015.fsa	60	8888	50545
O, 4	GM945_B04_100R2_A12_GM944_015.fsa	80	5773	33985
O, 5	GM945_B04_100R2_A12_GM944_015.fsa	100	9229	50974
O, 6	GM945_B04_100R2_A12_GM944_015.fsa	114	10751	57499
O, 7	GM945_B04_100R2_A12_GM944_015.fsa	120	8322	46373
O, 8	GM945_B04_100R2_A12_GM944_015.fsa	140	6991	36594
O, 9	GM945_B04_100R2_A12_GM944_015.fsa	160	7247	38839
O, 10	GM945_B04_100R2_A12_GM944_015.fsa	180	8632	45480
O, 11	GM945_B04_100R2_A12_GM944_015.fsa	200	6481	34834
O, 12	GM945_B04_100R2_A12_GM944_015.fsa	214	6097	34332
O, 13	GM945_B04_100R2_A12_GM944_015.fsa	220	4858	28240
O, 14	GM945_B04_100R2_A12_GM944_015.fsa	240	6796	41758
O, 15	GM945_B04_100R2_A12_GM944_015.fsa	250	3121	20182
O, 16	GM945_B04_100R2_A12_GM944_015.fsa	260	4992	33013
O, 17	GM945_B04_100R2_A12_GM944_015.fsa	280	5573	39334
O, 18	GM945_B04_100R2_A12_GM944_015.fsa	300	5813	43840
O, 19	GM945_B04_100R2_A12_GM944_015.fsa	314	3792	29647
O, 20	GM945_B04_100R2_A12_GM944_015.fsa	320	4275	34325
O, 21	GM945_B04_100R2_A12_GM944_015.fsa	340	5390	46737
O, 22	GM945_B04_100R2_A12_GM944_015.fsa	360	4560	40900
O, 23	GM945_B04_100R2_A12_GM944_015.fsa	380	3221	30926
O, 24	GM945_B04_100R2_A12_GM944_015.fsa	400	4389	44539
O, 25	GM945_B04_100R2_A12_GM944_015.fsa	414	4077	43390
O, 26	GM945_B04_100R2_A12_GM944_015.fsa	420	3916	41234
O, 27	GM945_B04_100R2_A12_GM944_015.fsa	440	4576	50978
O, 28	GM945_B04_100R2_A12_GM944_015.fsa	460	5118	57692
O, 29	GM945_B04_100R2_A12_GM944_015.fsa	480	4842	56448
O, 30	GM945_B04_100R2_A12_GM944_015.fsa	500	2213	26196
O, 31	GM945_B04_100R2_A12_GM944_015.fsa	514	2440	28579
O, 32	GM945_B04_100R2_A12_GM944_015.fsa	520	5277	63451
O, 33	GM945_B04_100R2_A12_GM944_015.fsa	540	3626	55713
O, 34	GM945_B04_100R2_A12_GM944_015.fsa	560	2618	34621
O, 35	GM945_B04_100R2_A12_GM944_015.fsa	580	4015	53499
O, 36	GM945_B04_100R2_A12_GM944_015.fsa	600	2654	34916

## Sheet: 100R3
Dye/Sample Peak	Sample File Name	Size	Height	Area in Point
B, 1	GM944_B01_100R3_007.fsa	1.3043	40	235
B, 2	GM944_B01_100R3_007.fsa	2.4638	122	738
B, 3	GM944_B01_100R3_007.fsa	4.2029	35	191
B, 4	GM944_B01_100R3_007.fsa	5.5073	44	191
B, 5	GM944_B01_100R3_007.fsa	7.2464	11	54
B, 6	GM944_B01_100R3_007.fsa	8.6957	10	14
B, 7	GM944_B01_100R3_007.fsa	10.1449	21	101
B, 8	GM944_B01_100R3_007.fsa	10.8696	13	38
B, 9	GM944_B01_100R3_007.fsa	12.3188	89	306
B, 10	GM944_B01_100R3_007.fsa	13.3333	126	671
B, 11	GM944_B01_100R3_007.fsa	14.7826	79	405
B, 12	GM944_B01_100R3_007.fsa	16.087	6	29
B, 13	GM944_B01_100R3_007.fsa	16.8116	36	139
B, 14	GM944_B01_100R3_007.fsa	18.5507	126	630
B, 15	GM944_B01_100R3_007.fsa	20.1658	957	5437
B, 16	GM944_B01_100R3_007.fsa	21.9673	643	4269
B, 17	GM944_B01_100R3_007.fsa	22.9326	587	3513
B, 18	GM944_B01_100R3_007.fsa	26.8291	268	1338
B, 19	GM944_B01_100R3_007.fsa	28.3332	283	1380
B, 20	GM944_B01_100R3_007.fsa	30.0989	149	724
B, 21	GM944_B01_100R3_007.fsa	31.5387	524	2711
B, 22	GM944_B01_100R3_007.fsa	32.8107	359	1769
B, 23	GM944_B01_100R3_007.fsa	34.7458	107	498
B, 24	GM944_B01_100R3_007.fsa	36.0967	300	1634
B, 25	GM944_B01_100R3_007.fsa	37.1591	201	1021
B, 26	GM944_B01_100R3_007.fsa	38.9804	215	979
B, 27	GM944_B01_100R3_007.fsa	40.7116	335	1704
B, 28	GM944_B01_100R3_007.fsa	41.5358	85	383
B, 29	GM944_B01_100R3_007.fsa	42.5861	30	91
B, 30	GM944_B01_100R3_007.fsa	43.7408	251	1354
B, 31	GM944_B01_100R3_007.fsa	44.9965	883	6258
B, 32	GM944_B01_100R3_007.fsa	47.2421	476	4373
B, 33	GM944_B01_100R3_007.fsa	48.7861	7	21
B, 34	GM944_B01_100R3_007.fsa	50.0918	10	44
B, 35	GM944_B01_100R3_007.fsa	50.9535	456	1687
B, 36	GM944_B01_100R3_007.fsa	51.7017	883	3495
B, 37	GM944_B01_100R3_007.fsa	53.4974	2996	18218
B, 38	GM944_B01_100R3_007.fsa	54.6435	327	1367
B, 39	GM944_B01_100R3_007.fsa	55.8798	867	3696
B, 40	GM944_B01_100R3_007.fsa	57.1022	1213	5608
B, 41	GM944_B01_100R3_007.fsa	57.9094	587	2627
B, 42	GM944_B01_100R3_007.fsa	59.0095	2846	13038
B, 43	GM944_B01_100R3_007.fsa	60.5212	358	1339
B, 44	GM944_B01_100R3_007.fsa	61.8728	990	4609
B, 45	GM944_B01_100R3_007.fsa	63.2195	376	1617
B, 46	GM944_B01_100R3_007.fsa	64.4584	880	4051
B, 47	GM944_B01_100R3_007.fsa	66.0012	152	634
B, 48	GM944_B01_100R3_007.fsa	67.0261	348	1484
B, 49	GM944_B01_100R3_007.fsa	68.0483	154	539
B, 50	GM944_B01_100R3_007.fsa	68.9659	184	722
B, 51	GM944_B01_100R3_007.fsa	69.8812	171	669
B, 52	GM944_B01_100R3_007.fsa	70.6929	330	1414
B, 53	GM944_B01_100R3_007.fsa	71.806	1113	4786
B, 54	GM944_B01_100R3_007.fsa	73.218	264	1226
B, 55	GM944_B01_100R3_007.fsa	74.0224	633	3009
B, 56	GM944_B01_100R3_007.fsa	75.1256	544	2388
B, 57	GM944_B01_100R3_007.fsa	76.0258	187	691
B, 58	GM944_B01_100R3_007.fsa	77.0234	193	799
B, 59	GM944_B01_100R3_007.fsa	78.0183	175	704
B, 60	GM944_B01_100R3_007.fsa	79.2086	344	1550
B, 61	GM944_B01_100R3_007.fsa	80.2956	599	2654
B, 62	GM944_B01_100R3_007.fsa	81.575	244	1072
B, 63	GM944_B01_100R3_007.fsa	82.5574	236	1062
B, 64	GM944_B01_100R3_007.fsa	83.8325	152	614
B, 65	GM944_B01_100R3_007.fsa	84.9095	506	2196
B, 66	GM944_B01_100R3_007.fsa	85.9848	1200	5273
B, 67	GM944_B01_100R3_007.fsa	86.9608	210	805
B, 68	GM944_B01_100R3_007.fsa	87.8381	143	481
B, 69	GM944_B01_100R3_007.fsa	88.9087	1330	5842
B, 70	GM944_B01_100R3_007.fsa	90.0747	1560	7189
B, 71	GM944_B01_100R3_007.fsa	90.9478	1041	4688
B, 72	GM944_B01_100R3_007.fsa	92.1102	275	1040
B, 73	GM944_B01_100R3_007.fsa	93.0774	1249	5413
B, 74	GM944_B01_100R3_007.fsa	94.3326	264	1191
B, 75	GM944_B01_100R3_007.fsa	95.3929	363	1643
B, 76	GM944_B01_100R3_007.fsa	96.6438	212	752
B, 77	GM944_B01_100R3_007.fsa	97.7004	1440	6190
B, 78	GM944_B01_100R3_007.fsa	98.6595	1855	8628
B, 79	GM944_B01_100R3_007.fsa	99.3301	179	790
B, 80	GM944_B01_100R3_007.fsa	100	1623	7232
B, 81	GM944_B01_100R3_007.fsa	101.168	1125	4702
B, 82	GM944_B01_100R3_007.fsa	102.235	438	1653
B, 83	GM944_B01_100R3_007.fsa	103.59	215	922
B, 84	GM944_B01_100R3_007.fsa	104.652	383	1731
B, 85	GM944_B01_100R3_007.fsa	105.615	399	1819
B, 86	GM944_B01_100R3_007.fsa	106.576	618	2870
B, 87	GM944_B01_100R3_007.fsa	107.822	260	1103
B, 88	GM944_B01_100R3_007.fsa	108.587	403	1748
B, 89	GM944_B01_100R3_007.fsa	109.637	755	3282
B, 90	GM944_B01_100R3_007.fsa	110.684	1090	4775
B, 91	GM944_B01_100R3_007.fsa	111.918	819	3711
B, 92	GM944_B01_100R3_007.fsa	113.15	1155	6120
B, 93	GM944_B01_100R3_007.fsa	114.651	803	3395
B, 94	GM944_B01_100R3_007.fsa	115.671	285	1120
B, 95	GM944_B01_100R3_007.fsa	116.689	404	1570
B, 96	GM944_B01_100R3_007.fsa	117.519	301	1234
B, 97	GM944_B01_100R3_007.fsa	118.532	490	2069
B, 98	GM944_B01_100R3_007.fsa	119.542	259	1603
B, 99	GM944_B01_100R3_007.fsa	120.635	430	2126
B, 100	GM944_B01_100R3_007.fsa	121.632	1814	8202
B, 101	GM944_B01_100R3_007.fsa	122.901	409	1702
B, 102	GM944_B01_100R3_007.fsa	124.079	368	1532
B, 103	GM944_B01_100R3_007.fsa	125.075	1009	4517
B, 104	GM944_B01_100R3_007.fsa	126.162	362	1396
B, 105	GM944_B01_100R3_007.fsa	126.977	3025	13623
B, 106	GM944_B01_100R3_007.fsa	128.154	721	2888
B, 107	GM944_B01_100R3_007.fsa	129.24	1650	7470
B, 108	GM944_B01_100R3_007.fsa	129.874	392	1662
B, 109	GM944_B01_100R3_007.fsa	130.779	2973	13049
B, 110	GM944_B01_100R3_007.fsa	131.864	232	836
B, 111	GM944_B01_100R3_007.fsa	132.769	542	2074
B, 112	GM944_B01_100R3_007.fsa	133.673	273	1016
B, 113	GM944_B01_100R3_007.fsa	134.668	469	1889
B, 114	GM944_B01_100R3_007.fsa	135.753	260	988
B, 115	GM944_B01_100R3_007.fsa	136.657	438	1796
B, 116	GM944_B01_100R3_007.fsa	137.651	369	1448
B, 117	GM944_B01_100R3_007.fsa	138.735	879	3709
B, 118	GM944_B01_100R3_007.fsa	139.639	441	1769
B, 119	GM944_B01_100R3_007.fsa	140.556	312	1188
B, 120	GM944_B01_100R3_007.fsa	141.574	1175	5080
B, 121	GM944_B01_100R3_007.fsa	142.407	359	1552
B, 122	GM944_B01_100R3_007.fsa	143.426	1245	5344
B, 123	GM944_B01_100R3_007.fsa	144.259	146	481
B, 124	GM944_B01_100R3_007.fsa	145.37	2089	9441
B, 125	GM944_B01_100R3_007.fsa	146.482	1262	5723
B, 126	GM944_B01_100R3_007.fsa	147.685	617	2417
B, 127	GM944_B01_100R3_007.fsa	148.796	1370	6144
B, 128	GM944_B01_100R3_007.fsa	149.63	233	880
B, 129	GM944_B01_100R3_007.fsa	150.741	2255	10431
B, 130	GM944_B01_100R3_007.fsa	151.481	242	958
B, 131	GM944_B01_100R3_007.fsa	152.593	1528	6847
B, 132	GM944_B01_100R3_007.fsa	153.704	224	868
B, 133	GM944_B01_100R3_007.fsa	154.63	909	3796
B, 134	GM944_B01_100R3_007.fsa	155.741	1922	8574
B, 135	GM944_B01_100R3_007.fsa	156.852	521	2234
B, 136	GM944_B01_100R3_007.fsa	157.685	2105	9556
B, 137	GM944_B01_100R3_007.fsa	158.889	2077	9624
B, 138	GM944_B01_100R3_007.fsa	160.091	314	1331
B, 139	GM944_B01_100R3_007.fsa	161.092	338	1383
B, 140	GM944_B01_100R3_007.fsa	162.274	233	967
B, 141	GM944_B01_100R3_007.fsa	163.274	400	1675
B, 142	GM944_B01_100R3_007.fsa	164.182	992	4401
B, 143	GM944_B01_100R3_007.fsa	165.18	304	1366
B, 144	GM944_B01_100R3_007.fsa	165.906	1041	5009
B, 145	GM944_B01_100R3_007.fsa	167.176	778	3356
B, 146	GM944_B01_100R3_007.fsa	168.354	347	1521
B, 147	GM944_B01_100R3_007.fsa	169.531	495	2149
B, 148	GM944_B01_100R3_007.fsa	170.617	298	1163
B, 149	GM944_B01_100R3_007.fsa	171.612	422	1757
B, 150	GM944_B01_100R3_007.fsa	172.606	1354	5918
B, 151	GM944_B01_100R3_007.fsa	173.6	442	1898
B, 152	GM944_B01_100R3_007.fsa	174.412	768	3385
B, 153	GM944_B01_100R3_007.fsa	175.315	553	2362
B, 154	GM944_B01_100R3_007.fsa	176.577	634	2525
B, 155	GM944_B01_100R3_007.fsa	177.389	495	1940
B, 156	GM944_B01_100R3_007.fsa	178.29	1542	6707
B, 157	GM944_B01_100R3_007.fsa	179.37	392	1500
B, 158	GM944_B01_100R3_007.fsa	180.273	1110	4768
B, 159	GM944_B01_100R3_007.fsa	181.274	430	1637
B, 160	GM944_B01_100R3_007.fsa	182.275	486	1977
B, 161	GM944_B01_100R3_007.fsa	183.093	248	957
B, 162	GM944_B01_100R3_007.fsa	184.093	425	1876
B, 163	GM944_B01_100R3_007.fsa	185.182	227	830
B, 164	GM944_B01_100R3_007.fsa	186.271	1547	6746
B, 165	GM944_B01_100R3_007.fsa	187.359	629	2494
B, 166	GM944_B01_100R3_007.fsa	188.356	459	1858
B, 167	GM944_B01_100R3_007.fsa	189.171	240	877
B, 168	GM944_B01_100R3_007.fsa	190.257	2701	12510
B, 169	GM944_B01_100R3_007.fsa	191.252	457	1951
B, 170	GM944_B01_100R3_007.fsa	192.518	786	3667
B, 171	GM944_B01_100R3_007.fsa	193.692	649	2851
B, 172	GM944_B01_100R3_007.fsa	194.595	392	1635
B, 173	GM944_B01_100R3_007.fsa	195.677	1413	6407
B, 174	GM944_B01_100R3_007.fsa	196.669	505	2268
B, 175	GM944_B01_100R3_007.fsa	197.48	2967	14286
B, 176	GM944_B01_100R3_007.fsa	198.56	2775	13209
B, 177	GM944_B01_100R3_007.fsa	199.82	1251	5550
B, 178	GM944_B01_100R3_007.fsa	200.887	1257	5612
B, 179	GM944_B01_100R3_007.fsa	202.039	586	2545
B, 180	GM944_B01_100R3_007.fsa	202.926	809	3487
B, 181	GM944_B01_100R3_007.fsa	203.812	332	1239
B, 182	GM944_B01_100R3_007.fsa	204.787	1117	4960
B, 183	GM944_B01_100R3_007.fsa	205.85	710	3020
B, 184	GM944_B01_100R3_007.fsa	206.825	1103	4936
B, 185	GM944_B01_100R3_007.fsa	207.888	1049	4630
B, 186	GM944_B01_100R3_007.fsa	208.774	1378	6330
B, 187	GM944_B01_100R3_007.fsa	209.926	207	801
B, 188	GM944_B01_100R3_007.fsa	210.989	271	1091
B, 189	GM944_B01_100R3_007.fsa	211.963	729	3166
B, 190	GM944_B01_100R3_007.fsa	213.026	261	988
B, 191	GM944_B01_100R3_007.fsa	213.734	328	1347
B, 192	GM944_B01_100R3_007.fsa	214.806	1972	9652
B, 193	GM944_B01_100R3_007.fsa	215.882	437	1903
B, 194	GM944_B01_100R3_007.fsa	217.046	1907	9225
B, 195	GM944_B01_100R3_007.fsa	218.21	554	2486
B, 196	GM944_B01_100R3_007.fsa	219.105	587	2744
B, 197	GM944_B01_100R3_007.fsa	220	157	599
B, 198	GM944_B01_100R3_007.fsa	220.964	867	4091
B, 199	GM944_B01_100R3_007.fsa	222.104	305	1356
B, 200	GM944_B01_100R3_007.fsa	223.156	1452	7232
B, 201	GM944_B01_100R3_007.fsa	224.208	733	3611
B, 202	GM944_B01_100R3_007.fsa	225.084	572	2825
B, 203	GM944_B01_100R3_007.fsa	225.961	300	1296
B, 204	GM944_B01_100R3_007.fsa	226.926	231	997
B, 205	GM944_B01_100R3_007.fsa	227.89	497	2317
B, 206	GM944_B01_100R3_007.fsa	228.943	270	1273
B, 207	GM944_B01_100R3_007.fsa	229.995	238	1040
B, 208	GM944_B01_100R3_007.fsa	231.048	877	4254
B, 209	GM944_B01_100R3_007.fsa	232.101	520	2438
B, 210	GM944_B01_100R3_007.fsa	233.241	1960	10356
B, 211	GM944_B01_100R3_007.fsa	234.206	1279	6601
B, 212	GM944_B01_100R3_007.fsa	235.347	412	1859
B, 213	GM944_B01_100R3_007.fsa	236.4	393	1787
B, 214	GM944_B01_100R3_007.fsa	237.366	260	1119
B, 215	GM944_B01_100R3_007.fsa	238.332	1134	5743
B, 216	GM944_B01_100R3_007.fsa	239.385	369	1533
B, 217	GM944_B01_100R3_007.fsa	240.272	562	2597
B, 218	GM944_B01_100R3_007.fsa	241.359	594	3048
B, 219	GM944_B01_100R3_007.fsa	242.173	1535	8358
B, 220	GM944_B01_100R3_007.fsa	243.167	604	2930
B, 221	GM944_B01_100R3_007.fsa	244.16	93	337
B, 222	GM944_B01_100R3_007.fsa	245.151	476	2320
B, 223	GM944_B01_100R3_007.fsa	246.321	259	1255
B, 224	GM944_B01_100R3_007.fsa	247.31	307	1433
B, 225	GM944_B01_100R3_007.fsa	248.208	430	2196
B, 226	GM944_B01_100R3_007.fsa	249.373	445	2269
B, 227	GM944_B01_100R3_007.fsa	250.522	548	2754
B, 228	GM944_B01_100R3_007.fsa	251.478	166	770
B, 229	GM944_B01_100R3_007.fsa	252.345	282	1380
B, 230	GM944_B01_100R3_007.fsa	253.47	723	3597
B, 231	GM944_B01_100R3_007.fsa	254.593	1648	9001
B, 232	GM944_B01_100R3_007.fsa	255.627	184	798
B, 233	GM944_B01_100R3_007.fsa	256.659	1147	6202
B, 234	GM944_B01_100R3_007.fsa	257.69	293	1282
B, 235	GM944_B01_100R3_007.fsa	258.803	1878	11021
B, 236	GM944_B01_100R3_007.fsa	259.658	537	2903
B, 237	GM944_B01_100R3_007.fsa	260.435	133	569
B, 238	GM944_B01_100R3_007.fsa	261.653	994	5750
B, 239	GM944_B01_100R3_007.fsa	262.522	190	1021
B, 240	GM944_B01_100R3_007.fsa	263.479	128	535
B, 241	GM944_B01_100R3_007.fsa	264.61	740	4358
B, 242	GM944_B01_100R3_007.fsa	265.567	1601	9719
B, 243	GM944_B01_100R3_007.fsa	266.523	270	1581
B, 244	GM944_B01_100R3_007.fsa	267.48	135	532
B, 245	GM944_B01_100R3_007.fsa	268.437	184	923
B, 246	GM944_B01_100R3_007.fsa	269.393	158	725
B, 247	GM944_B01_100R3_007.fsa	270.437	174	866
B, 248	GM944_B01_100R3_007.fsa	271.48	216	1064
B, 249	GM944_B01_100R3_007.fsa	272.523	815	4683
B, 250	GM944_B01_100R3_007.fsa	273.741	556	3070
B, 251	GM944_B01_100R3_007.fsa	274.784	296	1454
B, 252	GM944_B01_100R3_007.fsa	275.74	173	740
B, 253	GM944_B01_100R3_007.fsa	276.784	984	5354
B, 254	GM944_B01_100R3_007.fsa	277.74	173	733
B, 255	GM944_B01_100R3_007.fsa	278.609	597	3041
B, 256	GM944_B01_100R3_007.fsa	279.652	529	2811
B, 257	GM944_B01_100R3_007.fsa	280.431	1440	8970
B, 258	GM944_B01_100R3_007.fsa	281.552	1053	6073
B, 259	GM944_B01_100R3_007.fsa	282.758	485	2583
B, 260	GM944_B01_100R3_007.fsa	283.792	267	1448
B, 261	GM944_B01_100R3_007.fsa	284.739	1395	8469
B, 262	GM944_B01_100R3_007.fsa	285.943	343	1799
B, 263	GM944_B01_100R3_007.fsa	286.975	747	4247
B, 264	GM944_B01_100R3_007.fsa	288.092	120	481
B, 265	GM944_B01_100R3_007.fsa	288.951	1275	7829
B, 266	GM944_B01_100R3_007.fsa	289.981	338	1842
B, 267	GM944_B01_100R3_007.fsa	290.925	740	4364
B, 268	GM944_B01_100R3_007.fsa	291.869	95	322
B, 269	GM944_B01_100R3_007.fsa	292.812	134	634
B, 270	GM944_B01_100R3_007.fsa	293.755	89	385
B, 271	GM944_B01_100R3_007.fsa	294.526	193	989
B, 272	GM944_B01_100R3_007.fsa	295.639	319	1793
B, 273	GM944_B01_100R3_007.fsa	296.666	64	204
B, 274	GM944_B01_100R3_007.fsa	297.521	1081	6538
B, 275	GM944_B01_100R3_007.fsa	298.633	805	4668
B, 276	GM944_B01_100R3_007.fsa	299.829	1266	7927
B, 277	GM944_B01_100R3_007.fsa	300.841	866	5292
B, 278	GM944_B01_100R3_007.fsa	301.853	138	613
B, 279	GM944_B01_100R3_007.fsa	303.036	177	652
B, 280	GM944_B01_100R3_007.fsa	303.967	1020	5691
B, 281	GM944_B01_100R3_007.fsa	304.901	222	693
B, 282	GM944_B01_100R3_007.fsa	306.092	249	1313
B, 283	GM944_B01_100R3_007.fsa	306.86	113	463
B, 284	GM944_B01_100R3_007.fsa	307.799	1151	7234
B, 285	GM944_B01_100R3_007.fsa	308.912	234	1108
B, 286	GM944_B01_100R3_007.fsa	309.942	585	4094
B, 287	GM944_B01_100R3_007.fsa	310.975	743	4505
B, 288	GM944_B01_100R3_007.fsa	312.01	189	780
B, 289	GM944_B01_100R3_007.fsa	313.134	197	793
B, 290	GM944_B01_100R3_007.fsa	314.089	189	826
B, 291	GM944_B01_100R3_007.fsa	315.073	20	73
B, 292	GM944_B01_100R3_007.fsa	316.236	166	748
B, 293	GM944_B01_100R3_007.fsa	317.221	154	590
B, 294	GM944_B01_100R3_007.fsa	318.117	274	1300
B, 295	GM944_B01_100R3_007.fsa	319.193	86	305
B, 296	GM944_B01_100R3_007.fsa	320.174	731	4719
B, 297	GM944_B01_100R3_007.fsa	321.215	206	1186
B, 298	GM944_B01_100R3_007.fsa	322.081	426	2506
B, 299	GM944_B01_100R3_007.fsa	323.205	149	754
B, 300	GM944_B01_100R3_007.fsa	324.241	44	188
B, 301	GM944_B01_100R3_007.fsa	325.362	2154	15162
B, 302	GM944_B01_100R3_007.fsa	326.394	1021	7371
B, 303	GM944_B01_100R3_007.fsa	327.253	227	1242
B, 304	GM944_B01_100R3_007.fsa	328.197	57	205
B, 305	GM944_B01_100R3_007.fsa	329.053	1416	9586
B, 306	GM944_B01_100R3_007.fsa	330.25	319	1806
B, 307	GM944_B01_100R3_007.fsa	331.189	47	156
B, 308	GM944_B01_100R3_007.fsa	332.297	208	1368
B, 309	GM944_B01_100R3_007.fsa	333.318	1301	10229
B, 310	GM944_B01_100R3_007.fsa	334.338	419	3172
B, 311	GM944_B01_100R3_007.fsa	335.271	94	542
B, 312	GM944_B01_100R3_007.fsa	336.287	93	452
B, 313	GM944_B01_100R3_007.fsa	337.217	40	156
B, 314	GM944_B01_100R3_007.fsa	338.146	209	1316
B, 315	GM944_B01_100R3_007.fsa	339.242	74	359
B, 316	GM944_B01_100R3_007.fsa	340.172	84	406
B, 317	GM944_B01_100R3_007.fsa	341.034	110	586
B, 318	GM944_B01_100R3_007.fsa	342.155	107	615
B, 319	GM944_B01_100R3_007.fsa	343.276	191	1283
B, 320	GM944_B01_100R3_007.fsa	344.224	556	4317
B, 321	GM944_B01_100R3_007.fsa	345.259	185	1391
B, 322	GM944_B01_100R3_007.fsa	346.207	39	193
B, 323	GM944_B01_100R3_007.fsa	347.155	39	127
B, 324	GM944_B01_100R3_007.fsa	348.19	227	1431
B, 325	GM944_B01_100R3_007.fsa	349.31	215	1368
B, 326	GM944_B01_100R3_007.fsa	350.259	40	135
B, 327	GM944_B01_100R3_007.fsa	351.293	79	351
B, 328	GM944_B01_100R3_007.fsa	352.241	551	3636
B, 329	GM944_B01_100R3_007.fsa	353.276	288	1897
B, 330	GM944_B01_100R3_007.fsa	354.483	559	3846
B, 331	GM944_B01_100R3_007.fsa	355.517	165	929
B, 332	GM944_B01_100R3_007.fsa	356.638	426	3004
B, 333	GM944_B01_100R3_007.fsa	357.672	1821	14359
B, 334	GM944_B01_100R3_007.fsa	358.707	315	2066
B, 335	GM944_B01_100R3_007.fsa	359.828	283	1708
B, 336	GM944_B01_100R3_007.fsa	360.855	108	470
B, 337	GM944_B01_100R3_007.fsa	361.795	133	757
B, 338	GM944_B01_100R3_007.fsa	362.82	1332	11109
B, 339	GM944_B01_100R3_007.fsa	363.761	328	2433
B, 340	GM944_B01_100R3_007.fsa	364.615	103	647
B, 341	GM944_B01_100R3_007.fsa	365.556	29	111
B, 342	GM944_B01_100R3_007.fsa	366.496	91	511
B, 343	GM944_B01_100R3_007.fsa	367.436	170	1051
B, 344	GM944_B01_100R3_007.fsa	368.547	24	67
B, 345	GM944_B01_100R3_007.fsa	369.487	264	1543
B, 346	GM944_B01_100R3_007.fsa	370.513	153	662
B, 347	GM944_B01_100R3_007.fsa	371.624	1120	8804
B, 348	GM944_B01_100R3_007.fsa	372.479	223	1423
B, 349	GM944_B01_100R3_007.fsa	373.419	120	748
B, 350	GM944_B01_100R3_007.fsa	374.274	242	1469
B, 351	GM944_B01_100R3_007.fsa	375.385	460	2918
B, 352	GM944_B01_100R3_007.fsa	376.581	131	681
B, 353	GM944_B01_100R3_007.fsa	377.607	211	1260
B, 354	GM944_B01_100R3_007.fsa	378.718	135	690
B, 355	GM944_B01_100R3_007.fsa	379.658	137	699
B, 356	GM944_B01_100R3_007.fsa	380.689	121	656
B, 357	GM944_B01_100R3_007.fsa	381.809	125	694
B, 358	GM944_B01_100R3_007.fsa	382.67	127	724
B, 359	GM944_B01_100R3_007.fsa	383.79	206	1382
B, 360	GM944_B01_100R3_007.fsa	384.824	229	1596
B, 361	GM944_B01_100R3_007.fsa	385.772	28	83
B, 362	GM944_B01_100R3_007.fsa	386.633	56	161
B, 363	GM944_B01_100R3_007.fsa	387.84	390	2891
B, 364	GM944_B01_100R3_007.fsa	388.788	238	1624
B, 365	GM944_B01_100R3_007.fsa	389.909	9	19
B, 366	GM944_B01_100R3_007.fsa	390.943	500	3874
B, 367	GM944_B01_100R3_007.fsa	391.805	1127	11049
B, 368	GM944_B01_100R3_007.fsa	392.84	71	261
B, 369	GM944_B01_100R3_007.fsa	394.047	1028	8451
B, 370	GM944_B01_100R3_007.fsa	394.996	443	3084
B, 371	GM944_B01_100R3_007.fsa	395.859	3	5
B, 372	GM944_B01_100R3_007.fsa	396.808	23	93
B, 373	GM944_B01_100R3_007.fsa	398.015	72	409
B, 374	GM944_B01_100R3_007.fsa	398.964	359	2818
B, 375	GM944_B01_100R3_007.fsa	399.914	95	674
B, 376	GM944_B01_100R3_007.fsa	401.113	175	1018
B, 377	GM944_B01_100R3_007.fsa	402.055	105	511
B, 378	GM944_B01_100R3_007.fsa	403.169	42	140
B, 379	GM944_B01_100R3_007.fsa	404.112	354	2211
B, 380	GM944_B01_100R3_007.fsa	405.142	333	2685
B, 381	GM944_B01_100R3_007.fsa	405.914	65	266
B, 382	GM944_B01_100R3_007.fsa	407.03	611	3922
B, 383	GM944_B01_100R3_007.fsa	407.976	87	346
B, 384	GM944_B01_100R3_007.fsa	409.007	659	5129
B, 385	GM944_B01_100R3_007.fsa	409.953	69	377
B, 386	GM944_B01_100R3_007.fsa	410.813	471	3437
B, 387	GM944_B01_100R3_007.fsa	411.674	16	43
B, 388	GM944_B01_100R3_007.fsa	412.794	37	139
B, 389	GM944_B01_100R3_007.fsa	413.914	738	5764
B, 390	GM944_B01_100R3_007.fsa	415.042	134	894
B, 391	GM944_B01_100R3_007.fsa	416.085	664	5384
B, 392	GM944_B01_100R3_007.fsa	417.041	118	722
B, 393	GM944_B01_100R3_007.fsa	418.259	492	4072
B, 394	GM944_B01_100R3_007.fsa	419.129	308	2729
B, 395	GM944_B01_100R3_007.fsa	420.086	1161	10581
B, 396	GM944_B01_100R3_007.fsa	421.986	2295	20387
B, 397	GM944_B01_100R3_007.fsa	423.974	427	3447
B, 398	GM944_B01_100R3_007.fsa	425.963	1079	11146
B, 399	GM944_B01_100R3_007.fsa	427.001	178	1280
B, 400	GM944_B01_100R3_007.fsa	427.952	10	15
B, 401	GM944_B01_100R3_007.fsa	428.991	36	128
B, 402	GM944_B01_100R3_007.fsa	430.203	187	1382
B, 403	GM944_B01_100R3_007.fsa	431.155	194	1492
B, 404	GM944_B01_100R3_007.fsa	432.195	168	1047
B, 405	GM944_B01_100R3_007.fsa	433.408	239	1604
B, 406	GM944_B01_100R3_007.fsa	434.448	331	2874
B, 407	GM944_B01_100R3_007.fsa	435.402	211	1641
B, 408	GM944_B01_100R3_007.fsa	436.095	43	224
B, 409	GM944_B01_100R3_007.fsa	437.223	125	653
B, 410	GM944_B01_100R3_007.fsa	438.177	132	1030
B, 411	GM944_B01_100R3_007.fsa	439.132	206	1515
B, 412	GM944_B01_100R3_007.fsa	440	34	96
B, 413	GM944_B01_100R3_007.fsa	440.875	31	89
B, 414	GM944_B01_100R3_007.fsa	442.012	86	446
B, 415	GM944_B01_100R3_007.fsa	443.064	114	653
B, 416	GM944_B01_100R3_007.fsa	444.116	130	867
B, 417	GM944_B01_100R3_007.fsa	445.169	164	1325
B, 418	GM944_B01_100R3_007.fsa	446.223	162	1067
B, 419	GM944_B01_100R3_007.fsa	447.277	59	208
B, 420	GM944_B01_100R3_007.fsa	448.333	333	2510
B, 421	GM944_B01_100R3_007.fsa	449.389	488	4899
B, 422	GM944_B01_100R3_007.fsa	450.358	118	505
B, 423	GM944_B01_100R3_007.fsa	451.416	176	1182
B, 424	GM944_B01_100R3_007.fsa	452.387	664	5809
B, 425	GM944_B01_100R3_007.fsa	453.446	7	9
B, 426	GM944_B01_100R3_007.fsa	454.507	105	615
B, 427	GM944_B01_100R3_007.fsa	455.745	57	280
B, 428	GM944_B01_100R3_007.fsa	456.719	5	16
B, 429	GM944_B01_100R3_007.fsa	457.694	225	1640
B, 430	GM944_B01_100R3_007.fsa	458.669	417	5023
B, 431	GM944_B01_100R3_007.fsa	460.354	154	1225
B, 432	GM944_B01_100R3_007.fsa	461.505	62	238
B, 433	GM944_B01_100R3_007.fsa	462.48	112	625
B, 434	GM944_B01_100R3_007.fsa	463.634	642	5509
B, 435	GM944_B01_100R3_007.fsa	465.589	412	3185
B, 436	GM944_B01_100R3_007.fsa	466.834	191	1278
B, 437	GM944_B01_100R3_007.fsa	468.706	2526	28248
B, 438	GM944_B01_100R3_007.fsa	471.742	1020	10765
B, 439	GM944_B01_100R3_007.fsa	472.726	874	8448
B, 440	GM944_B01_100R3_007.fsa	474.159	3	3
B, 441	GM944_B01_100R3_007.fsa	474.966	24	103
B, 442	GM944_B01_100R3_007.fsa	475.953	10	16
B, 443	GM944_B01_100R3_007.fsa	476.941	244	1853
B, 444	GM944_B01_100R3_007.fsa	478.02	111	708
B, 445	GM944_B01_100R3_007.fsa	478.829	166	1549
B, 446	GM944_B01_100R3_007.fsa	480.906	1298	14118
B, 447	GM944_B01_100R3_007.fsa	481.813	544	4993
B, 448	GM944_B01_100R3_007.fsa	482.993	66	386
B, 449	GM944_B01_100R3_007.fsa	483.81	21	52
B, 450	GM944_B01_100R3_007.fsa	485.083	380	3024
B, 451	GM944_B01_100R3_007.fsa	487.086	861	8627
B, 452	GM944_B01_100R3_007.fsa	487.998	719	7390
B, 453	GM944_B01_100R3_007.fsa	490.37	558	5911
B, 454	GM944_B01_100R3_007.fsa	492.199	600	5902
B, 455	GM944_B01_100R3_007.fsa	495.405	432	4382
B, 456	GM944_B01_100R3_007.fsa	496.323	176	1734
B, 457	GM944_B01_100R3_007.fsa	498.436	203	1939
B, 458	GM944_B01_100R3_007.fsa	499.448	61	222
B, 459	GM944_B01_100R3_007.fsa	501.456	1095	11595
B, 460	GM944_B01_100R3_007.fsa	502.368	1275	15956
B, 461	GM944_B01_100R3_007.fsa	504.106	13	20
B, 462	GM944_B01_100R3_007.fsa	505.389	7	7
B, 463	GM944_B01_100R3_007.fsa	507.413	384	4544
B, 464	GM944_B01_100R3_007.fsa	509.538	84	610
B, 465	GM944_B01_100R3_007.fsa	510.464	44	157
B, 466	GM944_B01_100R3_007.fsa	511.485	11	20
B, 467	GM944_B01_100R3_007.fsa	511.95	3	5
B, 468	GM944_B01_100R3_007.fsa	513.44	338	2803
B, 469	GM944_B01_100R3_007.fsa	514.38	272	2258
B, 470	GM944_B01_100R3_007.fsa	515.616	10	13
B, 471	GM944_B01_100R3_007.fsa	518.855	1013	11743
B, 472	GM944_B01_100R3_007.fsa	520.84	1809	31590
B, 473	GM944_B01_100R3_007.fsa	522.798	85	204
B, 474	GM944_B01_100R3_007.fsa	523.451	19	57
B, 475	GM944_B01_100R3_007.fsa	526.526	652	7799
B, 476	GM944_B01_100R3_007.fsa	527.55	22	90
B, 477	GM944_B01_100R3_007.fsa	528.574	78	230
B, 478	GM944_B01_100R3_007.fsa	529.69	67	271
B, 479	GM944_B01_100R3_007.fsa	530.434	375	2279
B, 480	GM944_B01_100R3_007.fsa	532.015	277	1509
B, 481	GM944_B01_100R3_007.fsa	533.781	107	442
B, 482	GM944_B01_100R3_007.fsa	534.338	47	148
B, 483	GM944_B01_100R3_007.fsa	534.803	33	99
B, 484	GM944_B01_100R3_007.fsa	537.588	25372	236905
G, 1	GM944_B01_100R3_007.fsa	538.145	2656	7878
Y, 1	GM944_B01_100R3_007.fsa	537.866	10189	75140
Y, 2	GM944_B01_100R3_007.fsa	539.351	10286	139463
O, 1	GM944_B01_100R3_007.fsa	20	4706	47475
O, 2	GM944_B01_100R3_007.fsa	40	4191	30033
O, 3	GM944_B01_100R3_007.fsa	60	8068	43191
O, 4	GM944_B01_100R3_007.fsa	80	5223	28378
O, 5	GM944_B01_100R3_007.fsa	100	8196	41427
O, 6	GM944_B01_100R3_007.fsa	114	9218	46450
O, 7	GM944_B01_100R3_007.fsa	120	7309	39051
O, 8	GM944_B01_100R3_007.fsa	140	6223	30215
O, 9	GM944_B01_100R3_007.fsa	160	6682	34305
O, 10	GM944_B01_100R3_007.fsa	180	8606	42380
O, 11	GM944_B01_100R3_007.fsa	200	6872	35579
O, 12	GM944_B01_100R3_007.fsa	214	7008	37573
O, 13	GM944_B01_100R3_007.fsa	220	5527	31325
O, 14	GM944_B01_100R3_007.fsa	240	8211	48800
O, 15	GM944_B01_100R3_007.fsa	250	3801	23256
O, 16	GM944_B01_100R3_007.fsa	260	6085	37927
O, 17	GM944_B01_100R3_007.fsa	280	6487	43138
O, 18	GM944_B01_100R3_007.fsa	300	6354	43937
O, 19	GM944_B01_100R3_007.fsa	314	4326	32461
O, 20	GM944_B01_100R3_007.fsa	320	4719	35128
O, 21	GM944_B01_100R3_007.fsa	340	5954	47429
O, 22	GM944_B01_100R3_007.fsa	360	4777	40270
O, 23	GM944_B01_100R3_007.fsa	380	3370	29734
O, 24	GM944_B01_100R3_007.fsa	400	4689	42612
O, 25	GM944_B01_100R3_007.fsa	414	4342	41680
O, 26	GM944_B01_100R3_007.fsa	420	4127	39334
O, 27	GM944_B01_100R3_007.fsa	440	4941	48402
O, 28	GM944_B01_100R3_007.fsa	460	5327	54441
O, 29	GM944_B01_100R3_007.fsa	480	5104	52679
O, 30	GM944_B01_100R3_007.fsa	500	2308	24248
O, 31	GM944_B01_100R3_007.fsa	514	2528	26433
O, 32	GM944_B01_100R3_007.fsa	520	5673	59418
O, 33	GM944_B01_100R3_007.fsa	540	3744	51290
O, 34	GM944_B01_100R3_007.fsa	560	2698	31918
O, 35	GM944_B01_100R3_007.fsa	580	4201	48629
O, 36	GM944_B01_100R3_007.fsa	600	2768	32162

## Sheet: 100R4
Dye/Sample Peak	Sample File Name	Size	Height	Area in Point
B, 1	GM944_B02_100R4_007.fsa	2.9371	119	778
B, 2	GM944_B02_100R4_007.fsa	4.8951	33	146
B, 3	GM944_B02_100R4_007.fsa	6.2937	25	162
B, 4	GM944_B02_100R4_007.fsa	8.2518	17	85
B, 5	GM944_B02_100R4_007.fsa	9.6504	7	12
B, 6	GM944_B02_100R4_007.fsa	10.3497	14	27
B, 7	GM944_B02_100R4_007.fsa	11.7483	51	259
B, 8	GM944_B02_100R4_007.fsa	13.2867	131	667
B, 9	GM944_B02_100R4_007.fsa	14.8252	83	472
B, 10	GM944_B02_100R4_007.fsa	16.7832	36	165
B, 11	GM944_B02_100R4_007.fsa	18.6014	134	613
B, 12	GM944_B02_100R4_007.fsa	20.1587	971	5465
B, 13	GM944_B02_100R4_007.fsa	21.885	657	4339
B, 14	GM944_B02_100R4_007.fsa	23.1182	605	3496
B, 15	GM944_B02_100R4_007.fsa	24.0311	121	894
B, 16	GM944_B02_100R4_007.fsa	26.856	263	1301
B, 17	GM944_B02_100R4_007.fsa	28.4472	278	1289
B, 18	GM944_B02_100R4_007.fsa	30.1474	156	770
B, 19	GM944_B02_100R4_007.fsa	31.3989	506	2633
B, 20	GM944_B02_100R4_007.fsa	32.7662	351	1716
B, 21	GM944_B02_100R4_007.fsa	34.7726	121	632
B, 22	GM944_B02_100R4_007.fsa	36.0816	310	1816
B, 23	GM944_B02_100R4_007.fsa	37.1126	219	1172
B, 24	GM944_B02_100R4_007.fsa	38.8835	209	1053
B, 25	GM944_B02_100R4_007.fsa	40.5811	338	1703
B, 26	GM944_B02_100R4_007.fsa	41.5046	84	375
B, 27	GM944_B02_100R4_007.fsa	42.4205	45	135
B, 28	GM944_B02_100R4_007.fsa	43.7803	232	1212
B, 29	GM944_B02_100R4_007.fsa	45.1237	767	6095
B, 30	GM944_B02_100R4_007.fsa	47.5452	467	4124
B, 31	GM944_B02_100R4_007.fsa	49.0592	6	14
B, 32	GM944_B02_100R4_007.fsa	49.7018	81	293
B, 33	GM944_B02_100R4_007.fsa	50.7647	421	1744
B, 34	GM944_B02_100R4_007.fsa	51.5027	842	3572
B, 35	GM944_B02_100R4_007.fsa	53.3785	2976	18927
B, 36	GM944_B02_100R4_007.fsa	54.6118	314	1325
B, 37	GM944_B02_100R4_007.fsa	55.8317	902	3900
B, 38	GM944_B02_100R4_007.fsa	57.0385	1204	6020
B, 39	GM944_B02_100R4_007.fsa	57.9351	589	2632
B, 40	GM944_B02_100R4_007.fsa	59.0215	2852	13647
B, 41	GM944_B02_100R4_007.fsa	60.614	383	1479
B, 42	GM944_B02_100R4_007.fsa	62.0426	1011	4755
B, 43	GM944_B02_100R4_007.fsa	63.3639	365	1693
B, 44	GM944_B02_100R4_007.fsa	64.5792	903	4251
B, 45	GM944_B02_100R4_007.fsa	65.9916	167	645
B, 46	GM944_B02_100R4_007.fsa	67.1977	368	1562
B, 47	GM944_B02_100R4_007.fsa	68.0995	154	638
B, 48	GM944_B02_100R4_007.fsa	69.0988	199	761
B, 49	GM944_B02_100R4_007.fsa	69.9957	165	743
B, 50	GM944_B02_100R4_007.fsa	70.6916	354	1505
B, 51	GM944_B02_100R4_007.fsa	71.8815	1134	5041
B, 52	GM944_B02_100R4_007.fsa	73.2644	266	1281
B, 53	GM944_B02_100R4_007.fsa	74.1505	659	3144
B, 54	GM944_B02_100R4_007.fsa	75.1324	542	2476
B, 55	GM944_B02_100R4_007.fsa	76.1115	173	728
B, 56	GM944_B02_100R4_007.fsa	77.0878	190	815
B, 57	GM944_B02_100R4_007.fsa	78.1585	196	753
B, 58	GM944_B02_100R4_007.fsa	79.2258	327	1500
B, 59	GM944_B02_100R4_007.fsa	80.2886	591	2695
B, 60	GM944_B02_100R4_007.fsa	81.6336	246	1100
B, 61	GM944_B02_100R4_007.fsa	82.6885	224	1044
B, 62	GM944_B02_100R4_007.fsa	83.9331	163	587
B, 63	GM944_B02_100R4_007.fsa	84.9844	547	2395
B, 64	GM944_B02_100R4_007.fsa	85.9387	1264	5705
B, 65	GM944_B02_100R4_007.fsa	86.9869	222	913
B, 66	GM944_B02_100R4_007.fsa	87.8433	170	623
B, 67	GM944_B02_100R4_007.fsa	88.9834	1318	5905
B, 68	GM944_B02_100R4_007.fsa	90.0269	1629	7370
B, 69	GM944_B02_100R4_007.fsa	90.9741	1055	4656
B, 70	GM944_B02_100R4_007.fsa	92.109	275	971
B, 71	GM944_B02_100R4_007.fsa	93.0532	1253	5449
B, 72	GM944_B02_100R4_007.fsa	94.373	295	1215
B, 73	GM944_B02_100R4_007.fsa	95.3141	373	1617
B, 74	GM944_B02_100R4_007.fsa	96.5356	237	859
B, 75	GM944_B02_100R4_007.fsa	97.6611	1482	6597
B, 76	GM944_B02_100R4_007.fsa	98.5977	1974	9302
B, 77	GM944_B02_100R4_007.fsa	99.2524	205	890
B, 78	GM944_B02_100R4_007.fsa	100	1722	7821
B, 79	GM944_B02_100R4_007.fsa	101.141	1202	5074
B, 80	GM944_B02_100R4_007.fsa	102.186	458	1871
B, 81	GM944_B02_100R4_007.fsa	103.606	208	953
B, 82	GM944_B02_100R4_007.fsa	104.645	398	1830
B, 83	GM944_B02_100R4_007.fsa	105.588	389	1957
B, 84	GM944_B02_100R4_007.fsa	106.53	645	2980
B, 85	GM944_B02_100R4_007.fsa	107.751	252	1041
B, 86	GM944_B02_100R4_007.fsa	108.501	439	1806
B, 87	GM944_B02_100R4_007.fsa	109.624	786	3349
B, 88	GM944_B02_100R4_007.fsa	110.651	1093	4845
B, 89	GM944_B02_100R4_007.fsa	111.863	868	3871
B, 90	GM944_B02_100R4_007.fsa	113.072	1188	6276
B, 91	GM944_B02_100R4_007.fsa	113.629	472	1992
B, 92	GM944_B02_100R4_007.fsa	114.641	824	3693
B, 93	GM944_B02_100R4_007.fsa	115.645	316	1237
B, 94	GM944_B02_100R4_007.fsa	116.648	425	1852
B, 95	GM944_B02_100R4_007.fsa	117.466	326	1457
B, 96	GM944_B02_100R4_007.fsa	118.554	494	2129
B, 97	GM944_B02_100R4_007.fsa	119.458	154	604
B, 98	GM944_B02_100R4_007.fsa	120.625	403	1750
B, 99	GM944_B02_100R4_007.fsa	121.695	1883	8733
B, 100	GM944_B02_100R4_007.fsa	122.855	456	2106
B, 101	GM944_B02_100R4_007.fsa	124.103	379	1613
B, 102	GM944_B02_100R4_007.fsa	125.083	1068	4701
B, 103	GM944_B02_100R4_007.fsa	126.151	399	1608
B, 104	GM944_B02_100R4_007.fsa	127.041	3231	14795
B, 105	GM944_B02_100R4_007.fsa	128.198	757	3136
B, 106	GM944_B02_100R4_007.fsa	129.265	1797	8268
B, 107	GM944_B02_100R4_007.fsa	129.976	403	1957
B, 108	GM944_B02_100R4_007.fsa	130.865	3076	13957
B, 109	GM944_B02_100R4_007.fsa	131.842	257	956
B, 110	GM944_B02_100R4_007.fsa	132.819	573	2262
B, 111	GM944_B02_100R4_007.fsa	133.707	271	1051
B, 112	GM944_B02_100R4_007.fsa	134.683	523	2216
B, 113	GM944_B02_100R4_007.fsa	135.836	233	979
B, 114	GM944_B02_100R4_007.fsa	136.722	459	1887
B, 115	GM944_B02_100R4_007.fsa	137.697	394	1520
B, 116	GM944_B02_100R4_007.fsa	138.76	930	3932
B, 117	GM944_B02_100R4_007.fsa	139.646	454	1802
B, 118	GM944_B02_100R4_007.fsa	140.634	305	1196
B, 119	GM944_B02_100R4_007.fsa	141.631	1162	5254
B, 120	GM944_B02_100R4_007.fsa	142.446	369	1535
B, 121	GM944_B02_100R4_007.fsa	143.442	1262	5623
B, 122	GM944_B02_100R4_007.fsa	144.257	137	542
B, 123	GM944_B02_100R4_007.fsa	145.434	2181	9938
B, 124	GM944_B02_100R4_007.fsa	146.521	1346	6121
B, 125	GM944_B02_100R4_007.fsa	147.698	615	2567
B, 126	GM944_B02_100R4_007.fsa	148.784	1474	6563
B, 127	GM944_B02_100R4_007.fsa	149.689	236	910
B, 128	GM944_B02_100R4_007.fsa	150.775	2375	11181
B, 129	GM944_B02_100R4_007.fsa	151.499	221	879
B, 130	GM944_B02_100R4_007.fsa	152.584	1629	7279
B, 131	GM944_B02_100R4_007.fsa	153.76	241	831
B, 132	GM944_B02_100R4_007.fsa	154.665	915	3900
B, 133	GM944_B02_100R4_007.fsa	155.841	2002	9247
B, 134	GM944_B02_100R4_007.fsa	156.926	539	2339
B, 135	GM944_B02_100R4_007.fsa	157.74	2256	10380
B, 136	GM944_B02_100R4_007.fsa	158.825	2176	10207
B, 137	GM944_B02_100R4_007.fsa	160.089	351	1433
B, 138	GM944_B02_100R4_007.fsa	161.157	355	1562
B, 139	GM944_B02_100R4_007.fsa	162.312	256	1042
B, 140	GM944_B02_100R4_007.fsa	163.29	427	1894
B, 141	GM944_B02_100R4_007.fsa	164.178	1057	4914
B, 142	GM944_B02_100R4_007.fsa	165.243	348	1616
B, 143	GM944_B02_100R4_007.fsa	165.953	1142	5395
B, 144	GM944_B02_100R4_007.fsa	167.194	820	3746
B, 145	GM944_B02_100R4_007.fsa	168.346	378	1630
B, 146	GM944_B02_100R4_007.fsa	169.497	503	2283
B, 147	GM944_B02_100R4_007.fsa	170.648	300	1209
B, 148	GM944_B02_100R4_007.fsa	171.62	442	1785
B, 149	GM944_B02_100R4_007.fsa	172.593	1384	6367
B, 150	GM944_B02_100R4_007.fsa	173.564	466	1990
B, 151	GM944_B02_100R4_007.fsa	174.447	794	3517
B, 152	GM944_B02_100R4_007.fsa	175.33	583	2570
B, 153	GM944_B02_100R4_007.fsa	176.565	675	2686
B, 154	GM944_B02_100R4_007.fsa	177.358	490	2066
B, 155	GM944_B02_100R4_007.fsa	178.327	1614	7234
B, 156	GM944_B02_100R4_007.fsa	179.384	410	1592
B, 157	GM944_B02_100R4_007.fsa	180.267	1144	5144
B, 158	GM944_B02_100R4_007.fsa	181.245	425	1721
B, 159	GM944_B02_100R4_007.fsa	182.311	511	2228
B, 160	GM944_B02_100R4_007.fsa	183.111	276	1165
B, 161	GM944_B02_100R4_007.fsa	184.176	461	2006
B, 162	GM944_B02_100R4_007.fsa	185.241	225	904
B, 163	GM944_B02_100R4_007.fsa	186.305	1580	7210
B, 164	GM944_B02_100R4_007.fsa	187.369	620	2622
B, 165	GM944_B02_100R4_007.fsa	188.344	470	1979
B, 166	GM944_B02_100R4_007.fsa	189.229	241	900
B, 167	GM944_B02_100R4_007.fsa	190.203	2772	13280
B, 168	GM944_B02_100R4_007.fsa	191.353	484	2078
B, 169	GM944_B02_100R4_007.fsa	192.502	820	3817
B, 170	GM944_B02_100R4_007.fsa	193.651	696	3135
B, 171	GM944_B02_100R4_007.fsa	194.622	415	1824
B, 172	GM944_B02_100R4_007.fsa	195.681	1469	6621
B, 173	GM944_B02_100R4_007.fsa	196.74	503	2215
B, 174	GM944_B02_100R4_007.fsa	197.533	3093	15040
B, 175	GM944_B02_100R4_007.fsa	198.591	2875	14003
B, 176	GM944_B02_100R4_007.fsa	199.824	1272	5814
B, 177	GM944_B02_100R4_007.fsa	200.873	1288	6244
B, 178	GM944_B02_100R4_007.fsa	202.006	631	2846
B, 179	GM944_B02_100R4_007.fsa	202.965	851	3853
B, 180	GM944_B02_100R4_007.fsa	203.923	345	1367
B, 181	GM944_B02_100R4_007.fsa	204.881	1130	5361
B, 182	GM944_B02_100R4_007.fsa	205.925	751	3360
B, 183	GM944_B02_100R4_007.fsa	206.882	1178	5443
B, 184	GM944_B02_100R4_007.fsa	207.925	1084	5275
B, 185	GM944_B02_100R4_007.fsa	208.881	1368	6895
B, 186	GM944_B02_100R4_007.fsa	210.01	195	811
B, 187	GM944_B02_100R4_007.fsa	211.052	266	1130
B, 188	GM944_B02_100R4_007.fsa	212.093	737	3436
B, 189	GM944_B02_100R4_007.fsa	213.133	259	1197
B, 190	GM944_B02_100R4_007.fsa	213.913	520	2889
B, 191	GM944_B02_100R4_007.fsa	214.958	1993	10531
B, 192	GM944_B02_100R4_007.fsa	216.002	446	2023
B, 193	GM944_B02_100R4_007.fsa	217.133	1865	9518
B, 194	GM944_B02_100R4_007.fsa	218.176	538	2530
B, 195	GM944_B02_100R4_007.fsa	219.218	565	2682
B, 196	GM944_B02_100R4_007.fsa	220.086	139	479
B, 197	GM944_B02_100R4_007.fsa	221.028	857	4195
B, 198	GM944_B02_100R4_007.fsa	222.056	307	1397
B, 199	GM944_B02_100R4_007.fsa	223.17	1429	7570
B, 200	GM944_B02_100R4_007.fsa	224.199	712	3691
B, 201	GM944_B02_100R4_007.fsa	225.142	543	2801
B, 202	GM944_B02_100R4_007.fsa	225.999	300	1323
B, 203	GM944_B02_100R4_007.fsa	226.943	228	1013
B, 204	GM944_B02_100R4_007.fsa	227.886	479	2240
B, 205	GM944_B02_100R4_007.fsa	228.916	256	1254
B, 206	GM944_B02_100R4_007.fsa	230.117	244	1013
B, 207	GM944_B02_100R4_007.fsa	231.148	891	4492
B, 208	GM944_B02_100R4_007.fsa	232.178	536	2582
B, 209	GM944_B02_100R4_007.fsa	233.209	1929	10631
B, 210	GM944_B02_100R4_007.fsa	234.325	1267	6868
B, 211	GM944_B02_100R4_007.fsa	235.442	443	2038
B, 212	GM944_B02_100R4_007.fsa	236.474	359	1776
B, 213	GM944_B02_100R4_007.fsa	237.42	278	1092
B, 214	GM944_B02_100R4_007.fsa	238.452	1107	5752
B, 215	GM944_B02_100R4_007.fsa	239.398	366	1526
B, 216	GM944_B02_100R4_007.fsa	240.264	555	2592
B, 217	GM944_B02_100R4_007.fsa	241.41	592	3092
B, 218	GM944_B02_100R4_007.fsa	242.202	1475	8385
B, 219	GM944_B02_100R4_007.fsa	243.169	587	2888
B, 220	GM944_B02_100R4_007.fsa	244.223	106	340
B, 221	GM944_B02_100R4_007.fsa	245.188	466	2405
B, 222	GM944_B02_100R4_007.fsa	246.327	261	1272
B, 223	GM944_B02_100R4_007.fsa	247.29	296	1515
B, 224	GM944_B02_100R4_007.fsa	248.253	445	2303
B, 225	GM944_B02_100R4_007.fsa	249.389	428	2274
B, 226	GM944_B02_100R4_007.fsa	250.597	498	2662
B, 227	GM944_B02_100R4_007.fsa	251.535	147	636
B, 228	GM944_B02_100R4_007.fsa	252.386	293	1460
B, 229	GM944_B02_100R4_007.fsa	253.491	706	3658
B, 230	GM944_B02_100R4_007.fsa	254.594	1601	9245
B, 231	GM944_B02_100R4_007.fsa	255.696	197	815
B, 232	GM944_B02_100R4_007.fsa	256.626	1121	6340
B, 233	GM944_B02_100R4_007.fsa	257.725	274	1297
B, 234	GM944_B02_100R4_007.fsa	258.737	1861	11426
B, 235	GM944_B02_100R4_007.fsa	259.663	536	3192
B, 236	GM944_B02_100R4_007.fsa	260.513	144	675
B, 237	GM944_B02_100R4_007.fsa	261.71	976	5946
B, 238	GM944_B02_100R4_007.fsa	262.65	189	1019
B, 239	GM944_B02_100R4_007.fsa	263.505	129	592
B, 240	GM944_B02_100R4_007.fsa	264.617	739	4402
B, 241	GM944_B02_100R4_007.fsa	265.642	1592	10141
B, 242	GM944_B02_100R4_007.fsa	266.497	268	1564
B, 243	GM944_B02_100R4_007.fsa	267.523	116	557
B, 244	GM944_B02_100R4_007.fsa	268.463	183	892
B, 245	GM944_B02_100R4_007.fsa	269.489	153	746
B, 246	GM944_B02_100R4_007.fsa	270.344	173	888
B, 247	GM944_B02_100R4_007.fsa	271.455	216	1066
B, 248	GM944_B02_100R4_007.fsa	272.566	790	4806
B, 249	GM944_B02_100R4_007.fsa	273.762	549	3111
B, 250	GM944_B02_100R4_007.fsa	274.788	273	1452
B, 251	GM944_B02_100R4_007.fsa	275.813	177	720
B, 252	GM944_B02_100R4_007.fsa	276.753	979	5819
B, 253	GM944_B02_100R4_007.fsa	277.778	208	964
B, 254	GM944_B02_100R4_007.fsa	278.633	616	3506
B, 255	GM944_B02_100R4_007.fsa	279.658	545	3212
B, 256	GM944_B02_100R4_007.fsa	280.509	1462	9504
B, 257	GM944_B02_100R4_007.fsa	281.611	1066	6493
B, 258	GM944_B02_100R4_007.fsa	282.797	483	2558
B, 259	GM944_B02_100R4_007.fsa	283.898	273	1525
B, 260	GM944_B02_100R4_007.fsa	284.744	1394	8794
B, 261	GM944_B02_100R4_007.fsa	285.929	363	1935
B, 262	GM944_B02_100R4_007.fsa	287.028	736	4380
B, 263	GM944_B02_100R4_007.fsa	288.042	105	398
B, 264	GM944_B02_100R4_007.fsa	288.971	1253	7922
B, 265	GM944_B02_100R4_007.fsa	290.068	314	1634
B, 266	GM944_B02_100R4_007.fsa	290.996	735	4406
B, 267	GM944_B02_100R4_007.fsa	291.923	66	220
B, 268	GM944_B02_100R4_007.fsa	292.851	134	641
B, 269	GM944_B02_100R4_007.fsa	293.777	106	461
B, 270	GM944_B02_100R4_007.fsa	294.619	212	1167
B, 271	GM944_B02_100R4_007.fsa	295.714	335	1807
B, 272	GM944_B02_100R4_007.fsa	296.723	54	150
B, 273	GM944_B02_100R4_007.fsa	297.564	1034	6732
B, 274	GM944_B02_100R4_007.fsa	298.656	808	4817
B, 275	GM944_B02_100R4_007.fsa	299.832	1298	8293
B, 276	GM944_B02_100R4_007.fsa	300.908	862	5442
B, 277	GM944_B02_100R4_007.fsa	301.984	137	593
B, 278	GM944_B02_100R4_007.fsa	302.979	279	1709
B, 279	GM944_B02_100R4_007.fsa	303.976	1292	8998
B, 280	GM944_B02_100R4_007.fsa	304.976	353	2232
B, 281	GM944_B02_100R4_007.fsa	305.895	318	1906
B, 282	GM944_B02_100R4_007.fsa	306.816	33	134
B, 283	GM944_B02_100R4_007.fsa	307.823	1120	7737
B, 284	GM944_B02_100R4_007.fsa	308.832	105	478
B, 285	GM944_B02_100R4_007.fsa	310.012	462	3225
B, 286	GM944_B02_100R4_007.fsa	310.942	592	4189
B, 287	GM944_B02_100R4_007.fsa	312.129	247	1466
B, 288	GM944_B02_100R4_007.fsa	313.233	183	1059
B, 289	GM944_B02_100R4_007.fsa	314.176	307	2184
B, 290	GM944_B02_100R4_007.fsa	315.145	95	457
B, 291	GM944_B02_100R4_007.fsa	316.291	155	856
B, 292	GM944_B02_100R4_007.fsa	317.173	189	1192
B, 293	GM944_B02_100R4_007.fsa	318.144	361	2279
B, 294	GM944_B02_100R4_007.fsa	319.293	84	384
B, 295	GM944_B02_100R4_007.fsa	320.171	740	5324
B, 296	GM944_B02_100R4_007.fsa	321.2	282	1959
B, 297	GM944_B02_100R4_007.fsa	322.055	500	3434
B, 298	GM944_B02_100R4_007.fsa	323.336	150	822
B, 299	GM944_B02_100R4_007.fsa	324.359	38	127
B, 300	GM944_B02_100R4_007.fsa	325.38	2059	15142
B, 301	GM944_B02_100R4_007.fsa	326.4	1025	7812
B, 302	GM944_B02_100R4_007.fsa	327.333	223	1265
B, 303	GM944_B02_100R4_007.fsa	328.18	60	244
B, 304	GM944_B02_100R4_007.fsa	329.025	1383	9951
B, 305	GM944_B02_100R4_007.fsa	330.207	334	1843
B, 306	GM944_B02_100R4_007.fsa	331.135	62	182
B, 307	GM944_B02_100R4_007.fsa	332.313	213	1353
B, 308	GM944_B02_100R4_007.fsa	333.321	1281	10188
B, 309	GM944_B02_100R4_007.fsa	334.327	416	3313
B, 310	GM944_B02_100R4_007.fsa	335.248	92	526
B, 311	GM944_B02_100R4_007.fsa	336.252	81	389
B, 312	GM944_B02_100R4_007.fsa	337.253	29	140
B, 313	GM944_B02_100R4_007.fsa	338.17	207	1281
B, 314	GM944_B02_100R4_007.fsa	339.169	55	283
B, 315	GM944_B02_100R4_007.fsa	340.17	72	391
B, 316	GM944_B02_100R4_007.fsa	341.102	105	570
B, 317	GM944_B02_100R4_007.fsa	342.034	99	601
B, 318	GM944_B02_100R4_007.fsa	343.22	185	1277
B, 319	GM944_B02_100R4_007.fsa	344.237	544	4500
B, 320	GM944_B02_100R4_007.fsa	345.339	182	1467
B, 321	GM944_B02_100R4_007.fsa	346.186	38	146
B, 322	GM944_B02_100R4_007.fsa	347.119	38	147
B, 323	GM944_B02_100R4_007.fsa	348.305	215	1424
B, 324	GM944_B02_100R4_007.fsa	349.322	211	1366
B, 325	GM944_B02_100R4_007.fsa	350.339	34	117
B, 326	GM944_B02_100R4_007.fsa	351.102	82	312
B, 327	GM944_B02_100R4_007.fsa	352.288	516	3663
B, 328	GM944_B02_100R4_007.fsa	353.305	292	1869
B, 329	GM944_B02_100R4_007.fsa	354.491	561	4055
B, 330	GM944_B02_100R4_007.fsa	355.509	160	978
B, 331	GM944_B02_100R4_007.fsa	356.61	403	2836
B, 332	GM944_B02_100R4_007.fsa	357.627	1796	15073
B, 333	GM944_B02_100R4_007.fsa	358.729	278	1991
B, 334	GM944_B02_100R4_007.fsa	359.746	257	1601
B, 335	GM944_B02_100R4_007.fsa	360.843	112	460
B, 336	GM944_B02_100R4_007.fsa	361.855	133	722
B, 337	GM944_B02_100R4_007.fsa	362.782	1341	11462
B, 338	GM944_B02_100R4_007.fsa	363.794	312	2600
B, 339	GM944_B02_100R4_007.fsa	364.638	118	709
B, 340	GM944_B02_100R4_007.fsa	365.565	24	90
B, 341	GM944_B02_100R4_007.fsa	366.493	77	431
B, 342	GM944_B02_100R4_007.fsa	367.506	175	1105
B, 343	GM944_B02_100R4_007.fsa	368.518	17	54
B, 344	GM944_B02_100R4_007.fsa	369.446	261	1480
B, 345	GM944_B02_100R4_007.fsa	370.459	127	620
B, 346	GM944_B02_100R4_007.fsa	371.64	1100	9904
B, 347	GM944_B02_100R4_007.fsa	373.497	114	576
B, 348	GM944_B02_100R4_007.fsa	374.342	214	1269
B, 349	GM944_B02_100R4_007.fsa	375.439	443	2778
B, 350	GM944_B02_100R4_007.fsa	376.537	134	600
B, 351	GM944_B02_100R4_007.fsa	377.55	174	1077
B, 352	GM944_B02_100R4_007.fsa	378.733	127	593
B, 353	GM944_B02_100R4_007.fsa	379.747	116	628
B, 354	GM944_B02_100R4_007.fsa	380.766	111	511
B, 355	GM944_B02_100R4_007.fsa	381.703	108	599
B, 356	GM944_B02_100R4_007.fsa	382.81	111	598
B, 357	GM944_B02_100R4_007.fsa	383.832	208	1338
B, 358	GM944_B02_100R4_007.fsa	384.768	203	1432
B, 359	GM944_B02_100R4_007.fsa	385.704	18	34
B, 360	GM944_B02_100R4_007.fsa	386.641	39	201
B, 361	GM944_B02_100R4_007.fsa	387.747	407	3578
B, 362	GM944_B02_100R4_007.fsa	388.769	263	2091
B, 363	GM944_B02_100R4_007.fsa	390.811	255	1746
B, 364	GM944_B02_100R4_007.fsa	391.832	781	6603
B, 365	GM944_B02_100R4_007.fsa	393.024	27	137
B, 366	GM944_B02_100R4_007.fsa	393.96	1100	10108
B, 367	GM944_B02_100R4_007.fsa	395.066	502	4496
B, 368	GM944_B02_100R4_007.fsa	396.853	18	69
B, 369	GM944_B02_100R4_007.fsa	397.958	70	393
B, 370	GM944_B02_100R4_007.fsa	398.979	366	3031
B, 371	GM944_B02_100R4_007.fsa	399.915	103	709
B, 372	GM944_B02_100R4_007.fsa	401.004	169	1132
B, 373	GM944_B02_100R4_007.fsa	402.009	80	497
B, 374	GM944_B02_100R4_007.fsa	403.183	27	93
B, 375	GM944_B02_100R4_007.fsa	404.107	320	2108
B, 376	GM944_B02_100R4_007.fsa	405.116	320	2940
B, 377	GM944_B02_100R4_007.fsa	407.053	530	3874
B, 378	GM944_B02_100R4_007.fsa	407.982	71	217
B, 379	GM944_B02_100R4_007.fsa	408.995	621	5005
B, 380	GM944_B02_100R4_007.fsa	410.858	432	3224
B, 381	GM944_B02_100R4_007.fsa	412.81	36	137
B, 382	GM944_B02_100R4_007.fsa	413.915	741	5831
B, 383	GM944_B02_100R4_007.fsa	415.041	122	831
B, 384	GM944_B02_100R4_007.fsa	415.997	644	5819
B, 385	GM944_B02_100R4_007.fsa	417.04	126	806
B, 386	GM944_B02_100R4_007.fsa	418.171	419	3522
B, 387	GM944_B02_100R4_007.fsa	420.086	1112	10689
B, 388	GM944_B02_100R4_007.fsa	421.968	2278	21119
B, 389	GM944_B02_100R4_007.fsa	424.021	348	2458
B, 390	GM944_B02_100R4_007.fsa	425.988	965	9764
B, 391	GM944_B02_100R4_007.fsa	427.014	101	472
B, 392	GM944_B02_100R4_007.fsa	429.151	21	79
B, 393	GM944_B02_100R4_007.fsa	430.177	109	512
B, 394	GM944_B02_100R4_007.fsa	431.288	74	298
B, 395	GM944_B02_100R4_007.fsa	432.057	109	917
B, 396	GM944_B02_100R4_007.fsa	433.339	203	1341
B, 397	GM944_B02_100R4_007.fsa	434.449	247	1925
B, 398	GM944_B02_100R4_007.fsa	435.389	138	923
B, 399	GM944_B02_100R4_007.fsa	436.328	12	34
B, 400	GM944_B02_100R4_007.fsa	437.182	97	620
B, 401	GM944_B02_100R4_007.fsa	438.976	185	1425
B, 402	GM944_B02_100R4_007.fsa	439.915	25	43
B, 403	GM944_B02_100R4_007.fsa	441.043	12	32
B, 404	GM944_B02_100R4_007.fsa	442.086	83	402
B, 405	GM944_B02_100R4_007.fsa	443.13	93	572
B, 406	GM944_B02_100R4_007.fsa	444.174	107	657
B, 407	GM944_B02_100R4_007.fsa	445.132	156	1024
B, 408	GM944_B02_100R4_007.fsa	446.265	117	679
B, 409	GM944_B02_100R4_007.fsa	447.399	41	155
B, 410	GM944_B02_100R4_007.fsa	448.445	308	2510
B, 411	GM944_B02_100R4_007.fsa	449.406	452	4833
B, 412	GM944_B02_100R4_007.fsa	451.415	150	1035
B, 413	GM944_B02_100R4_007.fsa	452.464	631	5774
B, 414	GM944_B02_100R4_007.fsa	454.651	87	580
B, 415	GM944_B02_100R4_007.fsa	455.615	34	153
B, 416	GM944_B02_100R4_007.fsa	456.666	17	39
B, 417	GM944_B02_100R4_007.fsa	457.806	185	1359
B, 418	GM944_B02_100R4_007.fsa	458.771	406	4982
B, 419	GM944_B02_100R4_007.fsa	460.434	145	1355
B, 420	GM944_B02_100R4_007.fsa	461.476	33	151
B, 421	GM944_B02_100R4_007.fsa	462.605	91	443
B, 422	GM944_B02_100R4_007.fsa	463.648	619	5619
B, 423	GM944_B02_100R4_007.fsa	464.779	8	8
B, 424	GM944_B02_100R4_007.fsa	465.824	372	3152
B, 425	GM944_B02_100R4_007.fsa	466.869	171	1223
B, 426	GM944_B02_100R4_007.fsa	468.788	2386	28394
B, 427	GM944_B02_100R4_007.fsa	471.846	1014	10861
B, 428	GM944_B02_100R4_007.fsa	472.895	836	8631
B, 429	GM944_B02_100R4_007.fsa	474.909	40	162
B, 430	GM944_B02_100R4_007.fsa	475.873	5	7
B, 431	GM944_B02_100R4_007.fsa	477.014	217	1799
B, 432	GM944_B02_100R4_007.fsa	477.891	119	819
B, 433	GM944_B02_100R4_007.fsa	478.857	170	1588
B, 434	GM944_B02_100R4_007.fsa	480.799	1276	19447
B, 435	GM944_B02_100R4_007.fsa	483.824	14	31
B, 436	GM944_B02_100R4_007.fsa	485.072	333	2677
B, 437	GM944_B02_100R4_007.fsa	486.947	808	8412
B, 438	GM944_B02_100R4_007.fsa	488.021	687	7225
B, 439	GM944_B02_100R4_007.fsa	490.261	508	5532
B, 440	GM944_B02_100R4_007.fsa	492.147	503	5206
B, 441	GM944_B02_100R4_007.fsa	493.856	8	12
B, 442	GM944_B02_100R4_007.fsa	495.208	417	4394
B, 443	GM944_B02_100R4_007.fsa	496.201	176	1494
B, 444	GM944_B02_100R4_007.fsa	497.104	63	269
B, 445	GM944_B02_100R4_007.fsa	498.46	216	2189
B, 446	GM944_B02_100R4_007.fsa	501.43	1066	12511
B, 447	GM944_B02_100R4_007.fsa	502.147	1236	15519
B, 448	GM944_B02_100R4_007.fsa	503.946	3	7
B, 449	GM944_B02_100R4_007.fsa	504.668	5	5
B, 450	GM944_B02_100R4_007.fsa	505.21	6	6
B, 451	GM944_B02_100R4_007.fsa	507.297	355	4276
B, 452	GM944_B02_100R4_007.fsa	509.487	71	482
B, 453	GM944_B02_100R4_007.fsa	510.037	50	198
B, 454	GM944_B02_100R4_007.fsa	510.495	21	36
B, 455	GM944_B02_100R4_007.fsa	510.863	8	12
B, 456	GM944_B02_100R4_007.fsa	511.506	5	7
B, 457	GM944_B02_100R4_007.fsa	513.352	270	2505
B, 458	GM944_B02_100R4_007.fsa	514.285	213	2128
B, 459	GM944_B02_100R4_007.fsa	515.426	8	11
B, 460	GM944_B02_100R4_007.fsa	516.758	11	23
B, 461	GM944_B02_100R4_007.fsa	517.711	7	7
B, 462	GM944_B02_100R4_007.fsa	520.925	2022	36963
B, 463	GM944_B02_100R4_007.fsa	523.604	9	15
B, 464	GM944_B02_100R4_007.fsa	526.552	469	4780
B, 465	GM944_B02_100R4_007.fsa	527.472	10	11
B, 466	GM944_B02_100R4_007.fsa	528.574	40	107
B, 467	GM944_B02_100R4_007.fsa	530.41	226	1596
B, 468	GM944_B02_100R4_007.fsa	532.151	236	1299
B, 469	GM944_B02_100R4_007.fsa	533.707	165	704
B, 470	GM944_B02_100R4_007.fsa	534.438	69	246
B, 471	GM944_B02_100R4_007.fsa	537.632	24317	672084
Y, 1	GM944_B02_100R4_007.fsa	537.906	10324	70871
Y, 2	GM944_B02_100R4_007.fsa	538.452	10266	79597
O, 1	GM944_B02_100R4_007.fsa	20	4700	48478
O, 2	GM944_B02_100R4_007.fsa	40	4276	31159
O, 3	GM944_B02_100R4_007.fsa	60	8039	44684
O, 4	GM944_B02_100R4_007.fsa	80	5213	29087
O, 5	GM944_B02_100R4_007.fsa	100	8156	43430
O, 6	GM944_B02_100R4_007.fsa	114	9371	48789
O, 7	GM944_B02_100R4_007.fsa	120	7622	39977
O, 8	GM944_B02_100R4_007.fsa	140	6519	32465
O, 9	GM944_B02_100R4_007.fsa	160	7096	36980
O, 10	GM944_B02_100R4_007.fsa	180	8959	46130
O, 11	GM944_B02_100R4_007.fsa	200	7127	38517
O, 12	GM944_B02_100R4_007.fsa	214	7201	41026
O, 13	GM944_B02_100R4_007.fsa	220	5799	33581
O, 14	GM944_B02_100R4_007.fsa	240	8382	50386
O, 15	GM944_B02_100R4_007.fsa	250	3789	24344
O, 16	GM944_B02_100R4_007.fsa	260	5913	38931
O, 17	GM944_B02_100R4_007.fsa	280	6446	44822
O, 18	GM944_B02_100R4_007.fsa	300	6488	47605
O, 19	GM944_B02_100R4_007.fsa	314	4196	31997
O, 20	GM944_B02_100R4_007.fsa	320	4601	36459
O, 21	GM944_B02_100R4_007.fsa	340	5808	48202
O, 22	GM944_B02_100R4_007.fsa	360	4776	41958
O, 23	GM944_B02_100R4_007.fsa	380	3357	31193
O, 24	GM944_B02_100R4_007.fsa	400	4590	44786
O, 25	GM944_B02_100R4_007.fsa	414	4351	43198
O, 26	GM944_B02_100R4_007.fsa	420	4088	40761
O, 27	GM944_B02_100R4_007.fsa	440	4809	50473
O, 28	GM944_B02_100R4_007.fsa	460	5216	56429
O, 29	GM944_B02_100R4_007.fsa	480	4896	54410
O, 30	GM944_B02_100R4_007.fsa	500	2130	24849
O, 31	GM944_B02_100R4_007.fsa	514	2390	27196
O, 32	GM944_B02_100R4_007.fsa	520	5203	61355
O, 33	GM944_B02_100R4_007.fsa	540	3606	52941
O, 34	GM944_B02_100R4_007.fsa	560	2518	32993
O, 35	GM944_B02_100R4_007.fsa	580	3714	50008
O, 36	GM944_B02_100R4_007.fsa	600	2403	33108

[truncated: 29 more sheets: 100R5, 101R1, 101R2, 101R3, 101R4, 101R5, 102R1, 102R2, 102R5, 179R1, 179R2, 179R3, 179R4, 179R5, 180R1, 180R2, 180R3, 180R4, 180R5, 181R1 …]
