# Supplementary material for: Characterization of dFOXO binding sites upstream of the Insulin Receptor P2 promoter across the Drosophila phylogeny
Source: PLoS One. 2017 Dec 4;12(12):e0188357. doi: 10.1371/journal.pone.0188357 (PMC5714339; doi:10.1371/journal.pone.0188357)
Supplement: S1 Data — (ZIP) [file pone.0188357.s001.zip › Data_Sets/S4_Dataset.xlsx]

## Sheet: Index
	Fragment coordinates are --997/-681 relative to the P2 transcription start site
	Sheet	Species	Fragment	strand	protein	nM protein				Sheet	Species	Fragment	strand	protein	nM protein
	104R1	D. melanogaster	m7	Forward	BSA	600				194R1	D. melanogaster	m7	Reverse	BSA	600
	104R2	D. melanogaster	m7	Forward	BSA	600				194R2	D. melanogaster	m7	Reverse	BSA	600
	104R3	D. melanogaster	m7	Forward	BSA	600				194R3	D. melanogaster	m7	Reverse	BSA	600
	104R4	D. melanogaster	m7	Forward	BSA	600				194R4	D. melanogaster	m7	Reverse	BSA	600
	104R5	D. melanogaster	m7	Forward	BSA	600				194R5	D. melanogaster	m7	Reverse	BSA	600
	105R1	D. melanogaster	m7	Forward	dFOXO	600				195R1	D. melanogaster	m7	Reverse	dFOXO	600
	105R2	D. melanogaster	m7	Forward	dFOXO	600				195R2	D. melanogaster	m7	Reverse	dFOXO	600
	105R3	D. melanogaster	m7	Forward	dFOXO	600				195R3	D. melanogaster	m7	Reverse	dFOXO	600
	105R4	D. melanogaster	m7	Forward	dFOXO	600				195R4	D. melanogaster	m7	Reverse	dFOXO	600
	105R5	D. melanogaster	m7	Forward	dFOXO	600				195R5	D. melanogaster	m7	Reverse	dFOXO	600
	106R1	D. melanogaster	m7	Forward	BSA	1200				196R1	D. melanogaster	m7	Reverse	BSA	1200
	106R2	D. melanogaster	m7	Forward	BSA	1200				196R2	D. melanogaster	m7	Reverse	BSA	1200
	106R3	D. melanogaster	m7	Forward	BSA	1200				196R3	D. melanogaster	m7	Reverse	BSA	1200
	106R4	D. melanogaster	m7	Forward	BSA	1200				196R4	D. melanogaster	m7	Reverse	BSA	1200
	106R5	D. melanogaster	m7	Forward	BSA	1200				196R5	D. melanogaster	m7	Reverse	BSA	1200
	107R1	D. melanogaster	m7	Forward	dFOXO	1200				197R1	D. melanogaster	m7	Reverse	dFOXO	1200
	107R2	D. melanogaster	m7	Forward	dFOXO	1200				197R2	D. melanogaster	m7	Reverse	dFOXO	1200
	107R3	D. melanogaster	m7	Forward	dFOXO	1200				197R3	D. melanogaster	m7	Reverse	dFOXO	1200
	107R4	D. melanogaster	m7	Forward	dFOXO	1200				197R4	D. melanogaster	m7	Reverse	dFOXO	1200
	107R5	D. melanogaster	m7	Forward	dFOXO	1200				197R5	D. melanogaster	m7	Reverse	dFOXO	1200
	NOTE
	The first column of the remaining sheets indicates that dyes B and O label respectively the fragments generated by DNase I and the standard 600 LIZ fragments in the electropherograms and in the outputs. To inspect electropherograms with Peak Scanner (Applied Biosystems), the minimum peak heights were set to only provide outputs for dyes B and O . The spurious peaks corresponding to other dyes (G,…

## Sheet: 104R1
Dye/Sample Peak	Sample File Name	Size	Height	Area in Point
B, 1	GM944_C07_104R1_030.fsa	1.6058	31	140
B, 2	GM944_C07_104R1_030.fsa	2.9197	172	1114
B, 3	GM944_C07_104R1_030.fsa	4.6715	26	110
B, 4	GM944_C07_104R1_030.fsa	6.4234	24	107
B, 5	GM944_C07_104R1_030.fsa	8.0292	12	38
B, 6	GM944_C07_104R1_030.fsa	10.8029	43	208
B, 7	GM944_C07_104R1_030.fsa	11.6788	71	447
B, 8	GM944_C07_104R1_030.fsa	13.2847	210	1104
B, 9	GM944_C07_104R1_030.fsa	14.5985	96	519
B, 10	GM944_C07_104R1_030.fsa	16.6423	62	240
B, 11	GM944_C07_104R1_030.fsa	18.2482	214	1049
B, 12	GM944_C07_104R1_030.fsa	19.854	1724	9662
B, 13	GM944_C07_104R1_030.fsa	21.6594	1010	6395
B, 14	GM944_C07_104R1_030.fsa	22.7999	992	5753
B, 15	GM944_C07_104R1_030.fsa	23.9235	156	1136
B, 16	GM944_C07_104R1_030.fsa	26.5839	415	2078
B, 17	GM944_C07_104R1_030.fsa	28.2557	449	2194
B, 18	GM944_C07_104R1_030.fsa	29.8901	192	980
B, 19	GM944_C07_104R1_030.fsa	31.3445	804	4195
B, 20	GM944_C07_104R1_030.fsa	32.6285	536	2779
B, 21	GM944_C07_104R1_030.fsa	34.7181	106	521
B, 22	GM944_C07_104R1_030.fsa	35.9424	405	2211
B, 23	GM944_C07_104R1_030.fsa	37.0129	267	1436
B, 24	GM944_C07_104R1_030.fsa	38.9759	215	1016
B, 25	GM944_C07_104R1_030.fsa	40.594	411	2221
B, 26	GM944_C07_104R1_030.fsa	41.4198	79	368
B, 27	GM944_C07_104R1_030.fsa	42.3557	41	145
B, 28	GM944_C07_104R1_030.fsa	43.7438	406	2090
B, 29	GM944_C07_104R1_030.fsa	44.8865	1566	9835
B, 30	GM944_C07_104R1_030.fsa	46.9124	869	6842
B, 31	GM944_C07_104R1_030.fsa	48.2415	7	21
B, 32	GM944_C07_104R1_030.fsa	49.8796	19	69
B, 33	GM944_C07_104R1_030.fsa	51.0648	566	2238
B, 34	GM944_C07_104R1_030.fsa	51.7057	1298	5210
B, 35	GM944_C07_104R1_030.fsa	53.5008	4412	28683
B, 36	GM944_C07_104R1_030.fsa	55.8822	1285	5381
B, 37	GM944_C07_104R1_030.fsa	57.1039	1977	9319
B, 38	GM944_C07_104R1_030.fsa	57.9106	716	3104
B, 39	GM944_C07_104R1_030.fsa	59.0101	2724	12644
B, 40	GM944_C07_104R1_030.fsa	60.5232	4521	21030
B, 41	GM944_C07_104R1_030.fsa	61.8801	2883	12906
B, 42	GM944_C07_104R1_030.fsa	63.4401	138	664
B, 43	GM944_C07_104R1_030.fsa	64.3731	6336	31052
B, 44	GM944_C07_104R1_030.fsa	65.7168	1535	7266
B, 45	GM944_C07_104R1_030.fsa	67.1587	1400	6670
B, 46	GM944_C07_104R1_030.fsa	68.3904	459	1954
B, 47	GM944_C07_104R1_030.fsa	69.4139	793	3837
B, 48	GM944_C07_104R1_030.fsa	70.4347	503	2435
B, 49	GM944_C07_104R1_030.fsa	71.1476	504	2413
B, 50	GM944_C07_104R1_030.fsa	72.671	1349	6838
B, 51	GM944_C07_104R1_030.fsa	73.2786	480	2513
B, 52	GM944_C07_104R1_030.fsa	74.4911	2944	14318
B, 53	GM944_C07_104R1_030.fsa	75.2973	433	2314
B, 54	GM944_C07_104R1_030.fsa	76.4031	1112	5137
B, 55	GM944_C07_104R1_030.fsa	77.3055	33	95
B, 56	GM944_C07_104R1_030.fsa	78.5054	419	1936
B, 57	GM944_C07_104R1_030.fsa	79.4029	703	3406
B, 58	GM944_C07_104R1_030.fsa	80.7914	422	2219
B, 59	GM944_C07_104R1_030.fsa	81.3843	452	2290
B, 60	GM944_C07_104R1_030.fsa	82.3715	761	3541
B, 61	GM944_C07_104R1_030.fsa	83.3572	52	166
B, 62	GM944_C07_104R1_030.fsa	84.4399	295	1314
B, 63	GM944_C07_104R1_030.fsa	85.5209	824	3875
B, 64	GM944_C07_104R1_030.fsa	86.7962	435	1846
B, 65	GM944_C07_104R1_030.fsa	87.2861	160	612
B, 66	GM944_C07_104R1_030.fsa	88.2649	2398	10346
B, 67	GM944_C07_104R1_030.fsa	89.4376	680	2831
B, 68	GM944_C07_104R1_030.fsa	90.3159	3710	17543
B, 69	GM944_C07_104R1_030.fsa	91.0956	1776	8327
B, 70	GM944_C07_104R1_030.fsa	92.2635	1860	8221
B, 71	GM944_C07_104R1_030.fsa	92.9439	27	79
B, 72	GM944_C07_104R1_030.fsa	94.3027	3185	15105
B, 73	GM944_C07_104R1_030.fsa	95.078	51	197
B, 74	GM944_C07_104R1_030.fsa	96.2392	464	2016
B, 75	GM944_C07_104R1_030.fsa	97.302	195	767
B, 76	GM944_C07_104R1_030.fsa	98.556	388	1838
B, 77	GM944_C07_104R1_030.fsa	99.6152	1239	6021
B, 78	GM944_C07_104R1_030.fsa	100.589	956	4533
B, 79	GM944_C07_104R1_030.fsa	101.961	116	512
B, 80	GM944_C07_104R1_030.fsa	103.425	1093	5222
B, 81	GM944_C07_104R1_030.fsa	104.301	857	3902
B, 82	GM944_C07_104R1_030.fsa	105.563	293	1141
B, 83	GM944_C07_104R1_030.fsa	106.531	290	1168
B, 84	GM944_C07_104R1_030.fsa	107.496	256	861
B, 85	GM944_C07_104R1_030.fsa	108.46	773	2995
B, 86	GM944_C07_104R1_030.fsa	109.42	551	2127
B, 87	GM944_C07_104R1_030.fsa	110.187	1020	4313
B, 88	GM944_C07_104R1_030.fsa	111.24	1896	8141
B, 89	GM944_C07_104R1_030.fsa	112.003	491	2148
B, 90	GM944_C07_104R1_030.fsa	112.765	2071	9371
B, 91	GM944_C07_104R1_030.fsa	114.186	961	4389
B, 92	GM944_C07_104R1_030.fsa	115.115	131	535
B, 93	GM944_C07_104R1_030.fsa	116.135	638	2739
B, 94	GM944_C07_104R1_030.fsa	117.244	529	2292
B, 95	GM944_C07_104R1_030.fsa	118.349	1566	7171
B, 96	GM944_C07_104R1_030.fsa	119.359	1098	4963
B, 97	GM944_C07_104R1_030.fsa	120.455	366	1420
B, 98	GM944_C07_104R1_030.fsa	121.546	3146	14509
B, 99	GM944_C07_104R1_030.fsa	122.637	1001	4444
B, 100	GM944_C07_104R1_030.fsa	123.728	1854	8448
B, 101	GM944_C07_104R1_030.fsa	124.728	2508	11601
B, 102	GM944_C07_104R1_030.fsa	125.91	599	2738
B, 103	GM944_C07_104R1_030.fsa	126.637	6198	29136
B, 104	GM944_C07_104R1_030.fsa	127.637	1654	7732
B, 105	GM944_C07_104R1_030.fsa	128.364	227	883
B, 106	GM944_C07_104R1_030.fsa	129.455	3681	16518
B, 107	GM944_C07_104R1_030.fsa	130.546	1186	4994
B, 108	GM944_C07_104R1_030.fsa	131.364	426	1645
B, 109	GM944_C07_104R1_030.fsa	132.364	1985	8889
B, 110	GM944_C07_104R1_030.fsa	133.273	522	2043
B, 111	GM944_C07_104R1_030.fsa	134.182	233	860
B, 112	GM944_C07_104R1_030.fsa	135.091	156	535
B, 113	GM944_C07_104R1_030.fsa	135.818	1261	5632
B, 114	GM944_C07_104R1_030.fsa	136.909	753	3144
B, 115	GM944_C07_104R1_030.fsa	138.091	271	1093
B, 116	GM944_C07_104R1_030.fsa	139	461	2009
B, 117	GM944_C07_104R1_030.fsa	140	1199	5685
B, 118	GM944_C07_104R1_030.fsa	141.023	310	1399
B, 119	GM944_C07_104R1_030.fsa	141.954	191	801
B, 120	GM944_C07_104R1_030.fsa	143.163	1075	4536
B, 121	GM944_C07_104R1_030.fsa	144.186	870	3708
B, 122	GM944_C07_104R1_030.fsa	145.116	452	1770
B, 123	GM944_C07_104R1_030.fsa	146.047	1217	5257
B, 124	GM944_C07_104R1_030.fsa	147.163	1003	4418
B, 125	GM944_C07_104R1_030.fsa	148	3493	16341
B, 126	GM944_C07_104R1_030.fsa	148.93	569	2493
B, 127	GM944_C07_104R1_030.fsa	150.233	996	4275
B, 128	GM944_C07_104R1_030.fsa	151.349	3367	15236
B, 129	GM944_C07_104R1_030.fsa	152.558	790	3428
B, 130	GM944_C07_104R1_030.fsa	153.395	3472	16127
B, 131	GM944_C07_104R1_030.fsa	154.512	4109	19032
B, 132	GM944_C07_104R1_030.fsa	155.349	87	344
B, 133	GM944_C07_104R1_030.fsa	156.279	2423	10722
B, 134	GM944_C07_104R1_030.fsa	157.395	147	545
B, 135	GM944_C07_104R1_030.fsa	158.232	3009	13470
B, 136	GM944_C07_104R1_030.fsa	159.349	4180	19540
B, 137	GM944_C07_104R1_030.fsa	160.274	267	868
B, 138	GM944_C07_104R1_030.fsa	161.097	910	3746
B, 139	GM944_C07_104R1_030.fsa	162.011	924	3717
B, 140	GM944_C07_104R1_030.fsa	163.38	332	1528
B, 141	GM944_C07_104R1_030.fsa	164.383	136	554
B, 142	GM944_C07_104R1_030.fsa	165.569	177	661
B, 143	GM944_C07_104R1_030.fsa	166.571	3789	17521
B, 144	GM944_C07_104R1_030.fsa	167.664	275	997
B, 145	GM944_C07_104R1_030.fsa	168.574	555	2310
B, 146	GM944_C07_104R1_030.fsa	169.483	944	4201
B, 147	GM944_C07_104R1_030.fsa	170.483	1161	5091
B, 148	GM944_C07_104R1_030.fsa	171.665	373	1514
B, 149	GM944_C07_104R1_030.fsa	172.754	1131	5552
B, 150	GM944_C07_104R1_030.fsa	173.661	958	4556
B, 151	GM944_C07_104R1_030.fsa	174.75	61	269
B, 152	GM944_C07_104R1_030.fsa	175.656	7944	39029
B, 153	GM944_C07_104R1_030.fsa	176.743	867	4089
B, 154	GM944_C07_104R1_030.fsa	177.829	3383	16513
B, 155	GM944_C07_104R1_030.fsa	178.553	313	1298
B, 156	GM944_C07_104R1_030.fsa	179.458	484	2095
B, 157	GM944_C07_104R1_030.fsa	180.548	661	2884
B, 158	GM944_C07_104R1_030.fsa	181.551	1743	7920
B, 159	GM944_C07_104R1_030.fsa	182.463	369	1581
B, 160	GM944_C07_104R1_030.fsa	183.465	634	2773
B, 161	GM944_C07_104R1_030.fsa	184.65	608	2609
B, 162	GM944_C07_104R1_030.fsa	185.652	972	4428
B, 163	GM944_C07_104R1_030.fsa	186.471	619	2753
B, 164	GM944_C07_104R1_030.fsa	187.563	1439	6542
B, 165	GM944_C07_104R1_030.fsa	188.564	1201	5470
B, 166	GM944_C07_104R1_030.fsa	189.473	509	2107
B, 167	GM944_C07_104R1_030.fsa	190.564	1220	5564
B, 168	GM944_C07_104R1_030.fsa	191.655	882	4014
B, 169	GM944_C07_104R1_030.fsa	192.745	384	1552
B, 170	GM944_C07_104R1_030.fsa	193.834	1749	7995
B, 171	GM944_C07_104R1_030.fsa	194.923	684	3026
B, 172	GM944_C07_104R1_030.fsa	195.74	877	3884
B, 173	GM944_C07_104R1_030.fsa	196.828	1573	7264
B, 174	GM944_C07_104R1_030.fsa	197.916	580	2737
B, 175	GM944_C07_104R1_030.fsa	198.732	3940	19757
B, 176	GM944_C07_104R1_030.fsa	199.819	3849	19424
B, 177	GM944_C07_104R1_030.fsa	200.81	501	2085
B, 178	GM944_C07_104R1_030.fsa	201.71	113	367
B, 179	GM944_C07_104R1_030.fsa	202.88	1370	7227
B, 180	GM944_C07_104R1_030.fsa	203.869	268	1163
B, 181	GM944_C07_104R1_030.fsa	205.037	95	385
B, 182	GM944_C07_104R1_030.fsa	206.204	424	2003
B, 183	GM944_C07_104R1_030.fsa	207.102	338	1579
B, 184	GM944_C07_104R1_030.fsa	208.089	71	278
B, 185	GM944_C07_104R1_030.fsa	208.985	1497	7474
B, 186	GM944_C07_104R1_030.fsa	210.061	663	3135
B, 187	GM944_C07_104R1_030.fsa	211.136	592	2897
B, 188	GM944_C07_104R1_030.fsa	211.942	238	1145
B, 189	GM944_C07_104R1_030.fsa	213.105	534	2718
B, 190	GM944_C07_104R1_030.fsa	214.179	148	757
B, 191	GM944_C07_104R1_030.fsa	215.255	49	141
B, 192	GM944_C07_104R1_030.fsa	216.241	1219	6040
B, 193	GM944_C07_104R1_030.fsa	217.226	1446	7417
B, 194	GM944_C07_104R1_030.fsa	218.211	2121	10711
B, 195	GM944_C07_104R1_030.fsa	219.285	344	1687
B, 196	GM944_C07_104R1_030.fsa	220.088	975	4840
B, 197	GM944_C07_104R1_030.fsa	221.237	1111	5517
B, 198	GM944_C07_104R1_030.fsa	222.387	95	344
B, 199	GM944_C07_104R1_030.fsa	223.182	74	312
B, 200	GM944_C07_104R1_030.fsa	224.243	429	1917
B, 201	GM944_C07_104R1_030.fsa	225.304	2715	14186
B, 202	GM944_C07_104R1_030.fsa	226.366	573	2654
B, 203	GM944_C07_104R1_030.fsa	227.427	1144	5703
B, 204	GM944_C07_104R1_030.fsa	228.489	340	1449
B, 205	GM944_C07_104R1_030.fsa	229.462	811	4042
B, 206	GM944_C07_104R1_030.fsa	230.524	37	114
B, 207	GM944_C07_104R1_030.fsa	231.498	226	1074
B, 208	GM944_C07_104R1_030.fsa	232.471	78	336
B, 209	GM944_C07_104R1_030.fsa	233.357	295	1565
B, 210	GM944_C07_104R1_030.fsa	234.331	82	306
B, 211	GM944_C07_104R1_030.fsa	235.216	244	1211
B, 212	GM944_C07_104R1_030.fsa	236.19	631	3341
B, 213	GM944_C07_104R1_030.fsa	237.253	601	3161
B, 214	GM944_C07_104R1_030.fsa	238.405	259	1206
B, 215	GM944_C07_104R1_030.fsa	239.291	416	2184
B, 216	GM944_C07_104R1_030.fsa	240.453	499	2656
B, 217	GM944_C07_104R1_030.fsa	241.539	80	361
B, 218	GM944_C07_104R1_030.fsa	242.624	24	122
B, 219	GM944_C07_104R1_030.fsa	243.617	342	1925
B, 220	GM944_C07_104R1_030.fsa	244.519	622	3495
B, 221	GM944_C07_104R1_030.fsa	245.6	128	653
B, 222	GM944_C07_104R1_030.fsa	246.41	441	2456
B, 223	GM944_C07_104R1_030.fsa	247.399	166	816
B, 224	GM944_C07_104R1_030.fsa	248.476	202	929
B, 225	GM944_C07_104R1_030.fsa	249.552	190	886
B, 226	GM944_C07_104R1_030.fsa	250.613	319	1655
B, 227	GM944_C07_104R1_030.fsa	251.661	209	964
B, 228	GM944_C07_104R1_030.fsa	252.622	419	2239
B, 229	GM944_C07_104R1_030.fsa	253.668	575	3235
B, 230	GM944_C07_104R1_030.fsa	254.625	235	1139
B, 231	GM944_C07_104R1_030.fsa	255.756	80	357
B, 232	GM944_C07_104R1_030.fsa	256.797	449	2432
B, 233	GM944_C07_104R1_030.fsa	257.837	1269	7741
B, 234	GM944_C07_104R1_030.fsa	258.703	320	1779
B, 235	GM944_C07_104R1_030.fsa	259.654	313	1692
B, 236	GM944_C07_104R1_030.fsa	260.616	104	457
B, 237	GM944_C07_104R1_030.fsa	261.584	648	3710
B, 238	GM944_C07_104R1_030.fsa	262.553	62	226
B, 239	GM944_C07_104R1_030.fsa	263.433	230	1097
B, 240	GM944_C07_104R1_030.fsa	264.49	437	2301
B, 241	GM944_C07_104R1_030.fsa	265.546	210	1003
B, 242	GM944_C07_104R1_030.fsa	266.515	555	3077
B, 243	GM944_C07_104R1_030.fsa	267.66	30	119
B, 244	GM944_C07_104R1_030.fsa	268.717	285	1664
B, 245	GM944_C07_104R1_030.fsa	269.598	56	216
B, 246	GM944_C07_104R1_030.fsa	270.655	123	545
B, 247	GM944_C07_104R1_030.fsa	271.536	51	157
B, 248	GM944_C07_104R1_030.fsa	272.33	228	1253
B, 249	GM944_C07_104R1_030.fsa	273.475	966	5856
B, 250	GM944_C07_104R1_030.fsa	274.621	110	520
B, 251	GM944_C07_104R1_030.fsa	275.591	414	2557
B, 252	GM944_C07_104R1_030.fsa	276.561	350	1957
B, 253	GM944_C07_104R1_030.fsa	277.442	14	65
B, 254	GM944_C07_104R1_030.fsa	278.501	39	174
B, 255	GM944_C07_104R1_030.fsa	279.559	83	400
B, 256	GM944_C07_104R1_030.fsa	280.524	234	1455
B, 257	GM944_C07_104R1_030.fsa	281.573	353	2204
B, 258	GM944_C07_104R1_030.fsa	282.62	112	563
B, 259	GM944_C07_104R1_030.fsa	283.58	116	536
B, 260	GM944_C07_104R1_030.fsa	284.714	68	273
B, 261	GM944_C07_104R1_030.fsa	285.76	333	1992
B, 262	GM944_C07_104R1_030.fsa	286.718	879	5782
B, 263	GM944_C07_104R1_030.fsa	287.676	105	452
B, 264	GM944_C07_104R1_030.fsa	288.634	198	1113
B, 265	GM944_C07_104R1_030.fsa	289.765	1053	7291
B, 266	GM944_C07_104R1_030.fsa	290.721	1275	8727
B, 267	GM944_C07_104R1_030.fsa	291.677	807	5336
B, 268	GM944_C07_104R1_030.fsa	292.719	74	316
B, 269	GM944_C07_104R1_030.fsa	293.674	919	5875
B, 270	GM944_C07_104R1_030.fsa	294.802	70	294
B, 271	GM944_C07_104R1_030.fsa	295.756	149	802
B, 272	GM944_C07_104R1_030.fsa	296.883	23	60
B, 273	GM944_C07_104R1_030.fsa	297.923	1126	7599
B, 274	GM944_C07_104R1_030.fsa	298.875	1384	9656
B, 275	GM944_C07_104R1_030.fsa	300.513	1242	8161
B, 276	GM944_C07_104R1_030.fsa	301.54	753	4610
B, 277	GM944_C07_104R1_030.fsa	302.483	170	726
B, 278	GM944_C07_104R1_030.fsa	303.6	23	95
B, 279	GM944_C07_104R1_030.fsa	304.718	134	723
B, 280	GM944_C07_104R1_030.fsa	305.58	68	347
B, 281	GM944_C07_104R1_030.fsa	306.615	355	2307
B, 282	GM944_C07_104R1_030.fsa	307.739	39	93
B, 283	GM944_C07_104R1_030.fsa	308.431	118	560
B, 284	GM944_C07_104R1_030.fsa	309.558	538	3255
B, 285	GM944_C07_104R1_030.fsa	310.514	799	5090
B, 286	GM944_C07_104R1_030.fsa	311.645	385	2066
B, 287	GM944_C07_104R1_030.fsa	312.777	826	5759
B, 288	GM944_C07_104R1_030.fsa	314.447	421	2432
B, 289	GM944_C07_104R1_030.fsa	315.519	35	128
B, 290	GM944_C07_104R1_030.fsa	316.503	149	886
B, 291	GM944_C07_104R1_030.fsa	317.488	75	374
B, 292	GM944_C07_104R1_030.fsa	318.474	282	1839
B, 293	GM944_C07_104R1_030.fsa	319.551	66	348
B, 294	GM944_C07_104R1_030.fsa	320.62	185	1222
B, 295	GM944_C07_104R1_030.fsa	321.681	1538	11347
B, 296	GM944_C07_104R1_030.fsa	322.829	142	844
B, 297	GM944_C07_104R1_030.fsa	323.976	12	18
B, 298	GM944_C07_104R1_030.fsa	324.946	666	4460
B, 299	GM944_C07_104R1_030.fsa	327.059	2388	17265
B, 300	GM944_C07_104R1_030.fsa	328.114	296	1690
B, 301	GM944_C07_104R1_030.fsa	329.168	1115	7813
B, 302	GM944_C07_104R1_030.fsa	331.01	2404	17214
B, 303	GM944_C07_104R1_030.fsa	332.061	6	6
B, 304	GM944_C07_104R1_030.fsa	332.936	296	1995
B, 305	GM944_C07_104R1_030.fsa	334.073	13	38
B, 306	GM944_C07_104R1_030.fsa	334.859	245	1612
B, 307	GM944_C07_104R1_030.fsa	336.081	16	47
B, 308	GM944_C07_104R1_030.fsa	336.953	82	350
B, 309	GM944_C07_104R1_030.fsa	337.999	91	452
B, 310	GM944_C07_104R1_030.fsa	338.956	527	3745
B, 311	GM944_C07_104R1_030.fsa	340	158	934
B, 312	GM944_C07_104R1_030.fsa	340.874	79	369
B, 313	GM944_C07_104R1_030.fsa	341.923	814	6282
B, 314	GM944_C07_104R1_030.fsa	342.797	68	376
B, 315	GM944_C07_104R1_030.fsa	343.846	652	4659
B, 316	GM944_C07_104R1_030.fsa	344.72	18	43
B, 317	GM944_C07_104R1_030.fsa	345.769	1200	9709
B, 318	GM944_C07_104R1_030.fsa	346.817	671	4993
B, 319	GM944_C07_104R1_030.fsa	348.04	93	509
B, 320	GM944_C07_104R1_030.fsa	349.001	679	4924
B, 321	GM944_C07_104R1_030.fsa	349.962	9	13
B, 322	GM944_C07_104R1_030.fsa	350.923	1180	9377
B, 323	GM944_C07_104R1_030.fsa	352.844	803	5979
B, 324	GM944_C07_104R1_030.fsa	353.978	20	53
B, 325	GM944_C07_104R1_030.fsa	354.851	12	32
B, 326	GM944_C07_104R1_030.fsa	355.986	844	6443
B, 327	GM944_C07_104R1_030.fsa	357.819	1017	8791
B, 328	GM944_C07_104R1_030.fsa	358.953	1052	8725
B, 329	GM944_C07_104R1_030.fsa	360.174	19	72
B, 330	GM944_C07_104R1_030.fsa	361.133	86	446
B, 331	GM944_C07_104R1_030.fsa	362.266	30	137
B, 332	GM944_C07_104R1_030.fsa	363.138	74	447
B, 333	GM944_C07_104R1_030.fsa	364.01	284	2165
B, 334	GM944_C07_104R1_030.fsa	365.93	602	5144
B, 335	GM944_C07_104R1_030.fsa	367.064	302	2185
B, 336	GM944_C07_104R1_030.fsa	368.199	22	73
B, 337	GM944_C07_104R1_030.fsa	369.334	141	840
B, 338	GM944_C07_104R1_030.fsa	370.382	35	154
B, 339	GM944_C07_104R1_030.fsa	371.256	24	97
B, 340	GM944_C07_104R1_030.fsa	372.391	648	4719
B, 341	GM944_C07_104R1_030.fsa	373.265	39	129
B, 342	GM944_C07_104R1_030.fsa	374.227	398	2864
B, 343	GM944_C07_104R1_030.fsa	375.188	196	1307
B, 344	GM944_C07_104R1_030.fsa	376.325	344	2320
B, 345	GM944_C07_104R1_030.fsa	378.162	1369	11344
B, 346	GM944_C07_104R1_030.fsa	380.088	444	3612
B, 347	GM944_C07_104R1_030.fsa	381.147	26	100
B, 348	GM944_C07_104R1_030.fsa	382.206	37	177
B, 349	GM944_C07_104R1_030.fsa	383.176	222	1817
B, 350	GM944_C07_104R1_030.fsa	384.147	252	2148
B, 351	GM944_C07_104R1_030.fsa	385.293	63	271
B, 352	GM944_C07_104R1_030.fsa	386.351	256	1698
B, 353	GM944_C07_104R1_030.fsa	387.497	94	533
B, 354	GM944_C07_104R1_030.fsa	388.202	69	400
B, 355	GM944_C07_104R1_030.fsa	389.348	257	2002
B, 356	GM944_C07_104R1_030.fsa	390.229	153	1105
B, 357	GM944_C07_104R1_030.fsa	392.255	1810	17075
B, 358	GM944_C07_104R1_030.fsa	393.311	2378	22947
B, 359	GM944_C07_104R1_030.fsa	395.072	110	675
B, 360	GM944_C07_104R1_030.fsa	396.128	10	23
B, 361	GM944_C07_104R1_030.fsa	397.273	93	604
B, 362	GM944_C07_104R1_030.fsa	398.24	796	8412
B, 363	GM944_C07_104R1_030.fsa	400.258	14	45
B, 364	GM944_C07_104R1_030.fsa	401.289	173	1152
B, 365	GM944_C07_104R1_030.fsa	402.237	100	699
B, 366	GM944_C07_104R1_030.fsa	404.05	741	6914
B, 367	GM944_C07_104R1_030.fsa	405.089	759	7011
B, 368	GM944_C07_104R1_030.fsa	406.043	268	2025
B, 369	GM944_C07_104R1_030.fsa	407.085	42	129
B, 370	GM944_C07_104R1_030.fsa	408.217	280	2207
B, 371	GM944_C07_104R1_030.fsa	409.176	339	2733
B, 372	GM944_C07_104R1_030.fsa	410.05	2	2
B, 373	GM944_C07_104R1_030.fsa	411.276	1556	13701
B, 374	GM944_C07_104R1_030.fsa	413.296	15	22
B, 375	GM944_C07_104R1_030.fsa	414.181	213	929
B, 376	GM944_C07_104R1_030.fsa	416.905	2887	54172
B, 377	GM944_C07_104R1_030.fsa	419.089	246	1510
B, 378	GM944_C07_104R1_030.fsa	420.266	903	7109
B, 379	GM944_C07_104R1_030.fsa	421.063	869	7079
B, 380	GM944_C07_104R1_030.fsa	422.921	33	137
B, 381	GM944_C07_104R1_030.fsa	424.336	143	925
B, 382	GM944_C07_104R1_030.fsa	425.219	47	185
B, 383	GM944_C07_104R1_030.fsa	425.926	93	480
B, 384	GM944_C07_104R1_030.fsa	426.897	12	12
B, 385	GM944_C07_104R1_030.fsa	427.867	449	2763
B, 386	GM944_C07_104R1_030.fsa	429.19	31635	751332
B, 387	GM944_C07_104R1_030.fsa	433.064	1	3
B, 388	GM944_C07_104R1_030.fsa	435.525	37	194
B, 389	GM944_C07_104R1_030.fsa	437.544	20	101
B, 390	GM944_C07_104R1_030.fsa	438.509	7	15
B, 391	GM944_C07_104R1_030.fsa	439.474	10	48
B, 392	GM944_C07_104R1_030.fsa	440	10	23
G, 1	GM944_C07_104R1_030.fsa	429.542	8144	86520
G, 2	GM944_C07_104R1_030.fsa	430.599	7368	80334
Y, 1	GM944_C07_104R1_030.fsa	429.278	8577	31220
Y, 2	GM944_C07_104R1_030.fsa	430.247	7293	72242
Y, 3	GM944_C07_104R1_030.fsa	431.216	10650	64257
R, 1	GM944_C07_104R1_030.fsa	429.542	12152	61764
R, 2	GM944_C07_104R1_030.fsa	430.599	3486	16984
O, 1	GM944_C07_104R1_030.fsa	20	4353	43477
O, 2	GM944_C07_104R1_030.fsa	40	3887	27915
O, 3	GM944_C07_104R1_030.fsa	60	7383	39810
O, 4	GM944_C07_104R1_030.fsa	80	4785	26163
O, 5	GM944_C07_104R1_030.fsa	100	7403	38424
O, 6	GM944_C07_104R1_030.fsa	114	8399	43423
O, 7	GM944_C07_104R1_030.fsa	120	6763	35768
O, 8	GM944_C07_104R1_030.fsa	140	5759	28880
O, 9	GM944_C07_104R1_030.fsa	160	6253	32756
O, 10	GM944_C07_104R1_030.fsa	180	7890	40545
O, 11	GM944_C07_104R1_030.fsa	200	6374	33990
O, 12	GM944_C07_104R1_030.fsa	214	6390	35442
O, 13	GM944_C07_104R1_030.fsa	220	5262	29770
O, 14	GM944_C07_104R1_030.fsa	240	7474	45067
O, 15	GM944_C07_104R1_030.fsa	250	3498	21461
O, 16	GM944_C07_104R1_030.fsa	260	5550	35129
O, 17	GM944_C07_104R1_030.fsa	280	5881	40276
O, 18	GM944_C07_104R1_030.fsa	300	5857	42463
O, 19	GM944_C07_104R1_030.fsa	314	3792	28682
O, 20	GM944_C07_104R1_030.fsa	320	4177	32411
O, 21	GM944_C07_104R1_030.fsa	340	5206	42917
O, 22	GM944_C07_104R1_030.fsa	360	4262	36480
O, 23	GM944_C07_104R1_030.fsa	380	3077	27606
O, 24	GM944_C07_104R1_030.fsa	400	4349	39390
O, 25	GM944_C07_104R1_030.fsa	414	4072	38183
O, 26	GM944_C07_104R1_030.fsa	420	3834	36057
O, 27	GM944_C07_104R1_030.fsa	429.542	1175	7769
O, 28	GM944_C07_104R1_030.fsa	440	4322	44669
O, 29	GM944_C07_104R1_030.fsa	460	4813	49811
O, 30	GM944_C07_104R1_030.fsa	480	4666	49383
O, 31	GM944_C07_104R1_030.fsa	500	2129	22550
O, 32	GM944_C07_104R1_030.fsa	514	2257	24759
O, 33	GM944_C07_104R1_030.fsa	520	5027	55092
O, 34	GM944_C07_104R1_030.fsa	540	4064	45645
O, 35	GM944_C07_104R1_030.fsa	560	2617	29589
O, 36	GM944_C07_104R1_030.fsa	580	4048	45852
O, 37	GM944_C07_104R1_030.fsa	600	2623	29982

## Sheet: 104R2
Dye/Sample Peak	Sample File Name	Size	Height	Area in Point
B, 1	GM944_C08_104R2_030.fsa	2.6087	171	1229
B, 2	GM944_C08_104R2_030.fsa	4.7826	30	141
B, 3	GM944_C08_104R2_030.fsa	6.2319	31	218
B, 4	GM944_C08_104R2_030.fsa	7.8261	23	112
B, 5	GM944_C08_104R2_030.fsa	8.8406	8	24
B, 6	GM944_C08_104R2_030.fsa	11.0145	33	162
B, 7	GM944_C08_104R2_030.fsa	11.7391	65	355
B, 8	GM944_C08_104R2_030.fsa	13.3333	234	1139
B, 9	GM944_C08_104R2_030.fsa	14.6377	110	542
B, 10	GM944_C08_104R2_030.fsa	16.6667	66	284
B, 11	GM944_C08_104R2_030.fsa	18.2609	213	1042
B, 12	GM944_C08_104R2_030.fsa	20	1804	10547
B, 13	GM944_C08_104R2_030.fsa	21.6498	1108	6520
B, 14	GM944_C08_104R2_030.fsa	22.7835	1044	6509
B, 15	GM944_C08_104R2_030.fsa	23.9004	181	1293
B, 16	GM944_C08_104R2_030.fsa	26.5447	456	2373
B, 17	GM944_C08_104R2_030.fsa	28.2063	480	2399
B, 18	GM944_C08_104R2_030.fsa	29.9762	227	1182
B, 19	GM944_C08_104R2_030.fsa	31.4184	877	4621
B, 20	GM944_C08_104R2_030.fsa	32.6917	579	3037
B, 21	GM944_C08_104R2_030.fsa	34.7636	120	627
B, 22	GM944_C08_104R2_030.fsa	35.9775	435	2389
B, 23	GM944_C08_104R2_030.fsa	37.1702	273	1616
B, 24	GM944_C08_104R2_030.fsa	38.9848	236	1081
B, 25	GM944_C08_104R2_030.fsa	40.7054	453	2364
B, 26	GM944_C08_104R2_030.fsa	41.5223	100	520
B, 27	GM944_C08_104R2_030.fsa	42.4479	48	169
B, 28	GM944_C08_104R2_030.fsa	43.8209	442	2303
B, 29	GM944_C08_104R2_030.fsa	44.9512	1668	10808
B, 30	GM944_C08_104R2_030.fsa	47.0653	865	7312
B, 31	GM944_C08_104R2_030.fsa	48.7044	1	1
B, 32	GM944_C08_104R2_030.fsa	49.6756	12	55
B, 33	GM944_C08_104R2_030.fsa	50.8505	589	2382
B, 34	GM944_C08_104R2_030.fsa	51.5913	1295	5598
B, 35	GM944_C08_104R2_030.fsa	53.4726	4668	25736
B, 36	GM944_C08_104R2_030.fsa	55.8285	1323	5778
B, 37	GM944_C08_104R2_030.fsa	57.0371	2121	10322
B, 38	GM944_C08_104R2_030.fsa	57.9347	765	3408
B, 39	GM944_C08_104R2_030.fsa	59.0215	2974	13844
B, 40	GM944_C08_104R2_030.fsa	60.5178	4954	22776
B, 41	GM944_C08_104R2_030.fsa	61.8608	3069	14096
B, 42	GM944_C08_104R2_030.fsa	63.5075	145	690
B, 43	GM944_C08_104R2_030.fsa	64.4307	6629	32589
B, 44	GM944_C08_104R2_030.fsa	65.7605	1540	7546
B, 45	GM944_C08_104R2_030.fsa	67.1876	1495	7141
B, 46	GM944_C08_104R2_030.fsa	68.4068	453	1980
B, 47	GM944_C08_104R2_030.fsa	69.521	808	3819
B, 48	GM944_C08_104R2_030.fsa	70.4303	529	2408
B, 49	GM944_C08_104R2_030.fsa	71.136	542	2554
B, 50	GM944_C08_104R2_030.fsa	72.6442	1439	7480
B, 51	GM944_C08_104R2_030.fsa	73.2458	533	2465
B, 52	GM944_C08_104R2_030.fsa	74.4462	3127	15592
B, 53	GM944_C08_104R2_030.fsa	75.3442	451	2381
B, 54	GM944_C08_104R2_030.fsa	76.3394	1178	5438
B, 55	GM944_C08_104R2_030.fsa	77.4313	51	142
B, 56	GM944_C08_104R2_030.fsa	78.5201	491	2367
B, 57	GM944_C08_104R2_030.fsa	79.5073	781	3779
B, 58	GM944_C08_104R2_030.fsa	80.7845	461	2283
B, 59	GM944_C08_104R2_030.fsa	81.4702	494	2527
B, 60	GM944_C08_104R2_030.fsa	82.4485	859	3928
B, 61	GM944_C08_104R2_030.fsa	83.4253	64	207
B, 62	GM944_C08_104R2_030.fsa	84.4982	324	1442
B, 63	GM944_C08_104R2_030.fsa	85.4719	907	4141
B, 64	GM944_C08_104R2_030.fsa	86.8327	486	2084
B, 65	GM944_C08_104R2_030.fsa	87.318	204	736
B, 66	GM944_C08_104R2_030.fsa	88.2875	2573	11224
B, 67	GM944_C08_104R2_030.fsa	89.449	718	3153
B, 68	GM944_C08_104R2_030.fsa	90.3188	3948	18828
B, 69	GM944_C08_104R2_030.fsa	91.1874	1959	9384
B, 70	GM944_C08_104R2_030.fsa	92.2474	2029	9020
B, 71	GM944_C08_104R2_030.fsa	93.1134	16	29
B, 72	GM944_C08_104R2_030.fsa	94.2663	3456	16321
B, 73	GM944_C08_104R2_030.fsa	95.1296	70	275
B, 74	GM944_C08_104R2_030.fsa	96.2789	481	2209
B, 75	GM944_C08_104R2_030.fsa	97.3306	192	857
B, 76	GM944_C08_104R2_030.fsa	98.5713	409	1914
B, 77	GM944_C08_104R2_030.fsa	99.7145	1303	6454
B, 78	GM944_C08_104R2_030.fsa	100.679	1058	5013
B, 79	GM944_C08_104R2_030.fsa	102.033	146	625
B, 80	GM944_C08_104R2_030.fsa	103.382	1202	5717
B, 81	GM944_C08_104R2_030.fsa	104.343	903	4258
B, 82	GM944_C08_104R2_030.fsa	105.588	307	1270
B, 83	GM944_C08_104R2_030.fsa	106.448	280	1168
B, 84	GM944_C08_104R2_030.fsa	107.495	294	1025
B, 85	GM944_C08_104R2_030.fsa	108.54	784	3136
B, 86	GM944_C08_104R2_030.fsa	109.487	600	2480
B, 87	GM944_C08_104R2_030.fsa	110.149	1088	4572
B, 88	GM944_C08_104R2_030.fsa	111.28	1989	8750
B, 89	GM944_C08_104R2_030.fsa	112.032	544	2306
B, 90	GM944_C08_104R2_030.fsa	112.783	2296	10155
B, 91	GM944_C08_104R2_030.fsa	114.183	1063	4769
B, 92	GM944_C08_104R2_030.fsa	115.006	156	570
B, 93	GM944_C08_104R2_030.fsa	116.101	682	3093
B, 94	GM944_C08_104R2_030.fsa	117.193	580	2531
B, 95	GM944_C08_104R2_030.fsa	118.373	1719	8004
B, 96	GM944_C08_104R2_030.fsa	119.278	1170	5313
B, 97	GM944_C08_104R2_030.fsa	120.451	430	1787
B, 98	GM944_C08_104R2_030.fsa	121.534	3507	15634
B, 99	GM944_C08_104R2_030.fsa	122.528	1098	4776
B, 100	GM944_C08_104R2_030.fsa	123.702	1978	8672
B, 101	GM944_C08_104R2_030.fsa	124.696	2586	12200
B, 102	GM944_C08_104R2_030.fsa	125.871	632	3171
B, 103	GM944_C08_104R2_030.fsa	126.594	6340	30575
B, 104	GM944_C08_104R2_030.fsa	127.679	1776	7905
B, 105	GM944_C08_104R2_030.fsa	128.402	227	827
B, 106	GM944_C08_104R2_030.fsa	129.488	3942	17841
B, 107	GM944_C08_104R2_030.fsa	130.574	1221	5446
B, 108	GM944_C08_104R2_030.fsa	131.389	433	1744
B, 109	GM944_C08_104R2_030.fsa	132.294	2155	9410
B, 110	GM944_C08_104R2_030.fsa	133.291	566	2215
B, 111	GM944_C08_104R2_030.fsa	134.287	270	1009
B, 112	GM944_C08_104R2_030.fsa	135.103	167	560
B, 113	GM944_C08_104R2_030.fsa	135.918	1385	6069
B, 114	GM944_C08_104R2_030.fsa	136.916	785	3296
B, 115	GM944_C08_104R2_030.fsa	138.185	272	1127
B, 116	GM944_C08_104R2_030.fsa	139.093	504	2250
B, 117	GM944_C08_104R2_030.fsa	140.092	1303	6044
B, 118	GM944_C08_104R2_030.fsa	141.016	335	1611
B, 119	GM944_C08_104R2_030.fsa	142.032	204	843
B, 120	GM944_C08_104R2_030.fsa	143.232	1152	4913
B, 121	GM944_C08_104R2_030.fsa	144.247	928	4006
B, 122	GM944_C08_104R2_030.fsa	145.17	493	2030
B, 123	GM944_C08_104R2_030.fsa	146.185	1302	5614
B, 124	GM944_C08_104R2_030.fsa	147.292	1068	4843
B, 125	GM944_C08_104R2_030.fsa	148.121	3589	17109
B, 126	GM944_C08_104R2_030.fsa	149.043	595	2577
B, 127	GM944_C08_104R2_030.fsa	150.334	1038	4478
B, 128	GM944_C08_104R2_030.fsa	151.439	3497	16017
B, 129	GM944_C08_104R2_030.fsa	152.637	805	3652
B, 130	GM944_C08_104R2_030.fsa	153.466	3612	16891
B, 131	GM944_C08_104R2_030.fsa	154.571	4367	20263
B, 132	GM944_C08_104R2_030.fsa	155.399	89	278
B, 133	GM944_C08_104R2_030.fsa	156.412	2559	11652
B, 134	GM944_C08_104R2_030.fsa	157.516	159	546
B, 135	GM944_C08_104R2_030.fsa	158.344	3255	14407
B, 136	GM944_C08_104R2_030.fsa	159.448	4444	20655
B, 137	GM944_C08_104R2_030.fsa	160.361	280	899
B, 138	GM944_C08_104R2_030.fsa	161.172	942	3857
B, 139	GM944_C08_104R2_030.fsa	162.073	975	4013
B, 140	GM944_C08_104R2_030.fsa	163.424	365	1640
B, 141	GM944_C08_104R2_030.fsa	164.504	126	531
B, 142	GM944_C08_104R2_030.fsa	165.674	194	702
B, 143	GM944_C08_104R2_030.fsa	166.662	3956	18298
B, 144	GM944_C08_104R2_030.fsa	167.65	296	1097
B, 145	GM944_C08_104R2_030.fsa	168.638	586	2429
B, 146	GM944_C08_104R2_030.fsa	169.625	999	4588
B, 147	GM944_C08_104R2_030.fsa	170.522	1213	5481
B, 148	GM944_C08_104R2_030.fsa	171.777	356	1573
B, 149	GM944_C08_104R2_030.fsa	172.851	1220	5758
B, 150	GM944_C08_104R2_030.fsa	173.747	972	4719
B, 151	GM944_C08_104R2_030.fsa	174.82	56	187
B, 152	GM944_C08_104R2_030.fsa	175.714	8486	40889
B, 153	GM944_C08_104R2_030.fsa	176.787	903	4100
B, 154	GM944_C08_104R2_030.fsa	177.858	3608	16898
B, 155	GM944_C08_104R2_030.fsa	178.662	314	1302
B, 156	GM944_C08_104R2_030.fsa	179.554	505	2055
B, 157	GM944_C08_104R2_030.fsa	180.543	670	2933
B, 158	GM944_C08_104R2_030.fsa	181.63	1761	8102
B, 159	GM944_C08_104R2_030.fsa	182.535	376	1525
B, 160	GM944_C08_104R2_030.fsa	183.53	654	2795
B, 161	GM944_C08_104R2_030.fsa	184.705	655	2826
B, 162	GM944_C08_104R2_030.fsa	185.698	1063	4653
B, 163	GM944_C08_104R2_030.fsa	186.511	648	2902
B, 164	GM944_C08_104R2_030.fsa	187.594	1505	6821
B, 165	GM944_C08_104R2_030.fsa	188.676	1270	5836
B, 166	GM944_C08_104R2_030.fsa	189.577	533	2230
B, 167	GM944_C08_104R2_030.fsa	190.658	1309	5927
B, 168	GM944_C08_104R2_030.fsa	191.739	917	4092
B, 169	GM944_C08_104R2_030.fsa	192.819	394	1533
B, 170	GM944_C08_104R2_030.fsa	193.898	1766	8327
B, 171	GM944_C08_104R2_030.fsa	194.976	698	3095
B, 172	GM944_C08_104R2_030.fsa	195.874	881	4015
B, 173	GM944_C08_104R2_030.fsa	196.862	1622	7464
B, 174	GM944_C08_104R2_030.fsa	197.938	590	2792
B, 175	GM944_C08_104R2_030.fsa	198.835	4133	20228
B, 176	GM944_C08_104R2_030.fsa	199.91	4099	20258
B, 177	GM944_C08_104R2_030.fsa	200.88	496	2010
B, 178	GM944_C08_104R2_030.fsa	201.759	113	374
B, 179	GM944_C08_104R2_030.fsa	202.903	1417	7566
B, 180	GM944_C08_104R2_030.fsa	203.871	237	1047
B, 181	GM944_C08_104R2_030.fsa	205.015	99	444
B, 182	GM944_C08_104R2_030.fsa	206.16	439	2101
B, 183	GM944_C08_104R2_030.fsa	207.128	353	1668
B, 184	GM944_C08_104R2_030.fsa	208.096	75	279
B, 185	GM944_C08_104R2_030.fsa	208.977	1569	7899
B, 186	GM944_C08_104R2_030.fsa	210.034	688	3405
B, 187	GM944_C08_104R2_030.fsa	211.18	595	2983
B, 188	GM944_C08_104R2_030.fsa	211.973	243	1177
B, 189	GM944_C08_104R2_030.fsa	213.119	566	2830
B, 190	GM944_C08_104R2_030.fsa	214	158	725
B, 191	GM944_C08_104R2_030.fsa	215.165	45	148
B, 192	GM944_C08_104R2_030.fsa	216.239	1220	6134
B, 193	GM944_C08_104R2_030.fsa	217.224	1492	7506
B, 194	GM944_C08_104R2_030.fsa	218.209	2189	11126
B, 195	GM944_C08_104R2_030.fsa	219.284	357	1606
B, 196	GM944_C08_104R2_030.fsa	220.175	986	4927
B, 197	GM944_C08_104R2_030.fsa	221.313	1170	5990
B, 198	GM944_C08_104R2_030.fsa	222.363	91	329
B, 199	GM944_C08_104R2_030.fsa	223.238	93	380
B, 200	GM944_C08_104R2_030.fsa	224.287	434	1987
B, 201	GM944_C08_104R2_030.fsa	225.337	2886	15226
B, 202	GM944_C08_104R2_030.fsa	226.386	600	2836
B, 203	GM944_C08_104R2_030.fsa	227.434	1182	6086
B, 204	GM944_C08_104R2_030.fsa	228.483	351	1580
B, 205	GM944_C08_104R2_030.fsa	229.444	871	4348
B, 206	GM944_C08_104R2_030.fsa	230.579	32	116
B, 207	GM944_C08_104R2_030.fsa	231.539	236	1181
B, 208	GM944_C08_104R2_030.fsa	232.5	78	346
B, 209	GM944_C08_104R2_030.fsa	233.372	328	1645
B, 210	GM944_C08_104R2_030.fsa	234.419	70	294
B, 211	GM944_C08_104R2_030.fsa	235.204	268	1315
B, 212	GM944_C08_104R2_030.fsa	236.164	661	3525
B, 213	GM944_C08_104R2_030.fsa	237.21	615	3265
B, 214	GM944_C08_104R2_030.fsa	238.344	262	1386
B, 215	GM944_C08_104R2_030.fsa	239.303	454	2381
B, 216	GM944_C08_104R2_030.fsa	240.449	515	2773
B, 217	GM944_C08_104R2_030.fsa	241.435	88	376
B, 218	GM944_C08_104R2_030.fsa	242.51	28	136
B, 219	GM944_C08_104R2_030.fsa	243.583	342	1896
B, 220	GM944_C08_104R2_030.fsa	244.477	635	3652
B, 221	GM944_C08_104R2_030.fsa	245.548	108	517
B, 222	GM944_C08_104R2_030.fsa	246.351	423	2482
B, 223	GM944_C08_104R2_030.fsa	247.331	149	714
B, 224	GM944_C08_104R2_030.fsa	248.489	196	954
B, 225	GM944_C08_104R2_030.fsa	249.556	214	990
B, 226	GM944_C08_104R2_030.fsa	250.608	342	1763
B, 227	GM944_C08_104R2_030.fsa	251.561	210	1048
B, 228	GM944_C08_104R2_030.fsa	252.687	422	2395
B, 229	GM944_C08_104R2_030.fsa	253.724	591	3416
B, 230	GM944_C08_104R2_030.fsa	254.587	258	1321
B, 231	GM944_C08_104R2_030.fsa	255.794	70	363
B, 232	GM944_C08_104R2_030.fsa	256.826	446	2362
B, 233	GM944_C08_104R2_030.fsa	257.857	1306	7852
B, 234	GM944_C08_104R2_030.fsa	258.801	334	1661
B, 235	GM944_C08_104R2_030.fsa	259.658	302	1580
B, 236	GM944_C08_104R2_030.fsa	260.696	99	409
B, 237	GM944_C08_104R2_030.fsa	261.566	668	3770
B, 238	GM944_C08_104R2_030.fsa	262.61	60	230
B, 239	GM944_C08_104R2_030.fsa	263.479	224	1125
B, 240	GM944_C08_104R2_030.fsa	264.523	439	2426
B, 241	GM944_C08_104R2_030.fsa	265.567	213	1039
B, 242	GM944_C08_104R2_030.fsa	266.523	573	3277
B, 243	GM944_C08_104R2_030.fsa	267.741	36	146
B, 244	GM944_C08_104R2_030.fsa	268.697	311	1816
B, 245	GM944_C08_104R2_030.fsa	269.654	46	191
B, 246	GM944_C08_104R2_030.fsa	270.61	105	509
B, 247	GM944_C08_104R2_030.fsa	271.567	75	278
B, 248	GM944_C08_104R2_030.fsa	272.436	251	1401
B, 249	GM944_C08_104R2_030.fsa	273.48	1015	6226
B, 250	GM944_C08_104R2_030.fsa	274.523	107	513
B, 251	GM944_C08_104R2_030.fsa	275.566	453	2610
B, 252	GM944_C08_104R2_030.fsa	276.61	344	2053
B, 253	GM944_C08_104R2_030.fsa	277.653	17	70
B, 254	GM944_C08_104R2_030.fsa	278.435	24	107
B, 255	GM944_C08_104R2_030.fsa	279.478	88	428
B, 256	GM944_C08_104R2_030.fsa	280.603	241	1419
B, 257	GM944_C08_104R2_030.fsa	281.55	351	2208
B, 258	GM944_C08_104R2_030.fsa	282.668	101	460
B, 259	GM944_C08_104R2_030.fsa	283.614	105	517
B, 260	GM944_C08_104R2_030.fsa	284.732	88	353
B, 261	GM944_C08_104R2_030.fsa	285.678	336	1902
B, 262	GM944_C08_104R2_030.fsa	286.709	909	5798
B, 263	GM944_C08_104R2_030.fsa	287.74	104	421
B, 264	GM944_C08_104R2_030.fsa	288.599	204	1075
B, 265	GM944_C08_104R2_030.fsa	289.715	1106	7389
B, 266	GM944_C08_104R2_030.fsa	290.659	1288	9300
B, 267	GM944_C08_104R2_030.fsa	291.603	790	5353
B, 268	GM944_C08_104R2_030.fsa	292.718	71	276
B, 269	GM944_C08_104R2_030.fsa	293.661	956	6090
B, 270	GM944_C08_104R2_030.fsa	294.861	78	349
B, 271	GM944_C08_104R2_030.fsa	295.804	166	867
B, 272	GM944_C08_104R2_030.fsa	296.918	42	119
B, 273	GM944_C08_104R2_030.fsa	297.946	1168	7644
B, 274	GM944_C08_104R2_030.fsa	298.802	1431	10138
B, 275	GM944_C08_104R2_030.fsa	300.425	1251	8470
B, 276	GM944_C08_104R2_030.fsa	301.533	794	4993
B, 277	GM944_C08_104R2_030.fsa	302.471	181	814
B, 278	GM944_C08_104R2_030.fsa	303.753	20	90
B, 279	GM944_C08_104R2_030.fsa	304.78	137	722
B, 280	GM944_C08_104R2_030.fsa	305.551	62	338
B, 281	GM944_C08_104R2_030.fsa	306.58	365	2324
B, 282	GM944_C08_104R2_030.fsa	307.697	41	108
B, 283	GM944_C08_104R2_030.fsa	308.643	133	579
B, 284	GM944_C08_104R2_030.fsa	309.591	556	3442
B, 285	GM944_C08_104R2_030.fsa	310.539	808	5276
B, 286	GM944_C08_104R2_030.fsa	311.662	404	2233
B, 287	GM944_C08_104R2_030.fsa	312.787	844	6079
B, 288	GM944_C08_104R2_030.fsa	314.441	424	2454
B, 289	GM944_C08_104R2_030.fsa	315.498	39	111
B, 290	GM944_C08_104R2_030.fsa	316.645	167	965
B, 291	GM944_C08_104R2_030.fsa	317.527	71	391
B, 292	GM944_C08_104R2_030.fsa	318.587	286	1942
B, 293	GM944_C08_104R2_030.fsa	319.558	77	446
B, 294	GM944_C08_104R2_030.fsa	320.695	197	1295
B, 295	GM944_C08_104R2_030.fsa	321.737	1523	12099
B, 296	GM944_C08_104R2_030.fsa	322.777	152	983
B, 297	GM944_C08_104R2_030.fsa	323.991	6	25
B, 298	GM944_C08_104R2_030.fsa	325.03	695	4762
B, 299	GM944_C08_104R2_030.fsa	326.068	1	1
B, 300	GM944_C08_104R2_030.fsa	327.019	2478	18194
B, 301	GM944_C08_104R2_030.fsa	328.142	292	1774
B, 302	GM944_C08_104R2_030.fsa	329.177	1148	8302
B, 303	GM944_C08_104R2_030.fsa	330.901	2468	18122
B, 304	GM944_C08_104R2_030.fsa	332.967	286	2004
B, 305	GM944_C08_104R2_030.fsa	334.085	19	59
B, 306	GM944_C08_104R2_030.fsa	334.858	246	1598
B, 307	GM944_C08_104R2_030.fsa	335.716	10	26
B, 308	GM944_C08_104R2_030.fsa	336.145	9	25
B, 309	GM944_C08_104R2_030.fsa	337.003	91	457
B, 310	GM944_C08_104R2_030.fsa	337.946	95	450
B, 311	GM944_C08_104R2_030.fsa	338.973	534	3924
B, 312	GM944_C08_104R2_030.fsa	339.829	171	995
B, 313	GM944_C08_104R2_030.fsa	340.866	83	413
B, 314	GM944_C08_104R2_030.fsa	341.905	808	6420
B, 315	GM944_C08_104R2_030.fsa	342.684	72	328
B, 316	GM944_C08_104R2_030.fsa	343.81	663	4940
B, 317	GM944_C08_104R2_030.fsa	344.762	14	47
B, 318	GM944_C08_104R2_030.fsa	345.714	1218	9846
B, 319	GM944_C08_104R2_030.fsa	346.84	671	5105
B, 320	GM944_C08_104R2_030.fsa	347.879	100	422
B, 321	GM944_C08_104R2_030.fsa	348.918	672	5092
B, 322	GM944_C08_104R2_030.fsa	349.87	8	29
B, 323	GM944_C08_104R2_030.fsa	350.909	1225	10052
B, 324	GM944_C08_104R2_030.fsa	352.814	788	6257
B, 325	GM944_C08_104R2_030.fsa	353.853	12	45
B, 326	GM944_C08_104R2_030.fsa	354.805	10	19
B, 327	GM944_C08_104R2_030.fsa	355.931	848	6724
B, 328	GM944_C08_104R2_030.fsa	357.922	1031	9198
B, 329	GM944_C08_104R2_030.fsa	358.961	1087	8991
B, 330	GM944_C08_104R2_030.fsa	360.086	17	41
B, 331	GM944_C08_104R2_030.fsa	361.12	82	441
B, 332	GM944_C08_104R2_030.fsa	362.239	34	124
B, 333	GM944_C08_104R2_030.fsa	363.101	79	563
B, 334	GM944_C08_104R2_030.fsa	364.134	306	2310
B, 335	GM944_C08_104R2_030.fsa	366.03	612	5189
B, 336	GM944_C08_104R2_030.fsa	367.064	294	2241
B, 337	GM944_C08_104R2_030.fsa	368.184	18	50
B, 338	GM944_C08_104R2_030.fsa	369.305	123	798
B, 339	GM944_C08_104R2_030.fsa	370.426	30	123
B, 340	GM944_C08_104R2_030.fsa	371.374	15	52
B, 341	GM944_C08_104R2_030.fsa	372.409	663	4911
B, 342	GM944_C08_104R2_030.fsa	373.443	35	144
B, 343	GM944_C08_104R2_030.fsa	374.306	391	2899
B, 344	GM944_C08_104R2_030.fsa	375.168	200	1388
B, 345	GM944_C08_104R2_030.fsa	376.29	341	2303
B, 346	GM944_C08_104R2_030.fsa	378.188	1429	11744
B, 347	GM944_C08_104R2_030.fsa	380.174	436	3672
B, 348	GM944_C08_104R2_030.fsa	381.043	35	178
B, 349	GM944_C08_104R2_030.fsa	382.26	22	107
B, 350	GM944_C08_104R2_030.fsa	383.043	216	1671
B, 351	GM944_C08_104R2_030.fsa	383.999	268	2216
B, 352	GM944_C08_104R2_030.fsa	385.216	63	282
B, 353	GM944_C08_104R2_030.fsa	386.259	237	1776
B, 354	GM944_C08_104R2_030.fsa	387.39	87	553
B, 355	GM944_C08_104R2_030.fsa	388.172	75	422
B, 356	GM944_C08_104R2_030.fsa	389.39	270	2133
B, 357	GM944_C08_104R2_030.fsa	390.346	164	1341
B, 358	GM944_C08_104R2_030.fsa	392.172	1809	17012
B, 359	GM944_C08_104R2_030.fsa	393.216	2411	24683
B, 360	GM944_C08_104R2_030.fsa	395.216	107	754
B, 361	GM944_C08_104R2_030.fsa	395.999	8	27
B, 362	GM944_C08_104R2_030.fsa	398.173	801	8880
B, 363	GM944_C08_104R2_030.fsa	400.258	10	31
B, 364	GM944_C08_104R2_030.fsa	401.375	162	1181
B, 365	GM944_C08_104R2_030.fsa	402.15	106	699
B, 366	GM944_C08_104R2_030.fsa	404.131	769	7214
B, 367	GM944_C08_104R2_030.fsa	405.166	784	7827
B, 368	GM944_C08_104R2_030.fsa	406.115	296	2239
B, 369	GM944_C08_104R2_030.fsa	407.238	24	89
B, 370	GM944_C08_104R2_030.fsa	408.276	309	2505
B, 371	GM944_C08_104R2_030.fsa	409.141	369	3048
B, 372	GM944_C08_104R2_030.fsa	410.267	1	1
B, 373	GM944_C08_104R2_030.fsa	411.395	1580	14422
B, 374	GM944_C08_104R2_030.fsa	413.305	48	177
B, 375	GM944_C08_104R2_030.fsa	414.176	395	2642
B, 376	GM944_C08_104R2_030.fsa	417.085	3111	51824
B, 377	GM944_C08_104R2_030.fsa	420.175	766	5938
B, 378	GM944_C08_104R2_030.fsa	421.052	649	4938
B, 379	GM944_C08_104R2_030.fsa	422.016	5	5
B, 380	GM944_C08_104R2_030.fsa	422.805	113	415
B, 381	GM944_C08_104R2_030.fsa	423.856	20	20
B, 382	GM944_C08_104R2_030.fsa	424.996	44	194
B, 383	GM944_C08_104R2_030.fsa	426.048	46	124
B, 384	GM944_C08_104R2_030.fsa	427.1	1	1
B, 385	GM944_C08_104R2_030.fsa	427.89	387	2200
B, 386	GM944_C08_104R2_030.fsa	429.205	31240	759555
B, 387	GM944_C08_104R2_030.fsa	432.714	1	1
B, 388	GM944_C08_104R2_030.fsa	434.206	6	17
B, 389	GM944_C08_104R2_030.fsa	434.733	6	8
B, 390	GM944_C08_104R2_030.fsa	435.962	67	601
B, 391	GM944_C08_104R2_030.fsa	437.278	61	419
B, 392	GM944_C08_104R2_030.fsa	438.507	7	20
B, 393	GM944_C08_104R2_030.fsa	438.946	4	6
B, 394	GM944_C08_104R2_030.fsa	440	20	86
G, 1	GM944_C08_104R2_030.fsa	429.468	8146	90993
G, 2	GM944_C08_104R2_030.fsa	430.609	7375	82256
Y, 1	GM944_C08_104R2_030.fsa	429.205	11298	32242
Y, 2	GM944_C08_104R2_030.fsa	430.17	6952	69109
Y, 3	GM944_C08_104R2_030.fsa	431.223	10936	63944
R, 1	GM944_C08_104R2_030.fsa	429.556	12761	82443
R, 2	GM944_C08_104R2_030.fsa	430.609	4421	31940
O, 1	GM944_C08_104R2_030.fsa	20	4215	43177
O, 2	GM944_C08_104R2_030.fsa	40	3841	27653
O, 3	GM944_C08_104R2_030.fsa	60	7432	40021
O, 4	GM944_C08_104R2_030.fsa	80	4813	26384
O, 5	GM944_C08_104R2_030.fsa	100	7389	39032
O, 6	GM944_C08_104R2_030.fsa	114	8683	43967
O, 7	GM944_C08_104R2_030.fsa	120	6807	35555
O, 8	GM944_C08_104R2_030.fsa	140	5744	28697
O, 9	GM944_C08_104R2_030.fsa	160	6325	32980
O, 10	GM944_C08_104R2_030.fsa	180	7956	41393
O, 11	GM944_C08_104R2_030.fsa	200	6339	34139
O, 12	GM944_C08_104R2_030.fsa	214	6403	35261
O, 13	GM944_C08_104R2_030.fsa	220	5105	29515
O, 14	GM944_C08_104R2_030.fsa	240	7484	44774
O, 15	GM944_C08_104R2_030.fsa	250	3434	22065
O, 16	GM944_C08_104R2_030.fsa	260	5417	35331
O, 17	GM944_C08_104R2_030.fsa	280	5751	40228
O, 18	GM944_C08_104R2_030.fsa	300	5811	42393
O, 19	GM944_C08_104R2_030.fsa	314	3698	28420
O, 20	GM944_C08_104R2_030.fsa	320	4071	32448
O, 21	GM944_C08_104R2_030.fsa	340	5099	42671
O, 22	GM944_C08_104R2_030.fsa	360	4305	37159
O, 23	GM944_C08_104R2_030.fsa	380	3017	27379
O, 24	GM944_C08_104R2_030.fsa	400	4230	39331
O, 25	GM944_C08_104R2_030.fsa	414	3985	37856
O, 26	GM944_C08_104R2_030.fsa	420	3822	36125
O, 27	GM944_C08_104R2_030.fsa	429.556	1204	9699
O, 28	GM944_C08_104R2_030.fsa	440	4255	45059
O, 29	GM944_C08_104R2_030.fsa	460	4768	50265
O, 30	GM944_C08_104R2_030.fsa	480	4492	48871
O, 31	GM944_C08_104R2_030.fsa	500	2013	22258
O, 32	GM944_C08_104R2_030.fsa	514	2175	24456
O, 33	GM944_C08_104R2_030.fsa	520	4849	54760
O, 34	GM944_C08_104R2_030.fsa	540	3922	45194
O, 35	GM944_C08_104R2_030.fsa	560	2549	29565
O, 36	GM944_C08_104R2_030.fsa	580	3893	45397
O, 37	GM944_C08_104R2_030.fsa	600	2534	29911

## Sheet: 104R3
Dye/Sample Peak	Sample File Name	Size	Height	Area in Point
B, 1	GM944_C09_104R3_038.fsa	2.8369	200	1527
B, 2	GM944_C09_104R3_038.fsa	4.6809	36	191
B, 3	GM944_C09_104R3_038.fsa	6.0993	27	182
B, 4	GM944_C09_104R3_038.fsa	8.0851	16	67
B, 5	GM944_C09_104R3_038.fsa	11.0638	46	214
B, 6	GM944_C09_104R3_038.fsa	11.9149	101	574
B, 7	GM944_C09_104R3_038.fsa	13.3333	287	1585
B, 8	GM944_C09_104R3_038.fsa	14.7518	152	785
B, 9	GM944_C09_104R3_038.fsa	16.8794	85	377
B, 10	GM944_C09_104R3_038.fsa	18.4397	287	1399
B, 11	GM944_C09_104R3_038.fsa	20	2316	13335
B, 12	GM944_C09_104R3_038.fsa	21.7672	1416	8844
B, 13	GM944_C09_104R3_038.fsa	22.8713	1328	8221
B, 14	GM944_C09_104R3_038.fsa	23.9598	217	1606
B, 15	GM944_C09_104R3_038.fsa	26.6897	563	2645
B, 16	GM944_C09_104R3_038.fsa	28.3107	589	2840
B, 17	GM944_C09_104R3_038.fsa	30.0398	265	1224
B, 18	GM944_C09_104R3_038.fsa	31.4504	1079	5591
B, 19	GM944_C09_104R3_038.fsa	32.6971	680	3538
B, 20	GM944_C09_104R3_038.fsa	34.8616	146	763
B, 21	GM944_C09_104R3_038.fsa	36.051	551	3076
B, 22	GM944_C09_104R3_038.fsa	37.0916	368	1913
B, 23	GM944_C09_104R3_038.fsa	38.8764	289	1387
B, 24	GM944_C09_104R3_038.fsa	40.5807	567	3030
B, 25	GM944_C09_104R3_038.fsa	41.5031	122	573
B, 26	GM944_C09_104R3_038.fsa	42.5312	67	202
B, 27	GM944_C09_104R3_038.fsa	43.7744	539	2964
B, 28	GM944_C09_104R3_038.fsa	44.892	2001	13850
B, 29	GM944_C09_104R3_038.fsa	47.0923	1055	9516
B, 30	GM944_C09_104R3_038.fsa	49.7801	23	80
B, 31	GM944_C09_104R3_038.fsa	50.9415	821	2975
B, 32	GM944_C09_104R3_038.fsa	51.6741	1780	7602
B, 33	GM944_C09_104R3_038.fsa	53.5352	5855	38719
B, 34	GM944_C09_104R3_038.fsa	54.6569	496	2152
B, 35	GM944_C09_104R3_038.fsa	55.8673	1753	7656
B, 36	GM944_C09_104R3_038.fsa	57.1634	2699	13192
B, 37	GM944_C09_104R3_038.fsa	57.9534	962	4288
B, 38	GM944_C09_104R3_038.fsa	59.0302	3786	17856
B, 39	GM944_C09_104R3_038.fsa	59.71	77	269
B, 40	GM944_C09_104R3_038.fsa	60.5111	6032	29191
B, 41	GM944_C09_104R3_038.fsa	61.9384	3849	18158
B, 42	GM944_C09_104R3_038.fsa	63.4614	195	934
B, 43	GM944_C09_104R3_038.fsa	64.4733	8420	43006
B, 44	GM944_C09_104R3_038.fsa	65.7845	2063	10489
B, 45	GM944_C09_104R3_038.fsa	67.1914	2004	9538
B, 46	GM944_C09_104R3_038.fsa	68.4929	588	2699
B, 47	GM944_C09_104R3_038.fsa	69.4909	1070	5278
B, 48	GM944_C09_104R3_038.fsa	70.4861	695	3373
B, 49	GM944_C09_104R3_038.fsa	71.1812	688	3463
B, 50	GM944_C09_104R3_038.fsa	72.666	1829	9596
B, 51	GM944_C09_104R3_038.fsa	73.2583	642	3228
B, 52	GM944_C09_104R3_038.fsa	74.5382	4021	19829
B, 53	GM944_C09_104R3_038.fsa	75.3236	593	3325
B, 54	GM944_C09_104R3_038.fsa	76.4006	1521	7144
B, 55	GM944_C09_104R3_038.fsa	77.377	55	154
B, 56	GM944_C09_104R3_038.fsa	78.448	564	2609
B, 57	GM944_C09_104R3_038.fsa	79.5157	944	4452
B, 58	GM944_C09_104R3_038.fsa	80.7692	581	2868
B, 59	GM944_C09_104R3_038.fsa	81.5376	603	3317
B, 60	GM944_C09_104R3_038.fsa	82.4968	1007	4809
B, 61	GM944_C09_104R3_038.fsa	83.4547	79	232
B, 62	GM944_C09_104R3_038.fsa	84.5067	387	1668
B, 63	GM944_C09_104R3_038.fsa	85.5571	1089	5217
B, 64	GM944_C09_104R3_038.fsa	86.7964	547	2329
B, 65	GM944_C09_104R3_038.fsa	87.3676	194	729
B, 66	GM944_C09_104R3_038.fsa	88.3186	3128	14108
B, 67	GM944_C09_104R3_038.fsa	89.4579	848	3640
B, 68	GM944_C09_104R3_038.fsa	90.3112	4986	23730
B, 69	GM944_C09_104R3_038.fsa	91.1634	2363	11669
B, 70	GM944_C09_104R3_038.fsa	92.2035	2455	11130
B, 71	GM944_C09_104R3_038.fsa	93.1476	13	25
B, 72	GM944_C09_104R3_038.fsa	94.2788	4360	21034
B, 73	GM944_C09_104R3_038.fsa	95.0319	77	333
B, 74	GM944_C09_104R3_038.fsa	96.2539	580	2642
B, 75	GM944_C09_104R3_038.fsa	97.2861	243	1037
B, 76	GM944_C09_104R3_038.fsa	98.5041	525	2389
B, 77	GM944_C09_104R3_038.fsa	99.6263	1632	8214
B, 78	GM944_C09_104R3_038.fsa	100.574	1261	6057
B, 79	GM944_C09_104R3_038.fsa	101.91	138	626
B, 80	GM944_C09_104R3_038.fsa	103.335	1508	7264
B, 81	GM944_C09_104R3_038.fsa	104.283	1155	5509
B, 82	GM944_C09_104R3_038.fsa	105.511	363	1436
B, 83	GM944_C09_104R3_038.fsa	106.454	347	1372
B, 84	GM944_C09_104R3_038.fsa	107.487	337	1144
B, 85	GM944_C09_104R3_038.fsa	108.424	1003	3968
B, 86	GM944_C09_104R3_038.fsa	109.453	669	3010
B, 87	GM944_C09_104R3_038.fsa	110.106	1326	5710
B, 88	GM944_C09_104R3_038.fsa	111.222	2499	11150
B, 89	GM944_C09_104R3_038.fsa	111.965	672	2975
B, 90	GM944_C09_104R3_038.fsa	112.799	2824	12905
B, 91	GM944_C09_104R3_038.fsa	114.09	1254	5793
B, 92	GM944_C09_104R3_038.fsa	114.992	182	627
B, 93	GM944_C09_104R3_038.fsa	116.071	877	3983
B, 94	GM944_C09_104R3_038.fsa	117.147	701	3217
B, 95	GM944_C09_104R3_038.fsa	118.308	2156	10176
B, 96	GM944_C09_104R3_038.fsa	119.289	1453	7052
B, 97	GM944_C09_104R3_038.fsa	120.444	535	2106
B, 98	GM944_C09_104R3_038.fsa	121.509	4353	20538
B, 99	GM944_C09_104R3_038.fsa	122.574	1374	6231
B, 100	GM944_C09_104R3_038.fsa	123.64	2473	11797
B, 101	GM944_C09_104R3_038.fsa	124.705	3388	15708
B, 102	GM944_C09_104R3_038.fsa	125.86	832	4335
B, 103	GM944_C09_104R3_038.fsa	126.659	8153	40082
B, 104	GM944_C09_104R3_038.fsa	127.637	2253	10677
B, 105	GM944_C09_104R3_038.fsa	128.436	304	1225
B, 106	GM944_C09_104R3_038.fsa	129.414	4764	22574
B, 107	GM944_C09_104R3_038.fsa	130.481	1526	6809
B, 108	GM944_C09_104R3_038.fsa	131.281	507	1947
B, 109	GM944_C09_104R3_038.fsa	132.348	2638	12023
B, 110	GM944_C09_104R3_038.fsa	133.237	627	2523
B, 111	GM944_C09_104R3_038.fsa	134.215	339	1296
B, 112	GM944_C09_104R3_038.fsa	135.105	196	789
B, 113	GM944_C09_104R3_038.fsa	135.906	1719	7878
B, 114	GM944_C09_104R3_038.fsa	136.885	1043	4518
B, 115	GM944_C09_104R3_038.fsa	138.131	342	1402
B, 116	GM944_C09_104R3_038.fsa	139.021	617	2798
B, 117	GM944_C09_104R3_038.fsa	140.091	1574	7630
B, 118	GM944_C09_104R3_038.fsa	140.998	388	1833
B, 119	GM944_C09_104R3_038.fsa	142.086	249	1208
B, 120	GM944_C09_104R3_038.fsa	143.173	1384	6229
B, 121	GM944_C09_104R3_038.fsa	144.261	1183	5109
B, 122	GM944_C09_104R3_038.fsa	145.167	573	2444
B, 123	GM944_C09_104R3_038.fsa	146.163	1549	7060
B, 124	GM944_C09_104R3_038.fsa	147.25	1337	6129
B, 125	GM944_C09_104R3_038.fsa	148.065	4631	22187
B, 126	GM944_C09_104R3_038.fsa	149.061	730	3163
B, 127	GM944_C09_104R3_038.fsa	150.328	1257	5984
B, 128	GM944_C09_104R3_038.fsa	151.413	4458	21267
B, 129	GM944_C09_104R3_038.fsa	152.589	1029	4734
B, 130	GM944_C09_104R3_038.fsa	153.494	4556	21714
B, 131	GM944_C09_104R3_038.fsa	154.579	5404	26206
B, 132	GM944_C09_104R3_038.fsa	155.302	78	314
B, 133	GM944_C09_104R3_038.fsa	156.387	3106	14792
B, 134	GM944_C09_104R3_038.fsa	157.471	217	766
B, 135	GM944_C09_104R3_038.fsa	158.284	3909	18598
B, 136	GM944_C09_104R3_038.fsa	159.458	5776	26916
B, 137	GM944_C09_104R3_038.fsa	160.355	308	1088
B, 138	GM944_C09_104R3_038.fsa	161.153	1206	4999
B, 139	GM944_C09_104R3_038.fsa	162.039	1195	5093
B, 140	GM944_C09_104R3_038.fsa	163.367	412	1963
B, 141	GM944_C09_104R3_038.fsa	164.429	196	877
B, 142	GM944_C09_104R3_038.fsa	165.666	220	780
B, 143	GM944_C09_104R3_038.fsa	166.638	4982	24146
B, 144	GM944_C09_104R3_038.fsa	167.697	342	1327
B, 145	GM944_C09_104R3_038.fsa	168.579	704	3089
B, 146	GM944_C09_104R3_038.fsa	169.549	1248	5742
B, 147	GM944_C09_104R3_038.fsa	170.518	1543	6967
B, 148	GM944_C09_104R3_038.fsa	171.663	496	2238
B, 149	GM944_C09_104R3_038.fsa	172.806	1530	7691
B, 150	GM944_C09_104R3_038.fsa	173.685	1259	6252
B, 151	GM944_C09_104R3_038.fsa	174.828	86	302
B, 152	GM944_C09_104R3_038.fsa	175.706	10761	53667
B, 153	GM944_C09_104R3_038.fsa	176.758	1141	5452
B, 154	GM944_C09_104R3_038.fsa	177.81	4561	22563
B, 155	GM944_C09_104R3_038.fsa	178.599	405	1965
B, 156	GM944_C09_104R3_038.fsa	179.475	644	2869
B, 157	GM944_C09_104R3_038.fsa	180.531	853	3978
B, 158	GM944_C09_104R3_038.fsa	181.591	2304	10822
B, 159	GM944_C09_104R3_038.fsa	182.564	477	2050
B, 160	GM944_C09_104R3_038.fsa	183.535	781	3578
B, 161	GM944_C09_104R3_038.fsa	184.595	794	3691
B, 162	GM944_C09_104R3_038.fsa	185.654	1247	5893
B, 163	GM944_C09_104R3_038.fsa	186.537	787	3998
B, 164	GM944_C09_104R3_038.fsa	187.595	1799	8811
B, 165	GM944_C09_104R3_038.fsa	188.565	1508	7338
B, 166	GM944_C09_104R3_038.fsa	189.535	625	2976
B, 167	GM944_C09_104R3_038.fsa	190.592	1578	7424
B, 168	GM944_C09_104R3_038.fsa	191.649	1079	5109
B, 169	GM944_C09_104R3_038.fsa	192.705	474	1971
B, 170	GM944_C09_104R3_038.fsa	193.849	2204	10645
B, 171	GM944_C09_104R3_038.fsa	194.905	815	3650
B, 172	GM944_C09_104R3_038.fsa	195.696	1082	5008
B, 173	GM944_C09_104R3_038.fsa	196.838	1925	9435
B, 174	GM944_C09_104R3_038.fsa	197.893	703	3377
B, 175	GM944_C09_104R3_038.fsa	198.771	5019	26157
B, 176	GM944_C09_104R3_038.fsa	199.825	5011	25625
B, 177	GM944_C09_104R3_038.fsa	200.868	611	2558
B, 178	GM944_C09_104R3_038.fsa	201.736	126	443
B, 179	GM944_C09_104R3_038.fsa	202.864	1765	9793
B, 180	GM944_C09_104R3_038.fsa	203.819	330	1616
B, 181	GM944_C09_104R3_038.fsa	205.036	121	622
B, 182	GM944_C09_104R3_038.fsa	206.166	534	2702
B, 183	GM944_C09_104R3_038.fsa	207.122	451	2263
B, 184	GM944_C09_104R3_038.fsa	208.079	106	553
B, 185	GM944_C09_104R3_038.fsa	208.949	1958	10374
B, 186	GM944_C09_104R3_038.fsa	209.993	851	4254
B, 187	GM944_C09_104R3_038.fsa	211.125	752	3895
B, 188	GM944_C09_104R3_038.fsa	211.996	304	1549
B, 189	GM944_C09_104R3_038.fsa	213.129	672	3561
B, 190	GM944_C09_104R3_038.fsa	214.088	176	924
B, 191	GM944_C09_104R3_038.fsa	215.237	63	227
B, 192	GM944_C09_104R3_038.fsa	216.208	1537	7786
B, 193	GM944_C09_104R3_038.fsa	217.179	1830	9750
B, 194	GM944_C09_104R3_038.fsa	218.237	2660	14203
B, 195	GM944_C09_104R3_038.fsa	219.295	443	2034
B, 196	GM944_C09_104R3_038.fsa	220.172	1255	6181
B, 197	GM944_C09_104R3_038.fsa	221.287	1401	7051
B, 198	GM944_C09_104R3_038.fsa	222.401	124	491
B, 199	GM944_C09_104R3_038.fsa	223.258	151	622
B, 200	GM944_C09_104R3_038.fsa	224.286	563	2605
B, 201	GM944_C09_104R3_038.fsa	225.314	3401	19055
B, 202	GM944_C09_104R3_038.fsa	226.341	720	3564
B, 203	GM944_C09_104R3_038.fsa	227.453	1488	7738
B, 204	GM944_C09_104R3_038.fsa	228.479	435	1940
B, 205	GM944_C09_104R3_038.fsa	229.42	1092	5503
B, 206	GM944_C09_104R3_038.fsa	230.531	37	115
B, 207	GM944_C09_104R3_038.fsa	231.47	270	1414
B, 208	GM944_C09_104R3_038.fsa	232.41	93	389
B, 209	GM944_C09_104R3_038.fsa	233.349	410	2177
B, 210	GM944_C09_104R3_038.fsa	234.373	110	478
B, 211	GM944_C09_104R3_038.fsa	235.141	332	1734
B, 212	GM944_C09_104R3_038.fsa	236.165	790	4503
B, 213	GM944_C09_104R3_038.fsa	237.188	759	4291
B, 214	GM944_C09_104R3_038.fsa	238.296	354	1885
B, 215	GM944_C09_104R3_038.fsa	239.233	523	2980
B, 216	GM944_C09_104R3_038.fsa	240.441	619	3542
B, 217	GM944_C09_104R3_038.fsa	241.411	119	559
B, 218	GM944_C09_104R3_038.fsa	242.38	46	170
B, 219	GM944_C09_104R3_038.fsa	243.523	402	2257
B, 220	GM944_C09_104R3_038.fsa	244.489	769	4300
B, 221	GM944_C09_104R3_038.fsa	245.542	121	628
B, 222	GM944_C09_104R3_038.fsa	246.33	514	2900
B, 223	GM944_C09_104R3_038.fsa	247.381	164	791
B, 224	GM944_C09_104R3_038.fsa	248.342	232	1228
B, 225	GM944_C09_104R3_038.fsa	249.477	239	1203
B, 226	GM944_C09_104R3_038.fsa	250.593	412	2196
B, 227	GM944_C09_104R3_038.fsa	251.607	246	1238
B, 228	GM944_C09_104R3_038.fsa	252.621	501	2922
B, 229	GM944_C09_104R3_038.fsa	253.632	712	4303
B, 230	GM944_C09_104R3_038.fsa	254.558	327	1758
B, 231	GM944_C09_104R3_038.fsa	255.734	95	403
B, 232	GM944_C09_104R3_038.fsa	256.824	532	3020
B, 233	GM944_C09_104R3_038.fsa	257.745	1618	9926
B, 234	GM944_C09_104R3_038.fsa	258.748	422	2444
B, 235	GM944_C09_104R3_038.fsa	259.583	360	1940
B, 236	GM944_C09_104R3_038.fsa	260.512	116	478
B, 237	GM944_C09_104R3_038.fsa	261.451	808	4823
B, 238	GM944_C09_104R3_038.fsa	262.561	76	251
B, 239	GM944_C09_104R3_038.fsa	263.415	274	1322
B, 240	GM944_C09_104R3_038.fsa	264.44	537	3053
B, 241	GM944_C09_104R3_038.fsa	265.464	261	1420
B, 242	GM944_C09_104R3_038.fsa	266.49	695	4164
B, 243	GM944_C09_104R3_038.fsa	267.686	51	208
B, 244	GM944_C09_104R3_038.fsa	268.626	355	2188
B, 245	GM944_C09_104R3_038.fsa	269.651	56	267
B, 246	GM944_C09_104R3_038.fsa	270.506	120	660
B, 247	GM944_C09_104R3_038.fsa	271.531	67	259
B, 248	GM944_C09_104R3_038.fsa	272.386	287	1744
B, 249	GM944_C09_104R3_038.fsa	273.413	1192	7750
B, 250	GM944_C09_104R3_038.fsa	274.61	132	565
B, 251	GM944_C09_104R3_038.fsa	275.465	532	3307
B, 252	GM944_C09_104R3_038.fsa	276.492	386	2510
B, 253	GM944_C09_104R3_038.fsa	278.459	32	151
B, 254	GM944_C09_104R3_038.fsa	279.486	106	565
B, 255	GM944_C09_104R3_038.fsa	280.506	306	1952
B, 256	GM944_C09_104R3_038.fsa	281.517	440	2918
B, 257	GM944_C09_104R3_038.fsa	282.612	121	672
B, 258	GM944_C09_104R3_038.fsa	283.623	114	612
B, 259	GM944_C09_104R3_038.fsa	284.717	98	373
B, 260	GM944_C09_104R3_038.fsa	285.643	423	2611
B, 261	GM944_C09_104R3_038.fsa	286.653	1106	7633
B, 262	GM944_C09_104R3_038.fsa	287.578	120	576
B, 263	GM944_C09_104R3_038.fsa	288.587	260	1442
B, 264	GM944_C09_104R3_038.fsa	289.68	1333	9598
B, 265	GM944_C09_104R3_038.fsa	290.604	1583	11943
B, 266	GM944_C09_104R3_038.fsa	291.612	982	7059
B, 267	GM944_C09_104R3_038.fsa	292.62	88	435
B, 268	GM944_C09_104R3_038.fsa	293.627	1149	7760
B, 269	GM944_C09_104R3_038.fsa	294.718	79	365
B, 270	GM944_C09_104R3_038.fsa	295.725	190	1068
B, 271	GM944_C09_104R3_038.fsa	296.899	30	78
B, 272	GM944_C09_104R3_038.fsa	297.821	1448	9923
B, 273	GM944_C09_104R3_038.fsa	298.827	1775	12968
B, 274	GM944_C09_104R3_038.fsa	300.417	1514	10609
B, 275	GM944_C09_104R3_038.fsa	301.503	935	6269
B, 276	GM944_C09_104R3_038.fsa	302.506	184	841
B, 277	GM944_C09_104R3_038.fsa	303.68	15	38
B, 278	GM944_C09_104R3_038.fsa	304.687	179	976
B, 279	GM944_C09_104R3_038.fsa	305.612	80	426
B, 280	GM944_C09_104R3_038.fsa	306.538	419	2950
B, 281	GM944_C09_104R3_038.fsa	307.635	36	103
B, 282	GM944_C09_104R3_038.fsa	308.564	133	585
B, 283	GM944_C09_104R3_038.fsa	309.58	668	4177
B, 284	GM944_C09_104R3_038.fsa	310.597	1009	6898
B, 285	GM944_C09_104R3_038.fsa	311.616	513	2744
B, 286	GM944_C09_104R3_038.fsa	312.807	1033	7418
B, 287	GM944_C09_104R3_038.fsa	314.522	518	3219
B, 288	GM944_C09_104R3_038.fsa	315.565	42	135
B, 289	GM944_C09_104R3_038.fsa	316.521	177	1157
B, 290	GM944_C09_104R3_038.fsa	317.477	99	460
B, 291	GM944_C09_104R3_038.fsa	318.608	342	2470
B, 292	GM944_C09_104R3_038.fsa	319.652	74	420
B, 293	GM944_C09_104R3_038.fsa	320.68	212	1517
B, 294	GM944_C09_104R3_038.fsa	321.698	1873	15406
B, 295	GM944_C09_104R3_038.fsa	322.885	152	935
B, 296	GM944_C09_104R3_038.fsa	323.985	11	32
B, 297	GM944_C09_104R3_038.fsa	325.084	879	6259
B, 298	GM944_C09_104R3_038.fsa	327.025	3018	23214
B, 299	GM944_C09_104R3_038.fsa	328.121	336	2147
B, 300	GM944_C09_104R3_038.fsa	329.215	1433	10540
B, 301	GM944_C09_104R3_038.fsa	330.979	3028	23644
B, 302	GM944_C09_104R3_038.fsa	332.992	367	2680
B, 303	GM944_C09_104R3_038.fsa	333.996	13	25
B, 304	GM944_C09_104R3_038.fsa	334.832	283	1972
B, 305	GM944_C09_104R3_038.fsa	336.002	17	45
B, 306	GM944_C09_104R3_038.fsa	336.92	108	478
B, 307	GM944_C09_104R3_038.fsa	337.836	109	554
B, 308	GM944_C09_104R3_038.fsa	338.836	635	4921
B, 309	GM944_C09_104R3_038.fsa	339.834	189	1306
B, 310	GM944_C09_104R3_038.fsa	340.848	100	461
B, 311	GM944_C09_104R3_038.fsa	341.864	1026	8477
B, 312	GM944_C09_104R3_038.fsa	342.797	69	386
B, 313	GM944_C09_104R3_038.fsa	343.729	801	6401
B, 314	GM944_C09_104R3_038.fsa	345.763	1496	12469
B, 315	GM944_C09_104R3_038.fsa	346.78	834	6513
B, 316	GM944_C09_104R3_038.fsa	347.881	90	434
B, 317	GM944_C09_104R3_038.fsa	348.983	830	6281
B, 318	GM944_C09_104R3_038.fsa	350.932	1525	12918
B, 319	GM944_C09_104R3_038.fsa	352.797	1019	8078
B, 320	GM944_C09_104R3_038.fsa	353.983	13	15
B, 321	GM944_C09_104R3_038.fsa	354.83	4	10
B, 322	GM944_C09_104R3_038.fsa	355.932	1054	8418
B, 323	GM944_C09_104R3_038.fsa	357.881	1303	12589
B, 324	GM944_C09_104R3_038.fsa	358.983	1324	11424
B, 325	GM944_C09_104R3_038.fsa	359.915	10	28
B, 326	GM944_C09_104R3_038.fsa	361.008	94	527
B, 327	GM944_C09_104R3_038.fsa	362.353	20	72
B, 328	GM944_C09_104R3_038.fsa	363.109	90	574
B, 329	GM944_C09_104R3_038.fsa	364.118	366	2888
B, 330	GM944_C09_104R3_038.fsa	365.966	727	6528
B, 331	GM944_C09_104R3_038.fsa	367.059	333	2769
B, 332	GM944_C09_104R3_038.fsa	368.235	23	78
B, 333	GM944_C09_104R3_038.fsa	369.244	170	1146
B, 334	GM944_C09_104R3_038.fsa	370.42	45	193
B, 335	GM944_C09_104R3_038.fsa	371.429	30	92
B, 336	GM944_C09_104R3_038.fsa	372.353	817	6335
B, 337	GM944_C09_104R3_038.fsa	373.361	45	124
B, 338	GM944_C09_104R3_038.fsa	374.286	468	3851
B, 339	GM944_C09_104R3_038.fsa	375.126	241	1574
B, 340	GM944_C09_104R3_038.fsa	376.303	396	2707
B, 341	GM944_C09_104R3_038.fsa	378.151	1709	14751
B, 342	GM944_C09_104R3_038.fsa	380.085	552	4760
B, 343	GM944_C09_104R3_038.fsa	381.103	39	151
B, 344	GM944_C09_104R3_038.fsa	383.054	262	2485
B, 345	GM944_C09_104R3_038.fsa	384.071	320	2539
B, 346	GM944_C09_104R3_038.fsa	385.174	45	213
B, 347	GM944_C09_104R3_038.fsa	386.276	294	2071
B, 348	GM944_C09_104R3_038.fsa	387.463	100	625
B, 349	GM944_C09_104R3_038.fsa	388.056	66	449
B, 350	GM944_C09_104R3_038.fsa	389.412	301	2671
B, 351	GM944_C09_104R3_038.fsa	390.26	188	1260
B, 352	GM944_C09_104R3_038.fsa	392.209	2191	22762
B, 353	GM944_C09_104R3_038.fsa	393.225	2958	31683
B, 354	GM944_C09_104R3_038.fsa	395.004	125	808
B, 355	GM944_C09_104R3_038.fsa	396.19	4	7
B, 356	GM944_C09_104R3_038.fsa	398.222	957	11739
B, 357	GM944_C09_104R3_038.fsa	400.083	13	31
B, 358	GM944_C09_104R3_038.fsa	401.251	192	1345
B, 359	GM944_C09_104R3_038.fsa	402.17	126	799
B, 360	GM944_C09_104R3_038.fsa	404.008	928	8972
B, 361	GM944_C09_104R3_038.fsa	405.096	923	10130
B, 362	GM944_C09_104R3_038.fsa	406.101	326	2562
B, 363	GM944_C09_104R3_038.fsa	407.106	22	79
B, 364	GM944_C09_104R3_038.fsa	408.197	347	2875
B, 365	GM944_C09_104R3_038.fsa	409.12	462	4049
B, 366	GM944_C09_104R3_038.fsa	411.305	1915	18610
B, 367	GM944_C09_104R3_038.fsa	413.241	6	6
B, 368	GM944_C09_104R3_038.fsa	416.911	3314	52745
B, 369	GM944_C09_104R3_038.fsa	418.969	196	884
B, 370	GM944_C09_104R3_038.fsa	420.085	1222	10418
B, 371	GM944_C09_104R3_038.fsa	420.935	1239	11307
B, 372	GM944_C09_104R3_038.fsa	422.72	14	27
B, 373	GM944_C09_104R3_038.fsa	423.825	37	96
B, 374	GM944_C09_104R3_038.fsa	425.441	10	22
B, 375	GM944_C09_104R3_038.fsa	426.206	7	9
B, 376	GM944_C09_104R3_038.fsa	429.014	30806	825480
B, 377	GM944_C09_104R3_038.fsa	433.099	6	6
B, 378	GM944_C09_104R3_038.fsa	434.121	7	13
B, 379	GM944_C09_104R3_038.fsa	434.462	6	11
B, 380	GM944_C09_104R3_038.fsa	434.888	3	9
B, 381	GM944_C09_104R3_038.fsa	435.739	11	33
B, 382	GM944_C09_104R3_038.fsa	437.188	10	21
B, 383	GM944_C09_104R3_038.fsa	437.529	8	16
B, 384	GM944_C09_104R3_038.fsa	438.551	5	19
B, 385	GM944_C09_104R3_038.fsa	439.062	7	16
B, 386	GM944_C09_104R3_038.fsa	439.659	13	52
G, 1	GM944_C09_104R3_038.fsa	429.439	9650	111596
G, 2	GM944_C09_104R3_038.fsa	430.46	7988	103256
Y, 1	GM944_C09_104R3_038.fsa	430.035	4118	33811
Y, 2	GM944_C09_104R3_038.fsa	431.226	11503	53913
R, 1	GM944_C09_104R3_038.fsa	429.524	20767	171157
R, 2	GM944_C09_104R3_038.fsa	430.545	11162	98534
O, 1	GM944_C09_104R3_038.fsa	20	6319	65912
O, 2	GM944_C09_104R3_038.fsa	40	5769	41871
O, 3	GM944_C09_104R3_038.fsa	60	10823	60229
O, 4	GM944_C09_104R3_038.fsa	80	7048	39526
O, 5	GM944_C09_104R3_038.fsa	100	11156	58339
O, 6	GM944_C09_104R3_038.fsa	114	12790	66600
O, 7	GM944_C09_104R3_038.fsa	120	10096	53777
O, 8	GM944_C09_104R3_038.fsa	140	8632	44169
O, 9	GM944_C09_104R3_038.fsa	160	9568	50721
O, 10	GM944_C09_104R3_038.fsa	180	11885	62480
O, 11	GM944_C09_104R3_038.fsa	200	9132	50575
O, 12	GM944_C09_104R3_038.fsa	214	9172	52211
O, 13	GM944_C09_104R3_038.fsa	220	7238	43525
O, 14	GM944_C09_104R3_038.fsa	240	10631	66059
O, 15	GM944_C09_104R3_038.fsa	250	4796	31177
O, 16	GM944_C09_104R3_038.fsa	260	7587	51531
O, 17	GM944_C09_104R3_038.fsa	280	8410	60008
O, 18	GM944_C09_104R3_038.fsa	300	8309	64086
O, 19	GM944_C09_104R3_038.fsa	314	5341	43529
O, 20	GM944_C09_104R3_038.fsa	320	6053	49295
O, 21	GM944_C09_104R3_038.fsa	340	7571	65490
O, 22	GM944_C09_104R3_038.fsa	360	6273	57212
O, 23	GM944_C09_104R3_038.fsa	380	4443	42638
O, 24	GM944_C09_104R3_038.fsa	400	6103	60992
O, 25	GM944_C09_104R3_038.fsa	414	5722	58911
O, 26	GM944_C09_104R3_038.fsa	420	5375	55225
O, 27	GM944_C09_104R3_038.fsa	429.439	2884	21039
O, 28	GM944_C09_104R3_038.fsa	430.545	1432	15787
O, 29	GM944_C09_104R3_038.fsa	440	6180	68946
O, 30	GM944_C09_104R3_038.fsa	460	6680	76379
O, 31	GM944_C09_104R3_038.fsa	480	6294	74769
O, 32	GM944_C09_104R3_038.fsa	500	2793	33772
O, 33	GM944_C09_104R3_038.fsa	514	2951	36948
O, 34	GM944_C09_104R3_038.fsa	520	6606	83357
O, 35	GM944_C09_104R3_038.fsa	540	5210	69177
O, 36	GM944_C09_104R3_038.fsa	560	3329	44790
O, 37	GM944_C09_104R3_038.fsa	580	4916	69263
O, 38	GM944_C09_104R3_038.fsa	600	3238	45182

## Sheet: 104R4
Dye/Sample Peak	Sample File Name	Size	Height	Area in Point
B, 1	GM944_C10_104R4_038.fsa	2.7143	207	1530
B, 2	GM944_C10_104R4_038.fsa	4.7143	35	195
B, 3	GM944_C10_104R4_038.fsa	6.2857	32	175
B, 4	GM944_C10_104R4_038.fsa	7.5714	9	36
B, 5	GM944_C10_104R4_038.fsa	11	37	196
B, 6	GM944_C10_104R4_038.fsa	12	86	501
B, 7	GM944_C10_104R4_038.fsa	13.2857	291	1504
B, 8	GM944_C10_104R4_038.fsa	14.5714	127	685
B, 9	GM944_C10_104R4_038.fsa	16.7143	89	362
B, 10	GM944_C10_104R4_038.fsa	18.4286	281	1421
B, 11	GM944_C10_104R4_038.fsa	20	2302	13131
B, 12	GM944_C10_104R4_038.fsa	21.7809	1377	8794
B, 13	GM944_C10_104R4_038.fsa	22.8933	1286	7765
B, 14	GM944_C10_104R4_038.fsa	23.9898	200	1398
B, 15	GM944_C10_104R4_038.fsa	26.5888	549	2715
B, 16	GM944_C10_104R4_038.fsa	28.2238	586	2901
B, 17	GM944_C10_104R4_038.fsa	29.9674	270	1311
B, 18	GM944_C10_104R4_038.fsa	31.3893	1104	5765
B, 19	GM944_C10_104R4_038.fsa	32.6457	685	3507
B, 20	GM944_C10_104R4_038.fsa	34.8265	131	663
B, 21	GM944_C10_104R4_038.fsa	36.0244	545	3004
B, 22	GM944_C10_104R4_038.fsa	37.0723	348	1847
B, 23	GM944_C10_104R4_038.fsa	38.9957	293	1390
B, 24	GM944_C10_104R4_038.fsa	40.7013	539	2871
B, 25	GM944_C10_104R4_038.fsa	41.5135	111	487
B, 26	GM944_C10_104R4_038.fsa	42.5485	46	173
B, 27	GM944_C10_104R4_038.fsa	43.7996	519	2875
B, 28	GM944_C10_104R4_038.fsa	44.924	2004	13742
B, 29	GM944_C10_104R4_038.fsa	47.2464	1037	9138
B, 30	GM944_C10_104R4_038.fsa	48.9818	6	10
B, 31	GM944_C10_104R4_038.fsa	49.8388	19	79
B, 32	GM944_C10_104R4_038.fsa	50.9002	758	2925
B, 33	GM944_C10_104R4_038.fsa	51.6369	1730	7400
B, 34	GM944_C10_104R4_038.fsa	53.5078	5833	38047
B, 35	GM944_C10_104R4_038.fsa	54.6349	494	2168
B, 36	GM944_C10_104R4_038.fsa	55.8509	1712	7556
B, 37	GM944_C10_104R4_038.fsa	57.1526	2698	13058
B, 38	GM944_C10_104R4_038.fsa	57.9458	996	4386
B, 39	GM944_C10_104R4_038.fsa	59.0268	3793	17615
B, 40	GM944_C10_104R4_038.fsa	60.6127	6087	29127
B, 41	GM944_C10_104R4_038.fsa	61.9367	3945	17879
B, 42	GM944_C10_104R4_038.fsa	63.56	211	1120
B, 43	GM944_C10_104R4_038.fsa	64.47	8545	42697
B, 44	GM944_C10_104R4_038.fsa	65.7806	2067	10308
B, 45	GM944_C10_104R4_038.fsa	67.187	1990	9471
B, 46	GM944_C10_104R4_038.fsa	68.4882	628	2841
B, 47	GM944_C10_104R4_038.fsa	69.4861	1133	5535
B, 48	GM944_C10_104R4_038.fsa	70.4813	700	3490
B, 49	GM944_C10_104R4_038.fsa	71.1764	713	3427
B, 50	GM944_C10_104R4_038.fsa	72.6616	1880	9822
B, 51	GM944_C10_104R4_038.fsa	73.254	651	3121
B, 52	GM944_C10_104R4_038.fsa	74.436	4021	20212
B, 53	GM944_C10_104R4_038.fsa	75.3201	583	3140
B, 54	GM944_C10_104R4_038.fsa	76.3978	1565	7207
B, 55	GM944_C10_104R4_038.fsa	77.3748	50	140
B, 56	GM944_C10_104R4_038.fsa	78.4466	614	2806
B, 57	GM944_C10_104R4_038.fsa	79.4182	981	4802
B, 58	GM944_C10_104R4_038.fsa	80.7754	580	2966
B, 59	GM944_C10_104R4_038.fsa	81.4532	622	3148
B, 60	GM944_C10_104R4_038.fsa	82.4204	1053	4973
B, 61	GM944_C10_104R4_038.fsa	83.2899	66	226
B, 62	GM944_C10_104R4_038.fsa	84.4476	410	1762
B, 63	GM944_C10_104R4_038.fsa	85.5073	1128	5299
B, 64	GM944_C10_104R4_038.fsa	86.7577	608	2459
B, 65	GM944_C10_104R4_038.fsa	87.2381	186	778
B, 66	GM944_C10_104R4_038.fsa	88.2939	3203	14424
B, 67	GM944_C10_104R4_038.fsa	89.444	876	3767
B, 68	GM944_C10_104R4_038.fsa	90.3054	5074	24040
B, 69	GM944_C10_104R4_038.fsa	91.1658	2399	11603
B, 70	GM944_C10_104R4_038.fsa	92.2161	2563	11252
B, 71	GM944_C10_104R4_038.fsa	93.0744	20	41
B, 72	GM944_C10_104R4_038.fsa	94.2172	4345	21036
B, 73	GM944_C10_104R4_038.fsa	95.0732	84	386
B, 74	GM944_C10_104R4_038.fsa	96.213	637	2809
B, 75	GM944_C10_104R4_038.fsa	97.2563	243	1102
B, 76	GM944_C10_104R4_038.fsa	98.4875	561	2478
B, 77	GM944_C10_104R4_038.fsa	99.6222	1727	8183
B, 78	GM944_C10_104R4_038.fsa	100.672	1301	6244
B, 79	GM944_C10_104R4_038.fsa	102.014	161	707
B, 80	GM944_C10_104R4_038.fsa	103.352	1558	7254
B, 81	GM944_C10_104R4_038.fsa	104.305	1129	5445
B, 82	GM944_C10_104R4_038.fsa	105.541	394	1547
B, 83	GM944_C10_104R4_038.fsa	106.489	387	1506
B, 84	GM944_C10_104R4_038.fsa	107.529	376	1319
B, 85	GM944_C10_104R4_038.fsa	108.473	1031	4309
B, 86	GM944_C10_104R4_038.fsa	109.415	775	3295
B, 87	GM944_C10_104R4_038.fsa	110.167	1441	6379
B, 88	GM944_C10_104R4_038.fsa	111.199	2559	11721
B, 89	GM944_C10_104R4_038.fsa	112.041	751	3375
B, 90	GM944_C10_104R4_038.fsa	112.788	2952	13220
B, 91	GM944_C10_104R4_038.fsa	114.183	1284	5779
B, 92	GM944_C10_104R4_038.fsa	115.098	166	604
B, 93	GM944_C10_104R4_038.fsa	116.102	863	3817
B, 94	GM944_C10_104R4_038.fsa	117.194	693	3051
B, 95	GM944_C10_104R4_038.fsa	118.373	2179	9961
B, 96	GM944_C10_104R4_038.fsa	119.368	1473	6786
B, 97	GM944_C10_104R4_038.fsa	120.447	517	2098
B, 98	GM944_C10_104R4_038.fsa	121.609	4382	19951
B, 99	GM944_C10_104R4_038.fsa	122.592	1393	6106
B, 100	GM944_C10_104R4_038.fsa	123.754	2563	11478
B, 101	GM944_C10_104R4_038.fsa	124.826	3292	15607
B, 102	GM944_C10_104R4_038.fsa	125.898	800	4033
B, 103	GM944_C10_104R4_038.fsa	126.702	8372	39416
B, 104	GM944_C10_104R4_038.fsa	127.685	2249	10497
B, 105	GM944_C10_104R4_038.fsa	128.488	273	1067
B, 106	GM944_C10_104R4_038.fsa	129.471	4800	22688
B, 107	GM944_C10_104R4_038.fsa	130.542	1600	6910
B, 108	GM944_C10_104R4_038.fsa	131.345	574	2186
B, 109	GM944_C10_104R4_038.fsa	132.327	2781	12340
B, 110	GM944_C10_104R4_038.fsa	133.309	718	2818
B, 111	GM944_C10_104R4_038.fsa	134.291	344	1343
B, 112	GM944_C10_104R4_038.fsa	135.094	221	769
B, 113	GM944_C10_104R4_038.fsa	135.897	1769	7895
B, 114	GM944_C10_104R4_038.fsa	136.967	1016	4359
B, 115	GM944_C10_104R4_038.fsa	138.127	345	1421
B, 116	GM944_C10_104R4_038.fsa	139.108	624	2824
B, 117	GM944_C10_104R4_038.fsa	140.091	1612	7488
B, 118	GM944_C10_104R4_038.fsa	141.097	393	1855
B, 119	GM944_C10_104R4_038.fsa	142.011	267	1106
B, 120	GM944_C10_104R4_038.fsa	143.199	1472	6414
B, 121	GM944_C10_104R4_038.fsa	144.296	1235	5393
B, 122	GM944_C10_104R4_038.fsa	145.21	622	2604
B, 123	GM944_C10_104R4_038.fsa	146.124	1672	7270
B, 124	GM944_C10_104R4_038.fsa	147.22	1348	6529
B, 125	GM944_C10_104R4_038.fsa	148.042	4763	22166
B, 126	GM944_C10_104R4_038.fsa	149.047	788	3382
B, 127	GM944_C10_104R4_038.fsa	150.325	1324	5814
B, 128	GM944_C10_104R4_038.fsa	151.421	4448	20987
B, 129	GM944_C10_104R4_038.fsa	152.608	1016	4497
B, 130	GM944_C10_104R4_038.fsa	153.521	4574	21463
B, 131	GM944_C10_104R4_038.fsa	154.616	5375	25742
B, 132	GM944_C10_104R4_038.fsa	155.346	79	267
B, 133	GM944_C10_104R4_038.fsa	156.35	3271	14757
B, 134	GM944_C10_104R4_038.fsa	157.536	200	700
B, 135	GM944_C10_104R4_038.fsa	158.358	4098	18400
B, 136	GM944_C10_104R4_038.fsa	159.453	5788	26703
B, 137	GM944_C10_104R4_038.fsa	160.358	339	1103
B, 138	GM944_C10_104R4_038.fsa	161.252	1180	4926
B, 139	GM944_C10_104R4_038.fsa	162.057	1200	5036
B, 140	GM944_C10_104R4_038.fsa	163.397	451	2029
B, 141	GM944_C10_104R4_038.fsa	164.468	206	849
B, 142	GM944_C10_104R4_038.fsa	165.627	262	1005
B, 143	GM944_C10_104R4_038.fsa	166.697	5017	24107
B, 144	GM944_C10_104R4_038.fsa	167.677	412	1580
B, 145	GM944_C10_104R4_038.fsa	168.656	805	3432
B, 146	GM944_C10_104R4_038.fsa	169.634	1300	6162
B, 147	GM944_C10_104R4_038.fsa	170.523	1606	7337
B, 148	GM944_C10_104R4_038.fsa	171.678	467	2133
B, 149	GM944_C10_104R4_038.fsa	172.831	1538	7428
B, 150	GM944_C10_104R4_038.fsa	173.718	1273	6100
B, 151	GM944_C10_104R4_038.fsa	174.782	73	270
B, 152	GM944_C10_104R4_038.fsa	175.756	10985	52846
B, 153	GM944_C10_104R4_038.fsa	176.73	1148	5267
B, 154	GM944_C10_104R4_038.fsa	177.88	4527	22394
B, 155	GM944_C10_104R4_038.fsa	178.587	400	1714
B, 156	GM944_C10_104R4_038.fsa	179.559	649	2703
B, 157	GM944_C10_104R4_038.fsa	180.536	853	3775
B, 158	GM944_C10_104R4_038.fsa	181.607	2269	10619
B, 159	GM944_C10_104R4_038.fsa	182.588	492	1978
B, 160	GM944_C10_104R4_038.fsa	183.569	811	3749
B, 161	GM944_C10_104R4_038.fsa	184.639	821	3493
B, 162	GM944_C10_104R4_038.fsa	185.708	1276	5776
B, 163	GM944_C10_104R4_038.fsa	186.509	848	3670
B, 164	GM944_C10_104R4_038.fsa	187.577	1854	8539
B, 165	GM944_C10_104R4_038.fsa	188.645	1589	7269
B, 166	GM944_C10_104R4_038.fsa	189.534	670	2752
B, 167	GM944_C10_104R4_038.fsa	190.601	1584	7655
B, 168	GM944_C10_104R4_038.fsa	191.756	1173	5539
B, 169	GM944_C10_104R4_038.fsa	192.821	506	2135
B, 170	GM944_C10_104R4_038.fsa	193.886	2255	10556
B, 171	GM944_C10_104R4_038.fsa	194.951	821	3772
B, 172	GM944_C10_104R4_038.fsa	195.749	1076	4976
B, 173	GM944_C10_104R4_038.fsa	196.812	2033	9619
B, 174	GM944_C10_104R4_038.fsa	197.875	759	3606
B, 175	GM944_C10_104R4_038.fsa	198.761	5101	26149
B, 176	GM944_C10_104R4_038.fsa	199.911	5119	25856
B, 177	GM944_C10_104R4_038.fsa	200.875	645	2693
B, 178	GM944_C10_104R4_038.fsa	201.75	141	527
B, 179	GM944_C10_104R4_038.fsa	202.888	1787	9771
B, 180	GM944_C10_104R4_038.fsa	203.938	327	1545
B, 181	GM944_C10_104R4_038.fsa	205.076	134	571
B, 182	GM944_C10_104R4_038.fsa	206.214	592	2908
B, 183	GM944_C10_104R4_038.fsa	207.089	469	2308
B, 184	GM944_C10_104R4_038.fsa	208.051	118	606
B, 185	GM944_C10_104R4_038.fsa	209.013	1990	10562
B, 186	GM944_C10_104R4_038.fsa	210.063	875	4491
B, 187	GM944_C10_104R4_038.fsa	211.201	788	4078
B, 188	GM944_C10_104R4_038.fsa	211.988	319	1693
B, 189	GM944_C10_104R4_038.fsa	213.125	695	3628
B, 190	GM944_C10_104R4_038.fsa	214.088	191	836
B, 191	GM944_C10_104R4_038.fsa	215.237	64	193
B, 192	GM944_C10_104R4_038.fsa	216.208	1581	8011
B, 193	GM944_C10_104R4_038.fsa	217.179	1849	9960
B, 194	GM944_C10_104R4_038.fsa	218.237	2682	14211
B, 195	GM944_C10_104R4_038.fsa	219.383	460	2208
B, 196	GM944_C10_104R4_038.fsa	220.173	1259	6474
B, 197	GM944_C10_104R4_038.fsa	221.293	1434	7289
B, 198	GM944_C10_104R4_038.fsa	222.415	103	412
B, 199	GM944_C10_104R4_038.fsa	223.277	103	439
B, 200	GM944_C10_104R4_038.fsa	224.311	562	2628
B, 201	GM944_C10_104R4_038.fsa	225.346	3479	19145
B, 202	GM944_C10_104R4_038.fsa	226.294	732	3585
B, 203	GM944_C10_104R4_038.fsa	227.415	1502	7650
B, 204	GM944_C10_104R4_038.fsa	228.449	442	2018
B, 205	GM944_C10_104R4_038.fsa	229.398	1070	5580
B, 206	GM944_C10_104R4_038.fsa	230.518	45	146
B, 207	GM944_C10_104R4_038.fsa	231.466	305	1476
B, 208	GM944_C10_104R4_038.fsa	232.415	99	383
B, 209	GM944_C10_104R4_038.fsa	233.363	383	2044
B, 210	GM944_C10_104R4_038.fsa	234.311	97	418
B, 211	GM944_C10_104R4_038.fsa	235.173	329	1681
B, 212	GM944_C10_104R4_038.fsa	236.121	805	4435
B, 213	GM944_C10_104R4_038.fsa	237.155	761	4187
B, 214	GM944_C10_104R4_038.fsa	238.276	331	1728
B, 215	GM944_C10_104R4_038.fsa	239.224	535	2984
B, 216	GM944_C10_104R4_038.fsa	240.444	623	3540
B, 217	GM944_C10_104R4_038.fsa	241.421	122	520
B, 218	GM944_C10_104R4_038.fsa	242.575	35	117
B, 219	GM944_C10_104R4_038.fsa	243.55	421	2344
B, 220	GM944_C10_104R4_038.fsa	244.524	761	4355
B, 221	GM944_C10_104R4_038.fsa	245.497	131	666
B, 222	GM944_C10_104R4_038.fsa	246.381	524	2933
B, 223	GM944_C10_104R4_038.fsa	247.353	180	815
B, 224	GM944_C10_104R4_038.fsa	248.413	229	1193
B, 225	GM944_C10_104R4_038.fsa	249.559	253	1216
B, 226	GM944_C10_104R4_038.fsa	250.603	401	2079
B, 227	GM944_C10_104R4_038.fsa	251.635	233	1221
B, 228	GM944_C10_104R4_038.fsa	252.665	505	2736
B, 229	GM944_C10_104R4_038.fsa	253.694	702	4096
B, 230	GM944_C10_104R4_038.fsa	254.635	278	1513
B, 231	GM944_C10_104R4_038.fsa	255.832	91	408
B, 232	GM944_C10_104R4_038.fsa	256.855	548	3050
B, 233	GM944_C10_104R4_038.fsa	257.877	1586	9979
B, 234	GM944_C10_104R4_038.fsa	258.812	407	2194
B, 235	GM944_C10_104R4_038.fsa	259.746	365	2002
B, 236	GM944_C10_104R4_038.fsa	260.688	125	522
B, 237	GM944_C10_104R4_038.fsa	261.634	805	4659
B, 238	GM944_C10_104R4_038.fsa	262.665	53	202
B, 239	GM944_C10_104R4_038.fsa	263.524	267	1296
B, 240	GM944_C10_104R4_038.fsa	264.556	524	2944
B, 241	GM944_C10_104R4_038.fsa	265.501	236	1158
B, 242	GM944_C10_104R4_038.fsa	266.531	695	3958
B, 243	GM944_C10_104R4_038.fsa	267.648	57	205
B, 244	GM944_C10_104R4_038.fsa	268.764	372	2174
B, 245	GM944_C10_104R4_038.fsa	269.708	64	287
B, 246	GM944_C10_104R4_038.fsa	270.652	120	572
B, 247	GM944_C10_104R4_038.fsa	271.597	73	292
B, 248	GM944_C10_104R4_038.fsa	272.455	309	1719
B, 249	GM944_C10_104R4_038.fsa	273.484	1227	7801
B, 250	GM944_C10_104R4_038.fsa	274.599	133	677
B, 251	GM944_C10_104R4_038.fsa	275.543	549	3463
B, 252	GM944_C10_104R4_038.fsa	276.572	447	2537
B, 253	GM944_C10_104R4_038.fsa	277.6	16	67
B, 254	GM944_C10_104R4_038.fsa	278.457	35	164
B, 255	GM944_C10_104R4_038.fsa	279.486	105	535
B, 256	GM944_C10_104R4_038.fsa	280.595	299	1891
B, 257	GM944_C10_104R4_038.fsa	281.529	446	2846
B, 258	GM944_C10_104R4_038.fsa	282.634	125	672
B, 259	GM944_C10_104R4_038.fsa	283.568	129	682
B, 260	GM944_C10_104R4_038.fsa	284.671	87	380
B, 261	GM944_C10_104R4_038.fsa	285.774	412	2473
B, 262	GM944_C10_104R4_038.fsa	286.708	1104	7355
B, 263	GM944_C10_104R4_038.fsa	287.641	116	528
B, 264	GM944_C10_104R4_038.fsa	288.573	256	1312
B, 265	GM944_C10_104R4_038.fsa	289.675	1333	9186
B, 266	GM944_C10_104R4_038.fsa	290.692	1590	11654
B, 267	GM944_C10_104R4_038.fsa	291.624	986	6959
B, 268	GM944_C10_104R4_038.fsa	292.64	102	435
B, 269	GM944_C10_104R4_038.fsa	293.656	1136	7757
B, 270	GM944_C10_104R4_038.fsa	294.757	77	335
B, 271	GM944_C10_104R4_038.fsa	295.688	192	1092
B, 272	GM944_C10_104R4_038.fsa	296.872	28	80
B, 273	GM944_C10_104R4_038.fsa	297.887	1426	10116
B, 274	GM944_C10_104R4_038.fsa	298.817	1790	12880
B, 275	GM944_C10_104R4_038.fsa	300.418	1518	10802
B, 276	GM944_C10_104R4_038.fsa	301.425	958	6471
B, 277	GM944_C10_104R4_038.fsa	302.432	212	971
B, 278	GM944_C10_104R4_038.fsa	303.695	28	112
B, 279	GM944_C10_104R4_038.fsa	304.623	165	875
B, 280	GM944_C10_104R4_038.fsa	305.638	65	321
B, 281	GM944_C10_104R4_038.fsa	306.569	449	2877
B, 282	GM944_C10_104R4_038.fsa	307.673	54	142
B, 283	GM944_C10_104R4_038.fsa	308.523	138	665
B, 284	GM944_C10_104R4_038.fsa	309.545	692	4283
B, 285	GM944_C10_104R4_038.fsa	310.57	1015	6885
B, 286	GM944_C10_104R4_038.fsa	311.682	494	2788
B, 287	GM944_C10_104R4_038.fsa	312.797	1044	7558
B, 288	GM944_C10_104R4_038.fsa	314.441	518	3138
B, 289	GM944_C10_104R4_038.fsa	315.675	28	99
B, 290	GM944_C10_104R4_038.fsa	316.557	209	1261
B, 291	GM944_C10_104R4_038.fsa	317.528	104	543
B, 292	GM944_C10_104R4_038.fsa	318.587	361	2480
B, 293	GM944_C10_104R4_038.fsa	319.558	88	533
B, 294	GM944_C10_104R4_038.fsa	320.774	239	1541
B, 295	GM944_C10_104R4_038.fsa	321.803	1920	15331
B, 296	GM944_C10_104R4_038.fsa	322.918	175	1125
B, 297	GM944_C10_104R4_038.fsa	324.03	10	19
B, 298	GM944_C10_104R4_038.fsa	325.055	843	6092
B, 299	GM944_C10_104R4_038.fsa	327.101	3034	23093
B, 300	GM944_C10_104R4_038.fsa	328.206	360	2144
B, 301	GM944_C10_104R4_038.fsa	329.225	1415	10548
B, 302	GM944_C10_104R4_038.fsa	331.004	3036	23141
B, 303	GM944_C10_104R4_038.fsa	333.032	372	2661
B, 304	GM944_C10_104R4_038.fsa	334.044	18	59
B, 305	GM944_C10_104R4_038.fsa	334.886	307	2164
B, 306	GM944_C10_104R4_038.fsa	335.811	9	19
B, 307	GM944_C10_104R4_038.fsa	336.147	9	12
B, 308	GM944_C10_104R4_038.fsa	336.986	112	626
B, 309	GM944_C10_104R4_038.fsa	337.909	125	551
B, 310	GM944_C10_104R4_038.fsa	338.913	660	4990
B, 311	GM944_C10_104R4_038.fsa	339.833	185	1187
B, 312	GM944_C10_104R4_038.fsa	340.851	106	569
B, 313	GM944_C10_104R4_038.fsa	341.872	1017	8265
B, 314	GM944_C10_104R4_038.fsa	342.723	97	551
B, 315	GM944_C10_104R4_038.fsa	343.745	827	6326
B, 316	GM944_C10_104R4_038.fsa	344.596	20	53
B, 317	GM944_C10_104R4_038.fsa	345.702	1533	12520
B, 318	GM944_C10_104R4_038.fsa	346.723	813	6360
B, 319	GM944_C10_104R4_038.fsa	347.915	81	414
B, 320	GM944_C10_104R4_038.fsa	348.936	813	6119
B, 321	GM944_C10_104R4_038.fsa	350.894	1518	12916
B, 322	GM944_C10_104R4_038.fsa	352.766	980	7944
B, 323	GM944_C10_104R4_038.fsa	353.957	18	57
B, 324	GM944_C10_104R4_038.fsa	354.808	13	34
B, 325	GM944_C10_104R4_038.fsa	355.915	1090	8422
B, 326	GM944_C10_104R4_038.fsa	357.872	1309	11432
B, 327	GM944_C10_104R4_038.fsa	358.894	1335	11578
B, 328	GM944_C10_104R4_038.fsa	360	21	36
B, 329	GM944_C10_104R4_038.fsa	361.099	100	525
B, 330	GM944_C10_104R4_038.fsa	362.199	38	182
B, 331	GM944_C10_104R4_038.fsa	363.13	91	658
B, 332	GM944_C10_104R4_038.fsa	364.061	356	2889
B, 333	GM944_C10_104R4_038.fsa	365.923	744	6635
B, 334	GM944_C10_104R4_038.fsa	367.109	378	2855
B, 335	GM944_C10_104R4_038.fsa	368.295	29	101
B, 336	GM944_C10_104R4_038.fsa	369.311	179	1153
B, 337	GM944_C10_104R4_038.fsa	370.328	41	168
B, 338	GM944_C10_104R4_038.fsa	371.345	32	60
B, 339	GM944_C10_104R4_038.fsa	372.363	820	6198
B, 340	GM944_C10_104R4_038.fsa	373.296	20	72
B, 341	GM944_C10_104R4_038.fsa	374.144	469	3551
B, 342	GM944_C10_104R4_038.fsa	375.077	247	1606
B, 343	GM944_C10_104R4_038.fsa	376.265	423	3165
B, 344	GM944_C10_104R4_038.fsa	378.132	1746	14946
B, 345	GM944_C10_104R4_038.fsa	380.086	549	4725
B, 346	GM944_C10_104R4_038.fsa	381.116	36	113
B, 347	GM944_C10_104R4_038.fsa	382.146	44	190
B, 348	GM944_C10_104R4_038.fsa	383.091	270	2382
B, 349	GM944_C10_104R4_038.fsa	384.035	328	2907
B, 350	GM944_C10_104R4_038.fsa	384.979	58	311
B, 351	GM944_C10_104R4_038.fsa	386.267	313	2253
B, 352	GM944_C10_104R4_038.fsa	387.297	111	836
B, 353	GM944_C10_104R4_038.fsa	388.241	85	548
B, 354	GM944_C10_104R4_038.fsa	389.271	325	2851
B, 355	GM944_C10_104R4_038.fsa	390.13	195	1413
B, 356	GM944_C10_104R4_038.fsa	392.19	2285	22345
B, 357	GM944_C10_104R4_038.fsa	393.22	2953	30931
B, 358	GM944_C10_104R4_038.fsa	394.936	128	865
B, 359	GM944_C10_104R4_038.fsa	396.138	9	11
B, 360	GM944_C10_104R4_038.fsa	398.198	995	11522
B, 361	GM944_C10_104R4_038.fsa	400.337	14	33
B, 362	GM944_C10_104R4_038.fsa	401.181	181	1295
B, 363	GM944_C10_104R4_038.fsa	402.11	116	813
B, 364	GM944_C10_104R4_038.fsa	404.139	905	8827
B, 365	GM944_C10_104R4_038.fsa	405.071	939	9471
B, 366	GM944_C10_104R4_038.fsa	406.088	337	2539
B, 367	GM944_C10_104R4_038.fsa	407.106	21	71
B, 368	GM944_C10_104R4_038.fsa	408.124	350	3002
B, 369	GM944_C10_104R4_038.fsa	409.144	417	3390
B, 370	GM944_C10_104R4_038.fsa	411.356	1926	18204
B, 371	GM944_C10_104R4_038.fsa	413.317	9	15
B, 372	GM944_C10_104R4_038.fsa	414.347	28	80
B, 373	GM944_C10_104R4_038.fsa	416.866	3518	73578
B, 374	GM944_C10_104R4_038.fsa	419.042	195	1079
B, 375	GM944_C10_104R4_038.fsa	420.172	1025	9084
B, 376	GM944_C10_104R4_038.fsa	421.03	1039	8772
B, 377	GM944_C10_104R4_038.fsa	422.746	49	141
B, 378	GM944_C10_104R4_038.fsa	423.776	8	11
B, 379	GM944_C10_104R4_038.fsa	424.977	51	180
B, 380	GM944_C10_104R4_038.fsa	426.007	35	85
B, 381	GM944_C10_104R4_038.fsa	427.809	347	1510
B, 382	GM944_C10_104R4_038.fsa	429.096	30952	810975
B, 383	GM944_C10_104R4_038.fsa	433.217	3	3
B, 384	GM944_C10_104R4_038.fsa	433.818	3	4
B, 385	GM944_C10_104R4_038.fsa	434.161	2	2
B, 386	GM944_C10_104R4_038.fsa	434.59	8	11
B, 387	GM944_C10_104R4_038.fsa	434.934	4	10
B, 388	GM944_C10_104R4_038.fsa	435.878	10	25
B, 389	GM944_C10_104R4_038.fsa	436.308	11	44
B, 390	GM944_C10_104R4_038.fsa	436.823	16	42
B, 391	GM944_C10_104R4_038.fsa	437.424	16	43
B, 392	GM944_C10_104R4_038.fsa	438.111	9	44
B, 393	GM944_C10_104R4_038.fsa	438.712	11	22
B, 394	GM944_C10_104R4_038.fsa	439.485	21	113
B, 395	GM944_C10_104R4_038.fsa	439.828	21	99
G, 1	GM944_C10_104R4_038.fsa	429.526	9651	107753
G, 2	GM944_C10_104R4_038.fsa	430.642	7888	105933
Y, 1	GM944_C10_104R4_038.fsa	429.096	8298	21122
Y, 2	GM944_C10_104R4_038.fsa	430.127	4654	37082
Y, 3	GM944_C10_104R4_038.fsa	431.242	10577	54341
R, 1	GM944_C10_104R4_038.fsa	429.526	20913	160419
R, 2	GM944_C10_104R4_038.fsa	430.642	10140	92721
O, 1	GM944_C10_104R4_038.fsa	20	6140	64108
O, 2	GM944_C10_104R4_038.fsa	40	5699	40892
O, 3	GM944_C10_104R4_038.fsa	60	10699	58519
O, 4	GM944_C10_104R4_038.fsa	80	6729	38072
O, 5	GM944_C10_104R4_038.fsa	100	10839	56511
O, 6	GM944_C10_104R4_038.fsa	114	12522	64634
O, 7	GM944_C10_104R4_038.fsa	120	9788	51756
O, 8	GM944_C10_104R4_038.fsa	140	8298	41784
O, 9	GM944_C10_104R4_038.fsa	160	9170	47627
O, 10	GM944_C10_104R4_038.fsa	180	11622	59682
O, 11	GM944_C10_104R4_038.fsa	200	9063	49322
O, 12	GM944_C10_104R4_038.fsa	214	9064	50840
O, 13	GM944_C10_104R4_038.fsa	220	7297	42034
O, 14	GM944_C10_104R4_038.fsa	240	10313	63333
O, 15	GM944_C10_104R4_038.fsa	250	4797	30987
O, 16	GM944_C10_104R4_038.fsa	260	7346	49325
O, 17	GM944_C10_104R4_038.fsa	280	8151	57858
O, 18	GM944_C10_104R4_038.fsa	300	8057	60420
O, 19	GM944_C10_104R4_038.fsa	314	5228	40637
O, 20	GM944_C10_104R4_038.fsa	320	5811	46542
O, 21	GM944_C10_104R4_038.fsa	340	7295	62290
O, 22	GM944_C10_104R4_038.fsa	360	5868	53290
O, 23	GM944_C10_104R4_038.fsa	380	4195	39836
O, 24	GM944_C10_104R4_038.fsa	400	5799	56143
O, 25	GM944_C10_104R4_038.fsa	414	5537	54837
O, 26	GM944_C10_104R4_038.fsa	420	5264	51699
O, 27	GM944_C10_104R4_038.fsa	429.526	2841	20749
O, 28	GM944_C10_104R4_038.fsa	430.642	1302	13941
O, 29	GM944_C10_104R4_038.fsa	440	5831	63462
O, 30	GM944_C10_104R4_038.fsa	460	6357	71716
O, 31	GM944_C10_104R4_038.fsa	480	6003	68710
O, 32	GM944_C10_104R4_038.fsa	500	2672	31970
O, 33	GM944_C10_104R4_038.fsa	514	2854	35052
O, 34	GM944_C10_104R4_038.fsa	520	6375	77380
O, 35	GM944_C10_104R4_038.fsa	540	5126	63691
O, 36	GM944_C10_104R4_038.fsa	560	3223	42183
O, 37	GM944_C10_104R4_038.fsa	580	4799	63926
O, 38	GM944_C10_104R4_038.fsa	600	3130	41997

## Sheet: 104R5
Dye/Sample Peak	Sample File Name	Size	Height	Area in Point
B, 1	GM944_C11_104R5_046.fsa	1.8978	226	1441
B, 2	GM944_C11_104R5_046.fsa	3.5037	40	170
B, 3	GM944_C11_104R5_046.fsa	5.1095	39	151
B, 4	GM944_C11_104R5_046.fsa	6.7153	20	71
B, 5	GM944_C11_104R5_046.fsa	8.1752	2	2
B, 6	GM944_C11_104R5_046.fsa	8.9051	18	25
B, 7	GM944_C11_104R5_046.fsa	9.635	26	83
B, 8	GM944_C11_104R5_046.fsa	11.0949	5	6
B, 9	GM944_C11_104R5_046.fsa	13.5766	281	1731
B, 10	GM944_C11_104R5_046.fsa	14.8905	136	778
B, 11	GM944_C11_104R5_046.fsa	16.9343	85	327
B, 12	GM944_C11_104R5_046.fsa	18.5402	286	1429
B, 13	GM944_C11_104R5_046.fsa	20	2391	13531
B, 14	GM944_C11_104R5_046.fsa	21.6594	1373	8628
B, 15	GM944_C11_104R5_046.fsa	22.7999	1312	8348
B, 16	GM944_C11_104R5_046.fsa	23.9235	235	1519
B, 17	GM944_C11_104R5_046.fsa	26.5839	558	2841
B, 18	GM944_C11_104R5_046.fsa	28.1053	586	2999
B, 19	GM944_C11_104R5_046.fsa	29.8901	267	1396
B, 20	GM944_C11_104R5_046.fsa	31.3445	1086	5834
B, 21	GM944_C11_104R5_046.fsa	32.6285	704	3789
B, 22	GM944_C11_104R5_046.fsa	34.7181	141	647
B, 23	GM944_C11_104R5_046.fsa	35.9424	546	3090
B, 24	GM944_C11_104R5_046.fsa	37.0129	365	1849
B, 25	GM944_C11_104R5_046.fsa	38.8468	288	1357
B, 26	GM944_C11_104R5_046.fsa	40.476	570	2943
B, 27	GM944_C11_104R5_046.fsa	41.4214	117	555
B, 28	GM944_C11_104R5_046.fsa	42.3581	50	158
B, 29	GM944_C11_104R5_046.fsa	43.6323	566	3001
B, 30	GM944_C11_104R5_046.fsa	44.7772	2098	13942
B, 31	GM944_C11_104R5_046.fsa	46.8063	1100	9711
B, 32	GM944_C11_104R5_046.fsa	48.6868	3	3
B, 33	GM944_C11_104R5_046.fsa	49.7773	11	23
B, 34	GM944_C11_104R5_046.fsa	51.0709	795	2839
B, 35	GM944_C11_104R5_046.fsa	51.8182	1766	7642
B, 36	GM944_C11_104R5_046.fsa	53.5064	6217	40823
B, 37	GM944_C11_104R5_046.fsa	55.8864	1767	7454
B, 38	GM944_C11_104R5_046.fsa	57.1071	2856	13208
B, 39	GM944_C11_104R5_046.fsa	57.9131	1034	4585
B, 40	GM944_C11_104R5_046.fsa	59.0114	3871	18086
B, 41	GM944_C11_104R5_046.fsa	60.5218	6386	29559
B, 42	GM944_C11_104R5_046.fsa	61.8748	4052	18090
B, 43	GM944_C11_104R5_046.fsa	63.4296	163	931
B, 44	GM944_C11_104R5_046.fsa	64.3593	8772	43332
B, 45	GM944_C11_104R5_046.fsa	65.6979	2125	10162
B, 46	GM944_C11_104R5_046.fsa	67.1339	2018	9410
B, 47	GM944_C11_104R5_046.fsa	68.4622	599	2758
B, 48	GM944_C11_104R5_046.fsa	69.4805	1076	5160
B, 49	GM944_C11_104R5_046.fsa	70.3946	674	3167
B, 50	GM944_C11_104R5_046.fsa	71.2051	726	3378
B, 51	GM944_C11_104R5_046.fsa	72.619	1932	9945
B, 52	GM944_C11_104R5_046.fsa	73.2233	668	3197
B, 53	GM944_C11_104R5_046.fsa	74.4287	4178	20352
B, 54	GM944_C11_104R5_046.fsa	75.23	594	3006
B, 55	GM944_C11_104R5_046.fsa	76.3289	1526	7185
B, 56	GM944_C11_104R5_046.fsa	77.4243	52	134
B, 57	GM944_C11_104R5_046.fsa	78.4172	604	2829
B, 58	GM944_C11_104R5_046.fsa	79.4073	975	4587
B, 59	GM944_C11_104R5_046.fsa	80.784	611	2928
B, 60	GM944_C11_104R5_046.fsa	81.4693	650	3793
B, 61	GM944_C11_104R5_046.fsa	82.3493	1108	5551
B, 62	GM944_C11_104R5_046.fsa	83.3258	105	361
B, 63	GM944_C11_104R5_046.fsa	84.3983	405	1733
B, 64	GM944_C11_104R5_046.fsa	85.4692	1209	5443
B, 65	GM944_C11_104R5_046.fsa	86.7325	643	2673
B, 66	GM944_C11_104R5_046.fsa	87.3148	261	1101
B, 67	GM944_C11_104R5_046.fsa	88.2841	3299	14893
B, 68	GM944_C11_104R5_046.fsa	89.4455	909	4345
B, 69	GM944_C11_104R5_046.fsa	90.2187	5003	25039
B, 70	GM944_C11_104R5_046.fsa	91.0874	2491	11373
B, 71	GM944_C11_104R5_046.fsa	92.1477	2564	11882
B, 72	GM944_C11_104R5_046.fsa	93.014	18	54
B, 73	GM944_C11_104R5_046.fsa	94.1673	4331	20944
B, 74	GM944_C11_104R5_046.fsa	95.031	78	300
B, 75	GM944_C11_104R5_046.fsa	96.181	598	2841
B, 76	GM944_C11_104R5_046.fsa	97.2333	260	1183
B, 77	GM944_C11_104R5_046.fsa	98.475	535	2410
B, 78	GM944_C11_104R5_046.fsa	99.5238	1687	8345
B, 79	GM944_C11_104R5_046.fsa	100.584	1355	6340
B, 80	GM944_C11_104R5_046.fsa	101.942	172	728
B, 81	GM944_C11_104R5_046.fsa	103.298	1559	7563
B, 82	GM944_C11_104R5_046.fsa	104.263	1196	5521
B, 83	GM944_C11_104R5_046.fsa	105.515	376	1463
B, 84	GM944_C11_104R5_046.fsa	106.38	387	1444
B, 85	GM944_C11_104R5_046.fsa	107.435	320	1152
B, 86	GM944_C11_104R5_046.fsa	108.392	1013	3805
B, 87	GM944_C11_104R5_046.fsa	109.347	674	2691
B, 88	GM944_C11_104R5_046.fsa	110.11	1360	5796
B, 89	GM944_C11_104R5_046.fsa	111.157	2525	10997
B, 90	GM944_C11_104R5_046.fsa	112.012	674	2615
B, 91	GM944_C11_104R5_046.fsa	112.77	2868	12745
B, 92	GM944_C11_104R5_046.fsa	114.093	1309	5914
B, 93	GM944_C11_104R5_046.fsa	114.929	166	551
B, 94	GM944_C11_104R5_046.fsa	116.134	862	3908
B, 95	GM944_C11_104R5_046.fsa	117.15	706	3125
B, 96	GM944_C11_104R5_046.fsa	118.348	2202	10382
B, 97	GM944_C11_104R5_046.fsa	119.359	1404	6802
B, 98	GM944_C11_104R5_046.fsa	120.454	494	1919
B, 99	GM944_C11_104R5_046.fsa	121.543	4237	20197
B, 100	GM944_C11_104R5_046.fsa	122.632	1343	6014
B, 101	GM944_C11_104R5_046.fsa	123.72	2690	12069
B, 102	GM944_C11_104R5_046.fsa	124.808	3383	15762
B, 103	GM944_C11_104R5_046.fsa	125.986	824	4279
B, 104	GM944_C11_104R5_046.fsa	126.71	8192	40222
B, 105	GM944_C11_104R5_046.fsa	127.707	2316	10582
B, 106	GM944_C11_104R5_046.fsa	128.431	306	1312
B, 107	GM944_C11_104R5_046.fsa	129.518	5095	23189
B, 108	GM944_C11_104R5_046.fsa	130.603	1598	7059
B, 109	GM944_C11_104R5_046.fsa	131.327	539	2228
B, 110	GM944_C11_104R5_046.fsa	132.322	2703	12355
B, 111	GM944_C11_104R5_046.fsa	133.317	696	2837
B, 112	GM944_C11_104R5_046.fsa	134.311	318	1225
B, 113	GM944_C11_104R5_046.fsa	135.124	212	697
B, 114	GM944_C11_104R5_046.fsa	135.937	1760	7772
B, 115	GM944_C11_104R5_046.fsa	136.931	1036	4228
B, 116	GM944_C11_104R5_046.fsa	138.195	352	1374
B, 117	GM944_C11_104R5_046.fsa	139.098	619	2688
B, 118	GM944_C11_104R5_046.fsa	140.092	1634	7675
B, 119	GM944_C11_104R5_046.fsa	141.015	396	1798
B, 120	GM944_C11_104R5_046.fsa	142.03	211	830
B, 121	GM944_C11_104R5_046.fsa	143.229	1433	6177
B, 122	GM944_C11_104R5_046.fsa	144.244	1204	5060
B, 123	GM944_C11_104R5_046.fsa	145.166	588	2242
B, 124	GM944_C11_104R5_046.fsa	146.088	1592	7009
B, 125	GM944_C11_104R5_046.fsa	147.194	1290	6318
B, 126	GM944_C11_104R5_046.fsa	148.024	4659	21762
B, 127	GM944_C11_104R5_046.fsa	149.038	748	3061
B, 128	GM944_C11_104R5_046.fsa	150.236	1268	5730
B, 129	GM944_C11_104R5_046.fsa	151.434	4499	20965
B, 130	GM944_C11_104R5_046.fsa	152.632	1027	4648
B, 131	GM944_C11_104R5_046.fsa	153.461	4578	21705
B, 132	GM944_C11_104R5_046.fsa	154.566	5438	25919
B, 133	GM944_C11_104R5_046.fsa	155.304	118	418
B, 134	GM944_C11_104R5_046.fsa	156.317	3209	14579
B, 135	GM944_C11_104R5_046.fsa	157.422	204	669
B, 136	GM944_C11_104R5_046.fsa	158.251	4098	18321
B, 137	GM944_C11_104R5_046.fsa	159.448	5786	26588
B, 138	GM944_C11_104R5_046.fsa	160.272	290	978
B, 139	GM944_C11_104R5_046.fsa	161.178	1174	4773
B, 140	GM944_C11_104R5_046.fsa	161.992	1210	5162
B, 141	GM944_C11_104R5_046.fsa	163.349	427	1939
B, 142	GM944_C11_104R5_046.fsa	164.434	184	764
B, 143	GM944_C11_104R5_046.fsa	165.609	249	839
B, 144	GM944_C11_104R5_046.fsa	166.602	5067	23496
B, 145	GM944_C11_104R5_046.fsa	167.595	383	1416
B, 146	GM944_C11_104R5_046.fsa	168.587	755	3236
B, 147	GM944_C11_104R5_046.fsa	169.488	1234	5801
B, 148	GM944_C11_104R5_046.fsa	170.479	1584	7004
B, 149	GM944_C11_104R5_046.fsa	171.649	478	1968
B, 150	GM944_C11_104R5_046.fsa	172.819	1557	7546
B, 151	GM944_C11_104R5_046.fsa	173.629	1220	6031
B, 152	GM944_C11_104R5_046.fsa	174.797	95	399
B, 153	GM944_C11_104R5_046.fsa	175.695	10979	54293
B, 154	GM944_C11_104R5_046.fsa	176.683	1210	5500
B, 155	GM944_C11_104R5_046.fsa	177.759	4659	22213
B, 156	GM944_C11_104R5_046.fsa	178.566	426	2102
B, 157	GM944_C11_104R5_046.fsa	179.463	686	2854
B, 158	GM944_C11_104R5_046.fsa	180.543	930	3908
B, 159	GM944_C11_104R5_046.fsa	181.538	2327	10915
B, 160	GM944_C11_104R5_046.fsa	182.533	522	2162
B, 161	GM944_C11_104R5_046.fsa	183.528	860	3773
B, 162	GM944_C11_104R5_046.fsa	184.612	811	3388
B, 163	GM944_C11_104R5_046.fsa	185.605	1238	5409
B, 164	GM944_C11_104R5_046.fsa	186.508	821	3492
B, 165	GM944_C11_104R5_046.fsa	187.5	1870	8581
B, 166	GM944_C11_104R5_046.fsa	188.582	1655	7413
B, 167	GM944_C11_104R5_046.fsa	189.484	658	2656
B, 168	GM944_C11_104R5_046.fsa	190.565	1670	7710
B, 169	GM944_C11_104R5_046.fsa	191.645	1203	5422
B, 170	GM944_C11_104R5_046.fsa	192.725	453	1843
B, 171	GM944_C11_104R5_046.fsa	193.805	2296	10835
B, 172	GM944_C11_104R5_046.fsa	194.883	897	3740
B, 173	GM944_C11_104R5_046.fsa	195.782	1181	5005
B, 174	GM944_C11_104R5_046.fsa	196.77	2057	9637
B, 175	GM944_C11_104R5_046.fsa	197.847	785	3681
B, 176	GM944_C11_104R5_046.fsa	198.744	5495	26655
B, 177	GM944_C11_104R5_046.fsa	199.821	5334	26445
B, 178	GM944_C11_104R5_046.fsa	200.886	653	2667
B, 179	GM944_C11_104R5_046.fsa	201.683	127	463
B, 180	GM944_C11_104R5_046.fsa	202.835	1889	10040
B, 181	GM944_C11_104R5_046.fsa	203.809	364	1615
B, 182	GM944_C11_104R5_046.fsa	204.961	112	519
B, 183	GM944_C11_104R5_046.fsa	206.113	595	2736
B, 184	GM944_C11_104R5_046.fsa	207.088	471	2201
B, 185	GM944_C11_104R5_046.fsa	208.062	103	475
B, 186	GM944_C11_104R5_046.fsa	208.948	2081	10641
B, 187	GM944_C11_104R5_046.fsa	210.012	918	4464
B, 188	GM944_C11_104R5_046.fsa	211.075	797	4078
B, 189	GM944_C11_104R5_046.fsa	211.962	333	1643
B, 190	GM944_C11_104R5_046.fsa	213.114	774	3868
B, 191	GM944_C11_104R5_046.fsa	214	208	1011
B, 192	GM944_C11_104R5_046.fsa	215.165	65	212
B, 193	GM944_C11_104R5_046.fsa	216.151	1651	7989
B, 194	GM944_C11_104R5_046.fsa	217.136	1918	9872
B, 195	GM944_C11_104R5_046.fsa	218.211	2821	14528
B, 196	GM944_C11_104R5_046.fsa	219.284	479	2210
B, 197	GM944_C11_104R5_046.fsa	220.088	1309	6417
B, 198	GM944_C11_104R5_046.fsa	221.226	1500	7463
B, 199	GM944_C11_104R5_046.fsa	222.363	138	543
B, 200	GM944_C11_104R5_046.fsa	223.238	127	471
B, 201	GM944_C11_104R5_046.fsa	224.287	628	2932
B, 202	GM944_C11_104R5_046.fsa	225.249	3748	19819
B, 203	GM944_C11_104R5_046.fsa	226.298	791	3857
B, 204	GM944_C11_104R5_046.fsa	227.434	1552	7989
B, 205	GM944_C11_104R5_046.fsa	228.395	487	2180
B, 206	GM944_C11_104R5_046.fsa	229.356	1124	5722
B, 207	GM944_C11_104R5_046.fsa	230.579	47	189
B, 208	GM944_C11_104R5_046.fsa	231.452	293	1505
B, 209	GM944_C11_104R5_046.fsa	232.325	97	436
B, 210	GM944_C11_104R5_046.fsa	233.285	423	2110
B, 211	GM944_C11_104R5_046.fsa	234.332	98	390
B, 212	GM944_C11_104R5_046.fsa	235.117	365	1731
B, 213	GM944_C11_104R5_046.fsa	236.077	874	4603
B, 214	GM944_C11_104R5_046.fsa	237.123	841	4401
B, 215	GM944_C11_104R5_046.fsa	238.257	372	1941
B, 216	GM944_C11_104R5_046.fsa	239.216	600	3190
B, 217	GM944_C11_104R5_046.fsa	240.358	715	3738
B, 218	GM944_C11_104R5_046.fsa	241.343	141	645
B, 219	GM944_C11_104R5_046.fsa	242.595	25	105
B, 220	GM944_C11_104R5_046.fsa	243.489	443	2403
B, 221	GM944_C11_104R5_046.fsa	244.382	868	4772
B, 222	GM944_C11_104R5_046.fsa	245.543	158	782
B, 223	GM944_C11_104R5_046.fsa	246.257	561	3175
B, 224	GM944_C11_104R5_046.fsa	247.327	210	973
B, 225	GM944_C11_104R5_046.fsa	248.397	261	1233
B, 226	GM944_C11_104R5_046.fsa	249.377	280	1359
B, 227	GM944_C11_104R5_046.fsa	250.525	447	2330
B, 228	GM944_C11_104R5_046.fsa	251.574	289	1448
B, 229	GM944_C11_104R5_046.fsa	252.622	575	3224
B, 230	GM944_C11_104R5_046.fsa	253.668	802	4521
B, 231	GM944_C11_104R5_046.fsa	254.538	330	1723
B, 232	GM944_C11_104R5_046.fsa	255.755	106	463
B, 233	GM944_C11_104R5_046.fsa	256.797	616	3292
B, 234	GM944_C11_104R5_046.fsa	257.751	1774	10460
B, 235	GM944_C11_104R5_046.fsa	258.79	477	2524
B, 236	GM944_C11_104R5_046.fsa	259.654	421	2215
B, 237	GM944_C11_104R5_046.fsa	260.61	162	657
B, 238	GM944_C11_104R5_046.fsa	261.568	897	5110
B, 239	GM944_C11_104R5_046.fsa	262.614	93	338
B, 240	GM944_C11_104R5_046.fsa	263.485	300	1457
B, 241	GM944_C11_104R5_046.fsa	264.529	592	3248
B, 242	GM944_C11_104R5_046.fsa	265.574	276	1335
B, 243	GM944_C11_104R5_046.fsa	266.531	777	4314
B, 244	GM944_C11_104R5_046.fsa	267.662	60	230
B, 245	GM944_C11_104R5_046.fsa	268.619	394	2302
B, 246	GM944_C11_104R5_046.fsa	269.576	81	315
B, 247	GM944_C11_104R5_046.fsa	270.619	137	680
B, 248	GM944_C11_104R5_046.fsa	271.489	80	345
B, 249	GM944_C11_104R5_046.fsa	272.358	319	1833
B, 250	GM944_C11_104R5_046.fsa	273.401	1292	8022
B, 251	GM944_C11_104R5_046.fsa	274.617	157	768
B, 252	GM944_C11_104R5_046.fsa	275.486	570	3501
B, 253	GM944_C11_104R5_046.fsa	276.528	465	2667
B, 254	GM944_C11_104R5_046.fsa	277.57	26	80
B, 255	GM944_C11_104R5_046.fsa	278.438	41	176
B, 256	GM944_C11_104R5_046.fsa	279.393	109	572
B, 257	GM944_C11_104R5_046.fsa	280.519	321	1950
B, 258	GM944_C11_104R5_046.fsa	281.47	479	2917
B, 259	GM944_C11_104R5_046.fsa	282.594	158	710
B, 260	GM944_C11_104R5_046.fsa	283.544	129	685
B, 261	GM944_C11_104R5_046.fsa	284.667	94	388
B, 262	GM944_C11_104R5_046.fsa	285.617	440	2540
B, 263	GM944_C11_104R5_046.fsa	286.652	1226	7513
B, 264	GM944_C11_104R5_046.fsa	287.601	131	530
B, 265	GM944_C11_104R5_046.fsa	288.55	285	1413
B, 266	GM944_C11_104R5_046.fsa	289.671	1502	9681
B, 267	GM944_C11_104R5_046.fsa	290.706	1724	12128
B, 268	GM944_C11_104R5_046.fsa	291.568	1061	6946
B, 269	GM944_C11_104R5_046.fsa	292.601	133	528
B, 270	GM944_C11_104R5_046.fsa	293.635	1263	7971
B, 271	GM944_C11_104R5_046.fsa	294.668	81	373
B, 272	GM944_C11_104R5_046.fsa	295.787	210	1119
B, 273	GM944_C11_104R5_046.fsa	296.905	34	100
B, 274	GM944_C11_104R5_046.fsa	297.851	1524	10239
B, 275	GM944_C11_104R5_046.fsa	298.797	1889	12936
B, 276	GM944_C11_104R5_046.fsa	300.426	1704	10865
B, 277	GM944_C11_104R5_046.fsa	301.534	1061	6477
B, 278	GM944_C11_104R5_046.fsa	302.558	233	1113
B, 279	GM944_C11_104R5_046.fsa	303.584	40	117
B, 280	GM944_C11_104R5_046.fsa	304.611	179	1012
B, 281	GM944_C11_104R5_046.fsa	305.639	95	474
B, 282	GM944_C11_104R5_046.fsa	306.583	490	3106
B, 283	GM944_C11_104R5_046.fsa	307.7	47	152
B, 284	GM944_C11_104R5_046.fsa	308.56	166	704
B, 285	GM944_C11_104R5_046.fsa	309.593	790	4803
B, 286	GM944_C11_104R5_046.fsa	310.542	1112	6995
B, 287	GM944_C11_104R5_046.fsa	311.664	512	2724
B, 288	GM944_C11_104R5_046.fsa	312.788	1143	7803
B, 289	GM944_C11_104R5_046.fsa	314.44	555	3387
B, 290	GM944_C11_104R5_046.fsa	315.41	47	179
B, 291	GM944_C11_104R5_046.fsa	316.468	221	1291
B, 292	GM944_C11_104R5_046.fsa	317.438	128	661
B, 293	GM944_C11_104R5_046.fsa	318.498	419	2599
B, 294	GM944_C11_104R5_046.fsa	319.558	97	487
B, 295	GM944_C11_104R5_046.fsa	320.61	250	1718
B, 296	GM944_C11_104R5_046.fsa	321.656	2029	15509
B, 297	GM944_C11_104R5_046.fsa	322.875	194	1288
B, 298	GM944_C11_104R5_046.fsa	324.006	5	9
B, 299	GM944_C11_104R5_046.fsa	324.962	925	6332
B, 300	GM944_C11_104R5_046.fsa	326.959	3249	23128
B, 301	GM944_C11_104R5_046.fsa	328.087	369	2005
B, 302	GM944_C11_104R5_046.fsa	329.127	1550	10533
B, 303	GM944_C11_104R5_046.fsa	330.945	3199	23574
B, 304	GM944_C11_104R5_046.fsa	331.81	3	5
B, 305	GM944_C11_104R5_046.fsa	332.934	409	2585
B, 306	GM944_C11_104R5_046.fsa	333.884	18	65
B, 307	GM944_C11_104R5_046.fsa	334.919	320	2099
B, 308	GM944_C11_104R5_046.fsa	336.041	14	40
B, 309	GM944_C11_104R5_046.fsa	336.902	114	587
B, 310	GM944_C11_104R5_046.fsa	337.936	136	731
B, 311	GM944_C11_104R5_046.fsa	338.968	738	5187
B, 312	GM944_C11_104R5_046.fsa	339.914	216	1300
B, 313	GM944_C11_104R5_046.fsa	340.953	124	568
B, 314	GM944_C11_104R5_046.fsa	341.82	1127	8403
B, 315	GM944_C11_104R5_046.fsa	342.773	79	404
B, 316	GM944_C11_104R5_046.fsa	343.813	893	6252
B, 317	GM944_C11_104R5_046.fsa	344.593	14	39
B, 318	GM944_C11_104R5_046.fsa	345.719	1678	12758
B, 319	GM944_C11_104R5_046.fsa	346.758	886	6548
B, 320	GM944_C11_104R5_046.fsa	347.884	114	610
B, 321	GM944_C11_104R5_046.fsa	349.01	933	6613
B, 322	GM944_C11_104R5_046.fsa	350.914	1632	12865
B, 323	GM944_C11_104R5_046.fsa	352.819	1064	7861
B, 324	GM944_C11_104R5_046.fsa	354.031	14	47
B, 325	GM944_C11_104R5_046.fsa	354.809	12	29
B, 326	GM944_C11_104R5_046.fsa	355.934	1150	8651
B, 327	GM944_C11_104R5_046.fsa	357.838	1425	11997
B, 328	GM944_C11_104R5_046.fsa	358.962	1445	11587
B, 329	GM944_C11_104R5_046.fsa	360	34	85
B, 330	GM944_C11_104R5_046.fsa	360.947	111	647
B, 331	GM944_C11_104R5_046.fsa	362.153	54	213
B, 332	GM944_C11_104R5_046.fsa	363.273	104	698
B, 333	GM944_C11_104R5_046.fsa	364.134	391	2853
B, 334	GM944_C11_104R5_046.fsa	365.944	803	6834
B, 335	GM944_C11_104R5_046.fsa	367.064	399	2885
B, 336	GM944_C11_104R5_046.fsa	368.271	40	157
B, 337	GM944_C11_104R5_046.fsa	369.219	204	1287
B, 338	GM944_C11_104R5_046.fsa	370.339	74	305
B, 339	GM944_C11_104R5_046.fsa	371.46	35	101
B, 340	GM944_C11_104R5_046.fsa	372.322	884	6293
B, 341	GM944_C11_104R5_046.fsa	373.357	47	137
B, 342	GM944_C11_104R5_046.fsa	374.22	524	3814
B, 343	GM944_C11_104R5_046.fsa	375.168	271	1789
B, 344	GM944_C11_104R5_046.fsa	376.376	475	3126
B, 345	GM944_C11_104R5_046.fsa	378.102	1881	15560
B, 346	GM944_C11_104R5_046.fsa	380.087	606	4899
B, 347	GM944_C11_104R5_046.fsa	381.132	63	338
B, 348	GM944_C11_104R5_046.fsa	382.09	73	435
B, 349	GM944_C11_104R5_046.fsa	383.047	297	2504
B, 350	GM944_C11_104R5_046.fsa	384.005	340	2742
B, 351	GM944_C11_104R5_046.fsa	385.136	84	335
B, 352	GM944_C11_104R5_046.fsa	386.354	344	2297
B, 353	GM944_C11_104R5_046.fsa	387.311	127	774
B, 354	GM944_C11_104R5_046.fsa	388.268	95	537
B, 355	GM944_C11_104R5_046.fsa	389.399	342	2698
B, 356	GM944_C11_104R5_046.fsa	390.268	212	1520
B, 357	GM944_C11_104R5_046.fsa	392.181	2427	22575
B, 358	GM944_C11_104R5_046.fsa	393.224	3163	30100
B, 359	GM944_C11_104R5_046.fsa	395.049	129	780
B, 360	GM944_C11_104R5_046.fsa	396.178	17	39
B, 361	GM944_C11_104R5_046.fsa	397.221	170	1070
B, 362	GM944_C11_104R5_046.fsa	398.176	1077	10864
B, 363	GM944_C11_104R5_046.fsa	400.255	23	69
B, 364	GM944_C11_104R5_046.fsa	401.189	242	1529
B, 365	GM944_C11_104R5_046.fsa	402.125	158	955
B, 366	GM944_C11_104R5_046.fsa	404.002	1025	8909
B, 367	GM944_C11_104R5_046.fsa	405.028	1080	9958
B, 368	GM944_C11_104R5_046.fsa	405.971	396	2900
B, 369	GM944_C11_104R5_046.fsa	407	59	153
B, 370	GM944_C11_104R5_046.fsa	408.118	416	3141
B, 371	GM944_C11_104R5_046.fsa	409.065	476	3548
B, 372	GM944_C11_104R5_046.fsa	410.014	2	3
B, 373	GM944_C11_104R5_046.fsa	411.224	1930	16090
B, 374	GM944_C11_104R5_046.fsa	414	3581	69718
B, 375	GM944_C11_104R5_046.fsa	416.95	862	5712
B, 376	GM944_C11_104R5_046.fsa	417.846	7	18
B, 377	GM944_C11_104R5_046.fsa	419.102	583	4888
B, 378	GM944_C11_104R5_046.fsa	420.088	1843	18428
B, 379	GM944_C11_104R5_046.fsa	420.966	1748	15657
B, 380	GM944_C11_104R5_046.fsa	422.895	119	484
B, 381	GM944_C11_104R5_046.fsa	424.034	90	292
B, 382	GM944_C11_104R5_046.fsa	424.998	75	283
B, 383	GM944_C11_104R5_046.fsa	426.048	156	676
B, 384	GM944_C11_104R5_046.fsa	429.109	31271	791321
B, 385	GM944_C11_104R5_046.fsa	433.298	6	6
B, 386	GM944_C11_104R5_046.fsa	434.606	11	25
B, 387	GM944_C11_104R5_046.fsa	435.39	13	36
B, 388	GM944_C11_104R5_046.fsa	435.912	5	15
B, 389	GM944_C11_104R5_046.fsa	436.26	4	14
B, 390	GM944_C11_104R5_046.fsa	436.87	7	17
B, 391	GM944_C11_104R5_046.fsa	437.566	10	19
B, 392	GM944_C11_104R5_046.fsa	439.131	39	237
B, 393	GM944_C11_104R5_046.fsa	439.739	42	254
G, 1	GM944_C11_104R5_046.fsa	429.459	8408	90107
G, 2	GM944_C11_104R5_046.fsa	431.118	6950	83993
Y, 1	GM944_C11_104R5_046.fsa	430.157	5332	37924
Y, 2	GM944_C11_104R5_046.fsa	431.205	9992	52774
R, 1	GM944_C11_104R5_046.fsa	429.459	22753	188382
R, 2	GM944_C11_104R5_046.fsa	430.594	12885	106499
O, 1	GM944_C11_104R5_046.fsa	20	6670	67924
O, 2	GM944_C11_104R5_046.fsa	40	6030	43541
O, 3	GM944_C11_104R5_046.fsa	60	11527	62124
O, 4	GM944_C11_104R5_046.fsa	80	7373	41030
O, 5	GM944_C11_104R5_046.fsa	100	11471	60168
O, 6	GM944_C11_104R5_046.fsa	114	13284	68174
O, 7	GM944_C11_104R5_046.fsa	120	10330	54551
O, 8	GM944_C11_104R5_046.fsa	140	8696	44253
O, 9	GM944_C11_104R5_046.fsa	160	9716	51003
O, 10	GM944_C11_104R5_046.fsa	180	12371	63140
O, 11	GM944_C11_104R5_046.fsa	200	9950	52640
O, 12	GM944_C11_104R5_046.fsa	214	10030	54342
O, 13	GM944_C11_104R5_046.fsa	220	8057	45353
O, 14	GM944_C11_104R5_046.fsa	240	11584	69414
O, 15	GM944_C11_104R5_046.fsa	250	5306	33373
O, 16	GM944_C11_104R5_046.fsa	260	8434	53632
O, 17	GM944_C11_104R5_046.fsa	280	9164	61965
O, 18	GM944_C11_104R5_046.fsa	300	9100	64820
O, 19	GM944_C11_104R5_046.fsa	314	5854	43592
O, 20	GM944_C11_104R5_046.fsa	320	6516	50284
O, 21	GM944_C11_104R5_046.fsa	340	8001	65015
O, 22	GM944_C11_104R5_046.fsa	360	6653	56120
O, 23	GM944_C11_104R5_046.fsa	380	4817	42205
O, 24	GM944_C11_104R5_046.fsa	400	6611	60062
O, 25	GM944_C11_104R5_046.fsa	414	6211	57377
O, 26	GM944_C11_104R5_046.fsa	420	5902	54451
O, 27	GM944_C11_104R5_046.fsa	429.459	2475	15880
O, 28	GM944_C11_104R5_046.fsa	440	6641	68103
O, 29	GM944_C11_104R5_046.fsa	460	7370	75406
O, 30	GM944_C11_104R5_046.fsa	480	7159	73135
O, 31	GM944_C11_104R5_046.fsa	500	3190	33409
O, 32	GM944_C11_104R5_046.fsa	514	3428	36669
O, 33	GM944_C11_104R5_046.fsa	520	7577	82067
O, 34	GM944_C11_104R5_046.fsa	540	6192	68819
O, 35	GM944_C11_104R5_046.fsa	560	3959	44960
O, 36	GM944_C11_104R5_046.fsa	580	6061	68751
O, 37	GM944_C11_104R5_046.fsa	600	3981	44902

## Sheet: 105R1
Dye/Sample Peak	Sample File Name	Size	Height	Area in Point
B, 1	GM944_C12_105R1_046.fsa	2.5532	121	756
B, 2	GM944_C12_105R1_046.fsa	4.3972	30	205
B, 3	GM944_C12_105R1_046.fsa	5.8156	28	151
B, 4	GM944_C12_105R1_046.fsa	7.234	10	27
B, 5	GM944_C12_105R1_046.fsa	8.0851	7	23
B, 6	GM944_C12_105R1_046.fsa	8.9362	5	8
B, 7	GM944_C12_105R1_046.fsa	10.0709	12	49
B, 8	GM944_C12_105R1_046.fsa	10.6383	5	15
B, 9	GM944_C12_105R1_046.fsa	12.0567	93	334
B, 10	GM944_C12_105R1_046.fsa	13.4752	122	688
B, 11	GM944_C12_105R1_046.fsa	14.7518	73	382
B, 12	GM944_C12_105R1_046.fsa	17.0213	27	127
B, 13	GM944_C12_105R1_046.fsa	18.5816	122	560
B, 14	GM944_C12_105R1_046.fsa	20.1616	813	4829
B, 15	GM944_C12_105R1_046.fsa	21.918	585	3625
B, 16	GM944_C12_105R1_046.fsa	23.016	534	3431
B, 17	GM944_C12_105R1_046.fsa	24.0992	112	854
B, 18	GM944_C12_105R1_046.fsa	26.818	244	1141
B, 19	GM944_C12_105R1_046.fsa	28.4341	251	1228
B, 20	GM944_C12_105R1_046.fsa	30.1593	136	686
B, 21	GM944_C12_105R1_046.fsa	31.5678	449	2343
B, 22	GM944_C12_105R1_046.fsa	32.8133	310	1573
B, 23	GM944_C12_105R1_046.fsa	34.8442	105	538
B, 24	GM944_C12_105R1_046.fsa	36.0365	289	1657
B, 25	GM944_C12_105R1_046.fsa	37.0803	197	1097
B, 26	GM944_C12_105R1_046.fsa	38.9978	189	955
B, 27	GM944_C12_105R1_046.fsa	40.5858	308	1557
B, 28	GM944_C12_105R1_046.fsa	41.5164	70	322
B, 29	GM944_C12_105R1_046.fsa	42.439	28	107
B, 30	GM944_C12_105R1_046.fsa	43.8084	208	1044
B, 31	GM944_C12_105R1_046.fsa	45.0485	833	5625
B, 32	GM944_C12_105R1_046.fsa	47.3772	465	3840
B, 33	GM944_C12_105R1_046.fsa	49.7643	274	2496
B, 34	GM944_C12_105R1_046.fsa	50.8322	447	2203
B, 35	GM944_C12_105R1_046.fsa	51.5736	865	3532
B, 36	GM944_C12_105R1_046.fsa	53.457	2891	16304
B, 37	GM944_C12_105R1_046.fsa	54.5922	320	1429
B, 38	GM944_C12_105R1_046.fsa	55.9187	859	3859
B, 39	GM944_C12_105R1_046.fsa	57.129	1349	6319
B, 40	GM944_C12_105R1_046.fsa	57.9286	546	2461
B, 41	GM944_C12_105R1_046.fsa	59.0185	1895	8654
B, 42	GM944_C12_105R1_046.fsa	60.6165	2679	12733
B, 43	GM944_C12_105R1_046.fsa	61.9487	1689	7654
B, 44	GM944_C12_105R1_046.fsa	63.4797	174	897
B, 45	GM944_C12_105R1_046.fsa	64.4968	3640	18218
B, 46	GM944_C12_105R1_046.fsa	65.8147	1055	5017
B, 47	GM944_C12_105R1_046.fsa	67.2286	989	4670
B, 48	GM944_C12_105R1_046.fsa	68.5366	374	1623
B, 49	GM944_C12_105R1_046.fsa	69.5395	534	2433
B, 50	GM944_C12_105R1_046.fsa	70.5395	343	1794
B, 51	GM944_C12_105R1_046.fsa	71.2379	425	1924
B, 52	GM944_C12_105R1_046.fsa	72.7299	873	4677
B, 53	GM944_C12_105R1_046.fsa	73.3249	313	1366
B, 54	GM944_C12_105R1_046.fsa	74.512	1929	9413
B, 55	GM944_C12_105R1_046.fsa	75.3013	333	1562
B, 56	GM944_C12_105R1_046.fsa	76.3836	791	3583
B, 57	GM944_C12_105R1_046.fsa	77.4626	98	331
B, 58	GM944_C12_105R1_046.fsa	78.5383	244	1091
B, 59	GM944_C12_105R1_046.fsa	79.5135	556	2516
B, 60	GM944_C12_105R1_046.fsa	80.8733	359	1830
B, 61	GM944_C12_105R1_046.fsa	81.4549	414	2207
B, 62	GM944_C12_105R1_046.fsa	82.4231	509	2357
B, 63	GM944_C12_105R1_046.fsa	83.4866	108	398
B, 64	GM944_C12_105R1_046.fsa	84.452	274	1167
B, 65	GM944_C12_105R1_046.fsa	85.5124	619	2798
B, 66	GM944_C12_105R1_046.fsa	86.7634	328	1476
B, 67	GM944_C12_105R1_046.fsa	87.3401	208	925
B, 68	GM944_C12_105R1_046.fsa	88.3001	1388	6000
B, 69	GM944_C12_105R1_046.fsa	89.4503	423	1840
B, 70	GM944_C12_105R1_046.fsa	90.3118	2313	11018
B, 71	GM944_C12_105R1_046.fsa	91.1721	1210	5815
B, 72	GM944_C12_105R1_046.fsa	92.2222	1266	5612
B, 73	GM944_C12_105R1_046.fsa	93.0802	69	249
B, 74	GM944_C12_105R1_046.fsa	94.3176	2256	10513
B, 75	GM944_C12_105R1_046.fsa	95.1729	115	490
B, 76	GM944_C12_105R1_046.fsa	96.3118	298	1331
B, 77	GM944_C12_105R1_046.fsa	97.2593	111	482
B, 78	GM944_C12_105R1_046.fsa	98.4893	303	1368
B, 79	GM944_C12_105R1_046.fsa	99.6226	948	4529
B, 80	GM944_C12_105R1_046.fsa	100.672	719	3362
B, 81	GM944_C12_105R1_046.fsa	102.014	216	952
B, 82	GM944_C12_105R1_046.fsa	103.352	777	3544
B, 83	GM944_C12_105R1_046.fsa	104.305	757	3533
B, 84	GM944_C12_105R1_046.fsa	105.541	198	797
B, 85	GM944_C12_105R1_046.fsa	106.489	240	1006
B, 86	GM944_C12_105R1_046.fsa	107.529	96	313
B, 87	GM944_C12_105R1_046.fsa	108.473	564	2342
B, 88	GM944_C12_105R1_046.fsa	109.415	228	892
B, 89	GM944_C12_105R1_046.fsa	110.167	449	1850
B, 90	GM944_C12_105R1_046.fsa	111.199	1162	5320
B, 91	GM944_C12_105R1_046.fsa	112.041	314	1556
B, 92	GM944_C12_105R1_046.fsa	112.788	1651	7538
B, 93	GM944_C12_105R1_046.fsa	114.092	838	3750
B, 94	GM944_C12_105R1_046.fsa	115.006	253	1037
B, 95	GM944_C12_105R1_046.fsa	116.101	601	2557
B, 96	GM944_C12_105R1_046.fsa	117.193	444	1823
B, 97	GM944_C12_105R1_046.fsa	118.373	1202	5607
B, 98	GM944_C12_105R1_046.fsa	119.278	833	3839
B, 99	GM944_C12_105R1_046.fsa	120.448	233	941
B, 100	GM944_C12_105R1_046.fsa	121.614	2214	10341
B, 101	GM944_C12_105R1_046.fsa	122.6	720	3000
B, 102	GM944_C12_105R1_046.fsa	123.676	1288	5879
B, 103	GM944_C12_105R1_046.fsa	124.752	1738	7988
B, 104	GM944_C12_105R1_046.fsa	125.917	546	2528
B, 105	GM944_C12_105R1_046.fsa	126.635	3986	18612
B, 106	GM944_C12_105R1_046.fsa	127.711	1197	5684
B, 107	GM944_C12_105R1_046.fsa	128.428	268	1048
B, 108	GM944_C12_105R1_046.fsa	129.504	2537	11576
B, 109	GM944_C12_105R1_046.fsa	130.491	854	3711
B, 110	GM944_C12_105R1_046.fsa	131.298	343	1297
B, 111	GM944_C12_105R1_046.fsa	132.285	1472	6608
B, 112	GM944_C12_105R1_046.fsa	133.271	215	766
B, 113	GM944_C12_105R1_046.fsa	134.258	269	1217
B, 114	GM944_C12_105R1_046.fsa	135.065	266	1093
B, 115	GM944_C12_105R1_046.fsa	135.873	1075	4947
B, 116	GM944_C12_105R1_046.fsa	136.86	647	2963
B, 117	GM944_C12_105R1_046.fsa	138.116	347	1482
B, 118	GM944_C12_105R1_046.fsa	139.013	541	2454
B, 119	GM944_C12_105R1_046.fsa	140.092	938	4361
B, 120	GM944_C12_105R1_046.fsa	141.01	243	951
B, 121	GM944_C12_105R1_046.fsa	142.02	241	977
B, 122	GM944_C12_105R1_046.fsa	143.214	886	3805
B, 123	GM944_C12_105R1_046.fsa	144.316	766	3456
B, 124	GM944_C12_105R1_046.fsa	145.142	329	1351
B, 125	GM944_C12_105R1_046.fsa	146.06	870	3944
B, 126	GM944_C12_105R1_046.fsa	147.253	825	3631
B, 127	GM944_C12_105R1_046.fsa	148.079	2352	10952
B, 128	GM944_C12_105R1_046.fsa	149.088	471	2112
B, 129	GM944_C12_105R1_046.fsa	150.281	574	2992
B, 130	GM944_C12_105R1_046.fsa	151.473	2283	10990
B, 131	GM944_C12_105R1_046.fsa	152.574	660	2990
B, 132	GM944_C12_105R1_046.fsa	153.491	2470	11297
B, 133	GM944_C12_105R1_046.fsa	154.591	2958	13713
B, 134	GM944_C12_105R1_046.fsa	155.417	190	718
B, 135	GM944_C12_105R1_046.fsa	156.333	1836	8257
B, 136	GM944_C12_105R1_046.fsa	157.434	211	820
B, 137	GM944_C12_105R1_046.fsa	158.35	2076	9260
B, 138	GM944_C12_105R1_046.fsa	159.45	3122	14189
B, 139	GM944_C12_105R1_046.fsa	160.36	229	768
B, 140	GM944_C12_105R1_046.fsa	161.168	780	3432
B, 141	GM944_C12_105R1_046.fsa	162.066	805	3323
B, 142	GM944_C12_105R1_046.fsa	163.412	434	1942
B, 143	GM944_C12_105R1_046.fsa	164.488	217	961
B, 144	GM944_C12_105R1_046.fsa	165.653	239	935
B, 145	GM944_C12_105R1_046.fsa	166.637	2971	13623
B, 146	GM944_C12_105R1_046.fsa	167.711	290	1201
B, 147	GM944_C12_105R1_046.fsa	168.605	552	2367
B, 148	GM944_C12_105R1_046.fsa	169.588	330	1327
B, 149	GM944_C12_105R1_046.fsa	170.57	983	4377
B, 150	GM944_C12_105R1_046.fsa	171.73	406	1799
B, 151	GM944_C12_105R1_046.fsa	172.799	1025	4919
B, 152	GM944_C12_105R1_046.fsa	173.69	780	3782
B, 153	GM944_C12_105R1_046.fsa	174.848	262	1069
B, 154	GM944_C12_105R1_046.fsa	175.737	5733	27287
B, 155	GM944_C12_105R1_046.fsa	176.715	725	3117
B, 156	GM944_C12_105R1_046.fsa	177.87	2729	12898
B, 157	GM944_C12_105R1_046.fsa	178.58	334	1449
B, 158	GM944_C12_105R1_046.fsa	179.556	392	1576
B, 159	GM944_C12_105R1_046.fsa	180.629	606	2646
B, 160	GM944_C12_105R1_046.fsa	181.616	1380	6473
B, 161	GM944_C12_105R1_046.fsa	182.603	196	743
B, 162	GM944_C12_105R1_046.fsa	183.589	151	570
B, 163	GM944_C12_105R1_046.fsa	184.664	383	1635
B, 164	GM944_C12_105R1_046.fsa	185.738	665	2930
B, 165	GM944_C12_105R1_046.fsa	186.544	175	822
B, 166	GM944_C12_105R1_046.fsa	187.617	979	4502
B, 167	GM944_C12_105R1_046.fsa	188.69	326	1376
B, 168	GM944_C12_105R1_046.fsa	189.583	277	1089
B, 169	GM944_C12_105R1_046.fsa	190.655	711	3256
B, 170	GM944_C12_105R1_046.fsa	191.725	219	923
B, 171	GM944_C12_105R1_046.fsa	192.795	161	650
B, 172	GM944_C12_105R1_046.fsa	193.864	593	2792
B, 173	GM944_C12_105R1_046.fsa	194.933	267	1098
B, 174	GM944_C12_105R1_046.fsa	195.823	203	870
B, 175	GM944_C12_105R1_046.fsa	196.891	1108	5106
B, 176	GM944_C12_105R1_046.fsa	197.957	311	1419
B, 177	GM944_C12_105R1_046.fsa	198.757	2863	14459
B, 178	GM944_C12_105R1_046.fsa	199.911	2898	14536
B, 179	GM944_C12_105R1_046.fsa	200.872	417	1727
B, 180	GM944_C12_105R1_046.fsa	201.744	114	388
B, 181	GM944_C12_105R1_046.fsa	202.879	914	4933
B, 182	GM944_C12_105R1_046.fsa	203.839	236	1044
B, 183	GM944_C12_105R1_046.fsa	204.975	138	638
B, 184	GM944_C12_105R1_046.fsa	206.111	457	2053
B, 185	GM944_C12_105R1_046.fsa	207.074	281	1210
B, 186	GM944_C12_105R1_046.fsa	208.036	48	146
B, 187	GM944_C12_105R1_046.fsa	208.912	1137	5565
B, 188	GM944_C12_105R1_046.fsa	209.964	549	2472
B, 189	GM944_C12_105R1_046.fsa	211.103	652	3318
B, 190	GM944_C12_105R1_046.fsa	211.893	333	2015
B, 191	GM944_C12_105R1_046.fsa	213.122	485	2480
B, 192	GM944_C12_105R1_046.fsa	214	139	547
B, 193	GM944_C12_105R1_046.fsa	215.254	125	480
B, 194	GM944_C12_105R1_046.fsa	216.15	996	5021
B, 195	GM944_C12_105R1_046.fsa	217.225	1161	5790
B, 196	GM944_C12_105R1_046.fsa	218.209	1650	8439
B, 197	GM944_C12_105R1_046.fsa	219.373	356	1683
B, 198	GM944_C12_105R1_046.fsa	220.174	835	4055
B, 199	GM944_C12_105R1_046.fsa	221.306	1096	5312
B, 200	GM944_C12_105R1_046.fsa	222.35	282	1246
B, 201	GM944_C12_105R1_046.fsa	223.306	265	1257
B, 202	GM944_C12_105R1_046.fsa	224.349	416	1888
B, 203	GM944_C12_105R1_046.fsa	225.391	2082	10974
B, 204	GM944_C12_105R1_046.fsa	226.345	511	2399
B, 205	GM944_C12_105R1_046.fsa	227.473	1062	5179
B, 206	GM944_C12_105R1_046.fsa	228.513	362	1506
B, 207	GM944_C12_105R1_046.fsa	229.466	750	3600
B, 208	GM944_C12_105R1_046.fsa	230.505	137	616
B, 209	GM944_C12_105R1_046.fsa	231.456	290	1442
B, 210	GM944_C12_105R1_046.fsa	232.408	91	350
B, 211	GM944_C12_105R1_046.fsa	233.358	286	1356
B, 212	GM944_C12_105R1_046.fsa	234.395	150	692
B, 213	GM944_C12_105R1_046.fsa	235.172	284	1493
B, 214	GM944_C12_105R1_046.fsa	236.208	576	2904
B, 215	GM944_C12_105R1_046.fsa	237.243	520	2613
B, 216	GM944_C12_105R1_046.fsa	238.277	376	1934
B, 217	GM944_C12_105R1_046.fsa	239.225	447	2419
B, 218	GM944_C12_105R1_046.fsa	240.445	506	2640
B, 219	GM944_C12_105R1_046.fsa	241.422	146	689
B, 220	GM944_C12_105R1_046.fsa	242.487	227	1200
B, 221	GM944_C12_105R1_046.fsa	243.551	334	1732
B, 222	GM944_C12_105R1_046.fsa	244.526	442	2363
B, 223	GM944_C12_105R1_046.fsa	245.499	169	872
B, 224	GM944_C12_105R1_046.fsa	246.295	368	2043
B, 225	GM944_C12_105R1_046.fsa	247.355	242	1204
B, 226	GM944_C12_105R1_046.fsa	248.414	190	920
B, 227	GM944_C12_105R1_046.fsa	249.56	180	898
B, 228	GM944_C12_105R1_046.fsa	250.516	187	898
B, 229	GM944_C12_105R1_046.fsa	251.548	137	677
B, 230	GM944_C12_105R1_046.fsa	252.664	327	1687
B, 231	GM944_C12_105R1_046.fsa	253.607	451	2492
B, 232	GM944_C12_105R1_046.fsa	254.548	295	1554
B, 233	GM944_C12_105R1_046.fsa	255.744	157	710
B, 234	GM944_C12_105R1_046.fsa	256.768	436	2346
B, 235	GM944_C12_105R1_046.fsa	257.79	1077	6354
B, 236	GM944_C12_105R1_046.fsa	258.726	334	1903
B, 237	GM944_C12_105R1_046.fsa	259.576	332	1789
B, 238	GM944_C12_105R1_046.fsa	260.603	51	212
B, 239	GM944_C12_105R1_046.fsa	261.465	553	2982
B, 240	GM944_C12_105R1_046.fsa	262.498	107	480
B, 241	GM944_C12_105R1_046.fsa	263.446	223	1066
B, 242	GM944_C12_105R1_046.fsa	264.48	399	2097
B, 243	GM944_C12_105R1_046.fsa	265.428	198	961
B, 244	GM944_C12_105R1_046.fsa	266.462	534	2912
B, 245	GM944_C12_105R1_046.fsa	267.669	110	581
B, 246	GM944_C12_105R1_046.fsa	268.617	310	1727
B, 247	GM944_C12_105R1_046.fsa	269.565	86	378
B, 248	GM944_C12_105R1_046.fsa	270.514	117	495
B, 249	GM944_C12_105R1_046.fsa	271.548	64	282
B, 250	GM944_C12_105R1_046.fsa	272.324	242	1269
B, 251	GM944_C12_105R1_046.fsa	273.359	826	4959
B, 252	GM944_C12_105R1_046.fsa	274.566	182	920
B, 253	GM944_C12_105R1_046.fsa	275.428	439	2569
B, 254	GM944_C12_105R1_046.fsa	276.463	328	1882
B, 255	GM944_C12_105R1_046.fsa	277.412	94	386
B, 256	GM944_C12_105R1_046.fsa	278.447	61	284
B, 257	GM944_C12_105R1_046.fsa	279.396	79	332
B, 258	GM944_C12_105R1_046.fsa	280.428	171	964
B, 259	GM944_C12_105R1_046.fsa	281.456	341	2015
B, 260	GM944_C12_105R1_046.fsa	282.484	94	472
B, 261	GM944_C12_105R1_046.fsa	283.512	100	412
B, 262	GM944_C12_105R1_046.fsa	284.624	82	357
B, 263	GM944_C12_105R1_046.fsa	285.651	343	2015
B, 264	GM944_C12_105R1_046.fsa	286.592	751	4785
B, 265	GM944_C12_105R1_046.fsa	287.704	80	417
B, 266	GM944_C12_105R1_046.fsa	288.559	58	226
B, 267	GM944_C12_105R1_046.fsa	289.585	936	5792
B, 268	GM944_C12_105R1_046.fsa	290.611	1093	7400
B, 269	GM944_C12_105R1_046.fsa	291.551	673	4396
B, 270	GM944_C12_105R1_046.fsa	292.661	140	640
B, 271	GM944_C12_105R1_046.fsa	293.601	846	5199
B, 272	GM944_C12_105R1_046.fsa	294.796	115	587
B, 273	GM944_C12_105R1_046.fsa	295.735	199	1081
B, 274	GM944_C12_105R1_046.fsa	296.844	123	540
B, 275	GM944_C12_105R1_046.fsa	297.868	925	5627
B, 276	GM944_C12_105R1_046.fsa	298.806	1178	7473
B, 277	GM944_C12_105R1_046.fsa	299.659	23	79
B, 278	GM944_C12_105R1_046.fsa	300.424	1030	6288
B, 279	GM944_C12_105R1_046.fsa	301.528	625	3470
B, 280	GM944_C12_105R1_046.fsa	302.463	169	754
B, 281	GM944_C12_105R1_046.fsa	303.569	52	240
B, 282	GM944_C12_105R1_046.fsa	304.676	145	867
B, 283	GM944_C12_105R1_046.fsa	305.613	91	509
B, 284	GM944_C12_105R1_046.fsa	306.551	302	1864
B, 285	GM944_C12_105R1_046.fsa	307.661	50	166
B, 286	GM944_C12_105R1_046.fsa	308.516	134	700
B, 287	GM944_C12_105R1_046.fsa	309.542	354	1979
B, 288	GM944_C12_105R1_046.fsa	310.569	519	2944
B, 289	GM944_C12_105R1_046.fsa	311.683	291	1630
B, 290	GM944_C12_105R1_046.fsa	312.798	530	3557
B, 291	GM944_C12_105R1_046.fsa	314.434	277	1625
B, 292	GM944_C12_105R1_046.fsa	315.477	55	202
B, 293	GM944_C12_105R1_046.fsa	316.52	190	1105
B, 294	GM944_C12_105R1_046.fsa	317.476	88	437
B, 295	GM944_C12_105R1_046.fsa	318.52	208	1229
B, 296	GM944_C12_105R1_046.fsa	319.565	96	550
B, 297	GM944_C12_105R1_046.fsa	320.604	195	1251
B, 298	GM944_C12_105R1_046.fsa	321.725	1075	7680
B, 299	GM944_C12_105R1_046.fsa	322.845	251	1542
B, 300	GM944_C12_105R1_046.fsa	323.964	180	1043
B, 301	GM944_C12_105R1_046.fsa	324.997	464	3069
B, 302	GM944_C12_105R1_046.fsa	326.976	1541	10703
B, 303	GM944_C12_105R1_046.fsa	328.093	204	949
B, 304	GM944_C12_105R1_046.fsa	329.123	752	4963
B, 305	GM944_C12_105R1_046.fsa	330.926	1412	9509
B, 306	GM944_C12_105R1_046.fsa	332.041	12	18
B, 307	GM944_C12_105R1_046.fsa	332.898	197	1156
B, 308	GM944_C12_105R1_046.fsa	333.841	20	84
B, 309	GM944_C12_105R1_046.fsa	334.869	213	1338
B, 310	GM944_C12_105R1_046.fsa	335.81	26	124
B, 311	GM944_C12_105R1_046.fsa	336.923	61	287
B, 312	GM944_C12_105R1_046.fsa	337.864	105	470
B, 313	GM944_C12_105R1_046.fsa	338.975	369	2261
B, 314	GM944_C12_105R1_046.fsa	339.915	132	803
B, 315	GM944_C12_105R1_046.fsa	340.859	83	384
B, 316	GM944_C12_105R1_046.fsa	341.89	531	3604
B, 317	GM944_C12_105R1_046.fsa	342.835	107	496
B, 318	GM944_C12_105R1_046.fsa	343.78	594	3928
B, 319	GM944_C12_105R1_046.fsa	344.725	24	101
B, 320	GM944_C12_105R1_046.fsa	345.755	1056	7530
B, 321	GM944_C12_105R1_046.fsa	346.872	559	4044
B, 322	GM944_C12_105R1_046.fsa	347.988	157	859
B, 323	GM944_C12_105R1_046.fsa	348.932	717	4720
B, 324	GM944_C12_105R1_046.fsa	349.877	21	45
B, 325	GM944_C12_105R1_046.fsa	350.907	1146	8117
B, 326	GM944_C12_105R1_046.fsa	351.937	4	6
B, 327	GM944_C12_105R1_046.fsa	352.795	746	5154
B, 328	GM944_C12_105R1_046.fsa	353.91	46	204
B, 329	GM944_C12_105R1_046.fsa	354.854	55	222
B, 330	GM944_C12_105R1_046.fsa	355.969	777	5370
B, 331	GM944_C12_105R1_046.fsa	356.998	105	581
B, 332	GM944_C12_105R1_046.fsa	357.856	978	7544
B, 333	GM944_C12_105R1_046.fsa	358.971	963	7240
B, 334	GM944_C12_105R1_046.fsa	360.085	43	182
B, 335	GM944_C12_105R1_046.fsa	361.025	117	617
B, 336	GM944_C12_105R1_046.fsa	362.22	50	176
B, 337	GM944_C12_105R1_046.fsa	363.245	109	622
B, 338	GM944_C12_105R1_046.fsa	364.099	183	1100
B, 339	GM944_C12_105R1_046.fsa	365.978	551	4355
B, 340	GM944_C12_105R1_046.fsa	367.175	276	1792
B, 341	GM944_C12_105R1_046.fsa	368.2	71	373
B, 342	GM944_C12_105R1_046.fsa	369.311	457	3275
B, 343	GM944_C12_105R1_046.fsa	370.507	62	257
B, 344	GM944_C12_105R1_046.fsa	371.448	21	68
B, 345	GM944_C12_105R1_046.fsa	372.388	593	3908
B, 346	GM944_C12_105R1_046.fsa	373.5	37	152
B, 347	GM944_C12_105R1_046.fsa	374.269	361	2433
B, 348	GM944_C12_105R1_046.fsa	375.21	214	1337
B, 349	GM944_C12_105R1_046.fsa	376.322	350	2353
B, 350	GM944_C12_105R1_046.fsa	377.177	82	495
B, 351	GM944_C12_105R1_046.fsa	378.203	1194	9247
B, 352	GM944_C12_105R1_046.fsa	379.23	12	45
B, 353	GM944_C12_105R1_046.fsa	380.173	413	3163
B, 354	GM944_C12_105R1_046.fsa	381.208	53	317
B, 355	GM944_C12_105R1_046.fsa	382.07	38	149
B, 356	GM944_C12_105R1_046.fsa	383.105	494	3931
B, 357	GM944_C12_105R1_046.fsa	384.054	226	1467
B, 358	GM944_C12_105R1_046.fsa	385.089	95	477
B, 359	GM944_C12_105R1_046.fsa	386.296	282	1603
B, 360	GM944_C12_105R1_046.fsa	387.417	203	1381
B, 361	GM944_C12_105R1_046.fsa	388.279	136	700
B, 362	GM944_C12_105R1_046.fsa	389.314	314	2207
B, 363	GM944_C12_105R1_046.fsa	390.262	152	983
B, 364	GM944_C12_105R1_046.fsa	392.245	1576	14618
B, 365	GM944_C12_105R1_046.fsa	393.193	1956	17264
B, 366	GM944_C12_105R1_046.fsa	395.089	104	567
B, 367	GM944_C12_105R1_046.fsa	396.123	17	44
B, 368	GM944_C12_105R1_046.fsa	397.243	124	747
B, 369	GM944_C12_105R1_046.fsa	398.277	678	6122
B, 370	GM944_C12_105R1_046.fsa	399.052	156	873
B, 371	GM944_C12_105R1_046.fsa	400.338	89	421
B, 372	GM944_C12_105R1_046.fsa	401.185	52	214
B, 373	GM944_C12_105R1_046.fsa	402.287	75	405
B, 374	GM944_C12_105R1_046.fsa	403.985	480	3106
B, 375	GM944_C12_105R1_046.fsa	405.091	504	3435
B, 376	GM944_C12_105R1_046.fsa	406.113	86	293
B, 377	GM944_C12_105R1_046.fsa	407.137	508	3082
B, 378	GM944_C12_105R1_046.fsa	408.162	770	5805
B, 379	GM944_C12_105R1_046.fsa	409.189	938	6906
B, 380	GM944_C12_105R1_046.fsa	410.303	125	424
B, 381	GM944_C12_105R1_046.fsa	411.333	791	3735
B, 382	GM944_C12_105R1_046.fsa	413.225	1903	22085
B, 383	GM944_C12_105R1_046.fsa	414.088	1522	14641
B, 384	GM944_C12_105R1_046.fsa	415.233	453	3053
B, 385	GM944_C12_105R1_046.fsa	416.115	169	608
B, 386	GM944_C12_105R1_046.fsa	416.908	629	2747
B, 387	GM944_C12_105R1_046.fsa	418.144	310	1452
B, 388	GM944_C12_105R1_046.fsa	419.116	531	2705
B, 389	GM944_C12_105R1_046.fsa	420.173	481	1802
B, 390	GM944_C12_105R1_046.fsa	421.037	666	3177
B, 391	GM944_C12_105R1_046.fsa	421.987	403	1559
B, 392	GM944_C12_105R1_046.fsa	422.851	2022	12026
B, 393	GM944_C12_105R1_046.fsa	423.887	2478	14895
B, 394	GM944_C12_105R1_046.fsa	425.009	1865	10192
B, 395	GM944_C12_105R1_046.fsa	426.045	63	154
B, 396	GM944_C12_105R1_046.fsa	426.908	4416	20681
B, 397	GM944_C12_105R1_046.fsa	427.511	20577	123194
B, 398	GM944_C12_105R1_046.fsa	429.408	20577	134354
B, 399	GM944_C12_105R1_046.fsa	430.788	642	1787
B, 400	GM944_C12_105R1_046.fsa	432.597	3	3
B, 401	GM944_C12_105R1_046.fsa	433.286	4	6
B, 402	GM944_C12_105R1_046.fsa	433.717	4	12
B, 403	GM944_C12_105R1_046.fsa	434.32	9	24
B, 404	GM944_C12_105R1_046.fsa	435.525	11	44
B, 405	GM944_C12_105R1_046.fsa	436.042	11	48
B, 406	GM944_C12_105R1_046.fsa	437.161	15	29
B, 407	GM944_C12_105R1_046.fsa	437.677	13	36
B, 408	GM944_C12_105R1_046.fsa	438.021	13	27
B, 409	GM944_C12_105R1_046.fsa	438.538	14	27
B, 410	GM944_C12_105R1_046.fsa	439.312	17	113
B, 411	GM944_C12_105R1_046.fsa	440	12	21
G, 1	GM944_C12_105R1_046.fsa	428.805	6199	48421
Y, 1	GM944_C12_105R1_046.fsa	427.684	11920	104345
Y, 2	GM944_C12_105R1_046.fsa	428.891	11752	59496
Y, 3	GM944_C12_105R1_046.fsa	429.753	10868	68076
R, 1	GM944_C12_105R1_046.fsa	428.546	9043	49497
R, 2	GM944_C12_105R1_046.fsa	429.15	4281	20205
O, 1	GM944_C12_105R1_046.fsa	20	4887	51366
O, 2	GM944_C12_105R1_046.fsa	40	4540	32795
O, 3	GM944_C12_105R1_046.fsa	60	8553	47570
O, 4	GM944_C12_105R1_046.fsa	80	5538	30847
O, 5	GM944_C12_105R1_046.fsa	100	8797	45491
O, 6	GM944_C12_105R1_046.fsa	114	10139	51852
O, 7	GM944_C12_105R1_046.fsa	120	7968	41456
O, 8	GM944_C12_105R1_046.fsa	140	6752	33391
O, 9	GM944_C12_105R1_046.fsa	160	7224	38627
O, 10	GM944_C12_105R1_046.fsa	180	9386	47875
O, 11	GM944_C12_105R1_046.fsa	200	7454	40064
O, 12	GM944_C12_105R1_046.fsa	214	7567	41708
O, 13	GM944_C12_105R1_046.fsa	220	6029	34481
O, 14	GM944_C12_105R1_046.fsa	240	9081	52879
O, 15	GM944_C12_105R1_046.fsa	250	4203	25882
O, 16	GM944_C12_105R1_046.fsa	260	6621	41218
O, 17	GM944_C12_105R1_046.fsa	280	7047	46558
O, 18	GM944_C12_105R1_046.fsa	300	7251	49949
O, 19	GM944_C12_105R1_046.fsa	314	4616	33050
O, 20	GM944_C12_105R1_046.fsa	320	5069	37541
O, 21	GM944_C12_105R1_046.fsa	340	6437	49762
O, 22	GM944_C12_105R1_046.fsa	360	5278	42775
O, 23	GM944_C12_105R1_046.fsa	380	3780	31344
O, 24	GM944_C12_105R1_046.fsa	400	5237	45406
O, 25	GM944_C12_105R1_046.fsa	414	4929	43652
O, 26	GM944_C12_105R1_046.fsa	420	4708	41500
O, 27	GM944_C12_105R1_046.fsa	440	5267	51373
O, 28	GM944_C12_105R1_046.fsa	460	5795	56995
O, 29	GM944_C12_105R1_046.fsa	480	5610	55726
O, 30	GM944_C12_105R1_046.fsa	500	2451	25975
O, 31	GM944_C12_105R1_046.fsa	514	2661	27733
O, 32	GM944_C12_105R1_046.fsa	520	5892	62027
O, 33	GM944_C12_105R1_046.fsa	540	4774	51386
O, 34	GM944_C12_105R1_046.fsa	560	3102	33804
O, 35	GM944_C12_105R1_046.fsa	580	4727	52090
O, 36	GM944_C12_105R1_046.fsa	600	3045	33462

## Sheet: 105R2
Dye/Sample Peak	Sample File Name	Size	Height	Area in Point
B, 1	GM944_D01_105R2_005.fsa	2.4818	19	95
B, 2	GM944_D01_105R2_005.fsa	4.5256	23	77
B, 3	GM944_D01_105R2_005.fsa	5.4015	4	14
B, 4	GM944_D01_105R2_005.fsa	6.2774	3	7
B, 5	GM944_D01_105R2_005.fsa	7.2993	5	18
B, 6	GM944_D01_105R2_005.fsa	8.7591	11	19
B, 7	GM944_D01_105R2_005.fsa	9.4891	7	8
B, 8	GM944_D01_105R2_005.fsa	10.073	3	4
B, 9	GM944_D01_105R2_005.fsa	11.6788	9	32
B, 10	GM944_D01_105R2_005.fsa	12.2628	9	33
B, 11	GM944_D01_105R2_005.fsa	14.0146	172	539
B, 12	GM944_D01_105R2_005.fsa	14.7445	41	205
B, 13	GM944_D01_105R2_005.fsa	15.4745	46	238
B, 14	GM944_D01_105R2_005.fsa	17.2263	29	126
B, 15	GM944_D01_105R2_005.fsa	18.6861	95	527
B, 16	GM944_D01_105R2_005.fsa	20.334	721	4437
B, 17	GM944_D01_105R2_005.fsa	21.9829	513	3579
B, 18	GM944_D01_105R2_005.fsa	22.9556	468	2748
B, 19	GM944_D01_105R2_005.fsa	24.0751	103	738
B, 20	GM944_D01_105R2_005.fsa	26.7272	221	1091
B, 21	GM944_D01_105R2_005.fsa	28.2445	216	1131
B, 22	GM944_D01_105R2_005.fsa	30.0253	122	610
B, 23	GM944_D01_105R2_005.fsa	31.3331	410	2280
B, 24	GM944_D01_105R2_005.fsa	32.7591	271	1371
B, 25	GM944_D01_105R2_005.fsa	34.8464	90	464
B, 26	GM944_D01_105R2_005.fsa	35.935	246	1354
B, 27	GM944_D01_105R2_005.fsa	37.007	180	943
B, 28	GM944_D01_105R2_005.fsa	38.8442	168	800
B, 29	GM944_D01_105R2_005.fsa	40.4789	280	1470
B, 30	GM944_D01_105R2_005.fsa	41.3116	86	393
B, 31	GM944_D01_105R2_005.fsa	42.2551	51	184
B, 32	GM944_D01_105R2_005.fsa	43.6542	231	1255
B, 33	GM944_D01_105R2_005.fsa	44.8056	733	5588
B, 34	GM944_D01_105R2_005.fsa	47.2941	366	3913
B, 35	GM944_D01_105R2_005.fsa	48.8469	9	12
B, 36	GM944_D01_105R2_005.fsa	50.0507	16	57
B, 37	GM944_D01_105R2_005.fsa	50.9174	351	1422
B, 38	GM944_D01_105R2_005.fsa	51.6698	754	3123
B, 39	GM944_D01_105R2_005.fsa	53.4746	2423	13295
B, 40	GM944_D01_105R2_005.fsa	54.1042	779	3874
B, 41	GM944_D01_105R2_005.fsa	54.7299	282	1358
B, 42	GM944_D01_105R2_005.fsa	55.9701	739	3155
B, 43	GM944_D01_105R2_005.fsa	57.094	1132	5163
B, 44	GM944_D01_105R2_005.fsa	57.9038	450	2111
B, 45	GM944_D01_105R2_005.fsa	59.0071	1589	7292
B, 46	GM944_D01_105R2_005.fsa	60.6245	2304	10634
B, 47	GM944_D01_105R2_005.fsa	61.9734	1448	6523
B, 48	GM944_D01_105R2_005.fsa	63.523	162	758
B, 49	GM944_D01_105R2_005.fsa	64.4492	3114	15199
B, 50	GM944_D01_105R2_005.fsa	65.7825	906	4348
B, 51	GM944_D01_105R2_005.fsa	67.2123	855	3969
B, 52	GM944_D01_105R2_005.fsa	68.5344	318	1468
B, 53	GM944_D01_105R2_005.fsa	69.5477	450	2201
B, 54	GM944_D01_105R2_005.fsa	70.457	328	1628
B, 55	GM944_D01_105R2_005.fsa	71.2631	388	1884
B, 56	GM944_D01_105R2_005.fsa	72.669	768	3860
B, 57	GM944_D01_105R2_005.fsa	73.3697	277	1286
B, 58	GM944_D01_105R2_005.fsa	74.5673	1650	7986
B, 59	GM944_D01_105R2_005.fsa	75.3632	304	1472
B, 60	GM944_D01_105R2_005.fsa	76.4544	695	3114
B, 61	GM944_D01_105R2_005.fsa	77.4433	74	242
B, 62	GM944_D01_105R2_005.fsa	78.5274	218	1009
B, 63	GM944_D01_105R2_005.fsa	79.5099	475	2204
B, 64	GM944_D01_105R2_005.fsa	80.7792	308	1522
B, 65	GM944_D01_105R2_005.fsa	81.4603	355	1766
B, 66	GM944_D01_105R2_005.fsa	82.4322	435	1913
B, 67	GM944_D01_105R2_005.fsa	83.4028	97	334
B, 68	GM944_D01_105R2_005.fsa	84.4691	246	1025
B, 69	GM944_D01_105R2_005.fsa	85.4371	579	2444
B, 70	GM944_D01_105R2_005.fsa	86.6937	293	1392
B, 71	GM944_D01_105R2_005.fsa	87.273	218	1025
B, 72	GM944_D01_105R2_005.fsa	88.2374	1203	5351
B, 73	GM944_D01_105R2_005.fsa	89.3931	396	1652
B, 74	GM944_D01_105R2_005.fsa	90.2586	2015	9463
B, 75	GM944_D01_105R2_005.fsa	91.1232	1094	5119
B, 76	GM944_D01_105R2_005.fsa	92.1786	1128	5037
B, 77	GM944_D01_105R2_005.fsa	93.041	72	291
B, 78	GM944_D01_105R2_005.fsa	94.1894	1918	9010
B, 79	GM944_D01_105R2_005.fsa	95.0495	104	449
B, 80	GM944_D01_105R2_005.fsa	96.1948	266	1186
B, 81	GM944_D01_105R2_005.fsa	97.2431	87	402
B, 82	GM944_D01_105R2_005.fsa	98.4802	259	1173
B, 83	GM944_D01_105R2_005.fsa	99.6203	829	3767
B, 84	GM944_D01_105R2_005.fsa	100.586	628	2807
B, 85	GM944_D01_105R2_005.fsa	101.95	198	834
B, 86	GM944_D01_105R2_005.fsa	103.308	657	3053
B, 87	GM944_D01_105R2_005.fsa	104.276	650	2968
B, 88	GM944_D01_105R2_005.fsa	105.53	194	793
B, 89	GM944_D01_105R2_005.fsa	106.491	214	887
B, 90	GM944_D01_105R2_005.fsa	107.45	92	290
B, 91	GM944_D01_105R2_005.fsa	108.407	490	2045
B, 92	GM944_D01_105R2_005.fsa	109.361	210	811
B, 93	GM944_D01_105R2_005.fsa	110.122	398	1711
B, 94	GM944_D01_105R2_005.fsa	111.261	1046	4687
B, 95	GM944_D01_105R2_005.fsa	112.019	311	1464
B, 96	GM944_D01_105R2_005.fsa	112.775	1433	6471
B, 97	GM944_D01_105R2_005.fsa	114.092	756	3308
B, 98	GM944_D01_105R2_005.fsa	115.008	261	1057
B, 99	GM944_D01_105R2_005.fsa	116.103	525	2246
B, 100	GM944_D01_105R2_005.fsa	117.196	377	1555
B, 101	GM944_D01_105R2_005.fsa	118.374	1044	4750
B, 102	GM944_D01_105R2_005.fsa	119.279	724	3279
B, 103	GM944_D01_105R2_005.fsa	120.45	207	892
B, 104	GM944_D01_105R2_005.fsa	121.528	2006	8837
B, 105	GM944_D01_105R2_005.fsa	122.518	631	2663
B, 106	GM944_D01_105R2_005.fsa	123.687	1114	5007
B, 107	GM944_D01_105R2_005.fsa	124.677	1538	6848
B, 108	GM944_D01_105R2_005.fsa	125.847	508	2422
B, 109	GM944_D01_105R2_005.fsa	126.567	3427	15776
B, 110	GM944_D01_105R2_005.fsa	127.647	1090	4983
B, 111	GM944_D01_105R2_005.fsa	128.368	251	1036
B, 112	GM944_D01_105R2_005.fsa	129.448	2245	9965
B, 113	GM944_D01_105R2_005.fsa	130.439	759	3279
B, 114	GM944_D01_105R2_005.fsa	131.25	288	1231
B, 115	GM944_D01_105R2_005.fsa	132.242	1310	5866
B, 116	GM944_D01_105R2_005.fsa	133.233	207	863
B, 117	GM944_D01_105R2_005.fsa	134.135	248	1045
B, 118	GM944_D01_105R2_005.fsa	135.037	233	965
B, 119	GM944_D01_105R2_005.fsa	135.848	901	4120
B, 120	GM944_D01_105R2_005.fsa	136.841	584	2494
B, 121	GM944_D01_105R2_005.fsa	138.104	309	1302
B, 122	GM944_D01_105R2_005.fsa	139.007	495	2260
B, 123	GM944_D01_105R2_005.fsa	140	843	3885
B, 124	GM944_D01_105R2_005.fsa	140.922	223	891
B, 125	GM944_D01_105R2_005.fsa	141.936	218	917
B, 126	GM944_D01_105R2_005.fsa	143.134	707	3084
B, 127	GM944_D01_105R2_005.fsa	144.148	652	2786
B, 128	GM944_D01_105R2_005.fsa	145.069	274	1048
B, 129	GM944_D01_105R2_005.fsa	145.991	750	3193
B, 130	GM944_D01_105R2_005.fsa	147.097	727	3297
B, 131	GM944_D01_105R2_005.fsa	147.926	2067	9524
B, 132	GM944_D01_105R2_005.fsa	148.94	423	1704
B, 133	GM944_D01_105R2_005.fsa	150.23	400	1762
B, 134	GM944_D01_105R2_005.fsa	151.336	1984	9000
B, 135	GM944_D01_105R2_005.fsa	152.535	592	2550
B, 136	GM944_D01_105R2_005.fsa	153.364	2172	10061
B, 137	GM944_D01_105R2_005.fsa	154.47	2596	11858
B, 138	GM944_D01_105R2_005.fsa	155.299	197	855
B, 139	GM944_D01_105R2_005.fsa	156.221	1596	7270
B, 140	GM944_D01_105R2_005.fsa	157.419	142	478
B, 141	GM944_D01_105R2_005.fsa	158.249	1717	7499
B, 142	GM944_D01_105R2_005.fsa	159.355	2650	11759
B, 143	GM944_D01_105R2_005.fsa	160.272	163	533
B, 144	GM944_D01_105R2_005.fsa	161.087	693	2750
B, 145	GM944_D01_105R2_005.fsa	161.992	651	2590
B, 146	GM944_D01_105R2_005.fsa	163.349	385	1703
B, 147	GM944_D01_105R2_005.fsa	164.344	196	874
B, 148	GM944_D01_105R2_005.fsa	165.609	192	771
B, 149	GM944_D01_105R2_005.fsa	166.602	2414	11388
B, 150	GM944_D01_105R2_005.fsa	167.595	260	1040
B, 151	GM944_D01_105R2_005.fsa	168.587	470	2039
B, 152	GM944_D01_105R2_005.fsa	169.488	266	1095
B, 153	GM944_D01_105R2_005.fsa	170.479	844	3761
B, 154	GM944_D01_105R2_005.fsa	171.649	340	1447
B, 155	GM944_D01_105R2_005.fsa	172.729	880	4148
B, 156	GM944_D01_105R2_005.fsa	173.629	670	3048
B, 157	GM944_D01_105R2_005.fsa	174.797	228	936
B, 158	GM944_D01_105R2_005.fsa	175.695	4826	23104
B, 159	GM944_D01_105R2_005.fsa	176.683	643	2603
B, 160	GM944_D01_105R2_005.fsa	177.759	2315	10723
B, 161	GM944_D01_105R2_005.fsa	178.566	294	1248
B, 162	GM944_D01_105R2_005.fsa	179.463	345	1309
B, 163	GM944_D01_105R2_005.fsa	180.543	527	2300
B, 164	GM944_D01_105R2_005.fsa	181.538	1220	5555
B, 165	GM944_D01_105R2_005.fsa	182.533	167	731
B, 166	GM944_D01_105R2_005.fsa	183.528	131	489
B, 167	GM944_D01_105R2_005.fsa	184.612	331	1329
B, 168	GM944_D01_105R2_005.fsa	185.605	546	2485
B, 169	GM944_D01_105R2_005.fsa	186.418	141	602
B, 170	GM944_D01_105R2_005.fsa	187.5	795	3746
B, 171	GM944_D01_105R2_005.fsa	188.582	283	1165
B, 172	GM944_D01_105R2_005.fsa	189.484	221	852
B, 173	GM944_D01_105R2_005.fsa	190.565	571	2639
B, 174	GM944_D01_105R2_005.fsa	191.645	195	847
B, 175	GM944_D01_105R2_005.fsa	192.725	134	543
B, 176	GM944_D01_105R2_005.fsa	193.894	502	2348
B, 177	GM944_D01_105R2_005.fsa	194.883	216	849
B, 178	GM944_D01_105R2_005.fsa	195.692	173	709
B, 179	GM944_D01_105R2_005.fsa	196.77	931	4528
B, 180	GM944_D01_105R2_005.fsa	197.847	279	1269
B, 181	GM944_D01_105R2_005.fsa	198.744	2439	12314
B, 182	GM944_D01_105R2_005.fsa	199.821	2475	12308
B, 183	GM944_D01_105R2_005.fsa	200.797	351	1603
B, 184	GM944_D01_105R2_005.fsa	201.683	106	382
B, 185	GM944_D01_105R2_005.fsa	202.923	779	4236
B, 186	GM944_D01_105R2_005.fsa	203.809	206	970
B, 187	GM944_D01_105R2_005.fsa	204.961	117	528
B, 188	GM944_D01_105R2_005.fsa	206.113	373	1836
B, 189	GM944_D01_105R2_005.fsa	207.088	243	1148
B, 190	GM944_D01_105R2_005.fsa	208.062	67	295
B, 191	GM944_D01_105R2_005.fsa	208.948	991	5110
B, 192	GM944_D01_105R2_005.fsa	210.012	490	2457
B, 193	GM944_D01_105R2_005.fsa	211.164	526	2688
B, 194	GM944_D01_105R2_005.fsa	211.962	220	1138
B, 195	GM944_D01_105R2_005.fsa	213.114	429	2306
B, 196	GM944_D01_105R2_005.fsa	214	166	893
B, 197	GM944_D01_105R2_005.fsa	215.255	96	351
B, 198	GM944_D01_105R2_005.fsa	216.151	846	4043
B, 199	GM944_D01_105R2_005.fsa	217.226	925	4656
B, 200	GM944_D01_105R2_005.fsa	218.211	1385	6949
B, 201	GM944_D01_105R2_005.fsa	219.284	294	1297
B, 202	GM944_D01_105R2_005.fsa	220.175	667	3183
B, 203	GM944_D01_105R2_005.fsa	221.226	877	4340
B, 204	GM944_D01_105R2_005.fsa	222.276	216	992
B, 205	GM944_D01_105R2_005.fsa	223.238	206	920
B, 206	GM944_D01_105R2_005.fsa	224.287	331	1455
B, 207	GM944_D01_105R2_005.fsa	225.337	1720	9168
B, 208	GM944_D01_105R2_005.fsa	226.298	387	1936
B, 209	GM944_D01_105R2_005.fsa	227.434	845	4371
B, 210	GM944_D01_105R2_005.fsa	228.483	311	1310
B, 211	GM944_D01_105R2_005.fsa	229.444	608	3011
B, 212	GM944_D01_105R2_005.fsa	230.492	120	510
B, 213	GM944_D01_105R2_005.fsa	231.539	254	1250
B, 214	GM944_D01_105R2_005.fsa	232.412	81	281
B, 215	GM944_D01_105R2_005.fsa	233.285	240	1104
B, 216	GM944_D01_105R2_005.fsa	234.245	120	541
B, 217	GM944_D01_105R2_005.fsa	235.117	240	1229
B, 218	GM944_D01_105R2_005.fsa	236.164	458	2452
B, 219	GM944_D01_105R2_005.fsa	237.21	414	2248
B, 220	GM944_D01_105R2_005.fsa	238.344	304	1584
B, 221	GM944_D01_105R2_005.fsa	239.216	358	1932
B, 222	GM944_D01_105R2_005.fsa	240.449	414	2181
B, 223	GM944_D01_105R2_005.fsa	241.345	122	580
B, 224	GM944_D01_105R2_005.fsa	242.51	190	981
B, 225	GM944_D01_105R2_005.fsa	243.494	285	1532
B, 226	GM944_D01_105R2_005.fsa	244.477	373	2069
B, 227	GM944_D01_105R2_005.fsa	245.548	147	743
B, 228	GM944_D01_105R2_005.fsa	246.351	304	1809
B, 229	GM944_D01_105R2_005.fsa	247.331	205	974
B, 230	GM944_D01_105R2_005.fsa	248.4	146	735
B, 231	GM944_D01_105R2_005.fsa	249.556	149	697
B, 232	GM944_D01_105R2_005.fsa	250.521	146	724
B, 233	GM944_D01_105R2_005.fsa	251.561	105	529
B, 234	GM944_D01_105R2_005.fsa	252.687	271	1457
B, 235	GM944_D01_105R2_005.fsa	253.638	369	2176
B, 236	GM944_D01_105R2_005.fsa	254.587	232	1275
B, 237	GM944_D01_105R2_005.fsa	255.708	127	533
B, 238	GM944_D01_105R2_005.fsa	256.74	353	1952
B, 239	GM944_D01_105R2_005.fsa	257.771	883	5392
B, 240	GM944_D01_105R2_005.fsa	258.801	269	1544
B, 241	GM944_D01_105R2_005.fsa	259.572	242	1338
B, 242	GM944_D01_105R2_005.fsa	260.608	51	140
B, 243	GM944_D01_105R2_005.fsa	261.477	435	2446
B, 244	GM944_D01_105R2_005.fsa	262.607	70	315
B, 245	GM944_D01_105R2_005.fsa	263.389	158	779
B, 246	GM944_D01_105R2_005.fsa	264.432	308	1637
B, 247	GM944_D01_105R2_005.fsa	265.475	144	637
B, 248	GM944_D01_105R2_005.fsa	266.432	439	2379
B, 249	GM944_D01_105R2_005.fsa	267.562	94	547
B, 250	GM944_D01_105R2_005.fsa	268.692	248	1441
B, 251	GM944_D01_105R2_005.fsa	269.649	67	325
B, 252	GM944_D01_105R2_005.fsa	270.518	77	399
B, 253	GM944_D01_105R2_005.fsa	271.475	51	194
B, 254	GM944_D01_105R2_005.fsa	272.344	199	999
B, 255	GM944_D01_105R2_005.fsa	273.388	702	4235
B, 256	GM944_D01_105R2_005.fsa	274.519	122	650
B, 257	GM944_D01_105R2_005.fsa	275.476	359	2124
B, 258	GM944_D01_105R2_005.fsa	276.433	276	1536
B, 259	GM944_D01_105R2_005.fsa	277.477	69	308
B, 260	GM944_D01_105R2_005.fsa	278.347	66	272
B, 261	GM944_D01_105R2_005.fsa	279.478	52	249
B, 262	GM944_D01_105R2_005.fsa	280.433	126	740
B, 263	GM944_D01_105R2_005.fsa	281.472	264	1622
B, 264	GM944_D01_105R2_005.fsa	282.511	69	364
B, 265	GM944_D01_105R2_005.fsa	283.549	72	357
B, 266	GM944_D01_105R2_005.fsa	284.5	65	289
B, 267	GM944_D01_105R2_005.fsa	285.624	262	1692
B, 268	GM944_D01_105R2_005.fsa	286.66	594	4085
B, 269	GM944_D01_105R2_005.fsa	287.61	71	317
B, 270	GM944_D01_105R2_005.fsa	288.646	38	140
B, 271	GM944_D01_105R2_005.fsa	289.594	748	4716
B, 272	GM944_D01_105R2_005.fsa	290.629	874	6270
B, 273	GM944_D01_105R2_005.fsa	291.576	578	3536
B, 274	GM944_D01_105R2_005.fsa	292.61	84	383
B, 275	GM944_D01_105R2_005.fsa	293.643	662	4118
B, 276	GM944_D01_105R2_005.fsa	294.675	77	380
B, 277	GM944_D01_105R2_005.fsa	295.707	154	778
B, 278	GM944_D01_105R2_005.fsa	296.824	107	399
B, 279	GM944_D01_105R2_005.fsa	297.854	763	4927
B, 280	GM944_D01_105R2_005.fsa	298.799	967	6563
B, 281	GM944_D01_105R2_005.fsa	300.421	847	5407
B, 282	GM944_D01_105R2_005.fsa	301.432	523	3123
B, 283	GM944_D01_105R2_005.fsa	302.361	147	669
B, 284	GM944_D01_105R2_005.fsa	303.461	43	200
B, 285	GM944_D01_105R2_005.fsa	304.394	108	644
B, 286	GM944_D01_105R2_005.fsa	305.499	67	269
B, 287	GM944_D01_105R2_005.fsa	306.522	218	1345
B, 288	GM944_D01_105R2_005.fsa	307.631	30	138
B, 289	GM944_D01_105R2_005.fsa	308.401	105	497
B, 290	GM944_D01_105R2_005.fsa	309.43	266	1562
B, 291	GM944_D01_105R2_005.fsa	310.461	395	2428
B, 292	GM944_D01_105R2_005.fsa	311.58	228	1215
B, 293	GM944_D01_105R2_005.fsa	312.702	446	3231
B, 294	GM944_D01_105R2_005.fsa	314.357	247	1432
B, 295	GM944_D01_105R2_005.fsa	315.34	43	162
B, 296	GM944_D01_105R2_005.fsa	316.413	161	1012
B, 297	GM944_D01_105R2_005.fsa	317.309	66	389
B, 298	GM944_D01_105R2_005.fsa	318.384	151	982
B, 299	GM944_D01_105R2_005.fsa	319.461	71	411
B, 300	GM944_D01_105R2_005.fsa	320.614	152	918
B, 301	GM944_D01_105R2_005.fsa	321.665	880	6323
B, 302	GM944_D01_105R2_005.fsa	322.802	187	1111
B, 303	GM944_D01_105R2_005.fsa	323.937	155	902
B, 304	GM944_D01_105R2_005.fsa	324.897	355	2469
B, 305	GM944_D01_105R2_005.fsa	326.986	1274	8893
B, 306	GM944_D01_105R2_005.fsa	328.028	140	740
B, 307	GM944_D01_105R2_005.fsa	329.156	619	4161
B, 308	GM944_D01_105R2_005.fsa	329.935	12	19
B, 309	GM944_D01_105R2_005.fsa	330.887	1148	8201
B, 310	GM944_D01_105R2_005.fsa	332.011	11	27
B, 311	GM944_D01_105R2_005.fsa	332.96	137	913
B, 312	GM944_D01_105R2_005.fsa	334.855	197	1346
B, 313	GM944_D01_105R2_005.fsa	335.887	22	85
B, 314	GM944_D01_105R2_005.fsa	336.745	45	215
B, 315	GM944_D01_105R2_005.fsa	337.86	71	386
B, 316	GM944_D01_105R2_005.fsa	338.888	282	2111
B, 317	GM944_D01_105R2_005.fsa	339.744	119	750
B, 318	GM944_D01_105R2_005.fsa	340.866	59	244
B, 319	GM944_D01_105R2_005.fsa	341.818	429	2985
B, 320	GM944_D01_105R2_005.fsa	342.597	78	477
B, 321	GM944_D01_105R2_005.fsa	343.723	475	3280
B, 322	GM944_D01_105R2_005.fsa	344.589	30	78
B, 323	GM944_D01_105R2_005.fsa	345.714	845	6287
B, 324	GM944_D01_105R2_005.fsa	346.753	477	3285
B, 325	GM944_D01_105R2_005.fsa	347.792	130	677
B, 326	GM944_D01_105R2_005.fsa	348.918	599	4056
B, 327	GM944_D01_105R2_005.fsa	349.784	21	38
B, 328	GM944_D01_105R2_005.fsa	350.822	933	6789
B, 329	GM944_D01_105R2_005.fsa	351.775	1	1
B, 330	GM944_D01_105R2_005.fsa	352.727	601	4368
B, 331	GM944_D01_105R2_005.fsa	353.766	43	158
B, 332	GM944_D01_105R2_005.fsa	354.719	38	138
B, 333	GM944_D01_105R2_005.fsa	355.844	626	4493
B, 334	GM944_D01_105R2_005.fsa	357.836	790	6455
B, 335	GM944_D01_105R2_005.fsa	358.875	777	6039
B, 336	GM944_D01_105R2_005.fsa	360	32	110
B, 337	GM944_D01_105R2_005.fsa	360.864	79	427
B, 338	GM944_D01_105R2_005.fsa	362.16	29	137
B, 339	GM944_D01_105R2_005.fsa	363.111	89	497
B, 340	GM944_D01_105R2_005.fsa	363.976	147	912
B, 341	GM944_D01_105R2_005.fsa	365.878	463	4059
B, 342	GM944_D01_105R2_005.fsa	367.003	239	1596
B, 343	GM944_D01_105R2_005.fsa	368.215	52	255
B, 344	GM944_D01_105R2_005.fsa	369.34	365	2643
B, 345	GM944_D01_105R2_005.fsa	370.292	37	153
B, 346	GM944_D01_105R2_005.fsa	371.245	21	36
B, 347	GM944_D01_105R2_005.fsa	372.284	492	3397
B, 348	GM944_D01_105R2_005.fsa	373.324	27	67
B, 349	GM944_D01_105R2_005.fsa	374.103	275	1949
B, 350	GM944_D01_105R2_005.fsa	375.144	172	1003
B, 351	GM944_D01_105R2_005.fsa	376.184	278	1874
B, 352	GM944_D01_105R2_005.fsa	378.091	989	8026
B, 353	GM944_D01_105R2_005.fsa	380	332	2338
B, 354	GM944_D01_105R2_005.fsa	381.136	9	27
B, 355	GM944_D01_105R2_005.fsa	381.923	12	66
B, 356	GM944_D01_105R2_005.fsa	382.972	403	3233
B, 357	GM944_D01_105R2_005.fsa	383.933	175	1155
B, 358	GM944_D01_105R2_005.fsa	385.244	76	350
B, 359	GM944_D01_105R2_005.fsa	386.205	207	1252
B, 360	GM944_D01_105R2_005.fsa	387.428	140	947
B, 361	GM944_D01_105R2_005.fsa	388.127	95	591
B, 362	GM944_D01_105R2_005.fsa	389.262	255	2068
B, 363	GM944_D01_105R2_005.fsa	390.136	117	720
B, 364	GM944_D01_105R2_005.fsa	392.144	1291	12358
B, 365	GM944_D01_105R2_005.fsa	393.192	1623	15152
B, 366	GM944_D01_105R2_005.fsa	394.938	87	517
B, 367	GM944_D01_105R2_005.fsa	395.986	19	71
B, 368	GM944_D01_105R2_005.fsa	397.207	64	428
B, 369	GM944_D01_105R2_005.fsa	398.168	544	4992
B, 370	GM944_D01_105R2_005.fsa	400.172	90	477
B, 371	GM944_D01_105R2_005.fsa	401.29	34	161
B, 372	GM944_D01_105R2_005.fsa	402.151	71	348
B, 373	GM944_D01_105R2_005.fsa	403.099	2	2
B, 374	GM944_D01_105R2_005.fsa	404.047	360	2472
B, 375	GM944_D01_105R2_005.fsa	405.082	437	2832
B, 376	GM944_D01_105R2_005.fsa	406.118	49	145
B, 377	GM944_D01_105R2_005.fsa	407.068	261	1303
B, 378	GM944_D01_105R2_005.fsa	408.106	282	1289
B, 379	GM944_D01_105R2_005.fsa	409.144	256	1192
B, 380	GM944_D01_105R2_005.fsa	410.53	1839	13777
B, 381	GM944_D01_105R2_005.fsa	411.31	2776	36327
B, 382	GM944_D01_105R2_005.fsa	413.045	569	4600
B, 383	GM944_D01_105R2_005.fsa	414	384	2020
B, 384	GM944_D01_105R2_005.fsa	415.233	560	3888
B, 385	GM944_D01_105R2_005.fsa	416.114	669	6161
B, 386	GM944_D01_105R2_005.fsa	416.908	1142	9603
B, 387	GM944_D01_105R2_005.fsa	417.967	262	1181
B, 388	GM944_D01_105R2_005.fsa	418.939	402	1864
B, 389	GM944_D01_105R2_005.fsa	420	313	1206
B, 390	GM944_D01_105R2_005.fsa	420.962	477	2063
B, 391	GM944_D01_105R2_005.fsa	421.924	218	1066
B, 392	GM944_D01_105R2_005.fsa	422.712	1645	9914
B, 393	GM944_D01_105R2_005.fsa	423.762	2101	12282
B, 394	GM944_D01_105R2_005.fsa	424.812	1506	8126
B, 395	GM944_D01_105R2_005.fsa	425.863	39	39
B, 396	GM944_D01_105R2_005.fsa	426.74	4453	22614
B, 397	GM944_D01_105R2_005.fsa	427.441	23322	177080
B, 398	GM944_D01_105R2_005.fsa	429.37	23322	267479
B, 399	GM944_D01_105R2_005.fsa	430.685	1360	5129
B, 400	GM944_D01_105R2_005.fsa	432.177	7	11
B, 401	GM944_D01_105R2_005.fsa	432.704	3	5
B, 402	GM944_D01_105R2_005.fsa	433.143	4	6
B, 403	GM944_D01_105R2_005.fsa	433.67	10	26
B, 404	GM944_D01_105R2_005.fsa	434.724	13	33
B, 405	GM944_D01_105R2_005.fsa	435.075	14	49
B, 406	GM944_D01_105R2_005.fsa	435.69	7	22
B, 407	GM944_D01_105R2_005.fsa	436.657	22	91
B, 408	GM944_D01_105R2_005.fsa	437.185	19	106
B, 409	GM944_D01_105R2_005.fsa	437.888	15	54
B, 410	GM944_D01_105R2_005.fsa	438.24	15	55
B, 411	GM944_D01_105R2_005.fsa	439.824	12	71
G, 1	GM944_D01_105R2_005.fsa	428.405	6555	38379
Y, 1	GM944_D01_105R2_005.fsa	428.668	9142	63613
Y, 2	GM944_D01_105R2_005.fsa	429.633	2829	9164
R, 1	GM944_D01_105R2_005.fsa	428.405	2730	12195
O, 1	GM944_D01_105R2_005.fsa	20	3477	38208
O, 2	GM944_D01_105R2_005.fsa	40	3425	24406
O, 3	GM944_D01_105R2_005.fsa	60	6447	35764
O, 4	GM944_D01_105R2_005.fsa	80	4342	23520
O, 5	GM944_D01_105R2_005.fsa	100	6737	34294
O, 6	GM944_D01_105R2_005.fsa	114	7432	38440
O, 7	GM944_D01_105R2_005.fsa	120	6086	31098
O, 8	GM944_D01_105R2_005.fsa	140	5042	25283
O, 9	GM944_D01_105R2_005.fsa	160	5548	28708
O, 10	GM944_D01_105R2_005.fsa	180	6945	35793
O, 11	GM944_D01_105R2_005.fsa	200	5463	29778
O, 12	GM944_D01_105R2_005.fsa	214	5498	31273
O, 13	GM944_D01_105R2_005.fsa	220	4467	26443
O, 14	GM944_D01_105R2_005.fsa	240	6593	41187
O, 15	GM944_D01_105R2_005.fsa	250	3113	19648
O, 16	GM944_D01_105R2_005.fsa	260	4927	31829
O, 17	GM944_D01_105R2_005.fsa	280	5313	36491
O, 18	GM944_D01_105R2_005.fsa	300	5216	38222
O, 19	GM944_D01_105R2_005.fsa	314	3421	25426
O, 20	GM944_D01_105R2_005.fsa	320	3781	28620
O, 21	GM944_D01_105R2_005.fsa	340	4697	37772
O, 22	GM944_D01_105R2_005.fsa	360	3876	32538
O, 23	GM944_D01_105R2_005.fsa	380	2784	24069
O, 24	GM944_D01_105R2_005.fsa	400	3872	34328
O, 25	GM944_D01_105R2_005.fsa	414	3703	33038
O, 26	GM944_D01_105R2_005.fsa	420	3517	31574
O, 27	GM944_D01_105R2_005.fsa	428.405	1035	7106
O, 28	GM944_D01_105R2_005.fsa	440	4026	39227
O, 29	GM944_D01_105R2_005.fsa	460	4419	44135
O, 30	GM944_D01_105R2_005.fsa	480	4210	42856
O, 31	GM944_D01_105R2_005.fsa	500	1896	19797
O, 32	GM944_D01_105R2_005.fsa	514	2033	21460
O, 33	GM944_D01_105R2_005.fsa	520	4602	47972
O, 34	GM944_D01_105R2_005.fsa	540	3653	39415
O, 35	GM944_D01_105R2_005.fsa	560	2432	26364
O, 36	GM944_D01_105R2_005.fsa	580	3610	39802
O, 37	GM944_D01_105R2_005.fsa	600	2362	25960

## Sheet: 105R3
Dye/Sample Peak	Sample File Name	Size	Height	Area in Point
B, 1	GM944_D02_105R3_005.fsa	2.3944	119	794
B, 2	GM944_D02_105R3_005.fsa	4.2254	34	165
B, 3	GM944_D02_105R3_005.fsa	5.7747	35	175
B, 4	GM944_D02_105R3_005.fsa	7.1831	9	22
B, 5	GM944_D02_105R3_005.fsa	8.169	4	10
B, 6	GM944_D02_105R3_005.fsa	8.8732	3	5
B, 7	GM944_D02_105R3_005.fsa	10.2817	15	46
B, 8	GM944_D02_105R3_005.fsa	11.9718	63	249
B, 9	GM944_D02_105R3_005.fsa	13.5211	103	620
B, 10	GM944_D02_105R3_005.fsa	14.7887	68	339
B, 11	GM944_D02_105R3_005.fsa	16.9014	34	176
B, 12	GM944_D02_105R3_005.fsa	18.5916	94	454
B, 13	GM944_D02_105R3_005.fsa	20.3196	743	4634
B, 14	GM944_D02_105R3_005.fsa	21.8994	528	3543
B, 15	GM944_D02_105R3_005.fsa	23.1417	481	2904
B, 16	GM944_D02_105R3_005.fsa	24.2134	103	778
B, 17	GM944_D02_105R3_005.fsa	26.7584	219	1103
B, 18	GM944_D02_105R3_005.fsa	28.363	222	1150
B, 19	GM944_D02_105R3_005.fsa	30.077	125	608
B, 20	GM944_D02_105R3_005.fsa	31.4772	453	2288
B, 21	GM944_D02_105R3_005.fsa	32.7161	302	1540
B, 22	GM944_D02_105R3_005.fsa	34.8702	98	504
B, 23	GM944_D02_105R3_005.fsa	36.0555	269	1462
B, 24	GM944_D02_105R3_005.fsa	37.0937	207	1055
B, 25	GM944_D02_105R3_005.fsa	38.8763	162	890
B, 26	GM944_D02_105R3_005.fsa	40.5846	281	1547
B, 27	GM944_D02_105R3_005.fsa	41.5134	77	346
B, 28	GM944_D02_105R3_005.fsa	42.4346	46	148
B, 29	GM944_D02_105R3_005.fsa	43.802	192	1270
B, 30	GM944_D02_105R3_005.fsa	45.1526	611	5746
B, 31	GM944_D02_105R3_005.fsa	47.8055	411	3689
B, 32	GM944_D02_105R3_005.fsa	49.5394	85	267
B, 33	GM944_D02_105R3_005.fsa	50.6095	355	1422
B, 34	GM944_D02_105R3_005.fsa	51.4582	735	3148
B, 35	GM944_D02_105R3_005.fsa	53.3445	2550	14141
B, 36	GM944_D02_105R3_005.fsa	54.4816	281	1284
B, 37	GM944_D02_105R3_005.fsa	55.7091	791	3494
B, 38	GM944_D02_105R3_005.fsa	57.0238	1198	5613
B, 39	GM944_D02_105R3_005.fsa	57.8252	490	2273
B, 40	GM944_D02_105R3_005.fsa	59.0167	1606	7746
B, 41	GM944_D02_105R3_005.fsa	60.6172	2406	11461
B, 42	GM944_D02_105R3_005.fsa	61.9507	1525	7151
B, 43	GM944_D02_105R3_005.fsa	63.483	147	672
B, 44	GM944_D02_105R3_005.fsa	64.5008	3368	16304
B, 45	GM944_D02_105R3_005.fsa	65.8195	984	4728
B, 46	GM944_D02_105R3_005.fsa	67.234	900	4163
B, 47	GM944_D02_105R3_005.fsa	68.5423	342	1497
B, 48	GM944_D02_105R3_005.fsa	69.5453	500	2221
B, 49	GM944_D02_105R3_005.fsa	70.4455	337	1612
B, 50	GM944_D02_105R3_005.fsa	71.2437	408	1783
B, 51	GM944_D02_105R3_005.fsa	72.7353	825	3938
B, 52	GM944_D02_105R3_005.fsa	73.3301	286	1496
B, 53	GM944_D02_105R3_005.fsa	74.5167	1757	8456
B, 54	GM944_D02_105R3_005.fsa	75.3054	332	1474
B, 55	GM944_D02_105R3_005.fsa	76.4852	764	3379
B, 56	GM944_D02_105R3_005.fsa	77.4652	81	282
B, 57	GM944_D02_105R3_005.fsa	78.5399	227	975
B, 58	GM944_D02_105R3_005.fsa	79.514	531	2378
B, 59	GM944_D02_105R3_005.fsa	80.8674	336	1727
B, 60	GM944_D02_105R3_005.fsa	81.5414	356	1697
B, 61	GM944_D02_105R3_005.fsa	82.5032	448	2073
B, 62	GM944_D02_105R3_005.fsa	83.4639	92	381
B, 63	GM944_D02_105R3_005.fsa	84.5194	268	1122
B, 64	GM944_D02_105R3_005.fsa	85.4777	604	2603
B, 65	GM944_D02_105R3_005.fsa	86.7218	311	1498
B, 66	GM944_D02_105R3_005.fsa	87.2953	241	1075
B, 67	GM944_D02_105R3_005.fsa	88.2503	1278	5657
B, 68	GM944_D02_105R3_005.fsa	89.4901	415	1909
B, 69	GM944_D02_105R3_005.fsa	90.2522	2087	10261
B, 70	GM944_D02_105R3_005.fsa	91.1086	1160	5296
B, 71	GM944_D02_105R3_005.fsa	92.2491	1199	5412
B, 72	GM944_D02_105R3_005.fsa	93.1034	95	311
B, 73	GM944_D02_105R3_005.fsa	94.2411	2059	9351
B, 74	GM944_D02_105R3_005.fsa	95.0933	122	482
B, 75	GM944_D02_105R3_005.fsa	96.2283	306	1349
B, 76	GM944_D02_105R3_005.fsa	97.1728	105	399
B, 77	GM944_D02_105R3_005.fsa	98.4934	285	1251
B, 78	GM944_D02_105R3_005.fsa	99.6236	850	4122
B, 79	GM944_D02_105R3_005.fsa	100.58	688	3199
B, 80	GM944_D02_105R3_005.fsa	101.932	200	917
B, 81	GM944_D02_105R3_005.fsa	103.279	708	3285
B, 82	GM944_D02_105R3_005.fsa	104.238	679	3274
B, 83	GM944_D02_105R3_005.fsa	105.578	206	893
B, 84	GM944_D02_105R3_005.fsa	106.437	244	1019
B, 85	GM944_D02_105R3_005.fsa	107.485	102	334
B, 86	GM944_D02_105R3_005.fsa	108.435	540	2197
B, 87	GM944_D02_105R3_005.fsa	109.383	209	847
B, 88	GM944_D02_105R3_005.fsa	110.14	410	1785
B, 89	GM944_D02_105R3_005.fsa	111.274	1083	4978
B, 90	GM944_D02_105R3_005.fsa	112.027	313	1449
B, 91	GM944_D02_105R3_005.fsa	112.78	1559	6866
B, 92	GM944_D02_105R3_005.fsa	114.092	757	3457
B, 93	GM944_D02_105R3_005.fsa	115.008	245	1028
B, 94	GM944_D02_105R3_005.fsa	116.103	561	2464
B, 95	GM944_D02_105R3_005.fsa	117.195	388	1629
B, 96	GM944_D02_105R3_005.fsa	118.374	1103	5096
B, 97	GM944_D02_105R3_005.fsa	119.279	765	3405
B, 98	GM944_D02_105R3_005.fsa	120.447	201	783
B, 99	GM944_D02_105R3_005.fsa	121.607	2061	9419
B, 100	GM944_D02_105R3_005.fsa	122.59	667	2814
B, 101	GM944_D02_105R3_005.fsa	123.751	1150	5232
B, 102	GM944_D02_105R3_005.fsa	124.733	1615	7242
B, 103	GM944_D02_105R3_005.fsa	125.894	523	2583
B, 104	GM944_D02_105R3_005.fsa	126.608	3570	16915
B, 105	GM944_D02_105R3_005.fsa	127.679	1158	5234
B, 106	GM944_D02_105R3_005.fsa	128.393	266	1140
B, 107	GM944_D02_105R3_005.fsa	129.465	2399	10679
B, 108	GM944_D02_105R3_005.fsa	130.536	796	3533
B, 109	GM944_D02_105R3_005.fsa	131.25	321	1410
B, 110	GM944_D02_105R3_005.fsa	132.322	1381	6184
B, 111	GM944_D02_105R3_005.fsa	133.304	214	829
B, 112	GM944_D02_105R3_005.fsa	134.197	252	1003
B, 113	GM944_D02_105R3_005.fsa	135	225	838
B, 114	GM944_D02_105R3_005.fsa	135.893	935	4249
B, 115	GM944_D02_105R3_005.fsa	136.875	594	2489
B, 116	GM944_D02_105R3_005.fsa	138.125	312	1342
B, 117	GM944_D02_105R3_005.fsa	139.018	493	2207
B, 118	GM944_D02_105R3_005.fsa	140	871	3965
B, 119	GM944_D02_105R3_005.fsa	140.917	214	856
B, 120	GM944_D02_105R3_005.fsa	141.925	225	913
B, 121	GM944_D02_105R3_005.fsa	143.117	785	3460
B, 122	GM944_D02_105R3_005.fsa	144.217	727	3260
B, 123	GM944_D02_105R3_005.fsa	145.133	308	1233
B, 124	GM944_D02_105R3_005.fsa	146.05	847	3580
B, 125	GM944_D02_105R3_005.fsa	147.151	806	3643
B, 126	GM944_D02_105R3_005.fsa	147.976	2222	10584
B, 127	GM944_D02_105R3_005.fsa	148.985	464	2081
B, 128	GM944_D02_105R3_005.fsa	150.178	454	1958
B, 129	GM944_D02_105R3_005.fsa	151.371	2106	9722
B, 130	GM944_D02_105R3_005.fsa	152.564	623	2792
B, 131	GM944_D02_105R3_005.fsa	153.389	2250	10674
B, 132	GM944_D02_105R3_005.fsa	154.491	2669	12626
B, 133	GM944_D02_105R3_005.fsa	155.317	194	865
B, 134	GM944_D02_105R3_005.fsa	156.327	1664	7722
B, 135	GM944_D02_105R3_005.fsa	157.429	160	541
B, 136	GM944_D02_105R3_005.fsa	158.255	1779	8126
B, 137	GM944_D02_105R3_005.fsa	159.449	2638	12613
B, 138	GM944_D02_105R3_005.fsa	160.271	181	594
B, 139	GM944_D02_105R3_005.fsa	161.173	700	2894
B, 140	GM944_D02_105R3_005.fsa	161.985	653	2815
B, 141	GM944_D02_105R3_005.fsa	163.427	384	1849
B, 142	GM944_D02_105R3_005.fsa	164.418	183	899
B, 143	GM944_D02_105R3_005.fsa	165.588	168	688
B, 144	GM944_D02_105R3_005.fsa	166.667	2499	12258
B, 145	GM944_D02_105R3_005.fsa	167.655	244	973
B, 146	GM944_D02_105R3_005.fsa	168.643	475	2128
B, 147	GM944_D02_105R3_005.fsa	169.541	276	1057
B, 148	GM944_D02_105R3_005.fsa	170.527	827	3774
B, 149	GM944_D02_105R3_005.fsa	171.692	363	1572
B, 150	GM944_D02_105R3_005.fsa	172.856	867	4418
B, 151	GM944_D02_105R3_005.fsa	173.751	668	3374
B, 152	GM944_D02_105R3_005.fsa	174.824	219	880
B, 153	GM944_D02_105R3_005.fsa	175.718	4941	24725
B, 154	GM944_D02_105R3_005.fsa	176.7	600	2766
B, 155	GM944_D02_105R3_005.fsa	177.861	2278	11672
B, 156	GM944_D02_105R3_005.fsa	178.574	294	1242
B, 157	GM944_D02_105R3_005.fsa	179.554	349	1361
B, 158	GM944_D02_105R3_005.fsa	180.538	516	2316
B, 159	GM944_D02_105R3_005.fsa	181.615	1219	5867
B, 160	GM944_D02_105R3_005.fsa	182.601	158	665
B, 161	GM944_D02_105R3_005.fsa	183.497	112	433
B, 162	GM944_D02_105R3_005.fsa	184.661	304	1333
B, 163	GM944_D02_105R3_005.fsa	185.646	534	2444
B, 164	GM944_D02_105R3_005.fsa	186.541	122	456
B, 165	GM944_D02_105R3_005.fsa	187.614	811	4028
B, 166	GM944_D02_105R3_005.fsa	188.597	235	1069
B, 167	GM944_D02_105R3_005.fsa	189.49	209	825
B, 168	GM944_D02_105R3_005.fsa	190.651	564	2918
B, 169	GM944_D02_105R3_005.fsa	191.722	187	749
B, 170	GM944_D02_105R3_005.fsa	192.792	132	577
B, 171	GM944_D02_105R3_005.fsa	193.862	495	2445
B, 172	GM944_D02_105R3_005.fsa	194.93	216	889
B, 173	GM944_D02_105R3_005.fsa	195.732	164	676
B, 174	GM944_D02_105R3_005.fsa	196.8	889	4608
B, 175	GM944_D02_105R3_005.fsa	197.867	224	1106
B, 176	GM944_D02_105R3_005.fsa	198.756	2393	12896
B, 177	GM944_D02_105R3_005.fsa	199.822	2423	13132
B, 178	GM944_D02_105R3_005.fsa	200.878	316	1479
B, 179	GM944_D02_105R3_005.fsa	201.668	89	307
B, 180	GM944_D02_105R3_005.fsa	202.899	779	4395
B, 181	GM944_D02_105R3_005.fsa	203.866	195	980
B, 182	GM944_D02_105R3_005.fsa	205.009	103	503
B, 183	GM944_D02_105R3_005.fsa	206.153	341	1668
B, 184	GM944_D02_105R3_005.fsa	207.033	207	997
B, 185	GM944_D02_105R3_005.fsa	208.002	38	133
B, 186	GM944_D02_105R3_005.fsa	208.971	955	5230
B, 187	GM944_D02_105R3_005.fsa	209.941	466	2408
B, 188	GM944_D02_105R3_005.fsa	211.087	492	2675
B, 189	GM944_D02_105R3_005.fsa	211.881	211	1097
B, 190	GM944_D02_105R3_005.fsa	213.117	416	2141
B, 191	GM944_D02_105R3_005.fsa	214	144	706
B, 192	GM944_D02_105R3_005.fsa	215.165	93	360
B, 193	GM944_D02_105R3_005.fsa	216.151	815	4250
B, 194	GM944_D02_105R3_005.fsa	217.226	914	5079
B, 195	GM944_D02_105R3_005.fsa	218.211	1339	7388
B, 196	GM944_D02_105R3_005.fsa	219.284	269	1278
B, 197	GM944_D02_105R3_005.fsa	220.087	659	3590
B, 198	GM944_D02_105R3_005.fsa	221.302	846	4561
B, 199	GM944_D02_105R3_005.fsa	222.344	189	881
B, 200	GM944_D02_105R3_005.fsa	223.211	203	851
B, 201	GM944_D02_105R3_005.fsa	224.252	319	1580
B, 202	GM944_D02_105R3_005.fsa	225.292	1711	9944
B, 203	GM944_D02_105R3_005.fsa	226.333	413	2037
B, 204	GM944_D02_105R3_005.fsa	227.372	832	4661
B, 205	GM944_D02_105R3_005.fsa	228.498	271	1371
B, 206	GM944_D02_105R3_005.fsa	229.364	586	3176
B, 207	GM944_D02_105R3_005.fsa	230.49	105	428
B, 208	GM944_D02_105R3_005.fsa	231.442	229	1182
B, 209	GM944_D02_105R3_005.fsa	232.307	53	199
B, 210	GM944_D02_105R3_005.fsa	233.258	207	1062
B, 211	GM944_D02_105R3_005.fsa	234.296	113	518
B, 212	GM944_D02_105R3_005.fsa	235.075	232	1211
B, 213	GM944_D02_105R3_005.fsa	236.112	446	2525
B, 214	GM944_D02_105R3_005.fsa	237.063	406	2308
B, 215	GM944_D02_105R3_005.fsa	238.272	287	1600
B, 216	GM944_D02_105R3_005.fsa	239.136	357	2001
B, 217	GM944_D02_105R3_005.fsa	240.358	397	2286
B, 218	GM944_D02_105R3_005.fsa	241.344	102	534
B, 219	GM944_D02_105R3_005.fsa	242.417	187	973
B, 220	GM944_D02_105R3_005.fsa	243.49	279	1527
B, 221	GM944_D02_105R3_005.fsa	244.384	357	2038
B, 222	GM944_D02_105R3_005.fsa	245.545	130	794
B, 223	GM944_D02_105R3_005.fsa	246.258	302	1703
B, 224	GM944_D02_105R3_005.fsa	247.328	184	951
B, 225	GM944_D02_105R3_005.fsa	248.487	138	727
B, 226	GM944_D02_105R3_005.fsa	249.555	145	735
B, 227	GM944_D02_105R3_005.fsa	250.521	138	736
B, 228	GM944_D02_105R3_005.fsa	251.562	105	521
B, 229	GM944_D02_105R3_005.fsa	252.602	264	1510
B, 230	GM944_D02_105R3_005.fsa	253.639	368	2331
B, 231	GM944_D02_105R3_005.fsa	254.589	226	1379
B, 232	GM944_D02_105R3_005.fsa	255.796	100	479
B, 233	GM944_D02_105R3_005.fsa	256.828	335	1960
B, 234	GM944_D02_105R3_005.fsa	257.773	855	5664
B, 235	GM944_D02_105R3_005.fsa	258.802	239	1537
B, 236	GM944_D02_105R3_005.fsa	259.658	230	1381
B, 237	GM944_D02_105R3_005.fsa	260.434	35	135
B, 238	GM944_D02_105R3_005.fsa	261.474	416	2561
B, 239	GM944_D02_105R3_005.fsa	262.688	60	319
B, 240	GM944_D02_105R3_005.fsa	263.468	165	885
B, 241	GM944_D02_105R3_005.fsa	264.508	299	1733
B, 242	GM944_D02_105R3_005.fsa	265.548	122	617
B, 243	GM944_D02_105R3_005.fsa	266.501	401	2383
B, 244	GM944_D02_105R3_005.fsa	267.627	89	382
B, 245	GM944_D02_105R3_005.fsa	268.667	229	1406
B, 246	GM944_D02_105R3_005.fsa	269.619	52	230
B, 247	GM944_D02_105R3_005.fsa	270.572	89	402
B, 248	GM944_D02_105R3_005.fsa	271.524	46	160
B, 249	GM944_D02_105R3_005.fsa	272.389	163	916
B, 250	GM944_D02_105R3_005.fsa	273.514	636	4288
B, 251	GM944_D02_105R3_005.fsa	274.639	125	657
B, 252	GM944_D02_105R3_005.fsa	275.504	346	2225
B, 253	GM944_D02_105R3_005.fsa	276.455	249	1527
B, 254	GM944_D02_105R3_005.fsa	277.407	47	227
B, 255	GM944_D02_105R3_005.fsa	278.531	39	180
B, 256	GM944_D02_105R3_005.fsa	279.308	53	234
B, 257	GM944_D02_105R3_005.fsa	280.514	122	806
B, 258	GM944_D02_105R3_005.fsa	281.455	252	1720
B, 259	GM944_D02_105R3_005.fsa	282.654	61	322
B, 260	GM944_D02_105R3_005.fsa	283.51	55	273
B, 261	GM944_D02_105R3_005.fsa	284.707	52	210
B, 262	GM944_D02_105R3_005.fsa	285.648	256	1664
B, 263	GM944_D02_105R3_005.fsa	286.675	609	4367
B, 264	GM944_D02_105R3_005.fsa	287.615	57	256
B, 265	GM944_D02_105R3_005.fsa	288.556	23	74
B, 266	GM944_D02_105R3_005.fsa	289.582	726	4938
B, 267	GM944_D02_105R3_005.fsa	290.607	871	6659
B, 268	GM944_D02_105R3_005.fsa	291.547	550	3728
B, 269	GM944_D02_105R3_005.fsa	292.658	59	286
B, 270	GM944_D02_105R3_005.fsa	293.598	657	4421
B, 271	GM944_D02_105R3_005.fsa	294.793	66	337
B, 272	GM944_D02_105R3_005.fsa	295.562	121	702
B, 273	GM944_D02_105R3_005.fsa	296.842	89	310
B, 274	GM944_D02_105R3_005.fsa	297.867	718	5103
B, 275	GM944_D02_105R3_005.fsa	298.805	968	6971
B, 276	GM944_D02_105R3_005.fsa	300.425	829	5687
B, 277	GM944_D02_105R3_005.fsa	301.447	500	3164
B, 278	GM944_D02_105R3_005.fsa	302.384	116	506
B, 279	GM944_D02_105R3_005.fsa	303.579	32	146
B, 280	GM944_D02_105R3_005.fsa	304.52	102	560
B, 281	GM944_D02_105R3_005.fsa	305.633	47	221
B, 282	GM944_D02_105R3_005.fsa	306.491	219	1401
B, 283	GM944_D02_105R3_005.fsa	307.694	33	114
B, 284	GM944_D02_105R3_005.fsa	308.554	77	361
B, 285	GM944_D02_105R3_005.fsa	309.502	222	1397
B, 286	GM944_D02_105R3_005.fsa	310.537	372	2378
B, 287	GM944_D02_105R3_005.fsa	311.574	202	1076
B, 288	GM944_D02_105R3_005.fsa	312.786	411	3035
B, 289	GM944_D02_105R3_005.fsa	314.441	210	1249
B, 290	GM944_D02_105R3_005.fsa	315.499	24	69
B, 291	GM944_D02_105R3_005.fsa	316.558	142	926
B, 292	GM944_D02_105R3_005.fsa	317.528	55	279
B, 293	GM944_D02_105R3_005.fsa	318.499	146	898
B, 294	GM944_D02_105R3_005.fsa	319.558	56	275
B, 295	GM944_D02_105R3_005.fsa	320.692	146	924
B, 296	GM944_D02_105R3_005.fsa	321.73	856	6867
B, 297	GM944_D02_105R3_005.fsa	322.853	191	1224
B, 298	GM944_D02_105R3_005.fsa	323.889	118	836
B, 299	GM944_D02_105R3_005.fsa	324.924	366	2605
B, 300	GM944_D02_105R3_005.fsa	326.991	1252	9591
B, 301	GM944_D02_105R3_005.fsa	328.11	137	838
B, 302	GM944_D02_105R3_005.fsa	329.141	602	4509
B, 303	GM944_D02_105R3_005.fsa	330.943	1129	8693
B, 304	GM944_D02_105R3_005.fsa	331.715	2	4
B, 305	GM944_D02_105R3_005.fsa	332.914	147	953
B, 306	GM944_D02_105R3_005.fsa	333.599	10	38
B, 307	GM944_D02_105R3_005.fsa	334.882	148	1039
B, 308	GM944_D02_105R3_005.fsa	335.993	19	38
B, 309	GM944_D02_105R3_005.fsa	336.932	30	148
B, 310	GM944_D02_105R3_005.fsa	337.87	59	237
B, 311	GM944_D02_105R3_005.fsa	338.893	265	1933
B, 312	GM944_D02_105R3_005.fsa	339.745	91	612
B, 313	GM944_D02_105R3_005.fsa	340.866	54	240
B, 314	GM944_D02_105R3_005.fsa	341.818	405	3201
B, 315	GM944_D02_105R3_005.fsa	342.684	73	414
B, 316	GM944_D02_105R3_005.fsa	343.723	459	3429
B, 317	GM944_D02_105R3_005.fsa	345.628	836	6863
B, 318	GM944_D02_105R3_005.fsa	346.753	454	3437
B, 319	GM944_D02_105R3_005.fsa	347.879	146	833
B, 320	GM944_D02_105R3_005.fsa	348.918	552	4410
B, 321	GM944_D02_105R3_005.fsa	350.822	918	7494
B, 322	GM944_D02_105R3_005.fsa	352.727	584	4667
B, 323	GM944_D02_105R3_005.fsa	353.766	14	50
B, 324	GM944_D02_105R3_005.fsa	354.892	14	43
B, 325	GM944_D02_105R3_005.fsa	355.844	590	4470
B, 326	GM944_D02_105R3_005.fsa	357.836	742	6790
B, 327	GM944_D02_105R3_005.fsa	358.875	768	6285
B, 328	GM944_D02_105R3_005.fsa	360	13	39
B, 329	GM944_D02_105R3_005.fsa	361.029	74	387
B, 330	GM944_D02_105R3_005.fsa	362.23	24	78
B, 331	GM944_D02_105R3_005.fsa	363.173	80	454
B, 332	GM944_D02_105R3_005.fsa	364.031	129	795
B, 333	GM944_D02_105R3_005.fsa	366.004	430	4101
B, 334	GM944_D02_105R3_005.fsa	367.12	219	1466
B, 335	GM944_D02_105R3_005.fsa	368.149	54	236
B, 336	GM944_D02_105R3_005.fsa	369.351	364	2766
B, 337	GM944_D02_105R3_005.fsa	370.381	29	92
B, 338	GM944_D02_105R3_005.fsa	371.325	15	53
B, 339	GM944_D02_105R3_005.fsa	372.355	471	3494
B, 340	GM944_D02_105R3_005.fsa	373.3	31	135
B, 341	GM944_D02_105R3_005.fsa	374.244	285	2296
B, 342	GM944_D02_105R3_005.fsa	375.103	160	1024
B, 343	GM944_D02_105R3_005.fsa	376.22	264	1906
B, 344	GM944_D02_105R3_005.fsa	378.11	955	8232
B, 345	GM944_D02_105R3_005.fsa	380	337	2689
B, 346	GM944_D02_105R3_005.fsa	380.955	18	65
B, 347	GM944_D02_105R3_005.fsa	381.911	19	37
B, 348	GM944_D02_105R3_005.fsa	382.953	387	3481
B, 349	GM944_D02_105R3_005.fsa	383.909	160	1169
B, 350	GM944_D02_105R3_005.fsa	385.125	46	200
B, 351	GM944_D02_105R3_005.fsa	386.168	210	1228
B, 352	GM944_D02_105R3_005.fsa	387.385	146	975
B, 353	GM944_D02_105R3_005.fsa	388.08	69	468
B, 354	GM944_D02_105R3_005.fsa	389.297	252	2012
B, 355	GM944_D02_105R3_005.fsa	390.08	110	656
B, 356	GM944_D02_105R3_005.fsa	392.08	1305	13064
B, 357	GM944_D02_105R3_005.fsa	393.124	1611	15868
B, 358	GM944_D02_105R3_005.fsa	395.038	72	416
B, 359	GM944_D02_105R3_005.fsa	395.995	17	44
B, 360	GM944_D02_105R3_005.fsa	398.084	536	5610
B, 361	GM944_D02_105R3_005.fsa	400.086	69	348
B, 362	GM944_D02_105R3_005.fsa	401.117	44	149
B, 363	GM944_D02_105R3_005.fsa	402.15	65	282
B, 364	GM944_D02_105R3_005.fsa	402.838	4	5
B, 365	GM944_D02_105R3_005.fsa	404.044	363	2431
B, 366	GM944_D02_105R3_005.fsa	405.079	391	2754
B, 367	GM944_D02_105R3_005.fsa	406.115	25	79
B, 368	GM944_D02_105R3_005.fsa	407.065	198	818
B, 369	GM944_D02_105R3_005.fsa	408.189	218	916
B, 370	GM944_D02_105R3_005.fsa	409.055	344	1742
B, 371	GM944_D02_105R3_005.fsa	411.395	2618	46873
B, 372	GM944_D02_105R3_005.fsa	412.957	734	6413
B, 373	GM944_D02_105R3_005.fsa	414	423	2677
B, 374	GM944_D02_105R3_005.fsa	416.909	1029	13427
B, 375	GM944_D02_105R3_005.fsa	418.056	202	775
B, 376	GM944_D02_105R3_005.fsa	419.028	272	1375
B, 377	GM944_D02_105R3_005.fsa	420.087	181	599
B, 378	GM944_D02_105R3_005.fsa	421.046	365	1665
B, 379	GM944_D02_105R3_005.fsa	422.791	1248	7477
B, 380	GM944_D02_105R3_005.fsa	423.925	1808	10986
B, 381	GM944_D02_105R3_005.fsa	424.885	1325	7233
B, 382	GM944_D02_105R3_005.fsa	427.503	22725	408016
B, 383	GM944_D02_105R3_005.fsa	433.006	14	29
B, 384	GM944_D02_105R3_005.fsa	434.317	5	9
B, 385	GM944_D02_105R3_005.fsa	434.666	3	11
B, 386	GM944_D02_105R3_005.fsa	435.803	11	28
B, 387	GM944_D02_105R3_005.fsa	436.414	10	25
B, 388	GM944_D02_105R3_005.fsa	437.114	10	41
B, 389	GM944_D02_105R3_005.fsa	438.601	258	2519
B, 390	GM944_D02_105R3_005.fsa	439.738	203	2275
G, 1	GM944_D02_105R3_005.fsa	428.464	6743	40482
Y, 1	GM944_D02_105R3_005.fsa	428.027	8539	47569
Y, 2	GM944_D02_105R3_005.fsa	428.726	8669	38637
Y, 3	GM944_D02_105R3_005.fsa	429.599	2714	10436
R, 1	GM944_D02_105R3_005.fsa	428.377	2709	10655
O, 1	GM944_D02_105R3_005.fsa	20	3609	39916
O, 2	GM944_D02_105R3_005.fsa	40	3436	25182
O, 3	GM944_D02_105R3_005.fsa	60	6584	36704
O, 4	GM944_D02_105R3_005.fsa	80	4275	23858
O, 5	GM944_D02_105R3_005.fsa	100	6947	35981
O, 6	GM944_D02_105R3_005.fsa	114	7728	40003
O, 7	GM944_D02_105R3_005.fsa	120	6132	32231
O, 8	GM944_D02_105R3_005.fsa	140	5089	26005
O, 9	GM944_D02_105R3_005.fsa	160	5628	30060
O, 10	GM944_D02_105R3_005.fsa	180	6764	37415
O, 11	GM944_D02_105R3_005.fsa	200	5522	31520
O, 12	GM944_D02_105R3_005.fsa	214	5435	32831
O, 13	GM944_D02_105R3_005.fsa	220	4383	27483
O, 14	GM944_D02_105R3_005.fsa	240	6378	42373
O, 15	GM944_D02_105R3_005.fsa	250	2996	20437
O, 16	GM944_D02_105R3_005.fsa	260	4725	33000
O, 17	GM944_D02_105R3_005.fsa	280	5136	38109
O, 18	GM944_D02_105R3_005.fsa	300	4990	39590
O, 19	GM944_D02_105R3_005.fsa	314	3252	26397
O, 20	GM944_D02_105R3_005.fsa	320	3619	29804
O, 21	GM944_D02_105R3_005.fsa	340	4576	39425
O, 22	GM944_D02_105R3_005.fsa	360	3740	33688
O, 23	GM944_D02_105R3_005.fsa	380	2740	25362
O, 24	GM944_D02_105R3_005.fsa	400	3796	35884
O, 25	GM944_D02_105R3_005.fsa	414	3673	34626
O, 26	GM944_D02_105R3_005.fsa	420	3461	32918
O, 27	GM944_D02_105R3_005.fsa	428.464	1054	7530
O, 28	GM944_D02_105R3_005.fsa	440	3954	41219
O, 29	GM944_D02_105R3_005.fsa	460	4311	45745
O, 30	GM944_D02_105R3_005.fsa	480	4177	44293
O, 31	GM944_D02_105R3_005.fsa	500	1870	20341
O, 32	GM944_D02_105R3_005.fsa	514	2004	22046
O, 33	GM944_D02_105R3_005.fsa	520	4444	49893
O, 34	GM944_D02_105R3_005.fsa	540	3650	41509
O, 35	GM944_D02_105R3_005.fsa	560	2339	27067
O, 36	GM944_D02_105R3_005.fsa	580	3613	41671
O, 37	GM944_D02_105R3_005.fsa	600	2298	27406

## Sheet: 105R4
Dye/Sample Peak	Sample File Name	Size	Height	Area in Point
B, 1	GM944_D03_105R4_013.fsa	2.029	108	705
B, 2	GM944_D03_105R4_013.fsa	4.2029	21	115
B, 3	GM944_D03_105R4_013.fsa	5.3623	21	66
B, 4	GM944_D03_105R4_013.fsa	7.1015	13	35
B, 5	GM944_D03_105R4_013.fsa	8.2609	9	21
B, 6	GM944_D03_105R4_013.fsa	8.9855	8	20
B, 7	GM944_D03_105R4_013.fsa	9.7101	14	48
B, 8	GM944_D03_105R4_013.fsa	10.4348	12	19
B, 9	GM944_D03_105R4_013.fsa	11.1594	4	8
B, 10	GM944_D03_105R4_013.fsa	12.4638	87	283
B, 11	GM944_D03_105R4_013.fsa	13.6232	114	637
B, 12	GM944_D03_105R4_013.fsa	15.0725	75	394
B, 13	GM944_D03_105R4_013.fsa	16.9565	26	119
B, 14	GM944_D03_105R4_013.fsa	18.5507	111	536
B, 15	GM944_D03_105R4_013.fsa	20	776	4366
B, 16	GM944_D03_105R4_013.fsa	21.8052	545	3459
B, 17	GM944_D03_105R4_013.fsa	22.7726	499	2947
B, 18	GM944_D03_105R4_013.fsa	23.886	119	806
B, 19	GM944_D03_105R4_013.fsa	26.5246	226	1054
B, 20	GM944_D03_105R4_013.fsa	28.1841	226	1058
B, 21	GM944_D03_105R4_013.fsa	29.9533	129	560
B, 22	GM944_D03_105R4_013.fsa	31.396	421	2166
B, 23	GM944_D03_105R4_013.fsa	32.6705	278	1375
B, 24	GM944_D03_105R4_013.fsa	34.7458	92	450
B, 25	GM944_D03_105R4_013.fsa	35.9627	262	1425
B, 26	GM944_D03_105R4_013.fsa	37.0272	185	954
B, 27	GM944_D03_105R4_013.fsa	38.8518	167	848
B, 28	GM944_D03_105R4_013.fsa	40.5934	286	1566
B, 29	GM944_D03_105R4_013.fsa	41.4185	85	434
B, 30	GM944_D03_105R4_013.fsa	42.3536	52	200
B, 31	GM944_D03_105R4_013.fsa	43.6259	241	1347
B, 32	GM944_D03_105R4_013.fsa	44.7693	854	5695
B, 33	GM944_D03_105R4_013.fsa	47.0197	464	4202
B, 34	GM944_D03_105R4_013.fsa	48.3472	5	8
B, 35	GM944_D03_105R4_013.fsa	49.8753	36	155
B, 36	GM944_D03_105R4_013.fsa	50.8461	384	1463
B, 37	GM944_D03_105R4_013.fsa	51.5952	739	3218
B, 38	GM944_D03_105R4_013.fsa	53.3926	2460	13619
B, 39	GM944_D03_105R4_013.fsa	54.5398	261	1258
B, 40	GM944_D03_105R4_013.fsa	55.8798	763	3241
B, 41	GM944_D03_105R4_013.fsa	57.1022	1129	5264
B, 42	GM944_D03_105R4_013.fsa	57.9094	475	1980
B, 43	GM944_D03_105R4_013.fsa	59.0095	1598	7320
B, 44	GM944_D03_105R4_013.fsa	59.7038	41	164
B, 45	GM944_D03_105R4_013.fsa	60.5218	2423	10861
B, 46	GM944_D03_105R4_013.fsa	61.8748	1495	6652
B, 47	GM944_D03_105R4_013.fsa	63.4296	161	823
B, 48	GM944_D03_105R4_013.fsa	64.3593	3138	15570
B, 49	GM944_D03_105R4_013.fsa	65.6979	935	4412
B, 50	GM944_D03_105R4_013.fsa	67.1339	850	3987
B, 51	GM944_D03_105R4_013.fsa	68.4622	332	1427
B, 52	GM944_D03_105R4_013.fsa	69.4805	482	2159
B, 53	GM944_D03_105R4_013.fsa	70.3946	320	1665
B, 54	GM944_D03_105R4_013.fsa	71.2051	389	1790
B, 55	GM944_D03_105R4_013.fsa	72.7198	779	3879
B, 56	GM944_D03_105R4_013.fsa	73.3239	286	1319
B, 57	GM944_D03_105R4_013.fsa	74.529	1717	8039
B, 58	GM944_D03_105R4_013.fsa	75.3301	315	1506
B, 59	GM944_D03_105R4_013.fsa	76.4286	708	3159
B, 60	GM944_D03_105R4_013.fsa	77.4243	83	268
B, 61	GM944_D03_105R4_013.fsa	78.5163	232	996
B, 62	GM944_D03_105R4_013.fsa	79.5061	504	2314
B, 63	GM944_D03_105R4_013.fsa	80.784	341	1610
B, 64	GM944_D03_105R4_013.fsa	81.4693	379	1844
B, 65	GM944_D03_105R4_013.fsa	82.4471	459	2045
B, 66	GM944_D03_105R4_013.fsa	83.4234	93	365
B, 67	GM944_D03_105R4_013.fsa	84.4958	255	1106
B, 68	GM944_D03_105R4_013.fsa	85.4692	586	2543
B, 69	GM944_D03_105R4_013.fsa	86.7325	276	1298
B, 70	GM944_D03_105R4_013.fsa	87.3148	216	933
B, 71	GM944_D03_105R4_013.fsa	88.2841	1248	5263
B, 72	GM944_D03_105R4_013.fsa	89.4455	392	1611
B, 73	GM944_D03_105R4_013.fsa	90.3152	2080	9556
B, 74	GM944_D03_105R4_013.fsa	91.1839	1031	4910
B, 75	GM944_D03_105R4_013.fsa	92.244	1154	4901
B, 76	GM944_D03_105R4_013.fsa	93.1102	75	233
B, 77	GM944_D03_105R4_013.fsa	94.2634	2003	9000
B, 78	GM944_D03_105R4_013.fsa	95.1269	99	465
B, 79	GM944_D03_105R4_013.fsa	96.2767	274	1192
B, 80	GM944_D03_105R4_013.fsa	97.2333	87	368
B, 81	GM944_D03_105R4_013.fsa	98.5704	267	1264
B, 82	GM944_D03_105R4_013.fsa	99.6191	866	3965
B, 83	GM944_D03_105R4_013.fsa	100.587	634	3028
B, 84	GM944_D03_105R4_013.fsa	101.951	196	931
B, 85	GM944_D03_105R4_013.fsa	103.311	665	3038
B, 86	GM944_D03_105R4_013.fsa	104.279	650	3003
B, 87	GM944_D03_105R4_013.fsa	105.533	181	716
B, 88	GM944_D03_105R4_013.fsa	106.495	219	879
B, 89	GM944_D03_105R4_013.fsa	107.549	91	291
B, 90	GM944_D03_105R4_013.fsa	108.505	504	2044
B, 91	GM944_D03_105R4_013.fsa	109.459	211	814
B, 92	GM944_D03_105R4_013.fsa	110.125	404	1620
B, 93	GM944_D03_105R4_013.fsa	111.263	1069	4635
B, 94	GM944_D03_105R4_013.fsa	112.02	298	1310
B, 95	GM944_D03_105R4_013.fsa	112.776	1461	6484
B, 96	GM944_D03_105R4_013.fsa	114.092	737	3426
B, 97	GM944_D03_105R4_013.fsa	115.007	236	1049
B, 98	GM944_D03_105R4_013.fsa	116.102	546	2396
B, 99	GM944_D03_105R4_013.fsa	117.194	402	1617
B, 100	GM944_D03_105R4_013.fsa	118.373	1041	4730
B, 101	GM944_D03_105R4_013.fsa	119.278	771	3450
B, 102	GM944_D03_105R4_013.fsa	120.362	224	874
B, 103	GM944_D03_105R4_013.fsa	121.541	2032	9096
B, 104	GM944_D03_105R4_013.fsa	122.538	648	2808
B, 105	GM944_D03_105R4_013.fsa	123.717	1141	5167
B, 106	GM944_D03_105R4_013.fsa	124.715	1570	7135
B, 107	GM944_D03_105R4_013.fsa	125.895	498	2135
B, 108	GM944_D03_105R4_013.fsa	126.621	3496	16061
B, 109	GM944_D03_105R4_013.fsa	127.62	1125	4944
B, 110	GM944_D03_105R4_013.fsa	128.347	249	924
B, 111	GM944_D03_105R4_013.fsa	129.437	2293	10066
B, 112	GM944_D03_105R4_013.fsa	130.528	778	3178
B, 113	GM944_D03_105R4_013.fsa	131.347	303	1147
B, 114	GM944_D03_105R4_013.fsa	132.347	1357	5839
B, 115	GM944_D03_105R4_013.fsa	133.257	227	808
B, 116	GM944_D03_105R4_013.fsa	134.168	261	1081
B, 117	GM944_D03_105R4_013.fsa	135.078	231	918
B, 118	GM944_D03_105R4_013.fsa	135.898	974	4277
B, 119	GM944_D03_105R4_013.fsa	136.9	576	2550
B, 120	GM944_D03_105R4_013.fsa	138.176	329	1332
B, 121	GM944_D03_105R4_013.fsa	139.088	526	2282
B, 122	GM944_D03_105R4_013.fsa	140.092	864	3886
B, 123	GM944_D03_105R4_013.fsa	141.107	225	1006
B, 124	GM944_D03_105R4_013.fsa	142.03	227	942
B, 125	GM944_D03_105R4_013.fsa	143.229	794	3209
B, 126	GM944_D03_105R4_013.fsa	144.244	702	2898
B, 127	GM944_D03_105R4_013.fsa	145.166	317	1154
B, 128	GM944_D03_105R4_013.fsa	146.088	801	3365
B, 129	GM944_D03_105R4_013.fsa	147.194	761	3421
B, 130	GM944_D03_105R4_013.fsa	148.024	2179	9779
B, 131	GM944_D03_105R4_013.fsa	149.038	448	1782
B, 132	GM944_D03_105R4_013.fsa	150.236	449	1923
B, 133	GM944_D03_105R4_013.fsa	151.434	2075	9123
B, 134	GM944_D03_105R4_013.fsa	152.632	625	2666
B, 135	GM944_D03_105R4_013.fsa	153.461	2301	10242
B, 136	GM944_D03_105R4_013.fsa	154.567	2581	12023
B, 137	GM944_D03_105R4_013.fsa	155.304	187	775
B, 138	GM944_D03_105R4_013.fsa	156.317	1720	7483
B, 139	GM944_D03_105R4_013.fsa	157.422	167	534
B, 140	GM944_D03_105R4_013.fsa	158.251	1839	7897
B, 141	GM944_D03_105R4_013.fsa	159.448	2734	12276
B, 142	GM944_D03_105R4_013.fsa	160.273	207	638
B, 143	GM944_D03_105R4_013.fsa	161.092	683	2771
B, 144	GM944_D03_105R4_013.fsa	162.001	660	2609
B, 145	GM944_D03_105R4_013.fsa	163.364	410	1766
B, 146	GM944_D03_105R4_013.fsa	164.454	211	927
B, 147	GM944_D03_105R4_013.fsa	165.634	211	816
B, 148	GM944_D03_105R4_013.fsa	166.632	2642	11846
B, 149	GM944_D03_105R4_013.fsa	167.629	251	1003
B, 150	GM944_D03_105R4_013.fsa	168.625	528	2025
B, 151	GM944_D03_105R4_013.fsa	169.531	289	1147
B, 152	GM944_D03_105R4_013.fsa	170.526	872	3798
B, 153	GM944_D03_105R4_013.fsa	171.702	373	1628
B, 154	GM944_D03_105R4_013.fsa	172.787	938	4231
B, 155	GM944_D03_105R4_013.fsa	173.69	726	3241
B, 156	GM944_D03_105R4_013.fsa	174.863	235	867
B, 157	GM944_D03_105R4_013.fsa	175.766	5145	23556
B, 158	GM944_D03_105R4_013.fsa	176.758	691	2749
B, 159	GM944_D03_105R4_013.fsa	177.839	2535	11150
B, 160	GM944_D03_105R4_013.fsa	178.65	307	1250
B, 161	GM944_D03_105R4_013.fsa	179.55	353	1362
B, 162	GM944_D03_105R4_013.fsa	180.633	544	2408
B, 163	GM944_D03_105R4_013.fsa	181.628	1285	5737
B, 164	GM944_D03_105R4_013.fsa	182.532	190	781
B, 165	GM944_D03_105R4_013.fsa	183.525	130	549
B, 166	GM944_D03_105R4_013.fsa	184.7	355	1531
B, 167	GM944_D03_105R4_013.fsa	185.692	641	2928
B, 168	GM944_D03_105R4_013.fsa	186.505	174	672
B, 169	GM944_D03_105R4_013.fsa	187.587	900	4129
B, 170	GM944_D03_105R4_013.fsa	188.669	297	1273
B, 171	GM944_D03_105R4_013.fsa	189.48	250	1066
B, 172	GM944_D03_105R4_013.fsa	190.651	677	3121
B, 173	GM944_D03_105R4_013.fsa	191.732	219	931
B, 174	GM944_D03_105R4_013.fsa	192.722	161	667
B, 175	GM944_D03_105R4_013.fsa	193.891	555	2517
B, 176	GM944_D03_105R4_013.fsa	194.881	237	1018
B, 177	GM944_D03_105R4_013.fsa	195.78	190	771
B, 178	GM944_D03_105R4_013.fsa	196.858	1025	4660
B, 179	GM944_D03_105R4_013.fsa	197.936	296	1262
B, 180	GM944_D03_105R4_013.fsa	198.744	2686	12630
B, 181	GM944_D03_105R4_013.fsa	199.821	2646	12713
B, 182	GM944_D03_105R4_013.fsa	200.803	400	1675
B, 183	GM944_D03_105R4_013.fsa	201.695	126	439
B, 184	GM944_D03_105R4_013.fsa	202.944	849	4384
B, 185	GM944_D03_105R4_013.fsa	203.925	221	999
B, 186	GM944_D03_105R4_013.fsa	204.996	129	569
B, 187	GM944_D03_105R4_013.fsa	206.155	406	1825
B, 188	GM944_D03_105R4_013.fsa	207.136	251	1090
B, 189	GM944_D03_105R4_013.fsa	207.939	65	254
B, 190	GM944_D03_105R4_013.fsa	209.008	1088	5072
B, 191	GM944_D03_105R4_013.fsa	210.078	526	2477
B, 192	GM944_D03_105R4_013.fsa	211.148	550	2698
B, 193	GM944_D03_105R4_013.fsa	211.95	251	1184
B, 194	GM944_D03_105R4_013.fsa	213.198	463	2288
B, 195	GM944_D03_105R4_013.fsa	214.09	178	836
B, 196	GM944_D03_105R4_013.fsa	215.256	145	511
B, 197	GM944_D03_105R4_013.fsa	216.242	924	4213
B, 198	GM944_D03_105R4_013.fsa	217.227	1061	4827
B, 199	GM944_D03_105R4_013.fsa	218.212	1477	7169
B, 200	GM944_D03_105R4_013.fsa	219.374	316	1350
B, 201	GM944_D03_105R4_013.fsa	220.175	738	3454
B, 202	GM944_D03_105R4_013.fsa	221.309	968	4596
B, 203	GM944_D03_105R4_013.fsa	222.357	243	1072
B, 204	GM944_D03_105R4_013.fsa	223.23	259	1044
B, 205	GM944_D03_105R4_013.fsa	224.277	370	1649
B, 206	GM944_D03_105R4_013.fsa	225.325	1935	9594
B, 207	GM944_D03_105R4_013.fsa	226.373	490	2157
B, 208	GM944_D03_105R4_013.fsa	227.42	969	4646
B, 209	GM944_D03_105R4_013.fsa	228.468	331	1389
B, 210	GM944_D03_105R4_013.fsa	229.429	679	3217
B, 211	GM944_D03_105R4_013.fsa	230.564	129	589
B, 212	GM944_D03_105R4_013.fsa	231.437	280	1335
B, 213	GM944_D03_105R4_013.fsa	232.311	77	314
B, 214	GM944_D03_105R4_013.fsa	233.272	277	1253
B, 215	GM944_D03_105R4_013.fsa	234.32	139	615
B, 216	GM944_D03_105R4_013.fsa	235.106	287	1288
B, 217	GM944_D03_105R4_013.fsa	236.155	511	2560
B, 218	GM944_D03_105R4_013.fsa	237.203	476	2358
B, 219	GM944_D03_105R4_013.fsa	238.339	348	1731
B, 220	GM944_D03_105R4_013.fsa	239.213	409	2027
B, 221	GM944_D03_105R4_013.fsa	240.453	453	2366
B, 222	GM944_D03_105R4_013.fsa	241.358	139	672
B, 223	GM944_D03_105R4_013.fsa	242.534	228	1037
B, 224	GM944_D03_105R4_013.fsa	243.527	314	1624
B, 225	GM944_D03_105R4_013.fsa	244.519	419	2153
B, 226	GM944_D03_105R4_013.fsa	245.51	165	839
B, 227	GM944_D03_105R4_013.fsa	246.32	352	1865
B, 228	GM944_D03_105R4_013.fsa	247.398	231	1118
B, 229	GM944_D03_105R4_013.fsa	248.476	173	815
B, 230	GM944_D03_105R4_013.fsa	249.552	170	786
B, 231	GM944_D03_105R4_013.fsa	250.609	179	858
B, 232	GM944_D03_105R4_013.fsa	251.65	138	642
B, 233	GM944_D03_105R4_013.fsa	252.603	299	1541
B, 234	GM944_D03_105R4_013.fsa	253.642	410	2243
B, 235	GM944_D03_105R4_013.fsa	254.591	259	1437
B, 236	GM944_D03_105R4_013.fsa	255.712	159	738
B, 237	GM944_D03_105R4_013.fsa	256.83	373	1982
B, 238	GM944_D03_105R4_013.fsa	257.774	985	5552
B, 239	GM944_D03_105R4_013.fsa	258.803	296	1604
B, 240	GM944_D03_105R4_013.fsa	259.658	283	1463
B, 241	GM944_D03_105R4_013.fsa	260.523	62	175
B, 242	GM944_D03_105R4_013.fsa	261.482	494	2588
B, 243	GM944_D03_105R4_013.fsa	262.615	97	382
B, 244	GM944_D03_105R4_013.fsa	263.4	199	939
B, 245	GM944_D03_105R4_013.fsa	264.447	354	1857
B, 246	GM944_D03_105R4_013.fsa	265.494	179	779
B, 247	GM944_D03_105R4_013.fsa	266.454	480	2559
B, 248	GM944_D03_105R4_013.fsa	267.675	116	552
B, 249	GM944_D03_105R4_013.fsa	268.636	287	1535
B, 250	GM944_D03_105R4_013.fsa	269.683	68	290
B, 251	GM944_D03_105R4_013.fsa	270.644	106	532
B, 252	GM944_D03_105R4_013.fsa	271.518	68	236
B, 253	GM944_D03_105R4_013.fsa	272.304	199	980
B, 254	GM944_D03_105R4_013.fsa	273.44	734	4186
B, 255	GM944_D03_105R4_013.fsa	274.577	149	668
B, 256	GM944_D03_105R4_013.fsa	275.538	393	2154
B, 257	GM944_D03_105R4_013.fsa	276.5	282	1528
B, 258	GM944_D03_105R4_013.fsa	277.462	88	347
B, 259	GM944_D03_105R4_013.fsa	278.425	59	252
B, 260	GM944_D03_105R4_013.fsa	279.387	68	311
B, 261	GM944_D03_105R4_013.fsa	280.522	139	798
B, 262	GM944_D03_105R4_013.fsa	281.565	286	1718
B, 263	GM944_D03_105R4_013.fsa	282.695	72	361
B, 264	GM944_D03_105R4_013.fsa	283.563	82	374
B, 265	GM944_D03_105R4_013.fsa	284.778	58	267
B, 266	GM944_D03_105R4_013.fsa	285.733	281	1745
B, 267	GM944_D03_105R4_013.fsa	286.774	668	4185
B, 268	GM944_D03_105R4_013.fsa	287.727	83	370
B, 269	GM944_D03_105R4_013.fsa	288.594	41	153
B, 270	GM944_D03_105R4_013.fsa	289.72	835	5173
B, 271	GM944_D03_105R4_013.fsa	290.672	978	6420
B, 272	GM944_D03_105R4_013.fsa	291.624	633	3955
B, 273	GM944_D03_105R4_013.fsa	292.662	109	491
B, 274	GM944_D03_105R4_013.fsa	293.699	756	4615
B, 275	GM944_D03_105R4_013.fsa	294.823	98	478
B, 276	GM944_D03_105R4_013.fsa	295.773	151	785
B, 277	GM944_D03_105R4_013.fsa	296.895	124	496
B, 278	GM944_D03_105R4_013.fsa	297.93	820	4885
B, 279	GM944_D03_105R4_013.fsa	298.879	1079	6707
B, 280	GM944_D03_105R4_013.fsa	299.655	23	84
B, 281	GM944_D03_105R4_013.fsa	300.509	949	5634
B, 282	GM944_D03_105R4_013.fsa	301.528	582	3177
B, 283	GM944_D03_105R4_013.fsa	302.55	160	699
B, 284	GM944_D03_105R4_013.fsa	303.658	62	245
B, 285	GM944_D03_105R4_013.fsa	304.598	126	671
B, 286	GM944_D03_105R4_013.fsa	305.625	83	403
B, 287	GM944_D03_105R4_013.fsa	306.568	276	1599
B, 288	GM944_D03_105R4_013.fsa	307.599	39	176
B, 289	GM944_D03_105R4_013.fsa	308.546	124	555
B, 290	GM944_D03_105R4_013.fsa	309.58	292	1521
B, 291	GM944_D03_105R4_013.fsa	310.53	447	2584
B, 292	GM944_D03_105R4_013.fsa	311.655	297	1514
B, 293	GM944_D03_105R4_013.fsa	312.783	493	3339
B, 294	GM944_D03_105R4_013.fsa	314.447	271	1474
B, 295	GM944_D03_105R4_013.fsa	315.43	36	150
B, 296	GM944_D03_105R4_013.fsa	316.594	163	1010
B, 297	GM944_D03_105R4_013.fsa	317.489	84	480
B, 298	GM944_D03_105R4_013.fsa	318.565	191	1091
B, 299	GM944_D03_105R4_013.fsa	319.551	94	479
B, 300	GM944_D03_105R4_013.fsa	320.701	163	1027
B, 301	GM944_D03_105R4_013.fsa	321.751	971	6645
B, 302	GM944_D03_105R4_013.fsa	322.974	216	1331
B, 303	GM944_D03_105R4_013.fsa	324.021	150	829
B, 304	GM944_D03_105R4_013.fsa	325.067	397	2545
B, 305	GM944_D03_105R4_013.fsa	326.111	22	48
B, 306	GM944_D03_105R4_013.fsa	327.068	1392	9146
B, 307	GM944_D03_105R4_013.fsa	328.196	194	888
B, 308	GM944_D03_105R4_013.fsa	329.237	685	4415
B, 309	GM944_D03_105R4_013.fsa	330.016	27	64
B, 310	GM944_D03_105R4_013.fsa	330.968	1300	8507
B, 311	GM944_D03_105R4_013.fsa	332.005	13	19
B, 312	GM944_D03_105R4_013.fsa	332.955	169	1006
B, 313	GM944_D03_105R4_013.fsa	333.903	14	46
B, 314	GM944_D03_105R4_013.fsa	334.937	174	1199
B, 315	GM944_D03_105R4_013.fsa	335.883	28	127
B, 316	GM944_D03_105R4_013.fsa	337	56	253
B, 317	GM944_D03_105R4_013.fsa	338.03	88	428
B, 318	GM944_D03_105R4_013.fsa	339.058	305	2055
B, 319	GM944_D03_105R4_013.fsa	339.914	131	734
B, 320	GM944_D03_105R4_013.fsa	340.87	68	337
B, 321	GM944_D03_105R4_013.fsa	341.826	454	3121
B, 322	GM944_D03_105R4_013.fsa	342.696	98	491
B, 323	GM944_D03_105R4_013.fsa	343.739	519	3452
B, 324	GM944_D03_105R4_013.fsa	344.609	46	154
B, 325	GM944_D03_105R4_013.fsa	345.739	932	6725
B, 326	GM944_D03_105R4_013.fsa	346.87	533	3487
B, 327	GM944_D03_105R4_013.fsa	348	160	863
B, 328	GM944_D03_105R4_013.fsa	348.957	643	4296
B, 329	GM944_D03_105R4_013.fsa	349.826	21	78
B, 330	GM944_D03_105R4_013.fsa	350.957	1033	7361
B, 331	GM944_D03_105R4_013.fsa	352.87	664	4621
B, 332	GM944_D03_105R4_013.fsa	353.913	56	227
B, 333	GM944_D03_105R4_013.fsa	354.783	56	242
B, 334	GM944_D03_105R4_013.fsa	356	676	4651
B, 335	GM944_D03_105R4_013.fsa	357.043	82	469
B, 336	GM944_D03_105R4_013.fsa	357.913	850	6637
B, 337	GM944_D03_105R4_013.fsa	358.957	870	6281
B, 338	GM944_D03_105R4_013.fsa	360	33	106
B, 339	GM944_D03_105R4_013.fsa	361.038	109	520
B, 340	GM944_D03_105R4_013.fsa	362.249	54	207
B, 341	GM944_D03_105R4_013.fsa	363.2	97	482
B, 342	GM944_D03_105R4_013.fsa	364.152	163	902
B, 343	GM944_D03_105R4_013.fsa	365.191	112	548
B, 344	GM944_D03_105R4_013.fsa	366.056	465	3699
B, 345	GM944_D03_105R4_013.fsa	367.095	241	1507
B, 346	GM944_D03_105R4_013.fsa	368.133	65	326
B, 347	GM944_D03_105R4_013.fsa	369.345	410	2872
B, 348	GM944_D03_105R4_013.fsa	370.384	45	227
B, 349	GM944_D03_105R4_013.fsa	371.423	39	107
B, 350	GM944_D03_105R4_013.fsa	372.376	540	3746
B, 351	GM944_D03_105R4_013.fsa	373.415	46	239
B, 352	GM944_D03_105R4_013.fsa	374.281	336	2300
B, 353	GM944_D03_105R4_013.fsa	375.147	202	1279
B, 354	GM944_D03_105R4_013.fsa	376.274	325	2273
B, 355	GM944_D03_105R4_013.fsa	377.14	74	479
B, 356	GM944_D03_105R4_013.fsa	378.18	1061	8241
B, 357	GM944_D03_105R4_013.fsa	379.047	6	14
B, 358	GM944_D03_105R4_013.fsa	380.175	344	2662
B, 359	GM944_D03_105R4_013.fsa	381.224	47	163
B, 360	GM944_D03_105R4_013.fsa	382.098	29	114
B, 361	GM944_D03_105R4_013.fsa	383.147	462	3709
B, 362	GM944_D03_105R4_013.fsa	384.021	205	1452
B, 363	GM944_D03_105R4_013.fsa	385.244	97	480
B, 364	GM944_D03_105R4_013.fsa	386.38	241	1431
B, 365	GM944_D03_105R4_013.fsa	387.428	183	1124
B, 366	GM944_D03_105R4_013.fsa	388.301	126	777
B, 367	GM944_D03_105R4_013.fsa	389.437	279	2085
B, 368	GM944_D03_105R4_013.fsa	390.31	143	956
B, 369	GM944_D03_105R4_013.fsa	392.231	1394	12729
B, 370	GM944_D03_105R4_013.fsa	393.279	1753	15754
B, 371	GM944_D03_105R4_013.fsa	395.113	103	517
B, 372	GM944_D03_105R4_013.fsa	396.073	14	79
B, 373	GM944_D03_105R4_013.fsa	397.207	107	620
B, 374	GM944_D03_105R4_013.fsa	398.255	638	5556
B, 375	GM944_D03_105R4_013.fsa	400.342	75	402
B, 376	GM944_D03_105R4_013.fsa	401.113	44	182
B, 377	GM944_D03_105R4_013.fsa	402.313	96	502
B, 378	GM944_D03_105R4_013.fsa	403.172	6	9
B, 379	GM944_D03_105R4_013.fsa	404.032	442	2891
B, 380	GM944_D03_105R4_013.fsa	405.065	476	2926
B, 381	GM944_D03_105R4_013.fsa	406.187	83	315
B, 382	GM944_D03_105R4_013.fsa	407.137	417	2256
B, 383	GM944_D03_105R4_013.fsa	408.088	632	4675
B, 384	GM944_D03_105R4_013.fsa	409.128	811	5748
B, 385	GM944_D03_105R4_013.fsa	410.255	120	479
B, 386	GM944_D03_105R4_013.fsa	411.298	1516	10673
B, 387	GM944_D03_105R4_013.fsa	412.256	16	48
B, 388	GM944_D03_105R4_013.fsa	413.214	34	66
B, 389	GM944_D03_105R4_013.fsa	415.34	2290	23701
B, 390	GM944_D03_105R4_013.fsa	416.056	2210	26207
B, 391	GM944_D03_105R4_013.fsa	416.861	2034	18345
B, 392	GM944_D03_105R4_013.fsa	418.026	437	2455
B, 393	GM944_D03_105R4_013.fsa	419.102	433	2025
B, 394	GM944_D03_105R4_013.fsa	420.176	412	1880
B, 395	GM944_D03_105R4_013.fsa	421.055	710	3555
B, 396	GM944_D03_105R4_013.fsa	421.934	385	1949
B, 397	GM944_D03_105R4_013.fsa	422.901	1850	10804
B, 398	GM944_D03_105R4_013.fsa	423.955	2341	12964
B, 399	GM944_D03_105R4_013.fsa	425.009	1701	8520
B, 400	GM944_D03_105R4_013.fsa	425.975	50	50
B, 401	GM944_D03_105R4_013.fsa	426.853	5076	22873
B, 402	GM944_D03_105R4_013.fsa	427.555	22872	190403
B, 403	GM944_D03_105R4_013.fsa	428.082	22872	134728
B, 404	GM944_D03_105R4_013.fsa	429.486	22872	163885
B, 405	GM944_D03_105R4_013.fsa	434.133	237	2016
B, 406	GM944_D03_105R4_013.fsa	435.272	154	1543
B, 407	GM944_D03_105R4_013.fsa	437.549	12	36
B, 408	GM944_D03_105R4_013.fsa	438.687	10	28
B, 409	GM944_D03_105R4_013.fsa	439.387	12	56
G, 1	GM944_D03_105R4_013.fsa	428.521	4515	25692
Y, 1	GM944_D03_105R4_013.fsa	428.784	9392	73847
Y, 2	GM944_D03_105R4_013.fsa	429.661	4676	16033
R, 1	GM944_D03_105R4_013.fsa	428.521	2288	10304
R, 2	GM944_D03_105R4_013.fsa	429.047	1870	10685
O, 1	GM944_D03_105R4_013.fsa	20	3606	37187
O, 2	GM944_D03_105R4_013.fsa	40	3313	23735
O, 3	GM944_D03_105R4_013.fsa	60	6353	34556
O, 4	GM944_D03_105R4_013.fsa	80	4193	22980
O, 5	GM944_D03_105R4_013.fsa	100	6545	33518
O, 6	GM944_D03_105R4_013.fsa	114	7501	38020
O, 7	GM944_D03_105R4_013.fsa	120	5829	30495
O, 8	GM944_D03_105R4_013.fsa	140	4964	24910
O, 9	GM944_D03_105R4_013.fsa	160	5498	28314
O, 10	GM944_D03_105R4_013.fsa	180	7180	35439
O, 11	GM944_D03_105R4_013.fsa	200	5771	29648
O, 12	GM944_D03_105R4_013.fsa	214	5793	30666
O, 13	GM944_D03_105R4_013.fsa	220	4704	25876
O, 14	GM944_D03_105R4_013.fsa	240	6902	39352
O, 15	GM944_D03_105R4_013.fsa	250	3227	18891
O, 16	GM944_D03_105R4_013.fsa	260	5028	30537
O, 17	GM944_D03_105R4_013.fsa	280	5437	35018
O, 18	GM944_D03_105R4_013.fsa	300	5377	36418
O, 19	GM944_D03_105R4_013.fsa	314	3469	24179
O, 20	GM944_D03_105R4_013.fsa	320	3823	27765
O, 21	GM944_D03_105R4_013.fsa	340	4793	36710
O, 22	GM944_D03_105R4_013.fsa	360	3960	31873
O, 23	GM944_D03_105R4_013.fsa	380	2850	23916
O, 24	GM944_D03_105R4_013.fsa	400	3964	34249
O, 25	GM944_D03_105R4_013.fsa	414	3816	32929
O, 26	GM944_D03_105R4_013.fsa	420	3612	31535
O, 27	GM944_D03_105R4_013.fsa	440	4033	39059
O, 28	GM944_D03_105R4_013.fsa	460	4541	43406
O, 29	GM944_D03_105R4_013.fsa	480	4339	42544
O, 30	GM944_D03_105R4_013.fsa	500	1960	19521
O, 31	GM944_D03_105R4_013.fsa	514	2085	21407
O, 32	GM944_D03_105R4_013.fsa	520	4582	47262
O, 33	GM944_D03_105R4_013.fsa	540	3734	39460
O, 34	GM944_D03_105R4_013.fsa	560	2414	26057
O, 35	GM944_D03_105R4_013.fsa	580	3704	39681
O, 36	GM944_D03_105R4_013.fsa	600	2383	25714

[truncated: 30 more sheets: 105R5, 106R1, 106R2, 106R3, 106R4, 106R5, 107R1, 107R2, 107R3, 107R4, 107R5, 194R1, 194R2, 194R3, 194R4, 194R5, 195R1, 195R2, 195R4, 195R5 …]
