# Supplementary material for: Characterization of dFOXO binding sites upstream of the Insulin Receptor P2 promoter across the Drosophila phylogeny
Source: PLoS One. 2017 Dec 4;12(12):e0188357. doi: 10.1371/journal.pone.0188357 (PMC5714339; doi:10.1371/journal.pone.0188357)
Supplement: S1 Data — (ZIP) [file pone.0188357.s001.zip › Data_Sets/S5_Dataset.xlsx]

## Sheet: Index
	Fragment coordinates are -1298/-936 relative to the P2 transcription start site
	Sheet	Species	Fragment	strand	protein	nM protein				Sheet	Species	Fragment	strand	protein	nM protein
	109R1	D. melanogaster	m6	Forward	BSA	600				199R1	D. melanogaster	m6	Reverse	BSA	600
	109R2	D. melanogaster	m6	Forward	BSA	600				199R2	D. melanogaster	m6	Reverse	BSA	600
	109R3	D. melanogaster	m6	Forward	BSA	600				199R3	D. melanogaster	m6	Reverse	BSA	600
	109R4	D. melanogaster	m6	Forward	BSA	600				199R4	D. melanogaster	m6	Reverse	BSA	600
	109R5	D. melanogaster	m6	Forward	BSA	600				199R5	D. melanogaster	m6	Reverse	BSA	600
	110R1	D. melanogaster	m6	Forward	dFOXO	600				200R1	D. melanogaster	m6	Reverse	dFOXO	600
	110R2	D. melanogaster	m6	Forward	dFOXO	600				200R2	D. melanogaster	m6	Reverse	dFOXO	600
	110R3	D. melanogaster	m6	Forward	dFOXO	600				200R3	D. melanogaster	m6	Reverse	dFOXO	600
	110R4	D. melanogaster	m6	Forward	dFOXO	600				200R4	D. melanogaster	m6	Reverse	dFOXO	600
	110R5	D. melanogaster	m6	Forward	dFOXO	600				200R5	D. melanogaster	m6	Reverse	dFOXO	600
	111R1	D. melanogaster	m6	Forward	BSA	1200				201R1	D. melanogaster	m6	Reverse	BSA	1200
	111R2	D. melanogaster	m6	Forward	BSA	1200				201R2	D. melanogaster	m6	Reverse	BSA	1200
	111R3	D. melanogaster	m6	Forward	BSA	1200				201R3	D. melanogaster	m6	Reverse	BSA	1200
	111R4	D. melanogaster	m6	Forward	BSA	1200				201R4	D. melanogaster	m6	Reverse	BSA	1200
	111R5	D. melanogaster	m6	Forward	BSA	1200				201R5	D. melanogaster	m6	Reverse	BSA	1200
	112R1	D. melanogaster	m6	Forward	dFOXO	1200				202R1	D. melanogaster	m6	Reverse	dFOXO	1200
	112R2	D. melanogaster	m6	Forward	dFOXO	1200				202R2	D. melanogaster	m6	Reverse	dFOXO	1200
	112R3	D. melanogaster	m6	Forward	dFOXO	1200				202R3	D. melanogaster	m6	Reverse	dFOXO	1200
	112R4	D. melanogaster	m6	Forward	dFOXO	1200				202R4	D. melanogaster	m6	Reverse	dFOXO	1200
	112R5	D. melanogaster	m6	Forward	dFOXO	1200				202R5	D. melanogaster	m6	Reverse	dFOXO	1200
	NOTE
	The first column of the remaining sheets indicates that dyes B and O label respectively the fragments generated by DNase I and the standard 600 LIZ fragments in the electropherograms and in the outputs. To inspect electropherograms with Peak Scanner (Applied Biosystems), the minimum peak heights were set to only provide outputs for dyes B and O . The spurious peaks corresponding to other dyes (G,…

## Sheet: 109R1
Dye/Sample Peak	Sample File Name	Size	Height	Area in Point
B, 1	GM944_E08_109R1_028.fsa		10	39
B, 2	GM944_E08_109R1_028.fsa		9	32
B, 3	GM944_E08_109R1_028.fsa		10	63
B, 4	GM944_E08_109R1_028.fsa		14	82
B, 5	GM944_E08_109R1_028.fsa		14	106
B, 6	GM944_E08_109R1_028.fsa		19	86
B, 7	GM944_E08_109R1_028.fsa		9	52
B, 8	GM944_E08_109R1_028.fsa		8	71
B, 9	GM944_E08_109R1_028.fsa		11	92
B, 10	GM944_E08_109R1_028.fsa		10	68
B, 11	GM944_E08_109R1_028.fsa		6	20
B, 12	GM944_E08_109R1_028.fsa		7	35
B, 13	GM944_E08_109R1_028.fsa		8	68
B, 14	GM944_E08_109R1_028.fsa		11	45
B, 15	GM944_E08_109R1_028.fsa		11	67
B, 16	GM944_E08_109R1_028.fsa		19	62
B, 17	GM944_E08_109R1_028.fsa		9	39
B, 18	GM944_E08_109R1_028.fsa		22	262
B, 19	GM944_E08_109R1_028.fsa		14	60
B, 20	GM944_E08_109R1_028.fsa		11	33
B, 21	GM944_E08_109R1_028.fsa		18	122
B, 22	GM944_E08_109R1_028.fsa		12	42
B, 23	GM944_E08_109R1_028.fsa		15	95
B, 24	GM944_E08_109R1_028.fsa		12	49
B, 25	GM944_E08_109R1_028.fsa		12	27
B, 26	GM944_E08_109R1_028.fsa		15	61
B, 27	GM944_E08_109R1_028.fsa		10	51
B, 28	GM944_E08_109R1_028.fsa		12	50
B, 29	GM944_E08_109R1_028.fsa		9	17
B, 30	GM944_E08_109R1_028.fsa		6	28
B, 31	GM944_E08_109R1_028.fsa		12	35
B, 32	GM944_E08_109R1_028.fsa		9	45
B, 33	GM944_E08_109R1_028.fsa		9	28
B, 34	GM944_E08_109R1_028.fsa		13	66
B, 35	GM944_E08_109R1_028.fsa		15	89
B, 36	GM944_E08_109R1_028.fsa		12	79
B, 37	GM944_E08_109R1_028.fsa		11	39
B, 38	GM944_E08_109R1_028.fsa		19	78
B, 39	GM944_E08_109R1_028.fsa		15	65
B, 40	GM944_E08_109R1_028.fsa		11	65
B, 41	GM944_E08_109R1_028.fsa		11	66
B, 42	GM944_E08_109R1_028.fsa		11	44
B, 43	GM944_E08_109R1_028.fsa		14	51
B, 44	GM944_E08_109R1_028.fsa		12	46
B, 45	GM944_E08_109R1_028.fsa		18	71
B, 46	GM944_E08_109R1_028.fsa		13	61
B, 47	GM944_E08_109R1_028.fsa		18	128
B, 48	GM944_E08_109R1_028.fsa		15	84
B, 49	GM944_E08_109R1_028.fsa		13	74
B, 50	GM944_E08_109R1_028.fsa		13	68
B, 51	GM944_E08_109R1_028.fsa		10	25
B, 52	GM944_E08_109R1_028.fsa		13	42
B, 53	GM944_E08_109R1_028.fsa		15	60
B, 54	GM944_E08_109R1_028.fsa		21	142
B, 55	GM944_E08_109R1_028.fsa		16	101
B, 56	GM944_E08_109R1_028.fsa		16	77
B, 57	GM944_E08_109R1_028.fsa		28	275
B, 58	GM944_E08_109R1_028.fsa		18	58
B, 59	GM944_E08_109R1_028.fsa		12	25
B, 60	GM944_E08_109R1_028.fsa		14	32
B, 61	GM944_E08_109R1_028.fsa		16	164
B, 62	GM944_E08_109R1_028.fsa		12	58
B, 63	GM944_E08_109R1_028.fsa		12	54
B, 64	GM944_E08_109R1_028.fsa		18	73
B, 65	GM944_E08_109R1_028.fsa		16	126
B, 66	GM944_E08_109R1_028.fsa		11	72
B, 67	GM944_E08_109R1_028.fsa		13	82
B, 68	GM944_E08_109R1_028.fsa		17	94
B, 69	GM944_E08_109R1_028.fsa		173	1257
B, 70	GM944_E08_109R1_028.fsa		125	1244
B, 71	GM944_E08_109R1_028.fsa		153	1031
B, 72	GM944_E08_109R1_028.fsa		78	521
B, 73	GM944_E08_109R1_028.fsa		19	59
B, 74	GM944_E08_109R1_028.fsa	1.1189	57	400
B, 75	GM944_E08_109R1_028.fsa	3.2168	61	450
B, 76	GM944_E08_109R1_028.fsa	4.8951	17	109
B, 77	GM944_E08_109R1_028.fsa	6.4336	22	73
B, 78	GM944_E08_109R1_028.fsa	8.2518	8	35
B, 79	GM944_E08_109R1_028.fsa	11.7483	21	111
B, 80	GM944_E08_109R1_028.fsa	13.007	61	356
B, 81	GM944_E08_109R1_028.fsa	14.5455	28	139
B, 82	GM944_E08_109R1_028.fsa	17.0629	13	61
B, 83	GM944_E08_109R1_028.fsa	18.4615	45	244
B, 84	GM944_E08_109R1_028.fsa	20.1584	451	2732
B, 85	GM944_E08_109R1_028.fsa	22.0359	246	1565
B, 86	GM944_E08_109R1_028.fsa	23.2648	292	1895
B, 87	GM944_E08_109R1_028.fsa	26.8456	134	630
B, 88	GM944_E08_109R1_028.fsa	28.579	118	555
B, 89	GM944_E08_109R1_028.fsa	30.1359	45	218
B, 90	GM944_E08_109R1_028.fsa	31.5254	247	1183
B, 91	GM944_E08_109R1_028.fsa	32.7555	138	636
B, 92	GM944_E08_109R1_028.fsa	34.8958	26	124
B, 93	GM944_E08_109R1_028.fsa	36.2041	115	642
B, 94	GM944_E08_109R1_028.fsa	37.1069	73	359
B, 95	GM944_E08_109R1_028.fsa	39.0062	63	303
B, 96	GM944_E08_109R1_028.fsa	40.6989	139	814
B, 97	GM944_E08_109R1_028.fsa	43.905	160	862
B, 98	GM944_E08_109R1_028.fsa	45.1403	494	3582
B, 99	GM944_E08_109R1_028.fsa	47.4623	301	2433
B, 100	GM944_E08_109R1_028.fsa	49.3082	20	73
B, 101	GM944_E08_109R1_028.fsa	51.3368	387	1924
B, 102	GM944_E08_109R1_028.fsa	53.2262	1312	9150
B, 103	GM944_E08_109R1_028.fsa	55.8003	428	1950
B, 104	GM944_E08_109R1_028.fsa	57.0158	699	3649
B, 105	GM944_E08_109R1_028.fsa	57.8191	287	1249
B, 106	GM944_E08_109R1_028.fsa	59.0137	1194	5810
B, 107	GM944_E08_109R1_028.fsa	60.6189	1617	7764
B, 108	GM944_E08_109R1_028.fsa	62.0589	116	479
B, 109	GM944_E08_109R1_028.fsa	63.1866	27	141
B, 110	GM944_E08_109R1_028.fsa	64.5149	55	276
B, 111	GM944_E08_109R1_028.fsa	65.8385	136	608
B, 112	GM944_E08_109R1_028.fsa	67.0563	20	78
B, 113	GM944_E08_109R1_028.fsa	68.169	165	734
B, 114	GM944_E08_109R1_028.fsa	69.2785	282	1458
B, 115	GM944_E08_109R1_028.fsa	70.4852	328	1585
B, 116	GM944_E08_109R1_028.fsa	71.888	219	976
B, 117	GM944_E08_109R1_028.fsa	73.3852	1852	11195
B, 118	GM944_E08_109R1_028.fsa	74.5786	95	412
B, 119	GM944_E08_109R1_028.fsa	75.6692	257	1192
B, 120	GM944_E08_109R1_028.fsa	76.8554	792	3697
B, 121	GM944_E08_109R1_028.fsa	78.2344	228	992
B, 122	GM944_E08_109R1_028.fsa	79.3144	52	152
B, 123	GM944_E08_109R1_028.fsa	80.4865	175	767
B, 124	GM944_E08_109R1_028.fsa	81.6528	503	2867
B, 125	GM944_E08_109R1_028.fsa	83.7868	123	529
B, 126	GM944_E08_109R1_028.fsa	84.8517	82	304
B, 127	GM944_E08_109R1_028.fsa	86.0119	147	669
B, 128	GM944_E08_109R1_028.fsa	86.9775	718	3396
B, 129	GM944_E08_109R1_028.fsa	87.942	136	627
B, 130	GM944_E08_109R1_028.fsa	89.2904	476	2219
B, 131	GM944_E08_109R1_028.fsa	90.4444	127	583
B, 132	GM944_E08_109R1_028.fsa	91.3089	90	429
B, 133	GM944_E08_109R1_028.fsa	92.3643	37	143
B, 134	GM944_E08_109R1_028.fsa	93.4183	659	2974
B, 135	GM944_E08_109R1_028.fsa	95.1403	450	2174
B, 136	GM944_E08_109R1_028.fsa	96.1908	155	626
B, 137	GM944_E08_109R1_028.fsa	97.1448	55	212
B, 138	GM944_E08_109R1_028.fsa	98.3832	79	296
B, 139	GM944_E08_109R1_028.fsa	99.5248	926	4458
B, 140	GM944_E08_109R1_028.fsa	100.586	74	322
B, 141	GM944_E08_109R1_028.fsa	101.366	75	254
B, 142	GM944_E08_109R1_028.fsa	102.533	707	3228
B, 143	GM944_E08_109R1_028.fsa	103.696	98	383
B, 144	GM944_E08_109R1_028.fsa	104.662	124	501
B, 145	GM944_E08_109R1_028.fsa	105.818	1263	6036
B, 146	GM944_E08_109R1_028.fsa	106.971	834	3994
B, 147	GM944_E08_109R1_028.fsa	107.929	99	417
B, 148	GM944_E08_109R1_028.fsa	108.693	59	217
B, 149	GM944_E08_109R1_028.fsa	110.122	527	2533
B, 150	GM944_E08_109R1_028.fsa	111.072	48	205
B, 151	GM944_E08_109R1_028.fsa	111.83	17	65
B, 152	GM944_E08_109R1_028.fsa	113.058	239	1089
B, 153	GM944_E08_109R1_028.fsa	114.092	94	418
B, 154	GM944_E08_109R1_028.fsa	115.19	308	1449
B, 155	GM944_E08_109R1_028.fsa	116.193	245	1161
B, 156	GM944_E08_109R1_028.fsa	117.466	152	694
B, 157	GM944_E08_109R1_028.fsa	118.283	301	1420
B, 158	GM944_E08_109R1_028.fsa	119.549	267	1158
B, 159	GM944_E08_109R1_028.fsa	120.272	16	54
B, 160	GM944_E08_109R1_028.fsa	121.358	231	1078
B, 161	GM944_E08_109R1_028.fsa	122.445	1177	5755
B, 162	GM944_E08_109R1_028.fsa	123.441	210	960
B, 163	GM944_E08_109R1_028.fsa	124.62	69	242
B, 164	GM944_E08_109R1_028.fsa	125.618	1444	6907
B, 165	GM944_E08_109R1_028.fsa	126.707	892	4237
B, 166	GM944_E08_109R1_028.fsa	128.614	258	1175
B, 167	GM944_E08_109R1_028.fsa	129.704	182	759
B, 168	GM944_E08_109R1_028.fsa	130.704	64	207
B, 169	GM944_E08_109R1_028.fsa	131.705	602	2752
B, 170	GM944_E08_109R1_028.fsa	132.797	727	3661
B, 171	GM944_E08_109R1_028.fsa	133.525	236	1105
B, 172	GM944_E08_109R1_028.fsa	135.165	1292	6470
B, 173	GM944_E08_109R1_028.fsa	136.35	182	806
B, 174	GM944_E08_109R1_028.fsa	137.444	46	202
B, 175	GM944_E08_109R1_028.fsa	138.539	66	312
B, 176	GM944_E08_109R1_028.fsa	139.635	1250	5910
B, 177	GM944_E08_109R1_028.fsa	140.742	147	682
B, 178	GM944_E08_109R1_028.fsa	141.946	90	360
B, 179	GM944_E08_109R1_028.fsa	143.059	150	613
B, 180	GM944_E08_109R1_028.fsa	144.078	1321	6325
B, 181	GM944_E08_109R1_028.fsa	145.097	156	703
B, 182	GM944_E08_109R1_028.fsa	146.023	192	775
B, 183	GM944_E08_109R1_028.fsa	147.135	275	1247
B, 184	GM944_E08_109R1_028.fsa	148.154	1680	8383
B, 185	GM944_E08_109R1_028.fsa	148.987	184	701
B, 186	GM944_E08_109R1_028.fsa	149.913	85	365
B, 187	GM944_E08_109R1_028.fsa	150.931	28	108
B, 188	GM944_E08_109R1_028.fsa	151.95	132	528
B, 189	GM944_E08_109R1_028.fsa	153.061	487	2422
B, 190	GM944_E08_109R1_028.fsa	153.986	82	379
B, 191	GM944_E08_109R1_028.fsa	154.819	276	1387
B, 192	GM944_E08_109R1_028.fsa	156.114	263	1228
B, 193	GM944_E08_109R1_028.fsa	157.04	154	705
B, 194	GM944_E08_109R1_028.fsa	157.872	373	1761
B, 195	GM944_E08_109R1_028.fsa	158.982	300	1373
B, 196	GM944_E08_109R1_028.fsa	159.815	103	478
B, 197	GM944_E08_109R1_028.fsa	161.002	1225	5774
B, 198	GM944_E08_109R1_028.fsa	162.367	30	105
B, 199	GM944_E08_109R1_028.fsa	163.277	1116	5267
B, 200	GM944_E08_109R1_028.fsa	164.458	59	214
B, 201	GM944_E08_109R1_028.fsa	165.457	1749	8455
B, 202	GM944_E08_109R1_028.fsa	167.09	927	4462
B, 203	GM944_E08_109R1_028.fsa	168.45	33	113
B, 204	GM944_E08_109R1_028.fsa	169.627	283	1377
B, 205	GM944_E08_109R1_028.fsa	170.713	234	1035
B, 206	GM944_E08_109R1_028.fsa	171.888	73	371
B, 207	GM944_E08_109R1_028.fsa	172.882	306	1392
B, 208	GM944_E08_109R1_028.fsa	173.875	110	480
B, 209	GM944_E08_109R1_028.fsa	174.958	152	620
B, 210	GM944_E08_109R1_028.fsa	175.95	520	2466
B, 211	GM944_E08_109R1_028.fsa	176.851	169	796
B, 212	GM944_E08_109R1_028.fsa	178.111	420	2072
B, 213	GM944_E08_109R1_028.fsa	179.101	510	2611
B, 214	GM944_E08_109R1_028.fsa	180	276	1378
B, 215	GM944_E08_109R1_028.fsa	181.085	17	45
B, 216	GM944_E08_109R1_028.fsa	182.261	1477	7095
B, 217	GM944_E08_109R1_028.fsa	183.255	364	1644
B, 218	GM944_E08_109R1_028.fsa	184.429	87	355
B, 219	GM944_E08_109R1_028.fsa	185.422	180	683
B, 220	GM944_E08_109R1_028.fsa	186.414	1118	5168
B, 221	GM944_E08_109R1_028.fsa	187.407	266	1077
B, 222	GM944_E08_109R1_028.fsa	188.489	1050	5104
B, 223	GM944_E08_109R1_028.fsa	189.57	978	4556
B, 224	GM944_E08_109R1_028.fsa	190.651	129	494
B, 225	GM944_E08_109R1_028.fsa	191.552	2286	11584
B, 226	GM944_E08_109R1_028.fsa	192.542	286	1272
B, 227	GM944_E08_109R1_028.fsa	193.532	27	81
B, 228	GM944_E08_109R1_028.fsa	194.521	925	4581
B, 229	GM944_E08_109R1_028.fsa	195.6	920	4580
B, 230	GM944_E08_109R1_028.fsa	196.499	177	845
B, 231	GM944_E08_109R1_028.fsa	197.307	11	37
B, 232	GM944_E08_109R1_028.fsa	198.654	1831	9252
B, 233	GM944_E08_109R1_028.fsa	199.731	55	242
B, 234	GM944_E08_109R1_028.fsa	200.625	63	248
B, 235	GM944_E08_109R1_028.fsa	201.695	542	2656
B, 236	GM944_E08_109R1_028.fsa	202.677	918	4614
B, 237	GM944_E08_109R1_028.fsa	203.836	394	1905
B, 238	GM944_E08_109R1_028.fsa	204.906	91	370
B, 239	GM944_E08_109R1_028.fsa	205.798	104	449
B, 240	GM944_E08_109R1_028.fsa	206.69	38	153
B, 241	GM944_E08_109R1_028.fsa	207.671	58	223
B, 242	GM944_E08_109R1_028.fsa	208.473	45	188
B, 243	GM944_E08_109R1_028.fsa	209.632	104	505
B, 244	GM944_E08_109R1_028.fsa	210.702	162	770
B, 245	GM944_E08_109R1_028.fsa	211.861	44	183
B, 246	GM944_E08_109R1_028.fsa	212.841	57	242
B, 247	GM944_E08_109R1_028.fsa	213.733	173	796
B, 248	GM944_E08_109R1_028.fsa	214.717	223	1059
B, 249	GM944_E08_109R1_028.fsa	215.882	158	783
B, 250	GM944_E08_109R1_028.fsa	216.688	126	633
B, 251	GM944_E08_109R1_028.fsa	217.942	455	2092
B, 252	GM944_E08_109R1_028.fsa	218.927	112	369
B, 253	GM944_E08_109R1_028.fsa	219.732	79	309
B, 254	GM944_E08_109R1_028.fsa	220.792	1568	7972
B, 255	GM944_E08_109R1_028.fsa	221.848	130	514
B, 256	GM944_E08_109R1_028.fsa	222.729	735	3671
B, 257	GM944_E08_109R1_028.fsa	223.785	521	2463
B, 258	GM944_E08_109R1_028.fsa	224.93	606	2869
B, 259	GM944_E08_109R1_028.fsa	226.075	352	1598
B, 260	GM944_E08_109R1_028.fsa	227.219	138	619
B, 261	GM944_E08_109R1_028.fsa	228.276	122	573
B, 262	GM944_E08_109R1_028.fsa	229.245	82	406
B, 263	GM944_E08_109R1_028.fsa	230.214	51	187
B, 264	GM944_E08_109R1_028.fsa	231.272	241	1162
B, 265	GM944_E08_109R1_028.fsa	232.241	273	1327
B, 266	GM944_E08_109R1_028.fsa	233.299	488	2553
B, 267	GM944_E08_109R1_028.fsa	234.268	157	691
B, 268	GM944_E08_109R1_028.fsa	235.326	131	583
B, 269	GM944_E08_109R1_028.fsa	236.296	161	701
B, 270	GM944_E08_109R1_028.fsa	237.266	183	907
B, 271	GM944_E08_109R1_028.fsa	238.412	183	859
B, 272	GM944_E08_109R1_028.fsa	239.559	308	1546
B, 273	GM944_E08_109R1_028.fsa	240.635	235	1121
B, 274	GM944_E08_109R1_028.fsa	241.813	645	3078
B, 275	GM944_E08_109R1_028.fsa	242.807	865	4278
B, 276	GM944_E08_109R1_028.fsa	243.891	249	1327
B, 277	GM944_E08_109R1_028.fsa	244.793	364	2050
B, 278	GM944_E08_109R1_028.fsa	245.603	217	945
B, 279	GM944_E08_109R1_028.fsa	246.503	108	418
B, 280	GM944_E08_109R1_028.fsa	247.491	61	253
B, 281	GM944_E08_109R1_028.fsa	248.567	269	1223
B, 282	GM944_E08_109R1_028.fsa	249.642	666	3403
B, 283	GM944_E08_109R1_028.fsa	250.695	126	548
B, 284	GM944_E08_109R1_028.fsa	251.563	307	1498
B, 285	GM944_E08_109R1_028.fsa	252.516	877	4750
B, 286	GM944_E08_109R1_028.fsa	253.64	107	453
B, 287	GM944_E08_109R1_028.fsa	254.762	52	215
B, 288	GM944_E08_109R1_028.fsa	255.796	226	1202
B, 289	GM944_E08_109R1_028.fsa	256.828	626	3545
B, 290	GM944_E08_109R1_028.fsa	257.773	98	483
B, 291	GM944_E08_109R1_028.fsa	258.973	142	575
B, 292	GM944_E08_109R1_028.fsa	260	513	2591
B, 293	GM944_E08_109R1_028.fsa	261.05	372	1858
B, 294	GM944_E08_109R1_028.fsa	262.101	270	1308
B, 295	GM944_E08_109R1_028.fsa	263.064	288	1483
B, 296	GM944_E08_109R1_028.fsa	264.027	702	3686
B, 297	GM944_E08_109R1_028.fsa	265.078	515	2603
B, 298	GM944_E08_109R1_028.fsa	266.042	23	52
B, 299	GM944_E08_109R1_028.fsa	266.918	34	120
B, 300	GM944_E08_109R1_028.fsa	268.058	81	400
B, 301	GM944_E08_109R1_028.fsa	269.023	172	995
B, 302	GM944_E08_109R1_028.fsa	270.075	46	214
B, 303	GM944_E08_109R1_028.fsa	270.865	27	157
B, 304	GM944_E08_109R1_028.fsa	272.005	105	498
B, 305	GM944_E08_109R1_028.fsa	273.059	299	1628
B, 306	GM944_E08_109R1_028.fsa	274.024	110	620
B, 307	GM944_E08_109R1_028.fsa	274.99	242	1410
B, 308	GM944_E08_109R1_028.fsa	276.132	73	355
B, 309	GM944_E08_109R1_028.fsa	277.099	42	166
B, 310	GM944_E08_109R1_028.fsa	278.329	90	420
B, 311	GM944_E08_109R1_028.fsa	279.209	285	1537
B, 312	GM944_E08_109R1_028.fsa	280.174	76	309
B, 313	GM944_E08_109R1_028.fsa	281.13	176	866
B, 314	GM944_E08_109R1_028.fsa	282.172	116	508
B, 315	GM944_E08_109R1_028.fsa	283.127	96	456
B, 316	GM944_E08_109R1_028.fsa	284.255	258	1446
B, 317	GM944_E08_109R1_028.fsa	285.296	877	6098
B, 318	GM944_E08_109R1_028.fsa	287.03	531	2866
B, 319	GM944_E08_109R1_028.fsa	288.157	178	888
B, 320	GM944_E08_109R1_028.fsa	289.197	332	1750
B, 321	GM944_E08_109R1_028.fsa	290.236	206	1035
B, 322	GM944_E08_109R1_028.fsa	291.274	634	3689
B, 323	GM944_E08_109R1_028.fsa	292.312	217	1139
B, 324	GM944_E08_109R1_028.fsa	293.523	101	481
B, 325	GM944_E08_109R1_028.fsa	294.561	254	1322
B, 326	GM944_E08_109R1_028.fsa	295.511	93	431
B, 327	GM944_E08_109R1_028.fsa	296.461	284	1533
B, 328	GM944_E08_109R1_028.fsa	297.584	185	862
B, 329	GM944_E08_109R1_028.fsa	298.62	559	3008
B, 330	GM944_E08_109R1_028.fsa	299.655	494	3230
B, 331	GM944_E08_109R1_028.fsa	300.427	193	1119
B, 332	GM944_E08_109R1_028.fsa	301.282	206	1100
B, 333	GM944_E08_109R1_028.fsa	302.139	21	87
B, 334	GM944_E08_109R1_028.fsa	302.996	50	195
B, 335	GM944_E08_109R1_028.fsa	304.113	89	437
B, 336	GM944_E08_109R1_028.fsa	306.353	47	217
B, 337	GM944_E08_109R1_028.fsa	307.39	158	872
B, 338	GM944_E08_109R1_028.fsa	308.428	392	2373
B, 339	GM944_E08_109R1_028.fsa	309.382	57	291
B, 340	GM944_E08_109R1_028.fsa	310.511	44	189
B, 341	GM944_E08_109R1_028.fsa	311.382	39	180
B, 342	GM944_E08_109R1_028.fsa	312.34	67	416
B, 343	GM944_E08_109R1_028.fsa	313.475	62	341
B, 344	GM944_E08_109R1_028.fsa	314.268	40	182
B, 345	GM944_E08_109R1_028.fsa	315.341	26	98
B, 346	GM944_E08_109R1_028.fsa	316.235	58	339
B, 347	GM944_E08_109R1_028.fsa	317.22	28	67
B, 348	GM944_E08_109R1_028.fsa	318.385	45	169
B, 349	GM944_E08_109R1_028.fsa	319.462	119	561
B, 350	GM944_E08_109R1_028.fsa	320.441	202	1085
B, 351	GM944_E08_109R1_028.fsa	321.5	53	200
B, 352	GM944_E08_109R1_028.fsa	322.293	48	241
B, 353	GM944_E08_109R1_028.fsa	323.261	192	1021
B, 354	GM944_E08_109R1_028.fsa	324.316	294	1675
B, 355	GM944_E08_109R1_028.fsa	325.457	80	326
B, 356	GM944_E08_109R1_028.fsa	326.422	222	1246
B, 357	GM944_E08_109R1_028.fsa	327.474	51	213
B, 358	GM944_E08_109R1_028.fsa	328.699	113	540
B, 359	GM944_E08_109R1_028.fsa	329.748	125	653
B, 360	GM944_E08_109R1_028.fsa	330.796	258	1546
B, 361	GM944_E08_109R1_028.fsa	331.842	520	3615
B, 362	GM944_E08_109R1_028.fsa	332.714	122	695
B, 363	GM944_E08_109R1_028.fsa	333.845	43	159
B, 364	GM944_E08_109R1_028.fsa	334.801	41	145
B, 365	GM944_E08_109R1_028.fsa	335.843	89	474
B, 366	GM944_E08_109R1_028.fsa	336.971	269	1659
B, 367	GM944_E08_109R1_028.fsa	338.011	89	437
B, 368	GM944_E08_109R1_028.fsa	339.049	141	679
B, 369	GM944_E08_109R1_028.fsa	340	80	371
B, 370	GM944_E08_109R1_028.fsa	341.045	169	939
B, 371	GM944_E08_109R1_028.fsa	341.915	65	315
B, 372	GM944_E08_109R1_028.fsa	343.133	195	988
B, 373	GM944_E08_109R1_028.fsa	344.091	136	636
B, 374	GM944_E08_109R1_028.fsa	345.135	231	1121
B, 375	GM944_E08_109R1_028.fsa	346.179	840	5372
B, 376	GM944_E08_109R1_028.fsa	347.135	170	853
B, 377	GM944_E08_109R1_028.fsa	348.092	459	2584
B, 378	GM944_E08_109R1_028.fsa	349.136	168	839
B, 379	GM944_E08_109R1_028.fsa	350.179	366	2041
B, 380	GM944_E08_109R1_028.fsa	352.092	38	199
B, 381	GM944_E08_109R1_028.fsa	353.135	116	695
B, 382	GM944_E08_109R1_028.fsa	354.091	188	1230
B, 383	GM944_E08_109R1_028.fsa	354.961	10	41
B, 384	GM944_E08_109R1_028.fsa	356.09	34	130
B, 385	GM944_E08_109R1_028.fsa	357.133	91	472
B, 386	GM944_E08_109R1_028.fsa	358.176	147	834
B, 387	GM944_E08_109R1_028.fsa	359.218	98	536
B, 388	GM944_E08_109R1_028.fsa	360.173	46	187
B, 389	GM944_E08_109R1_028.fsa	361.215	70	333
B, 390	GM944_E08_109R1_028.fsa	362.083	101	586
B, 391	GM944_E08_109R1_028.fsa	363.212	87	467
B, 392	GM944_E08_109R1_028.fsa	364.167	242	1433
B, 393	GM944_E08_109R1_028.fsa	365.296	11	38
B, 394	GM944_E08_109R1_028.fsa	366.252	35	172
B, 395	GM944_E08_109R1_028.fsa	367.034	28	133
B, 396	GM944_E08_109R1_028.fsa	368.163	67	483
B, 397	GM944_E08_109R1_028.fsa	369.207	16	75
B, 398	GM944_E08_109R1_028.fsa	370.076	31	125
B, 399	GM944_E08_109R1_028.fsa	371.12	76	307
B, 400	GM944_E08_109R1_028.fsa	372.163	261	1464
B, 401	GM944_E08_109R1_028.fsa	373.121	103	486
B, 402	GM944_E08_109R1_028.fsa	374.165	422	2619
B, 403	GM944_E08_109R1_028.fsa	375.296	152	772
B, 404	GM944_E08_109R1_028.fsa	376.341	124	698
B, 405	GM944_E08_109R1_028.fsa	377.299	43	205
B, 406	GM944_E08_109R1_028.fsa	378.257	61	256
B, 407	GM944_E08_109R1_028.fsa	379.303	35	181
B, 408	GM944_E08_109R1_028.fsa	380.351	68	315
B, 409	GM944_E08_109R1_028.fsa	381.316	113	709
B, 410	GM944_E08_109R1_028.fsa	382.106	108	654
B, 411	GM944_E08_109R1_028.fsa	383.159	267	1859
B, 412	GM944_E08_109R1_028.fsa	384.212	61	265
B, 413	GM944_E08_109R1_028.fsa	385.177	91	400
B, 414	GM944_E08_109R1_028.fsa	386.142	12	42
B, 415	GM944_E08_109R1_028.fsa	387.195	37	194
B, 416	GM944_E08_109R1_028.fsa	388.16	80	389
B, 417	GM944_E08_109R1_028.fsa	389.125	30	182
B, 418	GM944_E08_109R1_028.fsa	390.09	47	233
B, 419	GM944_E08_109R1_028.fsa	391.055	45	233
B, 420	GM944_E08_109R1_028.fsa	392.019	5	7
B, 421	GM944_E08_109R1_028.fsa	393.072	31	136
B, 422	GM944_E08_109R1_028.fsa	394.124	70	362
B, 423	GM944_E08_109R1_028.fsa	395.966	36	123
B, 424	GM944_E08_109R1_028.fsa	396.931	156	873
B, 425	GM944_E08_109R1_028.fsa	397.808	82	409
B, 426	GM944_E08_109R1_028.fsa	398.948	303	2160
B, 427	GM944_E08_109R1_028.fsa	399.825	148	944
B, 428	GM944_E08_109R1_028.fsa	400.858	113	576
B, 429	GM944_E08_109R1_028.fsa	401.718	30	98
B, 430	GM944_E08_109R1_028.fsa	402.838	226	1309
B, 431	GM944_E08_109R1_028.fsa	404.653	24	121
B, 432	GM944_E08_109R1_028.fsa	405.866	17	74
B, 433	GM944_E08_109R1_028.fsa	406.908	56	338
B, 434	GM944_E08_109R1_028.fsa	407.952	121	954
B, 435	GM944_E08_109R1_028.fsa	408.824	80	578
B, 436	GM944_E08_109R1_028.fsa	409.96	26	128
B, 437	GM944_E08_109R1_028.fsa	411.099	83	582
B, 438	GM944_E08_109R1_028.fsa	412.152	59	402
B, 439	GM944_E08_109R1_028.fsa	414	18	86
B, 440	GM944_E08_109R1_028.fsa	415.179	16	64
B, 441	GM944_E08_109R1_028.fsa	416.178	52	241
B, 442	GM944_E08_109R1_028.fsa	417.086	21	66
B, 443	GM944_E08_109R1_028.fsa	417.996	72	416
B, 444	GM944_E08_109R1_028.fsa	418.998	113	1207
B, 445	GM944_E08_109R1_028.fsa	420.798	156	1144
B, 446	GM944_E08_109R1_028.fsa	421.95	39	186
B, 447	GM944_E08_109R1_028.fsa	423.897	38	179
B, 448	GM944_E08_109R1_028.fsa	425.047	50	272
B, 449	GM944_E08_109R1_028.fsa	426.107	108	754
B, 450	GM944_E08_109R1_028.fsa	427.078	65	364
B, 451	GM944_E08_109R1_028.fsa	428.137	35	121
B, 452	GM944_E08_109R1_028.fsa	429.195	191	1024
B, 453	GM944_E08_109R1_028.fsa	430.253	68	308
B, 454	GM944_E08_109R1_028.fsa	431.485	230	2187
B, 455	GM944_E08_109R1_028.fsa	432.365	203	2137
B, 456	GM944_E08_109R1_028.fsa	434.299	114	765
B, 457	GM944_E08_109R1_028.fsa	435.265	55	378
B, 458	GM944_E08_109R1_028.fsa	436.319	88	564
B, 459	GM944_E08_109R1_028.fsa	437.547	171	1315
B, 460	GM944_E08_109R1_028.fsa	439.212	10	32
B, 461	GM944_E08_109R1_028.fsa	440.447	27	125
B, 462	GM944_E08_109R1_028.fsa	441.164	16	56
B, 463	GM944_E08_109R1_028.fsa	442.06	107	689
B, 464	GM944_E08_109R1_028.fsa	443.135	426	3565
B, 465	GM944_E08_109R1_028.fsa	444.122	380	3151
B, 466	GM944_E08_109R1_028.fsa	445.918	14	62
B, 467	GM944_E08_109R1_028.fsa	448.166	74	487
B, 468	GM944_E08_109R1_028.fsa	449.156	158	1640
B, 469	GM944_E08_109R1_028.fsa	450.958	14	53
B, 470	GM944_E08_109R1_028.fsa	452.13	31	138
B, 471	GM944_E08_109R1_028.fsa	454.116	42	267
B, 472	GM944_E08_109R1_028.fsa	455.111	179	1382
B, 473	GM944_E08_109R1_028.fsa	456.105	166	1205
B, 474	GM944_E08_109R1_028.fsa	457.101	63	350
B, 475	GM944_E08_109R1_028.fsa	458.187	21	99
B, 476	GM944_E08_109R1_028.fsa	459.184	48	244
B, 477	GM944_E08_109R1_028.fsa	460.18	62	380
B, 478	GM944_E08_109R1_028.fsa	461.349	52	279
B, 479	GM944_E08_109R1_028.fsa	462.339	261	2008
B, 480	GM944_E08_109R1_028.fsa	464.14	9	19
B, 481	GM944_E08_109R1_028.fsa	465.312	146	1204
B, 482	GM944_E08_109R1_028.fsa	466.305	149	2152
B, 483	GM944_E08_109R1_028.fsa	467.931	183	1344
B, 484	GM944_E08_109R1_028.fsa	468.925	16	44
B, 485	GM944_E08_109R1_028.fsa	470.011	128	804
B, 486	GM944_E08_109R1_028.fsa	471.007	249	2240
B, 487	GM944_E08_109R1_028.fsa	471.822	203	1586
B, 488	GM944_E08_109R1_028.fsa	473.726	27	130
B, 489	GM944_E08_109R1_028.fsa	474.906	21	108
B, 490	GM944_E08_109R1_028.fsa	475.905	16	67
B, 491	GM944_E08_109R1_028.fsa	476.905	15	51
B, 492	GM944_E08_109R1_028.fsa	480.642	13373	133154
B, 493	GM944_E08_109R1_028.fsa	481.743	11100	104474
B, 494	GM944_E08_109R1_028.fsa	485.423	6	28
B, 495	GM944_E08_109R1_028.fsa	487.176	12	85
B, 496	GM944_E08_109R1_028.fsa	488.377	15	106
B, 497	GM944_E08_109R1_028.fsa	489.209	16	161
B, 498	GM944_E08_109R1_028.fsa	490.691	10	73
B, 499	GM944_E08_109R1_028.fsa	491.896	10	43
B, 500	GM944_E08_109R1_028.fsa	492.917	12	49
B, 501	GM944_E08_109R1_028.fsa	493.66	10	13
B, 502	GM944_E08_109R1_028.fsa	495.242	22	139
B, 503	GM944_E08_109R1_028.fsa	495.8	18	139
B, 504	GM944_E08_109R1_028.fsa	496.546	17	131
B, 505	GM944_E08_109R1_028.fsa	498.131	14	65
B, 506	GM944_E08_109R1_028.fsa	498.972	18	148
B, 507	GM944_E08_109R1_028.fsa	500.373	7	22
B, 508	GM944_E08_109R1_028.fsa	501.96	9	40
B, 509	GM944_E08_109R1_028.fsa	502.895	11	38
B, 510	GM944_E08_109R1_028.fsa	503.831	16	76
B, 511	GM944_E08_109R1_028.fsa	505.143	7	27
B, 512	GM944_E08_109R1_028.fsa	506.926	12	58
B, 513	GM944_E08_109R1_028.fsa	508.713	18	58
B, 514	GM944_E08_109R1_028.fsa	509.56	13	65
B, 515	GM944_E08_109R1_028.fsa	510.032	13	41
B, 516	GM944_E08_109R1_028.fsa	510.975	13	60
B, 517	GM944_E08_109R1_028.fsa	511.73	14	63
B, 518	GM944_E08_109R1_028.fsa	513.621	11	72
B, 519	GM944_E08_109R1_028.fsa	515.426	14	115
B, 520	GM944_E08_109R1_028.fsa	516.664	17	116
B, 521	GM944_E08_109R1_028.fsa	517.997	10	60
B, 522	GM944_E08_109R1_028.fsa	519.809	14	107
B, 523	GM944_E08_109R1_028.fsa	521.23	15	99
B, 524	GM944_E08_109R1_028.fsa	522.745	11	50
B, 525	GM944_E08_109R1_028.fsa	523.977	12	77
B, 526	GM944_E08_109R1_028.fsa	525.305	11	54
B, 527	GM944_E08_109R1_028.fsa	526.064	11	41
B, 528	GM944_E08_109R1_028.fsa	527.204	9	45
B, 529	GM944_E08_109R1_028.fsa	527.965	11	24
B, 530	GM944_E08_109R1_028.fsa	529.868	10	63
B, 531	GM944_E08_109R1_028.fsa	530.63	14	42
B, 532	GM944_E08_109R1_028.fsa	531.011	18	52
B, 533	GM944_E08_109R1_028.fsa	531.774	11	45
B, 534	GM944_E08_109R1_028.fsa	532.633	16	66
B, 535	GM944_E08_109R1_028.fsa	533.874	16	120
B, 536	GM944_E08_109R1_028.fsa	535.02	11	59
B, 537	GM944_E08_109R1_028.fsa	535.785	3	10
B, 538	GM944_E08_109R1_028.fsa	536.933	6	24
B, 539	GM944_E08_109R1_028.fsa	537.891	10	42
B, 540	GM944_E08_109R1_028.fsa	539.137	17	62
B, 541	GM944_E08_109R1_028.fsa	540.387	12	46
B, 542	GM944_E08_109R1_028.fsa	541.646	50	674
B, 543	GM944_E08_109R1_028.fsa	545.242	17	98
B, 544	GM944_E08_109R1_028.fsa	546.412	16	103
B, 545	GM944_E08_109R1_028.fsa	548.17	54	602
B, 546	GM944_E08_109R1_028.fsa	549.149	45	341
B, 547	GM944_E08_109R1_028.fsa	551.208	14	73
B, 548	GM944_E08_109R1_028.fsa	551.896	15	74
B, 549	GM944_E08_109R1_028.fsa	552.683	16	85
B, 550	GM944_E08_109R1_028.fsa	553.766	19	52
B, 551	GM944_E08_109R1_028.fsa	557.52	33	293
B, 552	GM944_E08_109R1_028.fsa	558.313	22	168
B, 553	GM944_E08_109R1_028.fsa	559.206	22	145
B, 554	GM944_E08_109R1_028.fsa	560	14	77
B, 555	GM944_E08_109R1_028.fsa	562.181	11	77
B, 556	GM944_E08_109R1_028.fsa	563.573	13	53
B, 557	GM944_E08_109R1_028.fsa	564.47	16	66
B, 558	GM944_E08_109R1_028.fsa	565.268	14	76
B, 559	GM944_E08_109R1_028.fsa	568.067	9	45
B, 560	GM944_E08_109R1_028.fsa	569.271	12	39
B, 561	GM944_E08_109R1_028.fsa	571.081	13	79
B, 562	GM944_E08_109R1_028.fsa	573.602	12	47
B, 563	GM944_E08_109R1_028.fsa	574.816	11	60
B, 564	GM944_E08_109R1_028.fsa	575.728	14	56
B, 565	GM944_E08_109R1_028.fsa	577.352	13	48
B, 566	GM944_E08_109R1_028.fsa	579.388	11	89
B, 567	GM944_E08_109R1_028.fsa	583.387	15	101
B, 568	GM944_E08_109R1_028.fsa	584.005	10	45
B, 569	GM944_E08_109R1_028.fsa	584.831	14	93
B, 570	GM944_E08_109R1_028.fsa	586.381	16	78
B, 571	GM944_E08_109R1_028.fsa	588.143	14	105
B, 572	GM944_E08_109R1_028.fsa	589.807	18	36
B, 573	GM944_E08_109R1_028.fsa	591.789	13	104
B, 574	GM944_E08_109R1_028.fsa	592.626	10	30
B, 575	GM944_E08_109R1_028.fsa	593.464	12	76
B, 576	GM944_E08_109R1_028.fsa	595.354	15	83
B, 577	GM944_E08_109R1_028.fsa	596.196	16	87
B, 578	GM944_E08_109R1_028.fsa	598.623	11	52
B, 579	GM944_E08_109R1_028.fsa	599.258	12	59
B, 580	GM944_E08_109R1_028.fsa	600.208	14	65
B, 581	GM944_E08_109R1_028.fsa	601.667	15	60
B, 582	GM944_E08_109R1_028.fsa	602.604	7	28
B, 583	GM944_E08_109R1_028.fsa	603.854	13	115
B, 584	GM944_E08_109R1_028.fsa	606.25	8	60
B, 585	GM944_E08_109R1_028.fsa	608.646	9	45
B, 586	GM944_E08_109R1_028.fsa	609.792	6	28
B, 587	GM944_E08_109R1_028.fsa	611.979	12	99
B, 588	GM944_E08_109R1_028.fsa	613.125	12	76
B, 589	GM944_E08_109R1_028.fsa	615.104	16	68
B, 590	GM944_E08_109R1_028.fsa	616.875	14	127
B, 591	GM944_E08_109R1_028.fsa	619.688	12	60
B, 592	GM944_E08_109R1_028.fsa	620.729	9	45
B, 593	GM944_E08_109R1_028.fsa	621.562	12	34
B, 594	GM944_E08_109R1_028.fsa	622.5	9	49
B, 595	GM944_E08_109R1_028.fsa	623.958	10	32
B, 596	GM944_E08_109R1_028.fsa	625.312	6	33
B, 597	GM944_E08_109R1_028.fsa	626.25	10	27
B, 598	GM944_E08_109R1_028.fsa	628.646	12	101
B, 599	GM944_E08_109R1_028.fsa	630.521	13	72
B, 600	GM944_E08_109R1_028.fsa	632.083	14	64
B, 601	GM944_E08_109R1_028.fsa	633.542	13	65
B, 602	GM944_E08_109R1_028.fsa	635.521	8	29
B, 603	GM944_E08_109R1_028.fsa	636.562	10	45
B, 604	GM944_E08_109R1_028.fsa	637.5	13	47
B, 605	GM944_E08_109R1_028.fsa	638.542	9	17
B, 606	GM944_E08_109R1_028.fsa	639.375	17	63
B, 607	GM944_E08_109R1_028.fsa	642.292	19	127
B, 608	GM944_E08_109R1_028.fsa	645.312	19	138
B, 609	GM944_E08_109R1_028.fsa	648.75	11	50
B, 610	GM944_E08_109R1_028.fsa	650.104	12	65
B, 611	GM944_E08_109R1_028.fsa	650.938	13	86
B, 612	GM944_E08_109R1_028.fsa	651.979	22	69
G, 1	GM944_E08_109R1_028.fsa	73.5843	73	354
G, 2	GM944_E08_109R1_028.fsa	99.3346	58	304
G, 3	GM944_E08_109R1_028.fsa	106.107	52	270
G, 4	GM944_E08_109R1_028.fsa	139.726	55	284
G, 5	GM944_E08_109R1_028.fsa	144.078	52	239
G, 6	GM944_E08_109R1_028.fsa	148.154	66	309
G, 7	GM944_E08_109R1_028.fsa	161.093	52	190
G, 8	GM944_E08_109R1_028.fsa	163.459	53	237
G, 9	GM944_E08_109R1_028.fsa	165.457	71	373
G, 10	GM944_E08_109R1_028.fsa	182.351	68	303
G, 11	GM944_E08_109R1_028.fsa	188.489	64	293
G, 12	GM944_E08_109R1_028.fsa	191.642	97	444
G, 13	GM944_E08_109R1_028.fsa	198.744	82	380
G, 14	GM944_E08_109R1_028.fsa	220.88	72	390
G, 15	GM944_E08_109R1_028.fsa	479.727	67	308
G, 16	GM944_E08_109R1_028.fsa	480.825	223	1378
G, 17	GM944_E08_109R1_028.fsa	481.927	266	1919
Y, 1	GM944_E08_109R1_028.fsa		63	238
Y, 2	GM944_E08_109R1_028.fsa		66	637
Y, 3	GM944_E08_109R1_028.fsa		51	237
Y, 4	GM944_E08_109R1_028.fsa		50	205
Y, 5	GM944_E08_109R1_028.fsa		55	346
Y, 6	GM944_E08_109R1_028.fsa		54	236
Y, 7	GM944_E08_109R1_028.fsa	27.2825	52	211
Y, 8	GM944_E08_109R1_028.fsa	31.1111	51	309
Y, 9	GM944_E08_109R1_028.fsa	33.4307	57	471
Y, 10	GM944_E08_109R1_028.fsa	44.8047	64	349
Y, 11	GM944_E08_109R1_028.fsa	50.5936	68	247
Y, 12	GM944_E08_109R1_028.fsa	58.6169	59	240
Y, 13	GM944_E08_109R1_028.fsa	61.648	53	202
Y, 14	GM944_E08_109R1_028.fsa	70.2843	51	317
Y, 15	GM944_E08_109R1_028.fsa	72.787	50	182
Y, 16	GM944_E08_109R1_028.fsa	78.1361	55	391
Y, 17	GM944_E08_109R1_028.fsa	80.5837	50	357
Y, 18	GM944_E08_109R1_028.fsa	96.9541	64	257
Y, 19	GM944_E08_109R1_028.fsa	98.1928	63	384
Y, 20	GM944_E08_109R1_028.fsa	100.293	57	274
Y, 21	GM944_E08_109R1_028.fsa	102.338	55	215
Y, 22	GM944_E08_109R1_028.fsa	105.626	62	266
Y, 23	GM944_E08_109R1_028.fsa	106.395	52	256
Y, 24	GM944_E08_109R1_028.fsa	107.833	51	359
Y, 25	GM944_E08_109R1_028.fsa	109.17	53	450
Y, 26	GM944_E08_109R1_028.fsa	113.718	51	262
Y, 27	GM944_E08_109R1_028.fsa	136.441	51	254
Y, 28	GM944_E08_109R1_028.fsa	143.893	61	241
Y, 29	GM944_E08_109R1_028.fsa	144.448	53	283
Y, 30	GM944_E08_109R1_028.fsa	149.635	52	286
Y, 31	GM944_E08_109R1_028.fsa	154.171	52	275
Y, 32	GM944_E08_109R1_028.fsa	163.186	52	201
Y, 33	GM944_E08_109R1_028.fsa	181.085	52	206
Y, 34	GM944_E08_109R1_028.fsa	188.939	55	272
Y, 35	GM944_E08_109R1_028.fsa	192.362	52	351
Y, 36	GM944_E08_109R1_028.fsa	194.431	52	294
Y, 37	GM944_E08_109R1_028.fsa	197.756	62	319
Y, 38	GM944_E08_109R1_028.fsa	202.944	62	197
Y, 39	GM944_E08_109R1_028.fsa	219.284	58	321
Y, 40	GM944_E08_109R1_028.fsa	221.76	57	291
Y, 41	GM944_E08_109R1_028.fsa	224.401	60	437
Y, 42	GM944_E08_109R1_028.fsa	234.268	50	253
Y, 43	GM944_E08_109R1_028.fsa	235.414	63	339
Y, 44	GM944_E08_109R1_028.fsa	249.732	52	170
Y, 45	GM944_E08_109R1_028.fsa	252.169	50	386
Y, 46	GM944_E08_109R1_028.fsa	261.925	52	183
Y, 47	GM944_E08_109R1_028.fsa	270.514	61	429
Y, 48	GM944_E08_109R1_028.fsa	271.303	51	201
Y, 49	GM944_E08_109R1_028.fsa	278.857	51	285
Y, 50	GM944_E08_109R1_028.fsa	285.036	70	267
Y, 51	GM944_E08_109R1_028.fsa	286.163	55	469
Y, 52	GM944_E08_109R1_028.fsa	289.37	54	165
Y, 53	GM944_E08_109R1_028.fsa	297.238	52	263
Y, 54	GM944_E08_109R1_028.fsa	299.482	68	231
Y, 55	GM944_E08_109R1_028.fsa	305.663	50	363
Y, 56	GM944_E08_109R1_028.fsa	307.13	52	385
Y, 57	GM944_E08_109R1_028.fsa	326.159	52	451
Y, 58	GM944_E08_109R1_028.fsa	330.01	52	232
Y, 59	GM944_E08_109R1_028.fsa	330.883	51	259
Y, 60	GM944_E08_109R1_028.fsa	339.049	52	394
Y, 61	GM944_E08_109R1_028.fsa	341.741	53	272
Y, 62	GM944_E08_109R1_028.fsa	344.351	54	170
Y, 63	GM944_E08_109R1_028.fsa	345.744	63	347
Y, 64	GM944_E08_109R1_028.fsa	347.831	61	228
Y, 65	GM944_E08_109R1_028.fsa	349.745	60	430
Y, 66	GM944_E08_109R1_028.fsa	352.005	52	252
Y, 67	GM944_E08_109R1_028.fsa	352.701	55	186
Y, 68	GM944_E08_109R1_028.fsa	362.43	57	274
Y, 69	GM944_E08_109R1_028.fsa	364.253	55	309
Y, 70	GM944_E08_109R1_028.fsa	371.642	72	452
Y, 71	GM944_E08_109R1_028.fsa	393.423	50	217
Y, 72	GM944_E08_109R1_028.fsa	398.334	57	504
Y, 73	GM944_E08_109R1_028.fsa	400	52	363
Y, 74	GM944_E08_109R1_028.fsa	404.653	50	405
Y, 75	GM944_E08_109R1_028.fsa	411.011	62	201
Y, 76	GM944_E08_109R1_028.fsa	416.087	51	242
Y, 77	GM944_E08_109R1_028.fsa	417.996	50	215
Y, 78	GM944_E08_109R1_028.fsa	427.078	61	209
Y, 79	GM944_E08_109R1_028.fsa	431.925	61	432
Y, 80	GM944_E08_109R1_028.fsa	432.365	54	290
Y, 81	GM944_E08_109R1_028.fsa	435.617	54	206
Y, 82	GM944_E08_109R1_028.fsa	444.033	55	317
Y, 83	GM944_E08_109R1_028.fsa	445.918	56	297
Y, 84	GM944_E08_109R1_028.fsa	451.228	53	312
Y, 85	GM944_E08_109R1_028.fsa	483.122	68	493
Y, 86	GM944_E08_109R1_028.fsa	483.49	68	233
Y, 87	GM944_E08_109R1_028.fsa	483.858	83	582
Y, 88	GM944_E08_109R1_028.fsa	489.765	60	352
Y, 89	GM944_E08_109R1_028.fsa	499.065	56	267
Y, 90	GM944_E08_109R1_028.fsa	503.644	51	213
Y, 91	GM944_E08_109R1_028.fsa	559.503	61	268
Y, 92	GM944_E08_109R1_028.fsa	571.584	54	273
Y, 93	GM944_E08_109R1_028.fsa	577.047	55	274
Y, 94	GM944_E08_109R1_028.fsa	607.812	54	263
Y, 95	GM944_E08_109R1_028.fsa	622.188	51	262
Y, 96	GM944_E08_109R1_028.fsa	635.312	57	356
Y, 97	GM944_E08_109R1_028.fsa	639.375	50	244
R, 1	GM944_E08_109R1_028.fsa		61	187
R, 2	GM944_E08_109R1_028.fsa		51	213
R, 3	GM944_E08_109R1_028.fsa		57	249
R, 4	GM944_E08_109R1_028.fsa		67	759
R, 5	GM944_E08_109R1_028.fsa		64	376
R, 6	GM944_E08_109R1_028.fsa		51	221
R, 7	GM944_E08_109R1_028.fsa	7.1329	50	194
R, 8	GM944_E08_109R1_028.fsa	30.276	60	246
R, 9	GM944_E08_109R1_028.fsa	42.1986	51	278
R, 10	GM944_E08_109R1_028.fsa	44.5805	55	187
R, 11	GM944_E08_109R1_028.fsa	52.5999	51	302
R, 12	GM944_E08_109R1_028.fsa	56.4096	51	329
R, 13	GM944_E08_109R1_028.fsa	71.2874	52	192
R, 14	GM944_E08_109R1_028.fsa	78.2344	61	376
R, 15	GM944_E08_109R1_028.fsa	91.6929	51	452
R, 16	GM944_E08_109R1_028.fsa	93.6098	52	246
R, 17	GM944_E08_109R1_028.fsa	95.4269	58	218
R, 18	GM944_E08_109R1_028.fsa	104.566	59	247
R, 19	GM944_E08_109R1_028.fsa	108.12	54	230
R, 20	GM944_E08_109R1_028.fsa	137.627	55	259
R, 21	GM944_E08_109R1_028.fsa	144.912	68	615
R, 22	GM944_E08_109R1_028.fsa	146.209	57	289
R, 23	GM944_E08_109R1_028.fsa	146.95	60	185
R, 24	GM944_E08_109R1_028.fsa	147.783	94	357
R, 25	GM944_E08_109R1_028.fsa	151.209	62	379
R, 26	GM944_E08_109R1_028.fsa	154.356	53	270
R, 27	GM944_E08_109R1_028.fsa	190.111	57	343
R, 28	GM944_E08_109R1_028.fsa	193.802	51	424
R, 29	GM944_E08_109R1_028.fsa	195.06	68	327
R, 30	GM944_E08_109R1_028.fsa	199.641	66	219
R, 31	GM944_E08_109R1_028.fsa	200.535	53	481
R, 32	GM944_E08_109R1_028.fsa	202.677	52	253
R, 33	GM944_E08_109R1_028.fsa	212.752	56	371
R, 34	GM944_E08_109R1_028.fsa	255.365	52	284
R, 35	GM944_E08_109R1_028.fsa	272.708	51	223
R, 36	GM944_E08_109R1_028.fsa	277.538	52	305
R, 37	GM944_E08_109R1_028.fsa	280.695	53	326
R, 38	GM944_E08_109R1_028.fsa	287.637	51	354
R, 39	GM944_E08_109R1_028.fsa	292.831	50	245
R, 40	GM944_E08_109R1_028.fsa	321.94	51	172
R, 41	GM944_E08_109R1_028.fsa	325.984	63	258
R, 42	GM944_E08_109R1_028.fsa	344.961	61	271
R, 43	GM944_E08_109R1_028.fsa	349.31	69	217
R, 44	GM944_E08_109R1_028.fsa	361.302	51	159
R, 45	GM944_E08_109R1_028.fsa	396.229	55	289
R, 46	GM944_E08_109R1_028.fsa	410.836	51	192
R, 47	GM944_E08_109R1_028.fsa	419.818	51	258
R, 48	GM944_E08_109R1_028.fsa	424.163	56	471
R, 49	GM944_E08_109R1_028.fsa	425.4	58	269
R, 50	GM944_E08_109R1_028.fsa	431.573	59	334
R, 51	GM944_E08_109R1_028.fsa	434.651	54	258
R, 52	GM944_E08_109R1_028.fsa	435.178	55	210
R, 53	GM944_E08_109R1_028.fsa	460.989	53	223
R, 54	GM944_E08_109R1_028.fsa	481.101	64	323
R, 55	GM944_E08_109R1_028.fsa	482.57	120	694
R, 56	GM944_E08_109R1_028.fsa	483.674	108	653
R, 57	GM944_E08_109R1_028.fsa	484.686	104	1482
R, 58	GM944_E08_109R1_028.fsa	504.112	50	185
R, 59	GM944_E08_109R1_028.fsa	537.412	71	288
R, 60	GM944_E08_109R1_028.fsa	566.766	52	173
R, 61	GM944_E08_109R1_028.fsa	572.391	54	445
R, 62	GM944_E08_109R1_028.fsa	574.513	55	364
R, 63	GM944_E08_109R1_028.fsa	601.771	58	332
R, 64	GM944_E08_109R1_028.fsa	638.958	59	285
O, 1	GM944_E08_109R1_028.fsa	20	976	10205
O, 2	GM944_E08_109R1_028.fsa	40	914	6729
O, 3	GM944_E08_109R1_028.fsa	60	1704	9499
O, 4	GM944_E08_109R1_028.fsa	80	1140	6329
O, 5	GM944_E08_109R1_028.fsa	100	1822	9561
O, 6	GM944_E08_109R1_028.fsa	114	2108	10790
O, 7	GM944_E08_109R1_028.fsa	120	1624	8751
O, 8	GM944_E08_109R1_028.fsa	140	1354	7063
O, 9	GM944_E08_109R1_028.fsa	160	1518	8025
O, 10	GM944_E08_109R1_028.fsa	180	1967	10035
O, 11	GM944_E08_109R1_028.fsa	200	1571	8407
O, 12	GM944_E08_109R1_028.fsa	214	1646	8688
O, 13	GM944_E08_109R1_028.fsa	220	1343	7306
O, 14	GM944_E08_109R1_028.fsa	240	1964	11182
O, 15	GM944_E08_109R1_028.fsa	250	898	5306
O, 16	GM944_E08_109R1_028.fsa	260	1479	8613
O, 17	GM944_E08_109R1_028.fsa	280	1655	9817
O, 18	GM944_E08_109R1_028.fsa	300	1610	10358
O, 19	GM944_E08_109R1_028.fsa	314	1034	7011
O, 20	GM944_E08_109R1_028.fsa	320	1127	7669
O, 21	GM944_E08_109R1_028.fsa	340	1432	10084
O, 22	GM944_E08_109R1_028.fsa	360	1193	8736
O, 23	GM944_E08_109R1_028.fsa	380	864	6507
O, 24	GM944_E08_109R1_028.fsa	400	1201	9529
O, 25	GM944_E08_109R1_028.fsa	414	1178	9199
O, 26	GM944_E08_109R1_028.fsa	420	1062	8675
O, 27	GM944_E08_109R1_028.fsa	440	1269	11073
O, 28	GM944_E08_109R1_028.fsa	460	1426	12440
O, 29	GM944_E08_109R1_028.fsa	480	1354	12190
O, 30	GM944_E08_109R1_028.fsa	481.651	58	389
O, 31	GM944_E08_109R1_028.fsa	500	582	5419
O, 32	GM944_E08_109R1_028.fsa	514	633	5862
O, 33	GM944_E08_109R1_028.fsa	520	1349	13252
O, 34	GM944_E08_109R1_028.fsa	540	1099	10758
O, 35	GM944_E08_109R1_028.fsa	560	715	7092
O, 36	GM944_E08_109R1_028.fsa	580	1086	10888
O, 37	GM944_E08_109R1_028.fsa	600	683	6838

## Sheet: 109R2
Dye/Sample Peak	Sample File Name	Size	Height	Area in Point
B, 1	GM944_E09_109R2_036.fsa		16	93
B, 2	GM944_E09_109R2_036.fsa		10	45
B, 3	GM944_E09_109R2_036.fsa		10	41
B, 4	GM944_E09_109R2_036.fsa		11	58
B, 5	GM944_E09_109R2_036.fsa		10	20
B, 6	GM944_E09_109R2_036.fsa		13	49
B, 7	GM944_E09_109R2_036.fsa		9	41
B, 8	GM944_E09_109R2_036.fsa		8	41
B, 9	GM944_E09_109R2_036.fsa		9	45
B, 10	GM944_E09_109R2_036.fsa		12	35
B, 11	GM944_E09_109R2_036.fsa		11	43
B, 12	GM944_E09_109R2_036.fsa		10	52
B, 13	GM944_E09_109R2_036.fsa		12	75
B, 14	GM944_E09_109R2_036.fsa		13	65
B, 15	GM944_E09_109R2_036.fsa		13	58
B, 16	GM944_E09_109R2_036.fsa		16	70
B, 17	GM944_E09_109R2_036.fsa		14	125
B, 18	GM944_E09_109R2_036.fsa		29	398
B, 19	GM944_E09_109R2_036.fsa		13	73
B, 20	GM944_E09_109R2_036.fsa		10	70
B, 21	GM944_E09_109R2_036.fsa		15	75
B, 22	GM944_E09_109R2_036.fsa		13	60
B, 23	GM944_E09_109R2_036.fsa		11	61
B, 24	GM944_E09_109R2_036.fsa		10	61
B, 25	GM944_E09_109R2_036.fsa		14	80
B, 26	GM944_E09_109R2_036.fsa		11	58
B, 27	GM944_E09_109R2_036.fsa		12	53
B, 28	GM944_E09_109R2_036.fsa		11	74
B, 29	GM944_E09_109R2_036.fsa		9	47
B, 30	GM944_E09_109R2_036.fsa		12	88
B, 31	GM944_E09_109R2_036.fsa		14	78
B, 32	GM944_E09_109R2_036.fsa		14	82
B, 33	GM944_E09_109R2_036.fsa		11	47
B, 34	GM944_E09_109R2_036.fsa		12	29
B, 35	GM944_E09_109R2_036.fsa		10	47
B, 36	GM944_E09_109R2_036.fsa		14	92
B, 37	GM944_E09_109R2_036.fsa		11	68
B, 38	GM944_E09_109R2_036.fsa		15	42
B, 39	GM944_E09_109R2_036.fsa		13	65
B, 40	GM944_E09_109R2_036.fsa		13	44
B, 41	GM944_E09_109R2_036.fsa		7	20
B, 42	GM944_E09_109R2_036.fsa		17	59
B, 43	GM944_E09_109R2_036.fsa		8	26
B, 44	GM944_E09_109R2_036.fsa		14	105
B, 45	GM944_E09_109R2_036.fsa		11	59
B, 46	GM944_E09_109R2_036.fsa		12	62
B, 47	GM944_E09_109R2_036.fsa		13	45
B, 48	GM944_E09_109R2_036.fsa		23	207
B, 49	GM944_E09_109R2_036.fsa		17	110
B, 50	GM944_E09_109R2_036.fsa		28	320
B, 51	GM944_E09_109R2_036.fsa		11	73
B, 52	GM944_E09_109R2_036.fsa		17	37
B, 53	GM944_E09_109R2_036.fsa		12	64
B, 54	GM944_E09_109R2_036.fsa		11	38
B, 55	GM944_E09_109R2_036.fsa		10	52
B, 56	GM944_E09_109R2_036.fsa		9	29
B, 57	GM944_E09_109R2_036.fsa		14	113
B, 58	GM944_E09_109R2_036.fsa		13	55
B, 59	GM944_E09_109R2_036.fsa		13	77
B, 60	GM944_E09_109R2_036.fsa		13	104
B, 61	GM944_E09_109R2_036.fsa		9	35
B, 62	GM944_E09_109R2_036.fsa		14	103
B, 63	GM944_E09_109R2_036.fsa		5	19
B, 64	GM944_E09_109R2_036.fsa		5	9
B, 65	GM944_E09_109R2_036.fsa		16	32
B, 66	GM944_E09_109R2_036.fsa		180	1253
B, 67	GM944_E09_109R2_036.fsa		116	1208
B, 68	GM944_E09_109R2_036.fsa		157	997
B, 69	GM944_E09_109R2_036.fsa		94	508
B, 70	GM944_E09_109R2_036.fsa		65	410
B, 71	GM944_E09_109R2_036.fsa	2.1429	89	530
B, 72	GM944_E09_109R2_036.fsa	4.1429	24	116
B, 73	GM944_E09_109R2_036.fsa	5.1429	19	80
B, 74	GM944_E09_109R2_036.fsa	6.5714	10	63
B, 75	GM944_E09_109R2_036.fsa	9.7143	18	78
B, 76	GM944_E09_109R2_036.fsa	12	31	135
B, 77	GM944_E09_109R2_036.fsa	13.2857	72	383
B, 78	GM944_E09_109R2_036.fsa	14.5714	29	180
B, 79	GM944_E09_109R2_036.fsa	16.8571	24	119
B, 80	GM944_E09_109R2_036.fsa	18.5714	60	284
B, 81	GM944_E09_109R2_036.fsa	20.1621	472	2921
B, 82	GM944_E09_109R2_036.fsa	22.0831	259	1649
B, 83	GM944_E09_109R2_036.fsa	23.0271	277	1961
B, 84	GM944_E09_109R2_036.fsa	26.8471	141	690
B, 85	GM944_E09_109R2_036.fsa	28.4722	139	660
B, 86	GM944_E09_109R2_036.fsa	30.0646	63	273
B, 87	GM944_E09_109R2_036.fsa	31.4849	248	1373
B, 88	GM944_E09_109R2_036.fsa	32.7413	143	722
B, 89	GM944_E09_109R2_036.fsa	34.791	38	175
B, 90	GM944_E09_109R2_036.fsa	35.9949	114	755
B, 91	GM944_E09_109R2_036.fsa	36.9182	78	412
B, 92	GM944_E09_109R2_036.fsa	38.7314	59	332
B, 93	GM944_E09_109R2_036.fsa	40.5945	154	969
B, 94	GM944_E09_109R2_036.fsa	42.4756	31	77
B, 95	GM944_E09_109R2_036.fsa	43.7503	157	853
B, 96	GM944_E09_109R2_036.fsa	44.8965	553	3657
B, 97	GM944_E09_109R2_036.fsa	47.1534	309	2625
B, 98	GM944_E09_109R2_036.fsa	49.4744	11	40
B, 99	GM944_E09_109R2_036.fsa	51.5328	429	2604
B, 100	GM944_E09_109R2_036.fsa	53.3425	1444	9793
B, 101	GM944_E09_109R2_036.fsa	55.7445	480	2056
B, 102	GM944_E09_109R2_036.fsa	56.9772	725	3744
B, 103	GM944_E09_109R2_036.fsa	57.8927	299	1353
B, 104	GM944_E09_109R2_036.fsa	59.0016	1296	6219
B, 105	GM944_E09_109R2_036.fsa	60.623	1691	8122
B, 106	GM944_E09_109R2_036.fsa	61.9692	113	406
B, 107	GM944_E09_109R2_036.fsa	63.1043	50	181
B, 108	GM944_E09_109R2_036.fsa	64.5437	63	294
B, 109	GM944_E09_109R2_036.fsa	65.7729	130	654
B, 110	GM944_E09_109R2_036.fsa	66.9977	36	166
B, 111	GM944_E09_109R2_036.fsa	68.1168	172	787
B, 112	GM944_E09_109R2_036.fsa	69.3335	314	1599
B, 113	GM944_E09_109R2_036.fsa	70.4452	363	1734
B, 114	GM944_E09_109R2_036.fsa	71.855	249	1097
B, 115	GM944_E09_109R2_036.fsa	73.3592	2083	11934
B, 116	GM944_E09_109R2_036.fsa	74.5579	95	403
B, 117	GM944_E09_109R2_036.fsa	75.5537	280	1238
B, 118	GM944_E09_109R2_036.fsa	76.844	876	3977
B, 119	GM944_E09_109R2_036.fsa	78.2283	237	1051
B, 120	GM944_E09_109R2_036.fsa	79.2137	48	185
B, 121	GM944_E09_109R2_036.fsa	80.3928	189	883
B, 122	GM944_E09_109R2_036.fsa	81.5702	554	3268
B, 123	GM944_E09_109R2_036.fsa	83.6267	144	621
B, 124	GM944_E09_109R2_036.fsa	84.7996	81	325
B, 125	GM944_E09_109R2_036.fsa	85.8734	170	737
B, 126	GM944_E09_109R2_036.fsa	86.9459	806	3702
B, 127	GM944_E09_109R2_036.fsa	87.9197	149	688
B, 128	GM944_E09_109R2_036.fsa	89.1839	508	2305
B, 129	GM944_E09_109R2_036.fsa	90.3493	146	627
B, 130	GM944_E09_109R2_036.fsa	91.2223	90	414
B, 131	GM944_E09_109R2_036.fsa	92.385	43	179
B, 132	GM944_E09_109R2_036.fsa	93.3526	702	3182
B, 133	GM944_E09_109R2_036.fsa	95.0917	501	2398
B, 134	GM944_E09_109R2_036.fsa	96.1527	152	663
B, 135	GM944_E09_109R2_036.fsa	97.1161	75	241
B, 136	GM944_E09_109R2_036.fsa	98.2708	77	305
B, 137	GM944_E09_109R2_036.fsa	99.424	1033	4785
B, 138	GM944_E09_109R2_036.fsa	100.589	71	303
B, 139	GM944_E09_109R2_036.fsa	101.275	77	281
B, 140	GM944_E09_109R2_036.fsa	102.448	757	3487
B, 141	GM944_E09_109R2_036.fsa	103.52	107	462
B, 142	GM944_E09_109R2_036.fsa	104.59	131	549
B, 143	GM944_E09_109R2_036.fsa	105.753	1401	6574
B, 144	GM944_E09_109R2_036.fsa	106.914	884	4290
B, 145	GM944_E09_109R2_036.fsa	107.879	110	476
B, 146	GM944_E09_109R2_036.fsa	108.649	76	282
B, 147	GM944_E09_109R2_036.fsa	110.089	571	2697
B, 148	GM944_E09_109R2_036.fsa	110.95	53	215
B, 149	GM944_E09_109R2_036.fsa	111.81	15	52
B, 150	GM944_E09_109R2_036.fsa	112.954	249	1167
B, 151	GM944_E09_109R2_036.fsa	114.093	97	419
B, 152	GM944_E09_109R2_036.fsa	115.115	332	1557
B, 153	GM944_E09_109R2_036.fsa	116.134	264	1200
B, 154	GM944_E09_109R2_036.fsa	117.427	159	733
B, 155	GM944_E09_109R2_036.fsa	118.256	314	1551
B, 156	GM944_E09_109R2_036.fsa	119.542	271	1265
B, 157	GM944_E09_109R2_036.fsa	120.365	19	59
B, 158	GM944_E09_109R2_036.fsa	121.368	270	1228
B, 159	GM944_E09_109R2_036.fsa	122.371	1302	6076
B, 160	GM944_E09_109R2_036.fsa	123.374	220	1012
B, 161	GM944_E09_109R2_036.fsa	124.56	67	235
B, 162	GM944_E09_109R2_036.fsa	125.655	1614	7427
B, 163	GM944_E09_109R2_036.fsa	126.659	1000	4506
B, 164	GM944_E09_109R2_036.fsa	127.755	74	305
B, 165	GM944_E09_109R2_036.fsa	128.576	269	1283
B, 166	GM944_E09_109R2_036.fsa	129.581	187	803
B, 167	GM944_E09_109R2_036.fsa	130.677	55	193
B, 168	GM944_E09_109R2_036.fsa	131.681	663	3000
B, 169	GM944_E09_109R2_036.fsa	132.686	782	3861
B, 170	GM944_E09_109R2_036.fsa	133.508	244	1133
B, 171	GM944_E09_109R2_036.fsa	134.24	195	877
B, 172	GM944_E09_109R2_036.fsa	135.062	1419	6822
B, 173	GM944_E09_109R2_036.fsa	136.25	193	777
B, 174	GM944_E09_109R2_036.fsa	137.348	45	188
B, 175	GM944_E09_109R2_036.fsa	138.536	75	346
B, 176	GM944_E09_109R2_036.fsa	139.543	1316	6404
B, 177	GM944_E09_109R2_036.fsa	140.561	149	725
B, 178	GM944_E09_109R2_036.fsa	141.869	96	408
B, 179	GM944_E09_109R2_036.fsa	142.991	164	650
B, 180	GM944_E09_109R2_036.fsa	144.019	1450	6654
B, 181	GM944_E09_109R2_036.fsa	145.047	181	735
B, 182	GM944_E09_109R2_036.fsa	145.981	210	838
B, 183	GM944_E09_109R2_036.fsa	147.009	307	1361
B, 184	GM944_E09_109R2_036.fsa	148.037	1795	8828
B, 185	GM944_E09_109R2_036.fsa	148.879	179	753
B, 186	GM944_E09_109R2_036.fsa	149.813	79	321
B, 187	GM944_E09_109R2_036.fsa	150.748	39	156
B, 188	GM944_E09_109R2_036.fsa	151.869	133	613
B, 189	GM944_E09_109R2_036.fsa	152.991	529	2669
B, 190	GM944_E09_109R2_036.fsa	153.832	93	432
B, 191	GM944_E09_109R2_036.fsa	154.673	297	1538
B, 192	GM944_E09_109R2_036.fsa	156.075	298	1295
B, 193	GM944_E09_109R2_036.fsa	157.009	154	659
B, 194	GM944_E09_109R2_036.fsa	157.85	405	1926
B, 195	GM944_E09_109R2_036.fsa	158.972	311	1437
B, 196	GM944_E09_109R2_036.fsa	159.813	103	468
B, 197	GM944_E09_109R2_036.fsa	161.011	1334	6296
B, 198	GM944_E09_109R2_036.fsa	162.205	48	187
B, 199	GM944_E09_109R2_036.fsa	163.307	1202	5748
B, 200	GM944_E09_109R2_036.fsa	164.499	77	295
B, 201	GM944_E09_109R2_036.fsa	165.416	1926	9152
B, 202	GM944_E09_109R2_036.fsa	167.064	1043	5153
B, 203	GM944_E09_109R2_036.fsa	168.344	43	180
B, 204	GM944_E09_109R2_036.fsa	169.532	332	1534
B, 205	GM944_E09_109R2_036.fsa	170.72	258	1133
B, 206	GM944_E09_109R2_036.fsa	171.814	100	357
B, 207	GM944_E09_109R2_036.fsa	172.909	303	1415
B, 208	GM944_E09_109R2_036.fsa	173.911	107	462
B, 209	GM944_E09_109R2_036.fsa	174.912	168	757
B, 210	GM944_E09_109R2_036.fsa	175.913	562	2630
B, 211	GM944_E09_109R2_036.fsa	176.913	174	810
B, 212	GM944_E09_109R2_036.fsa	178.094	469	2195
B, 213	GM944_E09_109R2_036.fsa	179.093	538	2760
B, 214	GM944_E09_109R2_036.fsa	180	290	1379
B, 215	GM944_E09_109R2_036.fsa	181.187	28	105
B, 216	GM944_E09_109R2_036.fsa	182.283	1580	7724
B, 217	GM944_E09_109R2_036.fsa	183.286	358	1778
B, 218	GM944_E09_109R2_036.fsa	184.381	101	436
B, 219	GM944_E09_109R2_036.fsa	185.383	199	746
B, 220	GM944_E09_109R2_036.fsa	186.385	1189	5514
B, 221	GM944_E09_109R2_036.fsa	187.387	269	1121
B, 222	GM944_E09_109R2_036.fsa	188.57	1182	5552
B, 223	GM944_E09_109R2_036.fsa	189.57	1020	4802
B, 224	GM944_E09_109R2_036.fsa	191.57	2526	12488
B, 225	GM944_E09_109R2_036.fsa	192.569	278	1300
B, 226	GM944_E09_109R2_036.fsa	193.476	22	71
B, 227	GM944_E09_109R2_036.fsa	194.565	1019	4991
B, 228	GM944_E09_109R2_036.fsa	195.562	980	4937
B, 229	GM944_E09_109R2_036.fsa	196.56	196	883
B, 230	GM944_E09_109R2_036.fsa	197.284	18	70
B, 231	GM944_E09_109R2_036.fsa	198.643	1956	9694
B, 232	GM944_E09_109R2_036.fsa	199.729	52	191
B, 233	GM944_E09_109R2_036.fsa	200.627	57	233
B, 234	GM944_E09_109R2_036.fsa	201.702	579	2712
B, 235	GM944_E09_109R2_036.fsa	202.688	1022	4948
B, 236	GM944_E09_109R2_036.fsa	203.854	426	1951
B, 237	GM944_E09_109R2_036.fsa	204.84	88	365
B, 238	GM944_E09_109R2_036.fsa	205.737	111	461
B, 239	GM944_E09_109R2_036.fsa	206.724	40	172
B, 240	GM944_E09_109R2_036.fsa	207.622	54	244
B, 241	GM944_E09_109R2_036.fsa	208.609	50	189
B, 242	GM944_E09_109R2_036.fsa	209.687	110	507
B, 243	GM944_E09_109R2_036.fsa	210.675	168	847
B, 244	GM944_E09_109R2_036.fsa	211.753	59	250
B, 245	GM944_E09_109R2_036.fsa	212.831	71	283
B, 246	GM944_E09_109R2_036.fsa	213.73	181	896
B, 247	GM944_E09_109R2_036.fsa	214.728	253	1224
B, 248	GM944_E09_109R2_036.fsa	215.82	179	895
B, 249	GM944_E09_109R2_036.fsa	216.729	144	702
B, 250	GM944_E09_109R2_036.fsa	217.911	468	2239
B, 251	GM944_E09_109R2_036.fsa	219.001	96	377
B, 252	GM944_E09_109R2_036.fsa	219.818	89	301
B, 253	GM944_E09_109R2_036.fsa	220.886	1668	8652
B, 254	GM944_E09_109R2_036.fsa	221.861	143	548
B, 255	GM944_E09_109R2_036.fsa	222.747	772	3899
B, 256	GM944_E09_109R2_036.fsa	223.81	561	2696
B, 257	GM944_E09_109R2_036.fsa	224.961	637	3167
B, 258	GM944_E09_109R2_036.fsa	226.112	375	1778
B, 259	GM944_E09_109R2_036.fsa	227.175	158	710
B, 260	GM944_E09_109R2_036.fsa	228.325	118	589
B, 261	GM944_E09_109R2_036.fsa	229.299	91	416
B, 262	GM944_E09_109R2_036.fsa	230.272	60	217
B, 263	GM944_E09_109R2_036.fsa	231.246	264	1264
B, 264	GM944_E09_109R2_036.fsa	232.219	286	1353
B, 265	GM944_E09_109R2_036.fsa	233.28	524	2662
B, 266	GM944_E09_109R2_036.fsa	234.253	152	670
B, 267	GM944_E09_109R2_036.fsa	235.226	130	597
B, 268	GM944_E09_109R2_036.fsa	236.287	158	706
B, 269	GM944_E09_109R2_036.fsa	237.348	203	976
B, 270	GM944_E09_109R2_036.fsa	238.409	177	923
B, 271	GM944_E09_109R2_036.fsa	239.47	336	1561
B, 272	GM944_E09_109R2_036.fsa	240.639	257	1132
B, 273	GM944_E09_109R2_036.fsa	241.734	728	3363
B, 274	GM944_E09_109R2_036.fsa	242.736	919	4673
B, 275	GM944_E09_109R2_036.fsa	243.829	288	1441
B, 276	GM944_E09_109R2_036.fsa	244.738	415	2277
B, 277	GM944_E09_109R2_036.fsa	245.465	216	1002
B, 278	GM944_E09_109R2_036.fsa	246.374	117	438
B, 279	GM944_E09_109R2_036.fsa	247.463	72	271
B, 280	GM944_E09_109R2_036.fsa	248.551	313	1414
B, 281	GM944_E09_109R2_036.fsa	249.638	750	3660
B, 282	GM944_E09_109R2_036.fsa	250.707	132	575
B, 283	GM944_E09_109R2_036.fsa	251.59	313	1680
B, 284	GM944_E09_109R2_036.fsa	252.56	967	5052
B, 285	GM944_E09_109R2_036.fsa	253.616	100	412
B, 286	GM944_E09_109R2_036.fsa	254.67	50	249
B, 287	GM944_E09_109R2_036.fsa	255.81	250	1379
B, 288	GM944_E09_109R2_036.fsa	256.86	678	3888
B, 289	GM944_E09_109R2_036.fsa	257.908	93	493
B, 290	GM944_E09_109R2_036.fsa	259.042	132	642
B, 291	GM944_E09_109R2_036.fsa	260	542	2799
B, 292	GM944_E09_109R2_036.fsa	261.057	426	1999
B, 293	GM944_E09_109R2_036.fsa	262.202	303	1481
B, 294	GM944_E09_109R2_036.fsa	263.171	302	1675
B, 295	GM944_E09_109R2_036.fsa	264.052	724	4038
B, 296	GM944_E09_109R2_036.fsa	265.109	536	2682
B, 297	GM944_E09_109R2_036.fsa	266.078	30	96
B, 298	GM944_E09_109R2_036.fsa	266.959	26	114
B, 299	GM944_E09_109R2_036.fsa	268.104	89	458
B, 300	GM944_E09_109R2_036.fsa	269.073	199	1112
B, 301	GM944_E09_109R2_036.fsa	270.042	48	218
B, 302	GM944_E09_109R2_036.fsa	271.099	44	168
B, 303	GM944_E09_109R2_036.fsa	272.069	97	459
B, 304	GM944_E09_109R2_036.fsa	273.126	306	1646
B, 305	GM944_E09_109R2_036.fsa	274.007	116	553
B, 306	GM944_E09_109R2_036.fsa	274.977	257	1333
B, 307	GM944_E09_109R2_036.fsa	276.034	71	320
B, 308	GM944_E09_109R2_036.fsa	277.18	34	157
B, 309	GM944_E09_109R2_036.fsa	278.149	99	449
B, 310	GM944_E09_109R2_036.fsa	279.207	328	1716
B, 311	GM944_E09_109R2_036.fsa	280.176	87	362
B, 312	GM944_E09_109R2_036.fsa	281.144	209	960
B, 313	GM944_E09_109R2_036.fsa	282.112	123	542
B, 314	GM944_E09_109R2_036.fsa	283.08	85	411
B, 315	GM944_E09_109R2_036.fsa	284.223	311	1629
B, 316	GM944_E09_109R2_036.fsa	285.277	967	6030
B, 317	GM944_E09_109R2_036.fsa	286.068	158	764
B, 318	GM944_E09_109R2_036.fsa	287.034	577	3106
B, 319	GM944_E09_109R2_036.fsa	288.176	204	965
B, 320	GM944_E09_109R2_036.fsa	289.141	344	1854
B, 321	GM944_E09_109R2_036.fsa	290.281	215	1079
B, 322	GM944_E09_109R2_036.fsa	291.334	667	3855
B, 323	GM944_E09_109R2_036.fsa	292.298	222	1113
B, 324	GM944_E09_109R2_036.fsa	293.525	124	543
B, 325	GM944_E09_109R2_036.fsa	294.576	292	1457
B, 326	GM944_E09_109R2_036.fsa	295.539	96	421
B, 327	GM944_E09_109R2_036.fsa	296.589	311	1648
B, 328	GM944_E09_109R2_036.fsa	297.639	225	1092
B, 329	GM944_E09_109R2_036.fsa	298.689	603	3402
B, 330	GM944_E09_109R2_036.fsa	299.738	554	3760
B, 331	GM944_E09_109R2_036.fsa	300.515	220	1221
B, 332	GM944_E09_109R2_036.fsa	301.374	246	1360
B, 333	GM944_E09_109R2_036.fsa	302.149	31	93
B, 334	GM944_E09_109R2_036.fsa	303.097	44	190
B, 335	GM944_E09_109R2_036.fsa	304.134	104	564
B, 336	GM944_E09_109R2_036.fsa	305.346	18	85
B, 337	GM944_E09_109R2_036.fsa	306.387	53	246
B, 338	GM944_E09_109R2_036.fsa	307.43	171	992
B, 339	GM944_E09_109R2_036.fsa	308.475	413	2555
B, 340	GM944_E09_109R2_036.fsa	309.523	66	321
B, 341	GM944_E09_109R2_036.fsa	310.485	42	200
B, 342	GM944_E09_109R2_036.fsa	311.362	42	159
B, 343	GM944_E09_109R2_036.fsa	312.503	70	368
B, 344	GM944_E09_109R2_036.fsa	313.471	74	383
B, 345	GM944_E09_109R2_036.fsa	314.363	35	185
B, 346	GM944_E09_109R2_036.fsa	315.27	20	74
B, 347	GM944_E09_109R2_036.fsa	316.36	67	304
B, 348	GM944_E09_109R2_036.fsa	317.269	21	51
B, 349	GM944_E09_109R2_036.fsa	318.361	30	121
B, 350	GM944_E09_109R2_036.fsa	319.453	120	609
B, 351	GM944_E09_109R2_036.fsa	320.533	196	1110
B, 352	GM944_E09_109R2_036.fsa	321.509	48	184
B, 353	GM944_E09_109R2_036.fsa	322.307	63	278
B, 354	GM944_E09_109R2_036.fsa	323.281	205	1079
B, 355	GM944_E09_109R2_036.fsa	324.341	307	1765
B, 356	GM944_E09_109R2_036.fsa	325.401	65	279
B, 357	GM944_E09_109R2_036.fsa	326.547	241	1337
B, 358	GM944_E09_109R2_036.fsa	327.516	55	240
B, 359	GM944_E09_109R2_036.fsa	328.747	123	608
B, 360	GM944_E09_109R2_036.fsa	329.8	129	697
B, 361	GM944_E09_109R2_036.fsa	330.853	273	1680
B, 362	GM944_E09_109R2_036.fsa	331.816	544	3920
B, 363	GM944_E09_109R2_036.fsa	332.778	132	761
B, 364	GM944_E09_109R2_036.fsa	333.913	54	239
B, 365	GM944_E09_109R2_036.fsa	334.873	34	162
B, 366	GM944_E09_109R2_036.fsa	335.918	114	580
B, 367	GM944_E09_109R2_036.fsa	336.962	297	1806
B, 368	GM944_E09_109R2_036.fsa	338.005	97	523
B, 369	GM944_E09_109R2_036.fsa	339.047	135	688
B, 370	GM944_E09_109R2_036.fsa	339.913	79	383
B, 371	GM944_E09_109R2_036.fsa	340.97	187	950
B, 372	GM944_E09_109R2_036.fsa	342.028	65	272
B, 373	GM944_E09_109R2_036.fsa	343.087	204	1040
B, 374	GM944_E09_109R2_036.fsa	344.145	147	712
B, 375	GM944_E09_109R2_036.fsa	345.114	257	1281
B, 376	GM944_E09_109R2_036.fsa	346.172	937	5872
B, 377	GM944_E09_109R2_036.fsa	347.142	163	808
B, 378	GM944_E09_109R2_036.fsa	348.111	519	2864
B, 379	GM944_E09_109R2_036.fsa	349.168	217	965
B, 380	GM944_E09_109R2_036.fsa	350.226	376	2101
B, 381	GM944_E09_109R2_036.fsa	351.107	12	23
B, 382	GM944_E09_109R2_036.fsa	352.076	39	145
B, 383	GM944_E09_109R2_036.fsa	353.133	126	686
B, 384	GM944_E09_109R2_036.fsa	354.101	221	1308
B, 385	GM944_E09_109R2_036.fsa	355.07	16	50
B, 386	GM944_E09_109R2_036.fsa	356.039	31	122
B, 387	GM944_E09_109R2_036.fsa	357.183	102	554
B, 388	GM944_E09_109R2_036.fsa	358.152	155	894
B, 389	GM944_E09_109R2_036.fsa	359.296	105	531
B, 390	GM944_E09_109R2_036.fsa	360.262	44	182
B, 391	GM944_E09_109R2_036.fsa	361.134	69	351
B, 392	GM944_E09_109R2_036.fsa	362.181	112	679
B, 393	GM944_E09_109R2_036.fsa	363.141	89	526
B, 394	GM944_E09_109R2_036.fsa	364.188	258	1502
B, 395	GM944_E09_109R2_036.fsa	365.236	28	86
B, 396	GM944_E09_109R2_036.fsa	366.022	25	141
B, 397	GM944_E09_109R2_036.fsa	367.156	28	119
B, 398	GM944_E09_109R2_036.fsa	368.204	66	424
B, 399	GM944_E09_109R2_036.fsa	369.165	13	43
B, 400	GM944_E09_109R2_036.fsa	370.213	26	97
B, 401	GM944_E09_109R2_036.fsa	371.086	82	365
B, 402	GM944_E09_109R2_036.fsa	372.134	283	1593
B, 403	GM944_E09_109R2_036.fsa	373.095	116	529
B, 404	GM944_E09_109R2_036.fsa	374.144	444	2856
B, 405	GM944_E09_109R2_036.fsa	375.192	144	764
B, 406	GM944_E09_109R2_036.fsa	376.329	161	823
B, 407	GM944_E09_109R2_036.fsa	377.377	47	205
B, 408	GM944_E09_109R2_036.fsa	378.339	64	277
B, 409	GM944_E09_109R2_036.fsa	379.213	46	174
B, 410	GM944_E09_109R2_036.fsa	380.265	51	274
B, 411	GM944_E09_109R2_036.fsa	381.237	133	839
B, 412	GM944_E09_109R2_036.fsa	382.209	119	789
B, 413	GM944_E09_109R2_036.fsa	383.181	309	2000
B, 414	GM944_E09_109R2_036.fsa	384.065	57	267
B, 415	GM944_E09_109R2_036.fsa	385.214	90	519
B, 416	GM944_E09_109R2_036.fsa	386.099	14	39
B, 417	GM944_E09_109R2_036.fsa	387.071	26	112
B, 418	GM944_E09_109R2_036.fsa	388.133	69	383
B, 419	GM944_E09_109R2_036.fsa	389.018	44	248
B, 420	GM944_E09_109R2_036.fsa	389.991	64	281
B, 421	GM944_E09_109R2_036.fsa	390.964	62	320
B, 422	GM944_E09_109R2_036.fsa	393.001	31	144
B, 423	GM944_E09_109R2_036.fsa	394.063	80	399
B, 424	GM944_E09_109R2_036.fsa	395.923	42	144
B, 425	GM944_E09_109R2_036.fsa	396.898	183	997
B, 426	GM944_E09_109R2_036.fsa	397.961	86	429
B, 427	GM944_E09_109R2_036.fsa	398.848	331	2305
B, 428	GM944_E09_109R2_036.fsa	399.823	166	958
B, 429	GM944_E09_109R2_036.fsa	400.785	111	538
B, 430	GM944_E09_109R2_036.fsa	401.745	40	148
B, 431	GM944_E09_109R2_036.fsa	402.795	244	1518
B, 432	GM944_E09_109R2_036.fsa	403.671	14	41
B, 433	GM944_E09_109R2_036.fsa	404.635	26	135
B, 434	GM944_E09_109R2_036.fsa	405.777	24	70
B, 435	GM944_E09_109R2_036.fsa	406.744	59	395
B, 436	GM944_E09_109R2_036.fsa	407.889	145	1087
B, 437	GM944_E09_109R2_036.fsa	408.772	84	662
B, 438	GM944_E09_109R2_036.fsa	410.009	33	155
B, 439	GM944_E09_109R2_036.fsa	411.159	91	649
B, 440	GM944_E09_109R2_036.fsa	412.046	73	485
B, 441	GM944_E09_109R2_036.fsa	413.2	9	22
B, 442	GM944_E09_109R2_036.fsa	414.272	22	75
B, 443	GM944_E09_109R2_036.fsa	415.089	18	84
B, 444	GM944_E09_109R2_036.fsa	416.089	53	264
B, 445	GM944_E09_109R2_036.fsa	416.998	16	53
B, 446	GM944_E09_109R2_036.fsa	417.998	66	447
B, 447	GM944_E09_109R2_036.fsa	419.09	124	1267
B, 448	GM944_E09_109R2_036.fsa	420.798	190	1362
B, 449	GM944_E09_109R2_036.fsa	421.863	56	231
B, 450	GM944_E09_109R2_036.fsa	423.015	4	10
B, 451	GM944_E09_109R2_036.fsa	423.902	51	223
B, 452	GM944_E09_109R2_036.fsa	425.054	26	125
B, 453	GM944_E09_109R2_036.fsa	426.028	99	531
B, 454	GM944_E09_109R2_036.fsa	427.002	69	473
B, 455	GM944_E09_109R2_036.fsa	428.154	73	380
B, 456	GM944_E09_109R2_036.fsa	429.127	263	1795
B, 457	GM944_E09_109R2_036.fsa	430.101	106	545
B, 458	GM944_E09_109R2_036.fsa	431.251	109	584
B, 459	GM944_E09_109R2_036.fsa	432.135	133	909
B, 460	GM944_E09_109R2_036.fsa	433.373	31	120
B, 461	GM944_E09_109R2_036.fsa	434.788	290	3593
B, 462	GM944_E09_109R2_036.fsa	436.114	269	2581
B, 463	GM944_E09_109R2_036.fsa	437.262	175	931
B, 464	GM944_E09_109R2_036.fsa	438.234	13	43
B, 465	GM944_E09_109R2_036.fsa	439.117	15	50
B, 466	GM944_E09_109R2_036.fsa	440.091	49	269
B, 467	GM944_E09_109R2_036.fsa	441.997	93	750
B, 468	GM944_E09_109R2_036.fsa	442.997	465	3811
B, 469	GM944_E09_109R2_036.fsa	444.088	455	3457
B, 470	GM944_E09_109R2_036.fsa	445.908	22	81
B, 471	GM944_E09_109R2_036.fsa	448.005	179	1747
B, 472	GM944_E09_109R2_036.fsa	449.008	262	2984
B, 473	GM944_E09_109R2_036.fsa	451.109	14	52
B, 474	GM944_E09_109R2_036.fsa	452.114	35	148
B, 475	GM944_E09_109R2_036.fsa	453.212	25	112
B, 476	GM944_E09_109R2_036.fsa	455.044	188	1526
B, 477	GM944_E09_109R2_036.fsa	456.144	170	1277
B, 478	GM944_E09_109R2_036.fsa	457.061	64	343
B, 479	GM944_E09_109R2_036.fsa	457.979	21	101
B, 480	GM944_E09_109R2_036.fsa	459.173	65	346
B, 481	GM944_E09_109R2_036.fsa	460.181	71	338
B, 482	GM944_E09_109R2_036.fsa	461.266	28	111
B, 483	GM944_E09_109R2_036.fsa	462.352	262	1698
B, 484	GM944_E09_109R2_036.fsa	464.253	104	708
B, 485	GM944_E09_109R2_036.fsa	465.069	206	1920
B, 486	GM944_E09_109R2_036.fsa	466.157	106	1350
B, 487	GM944_E09_109R2_036.fsa	467.881	183	1138
B, 488	GM944_E09_109R2_036.fsa	468.88	15	48
B, 489	GM944_E09_109R2_036.fsa	469.88	156	1061
B, 490	GM944_E09_109R2_036.fsa	470.971	279	2493
B, 491	GM944_E09_109R2_036.fsa	471.881	227	1761
B, 492	GM944_E09_109R2_036.fsa	473.702	29	121
B, 493	GM944_E09_109R2_036.fsa	474.887	30	98
B, 494	GM944_E09_109R2_036.fsa	475.799	21	59
B, 495	GM944_E09_109R2_036.fsa	476.894	5	13
B, 496	GM944_E09_109R2_036.fsa	480.646	14520	144029
B, 497	GM944_E09_109R2_036.fsa	481.663	12240	109394
B, 498	GM944_E09_109R2_036.fsa	484.072	13	40
B, 499	GM944_E09_109R2_036.fsa	485.372	16	91
B, 500	GM944_E09_109R2_036.fsa	488.071	11	70
B, 501	GM944_E09_109R2_036.fsa	489.377	15	66
B, 502	GM944_E09_109R2_036.fsa	492.184	159	1937
B, 503	GM944_E09_109R2_036.fsa	493.403	137	1367
B, 504	GM944_E09_109R2_036.fsa	495.282	5	20
B, 505	GM944_E09_109R2_036.fsa	497.827	9	49
B, 506	GM944_E09_109R2_036.fsa	498.487	11	16
B, 507	GM944_E09_109R2_036.fsa	499.338	15	55
B, 508	GM944_E09_109R2_036.fsa	501.322	27	256
B, 509	GM944_E09_109R2_036.fsa	502.741	22	182
B, 510	GM944_E09_109R2_036.fsa	503.404	25	148
B, 511	GM944_E09_109R2_036.fsa	507.205	18	128
B, 512	GM944_E09_109R2_036.fsa	508.731	13	68
B, 513	GM944_E09_109R2_036.fsa	509.973	16	82
B, 514	GM944_E09_109R2_036.fsa	511.504	16	84
B, 515	GM944_E09_109R2_036.fsa	512.943	14	47
B, 516	GM944_E09_109R2_036.fsa	513.808	11	52
B, 517	GM944_E09_109R2_036.fsa	514.484	14	53
B, 518	GM944_E09_109R2_036.fsa	515.258	14	145
B, 519	GM944_E09_109R2_036.fsa	516.709	7	38
B, 520	GM944_E09_109R2_036.fsa	517.289	11	36
B, 521	GM944_E09_109R2_036.fsa	520	10	32
B, 522	GM944_E09_109R2_036.fsa	521.045	13	78
B, 523	GM944_E09_109R2_036.fsa	521.616	14	101
B, 524	GM944_E09_109R2_036.fsa	523.232	8	20
B, 525	GM944_E09_109R2_036.fsa	523.612	14	26
B, 526	GM944_E09_109R2_036.fsa	525.419	17	52
B, 527	GM944_E09_109R2_036.fsa	528.941	15	115
B, 528	GM944_E09_109R2_036.fsa	530.464	12	61
B, 529	GM944_E09_109R2_036.fsa	531.226	16	27
B, 530	GM944_E09_109R2_036.fsa	532.179	12	174
B, 531	GM944_E09_109R2_036.fsa	534.848	12	33
B, 532	GM944_E09_109R2_036.fsa	535.611	11	100
B, 533	GM944_E09_109R2_036.fsa	537.996	16	67
B, 534	GM944_E09_109R2_036.fsa	540.581	22	231
B, 535	GM944_E09_109R2_036.fsa	542.134	21	183
B, 536	GM944_E09_109R2_036.fsa	544.082	6	26
B, 537	GM944_E09_109R2_036.fsa	545.644	27	172
B, 538	GM944_E09_109R2_036.fsa	546.525	23	177
B, 539	GM944_E09_109R2_036.fsa	548.782	10	64
B, 540	GM944_E09_109R2_036.fsa	550.653	57	1120
B, 541	GM944_E09_109R2_036.fsa	553.719	27	209
B, 542	GM944_E09_109R2_036.fsa	555.109	27	303
B, 543	GM944_E09_109R2_036.fsa	558.598	15	158
B, 544	GM944_E09_109R2_036.fsa	559.699	16	104
B, 545	GM944_E09_109R2_036.fsa	563.228	6	23
B, 546	GM944_E09_109R2_036.fsa	563.733	5	25
B, 547	GM944_E09_109R2_036.fsa	566.571	25	222
B, 548	GM944_E09_109R2_036.fsa	567.588	22	319
B, 549	GM944_E09_109R2_036.fsa	571.054	8	47
B, 550	GM944_E09_109R2_036.fsa	572.179	11	77
B, 551	GM944_E09_109R2_036.fsa	573.203	9	28
B, 552	GM944_E09_109R2_036.fsa	574.229	16	56
B, 553	GM944_E09_109R2_036.fsa	575.153	6	22
B, 554	GM944_E09_109R2_036.fsa	575.976	13	51
B, 555	GM944_E09_109R2_036.fsa	577.109	15	51
B, 556	GM944_E09_109R2_036.fsa	577.934	10	29
B, 557	GM944_E09_109R2_036.fsa	579.173	13	94
B, 558	GM944_E09_109R2_036.fsa	581.651	13	101
B, 559	GM944_E09_109R2_036.fsa	582.478	17	68
B, 560	GM944_E09_109R2_036.fsa	584.236	13	83
B, 561	GM944_E09_109R2_036.fsa	585.376	10	52
B, 562	GM944_E09_109R2_036.fsa	586.725	11	59
B, 563	GM944_E09_109R2_036.fsa	587.452	11	76
B, 564	GM944_E09_109R2_036.fsa	589.116	15	83
B, 565	GM944_E09_109R2_036.fsa	592.034	12	68
B, 566	GM944_E09_109R2_036.fsa	593.288	21	112
B, 567	GM944_E09_109R2_036.fsa	594.124	14	70
B, 568	GM944_E09_109R2_036.fsa	594.752	14	97
B, 569	GM944_E09_109R2_036.fsa	597.163	13	72
B, 570	GM944_E09_109R2_036.fsa	598.003	13	33
B, 571	GM944_E09_109R2_036.fsa	599.158	13	56
B, 572	GM944_E09_109R2_036.fsa	599.684	13	73
B, 573	GM944_E09_109R2_036.fsa	600.938	15	50
B, 574	GM944_E09_109R2_036.fsa	601.979	12	64
B, 575	GM944_E09_109R2_036.fsa	604.167	13	89
B, 576	GM944_E09_109R2_036.fsa	604.688	11	56
B, 577	GM944_E09_109R2_036.fsa	606.25	22	100
B, 578	GM944_E09_109R2_036.fsa	607.604	12	39
B, 579	GM944_E09_109R2_036.fsa	609.271	17	45
B, 580	GM944_E09_109R2_036.fsa	610.208	6	28
B, 581	GM944_E09_109R2_036.fsa	611.146	12	40
B, 582	GM944_E09_109R2_036.fsa	612.188	14	61
B, 583	GM944_E09_109R2_036.fsa	613.021	8	43
B, 584	GM944_E09_109R2_036.fsa	614.583	10	53
B, 585	GM944_E09_109R2_036.fsa	616.146	9	56
B, 586	GM944_E09_109R2_036.fsa	618.438	12	47
B, 587	GM944_E09_109R2_036.fsa	619.896	13	58
B, 588	GM944_E09_109R2_036.fsa	622.5	12	70
B, 589	GM944_E09_109R2_036.fsa	623.542	10	31
B, 590	GM944_E09_109R2_036.fsa	624.271	16	43
B, 591	GM944_E09_109R2_036.fsa	626.667	14	126
B, 592	GM944_E09_109R2_036.fsa	628.021	18	88
B, 593	GM944_E09_109R2_036.fsa	628.854	13	50
B, 594	GM944_E09_109R2_036.fsa	631.146	10	43
B, 595	GM944_E09_109R2_036.fsa	632.083	13	71
B, 596	GM944_E09_109R2_036.fsa	633.021	9	56
B, 597	GM944_E09_109R2_036.fsa	634.896	13	94
B, 598	GM944_E09_109R2_036.fsa	637.396	12	41
B, 599	GM944_E09_109R2_036.fsa	637.812	13	36
B, 600	GM944_E09_109R2_036.fsa	638.646	13	67
B, 601	GM944_E09_109R2_036.fsa	640.104	13	52
B, 602	GM944_E09_109R2_036.fsa	642.188	11	59
B, 603	GM944_E09_109R2_036.fsa	643.854	16	120
B, 604	GM944_E09_109R2_036.fsa	644.792	12	87
B, 605	GM944_E09_109R2_036.fsa	646.25	18	65
B, 606	GM944_E09_109R2_036.fsa	649.062	11	72
B, 607	GM944_E09_109R2_036.fsa	650.417	14	94
B, 608	GM944_E09_109R2_036.fsa	651.979	17	55
B, 609	GM944_E09_109R2_036.fsa	652.708	14	93
B, 610	GM944_E09_109R2_036.fsa	654.688	12	71
B, 611	GM944_E09_109R2_036.fsa	656.042	14	47
B, 612	GM944_E09_109R2_036.fsa	657.188	12	114
G, 1	GM944_E09_109R2_036.fsa	51.5328	57	222
G, 2	GM944_E09_109R2_036.fsa	53.3425	110	540
G, 3	GM944_E09_109R2_036.fsa	56.875	59	309
G, 4	GM944_E09_109R2_036.fsa	59.0016	77	364
G, 5	GM944_E09_109R2_036.fsa	60.5193	109	487
G, 6	GM944_E09_109R2_036.fsa	73.4592	124	473
G, 7	GM944_E09_109R2_036.fsa	76.9431	50	279
G, 8	GM944_E09_109R2_036.fsa	87.0433	55	270
G, 9	GM944_E09_109R2_036.fsa	99.328	60	430
G, 10	GM944_E09_109R2_036.fsa	102.545	51	351
G, 11	GM944_E09_109R2_036.fsa	105.85	89	371
G, 12	GM944_E09_109R2_036.fsa	122.371	96	516
G, 13	GM944_E09_109R2_036.fsa	125.655	79	393
G, 14	GM944_E09_109R2_036.fsa	126.842	74	370
G, 15	GM944_E09_109R2_036.fsa	132.778	62	250
G, 16	GM944_E09_109R2_036.fsa	135.154	94	464
G, 17	GM944_E09_109R2_036.fsa	139.634	93	471
G, 18	GM944_E09_109R2_036.fsa	144.019	79	377
G, 19	GM944_E09_109R2_036.fsa	148.131	121	550
G, 20	GM944_E09_109R2_036.fsa	161.195	79	471
G, 21	GM944_E09_109R2_036.fsa	163.307	89	383
G, 22	GM944_E09_109R2_036.fsa	165.507	97	545
G, 23	GM944_E09_109R2_036.fsa	167.064	70	236
G, 24	GM944_E09_109R2_036.fsa	182.374	70	377
G, 25	GM944_E09_109R2_036.fsa	186.567	82	480
G, 26	GM944_E09_109R2_036.fsa	188.479	78	362
G, 27	GM944_E09_109R2_036.fsa	189.57	66	343
G, 28	GM944_E09_109R2_036.fsa	191.57	125	634
G, 29	GM944_E09_109R2_036.fsa	194.565	74	330
G, 30	GM944_E09_109R2_036.fsa	195.562	54	411
G, 31	GM944_E09_109R2_036.fsa	198.733	113	573
G, 32	GM944_E09_109R2_036.fsa	202.778	61	283
G, 33	GM944_E09_109R2_036.fsa	220.886	90	470
G, 34	GM944_E09_109R2_036.fsa	222.835	65	374
G, 35	GM944_E09_109R2_036.fsa	241.734	74	360
G, 36	GM944_E09_109R2_036.fsa	242.736	70	354
G, 37	GM944_E09_109R2_036.fsa	249.638	53	368
G, 38	GM944_E09_109R2_036.fsa	252.648	77	302
G, 39	GM944_E09_109R2_036.fsa	257.035	56	277
G, 40	GM944_E09_109R2_036.fsa	259.913	52	370
G, 41	GM944_E09_109R2_036.fsa	264.052	60	216
G, 42	GM944_E09_109R2_036.fsa	265.197	58	249
G, 43	GM944_E09_109R2_036.fsa	285.277	52	352
G, 44	GM944_E09_109R2_036.fsa	289.141	53	249
G, 45	GM944_E09_109R2_036.fsa	291.421	65	303
G, 46	GM944_E09_109R2_036.fsa	298.864	50	271
G, 47	GM944_E09_109R2_036.fsa	308.563	53	320
G, 48	GM944_E09_109R2_036.fsa	346.26	58	349
G, 49	GM944_E09_109R2_036.fsa	374.144	50	268
G, 50	GM944_E09_109R2_036.fsa	443.997	51	318
G, 51	GM944_E09_109R2_036.fsa	479.634	170	896
G, 52	GM944_E09_109R2_036.fsa	480.831	611	4653
G, 53	GM944_E09_109R2_036.fsa	481.848	578	5026
Y, 1	GM944_E09_109R2_036.fsa		52	192
Y, 2	GM944_E09_109R2_036.fsa		54	272
Y, 3	GM944_E09_109R2_036.fsa		50	411
Y, 4	GM944_E09_109R2_036.fsa		59	208
Y, 5	GM944_E09_109R2_036.fsa		60	319
Y, 6	GM944_E09_109R2_036.fsa		60	471
Y, 7	GM944_E09_109R2_036.fsa		50	180
Y, 8	GM944_E09_109R2_036.fsa		53	122
Y, 9	GM944_E09_109R2_036.fsa		51	396
Y, 10	GM944_E09_109R2_036.fsa	0.4286	53	363
Y, 11	GM944_E09_109R2_036.fsa	13.2857	67	380
Y, 12	GM944_E09_109R2_036.fsa	35.3284	57	194
Y, 13	GM944_E09_109R2_036.fsa	47.2651	54	185
Y, 14	GM944_E09_109R2_036.fsa	51.9613	56	198
Y, 15	GM944_E09_109R2_036.fsa	53.0253	51	201
Y, 16	GM944_E09_109R2_036.fsa	61.9692	59	259
Y, 17	GM944_E09_109R2_036.fsa	73.159	70	339
Y, 18	GM944_E09_109R2_036.fsa	89.8639	69	331
Y, 19	GM944_E09_109R2_036.fsa	93.2559	53	220
Y, 20	GM944_E09_109R2_036.fsa	114.837	56	294
Y, 21	GM944_E09_109R2_036.fsa	138.445	57	457
Y, 22	GM944_E09_109R2_036.fsa	141.122	55	391
Y, 23	GM944_E09_109R2_036.fsa	147.851	55	273
Y, 24	GM944_E09_109R2_036.fsa	149.346	57	355
Y, 25	GM944_E09_109R2_036.fsa	150	61	496
Y, 26	GM944_E09_109R2_036.fsa	162.756	55	449
Y, 27	GM944_E09_109R2_036.fsa	174.366	56	151
Y, 28	GM944_E09_109R2_036.fsa	179.365	54	214
Y, 29	GM944_E09_109R2_036.fsa	182.83	61	290
Y, 30	GM944_E09_109R2_036.fsa	184.016	55	240
Y, 31	GM944_E09_109R2_036.fsa	192.75	54	358
Y, 32	GM944_E09_109R2_036.fsa	194.384	58	454
Y, 33	GM944_E09_109R2_036.fsa	195.472	51	203
Y, 34	GM944_E09_109R2_036.fsa	201.702	63	137
Y, 35	GM944_E09_109R2_036.fsa	211.034	55	249
Y, 36	GM944_E09_109R2_036.fsa	214.364	55	272
Y, 37	GM944_E09_109R2_036.fsa	217.729	55	354
Y, 38	GM944_E09_109R2_036.fsa	221.772	57	240
Y, 39	GM944_E09_109R2_036.fsa	226.201	52	196
Y, 40	GM944_E09_109R2_036.fsa	227.263	50	297
Y, 41	GM944_E09_109R2_036.fsa	264.933	55	327
Y, 42	GM944_E09_109R2_036.fsa	279.031	54	247
Y, 43	GM944_E09_109R2_036.fsa	290.808	58	348
Y, 44	GM944_E09_109R2_036.fsa	297.377	52	354
Y, 45	GM944_E09_109R2_036.fsa	301.718	59	157
Y, 46	GM944_E09_109R2_036.fsa	302.149	67	244
Y, 47	GM944_E09_109R2_036.fsa	306.474	55	231
Y, 48	GM944_E09_109R2_036.fsa	309.698	60	247
Y, 49	GM944_E09_109R2_036.fsa	310.398	55	293
Y, 50	GM944_E09_109R2_036.fsa	340.706	51	244
Y, 51	GM944_E09_109R2_036.fsa	345.379	52	235
Y, 52	GM944_E09_109R2_036.fsa	347.67	60	287
Y, 53	GM944_E09_109R2_036.fsa	361.047	52	211
Y, 54	GM944_E09_109R2_036.fsa	398.582	51	180
Y, 55	GM944_E09_109R2_036.fsa	431.87	60	237
Y, 56	GM944_E09_109R2_036.fsa	434.611	54	278
Y, 57	GM944_E09_109R2_036.fsa	435.583	53	296
Y, 58	GM944_E09_109R2_036.fsa	444.816	70	160
Y, 59	GM944_E09_109R2_036.fsa	448.096	50	358
Y, 60	GM944_E09_109R2_036.fsa	466.339	53	184
Y, 61	GM944_E09_109R2_036.fsa	477.442	53	282
Y, 62	GM944_E09_109R2_036.fsa	487.512	50	295
Y, 63	GM944_E09_109R2_036.fsa	498.204	54	179
Y, 64	GM944_E09_109R2_036.fsa	503.404	61	210
Y, 65	GM944_E09_109R2_036.fsa	504.447	51	247
Y, 66	GM944_E09_109R2_036.fsa	507.3	50	385
Y, 67	GM944_E09_109R2_036.fsa	507.872	51	174
Y, 68	GM944_E09_109R2_036.fsa	514.097	50	190
Y, 69	GM944_E09_109R2_036.fsa	537.423	56	251
Y, 70	GM944_E09_109R2_036.fsa	542.523	50	201
Y, 71	GM944_E09_109R2_036.fsa	551.245	53	258
Y, 72	GM944_E09_109R2_036.fsa	577.418	57	318
Y, 73	GM944_E09_109R2_036.fsa	597.372	63	244
Y, 74	GM944_E09_109R2_036.fsa	653.021	52	191
Y, 75	GM944_E09_109R2_036.fsa	657.604	60	434
R, 1	GM944_E09_109R2_036.fsa		53	325
R, 2	GM944_E09_109R2_036.fsa		51	355
R, 3	GM944_E09_109R2_036.fsa		71	754
R, 4	GM944_E09_109R2_036.fsa		51	316
R, 5	GM944_E09_109R2_036.fsa		54	316
R, 6	GM944_E09_109R2_036.fsa		53	236
R, 7	GM944_E09_109R2_036.fsa		54	184
R, 8	GM944_E09_109R2_036.fsa		67	242
R, 9	GM944_E09_109R2_036.fsa		50	399
R, 10	GM944_E09_109R2_036.fsa	15.4286	63	332
R, 11	GM944_E09_109R2_036.fsa	18.2857	56	272
R, 12	GM944_E09_109R2_036.fsa	32.1854	53	313
R, 13	GM944_E09_109R2_036.fsa	59.0016	79	414
R, 14	GM944_E09_109R2_036.fsa	62.7951	52	280
R, 15	GM944_E09_109R2_036.fsa	67.9136	52	236
R, 16	GM944_E09_109R2_036.fsa	69.3335	54	229
R, 17	GM944_E09_109R2_036.fsa	85.1903	51	314
R, 18	GM944_E09_109R2_036.fsa	87.0433	50	330
R, 19	GM944_E09_109R2_036.fsa	92.6754	57	231
R, 20	GM944_E09_109R2_036.fsa	105.85	50	441
R, 21	GM944_E09_109R2_036.fsa	120.182	54	187
R, 22	GM944_E09_109R2_036.fsa	122.189	57	487
R, 23	GM944_E09_109R2_036.fsa	135.154	56	396
R, 24	GM944_E09_109R2_036.fsa	148.131	54	236
R, 25	GM944_E09_109R2_036.fsa	151.589	56	482
R, 26	GM944_E09_109R2_036.fsa	153.084	52	314
R, 27	GM944_E09_109R2_036.fsa	157.103	51	269
R, 28	GM944_E09_109R2_036.fsa	165.141	54	371
R, 29	GM944_E09_109R2_036.fsa	166.057	51	203
R, 30	GM944_E09_109R2_036.fsa	179.002	67	206
R, 31	GM944_E09_109R2_036.fsa	180.183	62	247
R, 32	GM944_E09_109R2_036.fsa	181.918	59	328
R, 33	GM944_E09_109R2_036.fsa	190.661	66	615
R, 34	GM944_E09_109R2_036.fsa	194.565	54	199
R, 35	GM944_E09_109R2_036.fsa	195.834	52	336
R, 36	GM944_E09_109R2_036.fsa	218.365	61	298
R, 37	GM944_E09_109R2_036.fsa	220.975	54	334
R, 38	GM944_E09_109R2_036.fsa	239.293	56	326
R, 39	GM944_E09_109R2_036.fsa	241.551	59	365
R, 40	GM944_E09_109R2_036.fsa	259.913	51	266
R, 41	GM944_E09_109R2_036.fsa	261.057	51	238
R, 42	GM944_E09_109R2_036.fsa	289.404	53	250
R, 43	GM944_E09_109R2_036.fsa	291.685	51	246
R, 44	GM944_E09_109R2_036.fsa	292.473	52	263
R, 45	GM944_E09_109R2_036.fsa	300.601	67	187
R, 46	GM944_E09_109R2_036.fsa	301.89	56	207
R, 47	GM944_E09_109R2_036.fsa	307.691	58	273
R, 48	GM944_E09_109R2_036.fsa	320.178	52	302
R, 49	GM944_E09_109R2_036.fsa	334.001	54	206
R, 50	GM944_E09_109R2_036.fsa	404.635	54	227
R, 51	GM944_E09_109R2_036.fsa	418.18	62	393
R, 52	GM944_E09_109R2_036.fsa	422.306	51	330
R, 53	GM944_E09_109R2_036.fsa	423.104	50	204
R, 54	GM944_E09_109R2_036.fsa	428.331	55	182
R, 55	GM944_E09_109R2_036.fsa	430.189	59	345
R, 56	GM944_E09_109R2_036.fsa	434.876	63	340
R, 57	GM944_E09_109R2_036.fsa	435.495	56	457
R, 58	GM944_E09_109R2_036.fsa	441.452	61	259
R, 59	GM944_E09_109R2_036.fsa	457.611	58	250
R, 60	GM944_E09_109R2_036.fsa	462.171	56	194
R, 61	GM944_E09_109R2_036.fsa	471.426	51	198
R, 62	GM944_E09_109R2_036.fsa	479.36	79	318
R, 63	GM944_E09_109R2_036.fsa	480.277	132	1022
R, 64	GM944_E09_109R2_036.fsa	481.848	115	700
R, 65	GM944_E09_109R2_036.fsa	486.487	121	918
R, 66	GM944_E09_109R2_036.fsa	487.885	115	2081
R, 67	GM944_E09_109R2_036.fsa	504.163	58	246
R, 68	GM944_E09_109R2_036.fsa	506.443	56	264
R, 69	GM944_E09_109R2_036.fsa	517.386	52	208
R, 70	GM944_E09_109R2_036.fsa	525.514	55	411
R, 71	GM944_E09_109R2_036.fsa	546.329	53	232
R, 72	GM944_E09_109R2_036.fsa	548.585	53	247
R, 73	GM944_E09_109R2_036.fsa	577.212	52	247
R, 74	GM944_E09_109R2_036.fsa	605.208	55	224
R, 75	GM944_E09_109R2_036.fsa	618.021	50	259
R, 76	GM944_E09_109R2_036.fsa	648.854	58	271
R, 77	GM944_E09_109R2_036.fsa	653.438	50	166
O, 1	GM944_E09_109R2_036.fsa	20	1094	11472
O, 2	GM944_E09_109R2_036.fsa	40	1052	7417
O, 3	GM944_E09_109R2_036.fsa	60	1944	10718
O, 4	GM944_E09_109R2_036.fsa	80	1312	7150
O, 5	GM944_E09_109R2_036.fsa	100	2022	10493
O, 6	GM944_E09_109R2_036.fsa	114	2399	12149
O, 7	GM944_E09_109R2_036.fsa	120	1868	9696
O, 8	GM944_E09_109R2_036.fsa	140	1570	7893
O, 9	GM944_E09_109R2_036.fsa	160	1809	9202
O, 10	GM944_E09_109R2_036.fsa	180	2249	11344
O, 11	GM944_E09_109R2_036.fsa	200	1822	9378
O, 12	GM944_E09_109R2_036.fsa	214	1843	9611
O, 13	GM944_E09_109R2_036.fsa	220	1560	8264
O, 14	GM944_E09_109R2_036.fsa	240	2255	12298
O, 15	GM944_E09_109R2_036.fsa	250	1072	5985
O, 16	GM944_E09_109R2_036.fsa	260	1653	9470
O, 17	GM944_E09_109R2_036.fsa	280	1839	11095
O, 18	GM944_E09_109R2_036.fsa	300	1876	11510
O, 19	GM944_E09_109R2_036.fsa	314	1214	7785
O, 20	GM944_E09_109R2_036.fsa	320	1347	8969
O, 21	GM944_E09_109R2_036.fsa	340	1718	11562
O, 22	GM944_E09_109R2_036.fsa	360	1427	10227
O, 23	GM944_E09_109R2_036.fsa	380	1028	7602
O, 24	GM944_E09_109R2_036.fsa	400	1429	10760
O, 25	GM944_E09_109R2_036.fsa	414	1349	10520
O, 26	GM944_E09_109R2_036.fsa	420	1236	9829
O, 27	GM944_E09_109R2_036.fsa	440	1506	12354
O, 28	GM944_E09_109R2_036.fsa	460	1637	13464
O, 29	GM944_E09_109R2_036.fsa	480	1567	12640
O, 30	GM944_E09_109R2_036.fsa	500	708	6141
O, 31	GM944_E09_109R2_036.fsa	514	757	6676
O, 32	GM944_E09_109R2_036.fsa	520	1705	15288
O, 33	GM944_E09_109R2_036.fsa	540	1347	12167
O, 34	GM944_E09_109R2_036.fsa	560	864	8192
O, 35	GM944_E09_109R2_036.fsa	580	1323	12648
O, 36	GM944_E09_109R2_036.fsa	600	813	8079

## Sheet: 109R3
Dye/Sample Peak	Sample File Name	Size	Height	Area in Point
B, 1	GM944_E10_109R3_036.fsa		12	74
B, 2	GM944_E10_109R3_036.fsa		12	81
B, 3	GM944_E10_109R3_036.fsa		12	97
B, 4	GM944_E10_109R3_036.fsa		13	79
B, 5	GM944_E10_109R3_036.fsa		13	63
B, 6	GM944_E10_109R3_036.fsa		20	103
B, 7	GM944_E10_109R3_036.fsa		13	72
B, 8	GM944_E10_109R3_036.fsa		10	47
B, 9	GM944_E10_109R3_036.fsa		13	76
B, 10	GM944_E10_109R3_036.fsa		12	61
B, 11	GM944_E10_109R3_036.fsa		16	92
B, 12	GM944_E10_109R3_036.fsa		11	82
B, 13	GM944_E10_109R3_036.fsa		8	43
B, 14	GM944_E10_109R3_036.fsa		8	55
B, 15	GM944_E10_109R3_036.fsa		10	54
B, 16	GM944_E10_109R3_036.fsa		14	68
B, 17	GM944_E10_109R3_036.fsa		9	35
B, 18	GM944_E10_109R3_036.fsa		7	27
B, 19	GM944_E10_109R3_036.fsa		18	57
B, 20	GM944_E10_109R3_036.fsa		40	365
B, 21	GM944_E10_109R3_036.fsa		16	108
B, 22	GM944_E10_109R3_036.fsa		16	59
B, 23	GM944_E10_109R3_036.fsa		18	77
B, 24	GM944_E10_109R3_036.fsa		19	90
B, 25	GM944_E10_109R3_036.fsa		8	35
B, 26	GM944_E10_109R3_036.fsa		10	52
B, 27	GM944_E10_109R3_036.fsa		12	73
B, 28	GM944_E10_109R3_036.fsa		8	17
B, 29	GM944_E10_109R3_036.fsa		5	18
B, 30	GM944_E10_109R3_036.fsa		10	78
B, 31	GM944_E10_109R3_036.fsa		9	35
B, 32	GM944_E10_109R3_036.fsa		12	90
B, 33	GM944_E10_109R3_036.fsa		7	42
B, 34	GM944_E10_109R3_036.fsa		13	98
B, 35	GM944_E10_109R3_036.fsa		8	37
B, 36	GM944_E10_109R3_036.fsa		7	38
B, 37	GM944_E10_109R3_036.fsa		15	139
B, 38	GM944_E10_109R3_036.fsa		13	61
B, 39	GM944_E10_109R3_036.fsa		15	55
B, 40	GM944_E10_109R3_036.fsa		8	28
B, 41	GM944_E10_109R3_036.fsa		14	92
B, 42	GM944_E10_109R3_036.fsa		11	58
B, 43	GM944_E10_109R3_036.fsa		12	52
B, 44	GM944_E10_109R3_036.fsa		10	40
B, 45	GM944_E10_109R3_036.fsa		14	73
B, 46	GM944_E10_109R3_036.fsa		16	73
B, 47	GM944_E10_109R3_036.fsa		5	16
B, 48	GM944_E10_109R3_036.fsa		17	56
B, 49	GM944_E10_109R3_036.fsa		13	90
B, 50	GM944_E10_109R3_036.fsa		10	36
B, 51	GM944_E10_109R3_036.fsa		6	21
B, 52	GM944_E10_109R3_036.fsa		10	61
B, 53	GM944_E10_109R3_036.fsa		22	197
B, 54	GM944_E10_109R3_036.fsa		10	33
B, 55	GM944_E10_109R3_036.fsa		16	155
B, 56	GM944_E10_109R3_036.fsa		23	238
B, 57	GM944_E10_109R3_036.fsa		16	89
B, 58	GM944_E10_109R3_036.fsa		8	29
B, 59	GM944_E10_109R3_036.fsa		4	26
B, 60	GM944_E10_109R3_036.fsa		12	44
B, 61	GM944_E10_109R3_036.fsa		22	171
B, 62	GM944_E10_109R3_036.fsa		15	46
B, 63	GM944_E10_109R3_036.fsa		15	52
B, 64	GM944_E10_109R3_036.fsa		15	82
B, 65	GM944_E10_109R3_036.fsa		12	31
B, 66	GM944_E10_109R3_036.fsa		4	12
B, 67	GM944_E10_109R3_036.fsa		14	25
B, 68	GM944_E10_109R3_036.fsa		210	1393
B, 69	GM944_E10_109R3_036.fsa		131	1337
B, 70	GM944_E10_109R3_036.fsa		191	1097
B, 71	GM944_E10_109R3_036.fsa		94	566
B, 72	GM944_E10_109R3_036.fsa		13	67
B, 73	GM944_E10_109R3_036.fsa	0.7042	75	450
B, 74	GM944_E10_109R3_036.fsa	2.9578	81	593
B, 75	GM944_E10_109R3_036.fsa	4.7887	25	142
B, 76	GM944_E10_109R3_036.fsa	6.0563	17	87
B, 77	GM944_E10_109R3_036.fsa	10.1409	13	59
B, 78	GM944_E10_109R3_036.fsa	11.4085	29	139
B, 79	GM944_E10_109R3_036.fsa	12.9578	72	397
B, 80	GM944_E10_109R3_036.fsa	14.2254	33	183
B, 81	GM944_E10_109R3_036.fsa	16.6197	17	88
B, 82	GM944_E10_109R3_036.fsa	18.4507	61	277
B, 83	GM944_E10_109R3_036.fsa	20.16	490	3052
B, 84	GM944_E10_109R3_036.fsa	22.0557	285	1696
B, 85	GM944_E10_109R3_036.fsa	23.1417	315	2102
B, 86	GM944_E10_109R3_036.fsa	26.7584	144	723
B, 87	GM944_E10_109R3_036.fsa	28.5073	135	680
B, 88	GM944_E10_109R3_036.fsa	30.2182	66	302
B, 89	GM944_E10_109R3_036.fsa	31.4772	263	1357
B, 90	GM944_E10_109R3_036.fsa	32.7161	149	709
B, 91	GM944_E10_109R3_036.fsa	36.0555	131	800
B, 92	GM944_E10_109R3_036.fsa	37.0937	92	455
B, 93	GM944_E10_109R3_036.fsa	38.7504	67	330
B, 94	GM944_E10_109R3_036.fsa	40.7011	157	1015
B, 95	GM944_E10_109R3_036.fsa	42.5492	26	92
B, 96	GM944_E10_109R3_036.fsa	43.9151	174	968
B, 97	GM944_E10_109R3_036.fsa	45.1526	543	3995
B, 98	GM944_E10_109R3_036.fsa	47.3677	339	2724
B, 99	GM944_E10_109R3_036.fsa	49.4318	18	70
B, 100	GM944_E10_109R3_036.fsa	51.3525	439	2217
B, 101	GM944_E10_109R3_036.fsa	53.2405	1478	10092
B, 102	GM944_E10_109R3_036.fsa	55.7091	503	2237
B, 103	GM944_E10_109R3_036.fsa	57.0238	766	3869
B, 104	GM944_E10_109R3_036.fsa	57.8252	312	1514
B, 105	GM944_E10_109R3_036.fsa	59.0167	1370	6501
B, 106	GM944_E10_109R3_036.fsa	60.6158	1780	8677
B, 107	GM944_E10_109R3_036.fsa	61.9466	130	541
B, 108	GM944_E10_109R3_036.fsa	63.1709	39	143
B, 109	GM944_E10_109R3_036.fsa	64.4927	61	342
B, 110	GM944_E10_109R3_036.fsa	65.8099	144	783
B, 111	GM944_E10_109R3_036.fsa	66.9208	29	114
B, 112	GM944_E10_109R3_036.fsa	68.129	179	798
B, 113	GM944_E10_109R3_036.fsa	69.3333	325	1550
B, 114	GM944_E10_109R3_036.fsa	70.4338	368	1751
B, 115	GM944_E10_109R3_036.fsa	71.8298	263	1073
B, 116	GM944_E10_109R3_036.fsa	73.4188	2148	12498
B, 117	GM944_E10_109R3_036.fsa	74.6061	104	404
B, 118	GM944_E10_109R3_036.fsa	75.6912	283	1256
B, 119	GM944_E10_109R3_036.fsa	76.8713	933	4225
B, 120	GM944_E10_109R3_036.fsa	78.1455	255	1147
B, 121	GM944_E10_109R3_036.fsa	79.3179	48	200
B, 122	GM944_E10_109R3_036.fsa	80.3895	193	939
B, 123	GM944_E10_109R3_036.fsa	81.5566	572	3291
B, 124	GM944_E10_109R3_036.fsa	82.3338	265	1140
B, 125	GM944_E10_109R3_036.fsa	83.692	143	657
B, 126	GM944_E10_109R3_036.fsa	84.7575	76	319
B, 127	GM944_E10_109R3_036.fsa	85.9183	188	798
B, 128	GM944_E10_109R3_036.fsa	86.9808	832	3841
B, 129	GM944_E10_109R3_036.fsa	87.9454	151	709
B, 130	GM944_E10_109R3_036.fsa	89.294	525	2450
B, 131	GM944_E10_109R3_036.fsa	90.4481	146	646
B, 132	GM944_E10_109R3_036.fsa	91.3125	107	458
B, 133	GM944_E10_109R3_036.fsa	92.3677	63	239
B, 134	GM944_E10_109R3_036.fsa	93.4216	744	3394
B, 135	GM944_E10_109R3_036.fsa	95.143	527	2608
B, 136	GM944_E10_109R3_036.fsa	96.1931	176	733
B, 137	GM944_E10_109R3_036.fsa	97.1466	74	259
B, 138	GM944_E10_109R3_036.fsa	98.2892	80	322
B, 139	GM944_E10_109R3_036.fsa	99.4301	1035	4814
B, 140	GM944_E10_109R3_036.fsa	100.579	69	230
B, 141	GM944_E10_109R3_036.fsa	101.445	70	269
B, 142	GM944_E10_109R3_036.fsa	102.503	811	3655
B, 143	GM944_E10_109R3_036.fsa	103.558	115	475
B, 144	GM944_E10_109R3_036.fsa	104.611	156	628
B, 145	GM944_E10_109R3_036.fsa	105.758	1428	6799
B, 146	GM944_E10_109R3_036.fsa	106.902	973	4498
B, 147	GM944_E10_109R3_036.fsa	107.854	118	505
B, 148	GM944_E10_109R3_036.fsa	108.614	66	256
B, 149	GM944_E10_109R3_036.fsa	110.131	593	2932
B, 150	GM944_E10_109R3_036.fsa	110.983	45	322
B, 151	GM944_E10_109R3_036.fsa	112.965	258	1198
B, 152	GM944_E10_109R3_036.fsa	114.093	104	407
B, 153	GM944_E10_109R3_036.fsa	115.114	354	1563
B, 154	GM944_E10_109R3_036.fsa	116.225	280	1260
B, 155	GM944_E10_109R3_036.fsa	117.426	167	759
B, 156	GM944_E10_109R3_036.fsa	118.255	338	1615
B, 157	GM944_E10_109R3_036.fsa	119.541	299	1329
B, 158	GM944_E10_109R3_036.fsa	120.363	16	56
B, 159	GM944_E10_109R3_036.fsa	121.452	258	1222
B, 160	GM944_E10_109R3_036.fsa	122.45	1346	6394
B, 161	GM944_E10_109R3_036.fsa	123.448	227	1057
B, 162	GM944_E10_109R3_036.fsa	124.717	75	363
B, 163	GM944_E10_109R3_036.fsa	125.714	1680	7919
B, 164	GM944_E10_109R3_036.fsa	126.801	1022	4916
B, 165	GM944_E10_109R3_036.fsa	127.888	100	401
B, 166	GM944_E10_109R3_036.fsa	128.703	293	1428
B, 167	GM944_E10_109R3_036.fsa	129.698	213	965
B, 168	GM944_E10_109R3_036.fsa	130.694	66	262
B, 169	GM944_E10_109R3_036.fsa	131.779	691	3080
B, 170	GM944_E10_109R3_036.fsa	132.774	825	3981
B, 171	GM944_E10_109R3_036.fsa	133.588	249	1106
B, 172	GM944_E10_109R3_036.fsa	135.124	1438	7077
B, 173	GM944_E10_109R3_036.fsa	136.299	208	827
B, 174	GM944_E10_109R3_036.fsa	137.292	49	217
B, 175	GM944_E10_109R3_036.fsa	138.556	84	300
B, 176	GM944_E10_109R3_036.fsa	139.639	1375	6675
B, 177	GM944_E10_109R3_036.fsa	140.738	163	711
B, 178	GM944_E10_109R3_036.fsa	141.938	93	351
B, 179	GM944_E10_109R3_036.fsa	143.044	148	608
B, 180	GM944_E10_109R3_036.fsa	144.151	1457	6981
B, 181	GM944_E10_109R3_036.fsa	145.166	188	703
B, 182	GM944_E10_109R3_036.fsa	145.996	194	852
B, 183	GM944_E10_109R3_036.fsa	147.102	333	1451
B, 184	GM944_E10_109R3_036.fsa	148.116	1916	9249
B, 185	GM944_E10_109R3_036.fsa	148.946	180	722
B, 186	GM944_E10_109R3_036.fsa	149.867	85	315
B, 187	GM944_E10_109R3_036.fsa	150.881	27	99
B, 188	GM944_E10_109R3_036.fsa	151.987	136	657
B, 189	GM944_E10_109R3_036.fsa	153.093	557	2758
B, 190	GM944_E10_109R3_036.fsa	153.83	94	442
B, 191	GM944_E10_109R3_036.fsa	154.751	318	1582
B, 192	GM944_E10_109R3_036.fsa	156.132	323	1387
B, 193	GM944_E10_109R3_036.fsa	156.961	162	675
B, 194	GM944_E10_109R3_036.fsa	157.882	434	1958
B, 195	GM944_E10_109R3_036.fsa	158.987	318	1467
B, 196	GM944_E10_109R3_036.fsa	159.816	128	523
B, 197	GM944_E10_109R3_036.fsa	160.996	1403	6503
B, 198	GM944_E10_109R3_036.fsa	162.173	36	129
B, 199	GM944_E10_109R3_036.fsa	163.259	1316	6096
B, 200	GM944_E10_109R3_036.fsa	164.434	72	307
B, 201	GM944_E10_109R3_036.fsa	165.428	1981	9632
B, 202	GM944_E10_109R3_036.fsa	167.053	1095	5297
B, 203	GM944_E10_109R3_036.fsa	168.316	59	250
B, 204	GM944_E10_109R3_036.fsa	169.578	320	1516
B, 205	GM944_E10_109R3_036.fsa	170.659	276	1247
B, 206	GM944_E10_109R3_036.fsa	171.739	91	372
B, 207	GM944_E10_109R3_036.fsa	172.819	320	1472
B, 208	GM944_E10_109R3_036.fsa	173.898	123	495
B, 209	GM944_E10_109R3_036.fsa	174.887	173	732
B, 210	GM944_E10_109R3_036.fsa	175.875	599	2718
B, 211	GM944_E10_109R3_036.fsa	176.862	182	828
B, 212	GM944_E10_109R3_036.fsa	178.028	482	2274
B, 213	GM944_E10_109R3_036.fsa	179.104	562	2699
B, 214	GM944_E10_109R3_036.fsa	180	304	1459
B, 215	GM944_E10_109R3_036.fsa	181.174	41	124
B, 216	GM944_E10_109R3_036.fsa	182.168	1628	8245
B, 217	GM944_E10_109R3_036.fsa	183.251	403	1946
B, 218	GM944_E10_109R3_036.fsa	184.425	105	455
B, 219	GM944_E10_109R3_036.fsa	185.327	219	841
B, 220	GM944_E10_109R3_036.fsa	186.319	1257	5940
B, 221	GM944_E10_109R3_036.fsa	187.311	292	1261
B, 222	GM944_E10_109R3_036.fsa	188.483	1272	5871
B, 223	GM944_E10_109R3_036.fsa	189.475	1083	5183
B, 224	GM944_E10_109R3_036.fsa	191.546	2591	13527
B, 225	GM944_E10_109R3_036.fsa	192.537	300	1452
B, 226	GM944_E10_109R3_036.fsa	193.437	36	107
B, 227	GM944_E10_109R3_036.fsa	194.517	1069	5272
B, 228	GM944_E10_109R3_036.fsa	195.596	1051	5209
B, 229	GM944_E10_109R3_036.fsa	196.495	213	962
B, 230	GM944_E10_109R3_036.fsa	197.304	31	96
B, 231	GM944_E10_109R3_036.fsa	198.652	2011	10177
B, 232	GM944_E10_109R3_036.fsa	199.641	47	169
B, 233	GM944_E10_109R3_036.fsa	200.535	62	266
B, 234	GM944_E10_109R3_036.fsa	201.695	591	2921
B, 235	GM944_E10_109R3_036.fsa	202.677	1052	5143
B, 236	GM944_E10_109R3_036.fsa	203.836	437	2034
B, 237	GM944_E10_109R3_036.fsa	204.906	106	423
B, 238	GM944_E10_109R3_036.fsa	205.798	121	472
B, 239	GM944_E10_109R3_036.fsa	206.69	56	188
B, 240	GM944_E10_109R3_036.fsa	207.671	65	273
B, 241	GM944_E10_109R3_036.fsa	208.563	48	225
B, 242	GM944_E10_109R3_036.fsa	209.632	130	629
B, 243	GM944_E10_109R3_036.fsa	210.702	178	905
B, 244	GM944_E10_109R3_036.fsa	211.861	73	303
B, 245	GM944_E10_109R3_036.fsa	212.841	67	322
B, 246	GM944_E10_109R3_036.fsa	213.733	185	963
B, 247	GM944_E10_109R3_036.fsa	214.718	253	1289
B, 248	GM944_E10_109R3_036.fsa	215.883	182	916
B, 249	GM944_E10_109R3_036.fsa	216.689	152	731
B, 250	GM944_E10_109R3_036.fsa	217.943	526	2462
B, 251	GM944_E10_109R3_036.fsa	218.927	104	380
B, 252	GM944_E10_109R3_036.fsa	219.821	80	292
B, 253	GM944_E10_109R3_036.fsa	220.879	1736	8808
B, 254	GM944_E10_109R3_036.fsa	221.846	133	540
B, 255	GM944_E10_109R3_036.fsa	222.724	812	3962
B, 256	GM944_E10_109R3_036.fsa	223.866	554	2709
B, 257	GM944_E10_109R3_036.fsa	225.008	681	3311
B, 258	GM944_E10_109R3_036.fsa	226.149	386	1871
B, 259	GM944_E10_109R3_036.fsa	227.29	154	725
B, 260	GM944_E10_109R3_036.fsa	228.256	143	678
B, 261	GM944_E10_109R3_036.fsa	229.309	96	446
B, 262	GM944_E10_109R3_036.fsa	230.361	61	248
B, 263	GM944_E10_109R3_036.fsa	231.326	288	1335
B, 264	GM944_E10_109R3_036.fsa	232.29	314	1433
B, 265	GM944_E10_109R3_036.fsa	233.255	543	2796
B, 266	GM944_E10_109R3_036.fsa	234.306	171	765
B, 267	GM944_E10_109R3_036.fsa	235.358	137	650
B, 268	GM944_E10_109R3_036.fsa	236.322	169	765
B, 269	GM944_E10_109R3_036.fsa	237.373	229	1074
B, 270	GM944_E10_109R3_036.fsa	238.424	208	1023
B, 271	GM944_E10_109R3_036.fsa	239.562	352	1790
B, 272	GM944_E10_109R3_036.fsa	240.627	275	1263
B, 273	GM944_E10_109R3_036.fsa	241.791	730	3300
B, 274	GM944_E10_109R3_036.fsa	242.865	920	4561
B, 275	GM944_E10_109R3_036.fsa	243.848	267	1288
B, 276	GM944_E10_109R3_036.fsa	244.741	429	2102
B, 277	GM944_E10_109R3_036.fsa	245.545	215	947
B, 278	GM944_E10_109R3_036.fsa	246.437	113	405
B, 279	GM944_E10_109R3_036.fsa	247.507	79	310
B, 280	GM944_E10_109R3_036.fsa	248.576	316	1440
B, 281	GM944_E10_109R3_036.fsa	249.644	787	3862
B, 282	GM944_E10_109R3_036.fsa	250.7	141	602
B, 283	GM944_E10_109R3_036.fsa	251.574	333	1710
B, 284	GM944_E10_109R3_036.fsa	252.534	1003	5266
B, 285	GM944_E10_109R3_036.fsa	253.668	119	483
B, 286	GM944_E10_109R3_036.fsa	254.712	52	209
B, 287	GM944_E10_109R3_036.fsa	255.842	261	1389
B, 288	GM944_E10_109R3_036.fsa	256.884	714	3956
B, 289	GM944_E10_109R3_036.fsa	257.837	106	554
B, 290	GM944_E10_109R3_036.fsa	259.049	173	719
B, 291	GM944_E10_109R3_036.fsa	260	585	3087
B, 292	GM944_E10_109R3_036.fsa	261.132	449	2209
B, 293	GM944_E10_109R3_036.fsa	262.176	327	1629
B, 294	GM944_E10_109R3_036.fsa	263.133	329	1780
B, 295	GM944_E10_109R3_036.fsa	264.091	764	4171
B, 296	GM944_E10_109R3_036.fsa	265.135	566	3005
B, 297	GM944_E10_109R3_036.fsa	266.005	42	128
B, 298	GM944_E10_109R3_036.fsa	267.048	28	94
B, 299	GM944_E10_109R3_036.fsa	268.005	88	483
B, 300	GM944_E10_109R3_036.fsa	269.049	213	1178
B, 301	GM944_E10_109R3_036.fsa	270.092	59	307
B, 302	GM944_E10_109R3_036.fsa	271.049	48	193
B, 303	GM944_E10_109R3_036.fsa	272.092	119	484
B, 304	GM944_E10_109R3_036.fsa	273.048	325	1799
B, 305	GM944_E10_109R3_036.fsa	274.005	125	586
B, 306	GM944_E10_109R3_036.fsa	274.961	265	1386
B, 307	GM944_E10_109R3_036.fsa	276.003	74	318
B, 308	GM944_E10_109R3_036.fsa	277.046	44	174
B, 309	GM944_E10_109R3_036.fsa	278.176	117	511
B, 310	GM944_E10_109R3_036.fsa	279.131	333	1783
B, 311	GM944_E10_109R3_036.fsa	280.173	84	363
B, 312	GM944_E10_109R3_036.fsa	281.127	203	1019
B, 313	GM944_E10_109R3_036.fsa	282.081	136	634
B, 314	GM944_E10_109R3_036.fsa	283.121	102	435
B, 315	GM944_E10_109R3_036.fsa	284.161	322	1756
B, 316	GM944_E10_109R3_036.fsa	285.201	968	6242
B, 317	GM944_E10_109R3_036.fsa	287.02	576	3285
B, 318	GM944_E10_109R3_036.fsa	288.06	212	998
B, 319	GM944_E10_109R3_036.fsa	289.099	372	1997
B, 320	GM944_E10_109R3_036.fsa	290.138	233	1183
B, 321	GM944_E10_109R3_036.fsa	291.263	712	4089
B, 322	GM944_E10_109R3_036.fsa	292.302	237	1196
B, 323	GM944_E10_109R3_036.fsa	293.427	126	594
B, 324	GM944_E10_109R3_036.fsa	294.552	308	1595
B, 325	GM944_E10_109R3_036.fsa	295.503	111	502
B, 326	GM944_E10_109R3_036.fsa	296.541	353	1866
B, 327	GM944_E10_109R3_036.fsa	297.579	223	1055
B, 328	GM944_E10_109R3_036.fsa	298.703	619	3464
B, 329	GM944_E10_109R3_036.fsa	299.654	579	3616
B, 330	GM944_E10_109R3_036.fsa	300.427	227	1282
B, 331	GM944_E10_109R3_036.fsa	301.282	248	1330
B, 332	GM944_E10_109R3_036.fsa	302.139	37	110
B, 333	GM944_E10_109R3_036.fsa	303.082	59	233
B, 334	GM944_E10_109R3_036.fsa	304.199	115	587
B, 335	GM944_E10_109R3_036.fsa	305.232	23	80
B, 336	GM944_E10_109R3_036.fsa	306.353	46	213
B, 337	GM944_E10_109R3_036.fsa	307.39	172	1036
B, 338	GM944_E10_109R3_036.fsa	308.428	437	2640
B, 339	GM944_E10_109R3_036.fsa	309.469	73	302
B, 340	GM944_E10_109R3_036.fsa	310.511	51	230
B, 341	GM944_E10_109R3_036.fsa	311.382	42	201
B, 342	GM944_E10_109R3_036.fsa	312.428	76	380
B, 343	GM944_E10_109R3_036.fsa	313.388	71	450
B, 344	GM944_E10_109R3_036.fsa	314.358	43	218
B, 345	GM944_E10_109R3_036.fsa	315.431	40	176
B, 346	GM944_E10_109R3_036.fsa	316.326	68	357
B, 347	GM944_E10_109R3_036.fsa	317.401	19	64
B, 348	GM944_E10_109R3_036.fsa	318.476	40	154
B, 349	GM944_E10_109R3_036.fsa	319.462	129	648
B, 350	GM944_E10_109R3_036.fsa	320.526	212	1131
B, 351	GM944_E10_109R3_036.fsa	321.401	49	182
B, 352	GM944_E10_109R3_036.fsa	322.275	54	246
B, 353	GM944_E10_109R3_036.fsa	323.323	204	1067
B, 354	GM944_E10_109R3_036.fsa	324.37	327	1840
B, 355	GM944_E10_109R3_036.fsa	325.502	87	400
B, 356	GM944_E10_109R3_036.fsa	326.546	245	1483
B, 357	GM944_E10_109R3_036.fsa	327.589	60	236
B, 358	GM944_E10_109R3_036.fsa	328.63	128	637
B, 359	GM944_E10_109R3_036.fsa	329.757	134	695
B, 360	GM944_E10_109R3_036.fsa	330.795	277	1668
B, 361	GM944_E10_109R3_036.fsa	331.833	590	4001
B, 362	GM944_E10_109R3_036.fsa	332.782	127	706
B, 363	GM944_E10_109R3_036.fsa	333.817	51	246
B, 364	GM944_E10_109R3_036.fsa	334.851	50	237
B, 365	GM944_E10_109R3_036.fsa	335.883	111	626
B, 366	GM944_E10_109R3_036.fsa	336.914	323	1951
B, 367	GM944_E10_109R3_036.fsa	337.858	116	655
B, 368	GM944_E10_109R3_036.fsa	338.973	154	767
B, 369	GM944_E10_109R3_036.fsa	339.914	85	404
B, 370	GM944_E10_109R3_036.fsa	341.043	195	1078
B, 371	GM944_E10_109R3_036.fsa	341.913	88	370
B, 372	GM944_E10_109R3_036.fsa	343.043	222	1179
B, 373	GM944_E10_109R3_036.fsa	344	158	789
B, 374	GM944_E10_109R3_036.fsa	345.13	313	1527
B, 375	GM944_E10_109R3_036.fsa	346.174	976	6374
B, 376	GM944_E10_109R3_036.fsa	347.13	183	993
B, 377	GM944_E10_109R3_036.fsa	348.087	546	3133
B, 378	GM944_E10_109R3_036.fsa	349.13	234	1096
B, 379	GM944_E10_109R3_036.fsa	350.174	413	2313
B, 380	GM944_E10_109R3_036.fsa	351.043	14	46
B, 381	GM944_E10_109R3_036.fsa	351.913	51	218
B, 382	GM944_E10_109R3_036.fsa	353.043	141	800
B, 383	GM944_E10_109R3_036.fsa	354.087	230	1530
B, 384	GM944_E10_109R3_036.fsa	355.13	20	54
B, 385	GM944_E10_109R3_036.fsa	356	36	169
B, 386	GM944_E10_109R3_036.fsa	357.043	111	637
B, 387	GM944_E10_109R3_036.fsa	358.087	177	1034
B, 388	GM944_E10_109R3_036.fsa	359.304	116	633
B, 389	GM944_E10_109R3_036.fsa	360.346	47	208
B, 390	GM944_E10_109R3_036.fsa	361.211	84	420
B, 391	GM944_E10_109R3_036.fsa	362.162	127	717
B, 392	GM944_E10_109R3_036.fsa	363.2	102	580
B, 393	GM944_E10_109R3_036.fsa	364.152	253	1590
B, 394	GM944_E10_109R3_036.fsa	365.191	25	111
B, 395	GM944_E10_109R3_036.fsa	366.229	35	196
B, 396	GM944_E10_109R3_036.fsa	367.181	40	167
B, 397	GM944_E10_109R3_036.fsa	368.133	76	474
B, 398	GM944_E10_109R3_036.fsa	369.086	22	71
B, 399	GM944_E10_109R3_036.fsa	370.124	25	102
B, 400	GM944_E10_109R3_036.fsa	371.163	83	392
B, 401	GM944_E10_109R3_036.fsa	372.116	292	1712
B, 402	GM944_E10_109R3_036.fsa	373.155	107	532
B, 403	GM944_E10_109R3_036.fsa	374.195	484	2975
B, 404	GM944_E10_109R3_036.fsa	375.234	170	836
B, 405	GM944_E10_109R3_036.fsa	376.36	172	894
B, 406	GM944_E10_109R3_036.fsa	377.4	46	212
B, 407	GM944_E10_109R3_036.fsa	378.267	66	301
B, 408	GM944_E10_109R3_036.fsa	379.22	52	208
B, 409	GM944_E10_109R3_036.fsa	380.175	62	293
B, 410	GM944_E10_109R3_036.fsa	381.222	126	783
B, 411	GM944_E10_109R3_036.fsa	382.094	129	849
B, 412	GM944_E10_109R3_036.fsa	383.142	314	2182
B, 413	GM944_E10_109R3_036.fsa	384.015	57	272
B, 414	GM944_E10_109R3_036.fsa	385.149	94	495
B, 415	GM944_E10_109R3_036.fsa	386.284	12	45
B, 416	GM944_E10_109R3_036.fsa	387.158	42	228
B, 417	GM944_E10_109R3_036.fsa	388.205	86	464
B, 418	GM944_E10_109R3_036.fsa	389.253	50	280
B, 419	GM944_E10_109R3_036.fsa	390.127	63	329
B, 420	GM944_E10_109R3_036.fsa	391.087	69	312
B, 421	GM944_E10_109R3_036.fsa	392.048	20	55
B, 422	GM944_E10_109R3_036.fsa	393.009	40	189
B, 423	GM944_E10_109R3_036.fsa	394.057	100	485
B, 424	GM944_E10_109R3_036.fsa	395.98	43	254
B, 425	GM944_E10_109R3_036.fsa	396.853	181	973
B, 426	GM944_E10_109R3_036.fsa	397.902	99	480
B, 427	GM944_E10_109R3_036.fsa	398.864	366	2423
B, 428	GM944_E10_109R3_036.fsa	399.738	175	964
B, 429	GM944_E10_109R3_036.fsa	400.776	121	580
B, 430	GM944_E10_109R3_036.fsa	401.811	27	110
B, 431	GM944_E10_109R3_036.fsa	402.848	260	1570
B, 432	GM944_E10_109R3_036.fsa	404.666	27	126
B, 433	GM944_E10_109R3_036.fsa	405.707	28	108
B, 434	GM944_E10_109R3_036.fsa	406.75	81	501
B, 435	GM944_E10_109R3_036.fsa	407.793	159	1198
B, 436	GM944_E10_109R3_036.fsa	408.926	108	779
B, 437	GM944_E10_109R3_036.fsa	409.973	30	157
B, 438	GM944_E10_109R3_036.fsa	411.196	112	731
B, 439	GM944_E10_109R3_036.fsa	412.159	72	484
B, 440	GM944_E10_109R3_036.fsa	414.089	24	175
B, 441	GM944_E10_109R3_036.fsa	415.162	30	80
B, 442	GM944_E10_109R3_036.fsa	416.236	64	260
B, 443	GM944_E10_109R3_036.fsa	417.042	23	71
B, 444	GM944_E10_109R3_036.fsa	418.027	85	501
B, 445	GM944_E10_109R3_036.fsa	418.924	136	1421
B, 446	GM944_E10_109R3_036.fsa	420.791	198	1343
B, 447	GM944_E10_109R3_036.fsa	421.932	58	323
B, 448	GM944_E10_109R3_036.fsa	422.986	6	22
B, 449	GM944_E10_109R3_036.fsa	423.776	55	313
B, 450	GM944_E10_109R3_036.fsa	424.917	47	200
B, 451	GM944_E10_109R3_036.fsa	426.058	60	285
B, 452	GM944_E10_109R3_036.fsa	427.199	88	453
B, 453	GM944_E10_109R3_036.fsa	428.076	121	839
B, 454	GM944_E10_109R3_036.fsa	429.129	274	2046
B, 455	GM944_E10_109R3_036.fsa	430.094	107	548
B, 456	GM944_E10_109R3_036.fsa	431.147	121	575
B, 457	GM944_E10_109R3_036.fsa	432.199	147	737
B, 458	GM944_E10_109R3_036.fsa	433.251	46	229
B, 459	GM944_E10_109R3_036.fsa	434.04	42	196
B, 460	GM944_E10_109R3_036.fsa	435.092	47	187
B, 461	GM944_E10_109R3_036.fsa	436.232	122	854
B, 462	GM944_E10_109R3_036.fsa	437.284	211	1469
B, 463	GM944_E10_109R3_036.fsa	438.598	72	857
B, 464	GM944_E10_109R3_036.fsa	440	85	779
B, 465	GM944_E10_109R3_036.fsa	440.985	21	48
B, 466	GM944_E10_109R3_036.fsa	441.97	78	458
B, 467	GM944_E10_109R3_036.fsa	443.046	459	3837
B, 468	GM944_E10_109R3_036.fsa	444.033	448	3223
B, 469	GM944_E10_109R3_036.fsa	445.739	6	25
B, 470	GM944_E10_109R3_036.fsa	446.997	18	68
B, 471	GM944_E10_109R3_036.fsa	447.986	73	525
B, 472	GM944_E10_109R3_036.fsa	449.066	197	1590
B, 473	GM944_E10_109R3_036.fsa	449.877	54	310
B, 474	GM944_E10_109R3_036.fsa	451.139	20	51
B, 475	GM944_E10_109R3_036.fsa	452.131	26	129
B, 476	GM944_E10_109R3_036.fsa	453.033	25	102
B, 477	GM944_E10_109R3_036.fsa	453.936	49	275
B, 478	GM944_E10_109R3_036.fsa	455.02	208	1629
B, 479	GM944_E10_109R3_036.fsa	456.015	180	1365
B, 480	GM944_E10_109R3_036.fsa	457.101	65	399
B, 481	GM944_E10_109R3_036.fsa	458.097	30	125
B, 482	GM944_E10_109R3_036.fsa	459.093	80	399
B, 483	GM944_E10_109R3_036.fsa	460.179	68	356
B, 484	GM944_E10_109R3_036.fsa	461.344	58	256
B, 485	GM944_E10_109R3_036.fsa	462.331	275	1904
B, 486	GM944_E10_109R3_036.fsa	465.203	198	2181
B, 487	GM944_E10_109R3_036.fsa	466.282	149	1915
B, 488	GM944_E10_109R3_036.fsa	467.811	177	1398
B, 489	GM944_E10_109R3_036.fsa	469.971	144	1066
B, 490	GM944_E10_109R3_036.fsa	470.963	272	2516
B, 491	GM944_E10_109R3_036.fsa	471.864	242	1890
B, 492	GM944_E10_109R3_036.fsa	473.669	33	166
B, 493	GM944_E10_109R3_036.fsa	474.753	37	122
B, 494	GM944_E10_109R3_036.fsa	475.927	16	48
B, 495	GM944_E10_109R3_036.fsa	479.638	4302	33630
B, 496	GM944_E10_109R3_036.fsa	480.638	15493	148355
B, 497	GM944_E10_109R3_036.fsa	481.733	12468	109144
B, 498	GM944_E10_109R3_036.fsa	485.393	14	66
B, 499	GM944_E10_109R3_036.fsa	486.769	23	144
B, 500	GM944_E10_109R3_036.fsa	488.056	11	43
B, 501	GM944_E10_109R3_036.fsa	489.344	6	29
B, 502	GM944_E10_109R3_036.fsa	490.082	4	18
B, 503	GM944_E10_109R3_036.fsa	493.314	143	1948
B, 504	GM944_E10_109R3_036.fsa	494.239	107	1066
B, 505	GM944_E10_109R3_036.fsa	497.394	12	77
B, 506	GM944_E10_109R3_036.fsa	499.161	11	58
B, 507	GM944_E10_109R3_036.fsa	500.186	12	81
B, 508	GM944_E10_109R3_036.fsa	501.492	11	61
B, 509	GM944_E10_109R3_036.fsa	502.332	13	53
B, 510	GM944_E10_109R3_036.fsa	503.454	10	37
B, 511	GM944_E10_109R3_036.fsa	504.765	9	34
B, 512	GM944_E10_109R3_036.fsa	505.515	7	27
B, 513	GM944_E10_109R3_036.fsa	507.111	12	60
B, 514	GM944_E10_109R3_036.fsa	507.675	14	72
B, 515	GM944_E10_109R3_036.fsa	509.086	9	49
B, 516	GM944_E10_109R3_036.fsa	509.652	11	40
B, 517	GM944_E10_109R3_036.fsa	511.162	9	38
B, 518	GM944_E10_109R3_036.fsa	512.674	10	73
B, 519	GM944_E10_109R3_036.fsa	515.047	10	57
B, 520	GM944_E10_109R3_036.fsa	515.618	16	80
B, 521	GM944_E10_109R3_036.fsa	517.904	9	82
B, 522	GM944_E10_109R3_036.fsa	519.905	14	39
B, 523	GM944_E10_109R3_036.fsa	520.751	9	18
B, 524	GM944_E10_109R3_036.fsa	521.597	13	78
B, 525	GM944_E10_109R3_036.fsa	522.255	13	48
B, 526	GM944_E10_109R3_036.fsa	523.195	11	43
B, 527	GM944_E10_109R3_036.fsa	523.947	13	36
B, 528	GM944_E10_109R3_036.fsa	525.359	14	60
B, 529	GM944_E10_109R3_036.fsa	526.583	12	68
B, 530	GM944_E10_109R3_036.fsa	527.336	13	63
B, 531	GM944_E10_109R3_036.fsa	528.184	13	61
B, 532	GM944_E10_109R3_036.fsa	529.504	10	31
B, 533	GM944_E10_109R3_036.fsa	529.882	13	36
B, 534	GM944_E10_109R3_036.fsa	533.186	11	74
B, 535	GM944_E10_109R3_036.fsa	534.604	6	16
B, 536	GM944_E10_109R3_036.fsa	536.212	22	121
B, 537	GM944_E10_109R3_036.fsa	536.874	17	69
B, 538	GM944_E10_109R3_036.fsa	537.631	18	82
B, 539	GM944_E10_109R3_036.fsa	538.957	21	112
B, 540	GM944_E10_109R3_036.fsa	539.431	21	147
B, 541	GM944_E10_109R3_036.fsa	542.499	40	482
B, 542	GM944_E10_109R3_036.fsa	545.299	27	201
B, 543	GM944_E10_109R3_036.fsa	546.462	9	42
B, 544	GM944_E10_109R3_036.fsa	547.529	3	5
B, 545	GM944_E10_109R3_036.fsa	548.891	42	321
B, 546	GM944_E10_109R3_036.fsa	549.671	35	371
B, 547	GM944_E10_109R3_036.fsa	552.114	13	44
B, 548	GM944_E10_109R3_036.fsa	553.29	14	73
B, 549	GM944_E10_109R3_036.fsa	554.567	23	177
B, 550	GM944_E10_109R3_036.fsa	556.241	16	113
B, 551	GM944_E10_109R3_036.fsa	557.623	11	35
B, 552	GM944_E10_109R3_036.fsa	559.306	13	46
B, 553	GM944_E10_109R3_036.fsa	559.702	12	38
B, 554	GM944_E10_109R3_036.fsa	560.199	10	41
B, 555	GM944_E10_109R3_036.fsa	561.197	11	57
B, 556	GM944_E10_109R3_036.fsa	564.397	16	81
B, 557	GM944_E10_109R3_036.fsa	566.304	12	69
B, 558	GM944_E10_109R3_036.fsa	567.008	12	63
B, 559	GM944_E10_109R3_036.fsa	568.72	7	16
B, 560	GM944_E10_109R3_036.fsa	569.83	14	50
B, 561	GM944_E10_109R3_036.fsa	570.639	10	36
B, 562	GM944_E10_109R3_036.fsa	571.549	8	36
B, 563	GM944_E10_109R3_036.fsa	572.36	14	65
B, 564	GM944_E10_109R3_036.fsa	573.272	8	23
B, 565	GM944_E10_109R3_036.fsa	574.491	13	47
B, 566	GM944_E10_109R3_036.fsa	575.406	10	24
B, 567	GM944_E10_109R3_036.fsa	576.323	9	33
B, 568	GM944_E10_109R3_036.fsa	576.832	14	56
B, 569	GM944_E10_109R3_036.fsa	578.057	12	26
B, 570	GM944_E10_109R3_036.fsa	579.386	13	32
B, 571	GM944_E10_109R3_036.fsa	581.43	13	69
B, 572	GM944_E10_109R3_036.fsa	582.248	16	58
B, 573	GM944_E10_109R3_036.fsa	583.578	17	76
B, 574	GM944_E10_109R3_036.fsa	584.911	9	42
B, 575	GM944_E10_109R3_036.fsa	585.732	8	41
B, 576	GM944_E10_109R3_036.fsa	587.89	16	64
B, 577	GM944_E10_109R3_036.fsa	588.713	5	16
B, 578	GM944_E10_109R3_036.fsa	590.568	20	99
B, 579	GM944_E10_109R3_036.fsa	591.497	13	42
B, 580	GM944_E10_109R3_036.fsa	592.22	11	73
B, 581	GM944_E10_109R3_036.fsa	593.461	12	69
B, 582	GM944_E10_109R3_036.fsa	595.325	15	80
B, 583	GM944_E10_109R3_036.fsa	596.465	12	48
B, 584	GM944_E10_109R3_036.fsa	598.335	11	72
B, 585	GM944_E10_109R3_036.fsa	601.546	10	48
B, 586	GM944_E10_109R3_036.fsa	602.577	10	45
B, 587	GM944_E10_109R3_036.fsa	603.608	15	87
B, 588	GM944_E10_109R3_036.fsa	605.052	14	86
B, 589	GM944_E10_109R3_036.fsa	606.598	12	62
B, 590	GM944_E10_109R3_036.fsa	608.144	12	67
B, 591	GM944_E10_109R3_036.fsa	608.66	8	51
B, 592	GM944_E10_109R3_036.fsa	609.794	15	112
B, 593	GM944_E10_109R3_036.fsa	611.34	11	52
B, 594	GM944_E10_109R3_036.fsa	612.887	10	51
B, 595	GM944_E10_109R3_036.fsa	613.814	10	64
B, 596	GM944_E10_109R3_036.fsa	615.258	12	75
B, 597	GM944_E10_109R3_036.fsa	615.67	19	31
B, 598	GM944_E10_109R3_036.fsa	617.423	11	64
B, 599	GM944_E10_109R3_036.fsa	619.072	10	54
B, 600	GM944_E10_109R3_036.fsa	621.134	14	56
B, 601	GM944_E10_109R3_036.fsa	623.402	13	80
B, 602	GM944_E10_109R3_036.fsa	624.536	11	101
B, 603	GM944_E10_109R3_036.fsa	626.186	14	99
B, 604	GM944_E10_109R3_036.fsa	627.938	17	86
B, 605	GM944_E10_109R3_036.fsa	628.66	14	85
B, 606	GM944_E10_109R3_036.fsa	630.515	19	103
B, 607	GM944_E10_109R3_036.fsa	632.268	14	92
B, 608	GM944_E10_109R3_036.fsa	633.196	12	71
B, 609	GM944_E10_109R3_036.fsa	634.33	13	55
B, 610	GM944_E10_109R3_036.fsa	636.392	15	99
B, 611	GM944_E10_109R3_036.fsa	637.835	12	82
B, 612	GM944_E10_109R3_036.fsa	638.66	11	74
B, 613	GM944_E10_109R3_036.fsa	640.206	14	43
B, 614	GM944_E10_109R3_036.fsa	642.577	16	66
B, 615	GM944_E10_109R3_036.fsa	644.124	14	98
B, 616	GM944_E10_109R3_036.fsa	644.948	14	84
B, 617	GM944_E10_109R3_036.fsa	646.598	12	41
B, 618	GM944_E10_109R3_036.fsa	648.454	12	100
B, 619	GM944_E10_109R3_036.fsa	650	9	62
G, 1	GM944_E10_109R3_036.fsa	53.3445	88	598
G, 2	GM944_E10_109R3_036.fsa	57.1243	58	214
G, 3	GM944_E10_109R3_036.fsa	59.0167	64	314
G, 4	GM944_E10_109R3_036.fsa	60.7183	69	406
G, 5	GM944_E10_109R3_036.fsa	73.4188	118	579
G, 6	GM944_E10_109R3_036.fsa	81.6538	53	211
G, 7	GM944_E10_109R3_036.fsa	87.0773	59	192
G, 8	GM944_E10_109R3_036.fsa	93.5173	67	326
G, 9	GM944_E10_109R3_036.fsa	99.5252	69	374
G, 10	GM944_E10_109R3_036.fsa	105.758	71	400
G, 11	GM944_E10_109R3_036.fsa	106.807	52	361
G, 12	GM944_E10_109R3_036.fsa	122.45	88	449
G, 13	GM944_E10_109R3_036.fsa	125.805	89	452
G, 14	GM944_E10_109R3_036.fsa	126.801	77	344
G, 15	GM944_E10_109R3_036.fsa	132.865	50	212
G, 16	GM944_E10_109R3_036.fsa	135.215	93	428
G, 17	GM944_E10_109R3_036.fsa	139.639	83	389
G, 18	GM944_E10_109R3_036.fsa	144.059	79	409
G, 19	GM944_E10_109R3_036.fsa	148.116	103	449
G, 20	GM944_E10_109R3_036.fsa	161.178	70	383
G, 21	GM944_E10_109R3_036.fsa	163.44	56	254
G, 22	GM944_E10_109R3_036.fsa	165.428	125	596
G, 23	GM944_E10_109R3_036.fsa	167.143	87	292
G, 24	GM944_E10_109R3_036.fsa	175.964	54	292
G, 25	GM944_E10_109R3_036.fsa	182.258	96	404
G, 26	GM944_E10_109R3_036.fsa	186.41	82	295
G, 27	GM944_E10_109R3_036.fsa	188.573	78	314
G, 28	GM944_E10_109R3_036.fsa	189.655	70	301
G, 29	GM944_E10_109R3_036.fsa	191.546	121	689
G, 30	GM944_E10_109R3_036.fsa	194.517	72	366
G, 31	GM944_E10_109R3_036.fsa	195.596	60	310
G, 32	GM944_E10_109R3_036.fsa	198.652	120	606
G, 33	GM944_E10_109R3_036.fsa	202.677	72	411
G, 34	GM944_E10_109R3_036.fsa	220.879	125	554
G, 35	GM944_E10_109R3_036.fsa	222.9	60	329
G, 36	GM944_E10_109R3_036.fsa	223.866	66	279
G, 37	GM944_E10_109R3_036.fsa	233.255	51	274
G, 38	GM944_E10_109R3_036.fsa	241.791	60	299
G, 39	GM944_E10_109R3_036.fsa	242.775	65	280
G, 40	GM944_E10_109R3_036.fsa	249.822	98	364
G, 41	GM944_E10_109R3_036.fsa	252.622	69	368
G, 42	GM944_E10_109R3_036.fsa	256.797	56	263
G, 43	GM944_E10_109R3_036.fsa	264.264	53	303
G, 44	GM944_E10_109R3_036.fsa	285.374	70	382
G, 45	GM944_E10_109R3_036.fsa	291.35	50	255
G, 46	GM944_E10_109R3_036.fsa	308.515	51	255
G, 47	GM944_E10_109R3_036.fsa	346.087	63	426
G, 48	GM944_E10_109R3_036.fsa	348.174	50	193
G, 49	GM944_E10_109R3_036.fsa	402.762	51	300
G, 50	GM944_E10_109R3_036.fsa	479.728	194	1103
G, 51	GM944_E10_109R3_036.fsa	480.729	642	5204
G, 52	GM944_E10_109R3_036.fsa	481.916	589	4742
Y, 1	GM944_E10_109R3_036.fsa		69	651
Y, 2	GM944_E10_109R3_036.fsa		52	346
Y, 3	GM944_E10_109R3_036.fsa		52	263
Y, 4	GM944_E10_109R3_036.fsa		59	370
Y, 5	GM944_E10_109R3_036.fsa		51	291
Y, 6	GM944_E10_109R3_036.fsa		56	385
Y, 7	GM944_E10_109R3_036.fsa		57	168
Y, 8	GM944_E10_109R3_036.fsa		63	281
Y, 9	GM944_E10_109R3_036.fsa		59	329
Y, 10	GM944_E10_109R3_036.fsa		51	282
Y, 11	GM944_E10_109R3_036.fsa		59	255
Y, 12	GM944_E10_109R3_036.fsa		53	201
Y, 13	GM944_E10_109R3_036.fsa		65	203
Y, 14	GM944_E10_109R3_036.fsa		52	208
Y, 15	GM944_E10_109R3_036.fsa	15.493	56	278
Y, 16	GM944_E10_109R3_036.fsa	25.2711	56	223
Y, 17	GM944_E10_109R3_036.fsa	29.9356	53	223
Y, 18	GM944_E10_109R3_036.fsa	52.1956	50	336
Y, 19	GM944_E10_109R3_036.fsa	60.6158	58	277
Y, 20	GM944_E10_109R3_036.fsa	62.7632	51	303
Y, 21	GM944_E10_109R3_036.fsa	65.4051	57	214
Y, 22	GM944_E10_109R3_036.fsa	72.7244	56	299
Y, 23	GM944_E10_109R3_036.fsa	77.8519	61	324
Y, 24	GM944_E10_109R3_036.fsa	93.4216	54	263
Y, 25	GM944_E10_109R3_036.fsa	101.541	52	327
Y, 26	GM944_E10_109R3_036.fsa	103.845	58	265
Y, 27	GM944_E10_109R3_036.fsa	106.33	60	266
Y, 28	GM944_E10_109R3_036.fsa	116.687	59	468
Y, 29	GM944_E10_109R3_036.fsa	118.071	60	176
Y, 30	GM944_E10_109R3_036.fsa	122.178	50	315
Y, 31	GM944_E10_109R3_036.fsa	123.085	61	247
Y, 32	GM944_E10_109R3_036.fsa	124.264	65	332
Y, 33	GM944_E10_109R3_036.fsa	126.62	50	321
Y, 34	GM944_E10_109R3_036.fsa	128.069	50	192
Y, 35	GM944_E10_109R3_036.fsa	133.497	72	246
Y, 36	GM944_E10_109R3_036.fsa	134.401	50	188
Y, 37	GM944_E10_109R3_036.fsa	140.554	56	179
Y, 38	GM944_E10_109R3_036.fsa	142.122	64	448
Y, 39	GM944_E10_109R3_036.fsa	144.244	61	230
Y, 40	GM944_E10_109R3_036.fsa	145.258	54	298
Y, 41	GM944_E10_109R3_036.fsa	146.549	58	364
Y, 42	GM944_E10_109R3_036.fsa	148.393	56	389
Y, 43	GM944_E10_109R3_036.fsa	163.078	58	392
Y, 44	GM944_E10_109R3_036.fsa	169.127	53	145
Y, 45	GM944_E10_109R3_036.fsa	174.437	50	334
Y, 46	GM944_E10_109R3_036.fsa	199.191	54	271
Y, 47	GM944_E10_109R3_036.fsa	203.39	60	377
Y, 48	GM944_E10_109R3_036.fsa	208.83	68	319
Y, 49	GM944_E10_109R3_036.fsa	221.143	85	197
Y, 50	GM944_E10_109R3_036.fsa	222.549	50	267
Y, 51	GM944_E10_109R3_036.fsa	231.677	68	337
Y, 52	GM944_E10_109R3_036.fsa	239.562	52	444
Y, 53	GM944_E10_109R3_036.fsa	242.328	60	354
Y, 54	GM944_E10_109R3_036.fsa	253.319	58	267
Y, 55	GM944_E10_109R3_036.fsa	256.71	55	254
Y, 56	GM944_E10_109R3_036.fsa	260.174	51	312
Y, 57	GM944_E10_109R3_036.fsa	261.654	53	275
Y, 58	GM944_E10_109R3_036.fsa	269.136	52	337
Y, 59	GM944_E10_109R3_036.fsa	279.045	61	291
Y, 60	GM944_E10_109R3_036.fsa	281.214	63	424
Y, 61	GM944_E10_109R3_036.fsa	282.254	64	200
Y, 62	GM944_E10_109R3_036.fsa	285.721	51	258
Y, 63	GM944_E10_109R3_036.fsa	290.917	55	289
Y, 64	GM944_E10_109R3_036.fsa	301.539	62	380
Y, 65	GM944_E10_109R3_036.fsa	307.217	60	245
Y, 66	GM944_E10_109R3_036.fsa	308.255	50	169
Y, 67	GM944_E10_109R3_036.fsa	311.033	52	139
Y, 68	GM944_E10_109R3_036.fsa	313.475	57	333
Y, 69	GM944_E10_109R3_036.fsa	314.447	50	282
Y, 70	GM944_E10_109R3_036.fsa	315.968	60	511
Y, 71	GM944_E10_109R3_036.fsa	318.476	62	366
Y, 72	GM944_E10_109R3_036.fsa	340.522	64	434
Y, 73	GM944_E10_109R3_036.fsa	363.46	55	252
Y, 74	GM944_E10_109R3_036.fsa	365.277	52	312
Y, 75	GM944_E10_109R3_036.fsa	369.951	54	205
Y, 76	GM944_E10_109R3_036.fsa	375.754	55	238
Y, 77	GM944_E10_109R3_036.fsa	398.427	54	288
Y, 78	GM944_E10_109R3_036.fsa	399.301	57	177
Y, 79	GM944_E10_109R3_036.fsa	401.121	66	409
Y, 80	GM944_E10_109R3_036.fsa	406.489	50	249
Y, 81	GM944_E10_109R3_036.fsa	409.624	52	215
Y, 82	GM944_E10_109R3_036.fsa	418.744	54	379
Y, 83	GM944_E10_109R3_036.fsa	428.515	56	342
Y, 84	GM944_E10_109R3_036.fsa	433.339	50	254
Y, 85	GM944_E10_109R3_036.fsa	440.806	50	296
Y, 86	GM944_E10_109R3_036.fsa	454.478	51	316
Y, 87	GM944_E10_109R3_036.fsa	464.754	51	247
Y, 88	GM944_E10_109R3_036.fsa	471.503	59	287
Y, 89	GM944_E10_109R3_036.fsa	478.913	74	482
Y, 90	GM944_E10_109R3_036.fsa	480.273	115	516
Y, 91	GM944_E10_109R3_036.fsa	482.373	74	403
Y, 92	GM944_E10_109R3_036.fsa	483.836	64	609
Y, 93	GM944_E10_109R3_036.fsa	484.843	65	634
Y, 94	GM944_E10_109R3_036.fsa	493.221	60	255
Y, 95	GM944_E10_109R3_036.fsa	494.239	52	230
Y, 96	GM944_E10_109R3_036.fsa	500.652	50	346
Y, 97	GM944_E10_109R3_036.fsa	501.678	51	215
Y, 98	GM944_E10_109R3_036.fsa	520.751	59	221
Y, 99	GM944_E10_109R3_036.fsa	549.768	57	380
Y, 100	GM944_E10_109R3_036.fsa	554.567	52	153
Y, 101	GM944_E10_109R3_036.fsa	558.019	50	268
Y, 102	GM944_E10_109R3_036.fsa	565.802	50	193
Y, 103	GM944_E10_109R3_036.fsa	578.466	56	355
Y, 104	GM944_E10_109R3_036.fsa	596.777	53	336
Y, 105	GM944_E10_109R3_036.fsa	614.845	57	239
Y, 106	GM944_E10_109R3_036.fsa	615.567	54	138
Y, 107	GM944_E10_109R3_036.fsa	643.711	54	345
R, 1	GM944_E10_109R3_036.fsa		59	190
R, 2	GM944_E10_109R3_036.fsa		53	199
R, 3	GM944_E10_109R3_036.fsa		51	152
R, 4	GM944_E10_109R3_036.fsa		62	230
R, 5	GM944_E10_109R3_036.fsa		59	333
R, 6	GM944_E10_109R3_036.fsa		53	235
R, 7	GM944_E10_109R3_036.fsa		93	777
R, 8	GM944_E10_109R3_036.fsa		50	300
R, 9	GM944_E10_109R3_036.fsa		59	603
R, 10	GM944_E10_109R3_036.fsa		54	414
R, 11	GM944_E10_109R3_036.fsa		50	206
R, 12	GM944_E10_109R3_036.fsa		60	433
R, 13	GM944_E10_109R3_036.fsa		52	201
R, 14	GM944_E10_109R3_036.fsa	11.1268	53	250
R, 15	GM944_E10_109R3_036.fsa	14.3662	53	260
R, 16	GM944_E10_109R3_036.fsa	62.1509	52	433
R, 17	GM944_E10_109R3_036.fsa	67.5254	63	284
R, 18	GM944_E10_109R3_036.fsa	83.3042	50	328
R, 19	GM944_E10_109R3_036.fsa	87.2703	58	204
R, 20	GM944_E10_109R3_036.fsa	88.1382	53	172
R, 21	GM944_E10_109R3_036.fsa	93.0385	64	233
R, 22	GM944_E10_109R3_036.fsa	104.707	56	229
R, 23	GM944_E10_109R3_036.fsa	105.758	55	220
R, 24	GM944_E10_109R3_036.fsa	120.908	55	386
R, 25	GM944_E10_109R3_036.fsa	131.779	54	267
R, 26	GM944_E10_109R3_036.fsa	145.627	54	267
R, 27	GM944_E10_109R3_036.fsa	160.906	65	362
R, 28	GM944_E10_109R3_036.fsa	164.163	58	447
R, 29	GM944_E10_109R3_036.fsa	165.518	62	577
R, 30	GM944_E10_109R3_036.fsa	167.053	52	252
R, 31	GM944_E10_109R3_036.fsa	182.529	53	348
R, 32	GM944_E10_109R3_036.fsa	192.087	54	274
R, 33	GM944_E10_109R3_036.fsa	205.174	62	322
R, 34	GM944_E10_109R3_036.fsa	217.943	57	325
R, 35	GM944_E10_109R3_036.fsa	223.866	56	242
R, 36	GM944_E10_109R3_036.fsa	246.437	50	234
R, 37	GM944_E10_109R3_036.fsa	256.797	52	200
R, 38	GM944_E10_109R3_036.fsa	257.751	61	258
R, 39	GM944_E10_109R3_036.fsa	267.483	54	357
R, 40	GM944_E10_109R3_036.fsa	268.701	55	338
R, 41	GM944_E10_109R3_036.fsa	277.394	51	200
R, 42	GM944_E10_109R3_036.fsa	282.428	53	402
R, 43	GM944_E10_109R3_036.fsa	300	53	415
R, 44	GM944_E10_109R3_036.fsa	317.132	72	191
R, 45	GM944_E10_109R3_036.fsa	317.938	51	196
R, 46	GM944_E10_109R3_036.fsa	320.526	51	348
R, 47	GM944_E10_109R3_036.fsa	340.435	61	139
R, 48	GM944_E10_109R3_036.fsa	342.261	54	252
R, 49	GM944_E10_109R3_036.fsa	343.478	62	238
R, 50	GM944_E10_109R3_036.fsa	379.307	51	232
R, 51	GM944_E10_109R3_036.fsa	391.524	51	244
R, 52	GM944_E10_109R3_036.fsa	421.493	54	354
R, 53	GM944_E10_109R3_036.fsa	429.568	59	280
R, 54	GM944_E10_109R3_036.fsa	435.618	63	243
R, 55	GM944_E10_109R3_036.fsa	436.933	55	365
R, 56	GM944_E10_109R3_036.fsa	453.484	53	273
R, 57	GM944_E10_109R3_036.fsa	468.531	57	236
R, 58	GM944_E10_109R3_036.fsa	479.728	87	227
R, 59	GM944_E10_109R3_036.fsa	481.916	155	2260
R, 60	GM944_E10_109R3_036.fsa	483.561	112	1531
R, 61	GM944_E10_109R3_036.fsa	492.204	51	214
R, 62	GM944_E10_109R3_036.fsa	492.944	77	337
R, 63	GM944_E10_109R3_036.fsa	493.776	58	400
R, 64	GM944_E10_109R3_036.fsa	494.702	56	253
R, 65	GM944_E10_109R3_036.fsa	503.454	55	167
R, 66	GM944_E10_109R3_036.fsa	515.618	52	230
R, 67	GM944_E10_109R3_036.fsa	597.608	50	251
R, 68	GM944_E10_109R3_036.fsa	650.103	53	244
O, 1	GM944_E10_109R3_036.fsa	20	1054	11290
O, 2	GM944_E10_109R3_036.fsa	40	1007	7291
O, 3	GM944_E10_109R3_036.fsa	60	1985	11024
O, 4	GM944_E10_109R3_036.fsa	80	1336	7250
O, 5	GM944_E10_109R3_036.fsa	100	2049	10565
O, 6	GM944_E10_109R3_036.fsa	114	2299	12123
O, 7	GM944_E10_109R3_036.fsa	120	1904	9880
O, 8	GM944_E10_109R3_036.fsa	140	1598	7940
O, 9	GM944_E10_109R3_036.fsa	160	1756	9136
O, 10	GM944_E10_109R3_036.fsa	180	2237	11384
O, 11	GM944_E10_109R3_036.fsa	200	1798	9571
O, 12	GM944_E10_109R3_036.fsa	214	1868	10036
O, 13	GM944_E10_109R3_036.fsa	220	1545	8356
O, 14	GM944_E10_109R3_036.fsa	240	2251	12479
O, 15	GM944_E10_109R3_036.fsa	250	1024	5863
O, 16	GM944_E10_109R3_036.fsa	260	1674	9824
O, 17	GM944_E10_109R3_036.fsa	280	1852	11105
O, 18	GM944_E10_109R3_036.fsa	300	1915	11712
O, 19	GM944_E10_109R3_036.fsa	314	1231	7896
O, 20	GM944_E10_109R3_036.fsa	320	1328	8863
O, 21	GM944_E10_109R3_036.fsa	340	1740	11834
O, 22	GM944_E10_109R3_036.fsa	360	1440	10374
O, 23	GM944_E10_109R3_036.fsa	380	1044	7610
O, 24	GM944_E10_109R3_036.fsa	400	1450	10778
O, 25	GM944_E10_109R3_036.fsa	414	1358	10474
O, 26	GM944_E10_109R3_036.fsa	420	1278	10128
O, 27	GM944_E10_109R3_036.fsa	440	1507	12408
O, 28	GM944_E10_109R3_036.fsa	460	1672	13723
O, 29	GM944_E10_109R3_036.fsa	480	1574	12497
O, 30	GM944_E10_109R3_036.fsa	500	685	6246
O, 31	GM944_E10_109R3_036.fsa	514	745	6784
O, 32	GM944_E10_109R3_036.fsa	520	1672	15198
O, 33	GM944_E10_109R3_036.fsa	540	1358	12481
O, 34	GM944_E10_109R3_036.fsa	560	890	8315
O, 35	GM944_E10_109R3_036.fsa	580	1307	12415
O, 36	GM944_E10_109R3_036.fsa	600	829	8045

## Sheet: 109R4
Dye/Sample Peak	Sample File Name	Size	Height	Area in Point
B, 1	GM944_E11_109R4_044.fsa		28	67
B, 2	GM944_E11_109R4_044.fsa		7	26
B, 3	GM944_E11_109R4_044.fsa		10	45
B, 4	GM944_E11_109R4_044.fsa		10	55
B, 5	GM944_E11_109R4_044.fsa		12	68
B, 6	GM944_E11_109R4_044.fsa		15	76
B, 7	GM944_E11_109R4_044.fsa		10	50
B, 8	GM944_E11_109R4_044.fsa		14	52
B, 9	GM944_E11_109R4_044.fsa		6	30
B, 10	GM944_E11_109R4_044.fsa		8	46
B, 11	GM944_E11_109R4_044.fsa		9	43
B, 12	GM944_E11_109R4_044.fsa		9	37
B, 13	GM944_E11_109R4_044.fsa		12	52
B, 14	GM944_E11_109R4_044.fsa		12	27
B, 15	GM944_E11_109R4_044.fsa		15	97
B, 16	GM944_E11_109R4_044.fsa		16	102
B, 17	GM944_E11_109R4_044.fsa		14	79
B, 18	GM944_E11_109R4_044.fsa		11	56
B, 19	GM944_E11_109R4_044.fsa		10	34
B, 20	GM944_E11_109R4_044.fsa		28	319
B, 21	GM944_E11_109R4_044.fsa		15	129
B, 22	GM944_E11_109R4_044.fsa		13	62
B, 23	GM944_E11_109R4_044.fsa		15	78
B, 24	GM944_E11_109R4_044.fsa		11	72
B, 25	GM944_E11_109R4_044.fsa		13	62
B, 26	GM944_E11_109R4_044.fsa		12	108
B, 27	GM944_E11_109R4_044.fsa		15	69
B, 28	GM944_E11_109R4_044.fsa		16	120
B, 29	GM944_E11_109R4_044.fsa		13	88
B, 30	GM944_E11_109R4_044.fsa		17	91
B, 31	GM944_E11_109R4_044.fsa		15	103
B, 32	GM944_E11_109R4_044.fsa		17	73
B, 33	GM944_E11_109R4_044.fsa		9	41
B, 34	GM944_E11_109R4_044.fsa		5	18
B, 35	GM944_E11_109R4_044.fsa		8	36
B, 36	GM944_E11_109R4_044.fsa		13	88
B, 37	GM944_E11_109R4_044.fsa		15	87
B, 38	GM944_E11_109R4_044.fsa		12	63
B, 39	GM944_E11_109R4_044.fsa		14	88
B, 40	GM944_E11_109R4_044.fsa		12	120
B, 41	GM944_E11_109R4_044.fsa		12	55
B, 42	GM944_E11_109R4_044.fsa		10	94
B, 43	GM944_E11_109R4_044.fsa		15	33
B, 44	GM944_E11_109R4_044.fsa		11	45
B, 45	GM944_E11_109R4_044.fsa		14	34
B, 46	GM944_E11_109R4_044.fsa		12	71
B, 47	GM944_E11_109R4_044.fsa		14	94
B, 48	GM944_E11_109R4_044.fsa		8	27
B, 49	GM944_E11_109R4_044.fsa		8	24
B, 50	GM944_E11_109R4_044.fsa		8	22
B, 51	GM944_E11_109R4_044.fsa		19	128
B, 52	GM944_E11_109R4_044.fsa		11	57
B, 53	GM944_E11_109R4_044.fsa		13	90
B, 54	GM944_E11_109R4_044.fsa		22	241
B, 55	GM944_E11_109R4_044.fsa		20	175
B, 56	GM944_E11_109R4_044.fsa		19	121
B, 57	GM944_E11_109R4_044.fsa		15	67
B, 58	GM944_E11_109R4_044.fsa		13	59
B, 59	GM944_E11_109R4_044.fsa		16	77
B, 60	GM944_E11_109R4_044.fsa		10	39
B, 61	GM944_E11_109R4_044.fsa		10	52
B, 62	GM944_E11_109R4_044.fsa		13	54
B, 63	GM944_E11_109R4_044.fsa		9	25
B, 64	GM944_E11_109R4_044.fsa		10	26
B, 65	GM944_E11_109R4_044.fsa		10	26
B, 66	GM944_E11_109R4_044.fsa		13	63
B, 67	GM944_E11_109R4_044.fsa		174	1340
B, 68	GM944_E11_109R4_044.fsa		113	1214
B, 69	GM944_E11_109R4_044.fsa		162	1053
B, 70	GM944_E11_109R4_044.fsa		87	483
B, 71	GM944_E11_109R4_044.fsa	1.25	63	386
B, 72	GM944_E11_109R4_044.fsa	3.1944	76	482
B, 73	GM944_E11_109R4_044.fsa	5	25	152
B, 74	GM944_E11_109R4_044.fsa	7.9167	9	44
B, 75	GM944_E11_109R4_044.fsa	10.4167	8	35
B, 76	GM944_E11_109R4_044.fsa	11.5278	17	79
B, 77	GM944_E11_109R4_044.fsa	13.0556	58	304
B, 78	GM944_E11_109R4_044.fsa	14.7222	20	66
B, 79	GM944_E11_109R4_044.fsa	16.6667	15	85
B, 80	GM944_E11_109R4_044.fsa	18.6111	47	250
B, 81	GM944_E11_109R4_044.fsa	20.314	466	2766
B, 82	GM944_E11_109R4_044.fsa	22.0207	254	1695
B, 83	GM944_E11_109R4_044.fsa	23.2406	274	1789
B, 84	GM944_E11_109R4_044.fsa	26.9417	136	661
B, 85	GM944_E11_109R4_044.fsa	28.6608	123	670
B, 86	GM944_E11_109R4_044.fsa	30.3443	54	224
B, 87	GM944_E11_109R4_044.fsa	31.5841	237	1265
B, 88	GM944_E11_109R4_044.fsa	32.9395	152	688
B, 89	GM944_E11_109R4_044.fsa	34.7986	40	174
B, 90	GM944_E11_109R4_044.fsa	36.1	112	665
B, 91	GM944_E11_109R4_044.fsa	37.1257	91	420
B, 92	GM944_E11_109R4_044.fsa	39.0125	67	346
B, 93	GM944_E11_109R4_044.fsa	40.6948	148	882
B, 94	GM944_E11_109R4_044.fsa	42.4137	16	45
B, 95	GM944_E11_109R4_044.fsa	43.7705	143	790
B, 96	GM944_E11_109R4_044.fsa	45.0003	494	3566
B, 97	GM944_E11_109R4_044.fsa	47.3124	326	2568
B, 98	GM944_E11_109R4_044.fsa	49.579	22	74
B, 99	GM944_E11_109R4_044.fsa	51.382	412	2079
B, 100	GM944_E11_109R4_044.fsa	53.261	1431	9453
B, 101	GM944_E11_109R4_044.fsa	55.7199	469	2095
B, 102	GM944_E11_109R4_044.fsa	56.9302	738	3759
B, 103	GM944_E11_109R4_044.fsa	57.8298	301	1389
B, 104	GM944_E11_109R4_044.fsa	58.9199	1231	6123
B, 105	GM944_E11_109R4_044.fsa	60.5131	1657	8153
B, 106	GM944_E11_109R4_044.fsa	61.9462	136	548
B, 107	GM944_E11_109R4_044.fsa	63.1703	25	136
B, 108	GM944_E11_109R4_044.fsa	64.5934	51	239
B, 109	GM944_E11_109R4_044.fsa	65.809	149	692
B, 110	GM944_E11_109R4_044.fsa	67.1215	21	80
B, 111	GM944_E11_109R4_044.fsa	68.2285	139	668
B, 112	GM944_E11_109R4_044.fsa	69.232	286	1419
B, 113	GM944_E11_109R4_044.fsa	70.4328	361	1629
B, 114	GM944_E11_109R4_044.fsa	71.8288	247	1030
B, 115	GM944_E11_109R4_044.fsa	73.4179	1972	11664
B, 116	GM944_E11_109R4_044.fsa	74.6054	99	370
B, 117	GM944_E11_109R4_044.fsa	75.6906	266	1199
B, 118	GM944_E11_109R4_044.fsa	76.8708	831	3800
B, 119	GM944_E11_109R4_044.fsa	78.2431	228	947
B, 120	GM944_E11_109R4_044.fsa	79.3177	54	234
B, 121	GM944_E11_109R4_044.fsa	80.3875	190	870
B, 122	GM944_E11_109R4_044.fsa	81.6457	529	3279
B, 123	GM944_E11_109R4_044.fsa	83.6739	134	607
B, 124	GM944_E11_109R4_044.fsa	84.8305	87	312
B, 125	GM944_E11_109R4_044.fsa	85.8893	160	750
B, 126	GM944_E11_109R4_044.fsa	86.9467	756	3696
B, 127	GM944_E11_109R4_044.fsa	88.0027	154	674
B, 128	GM944_E11_109R4_044.fsa	89.2489	503	2293
B, 129	GM944_E11_109R4_044.fsa	90.3975	137	613
B, 130	GM944_E11_109R4_044.fsa	91.2578	107	501
B, 131	GM944_E11_109R4_044.fsa	92.3081	59	201
B, 132	GM944_E11_109R4_044.fsa	93.3571	668	3179
B, 133	GM944_E11_109R4_044.fsa	95.0705	471	2478
B, 134	GM944_E11_109R4_044.fsa	96.3057	156	698
B, 135	GM944_E11_109R4_044.fsa	97.1598	70	299
B, 136	GM944_E11_109R4_044.fsa	98.3918	73	269
B, 137	GM944_E11_109R4_044.fsa	99.4328	946	4466
B, 138	GM944_E11_109R4_044.fsa	100.581	58	226
B, 139	GM944_E11_109R4_044.fsa	101.451	56	201
B, 140	GM944_E11_109R4_044.fsa	102.511	716	3308
B, 141	GM944_E11_109R4_044.fsa	103.569	102	384
B, 142	GM944_E11_109R4_044.fsa	104.624	124	499
B, 143	GM944_E11_109R4_044.fsa	105.772	1288	6173
B, 144	GM944_E11_109R4_044.fsa	106.917	871	4053
B, 145	GM944_E11_109R4_044.fsa	107.869	90	370
B, 146	GM944_E11_109R4_044.fsa	108.723	60	199
B, 147	GM944_E11_109R4_044.fsa	110.049	531	2659
B, 148	GM944_E11_109R4_044.fsa	110.993	55	234
B, 149	GM944_E11_109R4_044.fsa	111.747	27	84
B, 150	GM944_E11_109R4_044.fsa	113.063	241	1141
B, 151	GM944_E11_109R4_044.fsa	114	94	397
B, 152	GM944_E11_109R4_044.fsa	115.098	311	1515
B, 153	GM944_E11_109R4_044.fsa	116.193	259	1180
B, 154	GM944_E11_109R4_044.fsa	117.466	162	736
B, 155	GM944_E11_109R4_044.fsa	118.283	332	1549
B, 156	GM944_E11_109R4_044.fsa	119.459	252	1329
B, 157	GM944_E11_109R4_044.fsa	121.349	252	1229
B, 158	GM944_E11_109R4_044.fsa	122.428	1233	6069
B, 159	GM944_E11_109R4_044.fsa	123.417	216	1027
B, 160	GM944_E11_109R4_044.fsa	124.587	68	240
B, 161	GM944_E11_109R4_044.fsa	125.667	1523	7139
B, 162	GM944_E11_109R4_044.fsa	126.747	913	4442
B, 163	GM944_E11_109R4_044.fsa	127.827	81	304
B, 164	GM944_E11_109R4_044.fsa	128.638	254	1166
B, 165	GM944_E11_109R4_044.fsa	129.628	185	773
B, 166	GM944_E11_109R4_044.fsa	130.71	52	162
B, 167	GM944_E11_109R4_044.fsa	131.701	626	2824
B, 168	GM944_E11_109R4_044.fsa	132.692	746	3684
B, 169	GM944_E11_109R4_044.fsa	133.504	228	1047
B, 170	GM944_E11_109R4_044.fsa	135.127	1335	6569
B, 171	GM944_E11_109R4_044.fsa	136.299	180	763
B, 172	GM944_E11_109R4_044.fsa	137.382	46	244
B, 173	GM944_E11_109R4_044.fsa	138.555	74	318
B, 174	GM944_E11_109R4_044.fsa	139.639	1250	6177
B, 175	GM944_E11_109R4_044.fsa	140.645	143	743
B, 176	GM944_E11_109R4_044.fsa	141.843	86	400
B, 177	GM944_E11_109R4_044.fsa	142.949	152	620
B, 178	GM944_E11_109R4_044.fsa	144.055	1398	6495
B, 179	GM944_E11_109R4_044.fsa	145.069	168	703
B, 180	GM944_E11_109R4_044.fsa	145.991	180	805
B, 181	GM944_E11_109R4_044.fsa	147.005	290	1314
B, 182	GM944_E11_109R4_044.fsa	148.111	1716	8383
B, 183	GM944_E11_109R4_044.fsa	148.848	172	715
B, 184	GM944_E11_109R4_044.fsa	149.862	79	303
B, 185	GM944_E11_109R4_044.fsa	150.783	31	123
B, 186	GM944_E11_109R4_044.fsa	151.889	127	593
B, 187	GM944_E11_109R4_044.fsa	152.995	500	2456
B, 188	GM944_E11_109R4_044.fsa	153.825	78	351
B, 189	GM944_E11_109R4_044.fsa	154.746	290	1431
B, 190	GM944_E11_109R4_044.fsa	156.129	258	1165
B, 191	GM944_E11_109R4_044.fsa	156.958	143	568
B, 192	GM944_E11_109R4_044.fsa	157.88	395	1756
B, 193	GM944_E11_109R4_044.fsa	158.894	289	1279
B, 194	GM944_E11_109R4_044.fsa	159.816	102	431
B, 195	GM944_E11_109R4_044.fsa	160.998	1279	5873
B, 196	GM944_E11_109R4_044.fsa	162.266	41	188
B, 197	GM944_E11_109R4_044.fsa	163.262	1197	5701
B, 198	GM944_E11_109R4_044.fsa	164.348	76	372
B, 199	GM944_E11_109R4_044.fsa	165.433	1842	9093
B, 200	GM944_E11_109R4_044.fsa	167.058	1022	5110
B, 201	GM944_E11_109R4_044.fsa	168.322	45	206
B, 202	GM944_E11_109R4_044.fsa	169.584	312	1486
B, 203	GM944_E11_109R4_044.fsa	170.665	252	1157
B, 204	GM944_E11_109R4_044.fsa	171.835	85	360
B, 205	GM944_E11_109R4_044.fsa	172.914	296	1304
B, 206	GM944_E11_109R4_044.fsa	173.903	104	442
B, 207	GM944_E11_109R4_044.fsa	174.891	146	613
B, 208	GM944_E11_109R4_044.fsa	175.878	545	2516
B, 209	GM944_E11_109R4_044.fsa	176.955	158	698
B, 210	GM944_E11_109R4_044.fsa	178.03	428	1982
B, 211	GM944_E11_109R4_044.fsa	179.105	500	2403
B, 212	GM944_E11_109R4_044.fsa	180	265	1235
B, 213	GM944_E11_109R4_044.fsa	181.081	16	72
B, 214	GM944_E11_109R4_044.fsa	182.251	1483	7446
B, 215	GM944_E11_109R4_044.fsa	183.241	358	1782
B, 216	GM944_E11_109R4_044.fsa	184.411	101	385
B, 217	GM944_E11_109R4_044.fsa	185.4	188	754
B, 218	GM944_E11_109R4_044.fsa	186.388	1133	5410
B, 219	GM944_E11_109R4_044.fsa	187.376	263	1092
B, 220	GM944_E11_109R4_044.fsa	188.543	1187	5433
B, 221	GM944_E11_109R4_044.fsa	189.62	991	4662
B, 222	GM944_E11_109R4_044.fsa	191.592	2399	12490
B, 223	GM944_E11_109R4_044.fsa	192.578	281	1425
B, 224	GM944_E11_109R4_044.fsa	193.563	27	100
B, 225	GM944_E11_109R4_044.fsa	194.548	931	4886
B, 226	GM944_E11_109R4_044.fsa	195.621	925	4669
B, 227	GM944_E11_109R4_044.fsa	196.516	183	887
B, 228	GM944_E11_109R4_044.fsa	197.499	21	83
B, 229	GM944_E11_109R4_044.fsa	198.661	1916	9636
B, 230	GM944_E11_109R4_044.fsa	199.643	58	224
B, 231	GM944_E11_109R4_044.fsa	200.619	63	244
B, 232	GM944_E11_109R4_044.fsa	201.682	549	2685
B, 233	GM944_E11_109R4_044.fsa	202.744	958	4807
B, 234	GM944_E11_109R4_044.fsa	203.807	386	1923
B, 235	GM944_E11_109R4_044.fsa	204.958	80	319
B, 236	GM944_E11_109R4_044.fsa	205.755	118	481
B, 237	GM944_E11_109R4_044.fsa	206.73	38	136
B, 238	GM944_E11_109R4_044.fsa	207.705	60	284
B, 239	GM944_E11_109R4_044.fsa	208.591	42	169
B, 240	GM944_E11_109R4_044.fsa	209.655	108	536
B, 241	GM944_E11_109R4_044.fsa	210.718	158	825
B, 242	GM944_E11_109R4_044.fsa	211.871	55	231
B, 243	GM944_E11_109R4_044.fsa	212.847	59	283
B, 244	GM944_E11_109R4_044.fsa	213.734	176	923
B, 245	GM944_E11_109R4_044.fsa	214.717	226	1163
B, 246	GM944_E11_109R4_044.fsa	215.882	162	793
B, 247	GM944_E11_109R4_044.fsa	216.778	129	635
B, 248	GM944_E11_109R4_044.fsa	217.942	468	2240
B, 249	GM944_E11_109R4_044.fsa	218.927	93	360
B, 250	GM944_E11_109R4_044.fsa	219.821	74	256
B, 251	GM944_E11_109R4_044.fsa	220.875	1622	8114
B, 252	GM944_E11_109R4_044.fsa	221.926	112	465
B, 253	GM944_E11_109R4_044.fsa	222.8	727	3609
B, 254	GM944_E11_109R4_044.fsa	223.85	540	2420
B, 255	GM944_E11_109R4_044.fsa	225.074	610	3072
B, 256	GM944_E11_109R4_044.fsa	226.124	355	1738
B, 257	GM944_E11_109R4_044.fsa	227.26	145	638
B, 258	GM944_E11_109R4_044.fsa	228.308	134	615
B, 259	GM944_E11_109R4_044.fsa	229.356	98	381
B, 260	GM944_E11_109R4_044.fsa	230.317	56	205
B, 261	GM944_E11_109R4_044.fsa	231.365	241	1185
B, 262	GM944_E11_109R4_044.fsa	232.325	286	1341
B, 263	GM944_E11_109R4_044.fsa	233.372	499	2620
B, 264	GM944_E11_109R4_044.fsa	234.332	151	672
B, 265	GM944_E11_109R4_044.fsa	235.379	125	581
B, 266	GM944_E11_109R4_044.fsa	236.426	149	706
B, 267	GM944_E11_109R4_044.fsa	237.385	185	932
B, 268	GM944_E11_109R4_044.fsa	238.518	171	852
B, 269	GM944_E11_109R4_044.fsa	239.564	308	1510
B, 270	GM944_E11_109R4_044.fsa	240.718	239	1046
B, 271	GM944_E11_109R4_044.fsa	241.793	682	3241
B, 272	GM944_E11_109R4_044.fsa	242.868	899	4549
B, 273	GM944_E11_109R4_044.fsa	243.851	260	1377
B, 274	GM944_E11_109R4_044.fsa	244.745	387	2138
B, 275	GM944_E11_109R4_044.fsa	245.637	201	1021
B, 276	GM944_E11_109R4_044.fsa	246.529	111	435
B, 277	GM944_E11_109R4_044.fsa	247.598	68	271
B, 278	GM944_E11_109R4_044.fsa	248.667	291	1381
B, 279	GM944_E11_109R4_044.fsa	249.645	720	3740
B, 280	GM944_E11_109R4_044.fsa	250.781	140	647
B, 281	GM944_E11_109R4_044.fsa	251.561	336	1755
B, 282	GM944_E11_109R4_044.fsa	252.514	920	5082
B, 283	GM944_E11_109R4_044.fsa	253.638	107	443
B, 284	GM944_E11_109R4_044.fsa	254.76	53	259
B, 285	GM944_E11_109R4_044.fsa	255.88	246	1346
B, 286	GM944_E11_109R4_044.fsa	256.826	660	3785
B, 287	GM944_E11_109R4_044.fsa	257.857	98	538
B, 288	GM944_E11_109R4_044.fsa	259.058	130	555
B, 289	GM944_E11_109R4_044.fsa	260.087	522	2887
B, 290	GM944_E11_109R4_044.fsa	261.131	384	2003
B, 291	GM944_E11_109R4_044.fsa	262.175	291	1441
B, 292	GM944_E11_109R4_044.fsa	263.131	290	1631
B, 293	GM944_E11_109R4_044.fsa	264.088	676	3869
B, 294	GM944_E11_109R4_044.fsa	265.132	532	2744
B, 295	GM944_E11_109R4_044.fsa	266.089	34	91
B, 296	GM944_E11_109R4_044.fsa	267.132	33	137
B, 297	GM944_E11_109R4_044.fsa	268.089	92	464
B, 298	GM944_E11_109R4_044.fsa	269.132	194	1084
B, 299	GM944_E11_109R4_044.fsa	270.176	42	224
B, 300	GM944_E11_109R4_044.fsa	271.045	48	200
B, 301	GM944_E11_109R4_044.fsa	272.089	112	518
B, 302	GM944_E11_109R4_044.fsa	273.132	298	1671
B, 303	GM944_E11_109R4_044.fsa	274.088	119	611
B, 304	GM944_E11_109R4_044.fsa	275.045	257	1422
B, 305	GM944_E11_109R4_044.fsa	276.088	72	335
B, 306	GM944_E11_109R4_044.fsa	277.131	41	157
B, 307	GM944_E11_109R4_044.fsa	278.175	95	466
B, 308	GM944_E11_109R4_044.fsa	279.218	307	1692
B, 309	GM944_E11_109R4_044.fsa	280.172	79	384
B, 310	GM944_E11_109R4_044.fsa	281.205	189	974
B, 311	GM944_E11_109R4_044.fsa	282.238	105	548
B, 312	GM944_E11_109R4_044.fsa	283.184	102	427
B, 313	GM944_E11_109R4_044.fsa	284.302	290	1547
B, 314	GM944_E11_109R4_044.fsa	285.334	884	5855
B, 315	GM944_E11_109R4_044.fsa	286.107	149	712
B, 316	GM944_E11_109R4_044.fsa	287.053	544	3043
B, 317	GM944_E11_109R4_044.fsa	288.169	192	900
B, 318	GM944_E11_109R4_044.fsa	289.2	334	1695
B, 319	GM944_E11_109R4_044.fsa	290.23	213	999
B, 320	GM944_E11_109R4_044.fsa	291.26	682	3787
B, 321	GM944_E11_109R4_044.fsa	292.375	195	1016
B, 322	GM944_E11_109R4_044.fsa	293.49	108	488
B, 323	GM944_E11_109R4_044.fsa	294.604	273	1397
B, 324	GM944_E11_109R4_044.fsa	295.547	95	360
B, 325	GM944_E11_109R4_044.fsa	296.575	302	1561
B, 326	GM944_E11_109R4_044.fsa	297.517	195	936
B, 327	GM944_E11_109R4_044.fsa	298.63	539	3118
B, 328	GM944_E11_109R4_044.fsa	299.658	516	3394
B, 329	GM944_E11_109R4_044.fsa	300.508	210	1160
B, 330	GM944_E11_109R4_044.fsa	301.271	211	1123
B, 331	GM944_E11_109R4_044.fsa	302.206	27	92
B, 332	GM944_E11_109R4_044.fsa	302.971	45	173
B, 333	GM944_E11_109R4_044.fsa	304.08	102	551
B, 334	GM944_E11_109R4_044.fsa	305.105	20	89
B, 335	GM944_E11_109R4_044.fsa	306.39	40	254
B, 336	GM944_E11_109R4_044.fsa	307.421	164	1004
B, 337	GM944_E11_109R4_044.fsa	308.367	399	2532
B, 338	GM944_E11_109R4_044.fsa	309.488	53	284
B, 339	GM944_E11_109R4_044.fsa	310.526	48	227
B, 340	GM944_E11_109R4_044.fsa	311.392	34	150
B, 341	GM944_E11_109R4_044.fsa	312.433	76	364
B, 342	GM944_E11_109R4_044.fsa	313.39	65	360
B, 343	GM944_E11_109R4_044.fsa	314.268	34	189
B, 344	GM944_E11_109R4_044.fsa	315.341	25	94
B, 345	GM944_E11_109R4_044.fsa	316.236	61	328
B, 346	GM944_E11_109R4_044.fsa	317.4	20	53
B, 347	GM944_E11_109R4_044.fsa	319.462	124	602
B, 348	GM944_E11_109R4_044.fsa	320.524	199	1097
B, 349	GM944_E11_109R4_044.fsa	321.484	64	235
B, 350	GM944_E11_109R4_044.fsa	322.356	60	255
B, 351	GM944_E11_109R4_044.fsa	323.314	181	1003
B, 352	GM944_E11_109R4_044.fsa	324.357	302	1637
B, 353	GM944_E11_109R4_044.fsa	325.485	73	275
B, 354	GM944_E11_109R4_044.fsa	326.439	220	1278
B, 355	GM944_E11_109R4_044.fsa	327.651	58	257
B, 356	GM944_E11_109R4_044.fsa	328.688	112	640
B, 357	GM944_E11_109R4_044.fsa	329.723	131	729
B, 358	GM944_E11_109R4_044.fsa	330.757	256	1611
B, 359	GM944_E11_109R4_044.fsa	331.79	535	3742
B, 360	GM944_E11_109R4_044.fsa	332.649	127	739
B, 361	GM944_E11_109R4_044.fsa	333.765	34	175
B, 362	GM944_E11_109R4_044.fsa	334.794	36	129
B, 363	GM944_E11_109R4_044.fsa	335.821	92	461
B, 364	GM944_E11_109R4_044.fsa	336.932	290	1743
B, 365	GM944_E11_109R4_044.fsa	337.785	79	421
B, 366	GM944_E11_109R4_044.fsa	338.979	129	635
B, 367	GM944_E11_109R4_044.fsa	340	74	336
B, 368	GM944_E11_109R4_044.fsa	340.952	159	833
B, 369	GM944_E11_109R4_044.fsa	341.905	49	209
B, 370	GM944_E11_109R4_044.fsa	343.03	207	1114
B, 371	GM944_E11_109R4_044.fsa	344.156	139	727
B, 372	GM944_E11_109R4_044.fsa	345.108	257	1313
B, 373	GM944_E11_109R4_044.fsa	346.147	898	5744
B, 374	GM944_E11_109R4_044.fsa	347.1	178	862
B, 375	GM944_E11_109R4_044.fsa	348.052	478	2883
B, 376	GM944_E11_109R4_044.fsa	349.091	213	964
B, 377	GM944_E11_109R4_044.fsa	350.216	362	2042
B, 378	GM944_E11_109R4_044.fsa	352.035	46	201
B, 379	GM944_E11_109R4_044.fsa	353.074	125	765
B, 380	GM944_E11_109R4_044.fsa	354.026	203	1373
B, 381	GM944_E11_109R4_044.fsa	355.065	15	62
B, 382	GM944_E11_109R4_044.fsa	356.017	25	100
B, 383	GM944_E11_109R4_044.fsa	357.143	91	461
B, 384	GM944_E11_109R4_044.fsa	358.182	139	816
B, 385	GM944_E11_109R4_044.fsa	359.221	88	509
B, 386	GM944_E11_109R4_044.fsa	360.172	40	196
B, 387	GM944_E11_109R4_044.fsa	361.12	72	346
B, 388	GM944_E11_109R4_044.fsa	362.153	117	677
B, 389	GM944_E11_109R4_044.fsa	363.187	88	440
B, 390	GM944_E11_109R4_044.fsa	364.221	232	1436
B, 391	GM944_E11_109R4_044.fsa	365.254	18	58
B, 392	GM944_E11_109R4_044.fsa	366.116	28	151
B, 393	GM944_E11_109R4_044.fsa	367.236	20	97
B, 394	GM944_E11_109R4_044.fsa	368.184	60	379
B, 395	GM944_E11_109R4_044.fsa	369.132	10	33
B, 396	GM944_E11_109R4_044.fsa	370.167	35	145
B, 397	GM944_E11_109R4_044.fsa	371.115	75	334
B, 398	GM944_E11_109R4_044.fsa	372.15	253	1547
B, 399	GM944_E11_109R4_044.fsa	373.099	104	496
B, 400	GM944_E11_109R4_044.fsa	374.133	429	2775
B, 401	GM944_E11_109R4_044.fsa	375.255	130	670
B, 402	GM944_E11_109R4_044.fsa	376.29	142	805
B, 403	GM944_E11_109R4_044.fsa	377.498	51	233
B, 404	GM944_E11_109R4_044.fsa	378.274	61	306
B, 405	GM944_E11_109R4_044.fsa	379.137	39	175
B, 406	GM944_E11_109R4_044.fsa	380.261	65	296
B, 407	GM944_E11_109R4_044.fsa	381.304	121	759
B, 408	GM944_E11_109R4_044.fsa	382.173	127	847
B, 409	GM944_E11_109R4_044.fsa	383.216	281	2082
B, 410	GM944_E11_109R4_044.fsa	384.173	56	264
B, 411	GM944_E11_109R4_044.fsa	385.129	85	389
B, 412	GM944_E11_109R4_044.fsa	386.259	11	50
B, 413	GM944_E11_109R4_044.fsa	387.129	39	157
B, 414	GM944_E11_109R4_044.fsa	388.259	67	386
B, 415	GM944_E11_109R4_044.fsa	389.129	41	203
B, 416	GM944_E11_109R4_044.fsa	390.085	59	314
B, 417	GM944_E11_109R4_044.fsa	391.042	66	328
B, 418	GM944_E11_109R4_044.fsa	391.998	7	17
B, 419	GM944_E11_109R4_044.fsa	392.955	27	138
B, 420	GM944_E11_109R4_044.fsa	394.086	83	445
B, 421	GM944_E11_109R4_044.fsa	395.825	40	218
B, 422	GM944_E11_109R4_044.fsa	396.956	159	904
B, 423	GM944_E11_109R4_044.fsa	397.912	85	453
B, 424	GM944_E11_109R4_044.fsa	398.869	329	2266
B, 425	GM944_E11_109R4_044.fsa	399.739	144	921
B, 426	GM944_E11_109R4_044.fsa	400.859	96	513
B, 427	GM944_E11_109R4_044.fsa	401.805	38	139
B, 428	GM944_E11_109R4_044.fsa	402.838	237	1499
B, 429	GM944_E11_109R4_044.fsa	404.734	19	113
B, 430	GM944_E11_109R4_044.fsa	406.72	61	693
B, 431	GM944_E11_109R4_044.fsa	407.843	135	1271
B, 432	GM944_E11_109R4_044.fsa	408.882	96	701
B, 433	GM944_E11_109R4_044.fsa	410.181	27	160
B, 434	GM944_E11_109R4_044.fsa	411.134	98	786
B, 435	GM944_E11_109R4_044.fsa	412.089	83	573
B, 436	GM944_E11_109R4_044.fsa	414.264	22	54
B, 437	GM944_E11_109R4_044.fsa	415.233	22	74
B, 438	GM944_E11_109R4_044.fsa	416.115	55	298
B, 439	GM944_E11_109R4_044.fsa	417.88	70	371
B, 440	GM944_E11_109R4_044.fsa	418.94	139	1359
B, 441	GM944_E11_109R4_044.fsa	420.697	175	1313
B, 442	GM944_E11_109R4_044.fsa	421.742	61	335
B, 443	GM944_E11_109R4_044.fsa	422.788	25	85
B, 444	GM944_E11_109R4_044.fsa	423.922	59	323
B, 445	GM944_E11_109R4_044.fsa	424.968	32	112
B, 446	GM944_E11_109R4_044.fsa	426.015	148	992
B, 447	GM944_E11_109R4_044.fsa	426.8	193	2134
B, 448	GM944_E11_109R4_044.fsa	427.847	156	1314
B, 449	GM944_E11_109R4_044.fsa	428.982	232	1841
B, 450	GM944_E11_109R4_044.fsa	430.03	183	1632
B, 451	GM944_E11_109R4_044.fsa	431.078	167	1242
B, 452	GM944_E11_109R4_044.fsa	432.214	60	253
B, 453	GM944_E11_109R4_044.fsa	433.175	34	139
B, 454	GM944_E11_109R4_044.fsa	434.224	62	264
B, 455	GM944_E11_109R4_044.fsa	435.186	34	136
B, 456	GM944_E11_109R4_044.fsa	436.236	105	659
B, 457	GM944_E11_109R4_044.fsa	437.286	199	1464
B, 458	GM944_E11_109R4_044.fsa	438.249	10	21
B, 459	GM944_E11_109R4_044.fsa	439.124	31	123
B, 460	GM944_E11_109R4_044.fsa	440.178	50	253
B, 461	GM944_E11_109R4_044.fsa	441.16	24	87
B, 462	GM944_E11_109R4_044.fsa	443.035	435	3661
B, 463	GM944_E11_109R4_044.fsa	444.108	389	3089
B, 464	GM944_E11_109R4_044.fsa	445.986	12	57
B, 465	GM944_E11_109R4_044.fsa	446.881	19	60
B, 466	GM944_E11_109R4_044.fsa	448.045	79	544
B, 467	GM944_E11_109R4_044.fsa	449.121	167	1543
B, 468	GM944_E11_109R4_044.fsa	450.107	48	278
B, 469	GM944_E11_109R4_044.fsa	451.184	19	56
B, 470	GM944_E11_109R4_044.fsa	451.992	20	101
B, 471	GM944_E11_109R4_044.fsa	453.069	17	40
B, 472	GM944_E11_109R4_044.fsa	453.968	44	237
B, 473	GM944_E11_109R4_044.fsa	455.137	177	1548
B, 474	GM944_E11_109R4_044.fsa	456.036	153	1209
B, 475	GM944_E11_109R4_044.fsa	457.116	58	293
B, 476	GM944_E11_109R4_044.fsa	458.197	27	102
B, 477	GM944_E11_109R4_044.fsa	459.279	71	371
B, 478	GM944_E11_109R4_044.fsa	460.089	72	401
B, 479	GM944_E11_109R4_044.fsa	461.421	14	52
B, 480	GM944_E11_109R4_044.fsa	462.399	244	1621
B, 481	GM944_E11_109R4_044.fsa	464	89	806
B, 482	GM944_E11_109R4_044.fsa	465.157	103	678
B, 483	GM944_E11_109R4_044.fsa	466.226	48	362
B, 484	GM944_E11_109R4_044.fsa	468.008	123	711
B, 485	GM944_E11_109R4_044.fsa	468.99	21	79
B, 486	GM944_E11_109R4_044.fsa	469.882	131	1029
B, 487	GM944_E11_109R4_044.fsa	470.954	270	2380
B, 488	GM944_E11_109R4_044.fsa	471.847	225	1867
B, 489	GM944_E11_109R4_044.fsa	473.725	29	112
B, 490	GM944_E11_109R4_044.fsa	474.889	32	144
B, 491	GM944_E11_109R4_044.fsa	475.964	22	98
B, 492	GM944_E11_109R4_044.fsa	479.641	3943	31363
B, 493	GM944_E11_109R4_044.fsa	480.636	13796	137780
B, 494	GM944_E11_109R4_044.fsa	481.728	11043	101238
B, 495	GM944_E11_109R4_044.fsa	487.751	9	32
B, 496	GM944_E11_109R4_044.fsa	488.484	11	44
B, 497	GM944_E11_109R4_044.fsa	492.247	82	1919
B, 498	GM944_E11_109R4_044.fsa	494.917	10	37
B, 499	GM944_E11_109R4_044.fsa	496.024	10	31
B, 500	GM944_E11_109R4_044.fsa	497.039	13	43
B, 501	GM944_E11_109R4_044.fsa	498.611	15	75
B, 502	GM944_E11_109R4_044.fsa	499.815	17	96
B, 503	GM944_E11_109R4_044.fsa	500.825	11	67
B, 504	GM944_E11_109R4_044.fsa	501.652	17	75
B, 505	GM944_E11_109R4_044.fsa	502.572	14	61
B, 506	GM944_E11_109R4_044.fsa	505.062	11	69
B, 507	GM944_E11_109R4_044.fsa	507.562	13	62
B, 508	GM944_E11_109R4_044.fsa	508.584	12	89
B, 509	GM944_E11_109R4_044.fsa	510.073	10	55
B, 510	GM944_E11_109R4_044.fsa	510.819	15	73
B, 511	GM944_E11_109R4_044.fsa	511.846	12	51
B, 512	GM944_E11_109R4_044.fsa	512.688	13	84
B, 513	GM944_E11_109R4_044.fsa	513.719	13	65
B, 514	GM944_E11_109R4_044.fsa	514.951	11	55
B, 515	GM944_E11_109R4_044.fsa	516.093	10	56
B, 516	GM944_E11_109R4_044.fsa	517.14	13	60
B, 517	GM944_E11_109R4_044.fsa	518.474	9	34
B, 518	GM944_E11_109R4_044.fsa	520.56	14	139
B, 519	GM944_E11_109R4_044.fsa	521.214	13	54
B, 520	GM944_E11_109R4_044.fsa	522.148	13	61
B, 521	GM944_E11_109R4_044.fsa	524.296	13	86
B, 522	GM944_E11_109R4_044.fsa	525.043	10	44
B, 523	GM944_E11_109R4_044.fsa	526.724	13	85
B, 524	GM944_E11_109R4_044.fsa	527.939	13	80
B, 525	GM944_E11_109R4_044.fsa	529.808	17	106
B, 526	GM944_E11_109R4_044.fsa	530.649	14	116
B, 527	GM944_E11_109R4_044.fsa	532.238	14	119
B, 528	GM944_E11_109R4_044.fsa	534.388	10	45
B, 529	GM944_E11_109R4_044.fsa	535.51	4	26
B, 530	GM944_E11_109R4_044.fsa	536.258	5	16
B, 531	GM944_E11_109R4_044.fsa	536.632	8	24
B, 532	GM944_E11_109R4_044.fsa	537.567	12	57
B, 533	GM944_E11_109R4_044.fsa	539.251	28	397
B, 534	GM944_E11_109R4_044.fsa	543.43	104	1579
B, 535	GM944_E11_109R4_044.fsa	544.29	98	1155
B, 536	GM944_E11_109R4_044.fsa	546.976	6	23
B, 537	GM944_E11_109R4_044.fsa	548.034	4	13
B, 538	GM944_E11_109R4_044.fsa	548.902	16	53
B, 539	GM944_E11_109R4_044.fsa	549.77	14	46
B, 540	GM944_E11_109R4_044.fsa	550.834	10	91
B, 541	GM944_E11_109R4_044.fsa	552.578	11	39
B, 542	GM944_E11_109R4_044.fsa	554.036	18	116
B, 543	GM944_E11_109R4_044.fsa	554.717	16	79
B, 544	GM944_E11_109R4_044.fsa	555.789	21	70
B, 545	GM944_E11_109R4_044.fsa	556.766	17	66
B, 546	GM944_E11_109R4_044.fsa	557.451	11	30
B, 547	GM944_E11_109R4_044.fsa	558.332	14	70
B, 548	GM944_E11_109R4_044.fsa	560.197	17	105
B, 549	GM944_E11_109R4_044.fsa	561.382	11	73
B, 550	GM944_E11_109R4_044.fsa	562.273	14	72
B, 551	GM944_E11_109R4_044.fsa	563.461	14	78
B, 552	GM944_E11_109R4_044.fsa	564.751	9	44
B, 553	GM944_E11_109R4_044.fsa	565.347	12	31
B, 554	GM944_E11_109R4_044.fsa	566.241	10	60
B, 555	GM944_E11_109R4_044.fsa	567.935	13	88
B, 556	GM944_E11_109R4_044.fsa	569.832	17	149
B, 557	GM944_E11_109R4_044.fsa	572.035	12	97
B, 558	GM944_E11_109R4_044.fsa	572.537	11	42
B, 559	GM944_E11_109R4_044.fsa	573.742	8	37
B, 560	GM944_E11_109R4_044.fsa	574.647	6	20
B, 561	GM944_E11_109R4_044.fsa	575.452	11	32
B, 562	GM944_E11_109R4_044.fsa	576.259	9	23
B, 563	GM944_E11_109R4_044.fsa	576.864	9	20
B, 564	GM944_E11_109R4_044.fsa	577.874	10	37
B, 565	GM944_E11_109R4_044.fsa	579.291	15	58
B, 566	GM944_E11_109R4_044.fsa	581.516	14	91
B, 567	GM944_E11_109R4_044.fsa	583.441	8	38
B, 568	GM944_E11_109R4_044.fsa	590.562	16	147
B, 569	GM944_E11_109R4_044.fsa	591.89	20	106
B, 570	GM944_E11_109R4_044.fsa	592.709	9	46
B, 571	GM944_E11_109R4_044.fsa	594.142	16	44
B, 572	GM944_E11_109R4_044.fsa	595.475	15	73
B, 573	GM944_E11_109R4_044.fsa	596.296	6	22
B, 574	GM944_E11_109R4_044.fsa	598.146	22	67
B, 575	GM944_E11_109R4_044.fsa	599.794	19	90
B, 576	GM944_E11_109R4_044.fsa	603.878	14	47
B, 577	GM944_E11_109R4_044.fsa	606.225	14	63
B, 578	GM944_E11_109R4_044.fsa	608.469	9	52
B, 579	GM944_E11_109R4_044.fsa	609.184	10	35
B, 580	GM944_E11_109R4_044.fsa	610.918	8	31
B, 581	GM944_E11_109R4_044.fsa	611.939	17	67
B, 582	GM944_E11_109R4_044.fsa	613.163	9	56
B, 583	GM944_E11_109R4_044.fsa	613.878	8	45
B, 584	GM944_E11_109R4_044.fsa	614.694	12	97
B, 585	GM944_E11_109R4_044.fsa	616.225	12	54
B, 586	GM944_E11_109R4_044.fsa	618.571	18	60
B, 587	GM944_E11_109R4_044.fsa	621.633	16	95
B, 588	GM944_E11_109R4_044.fsa	623.367	18	49
B, 589	GM944_E11_109R4_044.fsa	623.98	11	85
B, 590	GM944_E11_109R4_044.fsa	625.714	9	32
B, 591	GM944_E11_109R4_044.fsa	626.633	9	52
B, 592	GM944_E11_109R4_044.fsa	627.959	10	30
B, 593	GM944_E11_109R4_044.fsa	629.592	21	95
B, 594	GM944_E11_109R4_044.fsa	630.918	14	46
B, 595	GM944_E11_109R4_044.fsa	631.429	13	42
B, 596	GM944_E11_109R4_044.fsa	632.449	15	76
B, 597	GM944_E11_109R4_044.fsa	633.265	6	19
B, 598	GM944_E11_109R4_044.fsa	633.673	10	17
B, 599	GM944_E11_109R4_044.fsa	636.225	13	65
B, 600	GM944_E11_109R4_044.fsa	637.653	13	62
B, 601	GM944_E11_109R4_044.fsa	638.163	13	54
B, 602	GM944_E11_109R4_044.fsa	639.082	12	75
B, 603	GM944_E11_109R4_044.fsa	639.694	14	85
B, 604	GM944_E11_109R4_044.fsa	641.122	11	32
B, 605	GM944_E11_109R4_044.fsa	642.041	8	53
B, 606	GM944_E11_109R4_044.fsa	643.469	12	63
B, 607	GM944_E11_109R4_044.fsa	644.388	12	45
G, 1	GM944_E11_109R4_044.fsa	53.3645	93	395
G, 2	GM944_E11_109R4_044.fsa	59.0185	93	439
G, 3	GM944_E11_109R4_044.fsa	60.5131	102	489
G, 4	GM944_E11_109R4_044.fsa	73.4179	98	563
G, 5	GM944_E11_109R4_044.fsa	76.969	65	397
G, 6	GM944_E11_109R4_044.fsa	93.3571	54	256
G, 7	GM944_E11_109R4_044.fsa	99.5273	55	332
G, 8	GM944_E11_109R4_044.fsa	102.608	60	265
G, 9	GM944_E11_109R4_044.fsa	105.963	81	379
G, 10	GM944_E11_109R4_044.fsa	122.428	74	346
G, 11	GM944_E11_109R4_044.fsa	125.757	71	305
G, 12	GM944_E11_109R4_044.fsa	126.747	56	252
G, 13	GM944_E11_109R4_044.fsa	131.791	59	346
G, 14	GM944_E11_109R4_044.fsa	132.873	57	278
G, 15	GM944_E11_109R4_044.fsa	133.504	50	158
G, 16	GM944_E11_109R4_044.fsa	135.217	91	493
G, 17	GM944_E11_109R4_044.fsa	139.639	87	382
G, 18	GM944_E11_109R4_044.fsa	144.055	83	424
G, 19	GM944_E11_109R4_044.fsa	148.111	71	414
G, 20	GM944_E11_109R4_044.fsa	161.179	54	364
G, 21	GM944_E11_109R4_044.fsa	163.352	56	345
G, 22	GM944_E11_109R4_044.fsa	165.523	80	553
G, 23	GM944_E11_109R4_044.fsa	182.341	89	395
G, 24	GM944_E11_109R4_044.fsa	186.478	71	324
G, 25	GM944_E11_109R4_044.fsa	188.453	50	310
G, 26	GM944_E11_109R4_044.fsa	191.592	103	528
G, 27	GM944_E11_109R4_044.fsa	198.75	116	482
G, 28	GM944_E11_109R4_044.fsa	202.833	71	318
G, 29	GM944_E11_109R4_044.fsa	203.895	51	219
G, 30	GM944_E11_109R4_044.fsa	221.05	75	425
G, 31	GM944_E11_109R4_044.fsa	222.8	50	227
G, 32	GM944_E11_109R4_044.fsa	252.687	52	204
G, 33	GM944_E11_109R4_044.fsa	285.592	54	344
G, 34	GM944_E11_109R4_044.fsa	287.139	51	291
G, 35	GM944_E11_109R4_044.fsa	429.593	51	400
G, 36	GM944_E11_109R4_044.fsa	431.166	52	171
G, 37	GM944_E11_109R4_044.fsa	479.82	119	656
G, 38	GM944_E11_109R4_044.fsa	480.727	505	3619
G, 39	GM944_E11_109R4_044.fsa	482.001	474	3931
Y, 1	GM944_E11_109R4_044.fsa		60	241
Y, 2	GM944_E11_109R4_044.fsa		54	345
Y, 3	GM944_E11_109R4_044.fsa		52	212
Y, 4	GM944_E11_109R4_044.fsa		51	212
Y, 5	GM944_E11_109R4_044.fsa		77	415
Y, 6	GM944_E11_109R4_044.fsa		56	375
Y, 7	GM944_E11_109R4_044.fsa		58	298
Y, 8	GM944_E11_109R4_044.fsa		56	396
Y, 9	GM944_E11_109R4_044.fsa		53	212
Y, 10	GM944_E11_109R4_044.fsa		51	273
Y, 11	GM944_E11_109R4_044.fsa		59	410
Y, 12	GM944_E11_109R4_044.fsa		52	286
Y, 13	GM944_E11_109R4_044.fsa	22.0207	71	356
Y, 14	GM944_E11_109R4_044.fsa	27.8058	55	311
Y, 15	GM944_E11_109R4_044.fsa	47.2033	54	259
Y, 16	GM944_E11_109R4_044.fsa	53.8806	50	260
Y, 17	GM944_E11_109R4_044.fsa	60.2053	59	427
Y, 18	GM944_E11_109R4_044.fsa	63.2722	54	361
Y, 19	GM944_E11_109R4_044.fsa	83.6739	50	231
Y, 20	GM944_E11_109R4_044.fsa	101.451	50	227
Y, 21	GM944_E11_109R4_044.fsa	104.433	64	458
Y, 22	GM944_E11_109R4_044.fsa	105.581	62	267
Y, 23	GM944_E11_109R4_044.fsa	118.192	59	379
Y, 24	GM944_E11_109R4_044.fsa	123.327	51	281
Y, 25	GM944_E11_109R4_044.fsa	136.119	50	270
Y, 26	GM944_E11_109R4_044.fsa	137.202	51	768
Y, 27	GM944_E11_109R4_044.fsa	139.278	83	347
Y, 28	GM944_E11_109R4_044.fsa	140.737	54	357
Y, 29	GM944_E11_109R4_044.fsa	145.254	63	205
Y, 30	GM944_E11_109R4_044.fsa	149.309	66	202
Y, 31	GM944_E11_109R4_044.fsa	152.166	50	255
Y, 32	GM944_E11_109R4_044.fsa	154.562	57	454
Y, 33	GM944_E11_109R4_044.fsa	159.078	55	226
Y, 34	GM944_E11_109R4_044.fsa	160.181	50	254
Y, 35	GM944_E11_109R4_044.fsa	161.904	67	265
Y, 36	GM944_E11_109R4_044.fsa	164.076	66	269
Y, 37	GM944_E11_109R4_044.fsa	166.065	51	299
Y, 38	GM944_E11_109R4_044.fsa	169.223	60	218
Y, 39	GM944_E11_109R4_044.fsa	170.665	56	243
Y, 40	GM944_E11_109R4_044.fsa	178.657	56	295
Y, 41	GM944_E11_109R4_044.fsa	179.374	55	250
Y, 42	GM944_E11_109R4_044.fsa	183.511	59	351
Y, 43	GM944_E11_109R4_044.fsa	186.657	63	389
Y, 44	GM944_E11_109R4_044.fsa	205.312	54	216
Y, 45	GM944_E11_109R4_044.fsa	213.734	76	338
Y, 46	GM944_E11_109R4_044.fsa	225.074	57	215
Y, 47	GM944_E11_109R4_044.fsa	230.23	59	330
Y, 48	GM944_E11_109R4_044.fsa	255.018	52	194
Y, 49	GM944_E11_109R4_044.fsa	263.131	64	273
Y, 50	GM944_E11_109R4_044.fsa	268.958	56	210
Y, 51	GM944_E11_109R4_044.fsa	280.258	56	213
Y, 52	GM944_E11_109R4_044.fsa	284.99	55	253
Y, 53	GM944_E11_109R4_044.fsa	288.255	65	228
Y, 54	GM944_E11_109R4_044.fsa	294.861	57	209
Y, 55	GM944_E11_109R4_044.fsa	296.832	50	270
Y, 56	GM944_E11_109R4_044.fsa	301.951	50	193
Y, 57	GM944_E11_109R4_044.fsa	308.023	59	250
Y, 58	GM944_E11_109R4_044.fsa	317.938	63	351
Y, 59	GM944_E11_109R4_044.fsa	323.227	54	390
Y, 60	GM944_E11_109R4_044.fsa	334.451	53	211
Y, 61	GM944_E11_109R4_044.fsa	336.419	60	294
Y, 62	GM944_E11_109R4_044.fsa	343.896	61	226
Y, 63	GM944_E11_109R4_044.fsa	348.225	55	265
Y, 64	GM944_E11_109R4_044.fsa	350.563	65	247
Y, 65	GM944_E11_109R4_044.fsa	354.459	58	234
Y, 66	GM944_E11_109R4_044.fsa	361.292	50	204
Y, 67	GM944_E11_109R4_044.fsa	364.221	62	359
Y, 68	GM944_E11_109R4_044.fsa	370.339	56	228
Y, 69	GM944_E11_109R4_044.fsa	393.303	52	339
Y, 70	GM944_E11_109R4_044.fsa	406.288	55	236
Y, 71	GM944_E11_109R4_044.fsa	418.145	51	229
Y, 72	GM944_E11_109R4_044.fsa	419.293	66	254
Y, 73	GM944_E11_109R4_044.fsa	423.922	65	274
Y, 74	GM944_E11_109R4_044.fsa	428.022	55	246
Y, 75	GM944_E11_109R4_044.fsa	431.078	65	392
Y, 76	GM944_E11_109R4_044.fsa	450.376	63	125
Y, 77	GM944_E11_109R4_044.fsa	464.89	52	286
Y, 78	GM944_E11_109R4_044.fsa	466.404	57	529
Y, 79	GM944_E11_109R4_044.fsa	472.026	50	199
Y, 80	GM944_E11_109R4_044.fsa	478.384	54	231
Y, 81	GM944_E11_109R4_044.fsa	481.455	128	488
Y, 82	GM944_E11_109R4_044.fsa	484.461	62	378
Y, 83	GM944_E11_109R4_044.fsa	485.831	51	408
Y, 84	GM944_E11_109R4_044.fsa	498.056	63	257
Y, 85	GM944_E11_109R4_044.fsa	506.542	51	165
Y, 86	GM944_E11_109R4_044.fsa	511.566	50	103
Y, 87	GM944_E11_109R4_044.fsa	526.911	52	312
Y, 88	GM944_E11_109R4_044.fsa	528.126	52	221
Y, 89	GM944_E11_109R4_044.fsa	529.901	64	263
Y, 90	GM944_E11_109R4_044.fsa	533.64	53	322
Y, 91	GM944_E11_109R4_044.fsa	537.661	55	313
Y, 92	GM944_E11_109R4_044.fsa	538.784	52	135
Y, 93	GM944_E11_109R4_044.fsa	541.141	61	296
Y, 94	GM944_E11_109R4_044.fsa	581.516	65	313
Y, 95	GM944_E11_109R4_044.fsa	586.08	55	150
Y, 96	GM944_E11_109R4_044.fsa	598.249	66	406
Y, 97	GM944_E11_109R4_044.fsa	609.898	50	165
Y, 98	GM944_E11_109R4_044.fsa	613.469	53	500
Y, 99	GM944_E11_109R4_044.fsa	614.592	53	357
Y, 100	GM944_E11_109R4_044.fsa	616.327	54	253
Y, 101	GM944_E11_109R4_044.fsa	618.775	56	247
Y, 102	GM944_E11_109R4_044.fsa	628.367	57	264
Y, 103	GM944_E11_109R4_044.fsa	637.653	58	229
Y, 104	GM944_E11_109R4_044.fsa	638.98	51	219
R, 1	GM944_E11_109R4_044.fsa		67	329
R, 2	GM944_E11_109R4_044.fsa		51	353
R, 3	GM944_E11_109R4_044.fsa		74	845
R, 4	GM944_E11_109R4_044.fsa		51	290
R, 5	GM944_E11_109R4_044.fsa		56	357
R, 6	GM944_E11_109R4_044.fsa		50	401
R, 7	GM944_E11_109R4_044.fsa		64	204
R, 8	GM944_E11_109R4_044.fsa		75	212
R, 9	GM944_E11_109R4_044.fsa	23.5428	55	399
R, 10	GM944_E11_109R4_044.fsa	24.8895	60	363
R, 11	GM944_E11_109R4_044.fsa	59.2155	51	378
R, 12	GM944_E11_109R4_044.fsa	65.4043	51	141
R, 13	GM944_E11_109R4_044.fsa	93.1665	50	312
R, 14	GM944_E11_109R4_044.fsa	101.837	53	236
R, 15	GM944_E11_109R4_044.fsa	111.653	52	472
R, 16	GM944_E11_109R4_044.fsa	115.098	52	335
R, 17	GM944_E11_109R4_044.fsa	117.376	54	332
R, 18	GM944_E11_109R4_044.fsa	147.465	55	162
R, 19	GM944_E11_109R4_044.fsa	149.585	56	282
R, 20	GM944_E11_109R4_044.fsa	152.811	62	308
R, 21	GM944_E11_109R4_044.fsa	153.733	55	318
R, 22	GM944_E11_109R4_044.fsa	157.143	55	202
R, 23	GM944_E11_109R4_044.fsa	161.179	50	237
R, 24	GM944_E11_109R4_044.fsa	162.085	60	428
R, 25	GM944_E11_109R4_044.fsa	163.443	68	433
R, 26	GM944_E11_109R4_044.fsa	173.364	50	364
R, 27	GM944_E11_109R4_044.fsa	178.03	50	339
R, 28	GM944_E11_109R4_044.fsa	187.556	50	253
R, 29	GM944_E11_109R4_044.fsa	205.49	62	220
R, 30	GM944_E11_109R4_044.fsa	225.249	57	166
R, 31	GM944_E11_109R4_044.fsa	231.278	62	360
R, 32	GM944_E11_109R4_044.fsa	232.761	64	302
R, 33	GM944_E11_109R4_044.fsa	252.687	56	184
R, 34	GM944_E11_109R4_044.fsa	260.609	54	265
R, 35	GM944_E11_109R4_044.fsa	261.305	53	200
R, 36	GM944_E11_109R4_044.fsa	295.29	55	326
R, 37	GM944_E11_109R4_044.fsa	299.144	62	410
R, 38	GM944_E11_109R4_044.fsa	300.593	62	234
R, 39	GM944_E11_109R4_044.fsa	302.546	63	214
R, 40	GM944_E11_109R4_044.fsa	306.304	63	252
R, 41	GM944_E11_109R4_044.fsa	318.924	50	591
R, 42	GM944_E11_109R4_044.fsa	336.248	51	154
R, 43	GM944_E11_109R4_044.fsa	337.273	50	138
R, 44	GM944_E11_109R4_044.fsa	349.178	56	247
R, 45	GM944_E11_109R4_044.fsa	389.911	53	258
R, 46	GM944_E11_109R4_044.fsa	394.173	66	301
R, 47	GM944_E11_109R4_044.fsa	411.395	52	174
R, 48	GM944_E11_109R4_044.fsa	416.997	50	220
R, 49	GM944_E11_109R4_044.fsa	428.633	51	253
R, 50	GM944_E11_109R4_044.fsa	442.946	54	275
R, 51	GM944_E11_109R4_044.fsa	476.681	58	302
R, 52	GM944_E11_109R4_044.fsa	480.727	87	321
R, 53	GM944_E11_109R4_044.fsa	481.728	66	263
R, 54	GM944_E11_109R4_044.fsa	484.918	111	946
R, 55	GM944_E11_109R4_044.fsa	486.014	120	1831
R, 56	GM944_E11_109R4_044.fsa	490.501	56	143
R, 57	GM944_E11_109R4_044.fsa	514.951	51	149
R, 58	GM944_E11_109R4_044.fsa	515.807	58	227
R, 59	GM944_E11_109R4_044.fsa	523.735	50	264
R, 60	GM944_E11_109R4_044.fsa	524.763	53	350
R, 61	GM944_E11_109R4_044.fsa	531.49	52	312
R, 62	GM944_E11_109R4_044.fsa	546.976	58	496
R, 63	GM944_E11_109R4_044.fsa	554.425	54	304
R, 64	GM944_E11_109R4_044.fsa	575.049	63	379
R, 65	GM944_E11_109R4_044.fsa	579.797	54	171
R, 66	GM944_E11_109R4_044.fsa	596.399	53	453
R, 67	GM944_E11_109R4_044.fsa	610.306	56	269
R, 68	GM944_E11_109R4_044.fsa	616.735	56	227
R, 69	GM944_E11_109R4_044.fsa	620.408	50	235
R, 70	GM944_E11_109R4_044.fsa	623.775	57	159
R, 71	GM944_E11_109R4_044.fsa	633.163	53	445
R, 72	GM944_E11_109R4_044.fsa	641.327	52	188
R, 73	GM944_E11_109R4_044.fsa	642.347	50	261
O, 1	GM944_E11_109R4_044.fsa	20	1236	12754
O, 2	GM944_E11_109R4_044.fsa	40	1133	8200
O, 3	GM944_E11_109R4_044.fsa	60	2122	11986
O, 4	GM944_E11_109R4_044.fsa	61.5373	78	636
O, 5	GM944_E11_109R4_044.fsa	80	1401	7818
O, 6	GM944_E11_109R4_044.fsa	100	2169	11545
O, 7	GM944_E11_109R4_044.fsa	100.871	53	280
O, 8	GM944_E11_109R4_044.fsa	114	2579	13167
O, 9	GM944_E11_109R4_044.fsa	120	1991	10588
O, 10	GM944_E11_109R4_044.fsa	140	1718	8629
O, 11	GM944_E11_109R4_044.fsa	160	1918	9972
O, 12	GM944_E11_109R4_044.fsa	180	2469	12594
O, 13	GM944_E11_109R4_044.fsa	200	2016	10346
O, 14	GM944_E11_109R4_044.fsa	214	2004	10844
O, 15	GM944_E11_109R4_044.fsa	220	1646	9054
O, 16	GM944_E11_109R4_044.fsa	240	2364	13513
O, 17	GM944_E11_109R4_044.fsa	250	1131	6594
O, 18	GM944_E11_109R4_044.fsa	260	1786	10643
O, 19	GM944_E11_109R4_044.fsa	280	1949	12226
O, 20	GM944_E11_109R4_044.fsa	300	2026	12910
O, 21	GM944_E11_109R4_044.fsa	314	1313	8612
O, 22	GM944_E11_109R4_044.fsa	320	1398	9744
O, 23	GM944_E11_109R4_044.fsa	340	1800	12912
O, 24	GM944_E11_109R4_044.fsa	360	1481	10865
O, 25	GM944_E11_109R4_044.fsa	380	1099	8228
O, 26	GM944_E11_109R4_044.fsa	400	1560	11997
O, 27	GM944_E11_109R4_044.fsa	414	1441	11682
O, 28	GM944_E11_109R4_044.fsa	420	1380	10883
O, 29	GM944_E11_109R4_044.fsa	440	1577	13162
O, 30	GM944_E11_109R4_044.fsa	460	1718	14871
O, 31	GM944_E11_109R4_044.fsa	480	1739	15398
O, 32	GM944_E11_109R4_044.fsa	500	702	6430
O, 33	GM944_E11_109R4_044.fsa	514	796	7398
O, 34	GM944_E11_109R4_044.fsa	520	1702	16289
O, 35	GM944_E11_109R4_044.fsa	540	1422	13262
O, 36	GM944_E11_109R4_044.fsa	560	876	8640
O, 37	GM944_E11_109R4_044.fsa	580	1346	13863
O, 38	GM944_E11_109R4_044.fsa	600	860	8913

## Sheet: 109R5
Dye/Sample Peak	Sample File Name	Size	Height	Area in Point
B, 1	GM944_E12_109R5_044.fsa		12	66
B, 2	GM944_E12_109R5_044.fsa		19	89
B, 3	GM944_E12_109R5_044.fsa		11	59
B, 4	GM944_E12_109R5_044.fsa		18	97
B, 5	GM944_E12_109R5_044.fsa		13	39
B, 6	GM944_E12_109R5_044.fsa		8	30
B, 7	GM944_E12_109R5_044.fsa		12	60
B, 8	GM944_E12_109R5_044.fsa		9	37
B, 9	GM944_E12_109R5_044.fsa		8	51
B, 10	GM944_E12_109R5_044.fsa		15	56
B, 11	GM944_E12_109R5_044.fsa		9	31
B, 12	GM944_E12_109R5_044.fsa		10	89
B, 13	GM944_E12_109R5_044.fsa		10	52
B, 14	GM944_E12_109R5_044.fsa		19	99
B, 15	GM944_E12_109R5_044.fsa		11	61
B, 16	GM944_E12_109R5_044.fsa		14	65
B, 17	GM944_E12_109R5_044.fsa		10	75
B, 18	GM944_E12_109R5_044.fsa		23	191
B, 19	GM944_E12_109R5_044.fsa		28	235
B, 20	GM944_E12_109R5_044.fsa		12	82
B, 21	GM944_E12_109R5_044.fsa		13	95
B, 22	GM944_E12_109R5_044.fsa		10	69
B, 23	GM944_E12_109R5_044.fsa		10	71
B, 24	GM944_E12_109R5_044.fsa		16	52
B, 25	GM944_E12_109R5_044.fsa		14	62
B, 26	GM944_E12_109R5_044.fsa		14	96
B, 27	GM944_E12_109R5_044.fsa		9	44
B, 28	GM944_E12_109R5_044.fsa		11	53
B, 29	GM944_E12_109R5_044.fsa		10	57
B, 30	GM944_E12_109R5_044.fsa		9	62
B, 31	GM944_E12_109R5_044.fsa		11	45
B, 32	GM944_E12_109R5_044.fsa		11	22
B, 33	GM944_E12_109R5_044.fsa		8	34
B, 34	GM944_E12_109R5_044.fsa		8	36
B, 35	GM944_E12_109R5_044.fsa		9	50
B, 36	GM944_E12_109R5_044.fsa		8	17
B, 37	GM944_E12_109R5_044.fsa		7	21
B, 38	GM944_E12_109R5_044.fsa		9	63
B, 39	GM944_E12_109R5_044.fsa		9	26
B, 40	GM944_E12_109R5_044.fsa		12	100
B, 41	GM944_E12_109R5_044.fsa		11	60
B, 42	GM944_E12_109R5_044.fsa		16	97
B, 43	GM944_E12_109R5_044.fsa		12	54
B, 44	GM944_E12_109R5_044.fsa		17	145
B, 45	GM944_E12_109R5_044.fsa		17	65
B, 46	GM944_E12_109R5_044.fsa		9	29
B, 47	GM944_E12_109R5_044.fsa		8	45
B, 48	GM944_E12_109R5_044.fsa		7	35
B, 49	GM944_E12_109R5_044.fsa		18	31
B, 50	GM944_E12_109R5_044.fsa		11	47
B, 51	GM944_E12_109R5_044.fsa		20	106
B, 52	GM944_E12_109R5_044.fsa		19	53
B, 53	GM944_E12_109R5_044.fsa		5	25
B, 54	GM944_E12_109R5_044.fsa		12	53
B, 55	GM944_E12_109R5_044.fsa		22	243
B, 56	GM944_E12_109R5_044.fsa		12	60
B, 57	GM944_E12_109R5_044.fsa		13	64
B, 58	GM944_E12_109R5_044.fsa		5	27
B, 59	GM944_E12_109R5_044.fsa		11	65
B, 60	GM944_E12_109R5_044.fsa		17	110
B, 61	GM944_E12_109R5_044.fsa		9	46
B, 62	GM944_E12_109R5_044.fsa		7	24
B, 63	GM944_E12_109R5_044.fsa		12	63
B, 64	GM944_E12_109R5_044.fsa		11	52
B, 65	GM944_E12_109R5_044.fsa		13	50
B, 66	GM944_E12_109R5_044.fsa		14	40
B, 67	GM944_E12_109R5_044.fsa		13	40
B, 68	GM944_E12_109R5_044.fsa		7	45
B, 69	GM944_E12_109R5_044.fsa		8	40
B, 70	GM944_E12_109R5_044.fsa		218	1458
B, 71	GM944_E12_109R5_044.fsa		158	1403
B, 72	GM944_E12_109R5_044.fsa		196	1206
B, 73	GM944_E12_109R5_044.fsa		101	605
B, 74	GM944_E12_109R5_044.fsa		13	36
B, 75	GM944_E12_109R5_044.fsa	0.8333	69	491
B, 76	GM944_E12_109R5_044.fsa	3.0556	86	548
B, 77	GM944_E12_109R5_044.fsa	4.7222	20	110
B, 78	GM944_E12_109R5_044.fsa	6.25	21	76
B, 79	GM944_E12_109R5_044.fsa	7.7778	16	53
B, 80	GM944_E12_109R5_044.fsa	9.8611	14	75
B, 81	GM944_E12_109R5_044.fsa	11.5278	24	152
B, 82	GM944_E12_109R5_044.fsa	12.9167	69	444
B, 83	GM944_E12_109R5_044.fsa	14.5833	33	173
B, 84	GM944_E12_109R5_044.fsa	16.8056	24	82
B, 85	GM944_E12_109R5_044.fsa	18.6111	65	242
B, 86	GM944_E12_109R5_044.fsa	20.1575	519	3014
B, 87	GM944_E12_109R5_044.fsa	22.0249	283	1766
B, 88	GM944_E12_109R5_044.fsa	23.2468	308	2120
B, 89	GM944_E12_109R5_044.fsa	26.9521	155	731
B, 90	GM944_E12_109R5_044.fsa	28.5302	144	662
B, 91	GM944_E12_109R5_044.fsa	30.2168	66	308
B, 92	GM944_E12_109R5_044.fsa	31.5953	279	1428
B, 93	GM944_E12_109R5_044.fsa	32.8155	150	775
B, 94	GM944_E12_109R5_044.fsa	34.9384	39	223
B, 95	GM944_E12_109R5_044.fsa	35.9783	123	846
B, 96	GM944_E12_109R5_044.fsa	37.1313	95	507
B, 97	GM944_E12_109R5_044.fsa	38.8906	79	434
B, 98	GM944_E12_109R5_044.fsa	40.6929	167	1008
B, 99	GM944_E12_109R5_044.fsa	42.4066	18	65
B, 100	GM944_E12_109R5_044.fsa	43.8709	158	977
B, 101	GM944_E12_109R5_044.fsa	45.2057	544	4086
B, 102	GM944_E12_109R5_044.fsa	47.5039	356	2852
B, 103	GM944_E12_109R5_044.fsa	49.4371	29	84
B, 104	GM944_E12_109R5_044.fsa	51.3375	442	2300
B, 105	GM944_E12_109R5_044.fsa	53.3093	1501	10551
B, 106	GM944_E12_109R5_044.fsa	55.7517	500	2308
B, 107	GM944_E12_109R5_044.fsa	57.053	771	4052
B, 108	GM944_E12_109R5_044.fsa	57.8464	336	1543
B, 109	GM944_E12_109R5_044.fsa	59.0262	1368	6797
B, 110	GM944_E12_109R5_044.fsa	60.6096	1802	8800
B, 111	GM944_E12_109R5_044.fsa	61.9269	130	570
B, 112	GM944_E12_109R5_044.fsa	63.1389	30	82
B, 113	GM944_E12_109R5_044.fsa	64.6485	58	267
B, 114	GM944_E12_109R5_044.fsa	65.7517	144	692
B, 115	GM944_E12_109R5_044.fsa	66.9515	24	89
B, 116	GM944_E12_109R5_044.fsa	68.1476	170	805
B, 117	GM944_E12_109R5_044.fsa	69.3398	320	1594
B, 118	GM944_E12_109R5_044.fsa	70.4295	380	1809
B, 119	GM944_E12_109R5_044.fsa	71.8117	240	1105
B, 120	GM944_E12_109R5_044.fsa	73.3852	2155	12445
B, 121	GM944_E12_109R5_044.fsa	74.5611	110	408
B, 122	GM944_E12_109R5_044.fsa	75.6357	288	1201
B, 123	GM944_E12_109R5_044.fsa	76.8045	871	4061
B, 124	GM944_E12_109R5_044.fsa	78.1635	266	1169
B, 125	GM944_E12_109R5_044.fsa	79.3244	52	208
B, 126	GM944_E12_109R5_044.fsa	80.3854	192	868
B, 127	GM944_E12_109R5_044.fsa	81.5405	559	3124
B, 128	GM944_E12_109R5_044.fsa	82.3097	244	1056
B, 129	GM944_E12_109R5_044.fsa	83.6542	146	667
B, 130	GM944_E12_109R5_044.fsa	84.8049	87	355
B, 131	GM944_E12_109R5_044.fsa	85.954	167	757
B, 132	GM944_E12_109R5_044.fsa	86.9104	799	3849
B, 133	GM944_E12_109R5_044.fsa	87.9613	150	655
B, 134	GM944_E12_109R5_044.fsa	89.2014	520	2466
B, 135	GM944_E12_109R5_044.fsa	90.3446	151	656
B, 136	GM944_E12_109R5_044.fsa	91.201	121	494
B, 137	GM944_E12_109R5_044.fsa	92.2465	65	255
B, 138	GM944_E12_109R5_044.fsa	93.3856	737	3482
B, 139	GM944_E12_109R5_044.fsa	95.0914	525	2737
B, 140	GM944_E12_109R5_044.fsa	96.2267	179	792
B, 141	GM944_E12_109R5_044.fsa	97.1716	87	345
B, 142	GM944_E12_109R5_044.fsa	98.3984	92	286
B, 143	GM944_E12_109R5_044.fsa	99.4351	1056	4873
B, 144	GM944_E12_109R5_044.fsa	100.48	71	263
B, 145	GM944_E12_109R5_044.fsa	101.343	70	237
B, 146	GM944_E12_109R5_044.fsa	102.491	820	3604
B, 147	GM944_E12_109R5_044.fsa	103.54	107	430
B, 148	GM944_E12_109R5_044.fsa	104.683	137	595
B, 149	GM944_E12_109R5_044.fsa	105.822	1464	6797
B, 150	GM944_E12_109R5_044.fsa	106.959	920	4346
B, 151	GM944_E12_109R5_044.fsa	107.904	101	425
B, 152	GM944_E12_109R5_044.fsa	108.658	59	232
B, 153	GM944_E12_109R5_044.fsa	110.07	599	2844
B, 154	GM944_E12_109R5_044.fsa	111.009	58	203
B, 155	GM944_E12_109R5_044.fsa	112.974	260	1219
B, 156	GM944_E12_109R5_044.fsa	114.092	99	491
B, 157	GM944_E12_109R5_044.fsa	115.189	332	1589
B, 158	GM944_E12_109R5_044.fsa	116.192	270	1281
B, 159	GM944_E12_109R5_044.fsa	117.466	164	783
B, 160	GM944_E12_109R5_044.fsa	118.282	354	1676
B, 161	GM944_E12_109R5_044.fsa	119.549	289	1467
B, 162	GM944_E12_109R5_044.fsa	121.436	278	1376
B, 163	GM944_E12_109R5_044.fsa	122.423	1340	6544
B, 164	GM944_E12_109R5_044.fsa	123.5	252	1139
B, 165	GM944_E12_109R5_044.fsa	124.576	70	258
B, 166	GM944_E12_109R5_044.fsa	125.743	1608	7677
B, 167	GM944_E12_109R5_044.fsa	126.73	997	4760
B, 168	GM944_E12_109R5_044.fsa	127.896	72	317
B, 169	GM944_E12_109R5_044.fsa	128.613	277	1253
B, 170	GM944_E12_109R5_044.fsa	129.69	189	827
B, 171	GM944_E12_109R5_044.fsa	130.676	51	164
B, 172	GM944_E12_109R5_044.fsa	131.752	676	3079
B, 173	GM944_E12_109R5_044.fsa	132.828	797	3894
B, 174	GM944_E12_109R5_044.fsa	133.635	260	1218
B, 175	GM944_E12_109R5_044.fsa	135.159	1446	7364
B, 176	GM944_E12_109R5_044.fsa	136.325	203	843
B, 177	GM944_E12_109R5_044.fsa	137.49	50	205
B, 178	GM944_E12_109R5_044.fsa	138.566	66	285
B, 179	GM944_E12_109R5_044.fsa	139.642	1314	6558
B, 180	GM944_E12_109R5_044.fsa	140.731	166	746
B, 181	GM944_E12_109R5_044.fsa	142.011	98	382
B, 182	GM944_E12_109R5_044.fsa	143.017	166	680
B, 183	GM944_E12_109R5_044.fsa	144.113	1466	6962
B, 184	GM944_E12_109R5_044.fsa	145.21	173	783
B, 185	GM944_E12_109R5_044.fsa	146.032	216	873
B, 186	GM944_E12_109R5_044.fsa	147.128	323	1405
B, 187	GM944_E12_109R5_044.fsa	148.133	1838	9028
B, 188	GM944_E12_109R5_044.fsa	148.955	185	702
B, 189	GM944_E12_109R5_044.fsa	149.869	101	396
B, 190	GM944_E12_109R5_044.fsa	150.873	45	170
B, 191	GM944_E12_109R5_044.fsa	151.969	130	585
B, 192	GM944_E12_109R5_044.fsa	153.064	539	2578
B, 193	GM944_E12_109R5_044.fsa	153.886	86	359
B, 194	GM944_E12_109R5_044.fsa	154.707	289	1572
B, 195	GM944_E12_109R5_044.fsa	156.168	281	1240
B, 196	GM944_E12_109R5_044.fsa	156.989	148	609
B, 197	GM944_E12_109R5_044.fsa	157.901	406	1866
B, 198	GM944_E12_109R5_044.fsa	158.996	318	1422
B, 199	GM944_E12_109R5_044.fsa	159.817	103	404
B, 200	GM944_E12_109R5_044.fsa	160.988	1296	6346
B, 201	GM944_E12_109R5_044.fsa	162.154	36	144
B, 202	GM944_E12_109R5_044.fsa	163.319	1259	5928
B, 203	GM944_E12_109R5_044.fsa	164.394	71	297
B, 204	GM944_E12_109R5_044.fsa	165.469	1921	9501
B, 205	GM944_E12_109R5_044.fsa	167.079	1040	5136
B, 206	GM944_E12_109R5_044.fsa	168.331	47	196
B, 207	GM944_E12_109R5_044.fsa	169.582	315	1486
B, 208	GM944_E12_109R5_044.fsa	170.653	256	1151
B, 209	GM944_E12_109R5_044.fsa	171.813	92	364
B, 210	GM944_E12_109R5_044.fsa	172.883	317	1463
B, 211	GM944_E12_109R5_044.fsa	173.863	114	499
B, 212	GM944_E12_109R5_044.fsa	174.932	172	766
B, 213	GM944_E12_109R5_044.fsa	175.911	577	2712
B, 214	GM944_E12_109R5_044.fsa	176.89	183	831
B, 215	GM944_E12_109R5_044.fsa	178.046	464	2181
B, 216	GM944_E12_109R5_044.fsa	179.112	546	2620
B, 217	GM944_E12_109R5_044.fsa	180	284	1340
B, 218	GM944_E12_109R5_044.fsa	181.167	24	111
B, 219	GM944_E12_109R5_044.fsa	182.244	1637	8126
B, 220	GM944_E12_109R5_044.fsa	183.23	375	1929
B, 221	GM944_E12_109R5_044.fsa	184.395	101	424
B, 222	GM944_E12_109R5_044.fsa	185.47	192	810
B, 223	GM944_E12_109R5_044.fsa	186.454	1213	5871
B, 224	GM944_E12_109R5_044.fsa	187.438	276	1197
B, 225	GM944_E12_109R5_044.fsa	188.511	1204	5829
B, 226	GM944_E12_109R5_044.fsa	189.583	1056	5067
B, 227	GM944_E12_109R5_044.fsa	191.547	2537	12986
B, 228	GM944_E12_109R5_044.fsa	192.617	313	1387
B, 229	GM944_E12_109R5_044.fsa	193.508	28	101
B, 230	GM944_E12_109R5_044.fsa	194.577	1046	5202
B, 231	GM944_E12_109R5_044.fsa	195.645	1003	4975
B, 232	GM944_E12_109R5_044.fsa	196.535	214	978
B, 233	GM944_E12_109R5_044.fsa	197.424	21	90
B, 234	GM944_E12_109R5_044.fsa	198.668	2043	10330
B, 235	GM944_E12_109R5_044.fsa	199.734	57	263
B, 236	GM944_E12_109R5_044.fsa	200.701	56	246
B, 237	GM944_E12_109R5_044.fsa	201.752	582	2906
B, 238	GM944_E12_109R5_044.fsa	202.803	982	5068
B, 239	GM944_E12_109R5_044.fsa	203.853	418	2070
B, 240	GM944_E12_109R5_044.fsa	204.904	98	391
B, 241	GM944_E12_109R5_044.fsa	205.779	111	466
B, 242	GM944_E12_109R5_044.fsa	206.742	55	189
B, 243	GM944_E12_109R5_044.fsa	207.704	56	279
B, 244	GM944_E12_109R5_044.fsa	208.667	41	162
B, 245	GM944_E12_109R5_044.fsa	209.716	121	542
B, 246	GM944_E12_109R5_044.fsa	210.678	168	861
B, 247	GM944_E12_109R5_044.fsa	211.815	65	283
B, 248	GM944_E12_109R5_044.fsa	212.864	65	287
B, 249	GM944_E12_109R5_044.fsa	213.738	192	918
B, 250	GM944_E12_109R5_044.fsa	214.706	247	1209
B, 251	GM944_E12_109R5_044.fsa	215.853	193	906
B, 252	GM944_E12_109R5_044.fsa	216.736	142	672
B, 253	GM944_E12_109R5_044.fsa	217.883	469	2341
B, 254	GM944_E12_109R5_044.fsa	218.941	103	427
B, 255	GM944_E12_109R5_044.fsa	219.735	76	267
B, 256	GM944_E12_109R5_044.fsa	220.78	1677	8758
B, 257	GM944_E12_109R5_044.fsa	221.908	123	486
B, 258	GM944_E12_109R5_044.fsa	222.688	753	3827
B, 259	GM944_E12_109R5_044.fsa	223.73	551	2770
B, 260	GM944_E12_109R5_044.fsa	224.945	671	3161
B, 261	GM944_E12_109R5_044.fsa	225.987	357	1780
B, 262	GM944_E12_109R5_044.fsa	227.116	141	654
B, 263	GM944_E12_109R5_044.fsa	228.245	133	603
B, 264	GM944_E12_109R5_044.fsa	229.288	100	476
B, 265	GM944_E12_109R5_044.fsa	230.245	54	182
B, 266	GM944_E12_109R5_044.fsa	231.201	252	1272
B, 267	GM944_E12_109R5_044.fsa	232.245	283	1401
B, 268	GM944_E12_109R5_044.fsa	233.203	547	2769
B, 269	GM944_E12_109R5_044.fsa	234.248	156	702
B, 270	GM944_E12_109R5_044.fsa	235.293	125	593
B, 271	GM944_E12_109R5_044.fsa	236.251	152	758
B, 272	GM944_E12_109R5_044.fsa	237.297	213	1019
B, 273	GM944_E12_109R5_044.fsa	238.43	190	1011
B, 274	GM944_E12_109R5_044.fsa	239.477	336	1766
B, 275	GM944_E12_109R5_044.fsa	240.63	270	1248
B, 276	GM944_E12_109R5_044.fsa	241.798	715	3517
B, 277	GM944_E12_109R5_044.fsa	242.875	913	4819
B, 278	GM944_E12_109R5_044.fsa	243.859	275	1487
B, 279	GM944_E12_109R5_044.fsa	244.753	399	2373
B, 280	GM944_E12_109R5_044.fsa	245.646	226	1033
B, 281	GM944_E12_109R5_044.fsa	246.448	121	460
B, 282	GM944_E12_109R5_044.fsa	247.694	70	316
B, 283	GM944_E12_109R5_044.fsa	248.582	294	1391
B, 284	GM944_E12_109R5_044.fsa	249.734	733	3816
B, 285	GM944_E12_109R5_044.fsa	250.77	123	589
B, 286	GM944_E12_109R5_044.fsa	251.623	336	1726
B, 287	GM944_E12_109R5_044.fsa	252.561	960	5236
B, 288	GM944_E12_109R5_044.fsa	253.667	122	519
B, 289	GM944_E12_109R5_044.fsa	254.77	56	236
B, 290	GM944_E12_109R5_044.fsa	255.786	263	1410
B, 291	GM944_E12_109R5_044.fsa	256.8	687	4079
B, 292	GM944_E12_109R5_044.fsa	257.897	98	529
B, 293	GM944_E12_109R5_044.fsa	258.992	151	650
B, 294	GM944_E12_109R5_044.fsa	260	585	2983
B, 295	GM944_E12_109R5_044.fsa	261.036	408	2078
B, 296	GM944_E12_109R5_044.fsa	262.159	314	1545
B, 297	GM944_E12_109R5_044.fsa	263.11	306	1773
B, 298	GM944_E12_109R5_044.fsa	264.06	748	4167
B, 299	GM944_E12_109R5_044.fsa	265.098	545	2831
B, 300	GM944_E12_109R5_044.fsa	265.962	30	96
B, 301	GM944_E12_109R5_044.fsa	267.087	32	134
B, 302	GM944_E12_109R5_044.fsa	268.038	79	446
B, 303	GM944_E12_109R5_044.fsa	269.077	183	1081
B, 304	GM944_E12_109R5_044.fsa	270.029	55	246
B, 305	GM944_E12_109R5_044.fsa	271.068	39	170
B, 306	GM944_E12_109R5_044.fsa	272.108	114	559
B, 307	GM944_E12_109R5_044.fsa	273.147	312	1787
B, 308	GM944_E12_109R5_044.fsa	274.101	131	670
B, 309	GM944_E12_109R5_044.fsa	275.054	278	1509
B, 310	GM944_E12_109R5_044.fsa	276.095	75	348
B, 311	GM944_E12_109R5_044.fsa	277.223	44	177
B, 312	GM944_E12_109R5_044.fsa	278.264	102	442
B, 313	GM944_E12_109R5_044.fsa	279.305	313	1738
B, 314	GM944_E12_109R5_044.fsa	280.256	77	356
B, 315	GM944_E12_109R5_044.fsa	281.195	184	985
B, 316	GM944_E12_109R5_044.fsa	282.219	137	613
B, 317	GM944_E12_109R5_044.fsa	283.243	108	477
B, 318	GM944_E12_109R5_044.fsa	284.267	294	1513
B, 319	GM944_E12_109R5_044.fsa	285.29	916	6143
B, 320	GM944_E12_109R5_044.fsa	287.079	567	3238
B, 321	GM944_E12_109R5_044.fsa	288.102	194	951
B, 322	GM944_E12_109R5_044.fsa	289.209	351	1859
B, 323	GM944_E12_109R5_044.fsa	290.315	201	1039
B, 324	GM944_E12_109R5_044.fsa	291.251	685	3981
B, 325	GM944_E12_109R5_044.fsa	292.272	212	1145
B, 326	GM944_E12_109R5_044.fsa	293.462	114	551
B, 327	GM944_E12_109R5_044.fsa	294.567	286	1561
B, 328	GM944_E12_109R5_044.fsa	295.586	84	349
B, 329	GM944_E12_109R5_044.fsa	296.605	312	1618
B, 330	GM944_E12_109R5_044.fsa	297.539	205	1016
B, 331	GM944_E12_109R5_044.fsa	298.643	588	3331
B, 332	GM944_E12_109R5_044.fsa	299.661	561	3682
B, 333	GM944_E12_109R5_044.fsa	300.506	199	1187
B, 334	GM944_E12_109R5_044.fsa	301.351	232	1221
B, 335	GM944_E12_109R5_044.fsa	302.197	45	136
B, 336	GM944_E12_109R5_044.fsa	303.044	53	223
B, 337	GM944_E12_109R5_044.fsa	304.147	116	597
B, 338	GM944_E12_109R5_044.fsa	305.252	26	92
B, 339	GM944_E12_109R5_044.fsa	306.36	42	190
B, 340	GM944_E12_109R5_044.fsa	307.384	161	996
B, 341	GM944_E12_109R5_044.fsa	308.41	415	2598
B, 342	GM944_E12_109R5_044.fsa	309.524	66	303
B, 343	GM944_E12_109R5_044.fsa	310.468	41	195
B, 344	GM944_E12_109R5_044.fsa	311.499	39	217
B, 345	GM944_E12_109R5_044.fsa	312.533	79	452
B, 346	GM944_E12_109R5_044.fsa	313.395	85	443
B, 347	GM944_E12_109R5_044.fsa	314.44	42	230
B, 348	GM944_E12_109R5_044.fsa	315.322	35	122
B, 349	GM944_E12_109R5_044.fsa	316.38	66	393
B, 350	GM944_E12_109R5_044.fsa	317.262	19	52
B, 351	GM944_E12_109R5_044.fsa	318.321	36	159
B, 352	GM944_E12_109R5_044.fsa	319.47	130	632
B, 353	GM944_E12_109R5_044.fsa	320.52	210	1142
B, 354	GM944_E12_109R5_044.fsa	321.3	44	205
B, 355	GM944_E12_109R5_044.fsa	322.253	50	242
B, 356	GM944_E12_109R5_044.fsa	323.291	192	1050
B, 357	GM944_E12_109R5_044.fsa	324.328	323	1812
B, 358	GM944_E12_109R5_044.fsa	325.45	69	280
B, 359	GM944_E12_109R5_044.fsa	326.484	219	1390
B, 360	GM944_E12_109R5_044.fsa	327.518	55	239
B, 361	GM944_E12_109R5_044.fsa	328.636	113	644
B, 362	GM944_E12_109R5_044.fsa	329.667	134	749
B, 363	GM944_E12_109R5_044.fsa	330.783	270	1619
B, 364	GM944_E12_109R5_044.fsa	331.811	581	3919
B, 365	GM944_E12_109R5_044.fsa	332.667	119	743
B, 366	GM944_E12_109R5_044.fsa	333.865	35	156
B, 367	GM944_E12_109R5_044.fsa	334.805	24	127
B, 368	GM944_E12_109R5_044.fsa	335.829	113	542
B, 369	GM944_E12_109R5_044.fsa	336.938	301	1880
B, 370	GM944_E12_109R5_044.fsa	337.959	103	487
B, 371	GM944_E12_109R5_044.fsa	339.065	137	661
B, 372	GM944_E12_109R5_044.fsa	340	82	411
B, 373	GM944_E12_109R5_044.fsa	341.031	185	1035
B, 374	GM944_E12_109R5_044.fsa	341.976	61	272
B, 375	GM944_E12_109R5_044.fsa	343.093	195	1066
B, 376	GM944_E12_109R5_044.fsa	344.124	147	733
B, 377	GM944_E12_109R5_044.fsa	345.24	266	1369
B, 378	GM944_E12_109R5_044.fsa	346.185	929	6020
B, 379	GM944_E12_109R5_044.fsa	347.043	173	919
B, 380	GM944_E12_109R5_044.fsa	348.074	503	2922
B, 381	GM944_E12_109R5_044.fsa	349.104	197	998
B, 382	GM944_E12_109R5_044.fsa	350.22	367	2171
B, 383	GM944_E12_109R5_044.fsa	351.164	9	19
B, 384	GM944_E12_109R5_044.fsa	351.937	47	219
B, 385	GM944_E12_109R5_044.fsa	353.052	126	763
B, 386	GM944_E12_109R5_044.fsa	354.082	218	1342
B, 387	GM944_E12_109R5_044.fsa	355.026	19	82
B, 388	GM944_E12_109R5_044.fsa	356.312	22	103
B, 389	GM944_E12_109R5_044.fsa	357.17	113	621
B, 390	GM944_E12_109R5_044.fsa	358.199	161	975
B, 391	GM944_E12_109R5_044.fsa	359.314	106	546
B, 392	GM944_E12_109R5_044.fsa	360.256	44	215
B, 393	GM944_E12_109R5_044.fsa	361.194	82	370
B, 394	GM944_E12_109R5_044.fsa	362.133	116	639
B, 395	GM944_E12_109R5_044.fsa	363.242	91	516
B, 396	GM944_E12_109R5_044.fsa	364.181	230	1457
B, 397	GM944_E12_109R5_044.fsa	365.205	15	57
B, 398	GM944_E12_109R5_044.fsa	366.23	31	127
B, 399	GM944_E12_109R5_044.fsa	367.17	27	168
B, 400	GM944_E12_109R5_044.fsa	368.109	70	444
B, 401	GM944_E12_109R5_044.fsa	369.22	18	55
B, 402	GM944_E12_109R5_044.fsa	370.16	31	93
B, 403	GM944_E12_109R5_044.fsa	371.1	88	384
B, 404	GM944_E12_109R5_044.fsa	372.126	271	1674
B, 405	GM944_E12_109R5_044.fsa	373.153	106	506
B, 406	GM944_E12_109R5_044.fsa	374.179	451	2909
B, 407	GM944_E12_109R5_044.fsa	375.206	156	779
B, 408	GM944_E12_109R5_044.fsa	376.233	152	898
B, 409	GM944_E12_109R5_044.fsa	377.431	32	152
B, 410	GM944_E12_109R5_044.fsa	378.373	69	318
B, 411	GM944_E12_109R5_044.fsa	379.229	44	226
B, 412	GM944_E12_109R5_044.fsa	380.26	64	336
B, 413	GM944_E12_109R5_044.fsa	381.302	127	835
B, 414	GM944_E12_109R5_044.fsa	382.17	121	791
B, 415	GM944_E12_109R5_044.fsa	383.211	294	2089
B, 416	GM944_E12_109R5_044.fsa	384.078	57	274
B, 417	GM944_E12_109R5_044.fsa	385.205	88	419
B, 418	GM944_E12_109R5_044.fsa	386.159	7	18
B, 419	GM944_E12_109R5_044.fsa	387.199	47	216
B, 420	GM944_E12_109R5_044.fsa	388.238	82	457
B, 421	GM944_E12_109R5_044.fsa	389.364	49	331
B, 422	GM944_E12_109R5_044.fsa	390.143	63	405
B, 423	GM944_E12_109R5_044.fsa	391.096	61	332
B, 424	GM944_E12_109R5_044.fsa	392.134	14	41
B, 425	GM944_E12_109R5_044.fsa	393.086	29	134
B, 426	GM944_E12_109R5_044.fsa	394.037	63	376
B, 427	GM944_E12_109R5_044.fsa	396.026	36	150
B, 428	GM944_E12_109R5_044.fsa	397.063	173	993
B, 429	GM944_E12_109R5_044.fsa	397.927	85	425
B, 430	GM944_E12_109R5_044.fsa	398.964	337	2284
B, 431	GM944_E12_109R5_044.fsa	399.914	162	938
B, 432	GM944_E12_109R5_044.fsa	400.921	124	596
B, 433	GM944_E12_109R5_044.fsa	401.843	30	110
B, 434	GM944_E12_109R5_044.fsa	402.767	244	1503
B, 435	GM944_E12_109R5_044.fsa	404.874	26	188
B, 436	GM944_E12_109R5_044.fsa	406.736	50	382
B, 437	GM944_E12_109R5_044.fsa	407.84	138	1097
B, 438	GM944_E12_109R5_044.fsa	408.776	92	667
B, 439	GM944_E12_109R5_044.fsa	410.055	27	154
B, 440	GM944_E12_109R5_044.fsa	410.995	90	651
B, 441	GM944_E12_109R5_044.fsa	412.109	67	436
B, 442	GM944_E12_109R5_044.fsa	414.178	23	133
B, 443	GM944_E12_109R5_044.fsa	415.072	22	93
B, 444	GM944_E12_109R5_044.fsa	416.144	49	264
B, 445	GM944_E12_109R5_044.fsa	417.039	26	72
B, 446	GM944_E12_109R5_044.fsa	418.025	64	341
B, 447	GM944_E12_109R5_044.fsa	419.012	125	1007
B, 448	GM944_E12_109R5_044.fsa	419.82	72	425
B, 449	GM944_E12_109R5_044.fsa	420.781	192	1380
B, 450	GM944_E12_109R5_044.fsa	421.909	60	266
B, 451	GM944_E12_109R5_044.fsa	423.036	16	41
B, 452	GM944_E12_109R5_044.fsa	423.988	115	702
B, 453	GM944_E12_109R5_044.fsa	424.767	191	2041
B, 454	GM944_E12_109R5_044.fsa	425.892	217	2290
B, 455	GM944_E12_109R5_044.fsa	427.015	61	348
B, 456	GM944_E12_109R5_044.fsa	428.137	65	337
B, 457	GM944_E12_109R5_044.fsa	429.173	311	2782
B, 458	GM944_E12_109R5_044.fsa	430.121	123	903
B, 459	GM944_E12_109R5_044.fsa	431.155	118	690
B, 460	GM944_E12_109R5_044.fsa	432.188	124	607
B, 461	GM944_E12_109R5_044.fsa	433.221	48	231
B, 462	GM944_E12_109R5_044.fsa	434.166	46	223
B, 463	GM944_E12_109R5_044.fsa	435.197	33	129
B, 464	GM944_E12_109R5_044.fsa	436.314	107	810
B, 465	GM944_E12_109R5_044.fsa	437.257	222	1650
B, 466	GM944_E12_109R5_044.fsa	438.286	23	107
B, 467	GM944_E12_109R5_044.fsa	439.229	18	99
B, 468	GM944_E12_109R5_044.fsa	440.176	39	202
B, 469	GM944_E12_109R5_044.fsa	440.971	25	120
B, 470	GM944_E12_109R5_044.fsa	441.942	91	669
B, 471	GM944_E12_109R5_044.fsa	443.003	467	4212
B, 472	GM944_E12_109R5_044.fsa	444.064	438	3529
B, 473	GM944_E12_109R5_044.fsa	445.924	20	76
B, 474	GM944_E12_109R5_044.fsa	446.899	11	48
B, 475	GM944_E12_109R5_044.fsa	448.052	69	497
B, 476	GM944_E12_109R5_044.fsa	448.94	170	1542
B, 477	GM944_E12_109R5_044.fsa	449.918	47	255
B, 478	GM944_E12_109R5_044.fsa	451.074	12	44
B, 479	GM944_E12_109R5_044.fsa	452.053	32	95
B, 480	GM944_E12_109R5_044.fsa	453.834	53	351
B, 481	GM944_E12_109R5_044.fsa	454.994	211	1634
B, 482	GM944_E12_109R5_044.fsa	456.065	185	1361
B, 483	GM944_E12_109R5_044.fsa	457.048	68	365
B, 484	GM944_E12_109R5_044.fsa	458.21	33	149
B, 485	GM944_E12_109R5_044.fsa	459.015	73	450
B, 486	GM944_E12_109R5_044.fsa	460.177	76	439
B, 487	GM944_E12_109R5_044.fsa	462.3	228	1366
B, 488	GM944_E12_109R5_044.fsa	464.071	106	814
B, 489	GM944_E12_109R5_044.fsa	465.134	130	985
B, 490	GM944_E12_109R5_044.fsa	466.198	48	264
B, 491	GM944_E12_109R5_044.fsa	466.997	33	101
B, 492	GM944_E12_109R5_044.fsa	467.973	123	739
B, 493	GM944_E12_109R5_044.fsa	469.927	133	961
B, 494	GM944_E12_109R5_044.fsa	470.905	280	2666
B, 495	GM944_E12_109R5_044.fsa	471.884	238	2092
B, 496	GM944_E12_109R5_044.fsa	473.932	59	626
B, 497	GM944_E12_109R5_044.fsa	474.912	49	374
B, 498	GM944_E12_109R5_044.fsa	475.982	6	18
B, 499	GM944_E12_109R5_044.fsa	476.963	7	34
B, 500	GM944_E12_109R5_044.fsa	479.642	4207	33878
B, 501	GM944_E12_109R5_044.fsa	480.631	14459	145462
B, 502	GM944_E12_109R5_044.fsa	481.712	11928	106963
B, 503	GM944_E12_109R5_044.fsa	484.241	7	33
B, 504	GM944_E12_109R5_044.fsa	485.508	16	78
B, 505	GM944_E12_109R5_044.fsa	486.685	6	34
B, 506	GM944_E12_109R5_044.fsa	489.771	14	61
B, 507	GM944_E12_109R5_044.fsa	490.407	9	48
B, 508	GM944_E12_109R5_044.fsa	491.864	10	40
B, 509	GM944_E12_109R5_044.fsa	493.139	12	74
B, 510	GM944_E12_109R5_044.fsa	495.787	9	93
B, 511	GM944_E12_109R5_044.fsa	497.067	9	37
B, 512	GM944_E12_109R5_044.fsa	498.075	13	52
B, 513	GM944_E12_109R5_044.fsa	499.266	10	66
B, 514	GM944_E12_109R5_044.fsa	500.271	13	80
B, 515	GM944_E12_109R5_044.fsa	501.992	11	89
B, 516	GM944_E12_109R5_044.fsa	502.537	12	28
B, 517	GM944_E12_109R5_044.fsa	502.901	12	29
B, 518	GM944_E12_109R5_044.fsa	503.539	11	82
B, 519	GM944_E12_109R5_044.fsa	504.452	12	43
B, 520	GM944_E12_109R5_044.fsa	505.826	15	62
B, 521	GM944_E12_109R5_044.fsa	506.469	10	36
B, 522	GM944_E12_109R5_044.fsa	507.206	13	36
B, 523	GM944_E12_109R5_044.fsa	508.036	14	68
B, 524	GM944_E12_109R5_044.fsa	509.054	10	33
B, 525	GM944_E12_109R5_044.fsa	509.518	15	60
B, 526	GM944_E12_109R5_044.fsa	510.633	11	73
B, 527	GM944_E12_109R5_044.fsa	512.219	13	37
B, 528	GM944_E12_109R5_044.fsa	513.343	12	61
B, 529	GM944_E12_109R5_044.fsa	514.386	12	99
B, 530	GM944_E12_109R5_044.fsa	515.353	6	17
B, 531	GM944_E12_109R5_044.fsa	516.804	13	81
B, 532	GM944_E12_109R5_044.fsa	517.385	12	47
B, 533	GM944_E12_109R5_044.fsa	519.322	19	83
B, 534	GM944_E12_109R5_044.fsa	520.279	12	61
B, 535	GM944_E12_109R5_044.fsa	521.579	16	115
B, 536	GM944_E12_109R5_044.fsa	523.99	8	39
B, 537	GM944_E12_109R5_044.fsa	524.823	13	59
B, 538	GM944_E12_109R5_044.fsa	526.026	9	31
B, 539	GM944_E12_109R5_044.fsa	526.95	7	22
B, 540	GM944_E12_109R5_044.fsa	527.966	12	90
B, 541	GM944_E12_109R5_044.fsa	530.455	12	95
B, 542	GM944_E12_109R5_044.fsa	531.56	9	58
B, 543	GM944_E12_109R5_044.fsa	534.043	27	337
B, 544	GM944_E12_109R5_044.fsa	535.787	14	77
B, 545	GM944_E12_109R5_044.fsa	536.52	13	112
B, 546	GM944_E12_109R5_044.fsa	541.04	65	1363
B, 547	GM944_E12_109R5_044.fsa	544.552	6	15
B, 548	GM944_E12_109R5_044.fsa	545.505	14	53
B, 549	GM944_E12_109R5_044.fsa	546.46	10	77
B, 550	GM944_E12_109R5_044.fsa	547.608	5	15
B, 551	GM944_E12_109R5_044.fsa	548.47	14	69
B, 552	GM944_E12_109R5_044.fsa	550.007	9	23
B, 553	GM944_E12_109R5_044.fsa	551.548	8	40
B, 554	GM944_E12_109R5_044.fsa	552.223	9	43
B, 555	GM944_E12_109R5_044.fsa	554.254	11	71
B, 556	GM944_E12_109R5_044.fsa	555.321	11	28
B, 557	GM944_E12_109R5_044.fsa	557.168	11	85
B, 558	GM944_E12_109R5_044.fsa	558.338	14	124
B, 559	GM944_E12_109R5_044.fsa	561.76	11	143
B, 560	GM944_E12_109R5_044.fsa	566.475	13	86
B, 561	GM944_E12_109R5_044.fsa	567.362	9	33
B, 562	GM944_E12_109R5_044.fsa	568.449	11	43
B, 563	GM944_E12_109R5_044.fsa	569.338	9	35
B, 564	GM944_E12_109R5_044.fsa	570.229	10	42
B, 565	GM944_E12_109R5_044.fsa	571.518	13	45
B, 566	GM944_E12_109R5_044.fsa	572.511	9	37
B, 567	GM944_E12_109R5_044.fsa	573.405	9	38
B, 568	GM944_E12_109R5_044.fsa	574.202	11	18
B, 569	GM944_E12_109R5_044.fsa	576.196	9	59
B, 570	GM944_E12_109R5_044.fsa	576.795	7	18
B, 571	GM944_E12_109R5_044.fsa	577.195	7	27
B, 572	GM944_E12_109R5_044.fsa	579.9	9	82
B, 573	GM944_E12_109R5_044.fsa	580.602	10	38
B, 574	GM944_E12_109R5_044.fsa	581.606	9	59
B, 575	GM944_E12_109R5_044.fsa	584.222	13	53
B, 576	GM944_E12_109R5_044.fsa	585.13	9	38
B, 577	GM944_E12_109R5_044.fsa	585.837	12	88
B, 578	GM944_E12_109R5_044.fsa	588.771	16	141
B, 579	GM944_E12_109R5_044.fsa	590.699	14	89
B, 580	GM944_E12_109R5_044.fsa	591.716	11	39
B, 581	GM944_E12_109R5_044.fsa	593.04	11	54
B, 582	GM944_E12_109R5_044.fsa	593.652	18	69
B, 583	GM944_E12_109R5_044.fsa	594.672	12	41
B, 584	GM944_E12_109R5_044.fsa	595.592	13	71
B, 585	GM944_E12_109R5_044.fsa	596.513	12	42
B, 586	GM944_E12_109R5_044.fsa	599.897	15	82
B, 587	GM944_E12_109R5_044.fsa	600.812	13	57
B, 588	GM944_E12_109R5_044.fsa	601.624	11	36
B, 589	GM944_E12_109R5_044.fsa	602.64	17	75
B, 590	GM944_E12_109R5_044.fsa	603.655	12	77
B, 591	GM944_E12_109R5_044.fsa	604.975	13	77
B, 592	GM944_E12_109R5_044.fsa	606.396	10	64
B, 593	GM944_E12_109R5_044.fsa	607.107	10	36
B, 594	GM944_E12_109R5_044.fsa	607.513	7	28
B, 595	GM944_E12_109R5_044.fsa	608.325	13	58
B, 596	GM944_E12_109R5_044.fsa	608.934	10	37
B, 597	GM944_E12_109R5_044.fsa	610.152	13	64
B, 598	GM944_E12_109R5_044.fsa	611.269	13	40
B, 599	GM944_E12_109R5_044.fsa	612.386	14	51
B, 600	GM944_E12_109R5_044.fsa	615.025	10	53
B, 601	GM944_E12_109R5_044.fsa	615.533	9	39
B, 602	GM944_E12_109R5_044.fsa	616.041	9	31
B, 603	GM944_E12_109R5_044.fsa	616.954	11	71
B, 604	GM944_E12_109R5_044.fsa	617.97	6	27
B, 605	GM944_E12_109R5_044.fsa	619.188	8	45
B, 606	GM944_E12_109R5_044.fsa	619.797	11	51
B, 607	GM944_E12_109R5_044.fsa	621.117	12	58
B, 608	GM944_E12_109R5_044.fsa	624.264	11	51
B, 609	GM944_E12_109R5_044.fsa	626.599	13	39
B, 610	GM944_E12_109R5_044.fsa	627.411	8	29
B, 611	GM944_E12_109R5_044.fsa	628.325	11	91
B, 612	GM944_E12_109R5_044.fsa	629.543	10	41
B, 613	GM944_E12_109R5_044.fsa	631.675	13	88
B, 614	GM944_E12_109R5_044.fsa	632.386	9	40
B, 615	GM944_E12_109R5_044.fsa	634.416	11	50
B, 616	GM944_E12_109R5_044.fsa	635.33	11	53
B, 617	GM944_E12_109R5_044.fsa	636.853	9	61
B, 618	GM944_E12_109R5_044.fsa	638.477	20	80
G, 1	GM944_E12_109R5_044.fsa	53.4122	73	450
G, 2	GM944_E12_109R5_044.fsa	57.053	53	247
G, 3	GM944_E12_109R5_044.fsa	60.7111	96	537
G, 4	GM944_E12_109R5_044.fsa	73.4834	97	496
G, 5	GM944_E12_109R5_044.fsa	87.006	64	284
G, 6	GM944_E12_109R5_044.fsa	93.3856	61	278
G, 7	GM944_E12_109R5_044.fsa	99.5293	77	302
G, 8	GM944_E12_109R5_044.fsa	102.395	50	300
G, 9	GM944_E12_109R5_044.fsa	106.012	70	325
G, 10	GM944_E12_109R5_044.fsa	106.959	59	245
G, 11	GM944_E12_109R5_044.fsa	122.513	87	411
G, 12	GM944_E12_109R5_044.fsa	125.743	90	469
G, 13	GM944_E12_109R5_044.fsa	126.819	60	222
G, 14	GM944_E12_109R5_044.fsa	135.159	90	403
G, 15	GM944_E12_109R5_044.fsa	139.642	116	534
G, 16	GM944_E12_109R5_044.fsa	144.113	87	367
G, 17	GM944_E12_109R5_044.fsa	148.225	114	461
G, 18	GM944_E12_109R5_044.fsa	153.064	51	225
G, 19	GM944_E12_109R5_044.fsa	161.167	67	427
G, 20	GM944_E12_109R5_044.fsa	163.23	63	439
G, 21	GM944_E12_109R5_044.fsa	165.469	92	523
G, 22	GM944_E12_109R5_044.fsa	167.079	58	316
G, 23	GM944_E12_109R5_044.fsa	182.423	87	364
G, 24	GM944_E12_109R5_044.fsa	186.454	66	357
G, 25	GM944_E12_109R5_044.fsa	188.6	69	406
G, 26	GM944_E12_109R5_044.fsa	189.672	80	428
G, 27	GM944_E12_109R5_044.fsa	191.547	130	662
G, 28	GM944_E12_109R5_044.fsa	194.577	72	290
G, 29	GM944_E12_109R5_044.fsa	195.823	70	396
G, 30	GM944_E12_109R5_044.fsa	198.757	129	507
G, 31	GM944_E12_109R5_044.fsa	202.715	63	326
G, 32	GM944_E12_109R5_044.fsa	203.853	51	243
G, 33	GM944_E12_109R5_044.fsa	220.78	93	496
G, 34	GM944_E12_109R5_044.fsa	222.688	52	300
G, 35	GM944_E12_109R5_044.fsa	225.118	60	284
G, 36	GM944_E12_109R5_044.fsa	226.073	53	246
G, 37	GM944_E12_109R5_044.fsa	242.875	64	282
G, 38	GM944_E12_109R5_044.fsa	252.646	50	363
G, 39	GM944_E12_109R5_044.fsa	260.086	51	218
G, 40	GM944_E12_109R5_044.fsa	265.184	64	215
G, 41	GM944_E12_109R5_044.fsa	284.352	52	222
G, 42	GM944_E12_109R5_044.fsa	285.29	75	308
G, 43	GM944_E12_109R5_044.fsa	298.812	67	314
G, 44	GM944_E12_109R5_044.fsa	346.185	52	416
G, 45	GM944_E12_109R5_044.fsa	479.642	151	526
G, 46	GM944_E12_109R5_044.fsa	480.811	604	3851
G, 47	GM944_E12_109R5_044.fsa	481.893	505	3922
Y, 1	GM944_E12_109R5_044.fsa		57	248
Y, 2	GM944_E12_109R5_044.fsa		51	508
Y, 3	GM944_E12_109R5_044.fsa		61	263
Y, 4	GM944_E12_109R5_044.fsa		66	327
Y, 5	GM944_E12_109R5_044.fsa		53	313
Y, 6	GM944_E12_109R5_044.fsa		53	462
Y, 7	GM944_E12_109R5_044.fsa		57	379
Y, 8	GM944_E12_109R5_044.fsa		50	285
Y, 9	GM944_E12_109R5_044.fsa		52	346
Y, 10	GM944_E12_109R5_044.fsa		52	257
Y, 11	GM944_E12_109R5_044.fsa		53	186
Y, 12	GM944_E12_109R5_044.fsa		57	429
Y, 13	GM944_E12_109R5_044.fsa		52	519
Y, 14	GM944_E12_109R5_044.fsa		50	145
Y, 15	GM944_E12_109R5_044.fsa		52	272
Y, 16	GM944_E12_109R5_044.fsa		55	241
Y, 17	GM944_E12_109R5_044.fsa		64	475
Y, 18	GM944_E12_109R5_044.fsa		54	212
Y, 19	GM944_E12_109R5_044.fsa		56	311
Y, 20	GM944_E12_109R5_044.fsa	2.3611	57	181
Y, 21	GM944_E12_109R5_044.fsa	3.0556	50	222
Y, 22	GM944_E12_109R5_044.fsa	4.3056	60	205
Y, 23	GM944_E12_109R5_044.fsa	9.8611	54	303
Y, 24	GM944_E12_109R5_044.fsa	19.0278	50	167
Y, 25	GM944_E12_109R5_044.fsa	23.8511	50	360
Y, 26	GM944_E12_109R5_044.fsa	35.1997	74	421
Y, 27	GM944_E12_109R5_044.fsa	44.3176	55	334
Y, 28	GM944_E12_109R5_044.fsa	51.3375	57	277
Y, 29	GM944_E12_109R5_044.fsa	56.6542	57	440
Y, 30	GM944_E12_109R5_044.fsa	59.0262	62	489
Y, 31	GM944_E12_109R5_044.fsa	73.2871	53	168
Y, 32	GM944_E12_109R5_044.fsa	78.0666	51	137
Y, 33	GM944_E12_109R5_044.fsa	81.3481	52	385
Y, 34	GM944_E12_109R5_044.fsa	84.8049	59	483
Y, 35	GM944_E12_109R5_044.fsa	89.2968	51	453
Y, 36	GM944_E12_109R5_044.fsa	97.1716	53	325
Y, 37	GM944_E12_109R5_044.fsa	104.492	52	375
Y, 38	GM944_E12_109R5_044.fsa	109.224	58	405
Y, 39	GM944_E12_109R5_044.fsa	113.814	58	414
Y, 40	GM944_E12_109R5_044.fsa	141.189	69	485
Y, 41	GM944_E12_109R5_044.fsa	144.844	50	244
Y, 42	GM944_E12_109R5_044.fsa	145.575	52	354
Y, 43	GM944_E12_109R5_044.fsa	147.494	64	375
Y, 44	GM944_E12_109R5_044.fsa	148.407	51	329
Y, 45	GM944_E12_109R5_044.fsa	158.267	69	159
Y, 46	GM944_E12_109R5_044.fsa	160	50	231
Y, 47	GM944_E12_109R5_044.fsa	160.718	63	254
Y, 48	GM944_E12_109R5_044.fsa	163.319	69	262
Y, 49	GM944_E12_109R5_044.fsa	180.539	56	246
Y, 50	GM944_E12_109R5_044.fsa	183.947	60	397
Y, 51	GM944_E12_109R5_044.fsa	185.649	69	459
Y, 52	GM944_E12_109R5_044.fsa	191.279	73	475
Y, 53	GM944_E12_109R5_044.fsa	194.933	62	467
Y, 54	GM944_E12_109R5_044.fsa	196.446	60	278
Y, 55	GM944_E12_109R5_044.fsa	197.246	61	300
Y, 56	GM944_E12_109R5_044.fsa	197.868	51	268
Y, 57	GM944_E12_109R5_044.fsa	200.788	58	550
Y, 58	GM944_E12_109R5_044.fsa	210.416	54	584
Y, 59	GM944_E12_109R5_044.fsa	212.602	76	426
Y, 60	GM944_E12_109R5_044.fsa	213.563	51	261
Y, 61	GM944_E12_109R5_044.fsa	215.236	56	263
Y, 62	GM944_E12_109R5_044.fsa	216.824	53	185
Y, 63	GM944_E12_109R5_044.fsa	223.903	50	510
Y, 64	GM944_E12_109R5_044.fsa	232.855	51	337
Y, 65	GM944_E12_109R5_044.fsa	238.168	53	159
Y, 66	GM944_E12_109R5_044.fsa	239.826	68	198
Y, 67	GM944_E12_109R5_044.fsa	243.77	67	263
Y, 68	GM944_E12_109R5_044.fsa	247.338	51	335
Y, 69	GM944_E12_109R5_044.fsa	248.582	51	308
Y, 70	GM944_E12_109R5_044.fsa	252.135	51	272
Y, 71	GM944_E12_109R5_044.fsa	260.691	53	373
Y, 72	GM944_E12_109R5_044.fsa	261.554	66	340
Y, 73	GM944_E12_109R5_044.fsa	262.418	52	294
Y, 74	GM944_E12_109R5_044.fsa	263.455	51	397
Y, 75	GM944_E12_109R5_044.fsa	265.011	58	358
Y, 76	GM944_E12_109R5_044.fsa	281.707	53	178
Y, 77	GM944_E12_109R5_044.fsa	286.057	51	265
Y, 78	GM944_E12_109R5_044.fsa	292.782	59	381
Y, 79	GM944_E12_109R5_044.fsa	293.972	56	274
Y, 80	GM944_E12_109R5_044.fsa	294.737	54	295
Y, 81	GM944_E12_109R5_044.fsa	296.605	63	232
Y, 82	GM944_E12_109R5_044.fsa	297.285	52	410
Y, 83	GM944_E12_109R5_044.fsa	299.067	73	227
Y, 84	GM944_E12_109R5_044.fsa	302.366	69	412
Y, 85	GM944_E12_109R5_044.fsa	303.977	51	334
Y, 86	GM944_E12_109R5_044.fsa	315.851	68	225
Y, 87	GM944_E12_109R5_044.fsa	316.733	69	312
Y, 88	GM944_E12_109R5_044.fsa	336.426	52	323
Y, 89	GM944_E12_109R5_044.fsa	338.045	56	186
Y, 90	GM944_E12_109R5_044.fsa	371.613	60	274
Y, 91	GM944_E12_109R5_044.fsa	376.832	67	344
Y, 92	GM944_E12_109R5_044.fsa	392.48	52	231
Y, 93	GM944_E12_109R5_044.fsa	394.815	67	386
Y, 94	GM944_E12_109R5_044.fsa	400.837	57	443
Y, 95	GM944_E12_109R5_044.fsa	407.5	52	307
Y, 96	GM944_E12_109R5_044.fsa	412.71	64	369
Y, 97	GM944_E12_109R5_044.fsa	413.914	52	428
Y, 98	GM944_E12_109R5_044.fsa	423.209	57	424
Y, 99	GM944_E12_109R5_044.fsa	433.393	56	325
Y, 100	GM944_E12_109R5_044.fsa	449.029	65	238
Y, 101	GM944_E12_109R5_044.fsa	461.769	59	777
Y, 102	GM944_E12_109R5_044.fsa	463.628	52	242
Y, 103	GM944_E12_109R5_044.fsa	468.683	57	406
Y, 104	GM944_E12_109R5_044.fsa	471.35	56	390
Y, 105	GM944_E12_109R5_044.fsa	475.269	52	391
Y, 106	GM944_E12_109R5_044.fsa	478.124	50	188
Y, 107	GM944_E12_109R5_044.fsa	479.374	83	481
Y, 108	GM944_E12_109R5_044.fsa	480.09	113	693
Y, 109	GM944_E12_109R5_044.fsa	481.262	100	440
Y, 110	GM944_E12_109R5_044.fsa	482.795	76	341
Y, 111	GM944_E12_109R5_044.fsa	488.046	50	220
Y, 112	GM944_E12_109R5_044.fsa	512.125	53	146
Y, 113	GM944_E12_109R5_044.fsa	519.031	53	296
Y, 114	GM944_E12_109R5_044.fsa	536.704	56	237
Y, 115	GM944_E12_109R5_044.fsa	543.791	55	168
Y, 116	GM944_E12_109R5_044.fsa	552.32	56	334
Y, 117	GM944_E12_109R5_044.fsa	557.363	51	320
Y, 118	GM944_E12_109R5_044.fsa	567.461	50	321
Y, 119	GM944_E12_109R5_044.fsa	569.932	57	489
Y, 120	GM944_E12_109R5_044.fsa	575.697	62	365
Y, 121	GM944_E12_109R5_044.fsa	584.222	55	231
Y, 122	GM944_E12_109R5_044.fsa	588.67	70	267
Y, 123	GM944_E12_109R5_044.fsa	593.652	59	244
Y, 124	GM944_E12_109R5_044.fsa	595.694	54	206
Y, 125	GM944_E12_109R5_044.fsa	626.091	69	223
R, 1	GM944_E12_109R5_044.fsa		69	239
R, 2	GM944_E12_109R5_044.fsa		76	312
R, 3	GM944_E12_109R5_044.fsa		51	319
R, 4	GM944_E12_109R5_044.fsa		51	221
R, 5	GM944_E12_109R5_044.fsa		51	206
R, 6	GM944_E12_109R5_044.fsa		53	373
R, 7	GM944_E12_109R5_044.fsa		54	250
R, 8	GM944_E12_109R5_044.fsa		73	786
R, 9	GM944_E12_109R5_044.fsa		70	284
R, 10	GM944_E12_109R5_044.fsa		66	450
R, 11	GM944_E12_109R5_044.fsa		62	217
R, 12	GM944_E12_109R5_044.fsa		54	270
R, 13	GM944_E12_109R5_044.fsa		59	186
R, 14	GM944_E12_109R5_044.fsa	37.3852	53	305
R, 15	GM944_E12_109R5_044.fsa	41.0378	59	170
R, 16	GM944_E12_109R5_044.fsa	49.3305	65	325
R, 17	GM944_E12_109R5_044.fsa	59.5141	56	168
R, 18	GM944_E12_109R5_044.fsa	60.508	58	292
R, 19	GM944_E12_109R5_044.fsa	73.8756	62	295
R, 20	GM944_E12_109R5_044.fsa	76.3179	59	338
R, 21	GM944_E12_109R5_044.fsa	81.6367	69	246
R, 22	GM944_E12_109R5_044.fsa	86.0497	52	437
R, 23	GM944_E12_109R5_044.fsa	89.5827	60	238
R, 24	GM944_E12_109R5_044.fsa	105.537	58	379
R, 25	GM944_E12_109R5_044.fsa	106.58	56	266
R, 26	GM944_E12_109R5_044.fsa	132.47	58	312
R, 27	GM944_E12_109R5_044.fsa	144.387	52	226
R, 28	GM944_E12_109R5_044.fsa	145.301	57	244
R, 29	GM944_E12_109R5_044.fsa	146.854	50	429
R, 30	GM944_E12_109R5_044.fsa	159.635	59	321
R, 31	GM944_E12_109R5_044.fsa	163.23	74	283
R, 32	GM944_E12_109R5_044.fsa	175.466	65	248
R, 33	GM944_E12_109R5_044.fsa	184.933	59	490
R, 34	GM944_E12_109R5_044.fsa	201.664	50	197
R, 35	GM944_E12_109R5_044.fsa	220.954	58	398
R, 36	GM944_E12_109R5_044.fsa	240.27	52	223
R, 37	GM944_E12_109R5_044.fsa	241.17	62	396
R, 38	GM944_E12_109R5_044.fsa	243.591	56	391
R, 39	GM944_E12_109R5_044.fsa	246.626	50	318
R, 40	GM944_E12_109R5_044.fsa	262.245	54	250
R, 41	GM944_E12_109R5_044.fsa	264.06	60	315
R, 42	GM944_E12_109R5_044.fsa	273.234	54	262
R, 43	GM944_E12_109R5_044.fsa	294.567	58	301
R, 44	GM944_E12_109R5_044.fsa	316.556	52	316
R, 45	GM944_E12_109R5_044.fsa	319.381	59	327
R, 46	GM944_E12_109R5_044.fsa	331.897	65	445
R, 47	GM944_E12_109R5_044.fsa	364.864	53	268
R, 48	GM944_E12_109R5_044.fsa	367.511	52	360
R, 49	GM944_E12_109R5_044.fsa	371.271	57	412
R, 50	GM944_E12_109R5_044.fsa	389.451	54	257
R, 51	GM944_E12_109R5_044.fsa	411.423	50	176
R, 52	GM944_E12_109R5_044.fsa	416.144	55	164
R, 53	GM944_E12_109R5_044.fsa	416.771	58	264
R, 54	GM944_E12_109R5_044.fsa	417.846	54	271
R, 55	GM944_E12_109R5_044.fsa	474.288	58	383
R, 56	GM944_E12_109R5_044.fsa	480.811	198	975
R, 57	GM944_E12_109R5_044.fsa	482.163	167	1742
R, 58	GM944_E12_109R5_044.fsa	482.886	140	1080
R, 59	GM944_E12_109R5_044.fsa	483.88	111	836
R, 60	GM944_E12_109R5_044.fsa	493.595	56	344
R, 61	GM944_E12_109R5_044.fsa	529.442	50	204
R, 62	GM944_E12_109R5_044.fsa	537.162	56	322
R, 63	GM944_E12_109R5_044.fsa	553.867	54	191
R, 64	GM944_E12_109R5_044.fsa	555.515	51	240
R, 65	GM944_E12_109R5_044.fsa	562.348	51	371
R, 66	GM944_E12_109R5_044.fsa	566.672	50	185
R, 67	GM944_E12_109R5_044.fsa	567.757	62	331
R, 68	GM944_E12_109R5_044.fsa	575.797	50	319
R, 69	GM944_E12_109R5_044.fsa	578.496	50	391
R, 70	GM944_E12_109R5_044.fsa	583.316	51	431
R, 71	GM944_E12_109R5_044.fsa	593.448	55	133
R, 72	GM944_E12_109R5_044.fsa	604.467	50	305
R, 73	GM944_E12_109R5_044.fsa	620.508	54	265
R, 74	GM944_E12_109R5_044.fsa	623.249	51	213
R, 75	GM944_E12_109R5_044.fsa	633.401	51	201
R, 76	GM944_E12_109R5_044.fsa	635.533	59	379
R, 77	GM944_E12_109R5_044.fsa	639.492	50	212
O, 1	GM944_E12_109R5_044.fsa	20	1169	12967
O, 2	GM944_E12_109R5_044.fsa	40	1112	8407
O, 3	GM944_E12_109R5_044.fsa	60	2184	12422
O, 4	GM944_E12_109R5_044.fsa	80	1412	8091
O, 5	GM944_E12_109R5_044.fsa	100	2264	11986
O, 6	GM944_E12_109R5_044.fsa	114	2668	13745
O, 7	GM944_E12_109R5_044.fsa	120	2094	10817
O, 8	GM944_E12_109R5_044.fsa	140	1706	8868
O, 9	GM944_E12_109R5_044.fsa	160	1954	10071
O, 10	GM944_E12_109R5_044.fsa	180	2482	12520
O, 11	GM944_E12_109R5_044.fsa	200	1893	10363
O, 12	GM944_E12_109R5_044.fsa	214	2072	10777
O, 13	GM944_E12_109R5_044.fsa	220	1585	9095
O, 14	GM944_E12_109R5_044.fsa	238.866	51	264
O, 15	GM944_E12_109R5_044.fsa	240	2426	13454
O, 16	GM944_E12_109R5_044.fsa	250	1089	6592
O, 17	GM944_E12_109R5_044.fsa	260	1761	10343
O, 18	GM944_E12_109R5_044.fsa	280	1928	12318
O, 19	GM944_E12_109R5_044.fsa	300	2010	12631
O, 20	GM944_E12_109R5_044.fsa	314	1342	8616
O, 21	GM944_E12_109R5_044.fsa	320	1421	9584
O, 22	GM944_E12_109R5_044.fsa	340	1830	12895
O, 23	GM944_E12_109R5_044.fsa	360	1553	11346
O, 24	GM944_E12_109R5_044.fsa	380	1079	8288
O, 25	GM944_E12_109R5_044.fsa	400	1477	11710
O, 26	GM944_E12_109R5_044.fsa	414	1380	11265
O, 27	GM944_E12_109R5_044.fsa	420	1334	10892
O, 28	GM944_E12_109R5_044.fsa	440	1563	13427
O, 29	GM944_E12_109R5_044.fsa	460	1796	14888
O, 30	GM944_E12_109R5_044.fsa	480	1719	14931
O, 31	GM944_E12_109R5_044.fsa	500	701	6598
O, 32	GM944_E12_109R5_044.fsa	514	762	7231
O, 33	GM944_E12_109R5_044.fsa	520	1727	16485
O, 34	GM944_E12_109R5_044.fsa	540	1451	13568
O, 35	GM944_E12_109R5_044.fsa	560	902	8869
O, 36	GM944_E12_109R5_044.fsa	580	1413	13525
O, 37	GM944_E12_109R5_044.fsa	600	884	8899

## Sheet: 110R1
Dye/Sample Peak	Sample File Name	Size	Height	Area in Point
B, 1	GM944_F01_110R1_003.fsa	1.3043	96	549
B, 2	GM944_F01_110R1_003.fsa	3.0435	27	142
B, 3	GM944_F01_110R1_003.fsa	4.7826	31	114
B, 4	GM944_F01_110R1_003.fsa	6.2319	11	16
B, 5	GM944_F01_110R1_003.fsa	8.1159	8	15
B, 6	GM944_F01_110R1_003.fsa	9.1304	10	20
B, 7	GM944_F01_110R1_003.fsa	10.8696	8	19
B, 8	GM944_F01_110R1_003.fsa	11.7391	7	20
B, 9	GM944_F01_110R1_003.fsa	13.7681	76	615
B, 10	GM944_F01_110R1_003.fsa	15.0725	60	305
B, 11	GM944_F01_110R1_003.fsa	17.1015	23	70
B, 12	GM944_F01_110R1_003.fsa	18.6957	90	430
B, 13	GM944_F01_110R1_003.fsa	20.3321	636	3796
B, 14	GM944_F01_110R1_003.fsa	21.9714	412	2785
B, 15	GM944_F01_110R1_003.fsa	23.0984	391	2546
B, 16	GM944_F01_110R1_003.fsa	24.2089	89	596
B, 17	GM944_F01_110R1_003.fsa	26.8394	193	945
B, 18	GM944_F01_110R1_003.fsa	28.4932	184	920
B, 19	GM944_F01_110R1_003.fsa	30.1104	107	502
B, 20	GM944_F01_110R1_003.fsa	31.5499	352	1868
B, 21	GM944_F01_110R1_003.fsa	32.8213	240	1282
B, 22	GM944_F01_110R1_003.fsa	34.8908	85	475
B, 23	GM944_F01_110R1_003.fsa	36.1039	231	1254
B, 24	GM944_F01_110R1_003.fsa	37.1647	159	866
B, 25	GM944_F01_110R1_003.fsa	38.9826	157	781
B, 26	GM944_F01_110R1_003.fsa	40.7097	247	1324
B, 27	GM944_F01_110R1_003.fsa	41.5315	76	421
B, 28	GM944_F01_110R1_003.fsa	42.4626	33	175
B, 29	GM944_F01_110R1_003.fsa	43.7292	211	1189
B, 30	GM944_F01_110R1_003.fsa	44.9804	639	5029
B, 31	GM944_F01_110R1_003.fsa	47.3274	354	3541
B, 32	GM944_F01_110R1_003.fsa	48.6449	7	8
B, 33	GM944_F01_110R1_003.fsa	49.7301	37	116
B, 34	GM944_F01_110R1_003.fsa	50.804	307	1290
B, 35	GM944_F01_110R1_003.fsa	51.6552	619	2771
B, 36	GM944_F01_110R1_003.fsa	53.4411	2297	12375
B, 37	GM944_F01_110R1_003.fsa	54.0641	733	3626
B, 38	GM944_F01_110R1_003.fsa	54.5805	275	1364
B, 39	GM944_F01_110R1_003.fsa	55.9111	793	3283
B, 40	GM944_F01_110R1_003.fsa	57.1245	1280	5814
B, 41	GM944_F01_110R1_003.fsa	57.9257	504	2249
B, 42	GM944_F01_110R1_003.fsa	59.0174	1621	7335
B, 43	GM944_F01_110R1_003.fsa	60.6197	1971	8925
B, 44	GM944_F01_110R1_003.fsa	61.9587	226	1000
B, 45	GM944_F01_110R1_003.fsa	63.1903	87	325
B, 46	GM944_F01_110R1_003.fsa	63.7022	6	23
B, 47	GM944_F01_110R1_003.fsa	64.5197	126	621
B, 48	GM944_F01_110R1_003.fsa	65.8443	159	728
B, 49	GM944_F01_110R1_003.fsa	67.0626	59	244
B, 50	GM944_F01_110R1_003.fsa	68.2768	61	236
B, 51	GM944_F01_110R1_003.fsa	69.3861	152	752
B, 52	GM944_F01_110R1_003.fsa	70.4921	421	2006
B, 53	GM944_F01_110R1_003.fsa	71.8946	297	1233
B, 54	GM944_F01_110R1_003.fsa	72.6936	472	2244
B, 55	GM944_F01_110R1_003.fsa	73.3913	2308	11198
B, 56	GM944_F01_110R1_003.fsa	74.6833	201	789
B, 57	GM944_F01_110R1_003.fsa	75.6739	425	1793
B, 58	GM944_F01_110R1_003.fsa	76.859	1313	6008
B, 59	GM944_F01_110R1_003.fsa	78.2367	474	2040
B, 60	GM944_F01_110R1_003.fsa	79.3153	123	490
B, 61	GM944_F01_110R1_003.fsa	80.4883	312	1382
B, 62	GM944_F01_110R1_003.fsa	81.6588	842	4184
B, 63	GM944_F01_110R1_003.fsa	82.3405	381	1854
B, 64	GM944_F01_110R1_003.fsa	83.799	233	1048
B, 65	GM944_F01_110R1_003.fsa	84.8663	100	419
B, 66	GM944_F01_110R1_003.fsa	86.0286	225	967
B, 67	GM944_F01_110R1_003.fsa	87.0922	1009	4730
B, 68	GM944_F01_110R1_003.fsa	88.0575	257	1111
B, 69	GM944_F01_110R1_003.fsa	89.3102	726	3270
B, 70	GM944_F01_110R1_003.fsa	90.4643	232	981
B, 71	GM944_F01_110R1_003.fsa	91.3285	204	803
B, 72	GM944_F01_110R1_003.fsa	92.3831	122	491
B, 73	GM944_F01_110R1_003.fsa	93.436	887	4065
B, 74	GM944_F01_110R1_003.fsa	94.4871	119	481
B, 75	GM944_F01_110R1_003.fsa	95.155	550	2573
B, 76	GM944_F01_110R1_003.fsa	96.2984	263	1153
B, 77	GM944_F01_110R1_003.fsa	97.2496	54	178
B, 78	GM944_F01_110R1_003.fsa	98.484	121	462
B, 79	GM944_F01_110R1_003.fsa	99.5267	1213	5573
B, 80	GM944_F01_110R1_003.fsa	100.67	114	468
B, 81	GM944_F01_110R1_003.fsa	101.434	86	320
B, 82	GM944_F01_110R1_003.fsa	102.579	1016	4634
B, 83	GM944_F01_110R1_003.fsa	103.626	128	544
B, 84	GM944_F01_110R1_003.fsa	104.672	220	876
B, 85	GM944_F01_110R1_003.fsa	105.906	1854	8743
B, 86	GM944_F01_110R1_003.fsa	106.947	1313	5895
B, 87	GM944_F01_110R1_003.fsa	107.892	202	820
B, 88	GM944_F01_110R1_003.fsa	108.742	130	562
B, 89	GM944_F01_110R1_003.fsa	110.155	841	3969
B, 90	GM944_F01_110R1_003.fsa	111.001	101	393
B, 91	GM944_F01_110R1_003.fsa	111.752	47	187
B, 92	GM944_F01_110R1_003.fsa	113.064	359	1667
B, 93	GM944_F01_110R1_003.fsa	114.093	121	517
B, 94	GM944_F01_110R1_003.fsa	115.207	479	2246
B, 95	GM944_F01_110R1_003.fsa	116.225	405	1846
B, 96	GM944_F01_110R1_003.fsa	117.426	267	1218
B, 97	GM944_F01_110R1_003.fsa	118.347	548	2540
B, 98	GM944_F01_110R1_003.fsa	119.633	393	1778
B, 99	GM944_F01_110R1_003.fsa	120.36	76	321
B, 100	GM944_F01_110R1_003.fsa	121.441	375	1715
B, 101	GM944_F01_110R1_003.fsa	122.521	1781	8363
B, 102	GM944_F01_110R1_003.fsa	123.51	349	1593
B, 103	GM944_F01_110R1_003.fsa	124.679	120	489
B, 104	GM944_F01_110R1_003.fsa	125.758	2082	9500
B, 105	GM944_F01_110R1_003.fsa	126.746	1347	6296
B, 106	GM944_F01_110R1_003.fsa	127.913	173	744
B, 107	GM944_F01_110R1_003.fsa	128.631	335	1441
B, 108	GM944_F01_110R1_003.fsa	129.707	237	957
B, 109	GM944_F01_110R1_003.fsa	130.783	74	295
B, 110	GM944_F01_110R1_003.fsa	131.769	727	3190
B, 111	GM944_F01_110R1_003.fsa	132.755	929	4343
B, 112	GM944_F01_110R1_003.fsa	133.561	278	1242
B, 113	GM944_F01_110R1_003.fsa	134.367	261	1225
B, 114	GM944_F01_110R1_003.fsa	135.172	2032	9752
B, 115	GM944_F01_110R1_003.fsa	136.335	334	1399
B, 116	GM944_F01_110R1_003.fsa	137.408	40	143
B, 117	GM944_F01_110R1_003.fsa	138.481	62	286
B, 118	GM944_F01_110R1_003.fsa	139.643	667	3244
B, 119	GM944_F01_110R1_003.fsa	140.645	148	710
B, 120	GM944_F01_110R1_003.fsa	141.936	61	310
B, 121	GM944_F01_110R1_003.fsa	143.042	78	298
B, 122	GM944_F01_110R1_003.fsa	144.055	731	3388
B, 123	GM944_F01_110R1_003.fsa	145.069	309	1418
B, 124	GM944_F01_110R1_003.fsa	145.991	147	623
B, 125	GM944_F01_110R1_003.fsa	147.097	217	951
B, 126	GM944_F01_110R1_003.fsa	148.111	944	4522
B, 127	GM944_F01_110R1_003.fsa	148.94	158	760
B, 128	GM944_F01_110R1_003.fsa	149.862	117	503
B, 129	GM944_F01_110R1_003.fsa	150.783	33	128
B, 130	GM944_F01_110R1_003.fsa	151.982	114	483
B, 131	GM944_F01_110R1_003.fsa	153.087	596	2831
B, 132	GM944_F01_110R1_003.fsa	153.917	142	709
B, 133	GM944_F01_110R1_003.fsa	154.746	628	3056
B, 134	GM944_F01_110R1_003.fsa	156.129	617	2708
B, 135	GM944_F01_110R1_003.fsa	157.05	386	1701
B, 136	GM944_F01_110R1_003.fsa	157.88	808	3755
B, 137	GM944_F01_110R1_003.fsa	158.986	584	2700
B, 138	GM944_F01_110R1_003.fsa	159.816	232	993
B, 139	GM944_F01_110R1_003.fsa	160.992	2115	10331
B, 140	GM944_F01_110R1_003.fsa	162.254	79	318
B, 141	GM944_F01_110R1_003.fsa	163.334	2384	11667
B, 142	GM944_F01_110R1_003.fsa	164.414	151	629
B, 143	GM944_F01_110R1_003.fsa	165.404	4041	20057
B, 144	GM944_F01_110R1_003.fsa	166.213	90	469
B, 145	GM944_F01_110R1_003.fsa	167.022	1114	5524
B, 146	GM944_F01_110R1_003.fsa	168.369	107	435
B, 147	GM944_F01_110R1_003.fsa	169.535	365	1759
B, 148	GM944_F01_110R1_003.fsa	170.701	304	1390
B, 149	GM944_F01_110R1_003.fsa	171.777	95	386
B, 150	GM944_F01_110R1_003.fsa	172.851	325	1551
B, 151	GM944_F01_110R1_003.fsa	173.836	94	370
B, 152	GM944_F01_110R1_003.fsa	174.91	119	487
B, 153	GM944_F01_110R1_003.fsa	175.893	522	2437
B, 154	GM944_F01_110R1_003.fsa	176.876	238	1048
B, 155	GM944_F01_110R1_003.fsa	178.037	573	2736
B, 156	GM944_F01_110R1_003.fsa	179.108	441	2214
B, 157	GM944_F01_110R1_003.fsa	180	120	530
B, 158	GM944_F01_110R1_003.fsa	181.266	39	150
B, 159	GM944_F01_110R1_003.fsa	182.26	576	2984
B, 160	GM944_F01_110R1_003.fsa	183.253	248	1200
B, 161	GM944_F01_110R1_003.fsa	184.337	80	341
B, 162	GM944_F01_110R1_003.fsa	185.33	129	512
B, 163	GM944_F01_110R1_003.fsa	186.413	790	3740
B, 164	GM944_F01_110R1_003.fsa	187.405	604	2700
B, 165	GM944_F01_110R1_003.fsa	188.487	946	4620
B, 166	GM944_F01_110R1_003.fsa	189.568	859	4171
B, 167	GM944_F01_110R1_003.fsa	190.739	134	609
B, 168	GM944_F01_110R1_003.fsa	191.55	1676	8876
B, 169	GM944_F01_110R1_003.fsa	192.63	267	1317
B, 170	GM944_F01_110R1_003.fsa	193.53	77	294
B, 171	GM944_F01_110R1_003.fsa	194.609	755	3912
B, 172	GM944_F01_110R1_003.fsa	195.598	1010	5403
B, 173	GM944_F01_110R1_003.fsa	196.587	333	1752
B, 174	GM944_F01_110R1_003.fsa	197.396	112	473
B, 175	GM944_F01_110R1_003.fsa	198.653	3900	21254
B, 176	GM944_F01_110R1_003.fsa	199.641	122	643
B, 177	GM944_F01_110R1_003.fsa	200.623	117	492
B, 178	GM944_F01_110R1_003.fsa	201.78	912	4766
B, 179	GM944_F01_110R1_003.fsa	202.758	1666	9104
B, 180	GM944_F01_110R1_003.fsa	203.913	791	3958
B, 181	GM944_F01_110R1_003.fsa	204.978	161	675
B, 182	GM944_F01_110R1_003.fsa	205.865	179	762
B, 183	GM944_F01_110R1_003.fsa	206.84	88	351
B, 184	GM944_F01_110R1_003.fsa	207.726	67	290
B, 185	GM944_F01_110R1_003.fsa	208.611	42	172
B, 186	GM944_F01_110R1_003.fsa	209.673	87	393
B, 187	GM944_F01_110R1_003.fsa	210.734	266	1341
B, 188	GM944_F01_110R1_003.fsa	211.882	88	426
B, 189	GM944_F01_110R1_003.fsa	212.853	114	461
B, 190	GM944_F01_110R1_003.fsa	213.824	208	996
B, 191	GM944_F01_110R1_003.fsa	214.795	418	2273
B, 192	GM944_F01_110R1_003.fsa	215.944	322	1711
B, 193	GM944_F01_110R1_003.fsa	216.738	275	1549
B, 194	GM944_F01_110R1_003.fsa	217.973	686	3525
B, 195	GM944_F01_110R1_003.fsa	218.943	192	774
B, 196	GM944_F01_110R1_003.fsa	219.736	177	650
B, 197	GM944_F01_110R1_003.fsa	220.87	2641	14909
B, 198	GM944_F01_110R1_003.fsa	221.916	186	822
B, 199	GM944_F01_110R1_003.fsa	222.7	887	4634
B, 200	GM944_F01_110R1_003.fsa	223.832	647	3370
B, 201	GM944_F01_110R1_003.fsa	224.965	845	4677
B, 202	GM944_F01_110R1_003.fsa	226.099	496	2658
B, 203	GM944_F01_110R1_003.fsa	227.146	261	1310
B, 204	GM944_F01_110R1_003.fsa	228.28	278	1341
B, 205	GM944_F01_110R1_003.fsa	229.241	190	838
B, 206	GM944_F01_110R1_003.fsa	230.201	174	865
B, 207	GM944_F01_110R1_003.fsa	231.249	272	1423
B, 208	GM944_F01_110R1_003.fsa	232.211	340	1814
B, 209	GM944_F01_110R1_003.fsa	233.26	320	1684
B, 210	GM944_F01_110R1_003.fsa	234.222	153	754
B, 211	GM944_F01_110R1_003.fsa	235.271	161	761
B, 212	GM944_F01_110R1_003.fsa	236.321	218	1109
B, 213	GM944_F01_110R1_003.fsa	237.284	265	1335
B, 214	GM944_F01_110R1_003.fsa	238.423	256	1255
B, 215	GM944_F01_110R1_003.fsa	239.474	495	2640
B, 216	GM944_F01_110R1_003.fsa	240.628	352	1730
B, 217	GM944_F01_110R1_003.fsa	241.793	1083	5770
B, 218	GM944_F01_110R1_003.fsa	242.778	1522	8321
B, 219	GM944_F01_110R1_003.fsa	243.851	401	2148
B, 220	GM944_F01_110R1_003.fsa	244.745	521	3023
B, 221	GM944_F01_110R1_003.fsa	245.548	270	1275
B, 222	GM944_F01_110R1_003.fsa	246.44	157	545
B, 223	GM944_F01_110R1_003.fsa	247.509	88	388
B, 224	GM944_F01_110R1_003.fsa	248.577	438	2224
B, 225	GM944_F01_110R1_003.fsa	249.645	1030	5697
B, 226	GM944_F01_110R1_003.fsa	250.695	244	1279
B, 227	GM944_F01_110R1_003.fsa	251.561	452	2608
B, 228	GM944_F01_110R1_003.fsa	252.514	1279	7773
B, 229	GM944_F01_110R1_003.fsa	253.552	141	641
B, 230	GM944_F01_110R1_003.fsa	254.76	56	236
B, 231	GM944_F01_110R1_003.fsa	255.88	232	1407
B, 232	GM944_F01_110R1_003.fsa	256.826	647	3879
B, 233	GM944_F01_110R1_003.fsa	257.857	124	661
B, 234	GM944_F01_110R1_003.fsa	258.972	148	667
B, 235	GM944_F01_110R1_003.fsa	260	489	2799
B, 236	GM944_F01_110R1_003.fsa	261.043	369	2046
B, 237	GM944_F01_110R1_003.fsa	262.173	347	1888
B, 238	GM944_F01_110R1_003.fsa	263.129	354	2174
B, 239	GM944_F01_110R1_003.fsa	264.085	756	4820
B, 240	GM944_F01_110R1_003.fsa	265.128	558	3188
B, 241	GM944_F01_110R1_003.fsa	265.997	44	126
B, 242	GM944_F01_110R1_003.fsa	267.04	72	320
B, 243	GM944_F01_110R1_003.fsa	268.084	180	999
B, 244	GM944_F01_110R1_003.fsa	269.04	422	2633
B, 245	GM944_F01_110R1_003.fsa	270.083	167	1039
B, 246	GM944_F01_110R1_003.fsa	271.127	79	413
B, 247	GM944_F01_110R1_003.fsa	272.084	185	965
B, 248	GM944_F01_110R1_003.fsa	273.127	545	3271
B, 249	GM944_F01_110R1_003.fsa	274.084	239	1492
B, 250	GM944_F01_110R1_003.fsa	275.041	419	2737
B, 251	GM944_F01_110R1_003.fsa	276.172	123	613
B, 252	GM944_F01_110R1_003.fsa	277.129	48	256
B, 253	GM944_F01_110R1_003.fsa	278.173	126	579
B, 254	GM944_F01_110R1_003.fsa	279.304	465	2806
B, 255	GM944_F01_110R1_003.fsa	280.26	117	484
B, 256	GM944_F01_110R1_003.fsa	281.213	306	1723
B, 257	GM944_F01_110R1_003.fsa	282.165	200	1005
B, 258	GM944_F01_110R1_003.fsa	283.29	130	622
B, 259	GM944_F01_110R1_003.fsa	284.241	520	3209
B, 260	GM944_F01_110R1_003.fsa	285.278	1633	12207
B, 261	GM944_F01_110R1_003.fsa	286.142	274	1695
B, 262	GM944_F01_110R1_003.fsa	287.092	892	5584
B, 263	GM944_F01_110R1_003.fsa	288.214	302	1544
B, 264	GM944_F01_110R1_003.fsa	289.163	562	3278
B, 265	GM944_F01_110R1_003.fsa	290.37	330	1814
B, 266	GM944_F01_110R1_003.fsa	291.318	1093	7159
B, 267	GM944_F01_110R1_003.fsa	292.438	320	1689
B, 268	GM944_F01_110R1_003.fsa	293.643	147	784
B, 269	GM944_F01_110R1_003.fsa	294.675	390	2272
B, 270	GM944_F01_110R1_003.fsa	295.621	86	379
B, 271	GM944_F01_110R1_003.fsa	296.652	385	2256
B, 272	GM944_F01_110R1_003.fsa	297.683	252	1196
B, 273	GM944_F01_110R1_003.fsa	298.713	757	4965
B, 274	GM944_F01_110R1_003.fsa	299.743	678	5104
B, 275	GM944_F01_110R1_003.fsa	300.505	316	2134
B, 276	GM944_F01_110R1_003.fsa	301.348	371	2472
B, 277	GM944_F01_110R1_003.fsa	302.277	32	85
B, 278	GM944_F01_110R1_003.fsa	303.038	49	224
B, 279	GM944_F01_110R1_003.fsa	304.14	134	711
B, 280	GM944_F01_110R1_003.fsa	305.159	39	172
B, 281	GM944_F01_110R1_003.fsa	306.436	50	250
B, 282	GM944_F01_110R1_003.fsa	307.46	143	984
B, 283	GM944_F01_110R1_003.fsa	308.401	342	2421
B, 284	GM944_F01_110R1_003.fsa	309.43	60	399
B, 285	GM944_F01_110R1_003.fsa	310.461	60	334
B, 286	GM944_F01_110R1_003.fsa	311.494	31	102
B, 287	GM944_F01_110R1_003.fsa	312.356	75	457
B, 288	GM944_F01_110R1_003.fsa	313.394	139	919
B, 289	GM944_F01_110R1_003.fsa	314.357	139	1028
B, 290	GM944_F01_110R1_003.fsa	315.34	45	239
B, 291	GM944_F01_110R1_003.fsa	316.324	69	335
B, 292	GM944_F01_110R1_003.fsa	317.309	55	280
B, 293	GM944_F01_110R1_003.fsa	318.384	65	290
B, 294	GM944_F01_110R1_003.fsa	319.461	178	883
B, 295	GM944_F01_110R1_003.fsa	320.526	218	1301
B, 296	GM944_F01_110R1_003.fsa	321.49	34	98
B, 297	GM944_F01_110R1_003.fsa	322.277	94	448
B, 298	GM944_F01_110R1_003.fsa	323.326	336	2301
B, 299	GM944_F01_110R1_003.fsa	324.373	536	3691
B, 300	GM944_F01_110R1_003.fsa	325.507	111	452
B, 301	GM944_F01_110R1_003.fsa	326.464	410	2605
B, 302	GM944_F01_110R1_003.fsa	327.507	90	401
B, 303	GM944_F01_110R1_003.fsa	328.635	199	1098
B, 304	GM944_F01_110R1_003.fsa	329.675	187	1097
B, 305	GM944_F01_110R1_003.fsa	330.801	387	2809
B, 306	GM944_F01_110R1_003.fsa	331.838	880	7268
B, 307	GM944_F01_110R1_003.fsa	332.701	181	1101
B, 308	GM944_F01_110R1_003.fsa	333.822	84	473
B, 309	GM944_F01_110R1_003.fsa	334.941	42	177
B, 310	GM944_F01_110R1_003.fsa	335.887	119	574
B, 311	GM944_F01_110R1_003.fsa	337.003	390	2642
B, 312	GM944_F01_110R1_003.fsa	337.946	141	731
B, 313	GM944_F01_110R1_003.fsa	339.059	256	1575
B, 314	GM944_F01_110R1_003.fsa	340.087	91	434
B, 315	GM944_F01_110R1_003.fsa	341.04	211	1316
B, 316	GM944_F01_110R1_003.fsa	341.993	65	248
B, 317	GM944_F01_110R1_003.fsa	343.12	211	1261
B, 318	GM944_F01_110R1_003.fsa	344.073	134	706
B, 319	GM944_F01_110R1_003.fsa	345.199	190	904
B, 320	GM944_F01_110R1_003.fsa	346.238	994	7253
B, 321	GM944_F01_110R1_003.fsa	347.191	144	712
B, 322	GM944_F01_110R1_003.fsa	348.144	568	3678
B, 323	GM944_F01_110R1_003.fsa	349.096	196	937
B, 324	GM944_F01_110R1_003.fsa	350.222	446	2649
B, 325	GM944_F01_110R1_003.fsa	351.088	6	11
B, 326	GM944_F01_110R1_003.fsa	352.04	57	273
B, 327	GM944_F01_110R1_003.fsa	353.079	272	1739
B, 328	GM944_F01_110R1_003.fsa	354.204	318	2293
B, 329	GM944_F01_110R1_003.fsa	355.156	24	77
B, 330	GM944_F01_110R1_003.fsa	356.194	35	149
B, 331	GM944_F01_110R1_003.fsa	357.232	146	820
B, 332	GM944_F01_110R1_003.fsa	358.184	247	1637
B, 333	GM944_F01_110R1_003.fsa	359.222	165	972
B, 334	GM944_F01_110R1_003.fsa	360.258	53	167
B, 335	GM944_F01_110R1_003.fsa	361.204	83	427
B, 336	GM944_F01_110R1_003.fsa	362.237	188	1187
B, 337	GM944_F01_110R1_003.fsa	363.27	146	863
B, 338	GM944_F01_110R1_003.fsa	364.131	427	3126
B, 339	GM944_F01_110R1_003.fsa	365.25	32	84
B, 340	GM944_F01_110R1_003.fsa	366.198	42	296
B, 341	GM944_F01_110R1_003.fsa	367.231	34	152
B, 342	GM944_F01_110R1_003.fsa	368.179	106	724
B, 343	GM944_F01_110R1_003.fsa	369.127	18	48
B, 344	GM944_F01_110R1_003.fsa	370.161	36	88
B, 345	GM944_F01_110R1_003.fsa	371.11	67	249
B, 346	GM944_F01_110R1_003.fsa	372.145	393	2568
B, 347	GM944_F01_110R1_003.fsa	373.18	120	606
B, 348	GM944_F01_110R1_003.fsa	374.215	674	5246
B, 349	GM944_F01_110R1_003.fsa	375.337	207	1024
B, 350	GM944_F01_110R1_003.fsa	376.459	242	1401
B, 351	GM944_F01_110R1_003.fsa	377.322	60	242
B, 352	GM944_F01_110R1_003.fsa	378.359	72	340
B, 353	GM944_F01_110R1_003.fsa	379.223	46	192
B, 354	GM944_F01_110R1_003.fsa	380.262	106	580
B, 355	GM944_F01_110R1_003.fsa	381.312	214	1732
B, 356	GM944_F01_110R1_003.fsa	382.099	174	1306
B, 357	GM944_F01_110R1_003.fsa	383.323	453	3611
B, 358	GM944_F01_110R1_003.fsa	384.198	41	181
B, 359	GM944_F01_110R1_003.fsa	385.247	130	699
B, 360	GM944_F01_110R1_003.fsa	386.208	16	44
B, 361	GM944_F01_110R1_003.fsa	387.344	31	145
B, 362	GM944_F01_110R1_003.fsa	388.218	135	910
B, 363	GM944_F01_110R1_003.fsa	389.353	97	700
B, 364	GM944_F01_110R1_003.fsa	390.227	91	675
B, 365	GM944_F01_110R1_003.fsa	391.187	74	410
B, 366	GM944_F01_110R1_003.fsa	392.06	11	31
B, 367	GM944_F01_110R1_003.fsa	393.195	32	108
B, 368	GM944_F01_110R1_003.fsa	394.155	109	603
B, 369	GM944_F01_110R1_003.fsa	395.377	18	40
B, 370	GM944_F01_110R1_003.fsa	396.075	33	116
B, 371	GM944_F01_110R1_003.fsa	396.947	200	1144
B, 372	GM944_F01_110R1_003.fsa	397.994	106	651
B, 373	GM944_F01_110R1_003.fsa	399.041	483	4429
B, 374	GM944_F01_110R1_003.fsa	399.913	238	1375
B, 375	GM944_F01_110R1_003.fsa	400.935	133	771
B, 376	GM944_F01_110R1_003.fsa	401.786	38	112
B, 377	GM944_F01_110R1_003.fsa	402.895	379	2639
B, 378	GM944_F01_110R1_003.fsa	403.919	8	17
B, 379	GM944_F01_110R1_003.fsa	404.86	43	153
B, 380	GM944_F01_110R1_003.fsa	405.717	19	64
B, 381	GM944_F01_110R1_003.fsa	406.918	75	516
B, 382	GM944_F01_110R1_003.fsa	407.863	218	2064
B, 383	GM944_F01_110R1_003.fsa	408.896	147	1151
B, 384	GM944_F01_110R1_003.fsa	410.017	48	247
B, 385	GM944_F01_110R1_003.fsa	411.053	163	1341
B, 386	GM944_F01_110R1_003.fsa	412.092	132	1050
B, 387	GM944_F01_110R1_003.fsa	413.045	26	130
B, 388	GM944_F01_110R1_003.fsa	414	28	127
B, 389	GM944_F01_110R1_003.fsa	415.071	13	32
B, 390	GM944_F01_110R1_003.fsa	416.233	71	379
B, 391	GM944_F01_110R1_003.fsa	417.935	99	702
B, 392	GM944_F01_110R1_003.fsa	419.012	216	1905
B, 393	GM944_F01_110R1_003.fsa	419.82	83	428
B, 394	GM944_F01_110R1_003.fsa	420.703	293	2419
B, 395	GM944_F01_110R1_003.fsa	421.846	53	264
B, 396	GM944_F01_110R1_003.fsa	422.813	11	37
B, 397	GM944_F01_110R1_003.fsa	423.779	55	233
B, 398	GM944_F01_110R1_003.fsa	425.009	42	205
B, 399	GM944_F01_110R1_003.fsa	425.975	164	1208
B, 400	GM944_F01_110R1_003.fsa	427.029	72	406
B, 401	GM944_F01_110R1_003.fsa	428.17	72	335
B, 402	GM944_F01_110R1_003.fsa	429.135	542	5102
B, 403	GM944_F01_110R1_003.fsa	430.1	223	1622
B, 404	GM944_F01_110R1_003.fsa	431.152	181	1135
B, 405	GM944_F01_110R1_003.fsa	432.292	98	432
B, 406	GM944_F01_110R1_003.fsa	433.344	46	255
B, 407	GM944_F01_110R1_003.fsa	434.22	144	957
B, 408	GM944_F01_110R1_003.fsa	435.359	25	91
B, 409	GM944_F01_110R1_003.fsa	436.323	181	1383
B, 410	GM944_F01_110R1_003.fsa	437.374	401	3477
B, 411	GM944_F01_110R1_003.fsa	438.337	71	412
B, 412	GM944_F01_110R1_003.fsa	439.125	36	223
B, 413	GM944_F01_110R1_003.fsa	440.267	86	448
B, 414	GM944_F01_110R1_003.fsa	443.032	842	9799
B, 415	GM944_F01_110R1_003.fsa	444.193	749	6954
B, 416	GM944_F01_110R1_003.fsa	446.071	12	23
B, 417	GM944_F01_110R1_003.fsa	446.876	28	39
B, 418	GM944_F01_110R1_003.fsa	449.115	308	3321
B, 419	GM944_F01_110R1_003.fsa	451.178	44	166
B, 420	GM944_F01_110R1_003.fsa	452.166	20	52
B, 421	GM944_F01_110R1_003.fsa	453.963	13	14
B, 422	GM944_F01_110R1_003.fsa	455.043	187	1016
B, 423	GM944_F01_110R1_003.fsa	456.123	151	741
B, 424	GM944_F01_110R1_003.fsa	457.114	18	58
B, 425	GM944_F01_110R1_003.fsa	458.105	155	597
B, 426	GM944_F01_110R1_003.fsa	459.097	107	364
B, 427	GM944_F01_110R1_003.fsa	460.269	329	2367
B, 428	GM944_F01_110R1_003.fsa	461.253	686	6868
B, 429	GM944_F01_110R1_003.fsa	462.239	1237	15544
B, 430	GM944_F01_110R1_003.fsa	464.032	91	400
B, 431	GM944_F01_110R1_003.fsa	465.019	89	277
B, 432	GM944_F01_110R1_003.fsa	466.816	324	4440
B, 433	GM944_F01_110R1_003.fsa	467.805	493	4146
B, 434	GM944_F01_110R1_003.fsa	468.975	78	215
B, 435	GM944_F01_110R1_003.fsa	469.876	87	337
B, 436	GM944_F01_110R1_003.fsa	471.137	37	94
B, 437	GM944_F01_110R1_003.fsa	472.039	53	155
B, 438	GM944_F01_110R1_003.fsa	473.754	465	2646
B, 439	GM944_F01_110R1_003.fsa	474.839	576	2983
B, 440	GM944_F01_110R1_003.fsa	479.274	23953	307123
B, 441	GM944_F01_110R1_003.fsa	480.639	23093	262266
B, 442	GM944_F01_110R1_003.fsa	484.208	4	10
B, 443	GM944_F01_110R1_003.fsa	484.759	2	4
Y, 1	GM944_F01_110R1_003.fsa	479.546	5792	28387
O, 1	GM944_F01_110R1_003.fsa	20	2913	31970
O, 2	GM944_F01_110R1_003.fsa	40	2855	20457
O, 3	GM944_F01_110R1_003.fsa	60	5462	29586
O, 4	GM944_F01_110R1_003.fsa	80	3627	19486
O, 5	GM944_F01_110R1_003.fsa	100	5407	28701
O, 6	GM944_F01_110R1_003.fsa	114	6306	32270
O, 7	GM944_F01_110R1_003.fsa	120	4921	26015
O, 8	GM944_F01_110R1_003.fsa	140	4105	20828
O, 9	GM944_F01_110R1_003.fsa	160	4496	23567
O, 10	GM944_F01_110R1_003.fsa	180	5331	29193
O, 11	GM944_F01_110R1_003.fsa	200	4348	24802
O, 12	GM944_F01_110R1_003.fsa	214	4316	25906
O, 13	GM944_F01_110R1_003.fsa	220	3542	21816
O, 14	GM944_F01_110R1_003.fsa	240	5186	33769
O, 15	GM944_F01_110R1_003.fsa	250	2364	16316
O, 16	GM944_F01_110R1_003.fsa	260	3851	26462
O, 17	GM944_F01_110R1_003.fsa	280	4130	30070
O, 18	GM944_F01_110R1_003.fsa	300	4083	31371
O, 19	GM944_F01_110R1_003.fsa	314	2639	21129
O, 20	GM944_F01_110R1_003.fsa	320	2913	23539
O, 21	GM944_F01_110R1_003.fsa	340	3611	30742
O, 22	GM944_F01_110R1_003.fsa	360	3010	26714
O, 23	GM944_F01_110R1_003.fsa	380	2201	19772
O, 24	GM944_F01_110R1_003.fsa	400	3022	28164
O, 25	GM944_F01_110R1_003.fsa	414	2815	27271
O, 26	GM944_F01_110R1_003.fsa	420	2689	26140
O, 27	GM944_F01_110R1_003.fsa	440	3233	31938
O, 28	GM944_F01_110R1_003.fsa	460	3585	35937
O, 29	GM944_F01_110R1_003.fsa	480	3171	33354
O, 30	GM944_F01_110R1_003.fsa	500	1478	16215
O, 31	GM944_F01_110R1_003.fsa	514	1608	17656
O, 32	GM944_F01_110R1_003.fsa	520	3569	39449
O, 33	GM944_F01_110R1_003.fsa	540	2924	32476
O, 34	GM944_F01_110R1_003.fsa	560	1878	21326
O, 35	GM944_F01_110R1_003.fsa	580	2825	32600
O, 36	GM944_F01_110R1_003.fsa	600	1873	21546

## Sheet: 110R2
Dye/Sample Peak	Sample File Name	Size	Height	Area in Point
B, 1	GM944_F02_110R2_003.fsa	5.3731	14	37
B, 2	GM944_F02_110R2_003.fsa	6.8657	7	17
B, 3	GM944_F02_110R2_003.fsa	7.6119	17	44
B, 4	GM944_F02_110R2_003.fsa	8.5075	17	50
B, 5	GM944_F02_110R2_003.fsa	10.2985	7	35
B, 6	GM944_F02_110R2_003.fsa	11.4925	13	50
B, 7	GM944_F02_110R2_003.fsa	12.3881	11	46
B, 8	GM944_F02_110R2_003.fsa	14.7761	173	526
B, 9	GM944_F02_110R2_003.fsa	15.8209	54	255
B, 10	GM944_F02_110R2_003.fsa	17.4627	18	56
B, 11	GM944_F02_110R2_003.fsa	18.806	103	563
B, 12	GM944_F02_110R2_003.fsa	20.3462	744	4396
B, 13	GM944_F02_110R2_003.fsa	22.0522	507	3190
B, 14	GM944_F02_110R2_003.fsa	23.0564	496	2988
B, 15	GM944_F02_110R2_003.fsa	24.0464	102	666
B, 16	GM944_F02_110R2_003.fsa	26.6192	224	1119
B, 17	GM944_F02_110R2_003.fsa	28.3335	220	1135
B, 18	GM944_F02_110R2_003.fsa	30.1551	123	656
B, 19	GM944_F02_110R2_003.fsa	31.4894	417	2186
B, 20	GM944_F02_110R2_003.fsa	32.7971	295	1491
B, 21	GM944_F02_110R2_003.fsa	34.9198	97	496
B, 22	GM944_F02_110R2_003.fsa	36.1605	248	1440
B, 23	GM944_F02_110R2_003.fsa	37.2434	186	925
B, 24	GM944_F02_110R2_003.fsa	38.9642	174	872
B, 25	GM944_F02_110R2_003.fsa	40.7151	303	1524
B, 26	GM944_F02_110R2_003.fsa	41.5426	91	554
B, 27	GM944_F02_110R2_003.fsa	42.4794	38	171
B, 28	GM944_F02_110R2_003.fsa	43.7526	275	1414
B, 29	GM944_F02_110R2_003.fsa	44.8953	831	5866
B, 30	GM944_F02_110R2_003.fsa	47.2513	408	4190
B, 31	GM944_F02_110R2_003.fsa	48.8991	7	11
B, 32	GM944_F02_110R2_003.fsa	49.8744	24	107
B, 33	GM944_F02_110R2_003.fsa	50.9465	369	1553
B, 34	GM944_F02_110R2_003.fsa	51.69	736	3088
B, 35	GM944_F02_110R2_003.fsa	53.5759	2600	16444
B, 36	GM944_F02_110R2_003.fsa	54.7105	302	1269
B, 37	GM944_F02_110R2_003.fsa	55.9334	896	3605
B, 38	GM944_F02_110R2_003.fsa	57.1412	1440	6457
B, 39	GM944_F02_110R2_003.fsa	57.9382	560	2463
B, 40	GM944_F02_110R2_003.fsa	59.0236	1875	8340
B, 41	GM944_F02_110R2_003.fsa	59.7081	48	139
B, 42	GM944_F02_110R2_003.fsa	60.5196	2295	10079
B, 43	GM944_F02_110R2_003.fsa	61.9705	271	1150
B, 44	GM944_F02_110R2_003.fsa	63.1062	114	439
B, 45	GM944_F02_110R2_003.fsa	64.4436	121	593
B, 46	GM944_F02_110R2_003.fsa	65.7758	186	840
B, 47	GM944_F02_110R2_003.fsa	66.8991	56	239
B, 48	GM944_F02_110R2_003.fsa	68.2219	64	248
B, 49	GM944_F02_110R2_003.fsa	69.3372	174	786
B, 50	GM944_F02_110R2_003.fsa	70.4489	494	2265
B, 51	GM944_F02_110R2_003.fsa	71.8585	345	1400
B, 52	GM944_F02_110R2_003.fsa	72.6615	515	2512
B, 53	GM944_F02_110R2_003.fsa	73.3625	2604	12730
B, 54	GM944_F02_110R2_003.fsa	74.6605	230	893
B, 55	GM944_F02_110R2_003.fsa	75.6557	505	2110
B, 56	GM944_F02_110R2_003.fsa	76.9451	1507	6840
B, 57	GM944_F02_110R2_003.fsa	78.2295	525	2304
B, 58	GM944_F02_110R2_003.fsa	79.3126	162	574
B, 59	GM944_F02_110R2_003.fsa	80.4856	358	1608
B, 60	GM944_F02_110R2_003.fsa	81.6496	933	4642
B, 61	GM944_F02_110R2_003.fsa	82.4245	441	2109
B, 62	GM944_F02_110R2_003.fsa	83.7783	257	1133
B, 63	GM944_F02_110R2_003.fsa	84.9365	123	447
B, 64	GM944_F02_110R2_003.fsa	85.9964	254	1081
B, 65	GM944_F02_110R2_003.fsa	87.0546	1162	5265
B, 66	GM944_F02_110R2_003.fsa	88.0151	273	1223
B, 67	GM944_F02_110R2_003.fsa	89.2617	789	3625
B, 68	GM944_F02_110R2_003.fsa	90.4103	260	1093
B, 69	GM944_F02_110R2_003.fsa	91.2705	212	905
B, 70	GM944_F02_110R2_003.fsa	92.4156	160	576
B, 71	GM944_F02_110R2_003.fsa	93.3684	1022	4627
B, 72	GM944_F02_110R2_003.fsa	94.4149	133	533
B, 73	GM944_F02_110R2_003.fsa	95.175	646	2994
B, 74	GM944_F02_110R2_003.fsa	96.2186	303	1260
B, 75	GM944_F02_110R2_003.fsa	97.2607	67	198
B, 76	GM944_F02_110R2_003.fsa	98.3955	135	536
B, 77	GM944_F02_110R2_003.fsa	99.5285	1395	6406
B, 78	GM944_F02_110R2_003.fsa	100.581	127	530
B, 79	GM944_F02_110R2_003.fsa	101.354	97	363
B, 80	GM944_F02_110R2_003.fsa	102.511	1187	5357
B, 81	GM944_F02_110R2_003.fsa	103.665	148	620
B, 82	GM944_F02_110R2_003.fsa	104.72	259	1015
B, 83	GM944_F02_110R2_003.fsa	105.868	2188	9962
B, 84	GM944_F02_110R2_003.fsa	107.012	1440	6652
B, 85	GM944_F02_110R2_003.fsa	107.869	209	909
B, 86	GM944_F02_110R2_003.fsa	108.723	145	600
B, 87	GM944_F02_110R2_003.fsa	110.143	986	4633
B, 88	GM944_F02_110R2_003.fsa	110.993	124	611
B, 89	GM944_F02_110R2_003.fsa	111.935	64	300
B, 90	GM944_F02_110R2_003.fsa	113.063	431	1902
B, 91	GM944_F02_110R2_003.fsa	114.092	161	684
B, 92	GM944_F02_110R2_003.fsa	115.19	586	2540
B, 93	GM944_F02_110R2_003.fsa	116.285	469	2100
B, 94	GM944_F02_110R2_003.fsa	117.467	320	1450
B, 95	GM944_F02_110R2_003.fsa	118.283	647	2875
B, 96	GM944_F02_110R2_003.fsa	119.549	457	2070
B, 97	GM944_F02_110R2_003.fsa	120.359	91	335
B, 98	GM944_F02_110R2_003.fsa	121.434	444	1949
B, 99	GM944_F02_110R2_003.fsa	122.421	2066	9562
B, 100	GM944_F02_110R2_003.fsa	123.496	399	1893
B, 101	GM944_F02_110R2_003.fsa	124.572	147	598
B, 102	GM944_F02_110R2_003.fsa	125.738	2400	10964
B, 103	GM944_F02_110R2_003.fsa	126.724	1577	7124
B, 104	GM944_F02_110R2_003.fsa	127.89	204	819
B, 105	GM944_F02_110R2_003.fsa	128.607	401	1760
B, 106	GM944_F02_110R2_003.fsa	129.684	284	1226
B, 107	GM944_F02_110R2_003.fsa	130.67	92	368
B, 108	GM944_F02_110R2_003.fsa	131.746	865	3783
B, 109	GM944_F02_110R2_003.fsa	132.733	1082	4961
B, 110	GM944_F02_110R2_003.fsa	133.54	358	1521
B, 111	GM944_F02_110R2_003.fsa	134.258	336	1542
B, 112	GM944_F02_110R2_003.fsa	135.155	2425	11060
B, 113	GM944_F02_110R2_003.fsa	136.321	390	1692
B, 114	GM944_F02_110R2_003.fsa	137.398	46	185
B, 115	GM944_F02_110R2_003.fsa	138.475	81	327
B, 116	GM944_F02_110R2_003.fsa	139.641	815	3647
B, 117	GM944_F02_110R2_003.fsa	140.642	161	722
B, 118	GM944_F02_110R2_003.fsa	141.927	81	338
B, 119	GM944_F02_110R2_003.fsa	142.936	89	367
B, 120	GM944_F02_110R2_003.fsa	144.037	876	4009
B, 121	GM944_F02_110R2_003.fsa	145.138	376	1695
B, 122	GM944_F02_110R2_003.fsa	145.963	172	745
B, 123	GM944_F02_110R2_003.fsa	147.064	256	1121
B, 124	GM944_F02_110R2_003.fsa	148.073	1068	5124
B, 125	GM944_F02_110R2_003.fsa	148.899	203	962
B, 126	GM944_F02_110R2_003.fsa	149.816	141	619
B, 127	GM944_F02_110R2_003.fsa	150.826	50	215
B, 128	GM944_F02_110R2_003.fsa	152.018	130	582
B, 129	GM944_F02_110R2_003.fsa	153.027	742	3402
B, 130	GM944_F02_110R2_003.fsa	153.853	161	810
B, 131	GM944_F02_110R2_003.fsa	154.77	742	3553
B, 132	GM944_F02_110R2_003.fsa	156.147	745	3242
B, 133	GM944_F02_110R2_003.fsa	156.972	493	2078
B, 134	GM944_F02_110R2_003.fsa	157.89	984	4423
B, 135	GM944_F02_110R2_003.fsa	158.991	723	3239
B, 136	GM944_F02_110R2_003.fsa	159.816	305	1285
B, 137	GM944_F02_110R2_003.fsa	160.993	2612	12072
B, 138	GM944_F02_110R2_003.fsa	162.166	120	483
B, 139	GM944_F02_110R2_003.fsa	163.337	2926	13768
B, 140	GM944_F02_110R2_003.fsa	164.508	197	816
B, 141	GM944_F02_110R2_003.fsa	165.408	4901	23084
B, 142	GM944_F02_110R2_003.fsa	166.218	122	697
B, 143	GM944_F02_110R2_003.fsa	167.116	1406	6421
B, 144	GM944_F02_110R2_003.fsa	168.374	131	559
B, 145	GM944_F02_110R2_003.fsa	169.541	467	2118
B, 146	GM944_F02_110R2_003.fsa	170.707	381	1704
B, 147	GM944_F02_110R2_003.fsa	171.871	128	515
B, 148	GM944_F02_110R2_003.fsa	172.946	388	1820
B, 149	GM944_F02_110R2_003.fsa	173.93	105	469
B, 150	GM944_F02_110R2_003.fsa	174.914	152	610
B, 151	GM944_F02_110R2_003.fsa	175.897	650	2921
B, 152	GM944_F02_110R2_003.fsa	176.968	284	1271
B, 153	GM944_F02_110R2_003.fsa	178.128	671	3198
B, 154	GM944_F02_110R2_003.fsa	179.109	577	2703
B, 155	GM944_F02_110R2_003.fsa	180.09	164	694
B, 156	GM944_F02_110R2_003.fsa	181.258	68	214
B, 157	GM944_F02_110R2_003.fsa	182.336	730	3549
B, 158	GM944_F02_110R2_003.fsa	183.323	288	1407
B, 159	GM944_F02_110R2_003.fsa	184.399	103	403
B, 160	GM944_F02_110R2_003.fsa	185.474	196	752
B, 161	GM944_F02_110R2_003.fsa	186.459	970	4435
B, 162	GM944_F02_110R2_003.fsa	187.444	741	3294
B, 163	GM944_F02_110R2_003.fsa	188.606	1180	5368
B, 164	GM944_F02_110R2_003.fsa	189.589	1045	4854
B, 165	GM944_F02_110R2_003.fsa	190.749	188	870
B, 166	GM944_F02_110R2_003.fsa	191.552	2072	10190
B, 167	GM944_F02_110R2_003.fsa	192.622	367	1692
B, 168	GM944_F02_110R2_003.fsa	193.513	109	434
B, 169	GM944_F02_110R2_003.fsa	194.581	929	4509
B, 170	GM944_F02_110R2_003.fsa	195.649	1262	6086
B, 171	GM944_F02_110R2_003.fsa	196.538	425	2003
B, 172	GM944_F02_110R2_003.fsa	197.427	155	632
B, 173	GM944_F02_110R2_003.fsa	198.669	4819	24350
B, 174	GM944_F02_110R2_003.fsa	199.734	189	797
B, 175	GM944_F02_110R2_003.fsa	200.61	161	634
B, 176	GM944_F02_110R2_003.fsa	201.744	1158	5712
B, 177	GM944_F02_110R2_003.fsa	202.704	2114	10408
B, 178	GM944_F02_110R2_003.fsa	203.839	1011	4643
B, 179	GM944_F02_110R2_003.fsa	204.887	232	960
B, 180	GM944_F02_110R2_003.fsa	205.762	247	1070
B, 181	GM944_F02_110R2_003.fsa	206.724	117	435
B, 182	GM944_F02_110R2_003.fsa	207.686	124	573
B, 183	GM944_F02_110R2_003.fsa	208.562	63	307
B, 184	GM944_F02_110R2_003.fsa	209.613	153	611
B, 185	GM944_F02_110R2_003.fsa	210.665	371	1794
B, 186	GM944_F02_110R2_003.fsa	211.805	110	462
B, 187	GM944_F02_110R2_003.fsa	212.77	137	612
B, 188	GM944_F02_110R2_003.fsa	213.649	275	1313
B, 189	GM944_F02_110R2_003.fsa	214.716	543	2703
B, 190	GM944_F02_110R2_003.fsa	215.881	394	1964
B, 191	GM944_F02_110R2_003.fsa	216.686	379	1803
B, 192	GM944_F02_110R2_003.fsa	217.94	942	4507
B, 193	GM944_F02_110R2_003.fsa	218.925	295	1205
B, 194	GM944_F02_110R2_003.fsa	219.821	273	1019
B, 195	GM944_F02_110R2_003.fsa	220.874	3410	17528
B, 196	GM944_F02_110R2_003.fsa	221.923	288	1144
B, 197	GM944_F02_110R2_003.fsa	222.709	1165	5683
B, 198	GM944_F02_110R2_003.fsa	223.843	893	4118
B, 199	GM944_F02_110R2_003.fsa	224.977	1103	5484
B, 200	GM944_F02_110R2_003.fsa	226.111	664	3291
B, 201	GM944_F02_110R2_003.fsa	227.243	383	1794
B, 202	GM944_F02_110R2_003.fsa	228.288	371	1775
B, 203	GM944_F02_110R2_003.fsa	229.332	258	1153
B, 204	GM944_F02_110R2_003.fsa	230.288	256	1162
B, 205	GM944_F02_110R2_003.fsa	231.331	364	1716
B, 206	GM944_F02_110R2_003.fsa	232.287	468	2244
B, 207	GM944_F02_110R2_003.fsa	233.328	423	2043
B, 208	GM944_F02_110R2_003.fsa	234.283	223	942
B, 209	GM944_F02_110R2_003.fsa	235.324	235	1111
B, 210	GM944_F02_110R2_003.fsa	236.364	309	1395
B, 211	GM944_F02_110R2_003.fsa	237.317	352	1680
B, 212	GM944_F02_110R2_003.fsa	238.442	381	1956
B, 213	GM944_F02_110R2_003.fsa	239.567	697	3622
B, 214	GM944_F02_110R2_003.fsa	240.622	566	2779
B, 215	GM944_F02_110R2_003.fsa	241.775	1499	7441
B, 216	GM944_F02_110R2_003.fsa	242.839	1969	10195
B, 217	GM944_F02_110R2_003.fsa	243.814	575	3027
B, 218	GM944_F02_110R2_003.fsa	244.699	728	4023
B, 219	GM944_F02_110R2_003.fsa	245.584	416	2011
B, 220	GM944_F02_110R2_003.fsa	246.38	247	970
B, 221	GM944_F02_110R2_003.fsa	247.529	157	703
B, 222	GM944_F02_110R2_003.fsa	248.5	562	2787
B, 223	GM944_F02_110R2_003.fsa	249.647	1298	6725
B, 224	GM944_F02_110R2_003.fsa	250.694	340	1663
B, 225	GM944_F02_110R2_003.fsa	251.56	597	3113
B, 226	GM944_F02_110R2_003.fsa	252.512	1633	8903
B, 227	GM944_F02_110R2_003.fsa	253.55	190	885
B, 228	GM944_F02_110R2_003.fsa	254.758	93	379
B, 229	GM944_F02_110R2_003.fsa	255.792	284	1578
B, 230	GM944_F02_110R2_003.fsa	256.825	779	4488
B, 231	GM944_F02_110R2_003.fsa	257.942	162	802
B, 232	GM944_F02_110R2_003.fsa	258.972	208	970
B, 233	GM944_F02_110R2_003.fsa	260.086	713	3800
B, 234	GM944_F02_110R2_003.fsa	261.123	534	2800
B, 235	GM944_F02_110R2_003.fsa	262.159	486	2457
B, 236	GM944_F02_110R2_003.fsa	263.109	466	2740
B, 237	GM944_F02_110R2_003.fsa	264.059	997	5812
B, 238	GM944_F02_110R2_003.fsa	265.094	734	3974
B, 239	GM944_F02_110R2_003.fsa	266.043	53	181
B, 240	GM944_F02_110R2_003.fsa	266.993	113	591
B, 241	GM944_F02_110R2_003.fsa	268.114	248	1253
B, 242	GM944_F02_110R2_003.fsa	269.149	540	3090
B, 243	GM944_F02_110R2_003.fsa	270.097	239	1304
B, 244	GM944_F02_110R2_003.fsa	271.045	134	585
B, 245	GM944_F02_110R2_003.fsa	272.079	283	1335
B, 246	GM944_F02_110R2_003.fsa	273.113	687	3963
B, 247	GM944_F02_110R2_003.fsa	274.061	302	1824
B, 248	GM944_F02_110R2_003.fsa	275.008	577	3292
B, 249	GM944_F02_110R2_003.fsa	276.041	199	948
B, 250	GM944_F02_110R2_003.fsa	277.16	94	464
B, 251	GM944_F02_110R2_003.fsa	278.193	205	938
B, 252	GM944_F02_110R2_003.fsa	279.226	613	3372
B, 253	GM944_F02_110R2_003.fsa	280.171	151	725
B, 254	GM944_F02_110R2_003.fsa	281.199	398	2156
B, 255	GM944_F02_110R2_003.fsa	282.227	263	1339
B, 256	GM944_F02_110R2_003.fsa	283.169	239	1037
B, 257	GM944_F02_110R2_003.fsa	284.196	672	3920
B, 258	GM944_F02_110R2_003.fsa	285.223	2095	14044
B, 259	GM944_F02_110R2_003.fsa	285.993	401	2609
B, 260	GM944_F02_110R2_003.fsa	287.02	1131	6822
B, 261	GM944_F02_110R2_003.fsa	288.046	390	2058
B, 262	GM944_F02_110R2_003.fsa	289.158	726	4121
B, 263	GM944_F02_110R2_003.fsa	290.183	423	2209
B, 264	GM944_F02_110R2_003.fsa	291.294	1366	8375
B, 265	GM944_F02_110R2_003.fsa	292.32	406	2168
B, 266	GM944_F02_110R2_003.fsa	293.515	223	1134
B, 267	GM944_F02_110R2_003.fsa	294.54	497	2767
B, 268	GM944_F02_110R2_003.fsa	295.564	158	635
B, 269	GM944_F02_110R2_003.fsa	296.503	548	3001
B, 270	GM944_F02_110R2_003.fsa	297.612	325	1591
B, 271	GM944_F02_110R2_003.fsa	298.636	931	5877
B, 272	GM944_F02_110R2_003.fsa	299.659	879	5841
B, 273	GM944_F02_110R2_003.fsa	300.422	393	2657
B, 274	GM944_F02_110R2_003.fsa	301.352	469	2853
B, 275	GM944_F02_110R2_003.fsa	302.114	62	211
B, 276	GM944_F02_110R2_003.fsa	303.046	90	397
B, 277	GM944_F02_110R2_003.fsa	304.065	189	995
B, 278	GM944_F02_110R2_003.fsa	305.255	62	282
B, 279	GM944_F02_110R2_003.fsa	306.278	65	328
B, 280	GM944_F02_110R2_003.fsa	307.387	158	1001
B, 281	GM944_F02_110R2_003.fsa	308.413	403	2674
B, 282	GM944_F02_110R2_003.fsa	309.441	90	424
B, 283	GM944_F02_110R2_003.fsa	310.556	73	360
B, 284	GM944_F02_110R2_003.fsa	311.329	38	179
B, 285	GM944_F02_110R2_003.fsa	312.534	83	487
B, 286	GM944_F02_110R2_003.fsa	313.396	154	1021
B, 287	GM944_F02_110R2_003.fsa	314.352	174	1182
B, 288	GM944_F02_110R2_003.fsa	315.322	56	283
B, 289	GM944_F02_110R2_003.fsa	316.203	88	478
B, 290	GM944_F02_110R2_003.fsa	317.174	69	374
B, 291	GM944_F02_110R2_003.fsa	318.321	104	469
B, 292	GM944_F02_110R2_003.fsa	319.47	210	1132
B, 293	GM944_F02_110R2_003.fsa	320.433	278	1612
B, 294	GM944_F02_110R2_003.fsa	321.472	44	150
B, 295	GM944_F02_110R2_003.fsa	322.251	119	616
B, 296	GM944_F02_110R2_003.fsa	323.288	409	2591
B, 297	GM944_F02_110R2_003.fsa	324.324	657	4326
B, 298	GM944_F02_110R2_003.fsa	325.359	132	618
B, 299	GM944_F02_110R2_003.fsa	326.48	487	3066
B, 300	GM944_F02_110R2_003.fsa	327.513	106	551
B, 301	GM944_F02_110R2_003.fsa	328.631	239	1356
B, 302	GM944_F02_110R2_003.fsa	329.747	256	1299
B, 303	GM944_F02_110R2_003.fsa	330.777	466	3157
B, 304	GM944_F02_110R2_003.fsa	331.806	1051	8206
B, 305	GM944_F02_110R2_003.fsa	332.662	223	1352
B, 306	GM944_F02_110R2_003.fsa	333.775	110	618
B, 307	GM944_F02_110R2_003.fsa	334.886	64	288
B, 308	GM944_F02_110R2_003.fsa	335.911	147	692
B, 309	GM944_F02_110R2_003.fsa	336.935	474	3099
B, 310	GM944_F02_110R2_003.fsa	337.957	190	895
B, 311	GM944_F02_110R2_003.fsa	338.979	325	1879
B, 312	GM944_F02_110R2_003.fsa	340	101	507
B, 313	GM944_F02_110R2_003.fsa	341.036	262	1570
B, 314	GM944_F02_110R2_003.fsa	341.898	103	437
B, 315	GM944_F02_110R2_003.fsa	343.02	267	1509
B, 316	GM944_F02_110R2_003.fsa	344.141	189	910
B, 317	GM944_F02_110R2_003.fsa	345.09	234	1137
B, 318	GM944_F02_110R2_003.fsa	346.212	1177	8144
B, 319	GM944_F02_110R2_003.fsa	347.074	189	980
B, 320	GM944_F02_110R2_003.fsa	348.022	724	4383
B, 321	GM944_F02_110R2_003.fsa	349.143	251	1167
B, 322	GM944_F02_110R2_003.fsa	350.264	565	3652
B, 323	GM944_F02_110R2_003.fsa	351.04	6	10
B, 324	GM944_F02_110R2_003.fsa	351.988	91	401
B, 325	GM944_F02_110R2_003.fsa	353.108	307	2089
B, 326	GM944_F02_110R2_003.fsa	354.142	375	2684
B, 327	GM944_F02_110R2_003.fsa	355.09	37	105
B, 328	GM944_F02_110R2_003.fsa	356.038	47	231
B, 329	GM944_F02_110R2_003.fsa	357.072	176	1000
B, 330	GM944_F02_110R2_003.fsa	358.105	291	1871
B, 331	GM944_F02_110R2_003.fsa	359.225	212	1274
B, 332	GM944_F02_110R2_003.fsa	360.256	93	418
B, 333	GM944_F02_110R2_003.fsa	361.194	126	639
B, 334	GM944_F02_110R2_003.fsa	362.133	264	1604
B, 335	GM944_F02_110R2_003.fsa	363.157	189	1212
B, 336	GM944_F02_110R2_003.fsa	364.181	542	3778
B, 337	GM944_F02_110R2_003.fsa	365.376	26	101
B, 338	GM944_F02_110R2_003.fsa	366.23	59	337
B, 339	GM944_F02_110R2_003.fsa	367.255	44	242
B, 340	GM944_F02_110R2_003.fsa	368.109	138	864
B, 341	GM944_F02_110R2_003.fsa	369.135	36	140
B, 342	GM944_F02_110R2_003.fsa	369.989	26	104
B, 343	GM944_F02_110R2_003.fsa	371.1	144	633
B, 344	GM944_F02_110R2_003.fsa	372.126	517	3338
B, 345	GM944_F02_110R2_003.fsa	373.238	182	1068
B, 346	GM944_F02_110R2_003.fsa	374.094	841	6224
B, 347	GM944_F02_110R2_003.fsa	375.291	265	1614
B, 348	GM944_F02_110R2_003.fsa	376.233	310	1822
B, 349	GM944_F02_110R2_003.fsa	377.345	80	325
B, 350	GM944_F02_110R2_003.fsa	378.287	129	569
B, 351	GM944_F02_110R2_003.fsa	379.229	95	411
B, 352	GM944_F02_110R2_003.fsa	380.174	146	747
B, 353	GM944_F02_110R2_003.fsa	381.304	269	2071
B, 354	GM944_F02_110R2_003.fsa	382.086	223	1622
B, 355	GM944_F02_110R2_003.fsa	383.216	522	4217
B, 356	GM944_F02_110R2_003.fsa	383.998	73	381
B, 357	GM944_F02_110R2_003.fsa	385.215	148	802
B, 358	GM944_F02_110R2_003.fsa	385.997	9	41
B, 359	GM944_F02_110R2_003.fsa	387.127	59	262
B, 360	GM944_F02_110R2_003.fsa	388.258	161	939
B, 361	GM944_F02_110R2_003.fsa	389.214	94	572
B, 362	GM944_F02_110R2_003.fsa	390.084	97	592
B, 363	GM944_F02_110R2_003.fsa	391.127	86	369
B, 364	GM944_F02_110R2_003.fsa	392.084	14	38
B, 365	GM944_F02_110R2_003.fsa	393.04	52	250
B, 366	GM944_F02_110R2_003.fsa	394.171	124	698
B, 367	GM944_F02_110R2_003.fsa	395.128	27	116
B, 368	GM944_F02_110R2_003.fsa	395.911	78	431
B, 369	GM944_F02_110R2_003.fsa	396.955	263	1461
B, 370	GM944_F02_110R2_003.fsa	397.999	132	729
B, 371	GM944_F02_110R2_003.fsa	398.956	606	4943
B, 372	GM944_F02_110R2_003.fsa	399.826	275	1835
B, 373	GM944_F02_110R2_003.fsa	400.943	199	1042
B, 374	GM944_F02_110R2_003.fsa	401.887	22	70
B, 375	GM944_F02_110R2_003.fsa	402.916	457	3085
B, 376	GM944_F02_110R2_003.fsa	403.688	1	1
B, 377	GM944_F02_110R2_003.fsa	404.718	41	230
B, 378	GM944_F02_110R2_003.fsa	406.006	14	73
B, 379	GM944_F02_110R2_003.fsa	406.951	108	668
B, 380	GM944_F02_110R2_003.fsa	408.067	258	2369
B, 381	GM944_F02_110R2_003.fsa	408.927	174	1351
B, 382	GM944_F02_110R2_003.fsa	410.13	60	329
B, 383	GM944_F02_110R2_003.fsa	411.162	185	1434
B, 384	GM944_F02_110R2_003.fsa	412.193	167	1319
B, 385	GM944_F02_110R2_003.fsa	413.226	35	149
B, 386	GM944_F02_110R2_003.fsa	414.26	35	97
B, 387	GM944_F02_110R2_003.fsa	415.128	32	100
B, 388	GM944_F02_110R2_003.fsa	416.258	93	487
B, 389	GM944_F02_110R2_003.fsa	417.997	109	675
B, 390	GM944_F02_110R2_003.fsa	418.954	229	2527
B, 391	GM944_F02_110R2_003.fsa	420.695	337	2616
B, 392	GM944_F02_110R2_003.fsa	421.911	79	334
B, 393	GM944_F02_110R2_003.fsa	422.693	13	44
B, 394	GM944_F02_110R2_003.fsa	423.911	74	385
B, 395	GM944_F02_110R2_003.fsa	424.955	67	314
B, 396	GM944_F02_110R2_003.fsa	426.001	181	1079
B, 397	GM944_F02_110R2_003.fsa	426.959	66	331
B, 398	GM944_F02_110R2_003.fsa	428.006	127	755
B, 399	GM944_F02_110R2_003.fsa	429.053	648	6245
B, 400	GM944_F02_110R2_003.fsa	430.101	288	2328
B, 401	GM944_F02_110R2_003.fsa	431.149	212	1239
B, 402	GM944_F02_110R2_003.fsa	432.198	120	596
B, 403	GM944_F02_110R2_003.fsa	433.248	49	228
B, 404	GM944_F02_110R2_003.fsa	434.298	155	1076
B, 405	GM944_F02_110R2_003.fsa	435.174	31	120
B, 406	GM944_F02_110R2_003.fsa	436.314	191	1187
B, 407	GM944_F02_110R2_003.fsa	437.278	424	3333
B, 408	GM944_F02_110R2_003.fsa	438.419	46	202
B, 409	GM944_F02_110R2_003.fsa	439.209	67	295
B, 410	GM944_F02_110R2_003.fsa	440.265	110	580
B, 411	GM944_F02_110R2_003.fsa	441.237	29	75
B, 412	GM944_F02_110R2_003.fsa	443.094	942	9925
B, 413	GM944_F02_110R2_003.fsa	444.156	879	7744
B, 414	GM944_F02_110R2_003.fsa	445.219	1	1
B, 415	GM944_F02_110R2_003.fsa	445.839	17	46
B, 416	GM944_F02_110R2_003.fsa	446.992	14	36
B, 417	GM944_F02_110R2_003.fsa	448.057	117	868
B, 418	GM944_F02_110R2_003.fsa	449.123	332	3219
B, 419	GM944_F02_110R2_003.fsa	449.922	96	539
B, 420	GM944_F02_110R2_003.fsa	451.167	44	218
B, 421	GM944_F02_110R2_003.fsa	452.235	35	95
B, 422	GM944_F02_110R2_003.fsa	453.215	13	29
B, 423	GM944_F02_110R2_003.fsa	453.928	15	29
B, 424	GM944_F02_110R2_003.fsa	454.997	218	1188
B, 425	GM944_F02_110R2_003.fsa	456.157	172	952
B, 426	GM944_F02_110R2_003.fsa	457.05	68	218
B, 427	GM944_F02_110R2_003.fsa	458.033	184	766
B, 428	GM944_F02_110R2_003.fsa	459.195	178	787
B, 429	GM944_F02_110R2_003.fsa	460.178	210	873
B, 430	GM944_F02_110R2_003.fsa	461.249	901	6964
B, 431	GM944_F02_110R2_003.fsa	462.32	1706	23262
B, 432	GM944_F02_110R2_003.fsa	463.928	254	1626
B, 433	GM944_F02_110R2_003.fsa	465.001	94	318
B, 434	GM944_F02_110R2_003.fsa	466.164	245	1598
B, 435	GM944_F02_110R2_003.fsa	466.88	417	3384
B, 436	GM944_F02_110R2_003.fsa	467.776	597	4676
B, 437	GM944_F02_110R2_003.fsa	468.941	108	423
B, 438	GM944_F02_110R2_003.fsa	469.837	154	461
B, 439	GM944_F02_110R2_003.fsa	471.093	23	66
B, 440	GM944_F02_110R2_003.fsa	471.722	17	34
B, 441	GM944_F02_110R2_003.fsa	472.44	16	41
B, 442	GM944_F02_110R2_003.fsa	472.889	11	18
B, 443	GM944_F02_110R2_003.fsa	473.698	564	3229
B, 444	GM944_F02_110R2_003.fsa	474.866	644	3577
B, 445	GM944_F02_110R2_003.fsa	475.856	10	10
B, 446	GM944_F02_110R2_003.fsa	479.188	22956	162219
B, 447	GM944_F02_110R2_003.fsa	480.45	22956	170119
G, 1	GM944_F02_110R2_003.fsa	480.09	1774	9176
Y, 1	GM944_F02_110R2_003.fsa	479.549	9942	56851
Y, 2	GM944_F02_110R2_003.fsa	480.721	3669	13714
O, 1	GM944_F02_110R2_003.fsa	20	3196	36301
O, 2	GM944_F02_110R2_003.fsa	40	3294	23151
O, 3	GM944_F02_110R2_003.fsa	60	6213	33255
O, 4	GM944_F02_110R2_003.fsa	80	4047	21821
O, 5	GM944_F02_110R2_003.fsa	100	6358	32169
O, 6	GM944_F02_110R2_003.fsa	114	7228	36069
O, 7	GM944_F02_110R2_003.fsa	120	5790	29342
O, 8	GM944_F02_110R2_003.fsa	140	4850	23483
O, 9	GM944_F02_110R2_003.fsa	160	5302	26627
O, 10	GM944_F02_110R2_003.fsa	180	6584	33070
O, 11	GM944_F02_110R2_003.fsa	200	5338	28115
O, 12	GM944_F02_110R2_003.fsa	214	4671	26238
O, 13	GM944_F02_110R2_003.fsa	220	4208	24462
O, 14	GM944_F02_110R2_003.fsa	240	6487	38125
O, 15	GM944_F02_110R2_003.fsa	250	3038	18403
O, 16	GM944_F02_110R2_003.fsa	260	4722	29744
O, 17	GM944_F02_110R2_003.fsa	280	5006	33875
O, 18	GM944_F02_110R2_003.fsa	300	5049	35784
O, 19	GM944_F02_110R2_003.fsa	314	3200	23592
O, 20	GM944_F02_110R2_003.fsa	320	3446	26755
O, 21	GM944_F02_110R2_003.fsa	340	4385	35054
O, 22	GM944_F02_110R2_003.fsa	360	3559	29733
O, 23	GM944_F02_110R2_003.fsa	380	2528	22228
O, 24	GM944_F02_110R2_003.fsa	400	3530	31529
O, 25	GM944_F02_110R2_003.fsa	414	3222	30907
O, 26	GM944_F02_110R2_003.fsa	420	3075	28929
O, 27	GM944_F02_110R2_003.fsa	440	3642	35867
O, 28	GM944_F02_110R2_003.fsa	460	4180	40237
O, 29	GM944_F02_110R2_003.fsa	480	3616	37961
O, 30	GM944_F02_110R2_003.fsa	500	1655	17975
O, 31	GM944_F02_110R2_003.fsa	514	1800	19634
O, 32	GM944_F02_110R2_003.fsa	520	4043	44158
O, 33	GM944_F02_110R2_003.fsa	540	3280	36209
O, 34	GM944_F02_110R2_003.fsa	560	2139	24076
O, 35	GM944_F02_110R2_003.fsa	580	3213	36759
O, 36	GM944_F02_110R2_003.fsa	600	2053	24100

## Sheet: 110R3
Dye/Sample Peak	Sample File Name	Size	Height	Area in Point
B, 1	GM944_F03_110R3_011.fsa	2.4286	89	636
B, 2	GM944_F03_110R3_011.fsa	4.1429	29	152
B, 3	GM944_F03_110R3_011.fsa	5.8571	21	135
B, 4	GM944_F03_110R3_011.fsa	7.1429	4	16
B, 5	GM944_F03_110R3_011.fsa	9.7143	10	43
B, 6	GM944_F03_110R3_011.fsa	11.8571	68	231
B, 7	GM944_F03_110R3_011.fsa	13.2857	95	449
B, 8	GM944_F03_110R3_011.fsa	14.5714	62	308
B, 9	GM944_F03_110R3_011.fsa	16.7143	28	131
B, 10	GM944_F03_110R3_011.fsa	18.4286	88	367
B, 11	GM944_F03_110R3_011.fsa	20.1632	624	3548
B, 12	GM944_F03_110R3_011.fsa	21.9368	400	2525
B, 13	GM944_F03_110R3_011.fsa	23.045	406	2284
B, 14	GM944_F03_110R3_011.fsa	24.1377	89	681
B, 15	GM944_F03_110R3_011.fsa	26.7287	190	967
B, 16	GM944_F03_110R3_011.fsa	28.3596	185	954
B, 17	GM944_F03_110R3_011.fsa	30.0994	100	502
B, 18	GM944_F03_110R3_011.fsa	31.5189	354	1791
B, 19	GM944_F03_110R3_011.fsa	32.7735	232	1204
B, 20	GM944_F03_110R3_011.fsa	34.8177	82	402
B, 21	GM944_F03_110R3_011.fsa	36.0171	202	1111
B, 22	GM944_F03_110R3_011.fsa	37.0666	149	823
B, 23	GM944_F03_110R3_011.fsa	38.9935	142	732
B, 24	GM944_F03_110R3_011.fsa	40.704	246	1233
B, 25	GM944_F03_110R3_011.fsa	41.5194	67	396
B, 26	GM944_F03_110R3_011.fsa	42.4436	38	117
B, 27	GM944_F03_110R3_011.fsa	43.8149	223	1140
B, 28	GM944_F03_110R3_011.fsa	44.9441	716	4752
B, 29	GM944_F03_110R3_011.fsa	47.1671	418	3330
B, 30	GM944_F03_110R3_011.fsa	49.5596	18	71
B, 31	GM944_F03_110R3_011.fsa	50.8423	306	1155
B, 32	GM944_F03_110R3_011.fsa	51.5834	606	2563
B, 33	GM944_F03_110R3_011.fsa	53.4658	2196	12013
B, 34	GM944_F03_110R3_011.fsa	54.6	263	1240
B, 35	GM944_F03_110R3_011.fsa	55.9251	690	3027
B, 36	GM944_F03_110R3_011.fsa	57.1338	1198	5474
B, 37	GM944_F03_110R3_011.fsa	57.9322	464	2156
B, 38	GM944_F03_110R3_011.fsa	59.0203	1530	6968
B, 39	GM944_F03_110R3_011.fsa	59.707	43	147
B, 40	GM944_F03_110R3_011.fsa	60.6158	1852	8546
B, 41	GM944_F03_110R3_011.fsa	61.9466	234	905
B, 42	GM944_F03_110R3_011.fsa	63.1709	98	381
B, 43	GM944_F03_110R3_011.fsa	64.4927	111	514
B, 44	GM944_F03_110R3_011.fsa	65.8099	156	734
B, 45	GM944_F03_110R3_011.fsa	67.0216	52	250
B, 46	GM944_F03_110R3_011.fsa	68.2295	63	273
B, 47	GM944_F03_110R3_011.fsa	69.2331	141	725
B, 48	GM944_F03_110R3_011.fsa	70.4338	411	1942
B, 49	GM944_F03_110R3_011.fsa	71.8298	283	1347
B, 50	GM944_F03_110R3_011.fsa	72.6251	428	2029
B, 51	GM944_F03_110R3_011.fsa	73.4188	2223	10843
B, 52	GM944_F03_110R3_011.fsa	74.6061	205	766
B, 53	GM944_F03_110R3_011.fsa	75.5927	402	1760
B, 54	GM944_F03_110R3_011.fsa	76.8713	1239	5759
B, 55	GM944_F03_110R3_011.fsa	78.1455	426	1907
B, 56	GM944_F03_110R3_011.fsa	79.2203	122	492
B, 57	GM944_F03_110R3_011.fsa	80.3902	282	1341
B, 58	GM944_F03_110R3_011.fsa	81.5595	793	3982
B, 59	GM944_F03_110R3_011.fsa	82.3379	381	1842
B, 60	GM944_F03_110R3_011.fsa	83.698	225	945
B, 61	GM944_F03_110R3_011.fsa	84.8616	86	351
B, 62	GM944_F03_110R3_011.fsa	85.9265	211	944
B, 63	GM944_F03_110R3_011.fsa	86.9898	998	4494
B, 64	GM944_F03_110R3_011.fsa	88.0514	240	1107
B, 65	GM944_F03_110R3_011.fsa	89.3039	668	3131
B, 66	GM944_F03_110R3_011.fsa	90.3619	226	1017
B, 67	GM944_F03_110R3_011.fsa	91.2263	180	800
B, 68	GM944_F03_110R3_011.fsa	92.3771	105	409
B, 69	GM944_F03_110R3_011.fsa	93.4304	839	3900
B, 70	GM944_F03_110R3_011.fsa	94.3864	116	548
B, 71	GM944_F03_110R3_011.fsa	95.1503	547	2453
B, 72	GM944_F03_110R3_011.fsa	96.1993	241	1044
B, 73	GM944_F03_110R3_011.fsa	97.2466	51	201
B, 74	GM944_F03_110R3_011.fsa	98.3873	101	454
B, 75	GM944_F03_110R3_011.fsa	99.5261	1164	5425
B, 76	GM944_F03_110R3_011.fsa	100.574	110	381
B, 77	GM944_F03_110R3_011.fsa	101.339	69	274
B, 78	GM944_F03_110R3_011.fsa	102.484	957	4334
B, 79	GM944_F03_110R3_011.fsa	103.626	117	489
B, 80	GM944_F03_110R3_011.fsa	104.672	183	748
B, 81	GM944_F03_110R3_011.fsa	105.811	1840	8341
B, 82	GM944_F03_110R3_011.fsa	106.947	1207	5516
B, 83	GM944_F03_110R3_011.fsa	107.892	172	694
B, 84	GM944_F03_110R3_011.fsa	108.648	107	420
B, 85	GM944_F03_110R3_011.fsa	109.213	7	10
B, 86	GM944_F03_110R3_011.fsa	110.061	819	3876
B, 87	GM944_F03_110R3_011.fsa	111.001	88	449
B, 88	GM944_F03_110R3_011.fsa	111.752	41	177
B, 89	GM944_F03_110R3_011.fsa	112.971	350	1615
B, 90	GM944_F03_110R3_011.fsa	114.093	120	534
B, 91	GM944_F03_110R3_011.fsa	115.114	478	2224
B, 92	GM944_F03_110R3_011.fsa	116.225	395	1768
B, 93	GM944_F03_110R3_011.fsa	117.426	250	1203
B, 94	GM944_F03_110R3_011.fsa	118.255	525	2458
B, 95	GM944_F03_110R3_011.fsa	119.633	357	1603
B, 96	GM944_F03_110R3_011.fsa	120.361	72	260
B, 97	GM944_F03_110R3_011.fsa	121.442	380	1657
B, 98	GM944_F03_110R3_011.fsa	122.523	1687	7924
B, 99	GM944_F03_110R3_011.fsa	123.514	325	1445
B, 100	GM944_F03_110R3_011.fsa	124.683	123	449
B, 101	GM944_F03_110R3_011.fsa	125.762	1988	9209
B, 102	GM944_F03_110R3_011.fsa	126.841	1288	6101
B, 103	GM944_F03_110R3_011.fsa	127.918	157	637
B, 104	GM944_F03_110R3_011.fsa	128.726	319	1355
B, 105	GM944_F03_110R3_011.fsa	129.713	246	1013
B, 106	GM944_F03_110R3_011.fsa	130.7	78	305
B, 107	GM944_F03_110R3_011.fsa	131.775	692	2942
B, 108	GM944_F03_110R3_011.fsa	132.85	878	3964
B, 109	GM944_F03_110R3_011.fsa	133.566	259	1080
B, 110	GM944_F03_110R3_011.fsa	134.371	263	1015
B, 111	GM944_F03_110R3_011.fsa	135.177	2078	9280
B, 112	GM944_F03_110R3_011.fsa	136.339	311	1362
B, 113	GM944_F03_110R3_011.fsa	137.5	48	208
B, 114	GM944_F03_110R3_011.fsa	138.572	61	293
B, 115	GM944_F03_110R3_011.fsa	139.643	691	3222
B, 116	GM944_F03_110R3_011.fsa	140.735	144	699
B, 117	GM944_F03_110R3_011.fsa	141.929	49	220
B, 118	GM944_F03_110R3_011.fsa	143.03	74	280
B, 119	GM944_F03_110R3_011.fsa	144.132	713	3306
B, 120	GM944_F03_110R3_011.fsa	145.142	314	1421
B, 121	GM944_F03_110R3_011.fsa	145.968	140	600
B, 122	GM944_F03_110R3_011.fsa	147.069	203	942
B, 123	GM944_F03_110R3_011.fsa	148.171	911	4320
B, 124	GM944_F03_110R3_011.fsa	148.996	165	737
B, 125	GM944_F03_110R3_011.fsa	149.914	115	489
B, 126	GM944_F03_110R3_011.fsa	150.923	28	110
B, 127	GM944_F03_110R3_011.fsa	152.024	126	526
B, 128	GM944_F03_110R3_011.fsa	153.124	619	2821
B, 129	GM944_F03_110R3_011.fsa	153.95	152	744
B, 130	GM944_F03_110R3_011.fsa	154.775	666	3035
B, 131	GM944_F03_110R3_011.fsa	156.15	643	2775
B, 132	GM944_F03_110R3_011.fsa	157.067	402	1778
B, 133	GM944_F03_110R3_011.fsa	157.892	830	3708
B, 134	GM944_F03_110R3_011.fsa	158.992	620	2755
B, 135	GM944_F03_110R3_011.fsa	159.817	237	1004
B, 136	GM944_F03_110R3_011.fsa	161.078	2147	10234
B, 137	GM944_F03_110R3_011.fsa	162.246	92	313
B, 138	GM944_F03_110R3_011.fsa	163.322	2532	11594
B, 139	GM944_F03_110R3_011.fsa	164.488	169	700
B, 140	GM944_F03_110R3_011.fsa	165.474	4110	19241
B, 141	GM944_F03_110R3_011.fsa	166.19	95	605
B, 142	GM944_F03_110R3_011.fsa	167.085	1194	5390
B, 143	GM944_F03_110R3_011.fsa	168.426	99	407
B, 144	GM944_F03_110R3_011.fsa	169.588	393	1783
B, 145	GM944_F03_110R3_011.fsa	170.748	316	1501
B, 146	GM944_F03_110R3_011.fsa	171.819	91	409
B, 147	GM944_F03_110R3_011.fsa	172.888	328	1489
B, 148	GM944_F03_110R3_011.fsa	173.957	90	370
B, 149	GM944_F03_110R3_011.fsa	174.937	135	566
B, 150	GM944_F03_110R3_011.fsa	175.915	552	2605
B, 151	GM944_F03_110R3_011.fsa	176.893	231	1009
B, 152	GM944_F03_110R3_011.fsa	178.048	591	2695
B, 153	GM944_F03_110R3_011.fsa	179.113	493	2259
B, 154	GM944_F03_110R3_011.fsa	180	150	670
B, 155	GM944_F03_110R3_011.fsa	181.165	48	168
B, 156	GM944_F03_110R3_011.fsa	182.24	620	2871
B, 157	GM944_F03_110R3_011.fsa	183.225	238	1169
B, 158	GM944_F03_110R3_011.fsa	184.389	76	342
B, 159	GM944_F03_110R3_011.fsa	185.373	163	607
B, 160	GM944_F03_110R3_011.fsa	186.357	864	3849
B, 161	GM944_F03_110R3_011.fsa	187.43	614	2793
B, 162	GM944_F03_110R3_011.fsa	188.502	1026	4767
B, 163	GM944_F03_110R3_011.fsa	189.574	896	4176
B, 164	GM944_F03_110R3_011.fsa	190.735	150	695
B, 165	GM944_F03_110R3_011.fsa	191.538	1793	8640
B, 166	GM944_F03_110R3_011.fsa	192.608	296	1349
B, 167	GM944_F03_110R3_011.fsa	193.5	84	318
B, 168	GM944_F03_110R3_011.fsa	194.57	805	3826
B, 169	GM944_F03_110R3_011.fsa	195.639	1084	5398
B, 170	GM944_F03_110R3_011.fsa	196.53	375	1793
B, 171	GM944_F03_110R3_011.fsa	197.42	123	557
B, 172	GM944_F03_110R3_011.fsa	198.666	4146	20783
B, 173	GM944_F03_110R3_011.fsa	199.644	146	646
B, 174	GM944_F03_110R3_011.fsa	200.618	159	639
B, 175	GM944_F03_110R3_011.fsa	201.676	1013	4807
B, 176	GM944_F03_110R3_011.fsa	202.734	1805	8890
B, 177	GM944_F03_110R3_011.fsa	203.88	861	4122
B, 178	GM944_F03_110R3_011.fsa	204.938	195	781
B, 179	GM944_F03_110R3_011.fsa	205.819	200	843
B, 180	GM944_F03_110R3_011.fsa	206.699	112	447
B, 181	GM944_F03_110R3_011.fsa	207.668	80	272
B, 182	GM944_F03_110R3_011.fsa	208.636	54	243
B, 183	GM944_F03_110R3_011.fsa	209.604	122	624
B, 184	GM944_F03_110R3_011.fsa	210.66	309	1514
B, 185	GM944_F03_110R3_011.fsa	211.803	98	390
B, 186	GM944_F03_110R3_011.fsa	212.858	115	522
B, 187	GM944_F03_110R3_011.fsa	213.736	348	1931
B, 188	GM944_F03_110R3_011.fsa	214.707	473	2449
B, 189	GM944_F03_110R3_011.fsa	215.855	332	1710
B, 190	GM944_F03_110R3_011.fsa	216.738	322	1605
B, 191	GM944_F03_110R3_011.fsa	217.973	789	3913
B, 192	GM944_F03_110R3_011.fsa	218.943	250	1012
B, 193	GM944_F03_110R3_011.fsa	219.736	244	979
B, 194	GM944_F03_110R3_011.fsa	220.866	2953	15248
B, 195	GM944_F03_110R3_011.fsa	221.818	262	1109
B, 196	GM944_F03_110R3_011.fsa	222.684	1026	5082
B, 197	GM944_F03_110R3_011.fsa	223.81	799	3749
B, 198	GM944_F03_110R3_011.fsa	225.022	941	4819
B, 199	GM944_F03_110R3_011.fsa	226.061	605	2949
B, 200	GM944_F03_110R3_011.fsa	227.273	315	1536
B, 201	GM944_F03_110R3_011.fsa	228.312	331	1555
B, 202	GM944_F03_110R3_011.fsa	229.351	228	1055
B, 203	GM944_F03_110R3_011.fsa	230.303	224	975
B, 204	GM944_F03_110R3_011.fsa	231.255	329	1450
B, 205	GM944_F03_110R3_011.fsa	232.294	374	1851
B, 206	GM944_F03_110R3_011.fsa	233.246	350	1736
B, 207	GM944_F03_110R3_011.fsa	234.285	183	761
B, 208	GM944_F03_110R3_011.fsa	235.324	208	937
B, 209	GM944_F03_110R3_011.fsa	236.277	263	1254
B, 210	GM944_F03_110R3_011.fsa	237.316	298	1435
B, 211	GM944_F03_110R3_011.fsa	238.441	336	1669
B, 212	GM944_F03_110R3_011.fsa	239.567	623	3157
B, 213	GM944_F03_110R3_011.fsa	240.711	479	2372
B, 214	GM944_F03_110R3_011.fsa	241.777	1290	6360
B, 215	GM944_F03_110R3_011.fsa	242.842	1751	8893
B, 216	GM944_F03_110R3_011.fsa	243.906	499	2544
B, 217	GM944_F03_110R3_011.fsa	244.703	651	3496
B, 218	GM944_F03_110R3_011.fsa	245.588	374	1768
B, 219	GM944_F03_110R3_011.fsa	246.472	205	788
B, 220	GM944_F03_110R3_011.fsa	247.62	138	567
B, 221	GM944_F03_110R3_011.fsa	248.59	540	2628
B, 222	GM944_F03_110R3_011.fsa	249.648	1163	6125
B, 223	GM944_F03_110R3_011.fsa	250.689	322	1651
B, 224	GM944_F03_110R3_011.fsa	251.635	565	3052
B, 225	GM944_F03_110R3_011.fsa	252.579	1516	8237
B, 226	GM944_F03_110R3_011.fsa	253.608	166	698
B, 227	GM944_F03_110R3_011.fsa	254.721	72	360
B, 228	GM944_F03_110R3_011.fsa	255.832	261	1481
B, 229	GM944_F03_110R3_011.fsa	256.855	690	3944
B, 230	GM944_F03_110R3_011.fsa	257.877	143	745
B, 231	GM944_F03_110R3_011.fsa	259.067	200	888
B, 232	GM944_F03_110R3_011.fsa	260	604	3172
B, 233	GM944_F03_110R3_011.fsa	261.118	491	2427
B, 234	GM944_F03_110R3_011.fsa	262.149	408	2085
B, 235	GM944_F03_110R3_011.fsa	263.181	408	2257
B, 236	GM944_F03_110R3_011.fsa	264.04	891	4962
B, 237	GM944_F03_110R3_011.fsa	265.071	641	3358
B, 238	GM944_F03_110R3_011.fsa	266.016	48	174
B, 239	GM944_F03_110R3_011.fsa	267.047	94	462
B, 240	GM944_F03_110R3_011.fsa	268.077	210	1097
B, 241	GM944_F03_110R3_011.fsa	269.107	485	2874
B, 242	GM944_F03_110R3_011.fsa	270.138	218	1198
B, 243	GM944_F03_110R3_011.fsa	271.082	104	492
B, 244	GM944_F03_110R3_011.fsa	272.111	230	1139
B, 245	GM944_F03_110R3_011.fsa	273.141	625	3519
B, 246	GM944_F03_110R3_011.fsa	274.085	283	1638
B, 247	GM944_F03_110R3_011.fsa	275.028	487	2881
B, 248	GM944_F03_110R3_011.fsa	276.143	179	809
B, 249	GM944_F03_110R3_011.fsa	277.172	78	371
B, 250	GM944_F03_110R3_011.fsa	278.2	193	913
B, 251	GM944_F03_110R3_011.fsa	279.229	554	3199
B, 252	GM944_F03_110R3_011.fsa	280.255	172	825
B, 253	GM944_F03_110R3_011.fsa	281.19	385	2111
B, 254	GM944_F03_110R3_011.fsa	282.209	253	1150
B, 255	GM944_F03_110R3_011.fsa	283.228	166	802
B, 256	GM944_F03_110R3_011.fsa	284.247	630	3684
B, 257	GM944_F03_110R3_011.fsa	285.265	1908	12638
B, 258	GM944_F03_110R3_011.fsa	286.029	347	2316
B, 259	GM944_F03_110R3_011.fsa	287.047	1024	6247
B, 260	GM944_F03_110R3_011.fsa	288.065	385	1988
B, 261	GM944_F03_110R3_011.fsa	289.167	688	3817
B, 262	GM944_F03_110R3_011.fsa	290.269	405	2084
B, 263	GM944_F03_110R3_011.fsa	291.285	1281	7620
B, 264	GM944_F03_110R3_011.fsa	292.386	392	2133
B, 265	GM944_F03_110R3_011.fsa	293.487	217	1038
B, 266	GM944_F03_110R3_011.fsa	294.503	482	2643
B, 267	GM944_F03_110R3_011.fsa	295.518	156	673
B, 268	GM944_F03_110R3_011.fsa	296.534	487	2568
B, 269	GM944_F03_110R3_011.fsa	297.633	322	1561
B, 270	GM944_F03_110R3_011.fsa	298.648	864	5229
B, 271	GM944_F03_110R3_011.fsa	299.662	759	5357
B, 272	GM944_F03_110R3_011.fsa	300.421	361	2421
B, 273	GM944_F03_110R3_011.fsa	301.262	420	2616
B, 274	GM944_F03_110R3_011.fsa	302.105	37	149
B, 275	GM944_F03_110R3_011.fsa	303.118	88	341
B, 276	GM944_F03_110R3_011.fsa	304.132	165	853
B, 277	GM944_F03_110R3_011.fsa	305.147	51	261
B, 278	GM944_F03_110R3_011.fsa	306.248	48	224
B, 279	GM944_F03_110R3_011.fsa	307.436	156	928
B, 280	GM944_F03_110R3_011.fsa	308.455	372	2399
B, 281	GM944_F03_110R3_011.fsa	309.476	68	379
B, 282	GM944_F03_110R3_011.fsa	310.498	60	305
B, 283	GM944_F03_110R3_011.fsa	311.436	39	138
B, 284	GM944_F03_110R3_011.fsa	312.461	76	367
B, 285	GM944_F03_110R3_011.fsa	313.401	138	828
B, 286	GM944_F03_110R3_011.fsa	314.347	165	992
B, 287	GM944_F03_110R3_011.fsa	315.39	48	218
B, 288	GM944_F03_110R3_011.fsa	316.259	86	416
B, 289	GM944_F03_110R3_011.fsa	317.303	66	326
B, 290	GM944_F03_110R3_011.fsa	318.259	86	428
B, 291	GM944_F03_110R3_011.fsa	319.478	186	1034
B, 292	GM944_F03_110R3_011.fsa	320.515	262	1413
B, 293	GM944_F03_110R3_011.fsa	321.459	60	192
B, 294	GM944_F03_110R3_011.fsa	322.317	111	523
B, 295	GM944_F03_110R3_011.fsa	323.26	409	2389
B, 296	GM944_F03_110R3_011.fsa	324.287	584	3881
B, 297	GM944_F03_110R3_011.fsa	325.399	142	659
B, 298	GM944_F03_110R3_011.fsa	326.424	451	2865
B, 299	GM944_F03_110R3_011.fsa	327.619	94	474
B, 300	GM944_F03_110R3_011.fsa	328.642	235	1324
B, 301	GM944_F03_110R3_011.fsa	329.749	234	1320
B, 302	GM944_F03_110R3_011.fsa	330.855	437	2888
B, 303	GM944_F03_110R3_011.fsa	331.79	991	7501
B, 304	GM944_F03_110R3_011.fsa	332.724	227	1445
B, 305	GM944_F03_110R3_011.fsa	333.827	108	566
B, 306	GM944_F03_110R3_011.fsa	334.844	59	218
B, 307	GM944_F03_110R3_011.fsa	335.861	153	746
B, 308	GM944_F03_110R3_011.fsa	336.876	452	2976
B, 309	GM944_F03_110R3_011.fsa	337.974	187	955
B, 310	GM944_F03_110R3_011.fsa	339.072	306	1829
B, 311	GM944_F03_110R3_011.fsa	340.085	110	572
B, 312	GM944_F03_110R3_011.fsa	341.104	263	1690
B, 313	GM944_F03_110R3_011.fsa	341.953	84	411
B, 314	GM944_F03_110R3_011.fsa	343.056	269	1473
B, 315	GM944_F03_110R3_011.fsa	344.075	197	1007
B, 316	GM944_F03_110R3_011.fsa	345.178	235	1141
B, 317	GM944_F03_110R3_011.fsa	346.195	1092	7543
B, 318	GM944_F03_110R3_011.fsa	347.128	196	1056
B, 319	GM944_F03_110R3_011.fsa	348.061	658	4032
B, 320	GM944_F03_110R3_011.fsa	349.163	262	1215
B, 321	GM944_F03_110R3_011.fsa	350.265	516	3350
B, 322	GM944_F03_110R3_011.fsa	351.112	13	45
B, 323	GM944_F03_110R3_011.fsa	352.044	74	361
B, 324	GM944_F03_110R3_011.fsa	353.145	287	1981
B, 325	GM944_F03_110R3_011.fsa	354.077	366	2412
B, 326	GM944_F03_110R3_011.fsa	355.008	30	132
B, 327	GM944_F03_110R3_011.fsa	356.024	52	218
B, 328	GM944_F03_110R3_011.fsa	357.124	160	892
B, 329	GM944_F03_110R3_011.fsa	358.139	299	1708
B, 330	GM944_F03_110R3_011.fsa	359.323	204	1099
B, 331	GM944_F03_110R3_011.fsa	360.253	87	424
B, 332	GM944_F03_110R3_011.fsa	361.179	124	622
B, 333	GM944_F03_110R3_011.fsa	362.106	227	1357
B, 334	GM944_F03_110R3_011.fsa	363.117	168	1016
B, 335	GM944_F03_110R3_011.fsa	364.128	497	3221
B, 336	GM944_F03_110R3_011.fsa	365.224	33	125
B, 337	GM944_F03_110R3_011.fsa	366.236	57	301
B, 338	GM944_F03_110R3_011.fsa	367.163	39	176
B, 339	GM944_F03_110R3_011.fsa	368.175	119	755
B, 340	GM944_F03_110R3_011.fsa	369.103	26	77
B, 341	GM944_F03_110R3_011.fsa	370.031	37	155
B, 342	GM944_F03_110R3_011.fsa	371.044	118	521
B, 343	GM944_F03_110R3_011.fsa	372.142	464	2974
B, 344	GM944_F03_110R3_011.fsa	373.07	153	862
B, 345	GM944_F03_110R3_011.fsa	374.168	761	5480
B, 346	GM944_F03_110R3_011.fsa	375.182	271	1495
B, 347	GM944_F03_110R3_011.fsa	376.28	308	1861
B, 348	GM944_F03_110R3_011.fsa	377.379	71	330
B, 349	GM944_F03_110R3_011.fsa	378.309	109	600
B, 350	GM944_F03_110R3_011.fsa	379.239	77	390
B, 351	GM944_F03_110R3_011.fsa	380.171	132	758
B, 352	GM944_F03_110R3_011.fsa	381.283	234	1848
B, 353	GM944_F03_110R3_011.fsa	382.053	210	1614
B, 354	GM944_F03_110R3_011.fsa	383.164	508	3848
B, 355	GM944_F03_110R3_011.fsa	384.019	70	418
B, 356	GM944_F03_110R3_011.fsa	385.131	143	795
B, 357	GM944_F03_110R3_011.fsa	385.986	10	34
B, 358	GM944_F03_110R3_011.fsa	387.183	59	261
B, 359	GM944_F03_110R3_011.fsa	388.209	153	959
B, 360	GM944_F03_110R3_011.fsa	389.235	95	622
B, 361	GM944_F03_110R3_011.fsa	390.089	108	754
B, 362	GM944_F03_110R3_011.fsa	390.944	83	554
B, 363	GM944_F03_110R3_011.fsa	391.969	18	47
B, 364	GM944_F03_110R3_011.fsa	393.08	55	246
B, 365	GM944_F03_110R3_011.fsa	394.02	122	665
B, 366	GM944_F03_110R3_011.fsa	395.131	33	162
B, 367	GM944_F03_110R3_011.fsa	395.9	82	448
B, 368	GM944_F03_110R3_011.fsa	396.925	225	1234
B, 369	GM944_F03_110R3_011.fsa	397.865	135	680
B, 370	GM944_F03_110R3_011.fsa	398.89	566	4300
B, 371	GM944_F03_110R3_011.fsa	399.829	263	1713
B, 372	GM944_F03_110R3_011.fsa	400.837	183	972
B, 373	GM944_F03_110R3_011.fsa	401.843	59	244
B, 374	GM944_F03_110R3_011.fsa	402.765	433	2926
B, 375	GM944_F03_110R3_011.fsa	404.782	52	269
B, 376	GM944_F03_110R3_011.fsa	405.708	27	104
B, 377	GM944_F03_110R3_011.fsa	406.888	92	613
B, 378	GM944_F03_110R3_011.fsa	407.9	253	1968
B, 379	GM944_F03_110R3_011.fsa	408.829	161	1267
B, 380	GM944_F03_110R3_011.fsa	410.013	66	361
B, 381	GM944_F03_110R3_011.fsa	411.114	174	1319
B, 382	GM944_F03_110R3_011.fsa	412.047	141	1052
B, 383	GM944_F03_110R3_011.fsa	413.065	30	112
B, 384	GM944_F03_110R3_011.fsa	414.087	26	131
B, 385	GM944_F03_110R3_011.fsa	415.041	36	138
B, 386	GM944_F03_110R3_011.fsa	416.17	84	488
B, 387	GM944_F03_110R3_011.fsa	416.952	14	17
B, 388	GM944_F03_110R3_011.fsa	417.909	79	317
B, 389	GM944_F03_110R3_011.fsa	419.041	178	1610
B, 390	GM944_F03_110R3_011.fsa	420.773	294	2069
B, 391	GM944_F03_110R3_011.fsa	421.89	101	616
B, 392	GM944_F03_110R3_011.fsa	422.834	18	42
B, 393	GM944_F03_110R3_011.fsa	423.865	85	498
B, 394	GM944_F03_110R3_011.fsa	424.981	67	327
B, 395	GM944_F03_110R3_011.fsa	426.011	191	1244
B, 396	GM944_F03_110R3_011.fsa	426.956	108	554
B, 397	GM944_F03_110R3_011.fsa	428.158	86	472
B, 398	GM944_F03_110R3_011.fsa	429.102	485	3721
B, 399	GM944_F03_110R3_011.fsa	430.132	166	1066
B, 400	GM944_F03_110R3_011.fsa	431.248	193	1081
B, 401	GM944_F03_110R3_011.fsa	432.192	126	695
B, 402	GM944_F03_110R3_011.fsa	433.222	57	225
B, 403	GM944_F03_110R3_011.fsa	434.252	168	1070
B, 404	GM944_F03_110R3_011.fsa	435.195	63	309
B, 405	GM944_F03_110R3_011.fsa	436.225	210	1572
B, 406	GM944_F03_110R3_011.fsa	437.341	413	3348
B, 407	GM944_F03_110R3_011.fsa	438.284	56	332
B, 408	GM944_F03_110R3_011.fsa	439.314	45	189
B, 409	GM944_F03_110R3_011.fsa	440.347	75	410
B, 410	GM944_F03_110R3_011.fsa	442.084	169	1107
B, 411	GM944_F03_110R3_011.fsa	443.127	844	8191
B, 412	GM944_F03_110R3_011.fsa	444.084	754	7278
B, 413	GM944_F03_110R3_011.fsa	445.912	15	43
B, 414	GM944_F03_110R3_011.fsa	446.957	18	41
B, 415	GM944_F03_110R3_011.fsa	448.091	112	834
B, 416	GM944_F03_110R3_011.fsa	449.051	296	2933
B, 417	GM944_F03_110R3_011.fsa	450.011	79	405
B, 418	GM944_F03_110R3_011.fsa	451.147	50	230
B, 419	GM944_F03_110R3_011.fsa	452.109	27	103
B, 420	GM944_F03_110R3_011.fsa	453.071	10	15
B, 421	GM944_F03_110R3_011.fsa	453.509	2	2
B, 422	GM944_F03_110R3_011.fsa	453.946	30	85
B, 423	GM944_F03_110R3_011.fsa	454.998	202	1074
B, 424	GM944_F03_110R3_011.fsa	456.049	156	868
B, 425	GM944_F03_110R3_011.fsa	457.102	63	215
B, 426	GM944_F03_110R3_011.fsa	458.155	308	1757
B, 427	GM944_F03_110R3_011.fsa	459.121	483	3460
B, 428	GM944_F03_110R3_011.fsa	460.175	468	3294
B, 429	GM944_F03_110R3_011.fsa	461.316	157	620
B, 430	GM944_F03_110R3_011.fsa	462.37	474	2720
B, 431	GM944_F03_110R3_011.fsa	464.39	329	2335
B, 432	GM944_F03_110R3_011.fsa	465.181	725	7165
B, 433	GM944_F03_110R3_011.fsa	466.325	631	6627
B, 434	GM944_F03_110R3_011.fsa	466.94	630	6143
B, 435	GM944_F03_110R3_011.fsa	467.82	551	4308
B, 436	GM944_F03_110R3_011.fsa	468.877	43	136
B, 437	GM944_F03_110R3_011.fsa	469.846	187	676
B, 438	GM944_F03_110R3_011.fsa	470.903	130	522
B, 439	GM944_F03_110R3_011.fsa	471.873	195	1497
B, 440	GM944_F03_110R3_011.fsa	472.755	107	549
B, 441	GM944_F03_110R3_011.fsa	473.726	598	3422
B, 442	GM944_F03_110R3_011.fsa	474.873	649	3243
B, 443	GM944_F03_110R3_011.fsa	476.11	25	52
B, 444	GM944_F03_110R3_011.fsa	479.381	23526	187945
B, 445	GM944_F03_110R3_011.fsa	480.706	21501	236106
B, 446	GM944_F03_110R3_011.fsa	484.066	3	5
Y, 1	GM944_F03_110R3_011.fsa	479.558	5126	19925
O, 1	GM944_F03_110R3_011.fsa	20	3069	31614
O, 2	GM944_F03_110R3_011.fsa	40	2795	20304
O, 3	GM944_F03_110R3_011.fsa	60	5341	29333
O, 4	GM944_F03_110R3_011.fsa	80	3447	19156
O, 5	GM944_F03_110R3_011.fsa	100	5515	28138
O, 6	GM944_F03_110R3_011.fsa	114	6163	31566
O, 7	GM944_F03_110R3_011.fsa	120	4892	25642
O, 8	GM944_F03_110R3_011.fsa	140	4155	20784
O, 9	GM944_F03_110R3_011.fsa	160	4565	23747
O, 10	GM944_F03_110R3_011.fsa	180	5937	29861
O, 11	GM944_F03_110R3_011.fsa	200	4765	24924
O, 12	GM944_F03_110R3_011.fsa	214	4895	26432
O, 13	GM944_F03_110R3_011.fsa	220	3992	22159
O, 14	GM944_F03_110R3_011.fsa	240	5924	34633
O, 15	GM944_F03_110R3_011.fsa	250	2785	16792
O, 16	GM944_F03_110R3_011.fsa	260	4382	27525
O, 17	GM944_F03_110R3_011.fsa	280	4827	31702
O, 18	GM944_F03_110R3_011.fsa	300	4768	33251
O, 19	GM944_F03_110R3_011.fsa	314	3005	21949
O, 20	GM944_F03_110R3_011.fsa	320	3325	25173
O, 21	GM944_F03_110R3_011.fsa	340	4080	32432
O, 22	GM944_F03_110R3_011.fsa	360	3370	27785
O, 23	GM944_F03_110R3_011.fsa	380	2421	20574
O, 24	GM944_F03_110R3_011.fsa	400	3296	29061
O, 25	GM944_F03_110R3_011.fsa	414	3068	28210
O, 26	GM944_F03_110R3_011.fsa	420	2871	26752
O, 27	GM944_F03_110R3_011.fsa	440	3445	32951
O, 28	GM944_F03_110R3_011.fsa	460	3868	37241
O, 29	GM944_F03_110R3_011.fsa	480	3458	36877
O, 30	GM944_F03_110R3_011.fsa	500	1518	16548
O, 31	GM944_F03_110R3_011.fsa	514	1640	18254
O, 32	GM944_F03_110R3_011.fsa	520	3691	40742
O, 33	GM944_F03_110R3_011.fsa	540	2937	33499
O, 34	GM944_F03_110R3_011.fsa	560	1902	22016
O, 35	GM944_F03_110R3_011.fsa	580	2793	33069
O, 36	GM944_F03_110R3_011.fsa	600	1748	21783

## Sheet: 110R4
Dye/Sample Peak	Sample File Name	Size	Height	Area in Point
B, 1	GM944_F04_110R4_011.fsa	2.1583	106	605
B, 2	GM944_F04_110R4_011.fsa	4.1727	35	199
B, 3	GM944_F04_110R4_011.fsa	5.6115	24	174
B, 4	GM944_F04_110R4_011.fsa	7.1942	13	47
B, 5	GM944_F04_110R4_011.fsa	10.3597	16	59
B, 6	GM944_F04_110R4_011.fsa	12.2302	61	222
B, 7	GM944_F04_110R4_011.fsa	13.5252	94	553
B, 8	GM944_F04_110R4_011.fsa	15.1079	60	367
B, 9	GM944_F04_110R4_011.fsa	17.1223	32	143
B, 10	GM944_F04_110R4_011.fsa	18.5612	93	379
B, 11	GM944_F04_110R4_011.fsa	20.1642	641	3641
B, 12	GM944_F04_110R4_011.fsa	21.9479	440	2651
B, 13	GM944_F04_110R4_011.fsa	23.0625	446	2638
B, 14	GM944_F04_110R4_011.fsa	24.1616	92	475
B, 15	GM944_F04_110R4_011.fsa	24.9374	52	221
B, 16	GM944_F04_110R4_011.fsa	26.7682	193	944
B, 17	GM944_F04_110R4_011.fsa	28.4091	189	920
B, 18	GM944_F04_110R4_011.fsa	30.1598	115	600
B, 19	GM944_F04_110R4_011.fsa	31.4466	371	1905
B, 20	GM944_F04_110R4_011.fsa	32.8509	251	1293
B, 21	GM944_F04_110R4_011.fsa	34.9085	91	473
B, 22	GM944_F04_110R4_011.fsa	36.1159	234	1272
B, 23	GM944_F04_110R4_011.fsa	37.0412	164	933
B, 24	GM944_F04_110R4_011.fsa	38.9848	156	775
B, 25	GM944_F04_110R4_011.fsa	40.7109	244	1342
B, 26	GM944_F04_110R4_011.fsa	41.5344	76	420
B, 27	GM944_F04_110R4_011.fsa	42.4677	43	185
B, 28	GM944_F04_110R4_011.fsa	43.7379	219	1177
B, 29	GM944_F04_110R4_011.fsa	44.993	714	4943
B, 30	GM944_F04_110R4_011.fsa	47.2379	406	3437
B, 31	GM944_F04_110R4_011.fsa	48.8912	4	4
B, 32	GM944_F04_110R4_011.fsa	49.7627	50	184
B, 33	GM944_F04_110R4_011.fsa	50.7346	342	1369
B, 34	GM944_F04_110R4_011.fsa	51.4845	628	2799
B, 35	GM944_F04_110R4_011.fsa	53.4941	2184	12056
B, 36	GM944_F04_110R4_011.fsa	54.0167	694	3709
B, 37	GM944_F04_110R4_011.fsa	54.6405	252	1068
B, 38	GM944_F04_110R4_011.fsa	55.8775	748	3151
B, 39	GM944_F04_110R4_011.fsa	57.1004	1243	5538
B, 40	GM944_F04_110R4_011.fsa	57.9081	475	2077
B, 41	GM944_F04_110R4_011.fsa	59.0089	1566	7135
B, 42	GM944_F04_110R4_011.fsa	59.7036	42	154
B, 43	GM944_F04_110R4_011.fsa	60.6222	1916	8695
B, 44	GM944_F04_110R4_011.fsa	61.9667	239	931
B, 45	GM944_F04_110R4_011.fsa	63.1006	102	368
B, 46	GM944_F04_110R4_011.fsa	64.5388	115	552
B, 47	GM944_F04_110R4_011.fsa	65.7671	153	736
B, 48	GM944_F04_110R4_011.fsa	66.9913	65	230
B, 49	GM944_F04_110R4_011.fsa	68.2115	56	249
B, 50	GM944_F04_110R4_011.fsa	69.3265	148	702
B, 51	GM944_F04_110R4_011.fsa	70.4382	440	1976
B, 52	GM944_F04_110R4_011.fsa	71.8482	268	1171
B, 53	GM944_F04_110R4_011.fsa	72.6515	443	2128
B, 54	GM944_F04_110R4_011.fsa	73.353	2243	10957
B, 55	GM944_F04_110R4_011.fsa	74.5524	211	761
B, 56	GM944_F04_110R4_011.fsa	75.6484	427	1787
B, 57	GM944_F04_110R4_011.fsa	76.8403	1303	5829
B, 58	GM944_F04_110R4_011.fsa	78.226	452	1889
B, 59	GM944_F04_110R4_011.fsa	79.2126	131	536
B, 60	GM944_F04_110R4_011.fsa	80.492	305	1418
B, 61	GM944_F04_110R4_011.fsa	81.5731	825	4068
B, 62	GM944_F04_110R4_011.fsa	82.3584	358	1908
B, 63	GM944_F04_110R4_011.fsa	83.7306	214	957
B, 64	GM944_F04_110R4_011.fsa	84.9047	110	409
B, 65	GM944_F04_110R4_011.fsa	85.9794	216	939
B, 66	GM944_F04_110R4_011.fsa	86.955	976	4497
B, 67	GM944_F04_110R4_011.fsa	88.0266	244	1061
B, 68	GM944_F04_110R4_011.fsa	89.2911	738	3244
B, 69	GM944_F04_110R4_011.fsa	90.4564	229	980
B, 70	GM944_F04_110R4_011.fsa	91.3292	184	748
B, 71	GM944_F04_110R4_011.fsa	92.3945	118	493
B, 72	GM944_F04_110R4_011.fsa	93.4582	892	3958
B, 73	GM944_F04_110R4_011.fsa	94.4239	111	511
B, 74	GM944_F04_110R4_011.fsa	95.1956	548	2456
B, 75	GM944_F04_110R4_011.fsa	96.2552	283	1132
B, 76	GM944_F04_110R4_011.fsa	97.2173	58	186
B, 77	GM944_F04_110R4_011.fsa	98.37	116	454
B, 78	GM944_F04_110R4_011.fsa	99.521	1242	5610
B, 79	GM944_F04_110R4_011.fsa	100.685	97	387
B, 80	GM944_F04_110R4_011.fsa	101.466	79	317
B, 81	GM944_F04_110R4_011.fsa	102.537	1030	4611
B, 82	GM944_F04_110R4_011.fsa	103.798	114	476
B, 83	GM944_F04_110R4_011.fsa	104.765	206	822
B, 84	GM944_F04_110R4_011.fsa	105.921	1871	8575
B, 85	GM944_F04_110R4_011.fsa	106.978	1249	5829
B, 86	GM944_F04_110R4_011.fsa	107.936	175	711
B, 87	GM944_F04_110R4_011.fsa	108.795	125	492
B, 88	GM944_F04_110R4_011.fsa	110.128	847	3993
B, 89	GM944_F04_110R4_011.fsa	111.076	82	409
B, 90	GM944_F04_110R4_011.fsa	111.833	40	152
B, 91	GM944_F04_110R4_011.fsa	113.06	380	1686
B, 92	GM944_F04_110R4_011.fsa	114.183	138	575
B, 93	GM944_F04_110R4_011.fsa	115.19	500	2312
B, 94	GM944_F04_110R4_011.fsa	116.284	422	1853
B, 95	GM944_F04_110R4_011.fsa	117.466	269	1258
B, 96	GM944_F04_110R4_011.fsa	118.283	575	2541
B, 97	GM944_F04_110R4_011.fsa	119.549	396	1767
B, 98	GM944_F04_110R4_011.fsa	120.272	70	301
B, 99	GM944_F04_110R4_011.fsa	121.358	387	1694
B, 100	GM944_F04_110R4_011.fsa	122.445	1762	8169
B, 101	GM944_F04_110R4_011.fsa	123.441	344	1539
B, 102	GM944_F04_110R4_011.fsa	124.529	126	504
B, 103	GM944_F04_110R4_011.fsa	125.709	2044	9537
B, 104	GM944_F04_110R4_011.fsa	126.707	1396	6238
B, 105	GM944_F04_110R4_011.fsa	127.887	160	629
B, 106	GM944_F04_110R4_011.fsa	128.614	362	1528
B, 107	GM944_F04_110R4_011.fsa	129.704	245	1022
B, 108	GM944_F04_110R4_011.fsa	130.613	70	256
B, 109	GM944_F04_110R4_011.fsa	131.705	750	3164
B, 110	GM944_F04_110R4_011.fsa	132.706	952	4170
B, 111	GM944_F04_110R4_011.fsa	133.525	274	1160
B, 112	GM944_F04_110R4_011.fsa	134.345	256	1204
B, 113	GM944_F04_110R4_011.fsa	135.074	2133	9700
B, 114	GM944_F04_110R4_011.fsa	136.259	346	1382
B, 115	GM944_F04_110R4_011.fsa	137.444	43	159
B, 116	GM944_F04_110R4_011.fsa	138.631	71	354
B, 117	GM944_F04_110R4_011.fsa	139.635	715	3366
B, 118	GM944_F04_110R4_011.fsa	140.648	140	701
B, 119	GM944_F04_110R4_011.fsa	141.945	66	259
B, 120	GM944_F04_110R4_011.fsa	143.056	80	311
B, 121	GM944_F04_110R4_011.fsa	144.074	748	3298
B, 122	GM944_F04_110R4_011.fsa	145.093	317	1364
B, 123	GM944_F04_110R4_011.fsa	146.019	144	570
B, 124	GM944_F04_110R4_011.fsa	147.037	206	891
B, 125	GM944_F04_110R4_011.fsa	148.148	957	4560
B, 126	GM944_F04_110R4_011.fsa	148.889	157	765
B, 127	GM944_F04_110R4_011.fsa	149.815	106	453
B, 128	GM944_F04_110R4_011.fsa	150.833	28	103
B, 129	GM944_F04_110R4_011.fsa	151.944	112	459
B, 130	GM944_F04_110R4_011.fsa	153.055	651	2988
B, 131	GM944_F04_110R4_011.fsa	153.889	152	808
B, 132	GM944_F04_110R4_011.fsa	154.722	681	3090
B, 133	GM944_F04_110R4_011.fsa	156.111	669	2908
B, 134	GM944_F04_110R4_011.fsa	156.944	430	1910
B, 135	GM944_F04_110R4_011.fsa	157.87	905	4021
B, 136	GM944_F04_110R4_011.fsa	158.982	643	2954
B, 137	GM944_F04_110R4_011.fsa	159.815	265	1101
B, 138	GM944_F04_110R4_011.fsa	161.006	2354	10649
B, 139	GM944_F04_110R4_011.fsa	162.195	103	394
B, 140	GM944_F04_110R4_011.fsa	163.292	2627	11981
B, 141	GM944_F04_110R4_011.fsa	164.478	178	703
B, 142	GM944_F04_110R4_011.fsa	165.391	4345	20347
B, 143	GM944_F04_110R4_011.fsa	166.211	113	528
B, 144	GM944_F04_110R4_011.fsa	167.122	1229	5646
B, 145	GM944_F04_110R4_011.fsa	168.397	107	463
B, 146	GM944_F04_110R4_011.fsa	169.58	412	1925
B, 147	GM944_F04_110R4_011.fsa	170.671	322	1458
B, 148	GM944_F04_110R4_011.fsa	171.851	122	501
B, 149	GM944_F04_110R4_011.fsa	172.94	349	1545
B, 150	GM944_F04_110R4_011.fsa	173.938	102	433
B, 151	GM944_F04_110R4_011.fsa	174.935	130	562
B, 152	GM944_F04_110R4_011.fsa	175.931	600	2716
B, 153	GM944_F04_110R4_011.fsa	176.927	254	1081
B, 154	GM944_F04_110R4_011.fsa	178.103	631	2863
B, 155	GM944_F04_110R4_011.fsa	179.187	532	2447
B, 156	GM944_F04_110R4_011.fsa	180.091	164	773
B, 157	GM944_F04_110R4_011.fsa	181.268	51	195
B, 158	GM944_F04_110R4_011.fsa	182.353	661	3150
B, 159	GM944_F04_110R4_011.fsa	183.258	271	1306
B, 160	GM944_F04_110R4_011.fsa	184.433	100	419
B, 161	GM944_F04_110R4_011.fsa	185.426	171	674
B, 162	GM944_F04_110R4_011.fsa	186.419	929	4080
B, 163	GM944_F04_110R4_011.fsa	187.412	676	2982
B, 164	GM944_F04_110R4_011.fsa	188.584	1073	4895
B, 165	GM944_F04_110R4_011.fsa	189.576	980	4469
B, 166	GM944_F04_110R4_011.fsa	190.747	156	710
B, 167	GM944_F04_110R4_011.fsa	191.557	1930	9120
B, 168	GM944_F04_110R4_011.fsa	192.637	333	1496
B, 169	GM944_F04_110R4_011.fsa	193.537	99	344
B, 170	GM944_F04_110R4_011.fsa	194.525	867	4069
B, 171	GM944_F04_110R4_011.fsa	195.604	1181	5592
B, 172	GM944_F04_110R4_011.fsa	196.591	396	1894
B, 173	GM944_F04_110R4_011.fsa	197.399	135	580
B, 174	GM944_F04_110R4_011.fsa	198.655	4557	21583
B, 175	GM944_F04_110R4_011.fsa	199.731	156	650
B, 176	GM944_F04_110R4_011.fsa	200.625	170	686
B, 177	GM944_F04_110R4_011.fsa	201.695	1085	5094
B, 178	GM944_F04_110R4_011.fsa	202.766	1913	9519
B, 179	GM944_F04_110R4_011.fsa	203.836	936	4273
B, 180	GM944_F04_110R4_011.fsa	204.906	219	872
B, 181	GM944_F04_110R4_011.fsa	205.798	239	993
B, 182	GM944_F04_110R4_011.fsa	206.69	136	566
B, 183	GM944_F04_110R4_011.fsa	207.671	74	254
B, 184	GM944_F04_110R4_011.fsa	208.563	55	240
B, 185	GM944_F04_110R4_011.fsa	209.632	134	559
B, 186	GM944_F04_110R4_011.fsa	210.702	336	1626
B, 187	GM944_F04_110R4_011.fsa	211.861	117	475
B, 188	GM944_F04_110R4_011.fsa	212.841	144	618
B, 189	GM944_F04_110R4_011.fsa	213.733	255	1152
B, 190	GM944_F04_110R4_011.fsa	214.718	500	2412
B, 191	GM944_F04_110R4_011.fsa	215.883	375	1879
B, 192	GM944_F04_110R4_011.fsa	216.689	368	1910
B, 193	GM944_F04_110R4_011.fsa	217.943	858	3867
B, 194	GM944_F04_110R4_011.fsa	218.927	255	1026
B, 195	GM944_F04_110R4_011.fsa	219.821	242	909
B, 196	GM944_F04_110R4_011.fsa	220.876	3126	15604
B, 197	GM944_F04_110R4_011.fsa	221.928	270	1084
B, 198	GM944_F04_110R4_011.fsa	222.717	1107	5093
B, 199	GM944_F04_110R4_011.fsa	223.769	823	3685
B, 200	GM944_F04_110R4_011.fsa	224.997	1059	5127
B, 201	GM944_F04_110R4_011.fsa	226.049	656	3136
B, 202	GM944_F04_110R4_011.fsa	227.189	341	1580
B, 203	GM944_F04_110R4_011.fsa	228.241	367	1700
B, 204	GM944_F04_110R4_011.fsa	229.293	257	1077
B, 205	GM944_F04_110R4_011.fsa	230.258	233	1068
B, 206	GM944_F04_110R4_011.fsa	231.311	345	1597
B, 207	GM944_F04_110R4_011.fsa	232.276	431	1998
B, 208	GM944_F04_110R4_011.fsa	233.241	380	1861
B, 209	GM944_F04_110R4_011.fsa	234.294	210	893
B, 210	GM944_F04_110R4_011.fsa	235.259	232	962
B, 211	GM944_F04_110R4_011.fsa	236.313	273	1236
B, 212	GM944_F04_110R4_011.fsa	237.366	330	1517
B, 213	GM944_F04_110R4_011.fsa	238.332	330	1644
B, 214	GM944_F04_110R4_011.fsa	239.473	673	3147
B, 215	GM944_F04_110R4_011.fsa	240.633	508	2318
B, 216	GM944_F04_110R4_011.fsa	241.718	1378	6483
B, 217	GM944_F04_110R4_011.fsa	242.802	1826	9000
B, 218	GM944_F04_110R4_011.fsa	243.794	531	2549
B, 219	GM944_F04_110R4_011.fsa	244.696	700	3477
B, 220	GM944_F04_110R4_011.fsa	245.506	383	1701
B, 221	GM944_F04_110R4_011.fsa	246.406	236	887
B, 222	GM944_F04_110R4_011.fsa	247.576	170	686
B, 223	GM944_F04_110R4_011.fsa	248.564	559	2683
B, 224	GM944_F04_110R4_011.fsa	249.641	1234	6259
B, 225	GM944_F04_110R4_011.fsa	250.701	324	1597
B, 226	GM944_F04_110R4_011.fsa	251.576	593	2969
B, 227	GM944_F04_110R4_011.fsa	252.537	1563	8070
B, 228	GM944_F04_110R4_011.fsa	253.671	184	785
B, 229	GM944_F04_110R4_011.fsa	254.803	79	390
B, 230	GM944_F04_110R4_011.fsa	255.846	287	1572
B, 231	GM944_F04_110R4_011.fsa	256.8	713	4067
B, 232	GM944_F04_110R4_011.fsa	257.926	169	835
B, 233	GM944_F04_110R4_011.fsa	259.05	207	944
B, 234	GM944_F04_110R4_011.fsa	260.087	656	3286
B, 235	GM944_F04_110R4_011.fsa	261.136	516	2617
B, 236	GM944_F04_110R4_011.fsa	262.185	449	2348
B, 237	GM944_F04_110R4_011.fsa	263.146	448	2635
B, 238	GM944_F04_110R4_011.fsa	264.107	969	5146
B, 239	GM944_F04_110R4_011.fsa	265.156	684	3622
B, 240	GM944_F04_110R4_011.fsa	266.029	75	218
B, 241	GM944_F04_110R4_011.fsa	267.077	97	459
B, 242	GM944_F04_110R4_011.fsa	268.126	229	1190
B, 243	GM944_F04_110R4_011.fsa	269.087	527	2880
B, 244	GM944_F04_110R4_011.fsa	270.135	242	1250
B, 245	GM944_F04_110R4_011.fsa	271.008	117	559
B, 246	GM944_F04_110R4_011.fsa	272.143	258	1207
B, 247	GM944_F04_110R4_011.fsa	273.191	629	3495
B, 248	GM944_F04_110R4_011.fsa	274.064	299	1683
B, 249	GM944_F04_110R4_011.fsa	275.024	552	2994
B, 250	GM944_F04_110R4_011.fsa	276.072	189	860
B, 251	GM944_F04_110R4_011.fsa	277.12	86	406
B, 252	GM944_F04_110R4_011.fsa	278.167	206	962
B, 253	GM944_F04_110R4_011.fsa	279.214	597	3227
B, 254	GM944_F04_110R4_011.fsa	280.26	170	811
B, 255	GM944_F04_110R4_011.fsa	281.215	391	2081
B, 256	GM944_F04_110R4_011.fsa	282.257	286	1374
B, 257	GM944_F04_110R4_011.fsa	283.211	224	1006
B, 258	GM944_F04_110R4_011.fsa	284.252	645	3581
B, 259	GM944_F04_110R4_011.fsa	285.292	1991	12515
B, 260	GM944_F04_110R4_011.fsa	286.072	385	2279
B, 261	GM944_F04_110R4_011.fsa	287.025	1071	6013
B, 262	GM944_F04_110R4_011.fsa	288.152	450	2046
B, 263	GM944_F04_110R4_011.fsa	289.191	747	3943
B, 264	GM944_F04_110R4_011.fsa	290.23	440	2129
B, 265	GM944_F04_110R4_011.fsa	291.269	1338	7543
B, 266	GM944_F04_110R4_011.fsa	292.394	419	2095
B, 267	GM944_F04_110R4_011.fsa	293.518	232	1136
B, 268	GM944_F04_110R4_011.fsa	294.556	497	2581
B, 269	GM944_F04_110R4_011.fsa	295.594	164	697
B, 270	GM944_F04_110R4_011.fsa	296.545	531	2757
B, 271	GM944_F04_110R4_011.fsa	297.582	366	1841
B, 272	GM944_F04_110R4_011.fsa	298.705	944	5611
B, 273	GM944_F04_110R4_011.fsa	299.655	855	5511
B, 274	GM944_F04_110R4_011.fsa	300.427	411	2784
B, 275	GM944_F04_110R4_011.fsa	301.368	503	2937
B, 276	GM944_F04_110R4_011.fsa	302.139	78	302
B, 277	GM944_F04_110R4_011.fsa	303.082	107	435
B, 278	GM944_F04_110R4_011.fsa	304.113	196	1068
B, 279	GM944_F04_110R4_011.fsa	305.232	55	282
B, 280	GM944_F04_110R4_011.fsa	306.353	66	282
B, 281	GM944_F04_110R4_011.fsa	307.39	167	968
B, 282	GM944_F04_110R4_011.fsa	308.428	393	2389
B, 283	GM944_F04_110R4_011.fsa	309.556	85	396
B, 284	GM944_F04_110R4_011.fsa	310.511	75	347
B, 285	GM944_F04_110R4_011.fsa	311.469	49	225
B, 286	GM944_F04_110R4_011.fsa	312.428	94	480
B, 287	GM944_F04_110R4_011.fsa	313.475	156	915
B, 288	GM944_F04_110R4_011.fsa	314.447	175	1062
B, 289	GM944_F04_110R4_011.fsa	315.162	65	285
B, 290	GM944_F04_110R4_011.fsa	316.326	92	454
B, 291	GM944_F04_110R4_011.fsa	317.311	85	420
B, 292	GM944_F04_110R4_011.fsa	318.386	111	485
B, 293	GM944_F04_110R4_011.fsa	319.462	234	1211
B, 294	GM944_F04_110R4_011.fsa	320.528	274	1480
B, 295	GM944_F04_110R4_011.fsa	321.406	65	245
B, 296	GM944_F04_110R4_011.fsa	322.284	138	652
B, 297	GM944_F04_110R4_011.fsa	323.336	437	2504
B, 298	GM944_F04_110R4_011.fsa	324.387	692	3958
B, 299	GM944_F04_110R4_011.fsa	325.436	170	799
B, 300	GM944_F04_110R4_011.fsa	326.485	535	2998
B, 301	GM944_F04_110R4_011.fsa	327.532	137	559
B, 302	GM944_F04_110R4_011.fsa	328.664	273	1448
B, 303	GM944_F04_110R4_011.fsa	329.796	275	1482
B, 304	GM944_F04_110R4_011.fsa	330.839	477	3033
B, 305	GM944_F04_110R4_011.fsa	331.881	1060	7375
B, 306	GM944_F04_110R4_011.fsa	332.748	235	1464
B, 307	GM944_F04_110R4_011.fsa	333.961	122	586
B, 308	GM944_F04_110R4_011.fsa	334.826	85	321
B, 309	GM944_F04_110R4_011.fsa	335.863	178	820
B, 310	GM944_F04_110R4_011.fsa	336.986	498	2957
B, 311	GM944_F04_110R4_011.fsa	337.934	203	1010
B, 312	GM944_F04_110R4_011.fsa	339.054	329	1848
B, 313	GM944_F04_110R4_011.fsa	340	136	623
B, 314	GM944_F04_110R4_011.fsa	341.045	282	1651
B, 315	GM944_F04_110R4_011.fsa	341.915	101	517
B, 316	GM944_F04_110R4_011.fsa	343.133	291	1548
B, 317	GM944_F04_110R4_011.fsa	344.091	203	960
B, 318	GM944_F04_110R4_011.fsa	345.135	276	1397
B, 319	GM944_F04_110R4_011.fsa	346.178	1185	7668
B, 320	GM944_F04_110R4_011.fsa	347.048	252	1331
B, 321	GM944_F04_110R4_011.fsa	348.092	737	4334
B, 322	GM944_F04_110R4_011.fsa	349.136	313	1504
B, 323	GM944_F04_110R4_011.fsa	350.266	612	3665
B, 324	GM944_F04_110R4_011.fsa	351.049	18	54
B, 325	GM944_F04_110R4_011.fsa	352.092	101	483
B, 326	GM944_F04_110R4_011.fsa	353.048	332	2061
B, 327	GM944_F04_110R4_011.fsa	354.091	386	2474
B, 328	GM944_F04_110R4_011.fsa	355.134	56	219
B, 329	GM944_F04_110R4_011.fsa	356.09	73	347
B, 330	GM944_F04_110R4_011.fsa	357.133	196	1068
B, 331	GM944_F04_110R4_011.fsa	358.176	333	1937
B, 332	GM944_F04_110R4_011.fsa	359.305	248	1286
B, 333	GM944_F04_110R4_011.fsa	360.259	120	529
B, 334	GM944_F04_110R4_011.fsa	361.208	145	717
B, 335	GM944_F04_110R4_011.fsa	362.158	268	1586
B, 336	GM944_F04_110R4_011.fsa	363.195	238	1223
B, 337	GM944_F04_110R4_011.fsa	364.145	535	3573
B, 338	GM944_F04_110R4_011.fsa	365.182	32	117
B, 339	GM944_F04_110R4_011.fsa	366.22	77	340
B, 340	GM944_F04_110R4_011.fsa	367.171	53	209
B, 341	GM944_F04_110R4_011.fsa	368.036	142	872
B, 342	GM944_F04_110R4_011.fsa	369.161	47	158
B, 343	GM944_F04_110R4_011.fsa	370.027	54	247
B, 344	GM944_F04_110R4_011.fsa	371.066	165	753
B, 345	GM944_F04_110R4_011.fsa	372.105	538	3273
B, 346	GM944_F04_110R4_011.fsa	373.145	210	1067
B, 347	GM944_F04_110R4_011.fsa	374.099	883	5854
B, 348	GM944_F04_110R4_011.fsa	375.226	314	1747
B, 349	GM944_F04_110R4_011.fsa	376.354	360	2003
B, 350	GM944_F04_110R4_011.fsa	377.395	108	455
B, 351	GM944_F04_110R4_011.fsa	378.35	116	614
B, 352	GM944_F04_110R4_011.fsa	379.131	97	478
B, 353	GM944_F04_110R4_011.fsa	380.176	168	865
B, 354	GM944_F04_110R4_011.fsa	381.235	301	1952
B, 355	GM944_F04_110R4_011.fsa	382.205	243	1705
B, 356	GM944_F04_110R4_011.fsa	383.264	551	3984
B, 357	GM944_F04_110R4_011.fsa	384.145	105	510
B, 358	GM944_F04_110R4_011.fsa	385.203	169	947
B, 359	GM944_F04_110R4_011.fsa	386.085	20	61
B, 360	GM944_F04_110R4_011.fsa	387.143	67	266
B, 361	GM944_F04_110R4_011.fsa	388.112	159	892
B, 362	GM944_F04_110R4_011.fsa	389.346	96	479
B, 363	GM944_F04_110R4_011.fsa	390.139	109	621
B, 364	GM944_F04_110R4_011.fsa	391.108	83	374
B, 365	GM944_F04_110R4_011.fsa	392.165	29	110
B, 366	GM944_F04_110R4_011.fsa	393.134	60	312
B, 367	GM944_F04_110R4_011.fsa	394.102	145	771
B, 368	GM944_F04_110R4_011.fsa	395.247	49	274
B, 369	GM944_F04_110R4_011.fsa	395.951	93	500
B, 370	GM944_F04_110R4_011.fsa	397.008	277	1551
B, 371	GM944_F04_110R4_011.fsa	397.976	188	933
B, 372	GM944_F04_110R4_011.fsa	398.944	622	4634
B, 373	GM944_F04_110R4_011.fsa	399.912	322	2056
B, 374	GM944_F04_110R4_011.fsa	400.943	247	1275
B, 375	GM944_F04_110R4_011.fsa	401.887	53	203
B, 376	GM944_F04_110R4_011.fsa	402.919	471	3032
B, 377	GM944_F04_110R4_011.fsa	403.865	9	9
B, 378	GM944_F04_110R4_011.fsa	404.899	55	254
B, 379	GM944_F04_110R4_011.fsa	405.848	29	121
B, 380	GM944_F04_110R4_011.fsa	406.884	115	799
B, 381	GM944_F04_110R4_011.fsa	407.921	270	2125
B, 382	GM944_F04_110R4_011.fsa	408.787	177	1402
B, 383	GM944_F04_110R4_011.fsa	410	84	406
B, 384	GM944_F04_110R4_011.fsa	411.042	193	1506
B, 385	GM944_F04_110R4_011.fsa	412.085	164	1206
B, 386	GM944_F04_110R4_011.fsa	413.129	42	201
B, 387	GM944_F04_110R4_011.fsa	414.268	39	156
B, 388	GM944_F04_110R4_011.fsa	415.161	38	174
B, 389	GM944_F04_110R4_011.fsa	416.055	94	493
B, 390	GM944_F04_110R4_011.fsa	416.95	31	109
B, 391	GM944_F04_110R4_011.fsa	417.936	124	690
B, 392	GM944_F04_110R4_011.fsa	418.922	244	1993
B, 393	GM944_F04_110R4_011.fsa	419.731	117	778
B, 394	GM944_F04_110R4_011.fsa	420.793	379	2606
B, 395	GM944_F04_110R4_011.fsa	421.851	99	454
B, 396	GM944_F04_110R4_011.fsa	422.821	37	121
B, 397	GM944_F04_110R4_011.fsa	423.791	95	524
B, 398	GM944_F04_110R4_011.fsa	425.025	77	375
B, 399	GM944_F04_110R4_011.fsa	426.082	221	1349
B, 400	GM944_F04_110R4_011.fsa	427.052	118	602
B, 401	GM944_F04_110R4_011.fsa	428.109	67	231
B, 402	GM944_F04_110R4_011.fsa	429.166	529	3843
B, 403	GM944_F04_110R4_011.fsa	430.135	239	1592
B, 404	GM944_F04_110R4_011.fsa	431.193	267	1519
B, 405	GM944_F04_110R4_011.fsa	432.162	194	1037
B, 406	GM944_F04_110R4_011.fsa	433.307	50	190
B, 407	GM944_F04_110R4_011.fsa	434.276	205	1246
B, 408	GM944_F04_110R4_011.fsa	435.245	69	314
B, 409	GM944_F04_110R4_011.fsa	436.301	269	1806
B, 410	GM944_F04_110R4_011.fsa	437.358	437	3086
B, 411	GM944_F04_110R4_011.fsa	438.327	37	105
B, 412	GM944_F04_110R4_011.fsa	439.207	64	236
B, 413	GM944_F04_110R4_011.fsa	440.358	109	501
B, 414	GM944_F04_110R4_011.fsa	441.163	26	75
B, 415	GM944_F04_110R4_011.fsa	441.968	164	1048
B, 416	GM944_F04_110R4_011.fsa	443.132	877	7633
B, 417	GM944_F04_110R4_011.fsa	444.119	812	6616
B, 418	GM944_F04_110R4_011.fsa	445.913	65	271
B, 419	GM944_F04_110R4_011.fsa	446.991	21	88
B, 420	GM944_F04_110R4_011.fsa	447.981	149	1131
B, 421	GM944_F04_110R4_011.fsa	449.06	357	3108
B, 422	GM944_F04_110R4_011.fsa	451.043	62	282
B, 423	GM944_F04_110R4_011.fsa	452.035	43	187
B, 424	GM944_F04_110R4_011.fsa	453.028	24	70
B, 425	GM944_F04_110R4_011.fsa	453.931	27	85
B, 426	GM944_F04_110R4_011.fsa	454.925	264	1377
B, 427	GM944_F04_110R4_011.fsa	456.102	247	1211
B, 428	GM944_F04_110R4_011.fsa	457.007	94	409
B, 429	GM944_F04_110R4_011.fsa	458.095	408	2303
B, 430	GM944_F04_110R4_011.fsa	459.092	578	3996
B, 431	GM944_F04_110R4_011.fsa	460.181	553	3896
B, 432	GM944_F04_110R4_011.fsa	461.175	193	784
B, 433	GM944_F04_110R4_011.fsa	462.352	472	2425
B, 434	GM944_F04_110R4_011.fsa	464.344	1042	8673
B, 435	GM944_F04_110R4_011.fsa	465.069	1436	18486
B, 436	GM944_F04_110R4_011.fsa	466.067	1068	9693
B, 437	GM944_F04_110R4_011.fsa	467.791	461	2920
B, 438	GM944_F04_110R4_011.fsa	468.881	139	497
B, 439	GM944_F04_110R4_011.fsa	469.881	256	936
B, 440	GM944_F04_110R4_011.fsa	470.79	86	241
B, 441	GM944_F04_110R4_011.fsa	471.791	80	355
B, 442	GM944_F04_110R4_011.fsa	472.792	107	337
B, 443	GM944_F04_110R4_011.fsa	473.794	764	4561
B, 444	GM944_F04_110R4_011.fsa	474.887	778	4032
B, 445	GM944_F04_110R4_011.fsa	475.982	59	128
B, 446	GM944_F04_110R4_011.fsa	478.721	16622	140851
B, 447	GM944_F04_110R4_011.fsa	479.36	23616	175808
B, 448	GM944_F04_110R4_011.fsa	480.641	23616	242140
B, 449	GM944_F04_110R4_011.fsa	484.308	3	3
B, 450	GM944_F04_110R4_011.fsa	484.858	4	4
Y, 1	GM944_F04_110R4_011.fsa	479.634	8178	37093
Y, 2	GM944_F04_110R4_011.fsa	480.641	1737	4126
O, 1	GM944_F04_110R4_011.fsa	20	2986	31428
O, 2	GM944_F04_110R4_011.fsa	40	2917	20495
O, 3	GM944_F04_110R4_011.fsa	60	5505	29522
O, 4	GM944_F04_110R4_011.fsa	80	3579	19438
O, 5	GM944_F04_110R4_011.fsa	100	5621	28671
O, 6	GM944_F04_110R4_011.fsa	114	6470	32498
O, 7	GM944_F04_110R4_011.fsa	120	5125	26263
O, 8	GM944_F04_110R4_011.fsa	140	4451	21369
O, 9	GM944_F04_110R4_011.fsa	160	4805	24571
O, 10	GM944_F04_110R4_011.fsa	180	6071	30547
O, 11	GM944_F04_110R4_011.fsa	200	5058	25462
O, 12	GM944_F04_110R4_011.fsa	214	5155	26559
O, 13	GM944_F04_110R4_011.fsa	220	4155	22489
O, 14	GM944_F04_110R4_011.fsa	240	6178	34677
O, 15	GM944_F04_110R4_011.fsa	250	2889	16717
O, 16	GM944_F04_110R4_011.fsa	260	4511	26798
O, 17	GM944_F04_110R4_011.fsa	280	4976	30922
O, 18	GM944_F04_110R4_011.fsa	300	4908	31907
O, 19	GM944_F04_110R4_011.fsa	314	3170	21243
O, 20	GM944_F04_110R4_011.fsa	320	3424	24258
O, 21	GM944_F04_110R4_011.fsa	340	4323	31702
O, 22	GM944_F04_110R4_011.fsa	360	3555	27479
O, 23	GM944_F04_110R4_011.fsa	380	2533	20478
O, 24	GM944_F04_110R4_011.fsa	400	3469	29189
O, 25	GM944_F04_110R4_011.fsa	414	3305	27995
O, 26	GM944_F04_110R4_011.fsa	420	3097	26873
O, 27	GM944_F04_110R4_011.fsa	440	3703	33242
O, 28	GM944_F04_110R4_011.fsa	460	4239	37583
O, 29	GM944_F04_110R4_011.fsa	480	3723	37224
O, 30	GM944_F04_110R4_011.fsa	500	1690	16687
O, 31	GM944_F04_110R4_011.fsa	514	1874	18433
O, 32	GM944_F04_110R4_011.fsa	520	4059	41124
O, 33	GM944_F04_110R4_011.fsa	540	3323	33927
O, 34	GM944_F04_110R4_011.fsa	560	2142	22412
O, 35	GM944_F04_110R4_011.fsa	580	3173	33750
O, 36	GM944_F04_110R4_011.fsa	600	2076	22163

[truncated: 31 more sheets: 110R5, 111R1, 111R2, 111R3, 111R4, 111R5, 112R1, 112R2, 112R3, 112R4, 112R5, 199R1, 199R2, 199R3, 199R4, 199R5, 200R1, 200R2, 200R3, 200R4 …]
