# Supplementary material for: Characterization of dFOXO binding sites upstream of the Insulin Receptor P2 promoter across the Drosophila phylogeny
Source: PLoS One. 2017 Dec 4;12(12):e0188357. doi: 10.1371/journal.pone.0188357 (PMC5714339; doi:10.1371/journal.pone.0188357)
Supplement: S1 Data — (ZIP) [file pone.0188357.s001.zip › Data_Sets/S6_Dataset.xlsx]

## Sheet: Index
	Fragment coordinates are -200/+122 relative to the P2 transcription start site
	Sheet	Species	Fragment	strand	protein	nM protein				Sheet	Species	Fragment	strand	protein	nM protein
	69R1	D. simulans	s10	Forward	BSA	600				209R1	D. simulans	s10	Reverse	BSA	600
	69R2	D. simulans	s10	Forward	BSA	600				209R2	D. simulans	s10	Reverse	BSA	600
	69R3	D. simulans	s10	Forward	BSA	600				209R3	D. simulans	s10	Reverse	BSA	600
	69R4	D. simulans	s10	Forward	BSA	600				209R4	D. simulans	s10	Reverse	BSA	600
	69R5	D. simulans	s10	Forward	BSA	600				209R5	D. simulans	s10	Reverse	BSA	600
	70R1	D. simulans	s10	Forward	dFOXO	600				210R1	D. simulans	s10	Reverse	dFOXO	600
	70R2	D. simulans	s10	Forward	dFOXO	600				210R2	D. simulans	s10	Reverse	dFOXO	600
	70R3	D. simulans	s10	Forward	dFOXO	600				210R3	D. simulans	s10	Reverse	dFOXO	600
	70R4	D. simulans	s10	Forward	dFOXO	600				210R4	D. simulans	s10	Reverse	dFOXO	600
	70R5	D. simulans	s10	Forward	dFOXO	600				210R5	D. simulans	s10	Reverse	dFOXO	600
	71R1	D. simulans	s10	Forward	BSA	1200				211R1	D. simulans	s10	Reverse	BSA	1200
	71R2	D. simulans	s10	Forward	BSA	1200				211R2	D. simulans	s10	Reverse	BSA	1200
	71R3	D. simulans	s10	Forward	BSA	1200				211R3	D. simulans	s10	Reverse	BSA	1200
	71R4	D. simulans	s10	Forward	BSA	1200				211R4	D. simulans	s10	Reverse	BSA	1200
	71R5	D. simulans	s10	Forward	BSA	1200				211R5	D. simulans	s10	Reverse	BSA	1200
	72R1	D. simulans	s10	Forward	dFOXO	1200				212R1	D. simulans	s10	Reverse	dFOXO	1200
	72R2	D. simulans	s10	Forward	dFOXO	1200				212R2	D. simulans	s10	Reverse	dFOXO	1200
	72R3	D. simulans	s10	Forward	dFOXO	1200				212R3	D. simulans	s10	Reverse	dFOXO	1200
	72R4	D. simulans	s10	Forward	dFOXO	1200				212R4	D. simulans	s10	Reverse	dFOXO	1200
	72R5	D. simulans	s10	Forward	dFOXO	1200				212R5	D. simulans	s10	Reverse	dFOXO	1200
	NOTE
	The first column of the remaining sheets indicates that dyes B and O label respectively the fragments generated by DNase I and the standard 600 LIZ fragments in the electropherograms and in the outputs. To inspect electropherograms with Peak Scanner (Applied Biosystems), the minimum peak heights were set to only provide outputs for dyes B and O . The spurious peaks corresponding to other dyes (G,…

## Sheet: 69R1
Dye/Sample Peak	Sample File Name	Size	Height	Area in Point
B, 1	GM813_A06_69R1_024.fsa	20588	135	825
B, 2	GM813_A06_69R1_024.fsa	38235	26	134
B, 3	GM813_A06_69R1_024.fsa	52941	26	141
B, 4	GM813_A06_69R1_024.fsa	69118	12	46
B, 5	GM813_A06_69R1_024.fsa	94118	17	76
B, 6	GM813_A06_69R1_024.fsa	102941	5	7
B, 7	GM813_A06_69R1_024.fsa	117647	16	91
B, 8	GM813_A06_69R1_024.fsa	133824	248	901
B, 9	GM813_A06_69R1_024.fsa	147059	69	395
B, 10	GM813_A06_69R1_024.fsa	170588	56	201
B, 11	GM813_A06_69R1_024.fsa	185294	114	348
B, 12	GM813_A06_69R1_024.fsa	201666	1259	6522
B, 13	GM813_A06_69R1_024.fsa	218144	692	4008
B, 14	GM813_A06_69R1_024.fsa	227878	589	3426
B, 15	GM813_A06_69R1_024.fsa	242269	41	201
B, 16	GM813_A06_69R1_024.fsa	251725	30	97
B, 17	GM813_A06_69R1_024.fsa	268785	299	1325
B, 18	GM813_A06_69R1_024.fsa	283988	419	1866
B, 19	GM813_A06_69R1_024.fsa	301862	156	720
B, 20	GM813_A06_69R1_024.fsa	313559	580	2788
B, 21	GM813_A06_69R1_024.fsa	326515	542	2620
B, 22	GM813_A06_69R1_024.fsa	344858	130	922
B, 23	GM813_A06_69R1_024.fsa	358679	259	1356
B, 24	GM813_A06_69R1_024.fsa	36956	166	649
B, 25	GM813_A06_69R1_024.fsa	385595	717	3600
B, 26	GM813_A06_69R1_024.fsa	403689	459	2907
B, 27	GM813_A06_69R1_024.fsa	413465	97	418
B, 28	GM813_A06_69R1_024.fsa	421949	60	239
B, 29	GM813_A06_69R1_024.fsa	436344	267	1279
B, 30	GM813_A06_69R1_024.fsa	447018	1092	5914
B, 31	GM813_A06_69R1_024.fsa	464582	698	4323
B, 32	GM813_A06_69R1_024.fsa	487575	36	147
B, 33	GM813_A06_69R1_024.fsa	49325	36	196
B, 34	GM813_A06_69R1_024.fsa	508985	370	1513
B, 35	GM813_A06_69R1_024.fsa	515661	969	3778
B, 36	GM813_A06_69R1_024.fsa	533269	2680	16604
B, 37	GM813_A06_69R1_024.fsa	545214	235	1004
B, 38	GM813_A06_69R1_024.fsa	558099	742	3360
B, 39	GM813_A06_69R1_024.fsa	569781	1131	5427
B, 40	GM813_A06_69R1_024.fsa	57.82	497	2535
B, 41	GM813_A06_69R1_024.fsa	589672	2404	11246
B, 42	GM813_A06_69R1_024.fsa	605366	852	3760
B, 43	GM813_A06_69R1_024.fsa	619277	741	3274
B, 44	GM813_A06_69R1_024.fsa	634193	98	494
B, 45	GM813_A06_69R1_024.fsa	650099	120	431
B, 46	GM813_A06_69R1_024.fsa	660661	215	983
B, 47	GM813_A06_69R1_024.fsa	671189	55	165
B, 48	GM813_A06_69R1_024.fsa	680636	179	752
B, 49	GM813_A06_69R1_024.fsa	687964	846	3839
B, 50	GM813_A06_69R1_024.fsa	699447	1526	7113
B, 51	GM813_A06_69R1_024.fsa	708812	49	120
B, 52	GM813_A06_69R1_024.fsa	71815	313	1251
B, 53	GM813_A06_69R1_024.fsa	73056	4955	23298
B, 54	GM813_A06_69R1_024.fsa	744979	250	994
B, 55	GM813_A06_69R1_024.fsa	75831	1192	5565
B, 56	GM813_A06_69R1_024.fsa	768528	296	1421
B, 57	GM813_A06_69R1_024.fsa	777697	319	1602
B, 58	GM813_A06_69R1_024.fsa	78481	561	2679
B, 59	GM813_A06_69R1_024.fsa	796968	1384	6482
B, 60	GM813_A06_69R1_024.fsa	810087	104	398
B, 61	GM813_A06_69R1_024.fsa	822171	286	1291
B, 62	GM813_A06_69R1_024.fsa	83323	838	3993
B, 63	GM813_A06_69R1_024.fsa	844272	881	4138
B, 64	GM813_A06_69R1_024.fsa	857299	615	2841
B, 65	GM813_A06_69R1_024.fsa	870302	311	1412
B, 66	GM813_A06_69R1_024.fsa	883281	382	1812
B, 67	GM813_A06_69R1_024.fsa	890259	176	839
B, 68	GM813_A06_69R1_024.fsa	899222	1702	7857
B, 69	GM813_A06_69R1_024.fsa	918104	2131	9894
B, 70	GM813_A06_69R1_024.fsa	929013	652	2899
B, 71	GM813_A06_69R1_024.fsa	938916	96	337
B, 72	GM813_A06_69R1_024.fsa	949792	197	863
B, 73	GM813_A06_69R1_024.fsa	960652	1572	7441
B, 74	GM813_A06_69R1_024.fsa	971495	421	2058
B, 75	GM813_A06_69R1_024.fsa	97937	313	1467
B, 76	GM813_A06_69R1_024.fsa	99313	232	944
B, 77	GM813_A06_69R1_024.fsa	1001999	181	700
B, 78	GM813_A06_69R1_024.fsa	1011983	94	376
B, 79	GM813_A06_69R1_024.fsa	1021948	416	1919
B, 80	GM813_A06_69R1_024.fsa	1030899	137	736
B, 81	GM813_A06_69R1_024.fsa	1037849	893	4154
B, 82	GM813_A06_69R1_024.fsa	1052712	287	1229
B, 83	GM813_A06_69R1_024.fsa	106062	438	1842
B, 84	GM813_A06_69R1_024.fsa	1072459	849	3805
B, 85	GM813_A06_69R1_024.fsa	1081321	792	3588
B, 86	GM813_A06_69R1_024.fsa	1093112	1959	8852
B, 87	GM813_A06_69R1_024.fsa	1101936	173	722
B, 88	GM813_A06_69R1_024.fsa	1114656	250	1026
B, 89	GM813_A06_69R1_024.fsa	1126369	173	668
B, 90	GM813_A06_69R1_024.fsa	1138055	1009	4323
B, 91	GM813_A06_69R1_024.fsa	114863	1574	7050
B, 92	GM813_A06_69R1_024.fsa	1156285	144	503
B, 93	GM813_A06_69R1_024.fsa	1165831	452	1711
B, 94	GM813_A06_69R1_024.fsa	1177255	890	3505
B, 95	GM813_A06_69R1_024.fsa	1187697	1349	5267
B, 96	GM813_A06_69R1_024.fsa	1199055	317	1310
B, 97	GM813_A06_69R1_024.fsa	1210264	3242	15718
B, 98	GM813_A06_69R1_024.fsa	1221457	1134	6535
B, 99	GM813_A06_69R1_024.fsa	1232646	162	752
B, 100	GM813_A06_69R1_024.fsa	1242899	518	2280
B, 101	GM813_A06_69R1_024.fsa	1253148	1858	8205
B, 102	GM813_A06_69R1_024.fsa	1262463	597	2290
B, 103	GM813_A06_69R1_024.fsa	1273637	2106	9360
B, 104	GM813_A06_69R1_024.fsa	1283876	232	795
B, 105	GM813_A06_69R1_024.fsa	1293181	317	1165
B, 106	GM813_A06_69R1_024.fsa	1303413	1320	5893
B, 107	GM813_A06_69R1_024.fsa	1312713	700	2777
B, 108	GM813_A06_69R1_024.fsa	132108	76	194
B, 109	GM813_A06_69R1_024.fsa	1331304	773	3323
B, 110	GM813_A06_69R1_024.fsa	1341524	567	2415
B, 111	GM813_A06_69R1_024.fsa	1350813	160	562
B, 112	GM813_A06_69R1_024.fsa	1361027	1070	4606
B, 113	GM813_A06_69R1_024.fsa	1371239	2270	10056
B, 114	GM813_A06_69R1_024.fsa	1380519	263	993
B, 115	GM813_A06_69R1_024.fsa	1388869	187	650
B, 116	GM813_A06_69R1_024.fsa	1399073	3210	14777
B, 117	GM813_A06_69R1_024.fsa	1407611	173	665
B, 118	GM813_A06_69R1_024.fsa	1420932	198	846
B, 119	GM813_A06_69R1_024.fsa	1431399	148	578
B, 120	GM813_A06_69R1_024.fsa	1442819	363	1505
B, 121	GM813_A06_69R1_024.fsa	1453289	1466	6774
B, 122	GM813_A06_69R1_024.fsa	146376	898	4128
B, 123	GM813_A06_69R1_024.fsa	1476137	211	891
B, 124	GM813_A06_69R1_024.fsa	1484706	3485	16822
B, 125	GM813_A06_69R1_024.fsa	1495181	1259	5745
B, 126	GM813_A06_69R1_024.fsa	1506609	58	194
B, 127	GM813_A06_69R1_024.fsa	1518039	3081	13688
B, 128	GM813_A06_69R1_024.fsa	1528518	806	3440
B, 129	GM813_A06_69R1_024.fsa	1539951	254	1053
B, 130	GM813_A06_69R1_024.fsa	1550432	3434	16160
B, 131	GM813_A06_69R1_024.fsa	1560915	432	1538
B, 132	GM813_A06_69R1_024.fsa	1570446	98	342
B, 133	GM813_A06_69R1_024.fsa	1580932	127	462
B, 134	GM813_A06_69R1_024.fsa	1591419	921	4369
B, 135	GM813_A06_69R1_024.fsa	1600941	760	3361
B, 136	GM813_A06_69R1_024.fsa	1613171	262	1149
B, 137	GM813_A06_69R1_024.fsa	162539	320	1455
B, 138	GM813_A06_69R1_024.fsa	1633843	331	1403
B, 139	GM813_A06_69R1_024.fsa	1643229	587	2544
B, 140	GM813_A06_69R1_024.fsa	1653547	44	136
B, 141	GM813_A06_69R1_024.fsa	1663858	609	2709
B, 142	GM813_A06_69R1_024.fsa	1672288	419	1872
B, 143	GM813_A06_69R1_024.fsa	1684456	310	1629
B, 144	GM813_A06_69R1_024.fsa	1690069	609	3104
B, 145	GM813_A06_69R1_024.fsa	1699418	1265	5857
B, 146	GM813_A06_69R1_024.fsa	1711563	110	466
B, 147	GM813_A06_69R1_024.fsa	1723698	584	2619
B, 148	GM813_A06_69R1_024.fsa	173489	235	967
B, 149	GM813_A06_69R1_024.fsa	1745141	98	368
B, 150	GM813_A06_69R1_024.fsa	1754454	485	2064
B, 151	GM813_A06_69R1_024.fsa	1764692	339	1450
B, 152	GM813_A06_69R1_024.fsa	1773992	1200	5439
B, 153	GM813_A06_69R1_024.fsa	1783286	200	823
B, 154	GM813_A06_69R1_024.fsa	1792574	611	2796
B, 155	GM813_A06_69R1_024.fsa	1804656	161	690
B, 156	GM813_A06_69R1_024.fsa	1815825	638	2950
B, 157	GM813_A06_69R1_024.fsa	1825127	409	1847
B, 158	GM813_A06_69R1_024.fsa	1836283	213	949
B, 159	GM813_A06_69R1_024.fsa	1845574	3864	18431
B, 160	GM813_A06_69R1_024.fsa	1857645	135	544
B, 161	GM813_A06_69R1_024.fsa	1867853	1000	4737
B, 162	GM813_A06_69R1_024.fsa	1877127	815	3760
B, 163	GM813_A06_69R1_024.fsa	1888249	52	246
B, 164	GM813_A06_69R1_024.fsa	1897512	1498	7508
B, 165	GM813_A06_69R1_024.fsa	1905845	493	2449
B, 166	GM813_A06_69R1_024.fsa	1917874	137	567
B, 167	GM813_A06_69R1_024.fsa	1926196	1465	6744
B, 168	GM813_A06_69R1_024.fsa	1935439	151	643
B, 169	GM813_A06_69R1_024.fsa	1946524	382	1664
B, 170	GM813_A06_69R1_024.fsa	1956679	2245	10853
B, 171	GM813_A06_69R1_024.fsa	1966828	354	1460
B, 172	GM813_A06_69R1_024.fsa	1977892	1164	5489
B, 173	GM813_A06_69R1_024.fsa	1987107	314	1443
B, 174	GM813_A06_69R1_024.fsa	1996317	891	4157
B, 175	GM813_A06_69R1_024.fsa	2007279	102	466
B, 176	GM813_A06_69R1_024.fsa	2016383	548	2658
B, 177	GM813_A06_69R1_024.fsa	2025495	420	1996
B, 178	GM813_A06_69R1_024.fsa	2036438	189	783
B, 179	GM813_A06_69R1_024.fsa	2046479	693	3359
B, 180	GM813_A06_69R1_024.fsa	205.47	480	2339
B, 181	GM813_A06_69R1_024.fsa	2066585	353	1551
B, 182	GM813_A06_69R1_024.fsa	2077568	456	1938
B, 183	GM813_A06_69R1_024.fsa	2085811	173	667
B, 184	GM813_A06_69R1_024.fsa	2094977	157	611
B, 185	GM813_A06_69R1_024.fsa	2104151	338	1350
B, 186	GM813_A06_69R1_024.fsa	2114251	303	1328
B, 187	GM813_A06_69R1_024.fsa	212344	208	840
B, 188	GM813_A06_69R1_024.fsa	2131717	125	414
B, 189	GM813_A06_69R1_024.fsa	2141877	309	1403
B, 190	GM813_A06_69R1_024.fsa	2151259	348	1551
B, 191	GM813_A06_69R1_024.fsa	2162513	99	386
B, 192	GM813_A06_69R1_024.fsa	2171889	394	1762
B, 193	GM813_A06_69R1_024.fsa	2183136	603	2745
B, 194	GM813_A06_69R1_024.fsa	2193443	521	2366
B, 195	GM813_A06_69R1_024.fsa	220544	777	3566
B, 196	GM813_A06_69R1_024.fsa	2215407	678	3137
B, 197	GM813_A06_69R1_024.fsa	2227178	949	4242
B, 198	GM813_A06_69R1_024.fsa	223713	948	4440
B, 199	GM813_A06_69R1_024.fsa	2246172	405	1819
B, 200	GM813_A06_69R1_024.fsa	2256112	3043	14984
B, 201	GM813_A06_69R1_024.fsa	2266045	458	1868
B, 202	GM813_A06_69R1_024.fsa	2276874	152	601
B, 203	GM813_A06_69R1_024.fsa	2287695	645	3115
B, 204	GM813_A06_69R1_024.fsa	2297608	2037	10127
B, 205	GM813_A06_69R1_024.fsa	2307515	235	1050
B, 206	GM813_A06_69R1_024.fsa	2316516	203	856
B, 207	GM813_A06_69R1_024.fsa	2326412	817	4184
B, 208	GM813_A06_69R1_024.fsa	233.72	3695	19247
B, 209	GM813_A06_69R1_024.fsa	2347982	129	412
B, 210	GM813_A06_69R1_024.fsa	2356961	311	1381
B, 211	GM813_A06_69R1_024.fsa	2366833	375	1722
B, 212	GM813_A06_69R1_024.fsa	237.67	1315	6529
B, 213	GM813_A06_69R1_024.fsa	2386561	184	763
B, 214	GM813_A06_69R1_024.fsa	2396417	159	649
B, 215	GM813_A06_69R1_024.fsa	2406509	261	1213
B, 216	GM813_A06_69R1_024.fsa	2417659	1354	7010
B, 217	GM813_A06_69R1_024.fsa	2427869	423	2090
B, 218	GM813_A06_69R1_024.fsa	2438996	149	660
B, 219	GM813_A06_69R1_024.fsa	244826	231	1155
B, 220	GM813_A06_69R1_024.fsa	2460292	311	1539
B, 221	GM813_A06_69R1_024.fsa	2471387	101	456
B, 222	GM813_A06_69R1_024.fsa	2480625	109	505
B, 223	GM813_A06_69R1_024.fsa	249.17	143	604
B, 224	GM813_A06_69R1_024.fsa	2501799	165	782
B, 225	GM813_A06_69R1_024.fsa	2511687	109	457
B, 226	GM813_A06_69R1_024.fsa	2521559	895	4678
B, 227	GM813_A06_69R1_024.fsa	2532311	632	3311
B, 228	GM813_A06_69R1_024.fsa	2550192	1953	10301
B, 229	GM813_A06_69R1_024.fsa	2560897	691	3565
B, 230	GM813_A06_69R1_024.fsa	2569804	98	336
B, 231	GM813_A06_69R1_024.fsa	2580478	2037	11166
B, 232	GM813_A06_69R1_024.fsa	2590246	761	4011
B, 233	GM813_A06_69R1_024.fsa	2601803	52	177
B, 234	GM813_A06_69R1_024.fsa	2611716	133	588
B, 235	GM813_A06_69R1_024.fsa	262253	217	1147
B, 236	GM813_A06_69R1_024.fsa	2632443	956	5698
B, 237	GM813_A06_69R1_024.fsa	2641454	886	5136
B, 238	GM813_A06_69R1_024.fsa	2653168	34	131
B, 239	GM813_A06_69R1_024.fsa	2664881	218	971
B, 240	GM813_A06_69R1_024.fsa	2674792	443	2187
B, 241	GM813_A06_69R1_024.fsa	2684702	152	570
B, 242	GM813_A06_69R1_024.fsa	2692811	160	588
B, 243	GM813_A06_69R1_024.fsa	2702721	379	1805
B, 244	GM813_A06_69R1_024.fsa	271263	271	1234
B, 245	GM813_A06_69R1_024.fsa	2722539	1244	6680
B, 246	GM813_A06_69R1_024.fsa	2733349	348	1727
B, 247	GM813_A06_69R1_024.fsa	2745059	603	3076
B, 248	GM813_A06_69R1_024.fsa	2755868	954	5074
B, 249	GM813_A06_69R1_024.fsa	2766676	480	2409
B, 250	GM813_A06_69R1_024.fsa	2775683	355	1940
B, 251	GM813_A06_69R1_024.fsa	2783789	795	4343
B, 252	GM813_A06_69R1_024.fsa	2794596	406	1976
B, 253	GM813_A06_69R1_024.fsa	2803564	162	612
B, 254	GM813_A06_69R1_024.fsa	2814255	948	5424
B, 255	GM813_A06_69R1_024.fsa	282138	151	860
B, 256	GM813_A06_69R1_024.fsa	2830285	262	1492
B, 257	GM813_A06_69R1_024.fsa	2846309	199	1160
B, 258	GM813_A06_69R1_024.fsa	2858768	521	2983
B, 259	GM813_A06_69R1_024.fsa	2871223	450	2562
B, 260	GM813_A06_69R1_024.fsa	2882785	59	229
B, 261	GM813_A06_69R1_024.fsa	2891676	466	2513
B, 262	GM813_A06_69R1_024.fsa	2903232	1718	10227
B, 263	GM813_A06_69R1_024.fsa	2913008	68	256
B, 264	GM813_A06_69R1_024.fsa	2922782	1404	8189
B, 265	GM813_A06_69R1_024.fsa	2934329	133	586
B, 266	GM813_A06_69R1_024.fsa	2944986	1286	7625
B, 267	GM813_A06_69R1_024.fsa	2955639	274	1491
B, 268	GM813_A06_69R1_024.fsa	2965403	102	460
B, 269	GM813_A06_69R1_024.fsa	2976051	27	83
B, 270	GM813_A06_69R1_024.fsa	2986697	616	3157
B, 271	GM813_A06_69R1_024.fsa	2996453	104	307
B, 272	GM813_A06_69R1_024.fsa	3004404	510	2420
B, 273	GM813_A06_69R1_024.fsa	3014105	1677	9567
B, 274	GM813_A06_69R1_024.fsa	3022939	166	654
B, 275	GM813_A06_69R1_024.fsa	3031787	460	2086
B, 276	GM813_A06_69R1_024.fsa	3040649	300	1230
B, 277	GM813_A06_69R1_024.fsa	3051303	34	88
B, 278	GM813_A06_69R1_024.fsa	3061087	100	483
B, 279	GM813_A06_69R1_024.fsa	3071781	87	407
B, 280	GM813_A06_69R1_024.fsa	3082496	168	983
B, 281	GM813_A06_69R1_024.fsa	3091441	618	3906
B, 282	GM813_A06_69R1_024.fsa	3102194	669	4169
B, 283	GM813_A06_69R1_024.fsa	3113868	51	167
B, 284	GM813_A06_69R1_024.fsa	3123765	1204	7183
B, 285	GM813_A06_69R1_024.fsa	3134583	1265	7707
B, 286	GM813_A06_69R1_024.fsa	3143688	22	43
B, 287	GM813_A06_69R1_024.fsa	315291	522	2791
B, 288	GM813_A06_69R1_024.fsa	3163058	134	586
B, 289	GM813_A06_69R1_024.fsa	3175981	71	345
B, 290	GM813_A06_69R1_024.fsa	3186139	865	5606
B, 291	GM813_A06_69R1_024.fsa	3198151	97	513
B, 292	GM813_A06_69R1_024.fsa	3208127	94	468
B, 293	GM813_A06_69R1_024.fsa	3218952	776	4942
B, 294	GM813_A06_69R1_024.fsa	3229762	208	1135
B, 295	GM813_A06_69R1_024.fsa	3241458	124	616
B, 296	GM813_A06_69R1_024.fsa	3251341	2065	13867
B, 297	GM813_A06_69R1_024.fsa	3261213	504	3041
B, 298	GM813_A06_69R1_024.fsa	3271969	86	378
B, 299	GM813_A06_69R1_024.fsa	3282712	1634	10537
B, 300	GM813_A06_69R1_024.fsa	3292548	314	1807
B, 301	GM813_A06_69R1_024.fsa	3303265	288	1525
B, 302	GM813_A06_69R1_024.fsa	3313968	506	3238
B, 303	GM813_A06_69R1_024.fsa	3321987	496	3100
B, 304	GM813_A06_69R1_024.fsa	3333556	161	877
B, 305	GM813_A06_69R1_024.fsa	3341556	328	2015
B, 306	GM813_A06_69R1_024.fsa	3352212	254	1315
B, 307	GM813_A06_69R1_024.fsa	3362854	291	1601
B, 308	GM813_A06_69R1_024.fsa	3373484	631	4140
B, 309	GM813_A06_69R1_024.fsa	3382331	190	998
B, 310	GM813_A06_69R1_024.fsa	3392937	275	1549
B, 311	GM813_A06_69R1_024.fsa	3403591	574	3578
B, 312	GM813_A06_69R1_024.fsa	3414365	143	645
B, 313	GM813_A06_69R1_024.fsa	3425137	479	2736
B, 314	GM813_A06_69R1_024.fsa	343501	96	415
B, 315	GM813_A06_69R1_024.fsa	3445779	65	274
B, 316	GM813_A06_69R1_024.fsa	345565	124	589
B, 317	GM813_A06_69R1_024.fsa	346552	238	1228
B, 318	GM813_A06_69R1_024.fsa	3475389	187	891
B, 319	GM813_A06_69R1_024.fsa	348705	704	4581
B, 320	GM813_A06_69R1_024.fsa	349602	377	2541
B, 321	GM813_A06_69R1_024.fsa	3504988	450	2852
B, 322	GM813_A06_69R1_024.fsa	3515749	29	108
B, 323	GM813_A06_69R1_024.fsa	3525612	27	65
B, 324	GM813_A06_69R1_024.fsa	3535474	480	3027
B, 325	GM813_A06_69R1_024.fsa	3547128	188	1077
B, 326	GM813_A06_69R1_024.fsa	3557884	240	1834
B, 327	GM813_A06_69R1_024.fsa	3568639	194	1245
B, 328	GM813_A06_69R1_024.fsa	3577601	18	60
B, 329	GM813_A06_69R1_024.fsa	3591041	146	835
B, 330	GM813_A06_69R1_024.fsa	3603548	232	1346
B, 331	GM813_A06_69R1_024.fsa	3614193	407	2735
B, 332	GM813_A06_69R1_024.fsa	3623952	294	1833
B, 333	GM813_A06_69R1_024.fsa	363549	245	1826
B, 334	GM813_A06_69R1_024.fsa	3653245	1023	7000
B, 335	GM813_A06_69R1_024.fsa	366479	348	2081
B, 336	GM813_A06_69R1_024.fsa	3676338	140	822
B, 337	GM813_A06_69R1_024.fsa	3689666	1215	9418
B, 338	GM813_A06_69R1_024.fsa	3699442	37	171
B, 339	GM813_A06_69R1_024.fsa	3712777	1056	6802
B, 340	GM813_A06_69R1_024.fsa	3725227	434	2514
B, 341	GM813_A06_69R1_024.fsa	3736791	344	1985
B, 342	GM813_A06_69R1_024.fsa	3747467	756	5422
B, 343	GM813_A06_69R1_024.fsa	3758147	813	5425
B, 344	GM813_A06_69R1_024.fsa	3769719	6	13
B, 345	GM813_A06_69R1_024.fsa	3779514	462	3232
B, 346	GM813_A06_69R1_024.fsa	3790201	126	730
B, 347	GM813_A06_69R1_024.fsa	3800905	139	830
B, 348	GM813_A06_69R1_024.fsa	3809954	257	1746
B, 349	GM813_A06_69R1_024.fsa	3821717	31	112
B, 350	GM813_A06_69R1_024.fsa	3829862	133	902
B, 351	GM813_A06_69R1_024.fsa	384072	1640	12351
B, 352	GM813_A06_69R1_024.fsa	3859723	357	2171
B, 353	GM813_A06_69R1_024.fsa	3879632	1696	13148
B, 354	GM813_A06_69R1_024.fsa	3889586	53	242
B, 355	GM813_A06_69R1_024.fsa	3899541	222	1236
B, 356	GM813_A06_69R1_024.fsa	3920355	982	7663
B, 357	GM813_A06_69R1_024.fsa	393031	115	694
B, 358	GM813_A06_69R1_024.fsa	394117	85	432
B, 359	GM813_A06_69R1_024.fsa	3952936	194	1268
B, 360	GM813_A06_69R1_024.fsa	3963796	208	1311
B, 361	GM813_A06_69R1_024.fsa	3972847	32	128
B, 362	GM813_A06_69R1_024.fsa	3984613	408	3083
B, 363	GM813_A06_69R1_024.fsa	3992759	113	677
B, 364	GM813_A06_69R1_024.fsa	4011497	904	7542
B, 365	GM813_A06_69R1_024.fsa	4022124	1291	10731
B, 366	GM813_A06_69R1_024.fsa	4039869	85	510
B, 367	GM813_A06_69R1_024.fsa	4051424	25	81
B, 368	GM813_A06_69R1_024.fsa	4061215	106	734
B, 369	GM813_A06_69R1_024.fsa	4071019	454	3665
B, 370	GM813_A06_69R1_024.fsa	4079942	166	1250
B, 371	GM813_A06_69R1_024.fsa	4092452	15	34
B, 372	GM813_A06_69R1_024.fsa	4102296	362	2517
B, 373	GM813_A06_69R1_024.fsa	4111256	115	654
B, 374	GM813_A06_69R1_024.fsa	4130107	614	5181
B, 375	GM813_A06_69R1_024.fsa	414092	423	3202
B, 376	GM813_A06_69R1_024.fsa	4151973	158	923
B, 377	GM813_A06_69R1_024.fsa	4162114	79	342
B, 378	GM813_A06_69R1_024.fsa	4172265	329	2383
B, 379	GM813_A06_69R1_024.fsa	4182426	374	2660
B, 380	GM813_A06_69R1_024.fsa	4194447	7	8
B, 381	GM813_A06_69R1_024.fsa	4205446	684	5173
B, 382	GM813_A06_69R1_024.fsa	4216336	5	6
B, 383	GM813_A06_69R1_024.fsa	4224501	84	434
B, 384	GM813_A06_69R1_024.fsa	4232664	243	1485
B, 385	GM813_A06_69R1_024.fsa	4244451	133	658
B, 386	GM813_A06_69R1_024.fsa	426167	565	4091
B, 387	GM813_A06_69R1_024.fsa	4273446	7	16
B, 388	GM813_A06_69R1_024.fsa	4300605	1734	34715
B, 389	GM813_A06_69R1_024.fsa	4319603	472	4167
B, 390	GM813_A06_69R1_024.fsa	4330454	55	179
B, 391	GM813_A06_69R1_024.fsa	4351242	101	572
B, 392	GM813_A06_69R1_024.fsa	436118	60	255
B, 393	GM813_A06_69R1_024.fsa	4371115	267	1719
B, 394	GM813_A06_69R1_024.fsa	438556	32198	175081
G, 1	GM813_A06_69R1_024.fsa	4389171	7330	44030
G, 2	GM813_A06_69R1_024.fsa	440.0	5905	27272
Y, 1	GM813_A06_69R1_024.fsa	4386463	11428	59585
R, 1	GM813_A06_69R1_024.fsa	4389171	7037	29914
R, 2	GM813_A06_69R1_024.fsa	440.0	1926	8174
O, 1	GM813_A06_69R1_024.fsa	20.0	3765	36725
O, 2	GM813_A06_69R1_024.fsa	40.0	3350	23515
O, 3	GM813_A06_69R1_024.fsa	60.0	6163	33735
O, 4	GM813_A06_69R1_024.fsa	80.0	4238	22616
O, 5	GM813_A06_69R1_024.fsa	100.0	6637	33255
O, 6	GM813_A06_69R1_024.fsa	114.0	7561	37477
O, 7	GM813_A06_69R1_024.fsa	120.0	5896	30272
O, 8	GM813_A06_69R1_024.fsa	140.0	4884	23807
O, 9	GM813_A06_69R1_024.fsa	160.0	5120	25979
O, 10	GM813_A06_69R1_024.fsa	180.0	6353	31281
O, 11	GM813_A06_69R1_024.fsa	200.0	4892	24796
O, 12	GM813_A06_69R1_024.fsa	214.0	4867	25310
O, 13	GM813_A06_69R1_024.fsa	220.0	3911	20802
O, 14	GM813_A06_69R1_024.fsa	240.0	5762	31220
O, 15	GM813_A06_69R1_024.fsa	250.0	2685	14908
O, 16	GM813_A06_69R1_024.fsa	260.0	4181	23563
O, 17	GM813_A06_69R1_024.fsa	280.0	4527	26875
O, 18	GM813_A06_69R1_024.fsa	300.0	4420	27919
O, 19	GM813_A06_69R1_024.fsa	314.0	2861	18658
O, 20	GM813_A06_69R1_024.fsa	320.0	3101	20840
O, 21	GM813_A06_69R1_024.fsa	340.0	4010	28023
O, 22	GM813_A06_69R1_024.fsa	360.0	3309	23892
O, 23	GM813_A06_69R1_024.fsa	380.0	2308	17917
O, 24	GM813_A06_69R1_024.fsa	400.0	3344	26143
O, 25	GM813_A06_69R1_024.fsa	414.0	3141	25325
O, 26	GM813_A06_69R1_024.fsa	420.0	2963	24031
O, 27	GM813_A06_69R1_024.fsa	4390073	1340	7680
O, 28	GM813_A06_69R1_024.fsa	440.0	3992	36186
O, 29	GM813_A06_69R1_024.fsa	460.0	3785	33762
O, 30	GM813_A06_69R1_024.fsa	480.0	3686	33697
O, 31	GM813_A06_69R1_024.fsa	500.0	1635	15134
O, 32	GM813_A06_69R1_024.fsa	514.0	1772	17036
O, 33	GM813_A06_69R1_024.fsa	520.0	3939	37718
O, 34	GM813_A06_69R1_024.fsa	540.0	3177	31325
O, 35	GM813_A06_69R1_024.fsa	560.0	2065	20566
O, 36	GM813_A06_69R1_024.fsa	580.0	3083	31583
O, 37	GM813_A06_69R1_024.fsa	600.0	2066	20696

## Sheet: 69R2
Dye/Sample Peak	Sample File Name	Size	Height	Area in Point
B, 1	GM813_A07_69R2_032.fsa	27536	152	1025
B, 2	GM813_A07_69R2_032.fsa	46377	36	179
B, 3	GM813_A07_69R2_032.fsa	6087	31	174
B, 4	GM813_A07_69R2_032.fsa	75362	15	28
B, 5	GM813_A07_69R2_032.fsa	81159	4	7
B, 6	GM813_A07_69R2_032.fsa	89855	4	4
B, 7	GM813_A07_69R2_032.fsa	102899	15	59
B, 8	GM813_A07_69R2_032.fsa	12029	85	275
B, 9	GM813_A07_69R2_032.fsa	133333	165	861
B, 10	GM813_A07_69R2_032.fsa	147826	71	368
B, 11	GM813_A07_69R2_032.fsa	169565	60	288
B, 12	GM813_A07_69R2_032.fsa	186957	153	708
B, 13	GM813_A07_69R2_032.fsa	203275	1305	7315
B, 14	GM813_A07_69R2_032.fsa	219465	718	4347
B, 15	GM813_A07_69R2_032.fsa	232198	632	4388
B, 16	GM813_A07_69R2_032.fsa	24474	131	881
B, 17	GM813_A07_69R2_032.fsa	269273	331	1522
B, 18	GM813_A07_69R2_032.fsa	285725	389	1912
B, 19	GM813_A07_69R2_032.fsa	301852	143	744
B, 20	GM813_A07_69R2_032.fsa	314811	583	3036
B, 21	GM813_A07_69R2_032.fsa	328967	548	2657
B, 22	GM813_A07_69R2_032.fsa	345627	136	850
B, 23	GM813_A07_69R2_032.fsa	359246	267	1513
B, 24	GM813_A07_69R2_032.fsa	369972	167	694
B, 25	GM813_A07_69R2_032.fsa	387089	713	3643
B, 26	GM813_A07_69R2_032.fsa	403635	482	3048
B, 27	GM813_A07_69R2_032.fsa	413272	98	420
B, 28	GM813_A07_69R2_032.fsa	424018	46	143
B, 29	GM813_A07_69R2_032.fsa	437016	272	1331
B, 30	GM813_A07_69R2_032.fsa	448706	1027	5993
B, 31	GM813_A07_69R2_032.fsa	467166	622	4370
B, 32	GM813_A07_69R2_032.fsa	495429	21	96
B, 33	GM813_A07_69R2_032.fsa	506543	383	1396
B, 34	GM813_A07_69R2_032.fsa	51426	851	3749
B, 35	GM813_A07_69R2_032.fsa	532788	2538	17450
B, 36	GM813_A07_69R2_032.fsa	556334	731	3394
B, 37	GM813_A07_69R2_032.fsa	568979	1115	5460
B, 38	GM813_A07_69R2_032.fsa	577332	494	2521
B, 39	GM813_A07_69R2_032.fsa	588721	2292	11433
B, 40	GM813_A07_69R2_032.fsa	604276	781	3744
B, 41	GM813_A07_69R2_032.fsa	619205	720	3341
B, 42	GM813_A07_69R2_032.fsa	633016	61	217
B, 43	GM813_A07_69R2_032.fsa	648889	103	470
B, 44	GM813_A07_69R2_032.fsa	660487	199	825
B, 45	GM813_A07_69R2_032.fsa	671001	27	73
B, 46	GM813_A07_69R2_032.fsa	686716	794	3893
B, 47	GM813_A07_69R2_032.fsa	699241	1501	7144
B, 48	GM813_A07_69R2_032.fsa	708608	31	72
B, 49	GM813_A07_69R2_032.fsa	716915	318	1330
B, 50	GM813_A07_69R2_032.fsa	730374	4822	23886
B, 51	GM813_A07_69R2_032.fsa	743785	255	984
B, 52	GM813_A07_69R2_032.fsa	758174	1142	5532
B, 53	GM813_A07_69R2_032.fsa	767396	258	1294
B, 54	GM813_A07_69R2_032.fsa	776595	286	1493
B, 55	GM813_A07_69R2_032.fsa	783733	554	2632
B, 56	GM813_A07_69R2_032.fsa	79594	1368	6325
B, 57	GM813_A07_69R2_032.fsa	809107	98	367
B, 58	GM813_A07_69R2_032.fsa	821235	285	1300
B, 59	GM813_A07_69R2_032.fsa	832335	802	3913
B, 60	GM813_A07_69R2_032.fsa	843421	823	4089
B, 61	GM813_A07_69R2_032.fsa	856502	597	2837
B, 62	GM813_A07_69R2_032.fsa	869562	305	1371
B, 63	GM813_A07_69R2_032.fsa	882601	362	1726
B, 64	GM813_A07_69R2_032.fsa	889613	146	779
B, 65	GM813_A07_69R2_032.fsa	89862	1657	7863
B, 66	GM813_A07_69R2_032.fsa	917601	2034	9888
B, 67	GM813_A07_69R2_032.fsa	92857	625	2899
B, 68	GM813_A07_69R2_032.fsa	937533	95	302
B, 69	GM813_A07_69R2_032.fsa	949469	179	793
B, 70	GM813_A07_69R2_032.fsa	960395	1517	7431
B, 71	GM813_A07_69R2_032.fsa	971306	409	2096
B, 72	GM813_A07_69R2_032.fsa	979231	289	1411
B, 73	GM813_A07_69R2_032.fsa	993083	211	855
B, 74	GM813_A07_69R2_032.fsa	1003026	159	640
B, 75	GM813_A07_69R2_032.fsa	1012091	90	312
B, 76	GM813_A07_69R2_032.fsa	1022141	396	1768
B, 77	GM813_A07_69R2_032.fsa	1030164	131	654
B, 78	GM813_A07_69R2_032.fsa	1038173	887	4255
B, 79	GM813_A07_69R2_032.fsa	1052153	298	1313
B, 80	GM813_A07_69R2_032.fsa	1060122	441	2014
B, 81	GM813_A07_69R2_032.fsa	107304	842	4118
B, 82	GM813_A07_69R2_032.fsa	1080971	794	3827
B, 83	GM813_A07_69R2_032.fsa	109284	1937	9238
B, 84	GM813_A07_69R2_032.fsa	1101721	180	839
B, 85	GM813_A07_69R2_032.fsa	1114518	244	1071
B, 86	GM813_A07_69R2_032.fsa	1126297	167	648
B, 87	GM813_A07_69R2_032.fsa	1138045	1003	4409
B, 88	GM813_A07_69R2_032.fsa	114863	1578	7167
B, 89	GM813_A07_69R2_032.fsa	1156285	139	509
B, 90	GM813_A07_69R2_032.fsa	1165832	293	1016
B, 91	GM813_A07_69R2_032.fsa	1177256	1087	4810
B, 92	GM813_A07_69R2_032.fsa	1187697	991	4105
B, 93	GM813_A07_69R2_032.fsa	120.0	731	3798
B, 94	GM813_A07_69R2_032.fsa	1210336	3063	14566
B, 95	GM813_A07_69R2_032.fsa	1220671	712	4057
B, 96	GM813_A07_69R2_032.fsa	1232884	157	1043
B, 97	GM813_A07_69R2_032.fsa	1242278	255	922
B, 98	GM813_A07_69R2_032.fsa	125261	1730	7595
B, 99	GM813_A07_69R2_032.fsa	1262003	551	2152
B, 100	GM813_A07_69R2_032.fsa	1274212	2012	9316
B, 101	GM813_A07_69R2_032.fsa	1284542	208	689
B, 102	GM813_A07_69R2_032.fsa	1292993	293	1121
B, 103	GM813_A07_69R2_032.fsa	1303321	1369	5987
B, 104	GM813_A07_69R2_032.fsa	131271	711	2939
B, 105	GM813_A07_69R2_032.fsa	1322099	58	169
B, 106	GM813_A07_69R2_032.fsa	1331486	771	3393
B, 107	GM813_A07_69R2_032.fsa	1341812	563	2489
B, 108	GM813_A07_69R2_032.fsa	135026	167	621
B, 109	GM813_A07_69R2_032.fsa	1361523	1006	4447
B, 110	GM813_A07_69R2_032.fsa	1371847	2164	10087
B, 111	GM813_A07_69R2_032.fsa	1380293	238	857
B, 112	GM813_A07_69R2_032.fsa	1388739	155	526
B, 113	GM813_A07_69R2_032.fsa	140.0	3207	14692
B, 114	GM813_A07_69R2_032.fsa	1408613	147	616
B, 115	GM813_A07_69R2_032.fsa	1421053	197	902
B, 116	GM813_A07_69R2_032.fsa	143158	152	612
B, 117	GM813_A07_69R2_032.fsa	1443063	332	1423
B, 118	GM813_A07_69R2_032.fsa	1453589	1465	6880
B, 119	GM813_A07_69R2_032.fsa	1464116	900	4182
B, 120	GM813_A07_69R2_032.fsa	1476556	229	1149
B, 121	GM813_A07_69R2_032.fsa	1485168	3559	17417
B, 122	GM813_A07_69R2_032.fsa	1495694	1270	5908
B, 123	GM813_A07_69R2_032.fsa	1507177	72	278
B, 124	GM813_A07_69R2_032.fsa	151866	3321	16072
B, 125	GM813_A07_69R2_032.fsa	1529186	744	3663
B, 126	GM813_A07_69R2_032.fsa	1540669	181	881
B, 127	GM813_A07_69R2_032.fsa	1551195	3689	18217
B, 128	GM813_A07_69R2_032.fsa	1561722	521	2508
B, 129	GM813_A07_69R2_032.fsa	1570334	132	468
B, 130	GM813_A07_69R2_032.fsa	1580861	80	307
B, 131	GM813_A07_69R2_032.fsa	1591387	939	4358
B, 132	GM813_A07_69R2_032.fsa	1601889	720	3404
B, 133	GM813_A07_69R2_032.fsa	1613219	254	1197
B, 134	GM813_A07_69R2_032.fsa	1625484	420	2530
B, 135	GM813_A07_69R2_032.fsa	163397	428	2546
B, 136	GM813_A07_69R2_032.fsa	1643394	623	3049
B, 137	GM813_A07_69R2_032.fsa	1654696	41	138
B, 138	GM813_A07_69R2_032.fsa	1664108	627	2791
B, 139	GM813_A07_69R2_032.fsa	1672575	415	1855
B, 140	GM813_A07_69R2_032.fsa	1683857	324	1470
B, 141	GM813_A07_69R2_032.fsa	1690435	615	3322
B, 142	GM813_A07_69R2_032.fsa	1698888	1260	5751
B, 143	GM813_A07_69R2_032.fsa	1711091	109	448
B, 144	GM813_A07_69R2_032.fsa	1724223	578	2699
B, 145	GM813_A07_69R2_032.fsa	1735471	238	983
B, 146	GM813_A07_69R2_032.fsa	1744838	99	368
B, 147	GM813_A07_69R2_032.fsa	175.42	498	2120
B, 148	GM813_A07_69R2_032.fsa	1764493	357	1533
B, 149	GM813_A07_69R2_032.fsa	1773844	1252	5649
B, 150	GM813_A07_69R2_032.fsa	178319	227	981
B, 151	GM813_A07_69R2_032.fsa	1792531	639	2998
B, 152	GM813_A07_69R2_032.fsa	1804698	175	734
B, 153	GM813_A07_69R2_032.fsa	1816907	629	3034
B, 154	GM813_A07_69R2_032.fsa	1825354	406	1874
B, 155	GM813_A07_69R2_032.fsa	1836611	225	1099
B, 156	GM813_A07_69R2_032.fsa	1845987	4050	19365
B, 157	GM813_A07_69R2_032.fsa	1857232	165	606
B, 158	GM813_A07_69R2_032.fsa	186847	1034	4900
B, 159	GM813_A07_69R2_032.fsa	1876893	822	4021
B, 160	GM813_A07_69R2_032.fsa	1888119	59	228
B, 161	GM813_A07_69R2_032.fsa	1897469	1622	7850
B, 162	GM813_A07_69R2_032.fsa	1905879	482	2385
B, 163	GM813_A07_69R2_032.fsa	1918021	135	591
B, 164	GM813_A07_69R2_032.fsa	1926422	1529	7048
B, 165	GM813_A07_69R2_032.fsa	1935752	156	707
B, 166	GM813_A07_69R2_032.fsa	1946942	383	1571
B, 167	GM813_A07_69R2_032.fsa	1957193	2317	10933
B, 168	GM813_A07_69R2_032.fsa	1967438	331	1359
B, 169	GM813_A07_69R2_032.fsa	1978609	1158	5475
B, 170	GM813_A07_69R2_032.fsa	1987912	316	1315
B, 171	GM813_A07_69R2_032.fsa	1996282	924	4259
B, 172	GM813_A07_69R2_032.fsa	2008307	92	400
B, 173	GM813_A07_69R2_032.fsa	2017534	538	2600
B, 174	GM813_A07_69R2_032.fsa	2025837	419	2053
B, 175	GM813_A07_69R2_032.fsa	2037825	209	900
B, 176	GM813_A07_69R2_032.fsa	2047044	736	3508
B, 177	GM813_A07_69R2_032.fsa	205626	506	2459
B, 178	GM813_A07_69R2_032.fsa	2067315	377	1658
B, 179	GM813_A07_69R2_032.fsa	2078367	474	1977
B, 180	GM813_A07_69R2_032.fsa	2086653	169	662
B, 181	GM813_A07_69R2_032.fsa	2095857	179	636
B, 182	GM813_A07_69R2_032.fsa	2105059	333	1451
B, 183	GM813_A07_69R2_032.fsa	2115177	331	1417
B, 184	GM813_A07_69R2_032.fsa	2124373	231	863
B, 185	GM813_A07_69R2_032.fsa	2132647	121	433
B, 186	GM813_A07_69R2_032.fsa	2141849	343	1501
B, 187	GM813_A07_69R2_032.fsa	215109	378	1680
B, 188	GM813_A07_69R2_032.fsa	2162174	101	371
B, 189	GM813_A07_69R2_032.fsa	2172329	445	1855
B, 190	GM813_A07_69R2_032.fsa	2182479	618	2836
B, 191	GM813_A07_69R2_032.fsa	2193547	542	2470
B, 192	GM813_A07_69R2_032.fsa	2204531	819	3718
B, 193	GM813_A07_69R2_032.fsa	2215408	719	3274
B, 194	GM813_A07_69R2_032.fsa	2226288	1015	4611
B, 195	GM813_A07_69R2_032.fsa	2237173	997	4782
B, 196	GM813_A07_69R2_032.fsa	2245338	452	1974
B, 197	GM813_A07_69R2_032.fsa	2255321	3170	15542
B, 198	GM813_A07_69R2_032.fsa	2265308	466	2014
B, 199	GM813_A07_69R2_032.fsa	2276206	150	609
B, 200	GM813_A07_69R2_032.fsa	2287107	665	3147
B, 201	GM813_A07_69R2_032.fsa	2297104	2128	10539
B, 202	GM813_A07_69R2_032.fsa	2307104	240	1021
B, 203	GM813_A07_69R2_032.fsa	2316198	216	870
B, 204	GM813_A07_69R2_032.fsa	2326205	869	4289
B, 205	GM813_A07_69R2_032.fsa	2336215	3875	20250
B, 206	GM813_A07_69R2_032.fsa	234805	127	476
B, 207	GM813_A07_69R2_032.fsa	2356246	349	1510
B, 208	GM813_A07_69R2_032.fsa	2366267	398	1844
B, 209	GM813_A07_69R2_032.fsa	2377203	1350	6917
B, 210	GM813_A07_69R2_032.fsa	2386319	199	883
B, 211	GM813_A07_69R2_032.fsa	2395439	150	695
B, 212	GM813_A07_69R2_032.fsa	2407524	258	1240
B, 213	GM813_A07_69R2_032.fsa	2417857	1394	7211
B, 214	GM813_A07_69R2_032.fsa	2428174	434	2112
B, 215	GM813_A07_69R2_032.fsa	2439413	156	740
B, 216	GM813_A07_69R2_032.fsa	2448766	265	1274
B, 217	GM813_A07_69R2_032.fsa	2460907	319	1620
B, 218	GM813_A07_69R2_032.fsa	2472097	103	447
B, 219	GM813_A07_69R2_032.fsa	2481409	105	458
B, 220	GM813_A07_69R2_032.fsa	2492569	139	656
B, 221	GM813_A07_69R2_032.fsa	2502703	168	802
B, 222	GM813_A07_69R2_032.fsa	2512603	143	516
B, 223	GM813_A07_69R2_032.fsa	2522484	972	5063
B, 224	GM813_A07_69R2_032.fsa	2532347	670	3507
B, 225	GM813_A07_69R2_032.fsa	2550232	2018	11041
B, 226	GM813_A07_69R2_032.fsa	2560935	750	3744
B, 227	GM813_A07_69R2_032.fsa	2569838	106	354
B, 228	GM813_A07_69R2_032.fsa	2580503	2163	11828
B, 229	GM813_A07_69R2_032.fsa	2591146	811	4252
B, 230	GM813_A07_69R2_032.fsa	2601806	59	214
B, 231	GM813_A07_69R2_032.fsa	261174	133	622
B, 232	GM813_A07_69R2_032.fsa	262258	222	1196
B, 233	GM813_A07_69R2_032.fsa	2632519	1007	6038
B, 234	GM813_A07_69R2_032.fsa	2641556	947	5456
B, 235	GM813_A07_69R2_032.fsa	2654211	40	141
B, 236	GM813_A07_69R2_032.fsa	2665061	214	919
B, 237	GM813_A07_69R2_032.fsa	2675009	454	2231
B, 238	GM813_A07_69R2_032.fsa	2684054	142	590
B, 239	GM813_A07_69R2_032.fsa	2692197	154	625
B, 240	GM813_A07_69R2_032.fsa	2702151	386	1858
B, 241	GM813_A07_69R2_032.fsa	2713012	279	1248
B, 242	GM813_A07_69R2_032.fsa	2722971	1325	7036
B, 243	GM813_A07_69R2_032.fsa	2733837	362	1752
B, 244	GM813_A07_69R2_032.fsa	2744707	614	3030
B, 245	GM813_A07_69R2_032.fsa	2755578	980	5170
B, 246	GM813_A07_69R2_032.fsa	2766453	495	2396
B, 247	GM813_A07_69R2_032.fsa	2775517	352	1791
B, 248	GM813_A07_69R2_032.fsa	2783677	783	4374
B, 249	GM813_A07_69R2_032.fsa	2794558	403	1947
B, 250	GM813_A07_69R2_032.fsa	2803601	143	558
B, 251	GM813_A07_69R2_032.fsa	2814402	977	5715
B, 252	GM813_A07_69R2_032.fsa	2821601	137	621
B, 253	GM813_A07_69R2_032.fsa	2831495	258	1411
B, 254	GM813_A07_69R2_032.fsa	2845879	211	1176
B, 255	GM813_A07_69R2_032.fsa	2859357	555	3166
B, 256	GM813_A07_69R2_032.fsa	2871033	447	2556
B, 257	GM813_A07_69R2_032.fsa	2882703	59	202
B, 258	GM813_A07_69R2_032.fsa	2892573	483	2610
B, 259	GM813_A07_69R2_032.fsa	2903336	1834	10807
B, 260	GM813_A07_69R2_032.fsa	2914095	59	207
B, 261	GM813_A07_69R2_032.fsa	2923953	1482	8599
B, 262	GM813_A07_69R2_032.fsa	2934703	146	613
B, 263	GM813_A07_69R2_032.fsa	2946343	1369	7938
B, 264	GM813_A07_69R2_032.fsa	2956189	282	1404
B, 265	GM813_A07_69R2_032.fsa	2966031	85	361
B, 266	GM813_A07_69R2_032.fsa	2976763	27	78
B, 267	GM813_A07_69R2_032.fsa	298749	633	3236
B, 268	GM813_A07_69R2_032.fsa	299732	110	321
B, 269	GM813_A07_69R2_032.fsa	3005295	535	2623
B, 270	GM813_A07_69R2_032.fsa	3015013	1790	10286
B, 271	GM813_A07_69R2_032.fsa	302386	181	706
B, 272	GM813_A07_69R2_032.fsa	3032719	491	2238
B, 273	GM813_A07_69R2_032.fsa	304159	312	1368
B, 274	GM813_A07_69R2_032.fsa	3051363	30	103
B, 275	GM813_A07_69R2_032.fsa	3060261	90	470
B, 276	GM813_A07_69R2_032.fsa	3072738	98	472
B, 277	GM813_A07_69R2_032.fsa	3083452	168	884
B, 278	GM813_A07_69R2_032.fsa	3092394	636	3835
B, 279	GM813_A07_69R2_032.fsa	3103141	725	4313
B, 280	GM813_A07_69R2_032.fsa	3114805	48	188
B, 281	GM813_A07_69R2_032.fsa	3123792	1249	7823
B, 282	GM813_A07_69R2_032.fsa	3135493	1305	8087
B, 283	GM813_A07_69R2_032.fsa	3144608	19	37
B, 284	GM813_A07_69R2_032.fsa	3152905	522	2925
B, 285	GM813_A07_69R2_032.fsa	3163974	139	609
B, 286	GM813_A07_69R2_032.fsa	317505	68	315
B, 287	GM813_A07_69R2_032.fsa	3186134	910	5872
B, 288	GM813_A07_69R2_032.fsa	3197226	85	466
B, 289	GM813_A07_69R2_032.fsa	320815	101	489
B, 290	GM813_A07_69R2_032.fsa	3219006	831	5347
B, 291	GM813_A07_69R2_032.fsa	3228947	210	1207
B, 292	GM813_A07_69R2_032.fsa	3240683	111	597
B, 293	GM813_A07_69R2_032.fsa	3250602	2143	14483
B, 294	GM813_A07_69R2_032.fsa	3261412	509	3014
B, 295	GM813_A07_69R2_032.fsa	327221	85	310
B, 296	GM813_A07_69R2_032.fsa	3282098	1700	11040
B, 297	GM813_A07_69R2_032.fsa	3291976	315	1824
B, 298	GM813_A07_69R2_032.fsa	3302741	283	1447
B, 299	GM813_A07_69R2_032.fsa	3313495	498	3211
B, 300	GM813_A07_69R2_032.fsa	3321552	494	3117
B, 301	GM813_A07_69R2_032.fsa	3332286	147	738
B, 302	GM813_A07_69R2_032.fsa	3341221	331	1985
B, 303	GM813_A07_69R2_032.fsa	3351934	230	1246
B, 304	GM813_A07_69R2_032.fsa	3362635	299	1714
B, 305	GM813_A07_69R2_032.fsa	3373325	663	4509
B, 306	GM813_A07_69R2_032.fsa	3382224	189	1116
B, 307	GM813_A07_69R2_032.fsa	3392893	271	1545
B, 308	GM813_A07_69R2_032.fsa	3403608	612	3800
B, 309	GM813_A07_69R2_032.fsa	3414429	138	635
B, 310	GM813_A07_69R2_032.fsa	342525	496	2797
B, 311	GM813_A07_69R2_032.fsa	3435168	100	391
B, 312	GM813_A07_69R2_032.fsa	3445084	70	263
B, 313	GM813_A07_69R2_032.fsa	3455901	135	605
B, 314	GM813_A07_69R2_032.fsa	3465815	256	1260
B, 315	GM813_A07_69R2_032.fsa	3475728	203	914
B, 316	GM813_A07_69R2_032.fsa	3486541	738	4808
B, 317	GM813_A07_69R2_032.fsa	3495551	371	2598
B, 318	GM813_A07_69R2_032.fsa	350456	457	2984
B, 319	GM813_A07_69R2_032.fsa	351627	36	141
B, 320	GM813_A07_69R2_032.fsa	3525277	27	89
B, 321	GM813_A07_69R2_032.fsa	3535184	483	3277
B, 322	GM813_A07_69R2_032.fsa	354689	175	1096
B, 323	GM813_A07_69R2_032.fsa	3558595	262	1900
B, 324	GM813_A07_69R2_032.fsa	3568498	199	1296
B, 325	GM813_A07_69R2_032.fsa	357.84	18	45
B, 326	GM813_A07_69R2_032.fsa	3591901	150	851
B, 327	GM813_A07_69R2_032.fsa	3603568	243	1361
B, 328	GM813_A07_69R2_032.fsa	3615163	421	2820
B, 329	GM813_A07_69R2_032.fsa	3624083	298	1854
B, 330	GM813_A07_69R2_032.fsa	3635681	253	1803
B, 331	GM813_A07_69R2_032.fsa	3653527	1046	7162
B, 332	GM813_A07_69R2_032.fsa	3664237	323	2106
B, 333	GM813_A07_69R2_032.fsa	367584	109	603
B, 334	GM813_A07_69R2_032.fsa	368923	1241	9511
B, 335	GM813_A07_69R2_032.fsa	369905	23	117
B, 336	GM813_A07_69R2_032.fsa	3712444	1069	7162
B, 337	GM813_A07_69R2_032.fsa	3724947	433	2556
B, 338	GM813_A07_69R2_032.fsa	3736558	341	2090
B, 339	GM813_A07_69R2_032.fsa	374817	782	5517
B, 340	GM813_A07_69R2_032.fsa	3758891	787	5571
B, 341	GM813_A07_69R2_032.fsa	3769613	11	23
B, 342	GM813_A07_69R2_032.fsa	3780337	490	3375
B, 343	GM813_A07_69R2_032.fsa	3791062	130	761
B, 344	GM813_A07_69R2_032.fsa	3801808	128	791
B, 345	GM813_A07_69R2_032.fsa	3810851	283	1881
B, 346	GM813_A07_69R2_032.fsa	3821702	34	122
B, 347	GM813_A07_69R2_032.fsa	3830746	152	1035
B, 348	GM813_A07_69R2_032.fsa	3840695	1701	13107
B, 349	GM813_A07_69R2_032.fsa	3860596	370	2231
B, 350	GM813_A07_69R2_032.fsa	3879595	1746	13913
B, 351	GM813_A07_69R2_032.fsa	3889548	42	201
B, 352	GM813_A07_69R2_032.fsa	3899502	229	1247
B, 353	GM813_A07_69R2_032.fsa	3920319	1037	8016
B, 354	GM813_A07_69R2_032.fsa	392937	117	674
B, 355	GM813_A07_69R2_032.fsa	3941139	96	521
B, 356	GM813_A07_69R2_032.fsa	3952908	180	1252
B, 357	GM813_A07_69R2_032.fsa	3963774	204	1352
B, 358	GM813_A07_69R2_032.fsa	3972829	27	122
B, 359	GM813_A07_69R2_032.fsa	3982791	416	3126
B, 360	GM813_A07_69R2_032.fsa	3991848	121	744
B, 361	GM813_A07_69R2_032.fsa	401158	944	7940
B, 362	GM813_A07_69R2_032.fsa	4021391	1336	11455
B, 363	GM813_A07_69R2_032.fsa	4039257	94	499
B, 364	GM813_A07_69R2_032.fsa	4049099	31	103
B, 365	GM813_A07_69R2_032.fsa	4060745	109	746
B, 366	GM813_A07_69R2_032.fsa	4070611	470	3787
B, 367	GM813_A07_69R2_032.fsa	4079591	190	1273
B, 368	GM813_A07_69R2_032.fsa	4091279	14	55
B, 369	GM813_A07_69R2_032.fsa	4101181	367	2622
B, 370	GM813_A07_69R2_032.fsa	4111094	107	608
B, 371	GM813_A07_69R2_032.fsa	4130052	634	5075
B, 372	GM813_A07_69R2_032.fsa	414092	428	3399
B, 373	GM813_A07_69R2_032.fsa	415105	146	894
B, 374	GM813_A07_69R2_032.fsa	416119	74	338
B, 375	GM813_A07_69R2_032.fsa	4172264	327	2402
B, 376	GM813_A07_69R2_032.fsa	4182425	393	2649
B, 377	GM813_A07_69R2_032.fsa	4204575	728	5437
B, 378	GM813_A07_69R2_032.fsa	4215552	6	6
B, 379	GM813_A07_69R2_032.fsa	4223783	73	368
B, 380	GM813_A07_69R2_032.fsa	4232013	228	1511
B, 381	GM813_A07_69R2_032.fsa	4243899	124	559
B, 382	GM813_A07_69R2_032.fsa	4261265	551	3805
B, 383	GM813_A07_69R2_032.fsa	4292328	1835	21523
B, 384	GM813_A07_69R2_032.fsa	4298721	1656	20761
B, 385	GM813_A07_69R2_032.fsa	4341628	37	96
B, 386	GM813_A07_69R2_032.fsa	4351665	48	164
B, 387	GM813_A07_69R2_032.fsa	436.17	39	104
B, 388	GM813_A07_69R2_032.fsa	4370821	348	2427
B, 389	GM813_A07_69R2_032.fsa	4386324	32184	196911
G, 1	GM813_A07_69R2_032.fsa	4389972	8809	60414
G, 2	GM813_A07_69R2_032.fsa	440.0	7449	47711
Y, 1	GM813_A07_69R2_032.fsa	4386324	9832	93032
R, 1	GM813_A07_69R2_032.fsa	4389972	10693	47446
R, 2	GM813_A07_69R2_032.fsa	440.0	3109	13158
O, 1	GM813_A07_69R2_032.fsa	20.0	3850	38342
O, 2	GM813_A07_69R2_032.fsa	40.0	3466	24788
O, 3	GM813_A07_69R2_032.fsa	60.0	6379	35653
O, 4	GM813_A07_69R2_032.fsa	80.0	4249	23745
O, 5	GM813_A07_69R2_032.fsa	100.0	6747	34976
O, 6	GM813_A07_69R2_032.fsa	114.0	7768	39713
O, 7	GM813_A07_69R2_032.fsa	120.0	6131	31847
O, 8	GM813_A07_69R2_032.fsa	140.0	4998	24859
O, 9	GM813_A07_69R2_032.fsa	160.0	5533	27709
O, 10	GM813_A07_69R2_032.fsa	180.0	6648	33215
O, 11	GM813_A07_69R2_032.fsa	200.0	5235	26364
O, 12	GM813_A07_69R2_032.fsa	214.0	5302	27175
O, 13	GM813_A07_69R2_032.fsa	220.0	4402	22741
O, 14	GM813_A07_69R2_032.fsa	240.0	6295	33597
O, 15	GM813_A07_69R2_032.fsa	250.0	2873	15956
O, 16	GM813_A07_69R2_032.fsa	260.0	4521	25959
O, 17	GM813_A07_69R2_032.fsa	280.0	4825	29181
O, 18	GM813_A07_69R2_032.fsa	300.0	4774	30465
O, 19	GM813_A07_69R2_032.fsa	314.0	3086	20327
O, 20	GM813_A07_69R2_032.fsa	320.0	3540	23250
O, 21	GM813_A07_69R2_032.fsa	340.0	4378	30567
O, 22	GM813_A07_69R2_032.fsa	360.0	3611	26502
O, 23	GM813_A07_69R2_032.fsa	380.0	2518	19626
O, 24	GM813_A07_69R2_032.fsa	400.0	3523	28304
O, 25	GM813_A07_69R2_032.fsa	414.0	3357	27240
O, 26	GM813_A07_69R2_032.fsa	420.0	3206	26617
O, 27	GM813_A07_69R2_032.fsa	4389972	1130	5949
O, 28	GM813_A07_69R2_032.fsa	440.0	4007	33662
O, 29	GM813_A07_69R2_032.fsa	460.0	4068	36365
O, 30	GM813_A07_69R2_032.fsa	480.0	3939	36554
O, 31	GM813_A07_69R2_032.fsa	500.0	1810	17099
O, 32	GM813_A07_69R2_032.fsa	514.0	1905	18423
O, 33	GM813_A07_69R2_032.fsa	520.0	4325	41567
O, 34	GM813_A07_69R2_032.fsa	540.0	3470	34289
O, 35	GM813_A07_69R2_032.fsa	560.0	2206	22427
O, 36	GM813_A07_69R2_032.fsa	580.0	3367	34795
O, 37	GM813_A07_69R2_032.fsa	600.0	2197	22667

## Sheet: 69R3
Dye/Sample Peak	Sample File Name	Size	Height	Area in Point
B, 1	GM813_A08_69R3_032.fsa	28777	135	921
B, 2	GM813_A08_69R3_032.fsa	46043	20	105
B, 3	GM813_A08_69R3_032.fsa	60432	26	156
B, 4	GM813_A08_69R3_032.fsa	7482	13	46
B, 5	GM813_A08_69R3_032.fsa	82014	18	50
B, 6	GM813_A08_69R3_032.fsa	89209	9	21
B, 7	GM813_A08_69R3_032.fsa	94964	8	25
B, 8	GM813_A08_69R3_032.fsa	107914	7	17
B, 9	GM813_A08_69R3_032.fsa	119424	71	252
B, 10	GM813_A08_69R3_032.fsa	132374	164	782
B, 11	GM813_A08_69R3_032.fsa	146763	61	285
B, 12	GM813_A08_69R3_032.fsa	156835	8	28
B, 13	GM813_A08_69R3_032.fsa	168345	57	299
B, 14	GM813_A08_69R3_032.fsa	18705	126	578
B, 15	GM813_A08_69R3_032.fsa	203242	1303	7225
B, 16	GM813_A08_69R3_032.fsa	219272	701	4584
B, 17	GM813_A08_69R3_032.fsa	231886	629	4214
B, 18	GM813_A08_69R3_032.fsa	270151	325	1431
B, 19	GM813_A08_69R3_032.fsa	284986	391	1860
B, 20	GM813_A08_69R3_032.fsa	302447	149	657
B, 21	GM813_A08_69R3_032.fsa	315304	593	2981
B, 22	GM813_A08_69R3_032.fsa	327964	576	2738
B, 23	GM813_A08_69R3_032.fsa	345909	127	838
B, 24	GM813_A08_69R3_032.fsa	359446	268	1525
B, 25	GM813_A08_69R3_032.fsa	370112	166	699
B, 26	GM813_A08_69R3_032.fsa	385848	721	3697
B, 27	GM813_A08_69R3_032.fsa	403632	468	3042
B, 28	GM813_A08_69R3_032.fsa	41326	98	435
B, 29	GM813_A08_69R3_032.fsa	42281	53	169
B, 30	GM813_A08_69R3_032.fsa	436989	269	1356
B, 31	GM813_A08_69R3_032.fsa	448674	1013	6004
B, 32	GM813_A08_69R3_032.fsa	468272	573	4222
B, 33	GM813_A08_69R3_032.fsa	485295	1	1
B, 34	GM813_A08_69R3_032.fsa	49539	37	127
B, 35	GM813_A08_69R3_032.fsa	505398	400	1635
B, 36	GM813_A08_69R3_032.fsa	513123	817	3522
B, 37	GM813_A08_69R3_032.fsa	531674	2522	17555
B, 38	GM813_A08_69R3_032.fsa	556311	742	3434
B, 39	GM813_A08_69R3_032.fsa	568961	1107	5657
B, 40	GM813_A08_69R3_032.fsa	57836	441	2246
B, 41	GM813_A08_69R3_032.fsa	588715	2247	11379
B, 42	GM813_A08_69R3_032.fsa	605324	819	3811
B, 43	GM813_A08_69R3_032.fsa	619129	742	3336
B, 44	GM813_A08_69R3_032.fsa	633937	72	331
B, 45	GM813_A08_69R3_032.fsa	641319	8	28
B, 46	GM813_A08_69R3_032.fsa	648685	126	572
B, 47	GM813_A08_69R3_032.fsa	660231	223	986
B, 48	GM813_A08_69R3_032.fsa	670695	39	101
B, 49	GM813_A08_69R3_032.fsa	687375	806	3905
B, 50	GM813_A08_69R3_032.fsa	698798	1481	7227
B, 51	GM813_A08_69R3_032.fsa	709151	21	54
B, 52	GM813_A08_69R3_032.fsa	717412	313	1296
B, 53	GM813_A08_69R3_032.fsa	730796	4745	23865
B, 54	GM813_A08_69R3_032.fsa	74413	254	1086
B, 55	GM813_A08_69R3_032.fsa	758435	1156	5544
B, 56	GM813_A08_69R3_032.fsa	766583	265	1339
B, 57	GM813_A08_69R3_032.fsa	776743	300	1559
B, 58	GM813_A08_69R3_032.fsa	783837	567	2723
B, 59	GM813_A08_69R3_032.fsa	795966	1334	6468
B, 60	GM813_A08_69R3_032.fsa	809049	90	361
B, 61	GM813_A08_69R3_032.fsa	821101	288	1308
B, 62	GM813_A08_69R3_032.fsa	832134	770	3781
B, 63	GM813_A08_69R3_032.fsa	844155	832	4038
B, 64	GM813_A08_69R3_032.fsa	856161	604	2828
B, 65	GM813_A08_69R3_032.fsa	869149	319	1364
B, 66	GM813_A08_69R3_032.fsa	882119	352	1716
B, 67	GM813_A08_69R3_032.fsa	890091	150	777
B, 68	GM813_A08_69R3_032.fsa	898056	1597	7876
B, 69	GM813_A08_69R3_032.fsa	916947	2009	9854
B, 70	GM813_A08_69R3_032.fsa	927865	610	2925
B, 71	GM813_A08_69R3_032.fsa	936789	80	312
B, 72	GM813_A08_69R3_032.fsa	949664	174	799
B, 73	GM813_A08_69R3_032.fsa	960544	1495	7331
B, 74	GM813_A08_69R3_032.fsa	971411	386	2015
B, 75	GM813_A08_69R3_032.fsa	97832	292	1457
B, 76	GM813_A08_69R3_032.fsa	992122	209	858
B, 77	GM813_A08_69R3_032.fsa	1002026	188	727
B, 78	GM813_A08_69R3_032.fsa	101113	110	400
B, 79	GM813_A08_69R3_032.fsa	1022224	393	1740
B, 80	GM813_A08_69R3_032.fsa	1029265	119	625
B, 81	GM813_A08_69R3_032.fsa	1038297	857	4193
B, 82	GM813_A08_69R3_032.fsa	1052298	306	1304
B, 83	GM813_A08_69R3_032.fsa	1060273	410	1915
B, 84	GM813_A08_69R3_032.fsa	1072201	798	3886
B, 85	GM813_A08_69R3_032.fsa	108112	781	3704
B, 86	GM813_A08_69R3_032.fsa	1092977	1918	8950
B, 87	GM813_A08_69R3_032.fsa	1101842	193	881
B, 88	GM813_A08_69R3_032.fsa	1115588	234	1040
B, 89	GM813_A08_69R3_032.fsa	112635	161	606
B, 90	GM813_A08_69R3_032.fsa	1138053	1006	4471
B, 91	GM813_A08_69R3_032.fsa	1148504	1529	7215
B, 92	GM813_A08_69R3_032.fsa	1156986	150	672
B, 93	GM813_A08_69R3_032.fsa	1166385	205	647
B, 94	GM813_A08_69R3_032.fsa	1176693	940	4108
B, 95	GM813_A08_69R3_032.fsa	1186968	851	3749
B, 96	GM813_A08_69R3_032.fsa	1198142	401	2585
B, 97	GM813_A08_69R3_032.fsa	1210246	2664	13098
B, 98	GM813_A08_69R3_032.fsa	1220496	563	2175
B, 99	GM813_A08_69R3_032.fsa	122702	61	149
B, 100	GM813_A08_69R3_032.fsa	1231682	18	25
B, 101	GM813_A08_69R3_032.fsa	1241939	247	820
B, 102	GM813_A08_69R3_032.fsa	125.22	1730	7286
B, 103	GM813_A08_69R3_032.fsa	1261532	489	1823
B, 104	GM813_A08_69R3_032.fsa	1273667	1983	8978
B, 105	GM813_A08_69R3_032.fsa	128394	213	735
B, 106	GM813_A08_69R3_032.fsa	1292348	300	1061
B, 107	GM813_A08_69R3_032.fsa	1302627	1343	5808
B, 108	GM813_A08_69R3_032.fsa	1311975	667	2911
B, 109	GM813_A08_69R3_032.fsa	1320391	52	150
B, 110	GM813_A08_69R3_032.fsa	1330681	739	3233
B, 111	GM813_A08_69R3_032.fsa	1340974	569	2345
B, 112	GM813_A08_69R3_032.fsa	1350335	153	540
B, 113	GM813_A08_69R3_032.fsa	1360636	1009	4463
B, 114	GM813_A08_69R3_032.fsa	137094	2215	10040
B, 115	GM813_A08_69R3_032.fsa	1380311	247	915
B, 116	GM813_A08_69R3_032.fsa	1388747	164	580
B, 117	GM813_A08_69R3_032.fsa	1399062	3059	14630
B, 118	GM813_A08_69R3_032.fsa	1407619	151	597
B, 119	GM813_A08_69R3_032.fsa	1420953	202	900
B, 120	GM813_A08_69R3_032.fsa	1431429	138	573
B, 121	GM813_A08_69R3_032.fsa	1442858	338	1478
B, 122	GM813_A08_69R3_032.fsa	1453334	1489	6893
B, 123	GM813_A08_69R3_032.fsa	146381	906	4213
B, 124	GM813_A08_69R3_032.fsa	1476191	220	1005
B, 125	GM813_A08_69R3_032.fsa	1484762	3526	17172
B, 126	GM813_A08_69R3_032.fsa	1495238	1220	5793
B, 127	GM813_A08_69R3_032.fsa	1507619	99	324
B, 128	GM813_A08_69R3_032.fsa	1518095	3232	15472
B, 129	GM813_A08_69R3_032.fsa	1528571	729	3306
B, 130	GM813_A08_69R3_032.fsa	1540952	150	607
B, 131	GM813_A08_69R3_032.fsa	1551428	3501	16825
B, 132	GM813_A08_69R3_032.fsa	1560952	447	1903
B, 133	GM813_A08_69R3_032.fsa	1570475	112	381
B, 134	GM813_A08_69R3_032.fsa	1580952	93	377
B, 135	GM813_A08_69R3_032.fsa	1591428	905	4322
B, 136	GM813_A08_69R3_032.fsa	160094	738	3290
B, 137	GM813_A08_69R3_032.fsa	1613157	255	1218
B, 138	GM813_A08_69R3_032.fsa	1625364	328	1735
B, 139	GM813_A08_69R3_032.fsa	163381	335	1586
B, 140	GM813_A08_69R3_032.fsa	164319	575	2547
B, 141	GM813_A08_69R3_032.fsa	1653502	39	127
B, 142	GM813_A08_69R3_032.fsa	1663808	612	2811
B, 143	GM813_A08_69R3_032.fsa	1672235	417	1932
B, 144	GM813_A08_69R3_032.fsa	1683465	305	1429
B, 145	GM813_A08_69R3_032.fsa	1690012	620	3332
B, 146	GM813_A08_69R3_032.fsa	1699361	1265	5786
B, 147	GM813_A08_69R3_032.fsa	1711506	110	504
B, 148	GM813_A08_69R3_032.fsa	1723643	590	2649
B, 149	GM813_A08_69R3_032.fsa	1734839	228	958
B, 150	GM813_A08_69R3_032.fsa	1745095	85	303
B, 151	GM813_A08_69R3_032.fsa	1754414	459	2002
B, 152	GM813_A08_69R3_032.fsa	1764658	319	1359
B, 153	GM813_A08_69R3_032.fsa	1773966	1173	5360
B, 154	GM813_A08_69R3_032.fsa	1783268	201	790
B, 155	GM813_A08_69R3_032.fsa	1792566	638	2743
B, 156	GM813_A08_69R3_032.fsa	1804679	177	701
B, 157	GM813_A08_69R3_032.fsa	1815902	634	2970
B, 158	GM813_A08_69R3_032.fsa	1825248	416	1868
B, 159	GM813_A08_69R3_032.fsa	1836458	212	1013
B, 160	GM813_A08_69R3_032.fsa	1845793	3961	18654
B, 161	GM813_A08_69R3_032.fsa	1856988	155	595
B, 162	GM813_A08_69R3_032.fsa	1868176	1024	4937
B, 163	GM813_A08_69R3_032.fsa	1877494	812	3802
B, 164	GM813_A08_69R3_032.fsa	1888668	47	152
B, 165	GM813_A08_69R3_032.fsa	1897044	1546	7469
B, 166	GM813_A08_69R3_032.fsa	1906345	503	2327
B, 167	GM813_A08_69R3_032.fsa	191.75	139	568
B, 168	GM813_A08_69R3_032.fsa	192679	1473	6926
B, 169	GM813_A08_69R3_032.fsa	1936075	152	685
B, 170	GM813_A08_69R3_032.fsa	194721	361	1539
B, 171	GM813_A08_69R3_032.fsa	1956483	2274	10695
B, 172	GM813_A08_69R3_032.fsa	1967605	332	1387
B, 173	GM813_A08_69R3_032.fsa	1978719	1206	5345
B, 174	GM813_A08_69R3_032.fsa	198705	307	1295
B, 175	GM813_A08_69R3_032.fsa	1996301	907	4111
B, 176	GM813_A08_69R3_032.fsa	2007323	106	398
B, 177	GM813_A08_69R3_032.fsa	2017391	554	2596
B, 178	GM813_A08_69R3_032.fsa	2026544	415	1977
B, 179	GM813_A08_69R3_032.fsa	2037526	198	851
B, 180	GM813_A08_69R3_032.fsa	2046678	706	3430
B, 181	GM813_A08_69R3_032.fsa	2055829	502	2395
B, 182	GM813_A08_69R3_032.fsa	2066809	358	1616
B, 183	GM813_A08_69R3_032.fsa	207779	460	2016
B, 184	GM813_A08_69R3_032.fsa	2086939	191	715
B, 185	GM813_A08_69R3_032.fsa	2096089	163	649
B, 186	GM813_A08_69R3_032.fsa	2105237	340	1456
B, 187	GM813_A08_69R3_032.fsa	2114386	316	1363
B, 188	GM813_A08_69R3_032.fsa	2123534	218	904
B, 189	GM813_A08_69R3_032.fsa	2131767	135	500
B, 190	GM813_A08_69R3_032.fsa	2141848	316	1456
B, 191	GM813_A08_69R3_032.fsa	2152009	359	1635
B, 192	GM813_A08_69R3_032.fsa	2162167	105	410
B, 193	GM813_A08_69R3_032.fsa	2172322	436	1923
B, 194	GM813_A08_69R3_032.fsa	2183396	637	2909
B, 195	GM813_A08_69R3_032.fsa	2193544	569	2536
B, 196	GM813_A08_69R3_032.fsa	2205447	792	3655
B, 197	GM813_A08_69R3_032.fsa	2215429	733	3297
B, 198	GM813_A08_69R3_032.fsa	2227223	974	4478
B, 199	GM813_A08_69R3_032.fsa	2237198	1005	4685
B, 200	GM813_A08_69R3_032.fsa	2245358	431	1927
B, 201	GM813_A08_69R3_032.fsa	2256234	3043	15024
B, 202	GM813_A08_69R3_032.fsa	226.62	443	1948
B, 203	GM813_A08_69R3_032.fsa	2277069	154	552
B, 204	GM813_A08_69R3_032.fsa	2287934	644	3037
B, 205	GM813_A08_69R3_032.fsa	2297891	2061	10243
B, 206	GM813_A08_69R3_032.fsa	2307845	236	986
B, 207	GM813_A08_69R3_032.fsa	2316891	206	816
B, 208	GM813_A08_69R3_032.fsa	2326838	855	4294
B, 209	GM813_A08_69R3_032.fsa	2336783	3721	19716
B, 210	GM813_A08_69R3_032.fsa	2348532	116	381
B, 211	GM813_A08_69R3_032.fsa	2356664	318	1409
B, 212	GM813_A08_69R3_032.fsa	2367503	388	1845
B, 213	GM813_A08_69R3_032.fsa	2377436	1358	6971
B, 214	GM813_A08_69R3_032.fsa	2387366	207	885
B, 215	GM813_A08_69R3_032.fsa	2397293	177	723
B, 216	GM813_A08_69R3_032.fsa	2408291	268	1319
B, 217	GM813_A08_69R3_032.fsa	2418416	1353	7153
B, 218	GM813_A08_69R3_032.fsa	2428532	418	2102
B, 219	GM813_A08_69R3_032.fsa	2439557	152	691
B, 220	GM813_A08_69R3_032.fsa	2448736	251	1213
B, 221	GM813_A08_69R3_032.fsa	2460657	303	1543
B, 222	GM813_A08_69R3_032.fsa	247165	102	412
B, 223	GM813_A08_69R3_032.fsa	2479888	96	436
B, 224	GM813_A08_69R3_032.fsa	2491777	146	664
B, 225	GM813_A08_69R3_032.fsa	2501795	178	823
B, 226	GM813_A08_69R3_032.fsa	2511662	130	539
B, 227	GM813_A08_69R3_032.fsa	2521519	922	4984
B, 228	GM813_A08_69R3_032.fsa	2531365	645	3445
B, 229	GM813_A08_69R3_032.fsa	2550133	1971	10551
B, 230	GM813_A08_69R3_032.fsa	2560841	721	3586
B, 231	GM813_A08_69R3_032.fsa	2568864	96	357
B, 232	GM813_A08_69R3_032.fsa	2580441	2078	11390
B, 233	GM813_A08_69R3_032.fsa	2590226	811	4163
B, 234	GM813_A08_69R3_032.fsa	2600901	59	220
B, 235	GM813_A08_69R3_032.fsa	2611716	138	540
B, 236	GM813_A08_69R3_032.fsa	2621629	200	1088
B, 237	GM813_A08_69R3_032.fsa	2632443	965	5674
B, 238	GM813_A08_69R3_032.fsa	2641454	910	5273
B, 239	GM813_A08_69R3_032.fsa	2653168	37	121
B, 240	GM813_A08_69R3_032.fsa	2664881	217	949
B, 241	GM813_A08_69R3_032.fsa	2674792	428	2190
B, 242	GM813_A08_69R3_032.fsa	2684702	141	617
B, 243	GM813_A08_69R3_032.fsa	2692811	157	638
B, 244	GM813_A08_69R3_032.fsa	2702721	390	1881
B, 245	GM813_A08_69R3_032.fsa	271263	275	1258
B, 246	GM813_A08_69R3_032.fsa	272344	1267	6913
B, 247	GM813_A08_69R3_032.fsa	2733349	381	1856
B, 248	GM813_A08_69R3_032.fsa	2745059	618	3031
B, 249	GM813_A08_69R3_032.fsa	2754967	973	5163
B, 250	GM813_A08_69R3_032.fsa	2766676	532	2507
B, 251	GM813_A08_69R3_032.fsa	2775683	378	1923
B, 252	GM813_A08_69R3_032.fsa	2783789	806	4510
B, 253	GM813_A08_69R3_032.fsa	2794596	389	1979
B, 254	GM813_A08_69R3_032.fsa	2803571	154	651
B, 255	GM813_A08_69R3_032.fsa	2814279	956	5722
B, 256	GM813_A08_69R3_032.fsa	2822307	157	820
B, 257	GM813_A08_69R3_032.fsa	2831224	270	1524
B, 258	GM813_A08_69R3_032.fsa	2846375	202	1158
B, 259	GM813_A08_69R3_032.fsa	2858845	576	3131
B, 260	GM813_A08_69R3_032.fsa	2871308	456	2503
B, 261	GM813_A08_69R3_032.fsa	2882875	70	214
B, 262	GM813_A08_69R3_032.fsa	2892658	451	2518
B, 263	GM813_A08_69R3_032.fsa	2903326	1810	10410
B, 264	GM813_A08_69R3_032.fsa	2913989	56	199
B, 265	GM813_A08_69R3_032.fsa	2923758	1461	8377
B, 266	GM813_A08_69R3_032.fsa	2934412	149	650
B, 267	GM813_A08_69R3_032.fsa	2945947	1347	7864
B, 268	GM813_A08_69R3_032.fsa	2955704	299	1538
B, 269	GM813_A08_69R3_032.fsa	2965456	100	423
B, 270	GM813_A08_69R3_032.fsa	2976977	28	105
B, 271	GM813_A08_69R3_032.fsa	298672	597	3104
B, 272	GM813_A08_69R3_032.fsa	2997345	95	329
B, 273	GM813_A08_69R3_032.fsa	3005247	514	2414
B, 274	GM813_A08_69R3_032.fsa	3014881	1734	9715
B, 275	GM813_A08_69R3_032.fsa	3023654	157	582
B, 276	GM813_A08_69R3_032.fsa	3031563	459	2114
B, 277	GM813_A08_69R3_032.fsa	3040365	318	1300
B, 278	GM813_A08_69R3_032.fsa	3050947	26	96
B, 279	GM813_A08_69R3_032.fsa	3060667	92	475
B, 280	GM813_A08_69R3_032.fsa	3071291	87	437
B, 281	GM813_A08_69R3_032.fsa	3082826	168	964
B, 282	GM813_A08_69R3_032.fsa	3091717	604	3849
B, 283	GM813_A08_69R3_032.fsa	3102406	702	4305
B, 284	GM813_A08_69R3_032.fsa	3114013	58	205
B, 285	GM813_A08_69R3_032.fsa	3123854	1201	7397
B, 286	GM813_A08_69R3_032.fsa	3133715	1256	7803
B, 287	GM813_A08_69R3_032.fsa	3143685	24	55
B, 288	GM813_A08_69R3_032.fsa	3151979	503	2887
B, 289	GM813_A08_69R3_032.fsa	3163045	143	678
B, 290	GM813_A08_69R3_032.fsa	3175044	61	282
B, 291	GM813_A08_69R3_032.fsa	318613	878	5425
B, 292	GM813_A08_69R3_032.fsa	3197225	77	374
B, 293	GM813_A08_69R3_032.fsa	3208127	109	561
B, 294	GM813_A08_69R3_032.fsa	3218952	811	5224
B, 295	GM813_A08_69R3_032.fsa	3228862	216	1219
B, 296	GM813_A08_69R3_032.fsa	3240558	133	640
B, 297	GM813_A08_69R3_032.fsa	3250443	2068	14260
B, 298	GM813_A08_69R3_032.fsa	3261213	478	3043
B, 299	GM813_A08_69R3_032.fsa	3271074	98	413
B, 300	GM813_A08_69R3_032.fsa	3281817	1655	10900
B, 301	GM813_A08_69R3_032.fsa	3291654	325	1864
B, 302	GM813_A08_69R3_032.fsa	3303265	289	1567
B, 303	GM813_A08_69R3_032.fsa	3313076	496	3318
B, 304	GM813_A08_69R3_032.fsa	3321987	508	3146
B, 305	GM813_A08_69R3_032.fsa	3332666	150	856
B, 306	GM813_A08_69R3_032.fsa	3341556	333	2026
B, 307	GM813_A08_69R3_032.fsa	3352212	241	1261
B, 308	GM813_A08_69R3_032.fsa	3362854	275	1542
B, 309	GM813_A08_69R3_032.fsa	3373484	638	4188
B, 310	GM813_A08_69R3_032.fsa	3382331	181	962
B, 311	GM813_A08_69R3_032.fsa	3392937	278	1672
B, 312	GM813_A08_69R3_032.fsa	3403591	587	3772
B, 313	GM813_A08_69R3_032.fsa	3413467	144	665
B, 314	GM813_A08_69R3_032.fsa	3425137	485	2849
B, 315	GM813_A08_69R3_032.fsa	343501	121	510
B, 316	GM813_A08_69R3_032.fsa	3445779	77	323
B, 317	GM813_A08_69R3_032.fsa	345565	151	670
B, 318	GM813_A08_69R3_032.fsa	346552	253	1311
B, 319	GM813_A08_69R3_032.fsa	3475389	212	1038
B, 320	GM813_A08_69R3_032.fsa	348705	730	4788
B, 321	GM813_A08_69R3_032.fsa	349602	368	2614
B, 322	GM813_A08_69R3_032.fsa	3504988	467	2970
B, 323	GM813_A08_69R3_032.fsa	3515749	30	113
B, 324	GM813_A08_69R3_032.fsa	3525612	23	76
B, 325	GM813_A08_69R3_032.fsa	3536371	485	3125
B, 326	GM813_A08_69R3_032.fsa	3547128	198	1024
B, 327	GM813_A08_69R3_032.fsa	3558781	248	1859
B, 328	GM813_A08_69R3_032.fsa	3568639	185	1197
B, 329	GM813_A08_69R3_032.fsa	3578497	28	68
B, 330	GM813_A08_69R3_032.fsa	3591937	151	844
B, 331	GM813_A08_69R3_032.fsa	3603552	238	1391
B, 332	GM813_A08_69R3_032.fsa	3615984	407	2776
B, 333	GM813_A08_69R3_032.fsa	3623976	286	1888
B, 334	GM813_A08_69R3_032.fsa	3636411	259	1847
B, 335	GM813_A08_69R3_032.fsa	3654178	1002	6959
B, 336	GM813_A08_69R3_032.fsa	366484	336	2090
B, 337	GM813_A08_69R3_032.fsa	3676391	128	675
B, 338	GM813_A08_69R3_032.fsa	3689722	1222	9425
B, 339	GM813_A08_69R3_032.fsa	3699499	23	109
B, 340	GM813_A08_69R3_032.fsa	3712833	1032	6973
B, 341	GM813_A08_69R3_032.fsa	3726169	428	2541
B, 342	GM813_A08_69R3_032.fsa	3737729	340	2054
B, 343	GM813_A08_69R3_032.fsa	3748401	781	5408
B, 344	GM813_A08_69R3_032.fsa	3759074	796	5493
B, 345	GM813_A08_69R3_032.fsa	3769749	12	30
B, 346	GM813_A08_69R3_032.fsa	3780424	485	3260
B, 347	GM813_A08_69R3_032.fsa	3791101	132	850
B, 348	GM813_A08_69R3_032.fsa	3801801	137	891
B, 349	GM813_A08_69R3_032.fsa	3810808	280	1851
B, 350	GM813_A08_69R3_032.fsa	3822516	31	121
B, 351	GM813_A08_69R3_032.fsa	3830622	145	923
B, 352	GM813_A08_69R3_032.fsa	3841431	1684	12713
B, 353	GM813_A08_69R3_032.fsa	385224	5	6
B, 354	GM813_A08_69R3_032.fsa	3861247	379	2289
B, 355	GM813_A08_69R3_032.fsa	3879263	1719	13677
B, 356	GM813_A08_69R3_032.fsa	3890073	62	263
B, 357	GM813_A08_69R3_032.fsa	3899082	231	1292
B, 358	GM813_A08_69R3_032.fsa	3909893	34	142
B, 359	GM813_A08_69R3_032.fsa	3920704	1003	7846
B, 360	GM813_A08_69R3_032.fsa	3930615	124	778
B, 361	GM813_A08_69R3_032.fsa	3941427	85	439
B, 362	GM813_A08_69R3_032.fsa	3953141	190	1176
B, 363	GM813_A08_69R3_032.fsa	3964855	194	1270
B, 364	GM813_A08_69R3_032.fsa	3971163	18	81
B, 365	GM813_A08_69R3_032.fsa	3983779	393	2930
B, 366	GM813_A08_69R3_032.fsa	399279	108	707
B, 367	GM813_A08_69R3_032.fsa	4011487	941	7803
B, 368	GM813_A08_69R3_032.fsa	4022107	1306	11116
B, 369	GM813_A08_69R3_032.fsa	4041618	80	419
B, 370	GM813_A08_69R3_032.fsa	4051394	30	103
B, 371	GM813_A08_69R3_032.fsa	4061183	106	688
B, 372	GM813_A08_69R3_032.fsa	4070986	454	3704
B, 373	GM813_A08_69R3_032.fsa	407991	188	1302
B, 374	GM813_A08_69R3_032.fsa	4101375	375	2678
B, 375	GM813_A08_69R3_032.fsa	4112132	122	721
B, 376	GM813_A08_69R3_032.fsa	4121109	63	310
B, 377	GM813_A08_69R3_032.fsa	4130098	637	5122
B, 378	GM813_A08_69R3_032.fsa	414092	427	3280
B, 379	GM813_A08_69R3_032.fsa	4151051	154	986
B, 380	GM813_A08_69R3_032.fsa	4161192	77	342
B, 381	GM813_A08_69R3_032.fsa	4172265	324	2303
B, 382	GM813_A08_69R3_032.fsa	418335	394	2814
B, 383	GM813_A08_69R3_032.fsa	4205452	727	5335
B, 384	GM813_A08_69R3_032.fsa	4224526	69	403
B, 385	GM813_A08_69R3_032.fsa	4233603	239	1472
B, 386	GM813_A08_69R3_032.fsa	4245397	134	624
B, 387	GM813_A08_69R3_032.fsa	4261719	583	4119
B, 388	GM813_A08_69R3_032.fsa	4274405	1	1
B, 389	GM813_A08_69R3_032.fsa	4293422	1609	13362
B, 390	GM813_A08_69R3_032.fsa	4299758	1800	25976
B, 391	GM813_A08_69R3_032.fsa	4316042	535	5910
B, 392	GM813_A08_69R3_032.fsa	4343157	62	273
B, 393	GM813_A08_69R3_032.fsa	4352188	73	270
B, 394	GM813_A08_69R3_032.fsa	4360314	45	194
B, 395	GM813_A08_69R3_032.fsa	4371144	351	2229
B, 396	GM813_A08_69R3_032.fsa	4386478	32208	608483
G, 1	GM813_A08_69R3_032.fsa	4390084	8695	58357
G, 2	GM813_A08_69R3_032.fsa	440.0	7415	43333
R, 1	GM813_A08_69R3_032.fsa	4390084	9073	36374
R, 2	GM813_A08_69R3_032.fsa	440.0	2850	11399
O, 1	GM813_A08_69R3_032.fsa	20.0	3848	38162
O, 2	GM813_A08_69R3_032.fsa	40.0	3438	24555
O, 3	GM813_A08_69R3_032.fsa	60.0	6299	35492
O, 4	GM813_A08_69R3_032.fsa	80.0	4171	23300
O, 5	GM813_A08_69R3_032.fsa	100.0	6488	34587
O, 6	GM813_A08_69R3_032.fsa	114.0	7573	38769
O, 7	GM813_A08_69R3_032.fsa	120.0	6041	31345
O, 8	GM813_A08_69R3_032.fsa	140.0	5019	24428
O, 9	GM813_A08_69R3_032.fsa	160.0	5295	26765
O, 10	GM813_A08_69R3_032.fsa	180.0	6484	32037
O, 11	GM813_A08_69R3_032.fsa	200.0	5085	25555
O, 12	GM813_A08_69R3_032.fsa	214.0	5106	25932
O, 13	GM813_A08_69R3_032.fsa	220.0	4167	21832
O, 14	GM813_A08_69R3_032.fsa	240.0	5927	32669
O, 15	GM813_A08_69R3_032.fsa	250.0	2713	15432
O, 16	GM813_A08_69R3_032.fsa	260.0	4356	24361
O, 17	GM813_A08_69R3_032.fsa	280.0	4671	27904
O, 18	GM813_A08_69R3_032.fsa	300.0	4675	29218
O, 19	GM813_A08_69R3_032.fsa	314.0	3058	19590
O, 20	GM813_A08_69R3_032.fsa	320.0	3333	22133
O, 21	GM813_A08_69R3_032.fsa	340.0	4152	29079
O, 22	GM813_A08_69R3_032.fsa	360.0	3409	24977
O, 23	GM813_A08_69R3_032.fsa	380.0	2457	18718
O, 24	GM813_A08_69R3_032.fsa	400.0	3443	27366
O, 25	GM813_A08_69R3_032.fsa	414.0	3258	26294
O, 26	GM813_A08_69R3_032.fsa	420.0	3119	25435
O, 27	GM813_A08_69R3_032.fsa	4390084	1043	5147
O, 28	GM813_A08_69R3_032.fsa	440.0	3846	31379
O, 29	GM813_A08_69R3_032.fsa	460.0	3991	35909
O, 30	GM813_A08_69R3_032.fsa	480.0	3802	34608
O, 31	GM813_A08_69R3_032.fsa	500.0	1708	16037
O, 32	GM813_A08_69R3_032.fsa	514.0	1814	17484
O, 33	GM813_A08_69R3_032.fsa	520.0	4099	39224
O, 34	GM813_A08_69R3_032.fsa	540.0	3335	32613
O, 35	GM813_A08_69R3_032.fsa	560.0	2115	21445
O, 36	GM813_A08_69R3_032.fsa	580.0	3221	32871
O, 37	GM813_A08_69R3_032.fsa	600.0	2080	21611

## Sheet: 69R4
Dye/Sample Peak	Sample File Name	Size	Height	Area in Point
B, 1	GM813_A09_69R4_040.fsa	27536	142	996
B, 2	GM813_A09_69R4_040.fsa	43478	49	171
B, 3	GM813_A09_69R4_040.fsa	55073	34	180
B, 4	GM813_A09_69R4_040.fsa	71015	16	44
B, 5	GM813_A09_69R4_040.fsa	91304	13	43
B, 6	GM813_A09_69R4_040.fsa	98551	16	59
B, 7	GM813_A09_69R4_040.fsa	104348	10	19
B, 8	GM813_A09_69R4_040.fsa	123188	60	318
B, 9	GM813_A09_69R4_040.fsa	133333	179	894
B, 10	GM813_A09_69R4_040.fsa	146377	71	439
B, 11	GM813_A09_69R4_040.fsa	168116	47	175
B, 12	GM813_A09_69R4_040.fsa	185507	124	541
B, 13	GM813_A09_69R4_040.fsa	201639	1298	6883
B, 14	GM813_A09_69R4_040.fsa	219465	695	4538
B, 15	GM813_A09_69R4_040.fsa	230616	642	3888
B, 16	GM813_A09_69R4_040.fsa	243183	77	578
B, 17	GM813_A09_69R4_040.fsa	269273	328	1498
B, 18	GM813_A09_69R4_040.fsa	285725	409	1916
B, 19	GM813_A09_69R4_040.fsa	303302	131	605
B, 20	GM813_A09_69R4_040.fsa	314811	582	2805
B, 21	GM813_A09_69R4_040.fsa	327563	543	2488
B, 22	GM813_A09_69R4_040.fsa	345627	118	722
B, 23	GM813_A09_69R4_040.fsa	359246	251	1320
B, 24	GM813_A09_69R4_040.fsa	369972	146	595
B, 25	GM813_A09_69R4_040.fsa	385786	726	3675
B, 26	GM813_A09_69R4_040.fsa	403639	460	2863
B, 27	GM813_A09_69R4_040.fsa	413287	94	445
B, 28	GM813_A09_69R4_040.fsa	422853	42	152
B, 29	GM813_A09_69R4_040.fsa	435876	273	1229
B, 30	GM813_A09_69R4_040.fsa	447586	1050	5894
B, 31	GM813_A09_69R4_040.fsa	466075	675	4292
B, 32	GM813_A09_69R4_040.fsa	491015	51	350
B, 33	GM813_A09_69R4_040.fsa	508816	348	1331
B, 34	GM813_A09_69R4_040.fsa	51542	952	3624
B, 35	GM813_A09_69R4_040.fsa	532845	2607	16481
B, 36	GM813_A09_69R4_040.fsa	557437	742	3323
B, 37	GM813_A09_69R4_040.fsa	570059	1159	5456
B, 38	GM813_A09_69R4_040.fsa	578398	471	2228
B, 39	GM813_A09_69R4_040.fsa	589764	2281	10991
B, 40	GM813_A09_69R4_040.fsa	60533	847	3850
B, 41	GM813_A09_69R4_040.fsa	61915	723	3217
B, 42	GM813_A09_69R4_040.fsa	635027	107	535
B, 43	GM813_A09_69R4_040.fsa	64873	118	517
B, 44	GM813_A09_69R4_040.fsa	66133	236	909
B, 45	GM813_A09_69R4_040.fsa	671796	49	150
B, 46	GM813_A09_69R4_040.fsa	687435	798	3888
B, 47	GM813_A09_69R4_040.fsa	699896	1542	7022
B, 48	GM813_A09_69R4_040.fsa	710245	41	121
B, 49	GM813_A09_69R4_040.fsa	717471	304	1198
B, 50	GM813_A09_69R4_040.fsa	730851	4962	23598
B, 51	GM813_A09_69R4_040.fsa	745202	283	1106
B, 52	GM813_A09_69R4_040.fsa	758475	1181	5448
B, 53	GM813_A09_69R4_040.fsa	767634	278	1336
B, 54	GM813_A09_69R4_040.fsa	777781	328	1454
B, 55	GM813_A09_69R4_040.fsa	784866	566	2858
B, 56	GM813_A09_69R4_040.fsa	796979	1366	6356
B, 57	GM813_A09_69R4_040.fsa	810042	102	372
B, 58	GM813_A09_69R4_040.fsa	822072	288	1236
B, 59	GM813_A09_69R4_040.fsa	833081	816	3891
B, 60	GM813_A09_69R4_040.fsa	845071	822	4089
B, 61	GM813_A09_69R4_040.fsa	857039	613	2714
B, 62	GM813_A09_69R4_040.fsa	86998	309	1355
B, 63	GM813_A09_69R4_040.fsa	882897	344	1547
B, 64	GM813_A09_69R4_040.fsa	890834	146	838
B, 65	GM813_A09_69R4_040.fsa	899751	1660	7841
B, 66	GM813_A09_69R4_040.fsa	918538	2035	9597
B, 67	GM813_A09_69R4_040.fsa	929391	637	2875
B, 68	GM813_A09_69R4_040.fsa	938258	81	275
B, 69	GM813_A09_69R4_040.fsa	950062	208	890
B, 70	GM813_A09_69R4_040.fsa	960864	1553	7431
B, 71	GM813_A09_69R4_040.fsa	971649	408	2092
B, 72	GM813_A09_69R4_040.fsa	979482	298	1434
B, 73	GM813_A09_69R4_040.fsa	993168	220	919
B, 74	GM813_A09_69R4_040.fsa	1002988	184	746
B, 75	GM813_A09_69R4_040.fsa	1012931	102	383
B, 76	GM813_A09_69R4_040.fsa	1022849	425	1931
B, 77	GM813_A09_69R4_040.fsa	1030766	167	772
B, 78	GM813_A09_69R4_040.fsa	1038668	882	4283
B, 79	GM813_A09_69R4_040.fsa	1052458	305	1294
B, 80	GM813_A09_69R4_040.fsa	1060317	439	1961
B, 81	GM813_A09_69R4_040.fsa	1073055	848	4076
B, 82	GM813_A09_69R4_040.fsa	1080874	784	3535
B, 83	GM813_A09_69R4_040.fsa	1092574	1880	9007
B, 84	GM813_A09_69R4_040.fsa	1101327	195	854
B, 85	GM813_A09_69R4_040.fsa	1114905	238	1005
B, 86	GM813_A09_69R4_040.fsa	1126507	172	644
B, 87	GM813_A09_69R4_040.fsa	1138075	962	3982
B, 88	GM813_A09_69R4_040.fsa	1148492	1507	6410
B, 89	GM813_A09_69R4_040.fsa	1156966	94	295
B, 90	GM813_A09_69R4_040.fsa	1165422	454	1662
B, 91	GM813_A09_69R4_040.fsa	1176669	989	4032
B, 92	GM813_A09_69R4_040.fsa	1187885	1279	6671
B, 93	GM813_A09_69R4_040.fsa	1199069	468	2089
B, 94	GM813_A09_69R4_040.fsa	1210216	2746	15660
B, 95	GM813_A09_69R4_040.fsa	1220434	820	6503
B, 96	GM813_A09_69R4_040.fsa	1242733	303	1101
B, 97	GM813_A09_69R4_040.fsa	1252027	1777	8660
B, 98	GM813_A09_69R4_040.fsa	1261323	538	2250
B, 99	GM813_A09_69R4_040.fsa	1273409	2063	9097
B, 100	GM813_A09_69R4_040.fsa	1283637	224	791
B, 101	GM813_A09_69R4_040.fsa	1292008	298	1134
B, 102	GM813_A09_69R4_040.fsa	130224	1353	5941
B, 103	GM813_A09_69R4_040.fsa	1312473	712	2914
B, 104	GM813_A09_69R4_040.fsa	1321778	52	154
B, 105	GM813_A09_69R4_040.fsa	1331085	760	3289
B, 106	GM813_A09_69R4_040.fsa	1341324	555	2417
B, 107	GM813_A09_69R4_040.fsa	1350633	180	641
B, 108	GM813_A09_69R4_040.fsa	1360876	1043	4460
B, 109	GM813_A09_69R4_040.fsa	137112	2166	10007
B, 110	GM813_A09_69R4_040.fsa	1380434	250	955
B, 111	GM813_A09_69R4_040.fsa	1388819	182	625
B, 112	GM813_A09_69R4_040.fsa	140.0	3102	14647
B, 113	GM813_A09_69R4_040.fsa	1407592	160	630
B, 114	GM813_A09_69R4_040.fsa	1420875	196	898
B, 115	GM813_A09_69R4_040.fsa	143226	141	632
B, 116	GM813_A09_69R4_040.fsa	1442694	334	1407
B, 117	GM813_A09_69R4_040.fsa	1454075	1427	6722
B, 118	GM813_A09_69R4_040.fsa	1464506	899	4120
B, 119	GM813_A09_69R4_040.fsa	1475884	183	817
B, 120	GM813_A09_69R4_040.fsa	1484417	3540	16662
B, 121	GM813_A09_69R4_040.fsa	1495792	1210	5560
B, 122	GM813_A09_69R4_040.fsa	1507166	63	233
B, 123	GM813_A09_69R4_040.fsa	1518538	3048	14052
B, 124	GM813_A09_69R4_040.fsa	1528962	651	3203
B, 125	GM813_A09_69R4_040.fsa	1540332	136	706
B, 126	GM813_A09_69R4_040.fsa	155.17	3443	16634
B, 127	GM813_A09_69R4_040.fsa	1561172	383	1498
B, 128	GM813_A09_69R4_040.fsa	1570644	169	567
B, 129	GM813_A09_69R4_040.fsa	1581062	130	511
B, 130	GM813_A09_69R4_040.fsa	1591478	902	3953
B, 131	GM813_A09_69R4_040.fsa	1601863	710	3163
B, 132	GM813_A09_69R4_040.fsa	1613965	261	1287
B, 133	GM813_A09_69R4_040.fsa	1625129	334	1782
B, 134	GM813_A09_69R4_040.fsa	1634427	327	1423
B, 135	GM813_A09_69R4_040.fsa	1642791	555	2298
B, 136	GM813_A09_69R4_040.fsa	1653936	59	161
B, 137	GM813_A09_69R4_040.fsa	1663218	615	2754
B, 138	GM813_A09_69R4_040.fsa	1672494	420	1828
B, 139	GM813_A09_69R4_040.fsa	168362	313	1511
B, 140	GM813_A09_69R4_040.fsa	1690106	628	3430
B, 141	GM813_A09_69R4_040.fsa	1699369	1265	5963
B, 142	GM813_A09_69R4_040.fsa	1711402	114	429
B, 143	GM813_A09_69R4_040.fsa	1723427	579	2607
B, 144	GM813_A09_69R4_040.fsa	1734519	239	939
B, 145	GM813_A09_69R4_040.fsa	174468	104	362
B, 146	GM813_A09_69R4_040.fsa	1753913	486	2072
B, 147	GM813_A09_69R4_040.fsa	1764063	345	1518
B, 148	GM813_A09_69R4_040.fsa	1773285	1207	5523
B, 149	GM813_A09_69R4_040.fsa	1782501	204	942
B, 150	GM813_A09_69R4_040.fsa	1792634	624	2893
B, 151	GM813_A09_69R4_040.fsa	1803723	166	662
B, 152	GM813_A09_69R4_040.fsa	1815819	658	3016
B, 153	GM813_A09_69R4_040.fsa	1825118	408	1930
B, 154	GM813_A09_69R4_040.fsa	1836271	230	1056
B, 155	GM813_A09_69R4_040.fsa	184556	3890	18790
B, 156	GM813_A09_69R4_040.fsa	185.67	135	596
B, 157	GM813_A09_69R4_040.fsa	1867834	1029	4787
B, 158	GM813_A09_69R4_040.fsa	1877107	810	3951
B, 159	GM813_A09_69R4_040.fsa	1887302	43	185
B, 160	GM813_A09_69R4_040.fsa	1896565	1525	7594
B, 161	GM813_A09_69R4_040.fsa	1905824	500	2434
B, 162	GM813_A09_69R4_040.fsa	1916928	152	643
B, 163	GM813_A09_69R4_040.fsa	1926176	1494	6840
B, 164	GM813_A09_69R4_040.fsa	1934496	139	694
B, 165	GM813_A09_69R4_040.fsa	1946507	375	1676
B, 166	GM813_A09_69R4_040.fsa	1956664	2258	10864
B, 167	GM813_A09_69R4_040.fsa	1967738	354	1493
B, 168	GM813_A09_69R4_040.fsa	1978806	1174	5436
B, 169	GM813_A09_69R4_040.fsa	1987102	324	1437
B, 170	GM813_A09_69R4_040.fsa	1996316	940	4222
B, 171	GM813_A09_69R4_040.fsa	2007262	100	363
B, 172	GM813_A09_69R4_040.fsa	2016342	531	2526
B, 173	GM813_A09_69R4_040.fsa	2026331	404	1953
B, 174	GM813_A09_69R4_040.fsa	2037231	203	832
B, 175	GM813_A09_69R4_040.fsa	2046316	695	3397
B, 176	GM813_A09_69R4_040.fsa	2055403	479	2322
B, 177	GM813_A09_69R4_040.fsa	2067218	351	1583
B, 178	GM813_A09_69R4_040.fsa	2078128	457	1928
B, 179	GM813_A09_69R4_040.fsa	2086312	172	644
B, 180	GM813_A09_69R4_040.fsa	2095407	150	632
B, 181	GM813_A09_69R4_040.fsa	2104504	320	1428
B, 182	GM813_A09_69R4_040.fsa	2114512	300	1296
B, 183	GM813_A09_69R4_040.fsa	2123613	213	869
B, 184	GM813_A09_69R4_040.fsa	2131806	122	446
B, 185	GM813_A09_69R4_040.fsa	2141848	331	1498
B, 186	GM813_A09_69R4_040.fsa	2151086	395	1692
B, 187	GM813_A09_69R4_040.fsa	2162168	94	371
B, 188	GM813_A09_69R4_040.fsa	2172323	412	1844
B, 189	GM813_A09_69R4_040.fsa	2182474	611	2849
B, 190	GM813_A09_69R4_040.fsa	2193544	548	2512
B, 191	GM813_A09_69R4_040.fsa	2205385	771	3654
B, 192	GM813_A09_69R4_040.fsa	2215256	702	3303
B, 193	GM813_A09_69R4_040.fsa	222692	946	4410
B, 194	GM813_A09_69R4_040.fsa	2236789	971	4610
B, 195	GM813_A09_69R4_040.fsa	2244863	423	1878
B, 196	GM813_A09_69R4_040.fsa	2255627	3023	15044
B, 197	GM813_A09_69R4_040.fsa	2265493	464	1940
B, 198	GM813_A09_69R4_040.fsa	2276256	149	595
B, 199	GM813_A09_69R4_040.fsa	2287018	645	3123
B, 200	GM813_A09_69R4_040.fsa	2296883	2026	10207
B, 201	GM813_A09_69R4_040.fsa	2306747	232	945
B, 202	GM813_A09_69R4_040.fsa	2316611	187	776
B, 203	GM813_A09_69R4_040.fsa	2326475	832	4144
B, 204	GM813_A09_69R4_040.fsa	2336338	3771	19549
B, 205	GM813_A09_69R4_040.fsa	2347098	122	460
B, 206	GM813_A09_69R4_040.fsa	2356064	323	1448
B, 207	GM813_A09_69R4_040.fsa	2365927	368	1721
B, 208	GM813_A09_69R4_040.fsa	2376687	1342	6640
B, 209	GM813_A09_69R4_040.fsa	238655	203	785
B, 210	GM813_A09_69R4_040.fsa	2395517	153	645
B, 211	GM813_A09_69R4_040.fsa	2406518	269	1327
B, 212	GM813_A09_69R4_040.fsa	241675	1313	7051
B, 213	GM813_A09_69R4_040.fsa	2427898	405	2130
B, 214	GM813_A09_69R4_040.fsa	2439031	142	642
B, 215	GM813_A09_69R4_040.fsa	2448296	228	1137
B, 216	GM813_A09_69R4_040.fsa	2460327	288	1495
B, 217	GM813_A09_69R4_040.fsa	2471416	104	426
B, 218	GM813_A09_69R4_040.fsa	2480647	99	455
B, 219	GM813_A09_69R4_040.fsa	2491711	143	670
B, 220	GM813_A09_69R4_040.fsa	2501786	179	805
B, 221	GM813_A09_69R4_040.fsa	251249	125	583
B, 222	GM813_A09_69R4_040.fsa	2522284	916	5104
B, 223	GM813_A09_69R4_040.fsa	2532059	654	3519
B, 224	GM813_A09_69R4_040.fsa	2549788	1928	10479
B, 225	GM813_A09_69R4_040.fsa	2560397	686	3550
B, 226	GM813_A09_69R4_040.fsa	2569222	86	303
B, 227	GM813_A09_69R4_040.fsa	2579794	2104	11370
B, 228	GM813_A09_69R4_040.fsa	2590345	786	4069
B, 229	GM813_A09_69R4_040.fsa	2601792	65	235
B, 230	GM813_A09_69R4_040.fsa	2611647	111	557
B, 231	GM813_A09_69R4_040.fsa	262.24	232	1127
B, 232	GM813_A09_69R4_040.fsa	2632257	978	5775
B, 233	GM813_A09_69R4_040.fsa	2642116	917	5297
B, 234	GM813_A09_69R4_040.fsa	2652872	33	111
B, 235	GM813_A09_69R4_040.fsa	2664526	217	917
B, 236	GM813_A09_69R4_040.fsa	2674388	451	2128
B, 237	GM813_A09_69R4_040.fsa	2684251	143	575
B, 238	GM813_A09_69R4_040.fsa	2693218	159	642
B, 239	GM813_A09_69R4_040.fsa	2702186	388	1799
B, 240	GM813_A09_69R4_040.fsa	2712053	272	1207
B, 241	GM813_A09_69R4_040.fsa	2722817	1246	6764
B, 242	GM813_A09_69R4_040.fsa	2733582	346	1665
B, 243	GM813_A09_69R4_040.fsa	2744349	607	2964
B, 244	GM813_A09_69R4_040.fsa	2755118	951	4972
B, 245	GM813_A09_69R4_040.fsa	2766785	471	2364
B, 246	GM813_A09_69R4_040.fsa	2775761	335	1790
B, 247	GM813_A09_69R4_040.fsa	278384	808	4317
B, 248	GM813_A09_69R4_040.fsa	2794613	387	1915
B, 249	GM813_A09_69R4_040.fsa	280355	139	544
B, 250	GM813_A09_69R4_040.fsa	2814199	958	5638
B, 251	GM813_A09_69R4_040.fsa	2822183	158	775
B, 252	GM813_A09_69R4_040.fsa	2831052	261	1573
B, 253	GM813_A09_69R4_040.fsa	2846124	201	1185
B, 254	GM813_A09_69R4_040.fsa	2858531	526	3036
B, 255	GM813_A09_69R4_040.fsa	2870933	442	2477
B, 256	GM813_A09_69R4_040.fsa	2882445	52	206
B, 257	GM813_A09_69R4_040.fsa	2892184	460	2565
B, 258	GM813_A09_69R4_040.fsa	2902804	1787	10438
B, 259	GM813_A09_69R4_040.fsa	2913421	49	184
B, 260	GM813_A09_69R4_040.fsa	292315	1403	8273
B, 261	GM813_A09_69R4_040.fsa	2934644	127	530
B, 262	GM813_A09_69R4_040.fsa	2945251	1295	7694
B, 263	GM813_A09_69R4_040.fsa	2954971	239	1394
B, 264	GM813_A09_69R4_040.fsa	2964688	93	410
B, 265	GM813_A09_69R4_040.fsa	2975286	29	89
B, 266	GM813_A09_69R4_040.fsa	2986763	633	3323
B, 267	GM813_A09_69R4_040.fsa	2996471	92	269
B, 268	GM813_A09_69R4_040.fsa	3004391	503	2349
B, 269	GM813_A09_69R4_040.fsa	301494	1718	9829
B, 270	GM813_A09_69R4_040.fsa	3022861	168	560
B, 271	GM813_A09_69R4_040.fsa	3031672	442	2097
B, 272	GM813_A09_69R4_040.fsa	3040493	304	1302
B, 273	GM813_A09_69R4_040.fsa	3050208	30	101
B, 274	GM813_A09_69R4_040.fsa	3061705	85	458
B, 275	GM813_A09_69R4_040.fsa	3071448	97	444
B, 276	GM813_A09_69R4_040.fsa	3082978	164	943
B, 277	GM813_A09_69R4_040.fsa	3091859	594	3811
B, 278	GM813_A09_69R4_040.fsa	310253	693	4248
B, 279	GM813_A09_69R4_040.fsa	311.5	44	133
B, 280	GM813_A09_69R4_040.fsa	3123919	1202	7322
B, 281	GM813_A09_69R4_040.fsa	3134636	1226	7671
B, 282	GM813_A09_69R4_040.fsa	3143632	18	24
B, 283	GM813_A09_69R4_040.fsa	3152715	494	2794
B, 284	GM813_A09_69R4_040.fsa	3163619	132	638
B, 285	GM813_A09_69R4_040.fsa	3173618	69	325
B, 286	GM813_A09_69R4_040.fsa	3185441	894	5662
B, 287	GM813_A09_69R4_040.fsa	3197269	87	460
B, 288	GM813_A09_69R4_040.fsa	3207163	91	408
B, 289	GM813_A09_69R4_040.fsa	3217901	806	5125
B, 290	GM813_A09_69R4_040.fsa	3229524	197	1104
B, 291	GM813_A09_69R4_040.fsa	3240243	117	595
B, 292	GM813_A09_69R4_040.fsa	3250062	2079	13872
B, 293	GM813_A09_69R4_040.fsa	3260764	489	3201
B, 294	GM813_A09_69R4_040.fsa	3271458	80	337
B, 295	GM813_A09_69R4_040.fsa	3281253	1656	10783
B, 296	GM813_A09_69R4_040.fsa	3291931	313	1845
B, 297	GM813_A09_69R4_040.fsa	330.26	276	1509
B, 298	GM813_A09_69R4_040.fsa	331326	494	3301
B, 299	GM813_A09_69R4_040.fsa	3321249	488	3159
B, 300	GM813_A09_69R4_040.fsa	3332781	162	853
B, 301	GM813_A09_69R4_040.fsa	3341645	339	2044
B, 302	GM813_A09_69R4_040.fsa	3351389	247	1266
B, 303	GM813_A09_69R4_040.fsa	3362895	285	1635
B, 304	GM813_A09_69R4_040.fsa	3373507	650	4278
B, 305	GM813_A09_69R4_040.fsa	338146	185	1052
B, 306	GM813_A09_69R4_040.fsa	339294	280	1568
B, 307	GM813_A09_69R4_040.fsa	3402682	620	3818
B, 308	GM813_A09_69R4_040.fsa	3413407	154	705
B, 309	GM813_A09_69R4_040.fsa	3424131	471	2806
B, 310	GM813_A09_69R4_040.fsa	3434853	101	467
B, 311	GM813_A09_69R4_040.fsa	3444681	79	339
B, 312	GM813_A09_69R4_040.fsa	3455402	144	639
B, 313	GM813_A09_69R4_040.fsa	3465227	236	1246
B, 314	GM813_A09_69R4_040.fsa	3475052	186	902
B, 315	GM813_A09_69R4_040.fsa	3486661	714	4656
B, 316	GM813_A09_69R4_040.fsa	3495591	361	2486
B, 317	GM813_A09_69R4_040.fsa	3503627	445	2806
B, 318	GM813_A09_69R4_040.fsa	3516125	24	95
B, 319	GM813_A09_69R4_040.fsa	3525052	33	98
B, 320	GM813_A09_69R4_040.fsa	3535762	482	3137
B, 321	GM813_A09_69R4_040.fsa	3545579	189	1121
B, 322	GM813_A09_69R4_040.fsa	355718	246	1934
B, 323	GM813_A09_69R4_040.fsa	3568779	184	1262
B, 324	GM813_A09_69R4_040.fsa	3576808	15	66
B, 325	GM813_A09_69R4_040.fsa	3590189	154	857
B, 326	GM813_A09_69R4_040.fsa	3602649	232	1348
B, 327	GM813_A09_69R4_040.fsa	361413	423	2816
B, 328	GM813_A09_69R4_040.fsa	3622963	277	1916
B, 329	GM813_A09_69R4_040.fsa	3635333	260	1862
B, 330	GM813_A09_69R4_040.fsa	365301	1003	6973
B, 331	GM813_A09_69R4_040.fsa	3664503	323	2098
B, 332	GM813_A09_69R4_040.fsa	367.6	125	686
B, 333	GM813_A09_69R4_040.fsa	3688384	1228	9289
B, 334	GM813_A09_69R4_040.fsa	3698117	31	150
B, 335	GM813_A09_69R4_040.fsa	3712278	1051	7012
B, 336	GM813_A09_69R4_040.fsa	3724673	433	2615
B, 337	GM813_A09_69R4_040.fsa	3736185	348	2079
B, 338	GM813_A09_69R4_040.fsa	374.77	775	5584
B, 339	GM813_A09_69R4_040.fsa	3757446	815	5507
B, 340	GM813_A09_69R4_040.fsa	3768967	15	38
B, 341	GM813_A09_69R4_040.fsa	3779604	501	3441
B, 342	GM813_A09_69R4_040.fsa	3789358	146	893
B, 343	GM813_A09_69R4_040.fsa	3800901	145	983
B, 344	GM813_A09_69R4_040.fsa	3809914	277	1964
B, 345	GM813_A09_69R4_040.fsa	3820729	14	60
B, 346	GM813_A09_69R4_040.fsa	3830642	137	890
B, 347	GM813_A09_69R4_040.fsa	3840555	1655	12602
B, 348	GM813_A09_69R4_040.fsa	3850467	10	18
B, 349	GM813_A09_69R4_040.fsa	3860379	363	2126
B, 350	GM813_A09_69R4_040.fsa	3878399	1677	13273
B, 351	GM813_A09_69R4_040.fsa	3888309	45	181
B, 352	GM813_A09_69R4_040.fsa	389912	221	1259
B, 353	GM813_A09_69R4_040.fsa	390903	36	139
B, 354	GM813_A09_69R4_040.fsa	391984	994	7745
B, 355	GM813_A09_69R4_040.fsa	3930649	125	763
B, 356	GM813_A09_69R4_040.fsa	3941458	99	490
B, 357	GM813_A09_69R4_040.fsa	3951366	174	1109
B, 358	GM813_A09_69R4_040.fsa	3963075	193	1246
B, 359	GM813_A09_69R4_040.fsa	3972081	28	131
B, 360	GM813_A09_69R4_040.fsa	3982889	392	3005
B, 361	GM813_A09_69R4_040.fsa	3991895	115	720
B, 362	GM813_A09_69R4_040.fsa	4011405	942	7966
B, 363	GM813_A09_69R4_040.fsa	402195	1316	10785
B, 364	GM813_A09_69R4_040.fsa	4038681	87	522
B, 365	GM813_A09_69R4_040.fsa	4049271	29	86
B, 366	GM813_A09_69R4_040.fsa	4060762	110	640
B, 367	GM813_A09_69R4_040.fsa	4070502	454	3715
B, 368	GM813_A09_69R4_040.fsa	4079369	177	1262
B, 369	GM813_A09_69R4_040.fsa	4090915	17	43
B, 370	GM813_A09_69R4_040.fsa	4100701	365	2491
B, 371	GM813_A09_69R4_040.fsa	4111395	107	611
B, 372	GM813_A09_69R4_040.fsa	4129257	633	5111
B, 373	GM813_A09_69R4_040.fsa	414.0	436	3091
B, 374	GM813_A09_69R4_040.fsa	4150122	138	857
B, 375	GM813_A09_69R4_040.fsa	4160257	76	363
B, 376	GM813_A09_69R4_040.fsa	4172251	322	2230
B, 377	GM813_A09_69R4_040.fsa	4182414	388	2695
B, 378	GM813_A09_69R4_040.fsa	4193517	5	8
B, 379	GM813_A09_69R4_040.fsa	4204549	705	5320
B, 380	GM813_A09_69R4_040.fsa	4213643	12	49
B, 381	GM813_A09_69R4_040.fsa	422455	46	171
B, 382	GM813_A09_69R4_040.fsa	4232726	210	1260
B, 383	GM813_A09_69R4_040.fsa	4243622	77	344
B, 384	GM813_A09_69R4_040.fsa	4261768	274	1279
B, 385	GM813_A09_69R4_040.fsa	4282613	1042	13514
B, 386	GM813_A09_69R4_040.fsa	4291669	1259	13767
B, 387	GM813_A09_69R4_040.fsa	4317906	8	27
B, 388	GM813_A09_69R4_040.fsa	4331463	15	31
B, 389	GM813_A09_69R4_040.fsa	4341398	15	31
B, 390	GM813_A09_69R4_040.fsa	4350425	44	194
B, 391	GM813_A09_69R4_040.fsa	4361253	42	151
B, 392	GM813_A09_69R4_040.fsa	4371172	338	2167
B, 393	GM813_A09_69R4_040.fsa	4386492	32270	196672
G, 1	GM813_A09_69R4_040.fsa	4390095	7647	47752
G, 2	GM813_A09_69R4_040.fsa	440.0	6654	31312
Y, 1	GM813_A09_69R4_040.fsa	4387393	10233	61206
R, 1	GM813_A09_69R4_040.fsa	4390095	6069	24866
R, 2	GM813_A09_69R4_040.fsa	440.0	2111	6197
O, 1	GM813_A09_69R4_040.fsa	20.0	3976	39153
O, 2	GM813_A09_69R4_040.fsa	40.0	3580	25313
O, 3	GM813_A09_69R4_040.fsa	60.0	6792	37043
O, 4	GM813_A09_69R4_040.fsa	80.0	4538	24716
O, 5	GM813_A09_69R4_040.fsa	100.0	7221	36667
O, 6	GM813_A09_69R4_040.fsa	114.0	8405	41555
O, 7	GM813_A09_69R4_040.fsa	120.0	6416	33206
O, 8	GM813_A09_69R4_040.fsa	140.0	5456	26224
O, 9	GM813_A09_69R4_040.fsa	160.0	5864	29100
O, 10	GM813_A09_69R4_040.fsa	180.0	7115	34329
O, 11	GM813_A09_69R4_040.fsa	200.0	5534	27395
O, 12	GM813_A09_69R4_040.fsa	214.0	5539	27943
O, 13	GM813_A09_69R4_040.fsa	220.0	4413	23148
O, 14	GM813_A09_69R4_040.fsa	240.0	6330	34207
O, 15	GM813_A09_69R4_040.fsa	250.0	2945	16448
O, 16	GM813_A09_69R4_040.fsa	260.0	4683	26495
O, 17	GM813_A09_69R4_040.fsa	280.0	5019	30216
O, 18	GM813_A09_69R4_040.fsa	300.0	4997	31490
O, 19	GM813_A09_69R4_040.fsa	314.0	3269	20748
O, 20	GM813_A09_69R4_040.fsa	320.0	3559	23617
O, 21	GM813_A09_69R4_040.fsa	340.0	4447	30943
O, 22	GM813_A09_69R4_040.fsa	360.0	3657	26790
O, 23	GM813_A09_69R4_040.fsa	380.0	2577	19724
O, 24	GM813_A09_69R4_040.fsa	400.0	3659	28700
O, 25	GM813_A09_69R4_040.fsa	414.0	3424	27811
O, 26	GM813_A09_69R4_040.fsa	420.0	3283	26455
O, 27	GM813_A09_69R4_040.fsa	4390095	1172	6399
O, 28	GM813_A09_69R4_040.fsa	440.0	4188	35517
O, 29	GM813_A09_69R4_040.fsa	460.0	4225	37325
O, 30	GM813_A09_69R4_040.fsa	480.0	4043	36733
O, 31	GM813_A09_69R4_040.fsa	500.0	1806	16724
O, 32	GM813_A09_69R4_040.fsa	514.0	1929	18181
O, 33	GM813_A09_69R4_040.fsa	520.0	4416	41797
O, 34	GM813_A09_69R4_040.fsa	540.0	3521	34549
O, 35	GM813_A09_69R4_040.fsa	560.0	2261	22466
O, 36	GM813_A09_69R4_040.fsa	580.0	3404	34546
O, 37	GM813_A09_69R4_040.fsa	600.0	2258	22730

## Sheet: 69R5
Dye/Sample Peak	Sample File Name	Size	Height	Area in Point
B, 1	GM813_A10_69R5_040.fsa	24638	146	843
B, 2	GM813_A10_69R5_040.fsa	4058	30	154
B, 3	GM813_A10_69R5_040.fsa	55073	38	163
B, 4	GM813_A10_69R5_040.fsa	72464	13	38
B, 5	GM813_A10_69R5_040.fsa	89855	11	32
B, 6	GM813_A10_69R5_040.fsa	98551	16	85
B, 7	GM813_A10_69R5_040.fsa	104348	11	45
B, 8	GM813_A10_69R5_040.fsa	124638	36	190
B, 9	GM813_A10_69R5_040.fsa	134783	192	959
B, 10	GM813_A10_69R5_040.fsa	149275	70	375
B, 11	GM813_A10_69R5_040.fsa	171015	37	158
B, 12	GM813_A10_69R5_040.fsa	186957	130	502
B, 13	GM813_A10_69R5_040.fsa	203275	1256	6671
B, 14	GM813_A10_69R5_040.fsa	219465	701	4191
B, 15	GM813_A10_69R5_040.fsa	230616	613	3882
B, 16	GM813_A10_69R5_040.fsa	243183	80	590
B, 17	GM813_A10_69R5_040.fsa	270783	293	1319
B, 18	GM813_A10_69R5_040.fsa	285725	390	1801
B, 19	GM813_A10_69R5_040.fsa	303302	153	770
B, 20	GM813_A10_69R5_040.fsa	314811	586	2886
B, 21	GM813_A10_69R5_040.fsa	328967	534	2572
B, 22	GM813_A10_69R5_040.fsa	345627	139	948
B, 23	GM813_A10_69R5_040.fsa	359246	259	1386
B, 24	GM813_A10_69R5_040.fsa	369972	167	674
B, 25	GM813_A10_69R5_040.fsa	387089	704	3535
B, 26	GM813_A10_69R5_040.fsa	403639	439	2812
B, 27	GM813_A10_69R5_040.fsa	413287	108	454
B, 28	GM813_A10_69R5_040.fsa	421662	45	178
B, 29	GM813_A10_69R5_040.fsa	437052	265	1270
B, 30	GM813_A10_69R5_040.fsa	447586	1050	5829
B, 31	GM813_A10_69R5_040.fsa	466075	658	4206
B, 32	GM813_A10_69R5_040.fsa	492136	44	271
B, 33	GM813_A10_69R5_040.fsa	507711	346	1185
B, 34	GM813_A10_69R5_040.fsa	51542	886	3567
B, 35	GM813_A10_69R5_040.fsa	532845	2581	13796
B, 36	GM813_A10_69R5_040.fsa	557437	732	3268
B, 37	GM813_A10_69R5_040.fsa	570059	1097	5190
B, 38	GM813_A10_69R5_040.fsa	578398	476	2160
B, 39	GM813_A10_69R5_040.fsa	589764	2259	10760
B, 40	GM813_A10_69R5_040.fsa	60533	832	3751
B, 41	GM813_A10_69R5_040.fsa	61915	728	3234
B, 42	GM813_A10_69R5_040.fsa	635027	82	433
B, 43	GM813_A10_69R5_040.fsa	649782	110	447
B, 44	GM813_A10_69R5_040.fsa	66133	223	855
B, 45	GM813_A10_69R5_040.fsa	670751	41	138
B, 46	GM813_A10_69R5_040.fsa	681188	176	821
B, 47	GM813_A10_69R5_040.fsa	687435	765	3612
B, 48	GM813_A10_69R5_040.fsa	699896	1504	6758
B, 49	GM813_A10_69R5_040.fsa	709212	41	88
B, 50	GM813_A10_69R5_040.fsa	718502	298	1171
B, 51	GM813_A10_69R5_040.fsa	730851	4828	22867
B, 52	GM813_A10_69R5_040.fsa	745202	258	999
B, 53	GM813_A10_69R5_040.fsa	758475	1142	5349
B, 54	GM813_A10_69R5_040.fsa	767634	284	1347
B, 55	GM813_A10_69R5_040.fsa	777781	313	1597
B, 56	GM813_A10_69R5_040.fsa	784866	551	2614
B, 57	GM813_A10_69R5_040.fsa	796979	1348	6259
B, 58	GM813_A10_69R5_040.fsa	810042	94	390
B, 59	GM813_A10_69R5_040.fsa	822072	293	1175
B, 60	GM813_A10_69R5_040.fsa	834081	798	3844
B, 61	GM813_A10_69R5_040.fsa	845071	834	3845
B, 62	GM813_A10_69R5_040.fsa	857039	591	2728
B, 63	GM813_A10_69R5_040.fsa	86998	288	1338
B, 64	GM813_A10_69R5_040.fsa	88389	329	1535
B, 65	GM813_A10_69R5_040.fsa	890834	141	837
B, 66	GM813_A10_69R5_040.fsa	899751	1636	7682
B, 67	GM813_A10_69R5_040.fsa	918538	2039	9509
B, 68	GM813_A10_69R5_040.fsa	929391	622	2829
B, 69	GM813_A10_69R5_040.fsa	939242	82	269
B, 70	GM813_A10_69R5_040.fsa	950062	180	855
B, 71	GM813_A10_69R5_040.fsa	961845	1503	7174
B, 72	GM813_A10_69R5_040.fsa	971649	381	1910
B, 73	GM813_A10_69R5_040.fsa	979482	304	1471
B, 74	GM813_A10_69R5_040.fsa	994144	213	899
B, 75	GM813_A10_69R5_040.fsa	1002988	186	742
B, 76	GM813_A10_69R5_040.fsa	1012931	81	348
B, 77	GM813_A10_69R5_040.fsa	1022849	413	1775
B, 78	GM813_A10_69R5_040.fsa	1030766	166	872
B, 79	GM813_A10_69R5_040.fsa	1038668	900	4152
B, 80	GM813_A10_69R5_040.fsa	1052458	289	1194
B, 81	GM813_A10_69R5_040.fsa	1061298	405	1695
B, 82	GM813_A10_69R5_040.fsa	1073055	824	3786
B, 83	GM813_A10_69R5_040.fsa	108185	762	3397
B, 84	GM813_A10_69R5_040.fsa	1093548	1934	8746
B, 85	GM813_A10_69R5_040.fsa	1102298	174	740
B, 86	GM813_A10_69R5_040.fsa	1114905	218	930
B, 87	GM813_A10_69R5_040.fsa	1126507	160	636
B, 88	GM813_A10_69R5_040.fsa	1138075	890	3568
B, 89	GM813_A10_69R5_040.fsa	1149439	1413	5979
B, 90	GM813_A10_69R5_040.fsa	1157913	77	191
B, 91	GM813_A10_69R5_040.fsa	1166369	342	1511
B, 92	GM813_A10_69R5_040.fsa	1176677	742	2844
B, 93	GM813_A10_69R5_040.fsa	118789	1029	4829
B, 94	GM813_A10_69R5_040.fsa	119907	97	573
B, 95	GM813_A10_69R5_040.fsa	1210175	2434	13382
B, 96	GM813_A10_69R5_040.fsa	1221276	546	3029
B, 97	GM813_A10_69R5_040.fsa	1233304	40	151
B, 98	GM813_A10_69R5_040.fsa	1242557	207	664
B, 99	GM813_A10_69R5_040.fsa	1252736	1719	7108
B, 100	GM813_A10_69R5_040.fsa	1262916	449	1575
B, 101	GM813_A10_69R5_040.fsa	1274023	1974	8660
B, 102	GM813_A10_69R5_040.fsa	1284206	226	725
B, 103	GM813_A10_69R5_040.fsa	1292538	299	1029
B, 104	GM813_A10_69R5_040.fsa	1302723	1334	5711
B, 105	GM813_A10_69R5_040.fsa	1312908	666	2848
B, 106	GM813_A10_69R5_040.fsa	1321243	55	175
B, 107	GM813_A10_69R5_040.fsa	1331431	754	3253
B, 108	GM813_A10_69R5_040.fsa	134162	555	2361
B, 109	GM813_A10_69R5_040.fsa	1350884	166	606
B, 110	GM813_A10_69R5_040.fsa	1361075	1013	4453
B, 111	GM813_A10_69R5_040.fsa	1371268	2164	9867
B, 112	GM813_A10_69R5_040.fsa	1380535	246	944
B, 113	GM813_A10_69R5_040.fsa	1388877	175	610
B, 114	GM813_A10_69R5_040.fsa	1399073	3027	14404
B, 115	GM813_A10_69R5_040.fsa	1408531	163	705
B, 116	GM813_A10_69R5_040.fsa	1420854	191	839
B, 117	GM813_A10_69R5_040.fsa	1432229	144	603
B, 118	GM813_A10_69R5_040.fsa	1442655	329	1382
B, 119	GM813_A10_69R5_040.fsa	145403	1384	6527
B, 120	GM813_A10_69R5_040.fsa	1464456	864	3931
B, 121	GM813_A10_69R5_040.fsa	1476778	152	652
B, 122	GM813_A10_69R5_040.fsa	1484361	3431	15764
B, 123	GM813_A10_69R5_040.fsa	1495735	1187	5239
B, 124	GM813_A10_69R5_040.fsa	1508057	36	123
B, 125	GM813_A10_69R5_040.fsa	1518483	3030	14044
B, 126	GM813_A10_69R5_040.fsa	1528909	591	3068
B, 127	GM813_A10_69R5_040.fsa	1541231	80	297
B, 128	GM813_A10_69R5_040.fsa	1551658	3351	16125
B, 129	GM813_A10_69R5_040.fsa	1561136	402	1656
B, 130	GM813_A10_69R5_040.fsa	1570615	97	307
B, 131	GM813_A10_69R5_040.fsa	1581042	90	324
B, 132	GM813_A10_69R5_040.fsa	1591469	884	3878
B, 133	GM813_A10_69R5_040.fsa	1601863	681	3035
B, 134	GM813_A10_69R5_040.fsa	1613965	237	1130
B, 135	GM813_A10_69R5_040.fsa	1625129	297	1293
B, 136	GM813_A10_69R5_040.fsa	1634427	281	1202
B, 137	GM813_A10_69R5_040.fsa	1642791	524	2262
B, 138	GM813_A10_69R5_040.fsa	1653936	40	144
B, 139	GM813_A10_69R5_040.fsa	1663218	575	2609
B, 140	GM813_A10_69R5_040.fsa	1672494	385	1685
B, 141	GM813_A10_69R5_040.fsa	168362	314	1452
B, 142	GM813_A10_69R5_040.fsa	1690106	587	3256
B, 143	GM813_A10_69R5_040.fsa	1699369	1240	5730
B, 144	GM813_A10_69R5_040.fsa	1711402	110	434
B, 145	GM813_A10_69R5_040.fsa	1723427	581	2604
B, 146	GM813_A10_69R5_040.fsa	1734519	222	943
B, 147	GM813_A10_69R5_040.fsa	174468	104	389
B, 148	GM813_A10_69R5_040.fsa	1753913	471	2063
B, 149	GM813_A10_69R5_040.fsa	1764985	339	1515
B, 150	GM813_A10_69R5_040.fsa	1773285	1160	5568
B, 151	GM813_A10_69R5_040.fsa	1782501	199	900
B, 152	GM813_A10_69R5_040.fsa	1792634	617	2865
B, 153	GM813_A10_69R5_040.fsa	1803723	158	650
B, 154	GM813_A10_69R5_040.fsa	1815819	613	2865
B, 155	GM813_A10_69R5_040.fsa	1825118	394	1849
B, 156	GM813_A10_69R5_040.fsa	1836271	199	928
B, 157	GM813_A10_69R5_040.fsa	184556	3834	18246
B, 158	GM813_A10_69R5_040.fsa	185.67	135	553
B, 159	GM813_A10_69R5_040.fsa	1867834	942	4686
B, 160	GM813_A10_69R5_040.fsa	1877107	785	3579
B, 161	GM813_A10_69R5_040.fsa	1887302	44	202
B, 162	GM813_A10_69R5_040.fsa	1897491	1501	7435
B, 163	GM813_A10_69R5_040.fsa	1905824	481	2304
B, 164	GM813_A10_69R5_040.fsa	1916928	127	609
B, 165	GM813_A10_69R5_040.fsa	1926176	1392	6892
B, 166	GM813_A10_69R5_040.fsa	193542	148	677
B, 167	GM813_A10_69R5_040.fsa	1946507	351	1550
B, 168	GM813_A10_69R5_040.fsa	1956664	2178	10489
B, 169	GM813_A10_69R5_040.fsa	1967738	333	1343
B, 170	GM813_A10_69R5_040.fsa	1978806	1134	5198
B, 171	GM813_A10_69R5_040.fsa	1988024	277	1201
B, 172	GM813_A10_69R5_040.fsa	1996316	858	3997
B, 173	GM813_A10_69R5_040.fsa	200817	90	380
B, 174	GM813_A10_69R5_040.fsa	201725	535	2589
B, 175	GM813_A10_69R5_040.fsa	2026331	387	1920
B, 176	GM813_A10_69R5_040.fsa	2037231	180	748
B, 177	GM813_A10_69R5_040.fsa	2046316	648	3235
B, 178	GM813_A10_69R5_040.fsa	2055403	450	2220
B, 179	GM813_A10_69R5_040.fsa	2067218	340	1470
B, 180	GM813_A10_69R5_040.fsa	2078128	445	1926
B, 181	GM813_A10_69R5_040.fsa	2087221	176	693
B, 182	GM813_A10_69R5_040.fsa	2096316	160	607
B, 183	GM813_A10_69R5_040.fsa	2105413	325	1426
B, 184	GM813_A10_69R5_040.fsa	2114512	317	1318
B, 185	GM813_A10_69R5_040.fsa	2123613	206	843
B, 186	GM813_A10_69R5_040.fsa	2131806	117	444
B, 187	GM813_A10_69R5_040.fsa	2141848	321	1405
B, 188	GM813_A10_69R5_040.fsa	2151086	345	1623
B, 189	GM813_A10_69R5_040.fsa	2162168	88	349
B, 190	GM813_A10_69R5_040.fsa	2172323	409	1782
B, 191	GM813_A10_69R5_040.fsa	2183397	589	2745
B, 192	GM813_A10_69R5_040.fsa	2193544	530	2415
B, 193	GM813_A10_69R5_040.fsa	2205385	756	3426
B, 194	GM813_A10_69R5_040.fsa	2215256	667	3058
B, 195	GM813_A10_69R5_040.fsa	222692	897	4115
B, 196	GM813_A10_69R5_040.fsa	2237686	910	4235
B, 197	GM813_A10_69R5_040.fsa	224576	398	1615
B, 198	GM813_A10_69R5_040.fsa	2255627	2868	14396
B, 199	GM813_A10_69R5_040.fsa	2265493	411	1722
B, 200	GM813_A10_69R5_040.fsa	2276256	136	576
B, 201	GM813_A10_69R5_040.fsa	2287018	617	2880
B, 202	GM813_A10_69R5_040.fsa	229778	1894	9786
B, 203	GM813_A10_69R5_040.fsa	2307644	214	897
B, 204	GM813_A10_69R5_040.fsa	2316611	178	705
B, 205	GM813_A10_69R5_040.fsa	2326475	786	3910
B, 206	GM813_A10_69R5_040.fsa	2336338	3611	19033
B, 207	GM813_A10_69R5_040.fsa	2347994	97	367
B, 208	GM813_A10_69R5_040.fsa	2356064	302	1339
B, 209	GM813_A10_69R5_040.fsa	2366824	361	1754
B, 210	GM813_A10_69R5_040.fsa	2376687	1298	6577
B, 211	GM813_A10_69R5_040.fsa	238655	182	793
B, 212	GM813_A10_69R5_040.fsa	2396413	145	627
B, 213	GM813_A10_69R5_040.fsa	2406518	235	1176
B, 214	GM813_A10_69R5_040.fsa	241768	1255	6872
B, 215	GM813_A10_69R5_040.fsa	2427898	396	2060
B, 216	GM813_A10_69R5_040.fsa	2439958	142	687
B, 217	GM813_A10_69R5_040.fsa	2448296	236	1137
B, 218	GM813_A10_69R5_040.fsa	2460327	302	1552
B, 219	GM813_A10_69R5_040.fsa	2471416	81	364
B, 220	GM813_A10_69R5_040.fsa	2480647	94	414
B, 221	GM813_A10_69R5_040.fsa	2492632	139	590
B, 222	GM813_A10_69R5_040.fsa	2502679	169	764
B, 223	GM813_A10_69R5_040.fsa	251249	112	541
B, 224	GM813_A10_69R5_040.fsa	2522284	866	4786
B, 225	GM813_A10_69R5_040.fsa	2532059	638	3356
B, 226	GM813_A10_69R5_040.fsa	2550673	1839	10256
B, 227	GM813_A10_69R5_040.fsa	256128	660	3446
B, 228	GM813_A10_69R5_040.fsa	2570104	81	258
B, 229	GM813_A10_69R5_040.fsa	2580674	2004	10966
B, 230	GM813_A10_69R5_040.fsa	2590345	757	3953
B, 231	GM813_A10_69R5_040.fsa	2601792	45	174
B, 232	GM813_A10_69R5_040.fsa	2611647	121	574
B, 233	GM813_A10_69R5_040.fsa	2623296	200	1097
B, 234	GM813_A10_69R5_040.fsa	2633154	934	5606
B, 235	GM813_A10_69R5_040.fsa	2642116	876	5262
B, 236	GM813_A10_69R5_040.fsa	2653768	41	177
B, 237	GM813_A10_69R5_040.fsa	2664526	208	864
B, 238	GM813_A10_69R5_040.fsa	2675284	430	2065
B, 239	GM813_A10_69R5_040.fsa	2684251	137	569
B, 240	GM813_A10_69R5_040.fsa	2692321	139	560
B, 241	GM813_A10_69R5_040.fsa	2702186	363	1745
B, 242	GM813_A10_69R5_040.fsa	2712949	259	1125
B, 243	GM813_A10_69R5_040.fsa	2722817	1219	6636
B, 244	GM813_A10_69R5_040.fsa	2733582	356	1663
B, 245	GM813_A10_69R5_040.fsa	2745247	553	2922
B, 246	GM813_A10_69R5_040.fsa	2756015	900	4913
B, 247	GM813_A10_69R5_040.fsa	2766785	455	2291
B, 248	GM813_A10_69R5_040.fsa	2775761	334	1797
B, 249	GM813_A10_69R5_040.fsa	278384	762	4135
B, 250	GM813_A10_69R5_040.fsa	2794613	378	1816
B, 251	GM813_A10_69R5_040.fsa	2803557	137	548
B, 252	GM813_A10_69R5_040.fsa	2815112	896	5486
B, 253	GM813_A10_69R5_040.fsa	2822219	136	763
B, 254	GM813_A10_69R5_040.fsa	283.11	261	1446
B, 255	GM813_A10_69R5_040.fsa	2846189	209	1109
B, 256	GM813_A10_69R5_040.fsa	2858607	535	3079
B, 257	GM813_A10_69R5_040.fsa	2871018	432	2486
B, 258	GM813_A10_69R5_040.fsa	2882535	56	170
B, 259	GM813_A10_69R5_040.fsa	2892276	431	2380
B, 260	GM813_A10_69R5_040.fsa	2902896	1709	10116
B, 261	GM813_A10_69R5_040.fsa	2914396	54	209
B, 262	GM813_A10_69R5_040.fsa	2924122	1348	8047
B, 263	GM813_A10_69R5_040.fsa	2934726	143	560
B, 264	GM813_A10_69R5_040.fsa	2946208	1282	7438
B, 265	GM813_A10_69R5_040.fsa	2955919	275	1364
B, 266	GM813_A10_69R5_040.fsa	2964742	79	352
B, 267	GM813_A10_69R5_040.fsa	2977089	28	72
B, 268	GM813_A10_69R5_040.fsa	2986785	591	3037
B, 269	GM813_A10_69R5_040.fsa	2996477	80	271
B, 270	GM813_A10_69R5_040.fsa	3005205	477	2355
B, 271	GM813_A10_69R5_040.fsa	3014763	1680	9648
B, 272	GM813_A10_69R5_040.fsa	3023469	157	590
B, 273	GM813_A10_69R5_040.fsa	3032192	439	2098
B, 274	GM813_A10_69R5_040.fsa	3040057	302	1316
B, 275	GM813_A10_69R5_040.fsa	3049689	18	62
B, 276	GM813_A10_69R5_040.fsa	3061098	96	470
B, 277	GM813_A10_69R5_040.fsa	3071655	87	428
B, 278	GM813_A10_69R5_040.fsa	3082238	165	960
B, 279	GM813_A10_69R5_040.fsa	3091075	577	3726
B, 280	GM813_A10_69R5_040.fsa	3101704	659	4127
B, 281	GM813_A10_69R5_040.fsa	3114136	44	153
B, 282	GM813_A10_69R5_040.fsa	3123038	1161	7159
B, 283	GM813_A10_69R5_040.fsa	3133743	1223	7736
B, 284	GM813_A10_69R5_040.fsa	3142762	23	52
B, 285	GM813_A10_69R5_040.fsa	3151975	504	2795
B, 286	GM813_A10_69R5_040.fsa	3163039	122	518
B, 287	GM813_A10_69R5_040.fsa	3174114	71	335
B, 288	GM813_A10_69R5_040.fsa	3185201	854	5525
B, 289	GM813_A10_69R5_040.fsa	3197224	85	444
B, 290	GM813_A10_69R5_040.fsa	3207205	91	506
B, 291	GM813_A10_69R5_040.fsa	3218898	765	5071
B, 292	GM813_A10_69R5_040.fsa	3228777	193	1131
B, 293	GM813_A10_69R5_040.fsa	3240435	123	620
B, 294	GM813_A10_69R5_040.fsa	325118	2009	13966
B, 295	GM813_A10_69R5_040.fsa	3260122	469	3024
B, 296	GM813_A10_69R5_040.fsa	3271731	82	345
B, 297	GM813_A10_69R5_040.fsa	328243	1589	10600
B, 298	GM813_A10_69R5_040.fsa	3292225	306	1766
B, 299	GM813_A10_69R5_040.fsa	3302895	271	1480
B, 300	GM813_A10_69R5_040.fsa	3312662	476	3149
B, 301	GM813_A10_69R5_040.fsa	3321531	487	3089
B, 302	GM813_A10_69R5_040.fsa	3333044	141	743
B, 303	GM813_A10_69R5_040.fsa	3341004	323	1947
B, 304	GM813_A10_69R5_040.fsa	3351604	213	1137
B, 305	GM813_A10_69R5_040.fsa	336219	279	1530
B, 306	GM813_A10_69R5_040.fsa	3373641	618	4086
B, 307	GM813_A10_69R5_040.fsa	3381558	169	963
B, 308	GM813_A10_69R5_040.fsa	339298	272	1495
B, 309	GM813_A10_69R5_040.fsa	3402679	570	3613
B, 310	GM813_A10_69R5_040.fsa	3413393	134	630
B, 311	GM813_A10_69R5_040.fsa	342.5	466	2740
B, 312	GM813_A10_69R5_040.fsa	3434822	94	433
B, 313	GM813_A10_69R5_040.fsa	3444643	74	299
B, 314	GM813_A10_69R5_040.fsa	3455357	134	576
B, 315	GM813_A10_69R5_040.fsa	3465179	237	1200
B, 316	GM813_A10_69R5_040.fsa	347.5	182	876
B, 317	GM813_A10_69R5_040.fsa	3486607	679	4690
B, 318	GM813_A10_69R5_040.fsa	3495536	359	2514
B, 319	GM813_A10_69R5_040.fsa	3503571	433	2791
B, 320	GM813_A10_69R5_040.fsa	3515179	19	96
B, 321	GM813_A10_69R5_040.fsa	3524107	24	75
B, 322	GM813_A10_69R5_040.fsa	3535714	460	3011
B, 323	GM813_A10_69R5_040.fsa	3546429	170	1063
B, 324	GM813_A10_69R5_040.fsa	3558036	240	1949
B, 325	GM813_A10_69R5_040.fsa	356875	187	1211
B, 326	GM813_A10_69R5_040.fsa	3578571	28	92
B, 327	GM813_A10_69R5_040.fsa	3590179	143	871
B, 328	GM813_A10_69R5_040.fsa	3602664	234	1260
B, 329	GM813_A10_69R5_040.fsa	3614208	403	2573
B, 330	GM813_A10_69R5_040.fsa	3623976	279	1737
B, 331	GM813_A10_69R5_040.fsa	3635523	234	1726
B, 332	GM813_A10_69R5_040.fsa	365329	973	6779
B, 333	GM813_A10_69R5_040.fsa	3663951	313	1997
B, 334	GM813_A10_69R5_040.fsa	3675503	122	647
B, 335	GM813_A10_69R5_040.fsa	3688834	1200	9177
B, 336	GM813_A10_69R5_040.fsa	3712834	1011	6815
B, 337	GM813_A10_69R5_040.fsa	3725281	397	2417
B, 338	GM813_A10_69R5_040.fsa	373684	323	1939
B, 339	GM813_A10_69R5_040.fsa	3748401	727	5334
B, 340	GM813_A10_69R5_040.fsa	3758185	743	5256
B, 341	GM813_A10_69R5_040.fsa	3769749	11	16
B, 342	GM813_A10_69R5_040.fsa	3780425	464	3290
B, 343	GM813_A10_69R5_040.fsa	3790212	130	792
B, 344	GM813_A10_69R5_040.fsa	3801793	127	947
B, 345	GM813_A10_69R5_040.fsa	3810757	260	1834
B, 346	GM813_A10_69R5_040.fsa	3821514	24	76
B, 347	GM813_A10_69R5_040.fsa	383048	145	865
B, 348	GM813_A10_69R5_040.fsa	3841238	1617	12255
B, 349	GM813_A10_69R5_040.fsa	3851101	5	8
B, 350	GM813_A10_69R5_040.fsa	3860067	340	2182
B, 351	GM813_A10_69R5_040.fsa	3878898	1653	13138
B, 352	GM813_A10_69R5_040.fsa	388966	53	207
B, 353	GM813_A10_69R5_040.fsa	3899525	223	1282
B, 354	GM813_A10_69R5_040.fsa	3920154	954	7606
B, 355	GM813_A10_69R5_040.fsa	393002	110	708
B, 356	GM813_A10_69R5_040.fsa	3940785	87	438
B, 357	GM813_A10_69R5_040.fsa	3952447	181	1104
B, 358	GM813_A10_69R5_040.fsa	3963212	192	1196
B, 359	GM813_A10_69R5_040.fsa	397039	24	97
B, 360	GM813_A10_69R5_040.fsa	3982951	403	2814
B, 361	GM813_A10_69R5_040.fsa	3992821	107	692
B, 362	GM813_A10_69R5_040.fsa	4010593	882	8099
B, 363	GM813_A10_69R5_040.fsa	4021204	1290	10499
B, 364	GM813_A10_69R5_040.fsa	4039815	92	489
B, 365	GM813_A10_69R5_040.fsa	4048696	41	130
B, 366	GM813_A10_69R5_040.fsa	4060261	95	629
B, 367	GM813_A10_69R5_040.fsa	4070954	464	3758
B, 368	GM813_A10_69R5_040.fsa	4078985	165	1150
B, 369	GM813_A10_69R5_040.fsa	408971	16	42
B, 370	GM813_A10_69R5_040.fsa	4100453	352	2560
B, 371	GM813_A10_69R5_040.fsa	4111214	101	581
B, 372	GM813_A10_69R5_040.fsa	4120195	51	229
B, 373	GM813_A10_69R5_040.fsa	412919	612	4920
B, 374	GM813_A10_69R5_040.fsa	414.0	415	3240
B, 375	GM813_A10_69R5_040.fsa	4151973	156	941
B, 376	GM813_A10_69R5_040.fsa	4162114	83	386
B, 377	GM813_A10_69R5_040.fsa	4172265	311	2363
B, 378	GM813_A10_69R5_040.fsa	4182426	379	2645
B, 379	GM813_A10_69R5_040.fsa	4194447	1	1
B, 380	GM813_A10_69R5_040.fsa	4204549	663	5097
B, 381	GM813_A10_69R5_040.fsa	4214552	7	7
B, 382	GM813_A10_69R5_040.fsa	4225459	44	212
B, 383	GM813_A10_69R5_040.fsa	4233635	221	1247
B, 384	GM813_A10_69R5_040.fsa	4245438	81	331
B, 385	GM813_A10_69R5_040.fsa	4262675	304	1465
B, 386	GM813_A10_69R5_040.fsa	4284425	904	10153
B, 387	GM813_A10_69R5_040.fsa	4292574	1266	13596
B, 388	GM813_A10_69R5_040.fsa	4299815	802	8554
B, 389	GM813_A10_69R5_040.fsa	4320618	14	26
B, 390	GM813_A10_69R5_040.fsa	4331463	10	28
B, 391	GM813_A10_69R5_040.fsa	4341398	12	42
B, 392	GM813_A10_69R5_040.fsa	4349523	28	111
B, 393	GM813_A10_69R5_040.fsa	4371172	333	2033
B, 394	GM813_A10_69R5_040.fsa	4386492	32245	190527
G, 1	GM813_A10_69R5_040.fsa	4390095	7771	45971
G, 2	GM813_A10_69R5_040.fsa	440.0	6008	28437
Y, 1	GM813_A10_69R5_040.fsa	4387393	11849	71471
Y, 2	GM813_A10_69R5_040.fsa	439.82	11872	114820
R, 1	GM813_A10_69R5_040.fsa	4390095	6017	22511
O, 1	GM813_A10_69R5_040.fsa	20.0	3877	38485
O, 2	GM813_A10_69R5_040.fsa	40.0	3542	24535
O, 3	GM813_A10_69R5_040.fsa	60.0	6573	35618
O, 4	GM813_A10_69R5_040.fsa	80.0	4377	23724
O, 5	GM813_A10_69R5_040.fsa	100.0	6815	34997
O, 6	GM813_A10_69R5_040.fsa	114.0	7942	39407
O, 7	GM813_A10_69R5_040.fsa	120.0	6194	31589
O, 8	GM813_A10_69R5_040.fsa	140.0	5162	25076
O, 9	GM813_A10_69R5_040.fsa	160.0	5524	27406
O, 10	GM813_A10_69R5_040.fsa	180.0	6761	32780
O, 11	GM813_A10_69R5_040.fsa	200.0	5070	26228
O, 12	GM813_A10_69R5_040.fsa	214.0	5223	26555
O, 13	GM813_A10_69R5_040.fsa	220.0	4080	22175
O, 14	GM813_A10_69R5_040.fsa	240.0	5994	32939
O, 15	GM813_A10_69R5_040.fsa	250.0	2782	15830
O, 16	GM813_A10_69R5_040.fsa	260.0	4309	25364
O, 17	GM813_A10_69R5_040.fsa	280.0	4646	28869
O, 18	GM813_A10_69R5_040.fsa	300.0	4664	29751
O, 19	GM813_A10_69R5_040.fsa	314.0	3027	19859
O, 20	GM813_A10_69R5_040.fsa	320.0	3296	22318
O, 21	GM813_A10_69R5_040.fsa	340.0	4248	29702
O, 22	GM813_A10_69R5_040.fsa	360.0	3440	25410
O, 23	GM813_A10_69R5_040.fsa	380.0	2562	19263
O, 24	GM813_A10_69R5_040.fsa	400.0	3496	27816
O, 25	GM813_A10_69R5_040.fsa	414.0	3313	26740
O, 26	GM813_A10_69R5_040.fsa	420.0	3095	25336
O, 27	GM813_A10_69R5_040.fsa	4390095	1122	5767
O, 28	GM813_A10_69R5_040.fsa	440.0	3880	33887
O, 29	GM813_A10_69R5_040.fsa	460.0	3962	35653
O, 30	GM813_A10_69R5_040.fsa	480.0	3859	34819
O, 31	GM813_A10_69R5_040.fsa	500.0	1734	16063
O, 32	GM813_A10_69R5_040.fsa	514.0	1868	17444
O, 33	GM813_A10_69R5_040.fsa	520.0	4213	39882
O, 34	GM813_A10_69R5_040.fsa	540.0	3323	32741
O, 35	GM813_A10_69R5_040.fsa	560.0	2171	21460
O, 36	GM813_A10_69R5_040.fsa	580.0	3319	33303
O, 37	GM813_A10_69R5_040.fsa	600.0	2133	21658

## Sheet: 70R1
Dye/Sample Peak	Sample File Name	Size	Height	Area in Point
B, 1	GM813_A11_70R1_048.fsa	30986	86	498
B, 2	GM813_A11_70R1_048.fsa	47887	27	106
B, 3	GM813_A11_70R1_048.fsa	59155	32	172
B, 4	GM813_A11_70R1_048.fsa	71831	16	31
B, 5	GM813_A11_70R1_048.fsa	78873	6	15
B, 6	GM813_A11_70R1_048.fsa	10.0	12	39
B, 7	GM813_A11_70R1_048.fsa	111268	15	21
B, 8	GM813_A11_70R1_048.fsa	125352	35	179
B, 9	GM813_A11_70R1_048.fsa	135211	96	499
B, 10	GM813_A11_70R1_048.fsa	147887	50	331
B, 11	GM813_A11_70R1_048.fsa	173239	27	116
B, 12	GM813_A11_70R1_048.fsa	187324	67	315
B, 13	GM813_A11_70R1_048.fsa	204735	659	3726
B, 14	GM813_A11_70R1_048.fsa	221886	443	2963
B, 15	GM813_A11_70R1_048.fsa	234158	333	2248
B, 16	GM813_A11_70R1_048.fsa	247765	65	503
B, 17	GM813_A11_70R1_048.fsa	272909	210	1003
B, 18	GM813_A11_70R1_048.fsa	288803	222	996
B, 19	GM813_A11_70R1_048.fsa	304409	122	566
B, 20	GM813_A11_70R1_048.fsa	31697	371	2025
B, 21	GM813_A11_70R1_048.fsa	329349	303	1514
B, 22	GM813_A11_70R1_048.fsa	349585	93	547
B, 23	GM813_A11_70R1_048.fsa	360181	258	1373
B, 24	GM813_A11_70R1_048.fsa	369342	221	1176
B, 25	GM813_A11_70R1_048.fsa	387366	364	1826
B, 26	GM813_A11_70R1_048.fsa	404772	271	1658
B, 27	GM813_A11_70R1_048.fsa	414258	73	296
B, 28	GM813_A11_70R1_048.fsa	424842	29	96
B, 29	GM813_A11_70R1_048.fsa	437653	190	969
B, 30	GM813_A11_70R1_048.fsa	448035	667	4193
B, 31	GM813_A11_70R1_048.fsa	467404	418	2882
B, 32	GM813_A11_70R1_048.fsa	492016	17	87
B, 33	GM813_A11_70R1_048.fsa	506328	281	1035
B, 34	GM813_A11_70R1_048.fsa	513964	554	2467
B, 35	GM813_A11_70R1_048.fsa	532311	1736	11340
B, 36	GM813_A11_70R1_048.fsa	544036	165	712
B, 37	GM813_A11_70R1_048.fsa	556698	494	2164
B, 38	GM813_A11_70R1_048.fsa	569229	750	3614
B, 39	GM813_A11_70R1_048.fsa	577512	346	1696
B, 40	GM813_A11_70R1_048.fsa	588808	1491	7380
B, 41	GM813_A11_70R1_048.fsa	605274	534	2405
B, 42	GM813_A11_70R1_048.fsa	618948	491	2309
B, 43	GM813_A11_70R1_048.fsa	634661	101	535
B, 44	GM813_A11_70R1_048.fsa	649263	117	497
B, 45	GM813_A11_70R1_048.fsa	661731	168	706
B, 46	GM813_A11_70R1_048.fsa	671053	38	113
B, 47	GM813_A11_70R1_048.fsa	681382	132	610
B, 48	GM813_A11_70R1_048.fsa	687564	491	2280
B, 49	GM813_A11_70R1_048.fsa	699896	984	4505
B, 50	GM813_A11_70R1_048.fsa	71014	46	128
B, 51	GM813_A11_70R1_048.fsa	718313	217	921
B, 52	GM813_A11_70R1_048.fsa	731554	3125	15364
B, 53	GM813_A11_70R1_048.fsa	744744	235	959
B, 54	GM813_A11_70R1_048.fsa	758893	805	3833
B, 55	GM813_A11_70R1_048.fsa	767959	185	876
B, 56	GM813_A11_70R1_048.fsa	778004	201	884
B, 57	GM813_A11_70R1_048.fsa	785018	326	1727
B, 58	GM813_A11_70R1_048.fsa	797009	809	3865
B, 59	GM813_A11_70R1_048.fsa	809934	79	321
B, 60	GM813_A11_70R1_048.fsa	821838	181	790
B, 61	GM813_A11_70R1_048.fsa	833721	471	2258
B, 62	GM813_A11_70R1_048.fsa	844597	534	2597
B, 63	GM813_A11_70R1_048.fsa	857429	411	1918
B, 64	GM813_A11_70R1_048.fsa	870239	224	1018
B, 65	GM813_A11_70R1_048.fsa	883026	227	1095
B, 66	GM813_A11_70R1_048.fsa	890883	154	803
B, 67	GM813_A11_70R1_048.fsa	899713	999	4728
B, 68	GM813_A11_70R1_048.fsa	91049	76	304
B, 69	GM813_A11_70R1_048.fsa	918318	1238	5973
B, 70	GM813_A11_70R1_048.fsa	929067	441	1992
B, 71	GM813_A11_70R1_048.fsa	93785	47	177
B, 72	GM813_A11_70R1_048.fsa	950517	146	629
B, 73	GM813_A11_70R1_048.fsa	961219	1054	4943
B, 74	GM813_A11_70R1_048.fsa	971904	294	1567
B, 75	GM813_A11_70R1_048.fsa	979666	249	1164
B, 76	GM813_A11_70R1_048.fsa	993228	161	697
B, 77	GM813_A11_70R1_048.fsa	1002958	111	442
B, 78	GM813_A11_70R1_048.fsa	1012806	75	311
B, 79	GM813_A11_70R1_048.fsa	1022634	317	1455
B, 80	GM813_A11_70R1_048.fsa	1030481	129	655
B, 81	GM813_A11_70R1_048.fsa	1038317	698	3341
B, 82	GM813_A11_70R1_048.fsa	1051998	149	576
B, 83	GM813_A11_70R1_048.fsa	1060772	381	1648
B, 84	GM813_A11_70R1_048.fsa	1072447	684	3111
B, 85	GM813_A11_70R1_048.fsa	1081185	565	2578
B, 86	GM813_A11_70R1_048.fsa	1092812	1429	6612
B, 87	GM813_A11_70R1_048.fsa	1101513	146	628
B, 88	GM813_A11_70R1_048.fsa	1115018	188	783
B, 89	GM813_A11_70R1_048.fsa	1125603	84	258
B, 90	GM813_A11_70R1_048.fsa	1138083	734	3255
B, 91	GM813_A11_70R1_048.fsa	1148492	1261	5986
B, 92	GM813_A11_70R1_048.fsa	1155084	244	1478
B, 93	GM813_A11_70R1_048.fsa	1165422	493	2297
B, 94	GM813_A11_70R1_048.fsa	1176669	610	3024
B, 95	GM813_A11_70R1_048.fsa	1186952	592	3174
B, 96	GM813_A11_70R1_048.fsa	1196276	110	955
B, 97	GM813_A11_70R1_048.fsa	1200922	94	394
B, 98	GM813_A11_70R1_048.fsa	1211068	612	4359
B, 99	GM813_A11_70R1_048.fsa	1224901	184	864
B, 100	GM813_A11_70R1_048.fsa	1231357	16	46
B, 101	GM813_A11_70R1_048.fsa	1242421	147	574
B, 102	GM813_A11_70R1_048.fsa	1252563	433	1917
B, 103	GM813_A11_70R1_048.fsa	1262704	461	2072
B, 104	GM813_A11_70R1_048.fsa	1273767	683	3061
B, 105	GM813_A11_70R1_048.fsa	1283906	107	423
B, 106	GM813_A11_70R1_048.fsa	1292201	76	287
B, 107	GM813_A11_70R1_048.fsa	1302339	271	1171
B, 108	GM813_A11_70R1_048.fsa	1312477	210	875
B, 109	GM813_A11_70R1_048.fsa	1321692	57	201
B, 110	GM813_A11_70R1_048.fsa	1330906	218	940
B, 111	GM813_A11_70R1_048.fsa	1341963	247	1023
B, 112	GM813_A11_70R1_048.fsa	1350255	81	307
B, 113	GM813_A11_70R1_048.fsa	1361311	591	2603
B, 114	GM813_A11_70R1_048.fsa	1371445	1385	6422
B, 115	GM813_A11_70R1_048.fsa	1379735	127	505
B, 116	GM813_A11_70R1_048.fsa	1388026	105	377
B, 117	GM813_A11_70R1_048.fsa	1399079	2022	9535
B, 118	GM813_A11_70R1_048.fsa	1407548	125	506
B, 119	GM813_A11_70R1_048.fsa	1420756	161	736
B, 120	GM813_A11_70R1_048.fsa	1432077	63	244
B, 121	GM813_A11_70R1_048.fsa	1442454	187	724
B, 122	GM813_A11_70R1_048.fsa	1453775	1038	4873
B, 123	GM813_A11_70R1_048.fsa	1464152	693	3204
B, 124	GM813_A11_70R1_048.fsa	1476416	119	581
B, 125	GM813_A11_70R1_048.fsa	1484906	2304	10980
B, 126	GM813_A11_70R1_048.fsa	1495283	638	3053
B, 127	GM813_A11_70R1_048.fsa	1507547	52	206
B, 128	GM813_A11_70R1_048.fsa	1518867	1273	5835
B, 129	GM813_A11_70R1_048.fsa	1529244	248	1431
B, 130	GM813_A11_70R1_048.fsa	1540565	56	172
B, 131	GM813_A11_70R1_048.fsa	1550942	1325	6306
B, 132	GM813_A11_70R1_048.fsa	156132	137	461
B, 133	GM813_A11_70R1_048.fsa	156981	104	337
B, 134	GM813_A11_70R1_048.fsa	1581131	33	141
B, 135	GM813_A11_70R1_048.fsa	1591509	334	1320
B, 136	GM813_A11_70R1_048.fsa	1601854	264	1097
B, 137	GM813_A11_70R1_048.fsa	1613901	196	1306
B, 138	GM813_A11_70R1_048.fsa	1625013	376	2752
B, 139	GM813_A11_70R1_048.fsa	1633343	371	1905
B, 140	GM813_A11_70R1_048.fsa	1643518	356	1513
B, 141	GM813_A11_70R1_048.fsa	1654611	167	685
B, 142	GM813_A11_70R1_048.fsa	1663849	521	2400
B, 143	GM813_A11_70R1_048.fsa	167216	356	1643
B, 144	GM813_A11_70R1_048.fsa	1684157	347	1702
B, 145	GM813_A11_70R1_048.fsa	1689691	663	3322
B, 146	GM813_A11_70R1_048.fsa	1698911	1182	5399
B, 147	GM813_A11_70R1_048.fsa	1710889	141	531
B, 148	GM813_A11_70R1_048.fsa	1723779	591	2799
B, 149	GM813_A11_70R1_048.fsa	173482	248	1015
B, 150	GM813_A11_70R1_048.fsa	1744015	88	284
B, 151	GM813_A11_70R1_048.fsa	1753206	397	1712
B, 152	GM813_A11_70R1_048.fsa	1764228	325	1385
B, 153	GM813_A11_70R1_048.fsa	1773407	1028	4664
B, 154	GM813_A11_70R1_048.fsa	1782582	126	471
B, 155	GM813_A11_70R1_048.fsa	1791751	479	2097
B, 156	GM813_A11_70R1_048.fsa	1803708	146	602
B, 157	GM813_A11_70R1_048.fsa	1815754	552	2519
B, 158	GM813_A11_70R1_048.fsa	1825014	327	1572
B, 159	GM813_A11_70R1_048.fsa	183612	104	549
B, 160	GM813_A11_70R1_048.fsa	1845369	3139	14731
B, 161	GM813_A11_70R1_048.fsa	1856461	144	536
B, 162	GM813_A11_70R1_048.fsa	1867546	822	3989
B, 163	GM813_A11_70R1_048.fsa	1876778	652	3013
B, 164	GM813_A11_70R1_048.fsa	1887849	80	370
B, 165	GM813_A11_70R1_048.fsa	189707	1208	5798
B, 166	GM813_A11_70R1_048.fsa	1906286	353	1721
B, 167	GM813_A11_70R1_048.fsa	1917338	117	551
B, 168	GM813_A11_70R1_048.fsa	1926542	944	4576
B, 169	GM813_A11_70R1_048.fsa	1934822	106	412
B, 170	GM813_A11_70R1_048.fsa	1946775	248	1049
B, 171	GM813_A11_70R1_048.fsa	1956882	1545	7329
B, 172	GM813_A11_70R1_048.fsa	1966983	283	1272
B, 173	GM813_A11_70R1_048.fsa	1978914	915	4282
B, 174	GM813_A11_70R1_048.fsa	1987168	309	1340
B, 175	GM813_A11_70R1_048.fsa	1996335	715	3264
B, 176	GM813_A11_70R1_048.fsa	2007203	100	373
B, 177	GM813_A11_70R1_048.fsa	2016209	390	1812
B, 178	GM813_A11_70R1_048.fsa	2026121	233	1068
B, 179	GM813_A11_70R1_048.fsa	2036939	108	512
B, 180	GM813_A11_70R1_048.fsa	2045959	296	1410
B, 181	GM813_A11_70R1_048.fsa	2054982	173	797
B, 182	GM813_A11_70R1_048.fsa	2066718	164	710
B, 183	GM813_A11_70R1_048.fsa	2077558	248	1020
B, 184	GM813_A11_70R1_048.fsa	2085691	88	341
B, 185	GM813_A11_70R1_048.fsa	2094732	176	717
B, 186	GM813_A11_70R1_048.fsa	2104682	199	841
B, 187	GM813_A11_70R1_048.fsa	2113732	151	629
B, 188	GM813_A11_70R1_048.fsa	2122786	266	1115
B, 189	GM813_A11_70R1_048.fsa	2130938	69	238
B, 190	GM813_A11_70R1_048.fsa	2140924	156	606
B, 191	GM813_A11_70R1_048.fsa	2150159	171	750
B, 192	GM813_A11_70R1_048.fsa	2161239	144	649
B, 193	GM813_A11_70R1_048.fsa	2172316	180	779
B, 194	GM813_A11_70R1_048.fsa	2182468	310	1392
B, 195	GM813_A11_70R1_048.fsa	2193542	274	1157
B, 196	GM813_A11_70R1_048.fsa	2204482	487	2186
B, 197	GM813_A11_70R1_048.fsa	2215234	798	3591
B, 198	GM813_A11_70R1_048.fsa	2226877	702	3222
B, 199	GM813_A11_70R1_048.fsa	2236724	389	1695
B, 200	GM813_A11_70R1_048.fsa	2245673	184	733
B, 201	GM813_A11_70R1_048.fsa	2255512	1063	5082
B, 202	GM813_A11_70R1_048.fsa	2265348	183	723
B, 203	GM813_A11_70R1_048.fsa	2276073	115	529
B, 204	GM813_A11_70R1_048.fsa	2286793	220	1006
B, 205	GM813_A11_70R1_048.fsa	229751	645	3242
B, 206	GM813_A11_70R1_048.fsa	2307329	187	882
B, 207	GM813_A11_70R1_048.fsa	2316253	77	310
B, 208	GM813_A11_70R1_048.fsa	2326065	389	1890
B, 209	GM813_A11_70R1_048.fsa	2336766	1408	7114
B, 210	GM813_A11_70R1_048.fsa	2348354	93	386
B, 211	GM813_A11_70R1_048.fsa	2356374	253	1189
B, 212	GM813_A11_70R1_048.fsa	2367063	179	796
B, 213	GM813_A11_70R1_048.fsa	2376859	467	2222
B, 214	GM813_A11_70R1_048.fsa	2386652	153	672
B, 215	GM813_A11_70R1_048.fsa	2395551	94	356
B, 216	GM813_A11_70R1_048.fsa	2406449	164	797
B, 217	GM813_A11_70R1_048.fsa	2417496	1013	5204
B, 218	GM813_A11_70R1_048.fsa	2427613	418	2078
B, 219	GM813_A11_70R1_048.fsa	2438638	125	596
B, 220	GM813_A11_70R1_048.fsa	2447817	256	1226
B, 221	GM813_A11_70R1_048.fsa	2460656	270	1270
B, 222	GM813_A11_70R1_048.fsa	2471649	157	697
B, 223	GM813_A11_70R1_048.fsa	2479887	153	696
B, 224	GM813_A11_70R1_048.fsa	2491776	159	755
B, 225	GM813_A11_70R1_048.fsa	2501785	120	499
B, 226	GM813_A11_70R1_048.fsa	2512481	139	662
B, 227	GM813_A11_70R1_048.fsa	2521379	776	4037
B, 228	GM813_A11_70R1_048.fsa	253204	588	3020
B, 229	GM813_A11_70R1_048.fsa	2549766	1731	9015
B, 230	GM813_A11_70R1_048.fsa	2560377	648	3033
B, 231	GM813_A11_70R1_048.fsa	2569204	141	546
B, 232	GM813_A11_70R1_048.fsa	2579781	1592	8353
B, 233	GM813_A11_70R1_048.fsa	2590338	588	2779
B, 234	GM813_A11_70R1_048.fsa	2601779	74	343
B, 235	GM813_A11_70R1_048.fsa	2611564	112	537
B, 236	GM813_A11_70R1_048.fsa	2622237	192	919
B, 237	GM813_A11_70R1_048.fsa	2632909	874	4936
B, 238	GM813_A11_70R1_048.fsa	2641802	802	4383
B, 239	GM813_A11_70R1_048.fsa	2653362	70	335
B, 240	GM813_A11_70R1_048.fsa	2664921	396	1989
B, 241	GM813_A11_70R1_048.fsa	2674701	398	1928
B, 242	GM813_A11_70R1_048.fsa	268448	142	676
B, 243	GM813_A11_70R1_048.fsa	2692481	166	737
B, 244	GM813_A11_70R1_048.fsa	2702259	317	1475
B, 245	GM813_A11_70R1_048.fsa	2712036	174	783
B, 246	GM813_A11_70R1_048.fsa	2722701	967	5009
B, 247	GM813_A11_70R1_048.fsa	2733366	240	1071
B, 248	GM813_A11_70R1_048.fsa	2744029	538	2701
B, 249	GM813_A11_70R1_048.fsa	2755581	794	4141
B, 250	GM813_A11_70R1_048.fsa	2766243	436	2227
B, 251	GM813_A11_70R1_048.fsa	2775127	415	2188
B, 252	GM813_A11_70R1_048.fsa	2783122	606	3056
B, 253	GM813_A11_70R1_048.fsa	2793782	354	1635
B, 254	GM813_A11_70R1_048.fsa	2801766	128	526
B, 255	GM813_A11_70R1_048.fsa	2814129	842	4749
B, 256	GM813_A11_70R1_048.fsa	2821191	115	562
B, 257	GM813_A11_70R1_048.fsa	2830017	242	1374
B, 258	GM813_A11_70R1_048.fsa	2845018	168	891
B, 259	GM813_A11_70R1_048.fsa	2857367	386	2188
B, 260	GM813_A11_70R1_048.fsa	2869713	323	1714
B, 261	GM813_A11_70R1_048.fsa	2882055	105	444
B, 262	GM813_A11_70R1_048.fsa	2891749	332	1636
B, 263	GM813_A11_70R1_048.fsa	2902323	1204	6657
B, 264	GM813_A11_70R1_048.fsa	2912894	71	285
B, 265	GM813_A11_70R1_048.fsa	2922581	1015	5635
B, 266	GM813_A11_70R1_048.fsa	2934027	117	519
B, 267	GM813_A11_70R1_048.fsa	294459	938	5260
B, 268	GM813_A11_70R1_048.fsa	295515	255	1317
B, 269	GM813_A11_70R1_048.fsa	2964827	88	381
B, 270	GM813_A11_70R1_048.fsa	2975382	75	310
B, 271	GM813_A11_70R1_048.fsa	2985935	465	2143
B, 272	GM813_A11_70R1_048.fsa	2995605	336	1495
B, 273	GM813_A11_70R1_048.fsa	3003484	349	1651
B, 274	GM813_A11_70R1_048.fsa	3013949	1471	7950
B, 275	GM813_A11_70R1_048.fsa	3021808	132	566
B, 276	GM813_A11_70R1_048.fsa	3031428	439	2038
B, 277	GM813_A11_70R1_048.fsa	3040185	311	1306
B, 278	GM813_A11_70R1_048.fsa	3048955	37	102
B, 279	GM813_A11_70R1_048.fsa	3059494	81	373
B, 280	GM813_A11_70R1_048.fsa	3070932	85	418
B, 281	GM813_A11_70R1_048.fsa	3082391	138	774
B, 282	GM813_A11_70R1_048.fsa	3091219	499	3019
B, 283	GM813_A11_70R1_048.fsa	310183	519	3017
B, 284	GM813_A11_70R1_048.fsa	3113345	38	113
B, 285	GM813_A11_70R1_048.fsa	3123105	952	5537
B, 286	GM813_A11_70R1_048.fsa	313377	956	5308
B, 287	GM813_A11_70R1_048.fsa	3142723	44	127
B, 288	GM813_A11_70R1_048.fsa	3151803	441	2381
B, 289	GM813_A11_70R1_048.fsa	3161795	134	589
B, 290	GM813_A11_70R1_048.fsa	3174521	99	589
B, 291	GM813_A11_70R1_048.fsa	3185436	713	4357
B, 292	GM813_A11_70R1_048.fsa	3197268	62	259
B, 293	GM813_A11_70R1_048.fsa	3207144	106	500
B, 294	GM813_A11_70R1_048.fsa	321785	314	1861
B, 295	GM813_A11_70R1_048.fsa	3228546	98	517
B, 296	GM813_A11_70R1_048.fsa	3240121	83	420
B, 297	GM813_A11_70R1_048.fsa	3249905	727	4371
B, 298	GM813_A11_70R1_048.fsa	3259681	169	1025
B, 299	GM813_A11_70R1_048.fsa	3271222	67	330
B, 300	GM813_A11_70R1_048.fsa	3280978	576	3549
B, 301	GM813_A11_70R1_048.fsa	3291611	135	714
B, 302	GM813_A11_70R1_048.fsa	3302233	136	653
B, 303	GM813_A11_70R1_048.fsa	3312845	195	1112
B, 304	GM813_A11_70R1_048.fsa	3320797	188	1000
B, 305	GM813_A11_70R1_048.fsa	3332273	217	1235
B, 306	GM813_A11_70R1_048.fsa	3341093	444	2602
B, 307	GM813_A11_70R1_048.fsa	3351667	179	875
B, 308	GM813_A11_70R1_048.fsa	3362231	359	2033
B, 309	GM813_A11_70R1_048.fsa	3372784	839	5115
B, 310	GM813_A11_70R1_048.fsa	3380692	143	763
B, 311	GM813_A11_70R1_048.fsa	3392106	163	893
B, 312	GM813_A11_70R1_048.fsa	340267	413	2421
B, 313	GM813_A11_70R1_048.fsa	3413347	127	628
B, 314	GM813_A11_70R1_048.fsa	3424023	177	875
B, 315	GM813_A11_70R1_048.fsa	3434698	82	386
B, 316	GM813_A11_70R1_048.fsa	3444483	53	276
B, 317	GM813_A11_70R1_048.fsa	3455155	60	242
B, 318	GM813_A11_70R1_048.fsa	3464937	157	731
B, 319	GM813_A11_70R1_048.fsa	3474718	175	873
B, 320	GM813_A11_70R1_048.fsa	3486276	436	2651
B, 321	GM813_A11_70R1_048.fsa	3495166	253	1395
B, 322	GM813_A11_70R1_048.fsa	3504055	232	1358
B, 323	GM813_A11_70R1_048.fsa	3515609	28	86
B, 324	GM813_A11_70R1_048.fsa	3524496	224	1135
B, 325	GM813_A11_70R1_048.fsa	3535159	342	1905
B, 326	GM813_A11_70R1_048.fsa	3545821	153	754
B, 327	GM813_A11_70R1_048.fsa	355737	408	2911
B, 328	GM813_A11_70R1_048.fsa	356803	121	618
B, 329	GM813_A11_70R1_048.fsa	3577799	76	375
B, 330	GM813_A11_70R1_048.fsa	3590232	172	929
B, 331	GM813_A11_70R1_048.fsa	3602637	237	1272
B, 332	GM813_A11_70R1_048.fsa	3614068	343	2044
B, 333	GM813_A11_70R1_048.fsa	3623742	305	1793
B, 334	GM813_A11_70R1_048.fsa	3635178	167	1057
B, 335	GM813_A11_70R1_048.fsa	3641336	95	551
B, 336	GM813_A11_70R1_048.fsa	3652777	965	6090
B, 337	GM813_A11_70R1_048.fsa	3663339	329	1937
B, 338	GM813_A11_70R1_048.fsa	3675666	181	982
B, 339	GM813_A11_70R1_048.fsa	3688876	730	5450
B, 340	GM813_A11_70R1_048.fsa	3699447	44	211
B, 341	GM813_A11_70R1_048.fsa	3710902	885	5976
B, 342	GM813_A11_70R1_048.fsa	3724123	407	2492
B, 343	GM813_A11_70R1_048.fsa	3735584	130	690
B, 344	GM813_A11_70R1_048.fsa	3747049	676	4455
B, 345	GM813_A11_70R1_048.fsa	3757634	623	4368
B, 346	GM813_A11_70R1_048.fsa	3769104	32	114
B, 347	GM813_A11_70R1_048.fsa	3778812	450	2892
B, 348	GM813_A11_70R1_048.fsa	3789405	102	517
B, 349	GM813_A11_70R1_048.fsa	3800898	180	1151
B, 350	GM813_A11_70R1_048.fsa	3809875	216	1403
B, 351	GM813_A11_70R1_048.fsa	3820646	75	355
B, 352	GM813_A11_70R1_048.fsa	3829622	183	1026
B, 353	GM813_A11_70R1_048.fsa	3840391	1195	8190
B, 354	GM813_A11_70R1_048.fsa	3851159	14	43
B, 355	GM813_A11_70R1_048.fsa	3859234	288	1664
B, 356	GM813_A11_70R1_048.fsa	3878971	1332	9818
B, 357	GM813_A11_70R1_048.fsa	3888837	83	382
B, 358	GM813_A11_70R1_048.fsa	3898703	195	920
B, 359	GM813_A11_70R1_048.fsa	3909465	83	375
B, 360	GM813_A11_70R1_048.fsa	3920225	838	6108
B, 361	GM813_A11_70R1_048.fsa	3929192	131	757
B, 362	GM813_A11_70R1_048.fsa	3940847	108	519
B, 363	GM813_A11_70R1_048.fsa	3952501	190	1100
B, 364	GM813_A11_70R1_048.fsa	3963257	239	1460
B, 365	GM813_A11_70R1_048.fsa	397222	88	499
B, 366	GM813_A11_70R1_048.fsa	398387	297	1838
B, 367	GM813_A11_70R1_048.fsa	3991039	93	554
B, 368	GM813_A11_70R1_048.fsa	401137	827	6823
B, 369	GM813_A11_70R1_048.fsa	4021877	977	7459
B, 370	GM813_A11_70R1_048.fsa	4030641	54	194
B, 371	GM813_A11_70R1_048.fsa	4040291	81	413
B, 372	GM813_A11_70R1_048.fsa	4049951	43	138
B, 373	GM813_A11_70R1_048.fsa	406.05	90	474
B, 374	GM813_A11_70R1_048.fsa	4071061	361	2557
B, 375	GM813_A11_70R1_048.fsa	4078989	129	763
B, 376	GM813_A11_70R1_048.fsa	4090453	156	836
B, 377	GM813_A11_70R1_048.fsa	4100165	176	848
B, 378	GM813_A11_70R1_048.fsa	4109886	91	408
B, 379	GM813_A11_70R1_048.fsa	4120503	107	480
B, 380	GM813_A11_70R1_048.fsa	412936	508	3083
B, 381	GM813_A11_70R1_048.fsa	4139113	327	1821
B, 382	GM813_A11_70R1_048.fsa	4149974	71	231
B, 383	GM813_A11_70R1_048.fsa	4160866	1652	11517
B, 384	GM813_A11_70R1_048.fsa	4170861	1322	9361
B, 385	GM813_A11_70R1_048.fsa	4180868	1137	7552
B, 386	GM813_A11_70R1_048.fsa	4192707	173	629
B, 387	GM813_A11_70R1_048.fsa	420359	1185	9149
B, 388	GM813_A11_70R1_048.fsa	4213462	817	7740
B, 389	GM813_A11_70R1_048.fsa	4222436	978	9138
B, 390	GM813_A11_70R1_048.fsa	4231409	438	2834
B, 391	GM813_A11_70R1_048.fsa	4243073	351	2046
B, 392	GM813_A11_70R1_048.fsa	4251148	377	2408
B, 393	GM813_A11_70R1_048.fsa	4259222	633	3905
B, 394	GM813_A11_70R1_048.fsa	4270883	220	948
B, 395	GM813_A11_70R1_048.fsa	428075	278	1316
B, 396	GM813_A11_70R1_048.fsa	4290617	337	1706
B, 397	GM813_A11_70R1_048.fsa	4300482	358	2161
B, 398	GM813_A11_70R1_048.fsa	4310347	219	1101
B, 399	GM813_A11_70R1_048.fsa	4318418	783	4436
B, 400	GM813_A11_70R1_048.fsa	4330075	906	5185
B, 401	GM813_A11_70R1_048.fsa	4340834	636	3492
B, 402	GM813_A11_70R1_048.fsa	4350697	58	145
B, 403	GM813_A11_70R1_048.fsa	4360559	235	614
B, 404	GM813_A11_70R1_048.fsa	4368627	5303	34462
B, 405	GM813_A11_70R1_048.fsa	4377591	16697	131309
B, 406	GM813_A11_70R1_048.fsa	4386555	29592	175144
B, 407	GM813_A11_70R1_048.fsa	4399104	18706	143336
G, 1	GM813_A11_70R1_048.fsa	4391037	892	3329
Y, 1	GM813_A11_70R1_048.fsa	4388348	9391	40233
Y, 2	GM813_A11_70R1_048.fsa	4399104	630	4772
O, 1	GM813_A11_70R1_048.fsa	20.0	2308	23944
O, 2	GM813_A11_70R1_048.fsa	40.0	2136	15589
O, 3	GM813_A11_70R1_048.fsa	60.0	4012	22395
O, 4	GM813_A11_70R1_048.fsa	80.0	2737	14885
O, 5	GM813_A11_70R1_048.fsa	100.0	4438	22769
O, 6	GM813_A11_70R1_048.fsa	114.0	5024	25040
O, 7	GM813_A11_70R1_048.fsa	120.0	3900	20179
O, 8	GM813_A11_70R1_048.fsa	140.0	3236	15952
O, 9	GM813_A11_70R1_048.fsa	160.0	3584	18136
O, 10	GM813_A11_70R1_048.fsa	180.0	4388	21332
O, 11	GM813_A11_70R1_048.fsa	200.0	3508	17219
O, 12	GM813_A11_70R1_048.fsa	214.0	3522	17876
O, 13	GM813_A11_70R1_048.fsa	220.0	2835	14772
O, 14	GM813_A11_70R1_048.fsa	240.0	4108	21981
O, 15	GM813_A11_70R1_048.fsa	250.0	1955	10421
O, 16	GM813_A11_70R1_048.fsa	260.0	3105	17115
O, 17	GM813_A11_70R1_048.fsa	280.0	3357	19699
O, 18	GM813_A11_70R1_048.fsa	300.0	3403	20600
O, 19	GM813_A11_70R1_048.fsa	314.0	2221	13484
O, 20	GM813_A11_70R1_048.fsa	320.0	2435	15453
O, 21	GM813_A11_70R1_048.fsa	340.0	3064	20146
O, 22	GM813_A11_70R1_048.fsa	360.0	2444	16943
O, 23	GM813_A11_70R1_048.fsa	380.0	1785	12586
O, 24	GM813_A11_70R1_048.fsa	400.0	2499	18037
O, 25	GM813_A11_70R1_048.fsa	414.0	2362	17694
O, 26	GM813_A11_70R1_048.fsa	420.0	2167	17058
O, 27	GM813_A11_70R1_048.fsa	440.0	2294	18804
O, 28	GM813_A11_70R1_048.fsa	460.0	2823	23558
O, 29	GM813_A11_70R1_048.fsa	480.0	2618	22870
O, 30	GM813_A11_70R1_048.fsa	500.0	1223	10679
O, 31	GM813_A11_70R1_048.fsa	514.0	1291	11278
O, 32	GM813_A11_70R1_048.fsa	520.0	2840	25864
O, 33	GM813_A11_70R1_048.fsa	540.0	2347	21466
O, 34	GM813_A11_70R1_048.fsa	560.0	1503	14386
O, 35	GM813_A11_70R1_048.fsa	580.0	2265	21989
O, 36	GM813_A11_70R1_048.fsa	600.0	1426	14286

## Sheet: 70R2
Dye/Sample Peak	Sample File Name	Size	Height	Area in Point
B, 1	GM830_E04_70R2_012.fsa	10606	68	387
B, 2	GM830_E04_70R2_012.fsa	30303	19	67
B, 3	GM830_E04_70R2_012.fsa	43939	15	78
B, 4	GM830_E04_70R2_012.fsa	54546	8	16
B, 5	GM830_E04_70R2_012.fsa	65152	3	7
B, 6	GM830_E04_70R2_012.fsa	72727	7	8
B, 7	GM830_E04_70R2_012.fsa	93939	19	55
B, 8	GM830_E04_70R2_012.fsa	101515	24	119
B, 9	GM830_E04_70R2_012.fsa	118182	69	351
B, 10	GM830_E04_70R2_012.fsa	134849	48	239
B, 11	GM830_E04_70R2_012.fsa	142424	8	15
B, 12	GM830_E04_70R2_012.fsa	154546	17	73
B, 13	GM830_E04_70R2_012.fsa	172727	42	164
B, 14	GM830_E04_70R2_012.fsa	189394	477	2748
B, 15	GM830_E04_70R2_012.fsa	206945	278	1981
B, 16	GM830_E04_70R2_012.fsa	220646	279	1768
B, 17	GM830_E04_70R2_012.fsa	234102	66	407
B, 18	GM830_E04_70R2_012.fsa	258693	151	674
B, 19	GM830_E04_70R2_012.fsa	27464	227	1227
B, 20	GM830_E04_70R2_012.fsa	293325	139	740
B, 21	GM830_E04_70R2_012.fsa	307025	280	1522
B, 22	GM830_E04_70R2_012.fsa	320466	237	1245
B, 23	GM830_E04_70R2_012.fsa	342308	63	370
B, 24	GM830_E04_70R2_012.fsa	35509	166	959
B, 25	GM830_E04_70R2_012.fsa	364869	137	747
B, 26	GM830_E04_70R2_012.fsa	382665	255	1338
B, 27	GM830_E04_70R2_012.fsa	40247	180	1154
B, 28	GM830_E04_70R2_012.fsa	409842	55	279
B, 29	GM830_E04_70R2_012.fsa	419588	27	114
B, 30	GM830_E04_70R2_012.fsa	43403	104	583
B, 31	GM830_E04_70R2_012.fsa	448267	352	2872
B, 32	GM830_E04_70R2_012.fsa	473854	201	1866
B, 33	GM830_E04_70R2_012.fsa	494315	34	87
B, 34	GM830_E04_70R2_012.fsa	504391	171	715
B, 35	GM830_E04_70R2_012.fsa	513264	374	1686
B, 36	GM830_E04_70R2_012.fsa	531865	1257	8461
B, 37	GM830_E04_70R2_012.fsa	555441	331	1466
B, 38	GM830_E04_70R2_012.fsa	568073	536	2600
B, 39	GM830_E04_70R2_012.fsa	576408	234	1254
B, 40	GM830_E04_70R2_012.fsa	587759	1103	5328
B, 41	GM830_E04_70R2_012.fsa	603208	390	1689
B, 42	GM830_E04_70R2_012.fsa	61708	344	1543
B, 43	GM830_E04_70R2_012.fsa	631961	64	288
B, 44	GM830_E04_70R2_012.fsa	646785	77	325
B, 45	GM830_E04_70R2_012.fsa	659444	109	480
B, 46	GM830_E04_70R2_012.fsa	669961	26	91
B, 47	GM830_E04_70R2_012.fsa	679401	98	401
B, 48	GM830_E04_70R2_012.fsa	685681	341	1543
B, 49	GM830_E04_70R2_012.fsa	69821	693	3149
B, 50	GM830_E04_70R2_012.fsa	707579	20	62
B, 51	GM830_E04_70R2_012.fsa	715887	162	658
B, 52	GM830_E04_70R2_012.fsa	728316	2264	10782
B, 53	GM830_E04_70R2_012.fsa	742763	165	661
B, 54	GM830_E04_70R2_012.fsa	757155	565	2674
B, 55	GM830_E04_70R2_012.fsa	766378	141	618
B, 56	GM830_E04_70R2_012.fsa	776599	134	655
B, 57	GM830_E04_70R2_012.fsa	782718	228	1084
B, 58	GM830_E04_70R2_012.fsa	794925	566	2641
B, 59	GM830_E04_70R2_012.fsa	808154	52	197
B, 60	GM830_E04_70R2_012.fsa	81935	107	522
B, 61	GM830_E04_70R2_012.fsa	833573	299	1521
B, 62	GM830_E04_70R2_012.fsa	843715	368	1773
B, 63	GM830_E04_70R2_012.fsa	855865	290	1279
B, 64	GM830_E04_70R2_012.fsa	869003	152	705
B, 65	GM830_E04_70R2_012.fsa	881108	137	591
B, 66	GM830_E04_70R2_012.fsa	889166	85	403
B, 67	GM830_E04_70R2_012.fsa	89822	675	3169
B, 68	GM830_E04_70R2_012.fsa	917295	837	3983
B, 69	GM830_E04_70R2_012.fsa	928314	296	1239
B, 70	GM830_E04_70R2_012.fsa	938315	25	107
B, 71	GM830_E04_70R2_012.fsa	94.93	108	454
B, 72	GM830_E04_70R2_012.fsa	960268	696	3293
B, 73	GM830_E04_70R2_012.fsa	971217	201	1002
B, 74	GM830_E04_70R2_012.fsa	978176	163	800
B, 75	GM830_E04_70R2_012.fsa	992072	114	458
B, 76	GM830_E04_70R2_012.fsa	1002003	77	310
B, 77	GM830_E04_70R2_012.fsa	1012006	63	253
B, 78	GM830_E04_70R2_012.fsa	1021986	218	1029
B, 79	GM830_E04_70R2_012.fsa	1028958	100	539
B, 80	GM830_E04_70R2_012.fsa	1036913	503	2315
B, 81	GM830_E04_70R2_012.fsa	105179	82	350
B, 82	GM830_E04_70R2_012.fsa	1059703	256	1045
B, 83	GM830_E04_70R2_012.fsa	1071547	456	2073
B, 84	GM830_E04_70R2_012.fsa	1079424	377	1698
B, 85	GM830_E04_70R2_012.fsa	1092196	946	4348
B, 86	GM830_E04_70R2_012.fsa	1100036	106	438
B, 87	GM830_E04_70R2_012.fsa	1113724	146	646
B, 88	GM830_E04_70R2_012.fsa	1125422	86	330
B, 89	GM830_E04_70R2_012.fsa	1136117	553	2466
B, 90	GM830_E04_70R2_012.fsa	1147665	840	4105
B, 91	GM830_E04_70R2_012.fsa	1155317	91	380
B, 92	GM830_E04_70R2_012.fsa	1163908	262	1077
B, 93	GM830_E04_70R2_012.fsa	1175338	301	1252
B, 94	GM830_E04_70R2_012.fsa	1185789	197	821
B, 95	GM830_E04_70R2_012.fsa	1198108	48	231
B, 96	GM830_E04_70R2_012.fsa	1209375	491	2247
B, 97	GM830_E04_70R2_012.fsa	1219689	163	788
B, 98	GM830_E04_70R2_012.fsa	1230942	61	232
B, 99	GM830_E04_70R2_012.fsa	1241259	80	328
B, 100	GM830_E04_70R2_012.fsa	1251578	292	1296
B, 101	GM830_E04_70R2_012.fsa	1260961	330	1406
B, 102	GM830_E04_70R2_012.fsa	1272222	452	1935
B, 103	GM830_E04_70R2_012.fsa	1282546	63	226
B, 104	GM830_E04_70R2_012.fsa	1290994	44	186
B, 105	GM830_E04_70R2_012.fsa	1301322	176	803
B, 106	GM830_E04_70R2_012.fsa	1311651	147	613
B, 107	GM830_E04_70R2_012.fsa	1320104	39	126
B, 108	GM830_E04_70R2_012.fsa	1330437	161	703
B, 109	GM830_E04_70R2_012.fsa	1339832	178	706
B, 110	GM830_E04_70R2_012.fsa	1348289	56	178
B, 111	GM830_E04_70R2_012.fsa	1359567	409	1738
B, 112	GM830_E04_70R2_012.fsa	1369907	930	4207
B, 113	GM830_E04_70R2_012.fsa	1378369	107	414
B, 114	GM830_E04_70R2_012.fsa	1386832	75	224
B, 115	GM830_E04_70R2_012.fsa	1398119	1366	6400
B, 116	GM830_E04_70R2_012.fsa	1405798	114	474
B, 117	GM830_E04_70R2_012.fsa	1419325	107	517
B, 118	GM830_E04_70R2_012.fsa	143092	49	192
B, 119	GM830_E04_70R2_012.fsa	1440582	134	589
B, 120	GM830_E04_70R2_012.fsa	1452176	716	3366
B, 121	GM830_E04_70R2_012.fsa	1462804	475	2205
B, 122	GM830_E04_70R2_012.fsa	1483093	1508	7354
B, 123	GM830_E04_70R2_012.fsa	1494686	403	1952
B, 124	GM830_E04_70R2_012.fsa	150628	44	128
B, 125	GM830_E04_70R2_012.fsa	1517874	862	3976
B, 126	GM830_E04_70R2_012.fsa	1528501	185	857
B, 127	GM830_E04_70R2_012.fsa	1540095	67	337
B, 128	GM830_E04_70R2_012.fsa	1550723	882	4291
B, 129	GM830_E04_70R2_012.fsa	1561351	124	601
B, 130	GM830_E04_70R2_012.fsa	156908	81	334
B, 131	GM830_E04_70R2_012.fsa	1579709	35	135
B, 132	GM830_E04_70R2_012.fsa	1590337	238	1146
B, 133	GM830_E04_70R2_012.fsa	1600946	195	948
B, 134	GM830_E04_70R2_012.fsa	161229	91	459
B, 135	GM830_E04_70R2_012.fsa	1624568	159	705
B, 136	GM830_E04_70R2_012.fsa	1634006	216	1008
B, 137	GM830_E04_70R2_012.fsa	1642494	245	1092
B, 138	GM830_E04_70R2_012.fsa	1653804	106	417
B, 139	GM830_E04_70R2_012.fsa	1663222	365	1579
B, 140	GM830_E04_70R2_012.fsa	1671692	246	1103
B, 141	GM830_E04_70R2_012.fsa	1689558	441	2435
B, 142	GM830_E04_70R2_012.fsa	1698012	738	3595
B, 143	GM830_E04_70R2_012.fsa	1711153	73	292
B, 144	GM830_E04_70R2_012.fsa	1722407	368	1716
B, 145	GM830_E04_70R2_012.fsa	1734589	146	636
B, 146	GM830_E04_70R2_012.fsa	1743952	48	175
B, 147	GM830_E04_70R2_012.fsa	1753309	258	1134
B, 148	GM830_E04_70R2_012.fsa	1763595	201	876
B, 149	GM830_E04_70R2_012.fsa	1772938	661	2997
B, 150	GM830_E04_70R2_012.fsa	1781342	75	326
B, 151	GM830_E04_70R2_012.fsa	1791607	295	1330
B, 152	GM830_E04_70R2_012.fsa	1802827	99	442
B, 153	GM830_E04_70R2_012.fsa	1815075	348	1590
B, 154	GM830_E04_70R2_012.fsa	1823551	210	1013
B, 155	GM830_E04_70R2_012.fsa	183579	56	275
B, 156	GM830_E04_70R2_012.fsa	184426	1950	9653
B, 157	GM830_E04_70R2_012.fsa	1855548	106	404
B, 158	GM830_E04_70R2_012.fsa	1866832	511	2588
B, 159	GM830_E04_70R2_012.fsa	1876232	420	1939
B, 160	GM830_E04_70R2_012.fsa	1886567	44	163
B, 161	GM830_E04_70R2_012.fsa	189596	770	3794
B, 162	GM830_E04_70R2_012.fsa	1904411	223	1126
B, 163	GM830_E04_70R2_012.fsa	1916613	72	329
B, 164	GM830_E04_70R2_012.fsa	1925057	594	2884
B, 165	GM830_E04_70R2_012.fsa	1933498	70	311
B, 166	GM830_E04_70R2_012.fsa	1945687	157	665
B, 167	GM830_E04_70R2_012.fsa	1955059	963	4526
B, 168	GM830_E04_70R2_012.fsa	1966301	173	715
B, 169	GM830_E04_70R2_012.fsa	1977539	590	2670
B, 170	GM830_E04_70R2_012.fsa	1985964	186	788
B, 171	GM830_E04_70R2_012.fsa	1995322	437	1931
B, 172	GM830_E04_70R2_012.fsa	2006482	72	254
B, 173	GM830_E04_70R2_012.fsa	2015744	236	1085
B, 174	GM830_E04_70R2_012.fsa	2025007	136	615
B, 175	GM830_E04_70R2_012.fsa	2036125	78	327
B, 176	GM830_E04_70R2_012.fsa	2045392	176	902
B, 177	GM830_E04_70R2_012.fsa	205466	108	519
B, 178	GM830_E04_70R2_012.fsa	2065783	104	458
B, 179	GM830_E04_70R2_012.fsa	2076909	142	623
B, 180	GM830_E04_70R2_012.fsa	2086183	65	222
B, 181	GM830_E04_70R2_012.fsa	209453	114	468
B, 182	GM830_E04_70R2_012.fsa	2103807	140	580
B, 183	GM830_E04_70R2_012.fsa	2113085	101	432
B, 184	GM830_E04_70R2_012.fsa	2122364	173	717
B, 185	GM830_E04_70R2_012.fsa	2129789	45	159
B, 186	GM830_E04_70R2_012.fsa	214.0	87	364
B, 187	GM830_E04_70R2_012.fsa	215032	94	436
B, 188	GM830_E04_70R2_012.fsa	2161574	81	305
B, 189	GM830_E04_70R2_012.fsa	217095	105	456
B, 190	GM830_E04_70R2_012.fsa	2181261	178	851
B, 191	GM830_E04_70R2_012.fsa	2191568	159	705
B, 192	GM830_E04_70R2_012.fsa	2203678	288	1283
B, 193	GM830_E04_70R2_012.fsa	2214709	442	2172
B, 194	GM830_E04_70R2_012.fsa	2225738	435	1966
B, 195	GM830_E04_70R2_012.fsa	2235845	220	978
B, 196	GM830_E04_70R2_012.fsa	2244113	105	364
B, 197	GM830_E04_70R2_012.fsa	2254215	649	3205
B, 198	GM830_E04_70R2_012.fsa	2264316	96	407
B, 199	GM830_E04_70R2_012.fsa	2276249	66	310
B, 200	GM830_E04_70R2_012.fsa	2286345	125	598
B, 201	GM830_E04_70R2_012.fsa	2296438	398	1987
B, 202	GM830_E04_70R2_012.fsa	2306529	113	499
B, 203	GM830_E04_70R2_012.fsa	2315701	48	188
B, 204	GM830_E04_70R2_012.fsa	2325787	231	1141
B, 205	GM830_E04_70R2_012.fsa	2335872	869	4582
B, 206	GM830_E04_70R2_012.fsa	2346871	59	223
B, 207	GM830_E04_70R2_012.fsa	2356035	156	745
B, 208	GM830_E04_70R2_012.fsa	2366114	117	486
B, 209	GM830_E04_70R2_012.fsa	237619	270	1388
B, 210	GM830_E04_70R2_012.fsa	2386265	91	366
B, 211	GM830_E04_70R2_012.fsa	2396338	55	190
B, 212	GM830_E04_70R2_012.fsa	2406566	95	481
B, 213	GM830_E04_70R2_012.fsa	2416876	626	3431
B, 214	GM830_E04_70R2_012.fsa	2427178	260	1385
B, 215	GM830_E04_70R2_012.fsa	2438408	78	328
B, 216	GM830_E04_70R2_012.fsa	2447758	140	734
B, 217	GM830_E04_70R2_012.fsa	2459904	161	854
B, 218	GM830_E04_70R2_012.fsa	2471106	100	506
B, 219	GM830_E04_70R2_012.fsa	2479501	96	477
B, 220	GM830_E04_70R2_012.fsa	2491618	100	475
B, 221	GM830_E04_70R2_012.fsa	2501831	68	289
B, 222	GM830_E04_70R2_012.fsa	2510977	98	419
B, 223	GM830_E04_70R2_012.fsa	2521025	478	2658
B, 224	GM830_E04_70R2_012.fsa	2531058	352	1982
B, 225	GM830_E04_70R2_012.fsa	2549265	1075	5898
B, 226	GM830_E04_70R2_012.fsa	2560167	388	2006
B, 227	GM830_E04_70R2_012.fsa	2568332	102	382
B, 228	GM830_E04_70R2_012.fsa	2580111	1012	5402
B, 229	GM830_E04_70R2_012.fsa	2590062	360	1813
B, 230	GM830_E04_70R2_012.fsa	260182	52	178
B, 231	GM830_E04_70R2_012.fsa	2610921	66	283
B, 232	GM830_E04_70R2_012.fsa	262275	111	600
B, 233	GM830_E04_70R2_012.fsa	2632758	535	3126
B, 234	GM830_E04_70R2_012.fsa	2640946	485	2843
B, 235	GM830_E04_70R2_012.fsa	2653681	46	241
B, 236	GM830_E04_70R2_012.fsa	2664595	258	1280
B, 237	GM830_E04_70R2_012.fsa	2674598	241	1178
B, 238	GM830_E04_70R2_012.fsa	2683692	74	364
B, 239	GM830_E04_70R2_012.fsa	2692784	93	437
B, 240	GM830_E04_70R2_012.fsa	2701875	197	869
B, 241	GM830_E04_70R2_012.fsa	2711874	111	454
B, 242	GM830_E04_70R2_012.fsa	2721872	610	3207
B, 243	GM830_E04_70R2_012.fsa	2732778	161	767
B, 244	GM830_E04_70R2_012.fsa	2743682	326	1542
B, 245	GM830_E04_70R2_012.fsa	2754585	476	2454
B, 246	GM830_E04_70R2_012.fsa	2765487	231	1143
B, 247	GM830_E04_70R2_012.fsa	2774571	231	1214
B, 248	GM830_E04_70R2_012.fsa	2782745	341	1807
B, 249	GM830_E04_70R2_012.fsa	2793643	203	905
B, 250	GM830_E04_70R2_012.fsa	2801816	53	194
B, 251	GM830_E04_70R2_012.fsa	281362	544	3023
B, 252	GM830_E04_70R2_012.fsa	2819974	77	372
B, 253	GM830_E04_70R2_012.fsa	2829048	141	822
B, 254	GM830_E04_70R2_012.fsa	2845375	106	563
B, 255	GM830_E04_70R2_012.fsa	2858067	236	1295
B, 256	GM830_E04_70R2_012.fsa	2870752	194	1045
B, 257	GM830_E04_70R2_012.fsa	2882527	65	236
B, 258	GM830_E04_70R2_012.fsa	2891581	193	973
B, 259	GM830_E04_70R2_012.fsa	2902442	761	4290
B, 260	GM830_E04_70R2_012.fsa	2913299	41	149
B, 261	GM830_E04_70R2_012.fsa	2923247	650	3664
B, 262	GM830_E04_70R2_012.fsa	2934096	72	307
B, 263	GM830_E04_70R2_012.fsa	294494	595	3455
B, 264	GM830_E04_70R2_012.fsa	295578	153	781
B, 265	GM830_E04_70R2_012.fsa	296481	50	195
B, 266	GM830_E04_70R2_012.fsa	2976545	42	180
B, 267	GM830_E04_70R2_012.fsa	2986471	280	1250
B, 268	GM830_E04_70R2_012.fsa	2996393	188	826
B, 269	GM830_E04_70R2_012.fsa	3004429	210	899
B, 270	GM830_E04_70R2_012.fsa	3014185	959	5242
B, 271	GM830_E04_70R2_012.fsa	3022182	77	288
B, 272	GM830_E04_70R2_012.fsa	3031081	265	1185
B, 273	GM830_E04_70R2_012.fsa	3039995	183	722
B, 274	GM830_E04_70R2_012.fsa	3048031	13	38
B, 275	GM830_E04_70R2_012.fsa	3059661	52	247
B, 276	GM830_E04_70R2_012.fsa	3069522	55	320
B, 277	GM830_E04_70R2_012.fsa	3081201	81	418
B, 278	GM830_E04_70R2_012.fsa	3090202	322	1949
B, 279	GM830_E04_70R2_012.fsa	3101928	330	1876
B, 280	GM830_E04_70R2_012.fsa	3114587	16	61
B, 281	GM830_E04_70R2_012.fsa	3122742	629	3653
B, 282	GM830_E04_70R2_012.fsa	3133635	622	3611
B, 283	GM830_E04_70R2_012.fsa	3141871	24	55
B, 284	GM830_E04_70R2_012.fsa	3152164	286	1520
B, 285	GM830_E04_70R2_012.fsa	3161529	80	317
B, 286	GM830_E04_70R2_012.fsa	3173714	64	339
B, 287	GM830_E04_70R2_012.fsa	3184972	477	2933
B, 288	GM830_E04_70R2_012.fsa	3198121	41	176
B, 289	GM830_E04_70R2_012.fsa	3207336	57	331
B, 290	GM830_E04_70R2_012.fsa	3217411	202	1242
B, 291	GM830_E04_70R2_012.fsa	322.93	68	350
B, 292	GM830_E04_70R2_012.fsa	3238432	44	220
B, 293	GM830_E04_70R2_012.fsa	3250287	478	2989
B, 294	GM830_E04_70R2_012.fsa	3260303	105	641
B, 295	GM830_E04_70R2_012.fsa	3271214	32	153
B, 296	GM830_E04_70R2_012.fsa	3281201	391	2399
B, 297	GM830_E04_70R2_012.fsa	329208	83	476
B, 298	GM830_E04_70R2_012.fsa	3302944	86	382
B, 299	GM830_E04_70R2_012.fsa	3311984	118	689
B, 300	GM830_E04_70R2_012.fsa	3321014	131	693
B, 301	GM830_E04_70R2_012.fsa	3332735	134	779
B, 302	GM830_E04_70R2_012.fsa	334084	287	1573
B, 303	GM830_E04_70R2_012.fsa	3351631	107	488
B, 304	GM830_E04_70R2_012.fsa	336151	240	1340
B, 305	GM830_E04_70R2_012.fsa	3373167	535	3332
B, 306	GM830_E04_70R2_012.fsa	3381227	85	484
B, 307	GM830_E04_70R2_012.fsa	3392854	121	640
B, 308	GM830_E04_70R2_012.fsa	3402718	278	1670
B, 309	GM830_E04_70R2_012.fsa	3412683	91	435
B, 310	GM830_E04_70R2_012.fsa	3423553	106	561
B, 311	GM830_E04_70R2_012.fsa	3434421	48	227
B, 312	GM830_E04_70R2_012.fsa	3444383	28	105
B, 313	GM830_E04_70R2_012.fsa	3454343	47	198
B, 314	GM830_E04_70R2_012.fsa	3464303	120	571
B, 315	GM830_E04_70R2_012.fsa	3475166	126	635
B, 316	GM830_E04_70R2_012.fsa	3486028	301	1939
B, 317	GM830_E04_70R2_012.fsa	3494174	166	1099
B, 318	GM830_E04_70R2_012.fsa	3503224	176	1051
B, 319	GM830_E04_70R2_012.fsa	3514987	15	42
B, 320	GM830_E04_70R2_012.fsa	3524035	166	790
B, 321	GM830_E04_70R2_012.fsa	3534891	225	1272
B, 322	GM830_E04_70R2_012.fsa	3545746	93	470
B, 323	GM830_E04_70R2_012.fsa	3557504	282	2012
B, 324	GM830_E04_70R2_012.fsa	3567452	91	464
B, 325	GM830_E04_70R2_012.fsa	3577398	59	249
B, 326	GM830_E04_70R2_012.fsa	359096	105	594
B, 327	GM830_E04_70R2_012.fsa	360.18	161	899
B, 328	GM830_E04_70R2_012.fsa	3613499	233	1545
B, 329	GM830_E04_70R2_012.fsa	362.25	213	1334
B, 330	GM830_E04_70R2_012.fsa	3635102	112	745
B, 331	GM830_E04_70R2_012.fsa	3640504	81	487
B, 332	GM830_E04_70R2_012.fsa	3652209	666	4403
B, 333	GM830_E04_70R2_012.fsa	3663915	230	1424
B, 334	GM830_E04_70R2_012.fsa	3674722	123	743
B, 335	GM830_E04_70R2_012.fsa	3688232	499	3919
B, 336	GM830_E04_70R2_012.fsa	3699943	35	137
B, 337	GM830_E04_70R2_012.fsa	3711656	604	4103
B, 338	GM830_E04_70R2_012.fsa	3724271	283	1689
B, 339	GM830_E04_70R2_012.fsa	3735986	87	465
B, 340	GM830_E04_70R2_012.fsa	3746802	446	3082
B, 341	GM830_E04_70R2_012.fsa	375762	438	3126
B, 342	GM830_E04_70R2_012.fsa	3768438	16	49
B, 343	GM830_E04_70R2_012.fsa	3779258	321	1988
B, 344	GM830_E04_70R2_012.fsa	3789178	65	295
B, 345	GM830_E04_70R2_012.fsa	3800909	114	702
B, 346	GM830_E04_70R2_012.fsa	3809997	159	958
B, 347	GM830_E04_70R2_012.fsa	3819994	50	194
B, 348	GM830_E04_70R2_012.fsa	3829082	113	710
B, 349	GM830_E04_70R2_012.fsa	3839989	821	5732
B, 350	GM830_E04_70R2_012.fsa	3849987	10	35
B, 351	GM830_E04_70R2_012.fsa	3859076	185	1109
B, 352	GM830_E04_70R2_012.fsa	3878165	925	7158
B, 353	GM830_E04_70R2_012.fsa	3888164	47	232
B, 354	GM830_E04_70R2_012.fsa	3897255	127	613
B, 355	GM830_E04_70R2_012.fsa	3909073	50	244
B, 356	GM830_E04_70R2_012.fsa	3918164	581	4300
B, 357	GM830_E04_70R2_012.fsa	3927256	82	494
B, 358	GM830_E04_70R2_012.fsa	3939076	66	306
B, 359	GM830_E04_70R2_012.fsa	3950896	139	801
B, 360	GM830_E04_70R2_012.fsa	3961807	159	1026
B, 361	GM830_E04_70R2_012.fsa	397.09	63	318
B, 362	GM830_E04_70R2_012.fsa	3982722	204	1250
B, 363	GM830_E04_70R2_012.fsa	3990906	66	410
B, 364	GM830_E04_70R2_012.fsa	4009878	558	4657
B, 365	GM830_E04_70R2_012.fsa	4020664	668	5365
B, 366	GM830_E04_70R2_012.fsa	4038663	57	312
B, 367	GM830_E04_70R2_012.fsa	4048575	30	111
B, 368	GM830_E04_70R2_012.fsa	4059398	52	267
B, 369	GM830_E04_70R2_012.fsa	4069328	253	1777
B, 370	GM830_E04_70R2_012.fsa	4078363	81	454
B, 371	GM830_E04_70R2_012.fsa	409012	113	519
B, 372	GM830_E04_70R2_012.fsa	4100078	120	596
B, 373	GM830_E04_70R2_012.fsa	4110045	69	293
B, 374	GM830_E04_70R2_012.fsa	4120021	77	321
B, 375	GM830_E04_70R2_012.fsa	412819	356	2259
B, 376	GM830_E04_70R2_012.fsa	4139091	236	1258
B, 377	GM830_E04_70R2_012.fsa	4149215	54	184
B, 378	GM830_E04_70R2_012.fsa	4160281	1188	8685
B, 379	GM830_E04_70R2_012.fsa	4170432	961	7284
B, 380	GM830_E04_70R2_012.fsa	4180589	834	5799
B, 381	GM830_E04_70R2_012.fsa	4192602	171	746
B, 382	GM830_E04_70R2_012.fsa	4203647	642	4052
B, 383	GM830_E04_70R2_012.fsa	4213678	67	253
B, 384	GM830_E04_70R2_012.fsa	4221886	337	2080
B, 385	GM830_E04_70R2_012.fsa	4231919	185	1039
B, 386	GM830_E04_70R2_012.fsa	4242867	191	960
B, 387	GM830_E04_70R2_012.fsa	4251079	260	1619
B, 388	GM830_E04_70R2_012.fsa	4259291	475	3021
B, 389	GM830_E04_70R2_012.fsa	4270244	128	517
B, 390	GM830_E04_70R2_012.fsa	4279372	109	389
B, 391	GM830_E04_70R2_012.fsa	4291241	313	2101
B, 392	GM830_E04_70R2_012.fsa	4298546	593	5419
B, 393	GM830_E04_70R2_012.fsa	4308592	450	3802
B, 394	GM830_E04_70R2_012.fsa	4317726	605	4369
B, 395	GM830_E04_70R2_012.fsa	4328689	567	3100
B, 396	GM830_E04_70R2_012.fsa	4339654	318	1451
B, 397	GM830_E04_70R2_012.fsa	4350622	20	38
B, 398	GM830_E04_70R2_012.fsa	4358848	224	535
B, 399	GM830_E04_70R2_012.fsa	436799	3866	26729
B, 400	GM830_E04_70R2_012.fsa	4377134	11722	92598
B, 401	GM830_E04_70R2_012.fsa	4387194	27708	232973
B, 402	GM830_E04_70R2_012.fsa	439817	14279	105219
G, 1	GM830_E04_70R2_012.fsa	4389023	1236	8927
G, 2	GM830_E04_70R2_012.fsa	440.0	700	4818
O, 1	GM830_E04_70R2_012.fsa	20.0	1693	19382
O, 2	GM830_E04_70R2_012.fsa	40.0	1681	12256
O, 3	GM830_E04_70R2_012.fsa	60.0	3092	17378
O, 4	GM830_E04_70R2_012.fsa	80.0	2094	11469
O, 5	GM830_E04_70R2_012.fsa	100.0	3122	16459
O, 6	GM830_E04_70R2_012.fsa	114.0	3581	18531
O, 7	GM830_E04_70R2_012.fsa	120.0	2786	14863
O, 8	GM830_E04_70R2_012.fsa	140.0	2263	11673
O, 9	GM830_E04_70R2_012.fsa	160.0	2454	12772
O, 10	GM830_E04_70R2_012.fsa	180.0	2977	14902
O, 11	GM830_E04_70R2_012.fsa	200.0	2288	11908
O, 12	GM830_E04_70R2_012.fsa	214.0	2335	12297
O, 13	GM830_E04_70R2_012.fsa	220.0	1895	10206
O, 14	GM830_E04_70R2_012.fsa	240.0	2767	15304
O, 15	GM830_E04_70R2_012.fsa	250.0	1262	7330
O, 16	GM830_E04_70R2_012.fsa	260.0	2017	11764
O, 17	GM830_E04_70R2_012.fsa	280.0	2268	13827
O, 18	GM830_E04_70R2_012.fsa	300.0	2363	14760
O, 19	GM830_E04_70R2_012.fsa	314.0	1553	10036
O, 20	GM830_E04_70R2_012.fsa	320.0	1730	11319
O, 21	GM830_E04_70R2_012.fsa	340.0	2187	15078
O, 22	GM830_E04_70R2_012.fsa	360.0	1820	13137
O, 23	GM830_E04_70R2_012.fsa	380.0	1368	9876
O, 24	GM830_E04_70R2_012.fsa	400.0	1884	14315
O, 25	GM830_E04_70R2_012.fsa	414.0	1750	13639
O, 26	GM830_E04_70R2_012.fsa	420.0	1677	13073
O, 27	GM830_E04_70R2_012.fsa	440.0	1980	16638
O, 28	GM830_E04_70R2_012.fsa	460.0	2186	18373
O, 29	GM830_E04_70R2_012.fsa	480.0	2159	18379
O, 30	GM830_E04_70R2_012.fsa	500.0	939	8439
O, 31	GM830_E04_70R2_012.fsa	514.0	1032	9282
O, 32	GM830_E04_70R2_012.fsa	520.0	2286	20761
O, 33	GM830_E04_70R2_012.fsa	540.0	1862	16988
O, 34	GM830_E04_70R2_012.fsa	560.0	1208	11403
O, 35	GM830_E04_70R2_012.fsa	580.0	1791	17074
O, 36	GM830_E04_70R2_012.fsa	600.0	1135	11108

## Sheet: 70R3
Dye/Sample Peak	Sample File Name	Size	Height	Area in Point
B, 1	GM813_B01_70R3_007.fsa	28777	79	481
B, 2	GM813_B01_70R3_007.fsa	46043	32	189
B, 3	GM813_B01_70R3_007.fsa	57554	32	161
B, 4	GM813_B01_70R3_007.fsa	7482	14	46
B, 5	GM813_B01_70R3_007.fsa	90648	16	44
B, 6	GM813_B01_70R3_007.fsa	99281	12	40
B, 7	GM813_B01_70R3_007.fsa	120863	28	98
B, 8	GM813_B01_70R3_007.fsa	130935	64	327
B, 9	GM813_B01_70R3_007.fsa	145324	43	243
B, 10	GM813_B01_70R3_007.fsa	158273	4	5
B, 11	GM813_B01_70R3_007.fsa	169784	19	70
B, 12	GM813_B01_70R3_007.fsa	185612	46	171
B, 13	GM813_B01_70R3_007.fsa	203242	544	2828
B, 14	GM813_B01_70R3_007.fsa	219272	358	2132
B, 15	GM813_B01_70R3_007.fsa	231886	278	1670
B, 16	GM813_B01_70R3_007.fsa	244318	48	222
B, 17	GM813_B01_70R3_007.fsa	253526	18	46
B, 18	GM813_B01_70R3_007.fsa	271646	148	755
B, 19	GM813_B01_70R3_007.fsa	286455	173	795
B, 20	GM813_B01_70R3_007.fsa	303885	114	491
B, 21	GM813_B01_70R3_007.fsa	315304	314	1840
B, 22	GM813_B01_70R3_007.fsa	327964	244	1286
B, 23	GM813_B01_70R3_007.fsa	347273	69	384
B, 24	GM813_B01_70R3_007.fsa	359446	193	1033
B, 25	GM813_B01_70R3_007.fsa	368787	175	951
B, 26	GM813_B01_70R3_007.fsa	387145	311	1525
B, 27	GM813_B01_70R3_007.fsa	404845	237	1397
B, 28	GM813_B01_70R3_007.fsa	414474	57	250
B, 29	GM813_B01_70R3_007.fsa	424024	28	91
B, 30	GM813_B01_70R3_007.fsa	437025	145	751
B, 31	GM813_B01_70R3_007.fsa	448718	579	3374
B, 32	GM813_B01_70R3_007.fsa	467183	393	2463
B, 33	GM813_B01_70R3_007.fsa	490975	37	238
B, 34	GM813_B01_70R3_007.fsa	506567	219	808
B, 35	GM813_B01_70R3_007.fsa	514284	490	2072
B, 36	GM813_B01_70R3_007.fsa	532812	1448	7890
B, 37	GM813_B01_70R3_007.fsa	538206	489	2465
B, 38	GM813_B01_70R3_007.fsa	557413	415	1998
B, 39	GM813_B01_70R3_007.fsa	568995	624	3148
B, 40	GM813_B01_70R3_007.fsa	578385	281	1311
B, 41	GM813_B01_70R3_007.fsa	589758	1319	6268
B, 42	GM813_B01_70R3_007.fsa	605297	453	2128
B, 43	GM813_B01_70R3_007.fsa	619032	416	1878
B, 44	GM813_B01_70R3_007.fsa	634815	89	382
B, 45	GM813_B01_70R3_007.fsa	64111	6	8
B, 46	GM813_B01_70R3_007.fsa	649485	105	402
B, 47	GM813_B01_70R3_007.fsa	660969	126	515
B, 48	GM813_B01_70R3_007.fsa	671378	55	179
B, 49	GM813_B01_70R3_007.fsa	680719	101	444
B, 50	GM813_B01_70R3_007.fsa	687969	422	1973
B, 51	GM813_B01_70R3_007.fsa	699331	835	3795
B, 52	GM813_B01_70R3_007.fsa	708601	37	118
B, 53	GM813_B01_70R3_007.fsa	717846	179	736
B, 54	GM813_B01_70R3_007.fsa	730137	2730	12755
B, 55	GM813_B01_70R3_007.fsa	744423	209	881
B, 56	GM813_B01_70R3_007.fsa	757638	682	3184
B, 57	GM813_B01_70R3_007.fsa	766758	167	780
B, 58	GM813_B01_70R3_007.fsa	776864	166	776
B, 59	GM813_B01_70R3_007.fsa	783921	287	1323
B, 60	GM813_B01_70R3_007.fsa	795987	711	3184
B, 61	GM813_B01_70R3_007.fsa	809073	53	235
B, 62	GM813_B01_70R3_007.fsa	821153	150	653
B, 63	GM813_B01_70R3_007.fsa	833214	401	1884
B, 64	GM813_B01_70R3_007.fsa	844251	479	2162
B, 65	GM813_B01_70R3_007.fsa	856274	349	1571
B, 66	GM813_B01_70R3_007.fsa	870275	196	924
B, 67	GM813_B01_70R3_007.fsa	882254	184	949
B, 68	GM813_B01_70R3_007.fsa	89023	142	703
B, 69	GM813_B01_70R3_007.fsa	899192	881	4079
B, 70	GM813_B01_70R3_007.fsa	910131	61	259
B, 71	GM813_B01_70R3_007.fsa	918076	1088	5046
B, 72	GM813_B01_70R3_007.fsa	928987	378	1667
B, 73	GM813_B01_70R3_007.fsa	938891	49	183
B, 74	GM813_B01_70R3_007.fsa	94977	142	593
B, 75	GM813_B01_70R3_007.fsa	960634	852	4143
B, 76	GM813_B01_70R3_007.fsa	972466	258	1313
B, 77	GM813_B01_70R3_007.fsa	979359	209	1042
B, 78	GM813_B01_70R3_007.fsa	993126	142	584
B, 79	GM813_B01_70R3_007.fsa	1002991	103	438
B, 80	GM813_B01_70R3_007.fsa	1011949	76	316
B, 81	GM813_B01_70R3_007.fsa	1022869	279	1283
B, 82	GM813_B01_70R3_007.fsa	1030791	130	601
B, 83	GM813_B01_70R3_007.fsa	1038696	591	2963
B, 84	GM813_B01_70R3_007.fsa	1052492	122	422
B, 85	GM813_B01_70R3_007.fsa	1061334	308	1277
B, 86	GM813_B01_70R3_007.fsa	1073091	553	2498
B, 87	GM813_B01_70R3_007.fsa	1080909	454	1969
B, 88	GM813_B01_70R3_007.fsa	109358	1197	5275
B, 89	GM813_B01_70R3_007.fsa	1101356	114	434
B, 90	GM813_B01_70R3_007.fsa	1114926	189	778
B, 91	GM813_B01_70R3_007.fsa	1126519	128	489
B, 92	GM813_B01_70R3_007.fsa	1138077	626	2592
B, 93	GM813_B01_70R3_007.fsa	1148488	1050	4487
B, 94	GM813_B01_70R3_007.fsa	1156019	76	306
B, 95	GM813_B01_70R3_007.fsa	1165414	341	1374
B, 96	GM813_B01_70R3_007.fsa	1176662	368	1455
B, 97	GM813_B01_70R3_007.fsa	118788	450	2301
B, 98	GM813_B01_70R3_007.fsa	1199069	222	1132
B, 99	GM813_B01_70R3_007.fsa	1210258	846	4544
B, 100	GM813_B01_70R3_007.fsa	1220518	545	3306
B, 101	GM813_B01_70R3_007.fsa	1227048	186	1350
B, 102	GM813_B01_70R3_007.fsa	1238246	135	873
B, 103	GM813_B01_70R3_007.fsa	1248512	353	2486
B, 104	GM813_B01_70R3_007.fsa	1261583	303	1660
B, 105	GM813_B01_70R3_007.fsa	1273723	450	1937
B, 106	GM813_B01_70R3_007.fsa	1283064	73	238
B, 107	GM813_B01_70R3_007.fsa	1292407	57	192
B, 108	GM813_B01_70R3_007.fsa	1302687	235	942
B, 109	GM813_B01_70R3_007.fsa	1312969	173	746
B, 110	GM813_B01_70R3_007.fsa	1321384	47	149
B, 111	GM813_B01_70R3_007.fsa	133167	216	879
B, 112	GM813_B01_70R3_007.fsa	134196	223	986
B, 113	GM813_B01_70R3_007.fsa	135038	78	299
B, 114	GM813_B01_70R3_007.fsa	1360674	516	2297
B, 115	GM813_B01_70R3_007.fsa	1371906	1195	5509
B, 116	GM813_B01_70R3_007.fsa	1380332	136	561
B, 117	GM813_B01_70R3_007.fsa	138876	101	446
B, 118	GM813_B01_70R3_007.fsa	140.0	1756	8016
B, 119	GM813_B01_70R3_007.fsa	1408541	126	583
B, 120	GM813_B01_70R3_007.fsa	1420875	147	631
B, 121	GM813_B01_70R3_007.fsa	1432259	69	257
B, 122	GM813_B01_70R3_007.fsa	1443642	188	781
B, 123	GM813_B01_70R3_007.fsa	1454075	927	4197
B, 124	GM813_B01_70R3_007.fsa	1464506	596	2725
B, 125	GM813_B01_70R3_007.fsa	1475884	79	274
B, 126	GM813_B01_70R3_007.fsa	1484417	1931	8926
B, 127	GM813_B01_70R3_007.fsa	1495792	528	2355
B, 128	GM813_B01_70R3_007.fsa	1508114	31	113
B, 129	GM813_B01_70R3_007.fsa	1518539	1078	4791
B, 130	GM813_B01_70R3_007.fsa	152991	256	1306
B, 131	GM813_B01_70R3_007.fsa	154128	83	347
B, 132	GM813_B01_70R3_007.fsa	1551701	1132	5025
B, 133	GM813_B01_70R3_007.fsa	1561173	122	514
B, 134	GM813_B01_70R3_007.fsa	1570645	211	776
B, 135	GM813_B01_70R3_007.fsa	1581062	114	505
B, 136	GM813_B01_70R3_007.fsa	1591478	332	1356
B, 137	GM813_B01_70R3_007.fsa	1601871	242	1048
B, 138	GM813_B01_70R3_007.fsa	1613095	188	1386
B, 139	GM813_B01_70R3_007.fsa	1625246	287	1781
B, 140	GM813_B01_70R3_007.fsa	1633653	283	1289
B, 141	GM813_B01_70R3_007.fsa	1642989	293	1103
B, 142	GM813_B01_70R3_007.fsa	1654185	153	608
B, 143	GM813_B01_70R3_007.fsa	166351	469	1902
B, 144	GM813_B01_70R3_007.fsa	167283	291	1170
B, 145	GM813_B01_70R3_007.fsa	1684007	299	1418
B, 146	GM813_B01_70R3_007.fsa	1689593	587	3119
B, 147	GM813_B01_70R3_007.fsa	1698898	1023	4724
B, 148	GM813_B01_70R3_007.fsa	1710988	127	532
B, 149	GM813_B01_70R3_007.fsa	1723998	502	2286
B, 150	GM813_B01_70R3_007.fsa	1735141	206	834
B, 151	GM813_B01_70R3_007.fsa	1744422	74	270
B, 152	GM813_B01_70R3_007.fsa	1753698	353	1464
B, 153	GM813_B01_70R3_007.fsa	1764822	288	1198
B, 154	GM813_B01_70R3_007.fsa	1774086	845	3867
B, 155	GM813_B01_70R3_007.fsa	1783346	107	404
B, 156	GM813_B01_70R3_007.fsa	179.26	408	1772
B, 157	GM813_B01_70R3_007.fsa	1804651	133	551
B, 158	GM813_B01_70R3_007.fsa	1815808	454	2142
B, 159	GM813_B01_70R3_007.fsa	1825102	283	1296
B, 160	GM813_B01_70R3_007.fsa	1836249	87	345
B, 161	GM813_B01_70R3_007.fsa	1845533	2621	12098
B, 162	GM813_B01_70R3_007.fsa	185667	121	465
B, 163	GM813_B01_70R3_007.fsa	186.78	685	3267
B, 164	GM813_B01_70R3_007.fsa	1877071	556	2463
B, 165	GM813_B01_70R3_007.fsa	1888191	62	216
B, 166	GM813_B01_70R3_007.fsa	1897454	979	4758
B, 167	GM813_B01_70R3_007.fsa	1905787	291	1400
B, 168	GM813_B01_70R3_007.fsa	1916892	96	414
B, 169	GM813_B01_70R3_007.fsa	1926142	806	3761
B, 170	GM813_B01_70R3_007.fsa	1935388	78	349
B, 171	GM813_B01_70R3_007.fsa	1946478	226	833
B, 172	GM813_B01_70R3_007.fsa	1956639	1315	5995
B, 173	GM813_B01_70R3_007.fsa	1967718	229	966
B, 174	GM813_B01_70R3_007.fsa	1978792	772	3599
B, 175	GM813_B01_70R3_007.fsa	1987093	254	1117
B, 176	GM813_B01_70R3_007.fsa	1996313	593	2654
B, 177	GM813_B01_70R3_007.fsa	2006402	80	327
B, 178	GM813_B01_70R3_007.fsa	2016462	320	1494
B, 179	GM813_B01_70R3_007.fsa	2025608	197	874
B, 180	GM813_B01_70R3_007.fsa	2036585	101	457
B, 181	GM813_B01_70R3_007.fsa	2046648	238	1185
B, 182	GM813_B01_70R3_007.fsa	2055796	154	711
B, 183	GM813_B01_70R3_007.fsa	2066776	148	668
B, 184	GM813_B01_70R3_007.fsa	2077756	221	881
B, 185	GM813_B01_70R3_007.fsa	2086908	92	302
B, 186	GM813_B01_70R3_007.fsa	2095144	145	612
B, 187	GM813_B01_70R3_007.fsa	2104297	178	761
B, 188	GM813_B01_70R3_007.fsa	2114366	146	576
B, 189	GM813_B01_70R3_007.fsa	212352	218	971
B, 190	GM813_B01_70R3_007.fsa	213176	64	240
B, 191	GM813_B01_70R3_007.fsa	2141849	128	490
B, 192	GM813_B01_70R3_007.fsa	215109	141	608
B, 193	GM813_B01_70R3_007.fsa	2162174	108	492
B, 194	GM813_B01_70R3_007.fsa	2171407	127	618
B, 195	GM813_B01_70R3_007.fsa	2183402	262	1181
B, 196	GM813_B01_70R3_007.fsa	2193547	249	1094
B, 197	GM813_B01_70R3_007.fsa	2205407	384	1746
B, 198	GM813_B01_70R3_007.fsa	221532	617	2821
B, 199	GM813_B01_70R3_007.fsa	2227035	586	2631
B, 200	GM813_B01_70R3_007.fsa	2236946	317	1326
B, 201	GM813_B01_70R3_007.fsa	2245957	146	610
B, 202	GM813_B01_70R3_007.fsa	2255867	895	4166
B, 203	GM813_B01_70R3_007.fsa	2265777	143	597
B, 204	GM813_B01_70R3_007.fsa	2276588	102	422
B, 205	GM813_B01_70R3_007.fsa	2287399	186	862
B, 206	GM813_B01_70R3_007.fsa	2297308	545	2641
B, 207	GM813_B01_70R3_007.fsa	2307217	159	728
B, 208	GM813_B01_70R3_007.fsa	2315324	79	335
B, 209	GM813_B01_70R3_007.fsa	2327034	314	1540
B, 210	GM813_B01_70R3_007.fsa	2336943	1182	5876
B, 211	GM813_B01_70R3_007.fsa	2347753	80	353
B, 212	GM813_B01_70R3_007.fsa	235676	231	1080
B, 213	GM813_B01_70R3_007.fsa	2366669	154	659
B, 214	GM813_B01_70R3_007.fsa	2376578	379	1806
B, 215	GM813_B01_70R3_007.fsa	2386487	120	498
B, 216	GM813_B01_70R3_007.fsa	2395496	77	313
B, 217	GM813_B01_70R3_007.fsa	2406523	121	593
B, 218	GM813_B01_70R3_007.fsa	2417691	850	4299
B, 219	GM813_B01_70R3_007.fsa	2427913	347	1690
B, 220	GM813_B01_70R3_007.fsa	2439048	91	436
B, 221	GM813_B01_70R3_007.fsa	2448315	203	1016
B, 222	GM813_B01_70R3_007.fsa	2461269	218	1070
B, 223	GM813_B01_70R3_007.fsa	2472355	118	563
B, 224	GM813_B01_70R3_007.fsa	2480659	125	610
B, 225	GM813_B01_70R3_007.fsa	2491717	145	630
B, 226	GM813_B01_70R3_007.fsa	2501785	108	438
B, 227	GM813_B01_70R3_007.fsa	2512482	120	537
B, 228	GM813_B01_70R3_007.fsa	2522271	628	3190
B, 229	GM813_B01_70R3_007.fsa	2532043	480	2397
B, 230	GM813_B01_70R3_007.fsa	2542685	72	351
B, 231	GM813_B01_70R3_007.fsa	2549769	1388	7350
B, 232	GM813_B01_70R3_007.fsa	2560379	521	2566
B, 233	GM813_B01_70R3_007.fsa	2569206	140	574
B, 234	GM813_B01_70R3_007.fsa	2579782	1318	6857
B, 235	GM813_B01_70R3_007.fsa	2590339	497	2446
B, 236	GM813_B01_70R3_007.fsa	260.09	70	321
B, 237	GM813_B01_70R3_007.fsa	2611696	88	373
B, 238	GM813_B01_70R3_007.fsa	2622494	139	721
B, 239	GM813_B01_70R3_007.fsa	2632393	679	3826
B, 240	GM813_B01_70R3_007.fsa	2641394	638	3370
B, 241	GM813_B01_70R3_007.fsa	2653096	58	243
B, 242	GM813_B01_70R3_007.fsa	266.48	326	1607
B, 243	GM813_B01_70R3_007.fsa	2674706	310	1510
B, 244	GM813_B01_70R3_007.fsa	2683712	111	475
B, 245	GM813_B01_70R3_007.fsa	2692719	134	571
B, 246	GM813_B01_70R3_007.fsa	2702628	254	1192
B, 247	GM813_B01_70R3_007.fsa	2712539	142	601
B, 248	GM813_B01_70R3_007.fsa	2723352	741	3915
B, 249	GM813_B01_70R3_007.fsa	2733266	182	875
B, 250	GM813_B01_70R3_007.fsa	2744083	425	2113
B, 251	GM813_B01_70R3_007.fsa	2755804	623	3244
B, 252	GM813_B01_70R3_007.fsa	2766624	325	1627
B, 253	GM813_B01_70R3_007.fsa	2775643	313	1638
B, 254	GM813_B01_70R3_007.fsa	2783761	460	2369
B, 255	GM813_B01_70R3_007.fsa	2794587	277	1259
B, 256	GM813_B01_70R3_007.fsa	2803548	97	401
B, 257	GM813_B01_70R3_007.fsa	2815076	668	3894
B, 258	GM813_B01_70R3_007.fsa	2822168	93	487
B, 259	GM813_B01_70R3_007.fsa	2831033	183	1141
B, 260	GM813_B01_70R3_007.fsa	2845212	132	730
B, 261	GM813_B01_70R3_007.fsa	285.85	317	1701
B, 262	GM813_B01_70R3_007.fsa	2870899	243	1362
B, 263	GM813_B01_70R3_007.fsa	288241	77	338
B, 264	GM813_B01_70R3_007.fsa	2891262	246	1245
B, 265	GM813_B01_70R3_007.fsa	2902767	963	5251
B, 266	GM813_B01_70R3_007.fsa	2913384	59	210
B, 267	GM813_B01_70R3_007.fsa	2923115	807	4514
B, 268	GM813_B01_70R3_007.fsa	2933727	101	415
B, 269	GM813_B01_70R3_007.fsa	2945222	735	4133
B, 270	GM813_B01_70R3_007.fsa	2954945	194	969
B, 271	GM813_B01_70R3_007.fsa	2964667	77	322
B, 272	GM813_B01_70R3_007.fsa	2976153	70	301
B, 273	GM813_B01_70R3_007.fsa	298587	351	1750
B, 274	GM813_B01_70R3_007.fsa	2995585	262	1227
B, 275	GM813_B01_70R3_007.fsa	3004423	272	1338
B, 276	GM813_B01_70R3_007.fsa	3014161	1130	6362
B, 277	GM813_B01_70R3_007.fsa	3023024	121	486
B, 278	GM813_B01_70R3_007.fsa	3031009	349	1646
B, 279	GM813_B01_70R3_007.fsa	3039889	251	1101
B, 280	GM813_B01_70R3_007.fsa	3049669	22	54
B, 281	GM813_B01_70R3_007.fsa	3061241	64	315
B, 282	GM813_B01_70R3_007.fsa	3071046	66	316
B, 283	GM813_B01_70R3_007.fsa	3083541	111	666
B, 284	GM813_B01_70R3_007.fsa	3091583	398	2372
B, 285	GM813_B01_70R3_007.fsa	3102319	398	2365
B, 286	GM813_B01_70R3_007.fsa	311486	26	80
B, 287	GM813_B01_70R3_007.fsa	312383	778	4323
B, 288	GM813_B01_70R3_007.fsa	3134607	742	4151
B, 289	GM813_B01_70R3_007.fsa	3144542	29	72
B, 290	GM813_B01_70R3_007.fsa	3152719	346	1854
B, 291	GM813_B01_70R3_007.fsa	3162716	92	396
B, 292	GM813_B01_70R3_007.fsa	3174534	80	392
B, 293	GM813_B01_70R3_007.fsa	3185446	557	3387
B, 294	GM813_B01_70R3_007.fsa	319818	39	188
B, 295	GM813_B01_70R3_007.fsa	3208081	69	358
B, 296	GM813_B01_70R3_007.fsa	3217953	235	1467
B, 297	GM813_B01_70R3_007.fsa	3228715	75	360
B, 298	GM813_B01_70R3_007.fsa	3239471	71	323
B, 299	GM813_B01_70R3_007.fsa	3250219	553	3484
B, 300	GM813_B01_70R3_007.fsa	3260961	131	811
B, 301	GM813_B01_70R3_007.fsa	3271697	63	281
B, 302	GM813_B01_70R3_007.fsa	3281531	464	2856
B, 303	GM813_B01_70R3_007.fsa	3291361	114	617
B, 304	GM813_B01_70R3_007.fsa	3302077	104	494
B, 305	GM813_B01_70R3_007.fsa	3312786	139	805
B, 306	GM813_B01_70R3_007.fsa	3320814	149	811
B, 307	GM813_B01_70R3_007.fsa	3332403	159	972
B, 308	GM813_B01_70R3_007.fsa	3341313	333	2012
B, 309	GM813_B01_70R3_007.fsa	3351998	144	695
B, 310	GM813_B01_70R3_007.fsa	3362677	298	1693
B, 311	GM813_B01_70R3_007.fsa	3373349	646	4051
B, 312	GM813_B01_70R3_007.fsa	3382237	113	645
B, 313	GM813_B01_70R3_007.fsa	3392009	122	716
B, 314	GM813_B01_70R3_007.fsa	3402693	318	1870
B, 315	GM813_B01_70R3_007.fsa	3413467	98	479
B, 316	GM813_B01_70R3_007.fsa	3424239	137	745
B, 317	GM813_B01_70R3_007.fsa	343501	68	335
B, 318	GM813_B01_70R3_007.fsa	3444882	38	174
B, 319	GM813_B01_70R3_007.fsa	345565	56	214
B, 320	GM813_B01_70R3_007.fsa	346552	124	560
B, 321	GM813_B01_70R3_007.fsa	3475389	143	723
B, 322	GM813_B01_70R3_007.fsa	348705	349	2136
B, 323	GM813_B01_70R3_007.fsa	3495123	183	1268
B, 324	GM813_B01_70R3_007.fsa	3504091	197	1174
B, 325	GM813_B01_70R3_007.fsa	3516646	26	92
B, 326	GM813_B01_70R3_007.fsa	3524716	187	979
B, 327	GM813_B01_70R3_007.fsa	3535474	256	1563
B, 328	GM813_B01_70R3_007.fsa	3547128	125	587
B, 329	GM813_B01_70R3_007.fsa	3557884	327	2399
B, 330	GM813_B01_70R3_007.fsa	3568639	108	582
B, 331	GM813_B01_70R3_007.fsa	3578497	78	287
B, 332	GM813_B01_70R3_007.fsa	3591041	125	664
B, 333	GM813_B01_70R3_007.fsa	3603552	179	997
B, 334	GM813_B01_70R3_007.fsa	3615096	279	1737
B, 335	GM813_B01_70R3_007.fsa	3623976	246	1586
B, 336	GM813_B01_70R3_007.fsa	3635523	119	809
B, 337	GM813_B01_70R3_007.fsa	3640852	79	422
B, 338	GM813_B01_70R3_007.fsa	3653289	745	4824
B, 339	GM813_B01_70R3_007.fsa	366484	249	1488
B, 340	GM813_B01_70R3_007.fsa	3675503	154	846
B, 341	GM813_B01_70R3_007.fsa	3688833	592	4292
B, 342	GM813_B01_70R3_007.fsa	3700388	57	189
B, 343	GM813_B01_70R3_007.fsa	3712833	722	4627
B, 344	GM813_B01_70R3_007.fsa	372528	318	1919
B, 345	GM813_B01_70R3_007.fsa	3735951	91	468
B, 346	GM813_B01_70R3_007.fsa	3748401	492	3358
B, 347	GM813_B01_70R3_007.fsa	3758185	486	3350
B, 348	GM813_B01_70R3_007.fsa	3768859	13	45
B, 349	GM813_B01_70R3_007.fsa	3780424	370	2374
B, 350	GM813_B01_70R3_007.fsa	3790212	77	369
B, 351	GM813_B01_70R3_007.fsa	3801801	152	935
B, 352	GM813_B01_70R3_007.fsa	3809907	179	1152
B, 353	GM813_B01_70R3_007.fsa	3820715	50	240
B, 354	GM813_B01_70R3_007.fsa	3828821	136	780
B, 355	GM813_B01_70R3_007.fsa	384053	936	6566
B, 356	GM813_B01_70R3_007.fsa	3850438	13	35
B, 357	GM813_B01_70R3_007.fsa	3859446	228	1339
B, 358	GM813_B01_70R3_007.fsa	3879263	1065	7860
B, 359	GM813_B01_70R3_007.fsa	3890073	70	330
B, 360	GM813_B01_70R3_007.fsa	3899983	139	730
B, 361	GM813_B01_70R3_007.fsa	3908992	58	275
B, 362	GM813_B01_70R3_007.fsa	3919803	652	4695
B, 363	GM813_B01_70R3_007.fsa	3928813	83	487
B, 364	GM813_B01_70R3_007.fsa	3941427	95	498
B, 365	GM813_B01_70R3_007.fsa	395224	162	956
B, 366	GM813_B01_70R3_007.fsa	3963053	185	1219
B, 367	GM813_B01_70R3_007.fsa	3972064	78	492
B, 368	GM813_B01_70R3_007.fsa	3982877	251	1646
B, 369	GM813_B01_70R3_007.fsa	399279	102	583
B, 370	GM813_B01_70R3_007.fsa	4011487	648	5427
B, 371	GM813_B01_70R3_007.fsa	4021221	770	6140
B, 372	GM813_B01_70R3_007.fsa	4039842	76	378
B, 373	GM813_B01_70R3_007.fsa	4050504	34	139
B, 374	GM813_B01_70R3_007.fsa	4060292	79	453
B, 375	GM813_B01_70R3_007.fsa	4070986	304	2125
B, 376	GM813_B01_70R3_007.fsa	4079017	107	666
B, 377	GM813_B01_70R3_007.fsa	4091528	113	591
B, 378	GM813_B01_70R3_007.fsa	4101375	135	696
B, 379	GM813_B01_70R3_007.fsa	4110338	83	380
B, 380	GM813_B01_70R3_007.fsa	4121109	68	257
B, 381	GM813_B01_70R3_007.fsa	4129199	388	2277
B, 382	GM813_B01_70R3_007.fsa	4140921	240	1261
B, 383	GM813_B01_70R3_007.fsa	4150134	47	201
B, 384	GM813_B01_70R3_007.fsa	4161199	1393	9679
B, 385	GM813_B01_70R3_007.fsa	4172273	1098	8406
B, 386	GM813_B01_70R3_007.fsa	4182432	938	6403
B, 387	GM813_B01_70R3_007.fsa	4193525	161	717
B, 388	GM813_B01_70R3_007.fsa	4204521	623	3561
B, 389	GM813_B01_70R3_007.fsa	4215368	21	35
B, 390	GM813_B01_70R3_007.fsa	4224404	493	3718
B, 391	GM813_B01_70R3_007.fsa	4231631	515	4456
B, 392	GM813_B01_70R3_007.fsa	4243369	281	1722
B, 393	GM813_B01_70R3_007.fsa	4251493	149	603
B, 394	GM813_B01_70R3_007.fsa	4260516	369	1653
B, 395	GM813_B01_70R3_007.fsa	427134	174	758
B, 396	GM813_B01_70R3_007.fsa	4281258	226	1018
B, 397	GM813_B01_70R3_007.fsa	4292074	256	1501
B, 398	GM813_B01_70R3_007.fsa	4301984	309	2164
B, 399	GM813_B01_70R3_007.fsa	431009	196	1062
B, 400	GM813_B01_70R3_007.fsa	4319994	591	3463
B, 401	GM813_B01_70R3_007.fsa	4330794	697	4015
B, 402	GM813_B01_70R3_007.fsa	4340691	469	2534
B, 403	GM813_B01_70R3_007.fsa	4351484	28	53
B, 404	GM813_B01_70R3_007.fsa	4360474	199	426
B, 405	GM813_B01_70R3_007.fsa	4369462	4235	29641
B, 406	GM813_B01_70R3_007.fsa	4377549	12844	102897
B, 407	GM813_B01_70R3_007.fsa	4389225	30250	258006
B, 408	GM813_B01_70R3_007.fsa	440.0	14936	119956
G, 1	GM813_B01_70R3_007.fsa	4391022	681	3314
Y, 1	GM813_B01_70R3_007.fsa	4389225	1107	2366
O, 1	GM813_B01_70R3_007.fsa	20.0	1726	17633
O, 2	GM813_B01_70R3_007.fsa	40.0	1588	11359
O, 3	GM813_B01_70R3_007.fsa	60.0	2991	16599
O, 4	GM813_B01_70R3_007.fsa	80.0	2036	11188
O, 5	GM813_B01_70R3_007.fsa	100.0	3266	16761
O, 6	GM813_B01_70R3_007.fsa	114.0	3744	18831
O, 7	GM813_B01_70R3_007.fsa	120.0	2883	15019
O, 8	GM813_B01_70R3_007.fsa	140.0	2395	11974
O, 9	GM813_B01_70R3_007.fsa	160.0	2623	13014
O, 10	GM813_B01_70R3_007.fsa	180.0	3235	15879
O, 11	GM813_B01_70R3_007.fsa	200.0	2570	12692
O, 12	GM813_B01_70R3_007.fsa	214.0	2532	12951
O, 13	GM813_B01_70R3_007.fsa	220.0	2050	10837
O, 14	GM813_B01_70R3_007.fsa	240.0	3034	15991
O, 15	GM813_B01_70R3_007.fsa	250.0	1377	7704
O, 16	GM813_B01_70R3_007.fsa	260.0	2203	12296
O, 17	GM813_B01_70R3_007.fsa	280.0	2392	13887
O, 18	GM813_B01_70R3_007.fsa	300.0	2356	14428
O, 19	GM813_B01_70R3_007.fsa	314.0	1541	9635
O, 20	GM813_B01_70R3_007.fsa	320.0	1643	10693
O, 21	GM813_B01_70R3_007.fsa	340.0	2113	14154
O, 22	GM813_B01_70R3_007.fsa	360.0	1765	12360
O, 23	GM813_B01_70R3_007.fsa	380.0	1257	8993
O, 24	GM813_B01_70R3_007.fsa	400.0	1760	13188
O, 25	GM813_B01_70R3_007.fsa	414.0	1679	12946
O, 26	GM813_B01_70R3_007.fsa	420.0	1562	12045
O, 27	GM813_B01_70R3_007.fsa	440.0	1809	16219
O, 28	GM813_B01_70R3_007.fsa	460.0	2021	16954
O, 29	GM813_B01_70R3_007.fsa	480.0	1937	16845
O, 30	GM813_B01_70R3_007.fsa	500.0	882	7891
O, 31	GM813_B01_70R3_007.fsa	514.0	919	8510
O, 32	GM813_B01_70R3_007.fsa	520.0	2049	19021
O, 33	GM813_B01_70R3_007.fsa	540.0	1667	15795
O, 34	GM813_B01_70R3_007.fsa	560.0	1056	10320
O, 35	GM813_B01_70R3_007.fsa	580.0	1601	15916
O, 36	GM813_B01_70R3_007.fsa	600.0	1060	10468

## Sheet: 70R4
Dye/Sample Peak	Sample File Name	Size	Height	Area in Point
B, 1	GM813_B02_70R4_007.fsa	18705	24	97
B, 2	GM813_B02_70R4_007.fsa	30216	85	524
B, 3	GM813_B02_70R4_007.fsa	46043	33	214
B, 4	GM813_B02_70R4_007.fsa	57554	29	171
B, 5	GM813_B02_70R4_007.fsa	71942	13	47
B, 6	GM813_B02_70R4_007.fsa	84892	16	29
B, 7	GM813_B02_70R4_007.fsa	94964	8	22
B, 8	GM813_B02_70R4_007.fsa	103597	12	46
B, 9	GM813_B02_70R4_007.fsa	117986	48	156
B, 10	GM813_B02_70R4_007.fsa	130935	78	386
B, 11	GM813_B02_70R4_007.fsa	145324	52	265
B, 12	GM813_B02_70R4_007.fsa	158273	5	11
B, 13	GM813_B02_70R4_007.fsa	165468	24	106
B, 14	GM813_B02_70R4_007.fsa	185612	62	236
B, 15	GM813_B02_70R4_007.fsa	201626	596	3021
B, 16	GM813_B02_70R4_007.fsa	219313	376	2166
B, 17	GM813_B02_70R4_007.fsa	231951	300	2067
B, 18	GM813_B02_70R4_007.fsa	244402	64	402
B, 19	GM813_B02_70R4_007.fsa	271757	175	759
B, 20	GM813_B02_70R4_007.fsa	28804	183	816
B, 21	GM813_B02_70R4_007.fsa	302567	156	879
B, 22	GM813_B02_70R4_007.fsa	315422	331	1749
B, 23	GM813_B02_70R4_007.fsa	328075	291	1482
B, 24	GM813_B02_70R4_007.fsa	347366	64	387
B, 25	GM813_B02_70R4_007.fsa	359523	178	1049
B, 26	GM813_B02_70R4_007.fsa	36885	189	888
B, 27	GM813_B02_70R4_007.fsa	387174	313	1619
B, 28	GM813_B02_70R4_007.fsa	406015	220	1371
B, 29	GM813_B02_70R4_007.fsa	414384	70	342
B, 30	GM813_B02_70R4_007.fsa	425055	38	140
B, 31	GM813_B02_70R4_007.fsa	437965	159	819
B, 32	GM813_B02_70R4_007.fsa	448421	584	3719
B, 33	GM813_B02_70R4_007.fsa	467918	389	2662
B, 34	GM813_B02_70R4_007.fsa	491557	26	140
B, 35	GM813_B02_70R4_007.fsa	505953	215	837
B, 36	GM813_B02_70R4_007.fsa	513632	504	2024
B, 37	GM813_B02_70R4_007.fsa	532071	1491	8090
B, 38	GM813_B02_70R4_007.fsa	556562	450	1887
B, 39	GM813_B02_70R4_007.fsa	569138	637	3025
B, 40	GM813_B02_70R4_007.fsa	578483	301	1461
B, 41	GM813_B02_70R4_007.fsa	588778	1296	6264
B, 42	GM813_B02_70R4_007.fsa	605322	487	2085
B, 43	GM813_B02_70R4_007.fsa	619125	424	1905
B, 44	GM813_B02_70R4_007.fsa	633931	77	324
B, 45	GM813_B02_70R4_007.fsa	648677	97	430
B, 46	GM813_B02_70R4_007.fsa	661269	195	772
B, 47	GM813_B02_70R4_007.fsa	67173	59	173
B, 48	GM813_B02_70R4_007.fsa	681119	101	470
B, 49	GM813_B02_70R4_007.fsa	688404	448	2006
B, 50	GM813_B02_70R4_007.fsa	699824	854	3970
B, 51	GM813_B02_70R4_007.fsa	709141	49	133
B, 52	GM813_B02_70R4_007.fsa	718433	197	799
B, 53	GM813_B02_70R4_007.fsa	730787	2826	13230
B, 54	GM813_B02_70R4_007.fsa	745146	224	887
B, 55	GM813_B02_70R4_007.fsa	758428	683	3227
B, 56	GM813_B02_70R4_007.fsa	768612	174	812
B, 57	GM813_B02_70R4_007.fsa	777753	178	803
B, 58	GM813_B02_70R4_007.fsa	784847	306	1386
B, 59	GM813_B02_70R4_007.fsa	796974	720	3283
B, 60	GM813_B02_70R4_007.fsa	810042	66	285
B, 61	GM813_B02_70R4_007.fsa	822072	143	560
B, 62	GM813_B02_70R4_007.fsa	834081	386	1783
B, 63	GM813_B02_70R4_007.fsa	845071	455	2015
B, 64	GM813_B02_70R4_007.fsa	858035	347	1612
B, 65	GM813_B02_70R4_007.fsa	86998	194	954
B, 66	GM813_B02_70R4_007.fsa	88389	203	940
B, 67	GM813_B02_70R4_007.fsa	890834	137	670
B, 68	GM813_B02_70R4_007.fsa	899751	899	4158
B, 69	GM813_B02_70R4_007.fsa	918538	1117	5128
B, 70	GM813_B02_70R4_007.fsa	929391	409	1745
B, 71	GM813_B02_70R4_007.fsa	938258	40	156
B, 72	GM813_B02_70R4_007.fsa	950062	148	621
B, 73	GM813_B02_70R4_007.fsa	961845	886	4226
B, 74	GM813_B02_70R4_007.fsa	971649	252	1312
B, 75	GM813_B02_70R4_007.fsa	979482	229	1098
B, 76	GM813_B02_70R4_007.fsa	993168	159	702
B, 77	GM813_B02_70R4_007.fsa	1002972	105	443
B, 78	GM813_B02_70R4_007.fsa	1012866	85	303
B, 79	GM813_B02_70R4_007.fsa	1022744	291	1287
B, 80	GM813_B02_70R4_007.fsa	1030635	127	552
B, 81	GM813_B02_70R4_007.fsa	1038515	602	2911
B, 82	GM813_B02_70R4_007.fsa	1052279	140	530
B, 83	GM813_B02_70R4_007.fsa	106013	322	1457
B, 84	GM813_B02_70R4_007.fsa	1072865	574	2565
B, 85	GM813_B02_70R4_007.fsa	1080688	469	2127
B, 86	GM813_B02_70R4_007.fsa	1093379	1205	5574
B, 87	GM813_B02_70R4_007.fsa	1101175	111	500
B, 88	GM813_B02_70R4_007.fsa	1114793	183	796
B, 89	GM813_B02_70R4_007.fsa	112644	118	431
B, 90	GM813_B02_70R4_007.fsa	1138065	619	2586
B, 91	GM813_B02_70R4_007.fsa	1148622	1055	4597
B, 92	GM813_B02_70R4_007.fsa	1156272	72	265
B, 93	GM813_B02_70R4_007.fsa	1165815	322	1250
B, 94	GM813_B02_70R4_007.fsa	117724	367	1397
B, 95	GM813_B02_70R4_007.fsa	1187686	343	1611
B, 96	GM813_B02_70R4_007.fsa	120.0	147	638
B, 97	GM813_B02_70R4_007.fsa	1210276	1657	8299
B, 98	GM813_B02_70R4_007.fsa	1220547	918	5553
B, 99	GM813_B02_70R4_007.fsa	1231746	85	568
B, 100	GM813_B02_70R4_007.fsa	1239209	1294	5915
B, 101	GM813_B02_70R4_007.fsa	1250398	1129	5532
B, 102	GM813_B02_70R4_007.fsa	1261583	305	1485
B, 103	GM813_B02_70R4_007.fsa	1273692	599	2773
B, 104	GM813_B02_70R4_007.fsa	1283934	115	403
B, 105	GM813_B02_70R4_007.fsa	129324	57	183
B, 106	GM813_B02_70R4_007.fsa	1303473	245	1013
B, 107	GM813_B02_70R4_007.fsa	1312772	186	766
B, 108	GM813_B02_70R4_007.fsa	1321138	54	175
B, 109	GM813_B02_70R4_007.fsa	1332287	202	877
B, 110	GM813_B02_70R4_007.fsa	1341574	219	936
B, 111	GM813_B02_70R4_007.fsa	1350858	77	301
B, 112	GM813_B02_70R4_007.fsa	1361993	501	2177
B, 113	GM813_B02_70R4_007.fsa	1372196	1159	5344
B, 114	GM813_B02_70R4_007.fsa	138054	119	500
B, 115	GM813_B02_70R4_007.fsa	1388882	98	358
B, 116	GM813_B02_70R4_007.fsa	140.0	1785	7943
B, 117	GM813_B02_70R4_007.fsa	1408531	131	515
B, 118	GM813_B02_70R4_007.fsa	1420854	144	626
B, 119	GM813_B02_70R4_007.fsa	1432228	60	232
B, 120	GM813_B02_70R4_007.fsa	1443603	163	628
B, 121	GM813_B02_70R4_007.fsa	1454029	925	4123
B, 122	GM813_B02_70R4_007.fsa	1464456	590	2613
B, 123	GM813_B02_70R4_007.fsa	147583	61	225
B, 124	GM813_B02_70R4_007.fsa	1484361	1976	8968
B, 125	GM813_B02_70R4_007.fsa	1495735	531	2273
B, 126	GM813_B02_70R4_007.fsa	1508057	42	167
B, 127	GM813_B02_70R4_007.fsa	1518483	1162	5330
B, 128	GM813_B02_70R4_007.fsa	1528909	300	1534
B, 129	GM813_B02_70R4_007.fsa	1539336	111	534
B, 130	GM813_B02_70R4_007.fsa	155071	1157	5753
B, 131	GM813_B02_70R4_007.fsa	1559241	476	2638
B, 132	GM813_B02_70R4_007.fsa	1569668	473	2189
B, 133	GM813_B02_70R4_007.fsa	1581042	96	356
B, 134	GM813_B02_70R4_007.fsa	1591469	310	1330
B, 135	GM813_B02_70R4_007.fsa	1601869	240	990
B, 136	GM813_B02_70R4_007.fsa	1613081	134	729
B, 137	GM813_B02_70R4_007.fsa	1624287	224	1114
B, 138	GM813_B02_70R4_007.fsa	163362	279	1233
B, 139	GM813_B02_70R4_007.fsa	164295	309	1209
B, 140	GM813_B02_70R4_007.fsa	165414	159	604
B, 141	GM813_B02_70R4_007.fsa	166346	450	1977
B, 142	GM813_B02_70R4_007.fsa	1672777	305	1312
B, 143	GM813_B02_70R4_007.fsa	1683951	300	1478
B, 144	GM813_B02_70R4_007.fsa	1689536	596	2974
B, 145	GM813_B02_70R4_007.fsa	1698841	1011	4686
B, 146	GM813_B02_70R4_007.fsa	1710931	122	513
B, 147	GM813_B02_70R4_007.fsa	1723014	517	2287
B, 148	GM813_B02_70R4_007.fsa	1734162	203	834
B, 149	GM813_B02_70R4_007.fsa	1744375	82	269
B, 150	GM813_B02_70R4_007.fsa	1753656	345	1477
B, 151	GM813_B02_70R4_007.fsa	1764788	282	1196
B, 152	GM813_B02_70R4_007.fsa	1773133	874	3939
B, 153	GM813_B02_70R4_007.fsa	1782401	116	440
B, 154	GM813_B02_70R4_007.fsa	1792592	398	1798
B, 155	GM813_B02_70R4_007.fsa	1803746	137	582
B, 156	GM813_B02_70R4_007.fsa	1815913	457	2074
B, 157	GM813_B02_70R4_007.fsa	182433	283	1341
B, 158	GM813_B02_70R4_007.fsa	1835546	85	354
B, 159	GM813_B02_70R4_007.fsa	1845819	2571	12132
B, 160	GM813_B02_70R4_007.fsa	1857019	111	463
B, 161	GM813_B02_70R4_007.fsa	1868209	721	3295
B, 162	GM813_B02_70R4_007.fsa	1876597	531	2510
B, 163	GM813_B02_70R4_007.fsa	1886842	65	291
B, 164	GM813_B02_70R4_007.fsa	189708	1022	4778
B, 165	GM813_B02_70R4_007.fsa	1905452	294	1409
B, 166	GM813_B02_70R4_007.fsa	1916606	99	443
B, 167	GM813_B02_70R4_007.fsa	1926824	807	3826
B, 168	GM813_B02_70R4_007.fsa	1935179	80	371
B, 169	GM813_B02_70R4_007.fsa	1946311	213	850
B, 170	GM813_B02_70R4_007.fsa	1956508	1285	6016
B, 171	GM813_B02_70R4_007.fsa	1967625	260	1015
B, 172	GM813_B02_70R4_007.fsa	1978733	772	3592
B, 173	GM813_B02_70R4_007.fsa	1987058	254	1069
B, 174	GM813_B02_70R4_007.fsa	1996304	600	2712
B, 175	GM813_B02_70R4_007.fsa	2007232	73	291
B, 176	GM813_B02_70R4_007.fsa	2017183	318	1453
B, 177	GM813_B02_70R4_007.fsa	2026236	191	865
B, 178	GM813_B02_70R4_007.fsa	2037109	98	411
B, 179	GM813_B02_70R4_007.fsa	2046177	247	1192
B, 180	GM813_B02_70R4_007.fsa	2055253	154	701
B, 181	GM813_B02_70R4_007.fsa	2066153	145	652
B, 182	GM813_B02_70R4_007.fsa	2077063	205	859
B, 183	GM813_B02_70R4_007.fsa	2087073	74	283
B, 184	GM813_B02_70R4_007.fsa	2095269	159	606
B, 185	GM813_B02_70R4_007.fsa	2104383	174	699
B, 186	GM813_B02_70R4_007.fsa	2113505	128	500
B, 187	GM813_B02_70R4_007.fsa	2123547	207	920
B, 188	GM813_B02_70R4_007.fsa	2130857	48	176
B, 189	GM813_B02_70R4_007.fsa	2140938	125	500
B, 190	GM813_B02_70R4_007.fsa	2150312	135	556
B, 191	GM813_B02_70R4_007.fsa	216.25	113	506
B, 192	GM813_B02_70R4_007.fsa	2171874	158	637
B, 193	GM813_B02_70R4_007.fsa	2183124	259	1176
B, 194	GM813_B02_70R4_007.fsa	2193437	228	1027
B, 195	GM813_B02_70R4_007.fsa	220544	406	1797
B, 196	GM813_B02_70R4_007.fsa	2215407	637	2894
B, 197	GM813_B02_70R4_007.fsa	2227178	575	2618
B, 198	GM813_B02_70R4_007.fsa	223713	314	1364
B, 199	GM813_B02_70R4_007.fsa	2246172	158	563
B, 200	GM813_B02_70R4_007.fsa	2256112	893	4078
B, 201	GM813_B02_70R4_007.fsa	2266045	163	571
B, 202	GM813_B02_70R4_007.fsa	2276874	113	510
B, 203	GM813_B02_70R4_007.fsa	2287695	181	825
B, 204	GM813_B02_70R4_007.fsa	2297608	522	2614
B, 205	GM813_B02_70R4_007.fsa	2308415	156	735
B, 206	GM813_B02_70R4_007.fsa	2316516	75	303
B, 207	GM813_B02_70R4_007.fsa	2326412	308	1475
B, 208	GM813_B02_70R4_007.fsa	233.72	1176	5797
B, 209	GM813_B02_70R4_007.fsa	2347982	88	340
B, 210	GM813_B02_70R4_007.fsa	2356961	232	1046
B, 211	GM813_B02_70R4_007.fsa	2366833	160	658
B, 212	GM813_B02_70R4_007.fsa	2377597	366	1775
B, 213	GM813_B02_70R4_007.fsa	2386561	114	509
B, 214	GM813_B02_70R4_007.fsa	2396417	79	291
B, 215	GM813_B02_70R4_007.fsa	2407454	121	536
B, 216	GM813_B02_70R4_007.fsa	2417691	833	4173
B, 217	GM813_B02_70R4_007.fsa	2427913	323	1603
B, 218	GM813_B02_70R4_007.fsa	2439048	98	457
B, 219	GM813_B02_70R4_007.fsa	2448315	211	1024
B, 220	GM813_B02_70R4_007.fsa	2461269	222	1099
B, 221	GM813_B02_70R4_007.fsa	2472355	130	585
B, 222	GM813_B02_70R4_007.fsa	2480659	137	604
B, 223	GM813_B02_70R4_007.fsa	2491717	136	594
B, 224	GM813_B02_70R4_007.fsa	2501785	114	467
B, 225	GM813_B02_70R4_007.fsa	2511592	112	466
B, 226	GM813_B02_70R4_007.fsa	2522271	633	3200
B, 227	GM813_B02_70R4_007.fsa	2532043	482	2431
B, 228	GM813_B02_70R4_007.fsa	2542685	63	291
B, 229	GM813_B02_70R4_007.fsa	2549769	1414	7271
B, 230	GM813_B02_70R4_007.fsa	2560379	525	2429
B, 231	GM813_B02_70R4_007.fsa	2569206	121	484
B, 232	GM813_B02_70R4_007.fsa	2579782	1311	6699
B, 233	GM813_B02_70R4_007.fsa	2590339	464	2235
B, 234	GM813_B02_70R4_007.fsa	2600899	66	313
B, 235	GM813_B02_70R4_007.fsa	2610785	85	425
B, 236	GM813_B02_70R4_007.fsa	2622471	139	713
B, 237	GM813_B02_70R4_007.fsa	2632363	700	3730
B, 238	GM813_B02_70R4_007.fsa	2641357	638	3449
B, 239	GM813_B02_70R4_007.fsa	2653053	66	265
B, 240	GM813_B02_70R4_007.fsa	2664752	324	1570
B, 241	GM813_B02_70R4_007.fsa	2674654	318	1518
B, 242	GM813_B02_70R4_007.fsa	2684559	113	485
B, 243	GM813_B02_70R4_007.fsa	2691763	125	554
B, 244	GM813_B02_70R4_007.fsa	2701672	253	1195
B, 245	GM813_B02_70R4_007.fsa	2712485	141	559
B, 246	GM813_B02_70R4_007.fsa	2722399	746	3899
B, 247	GM813_B02_70R4_007.fsa	2733218	189	868
B, 248	GM813_B02_70R4_007.fsa	2744039	425	2093
B, 249	GM813_B02_70R4_007.fsa	2754864	614	3224
B, 250	GM813_B02_70R4_007.fsa	2766594	330	1588
B, 251	GM813_B02_70R4_007.fsa	2774717	322	1660
B, 252	GM813_B02_70R4_007.fsa	2783745	467	2399
B, 253	GM813_B02_70R4_007.fsa	2794581	256	1216
B, 254	GM813_B02_70R4_007.fsa	2802673	93	362
B, 255	GM813_B02_70R4_007.fsa	2814255	656	3659
B, 256	GM813_B02_70R4_007.fsa	282138	82	416
B, 257	GM813_B02_70R4_007.fsa	2830285	188	1026
B, 258	GM813_B02_70R4_007.fsa	2845419	127	642
B, 259	GM813_B02_70R4_007.fsa	2858768	314	1692
B, 260	GM813_B02_70R4_007.fsa	2871223	230	1251
B, 261	GM813_B02_70R4_007.fsa	2882785	98	354
B, 262	GM813_B02_70R4_007.fsa	2891676	251	1276
B, 263	GM813_B02_70R4_007.fsa	2902344	930	5231
B, 264	GM813_B02_70R4_007.fsa	2913008	70	256
B, 265	GM813_B02_70R4_007.fsa	2922782	812	4515
B, 266	GM813_B02_70R4_007.fsa	2933441	100	448
B, 267	GM813_B02_70R4_007.fsa	2944986	748	4275
B, 268	GM813_B02_70R4_007.fsa	2955639	207	1037
B, 269	GM813_B02_70R4_007.fsa	2964515	81	346
B, 270	GM813_B02_70R4_007.fsa	2976051	63	249
B, 271	GM813_B02_70R4_007.fsa	298581	343	1626
B, 272	GM813_B02_70R4_007.fsa	2996453	258	1186
B, 273	GM813_B02_70R4_007.fsa	3004404	278	1276
B, 274	GM813_B02_70R4_007.fsa	3014988	1133	6250
B, 275	GM813_B02_70R4_007.fsa	3022939	111	440
B, 276	GM813_B02_70R4_007.fsa	3031787	353	1646
B, 277	GM813_B02_70R4_007.fsa	3040649	237	1080
B, 278	GM813_B02_70R4_007.fsa	3048638	21	82
B, 279	GM813_B02_70R4_007.fsa	3061087	59	317
B, 280	GM813_B02_70R4_007.fsa	3071781	65	331
B, 281	GM813_B02_70R4_007.fsa	3082496	118	570
B, 282	GM813_B02_70R4_007.fsa	3091441	384	2351
B, 283	GM813_B02_70R4_007.fsa	3102194	400	2352
B, 284	GM813_B02_70R4_007.fsa	3114767	22	86
B, 285	GM813_B02_70R4_007.fsa	3123765	753	4232
B, 286	GM813_B02_70R4_007.fsa	3134583	730	4190
B, 287	GM813_B02_70R4_007.fsa	314461	24	81
B, 288	GM813_B02_70R4_007.fsa	315291	357	1869
B, 289	GM813_B02_70R4_007.fsa	3163058	97	443
B, 290	GM813_B02_70R4_007.fsa	3175057	70	322
B, 291	GM813_B02_70R4_007.fsa	3186139	568	3316
B, 292	GM813_B02_70R4_007.fsa	3198151	47	170
B, 293	GM813_B02_70R4_007.fsa	320903	70	315
B, 294	GM813_B02_70R4_007.fsa	3218952	247	1410
B, 295	GM813_B02_70R4_007.fsa	3229762	67	345
B, 296	GM813_B02_70R4_007.fsa	3240558	62	289
B, 297	GM813_B02_70R4_007.fsa	3251341	558	3465
B, 298	GM813_B02_70R4_007.fsa	3260316	129	742
B, 299	GM813_B02_70R4_007.fsa	3272865	51	230
B, 300	GM813_B02_70R4_007.fsa	3281817	447	2811
B, 301	GM813_B02_70R4_007.fsa	3291654	91	568
B, 302	GM813_B02_70R4_007.fsa	3303265	120	579
B, 303	GM813_B02_70R4_007.fsa	3313968	149	936
B, 304	GM813_B02_70R4_007.fsa	3321987	155	924
B, 305	GM813_B02_70R4_007.fsa	3333556	174	937
B, 306	GM813_B02_70R4_007.fsa	3341556	347	2069
B, 307	GM813_B02_70R4_007.fsa	3352212	136	680
B, 308	GM813_B02_70R4_007.fsa	3362854	288	1574
B, 309	GM813_B02_70R4_007.fsa	3373484	644	4025
B, 310	GM813_B02_70R4_007.fsa	3382331	102	552
B, 311	GM813_B02_70R4_007.fsa	339382	141	770
B, 312	GM813_B02_70R4_007.fsa	3403588	320	1931
B, 313	GM813_B02_70R4_007.fsa	341435	108	510
B, 314	GM813_B02_70R4_007.fsa	3425112	134	728
B, 315	GM813_B02_70R4_007.fsa	3434978	71	309
B, 316	GM813_B02_70R4_007.fsa	3446637	42	171
B, 317	GM813_B02_70R4_007.fsa	3454709	51	230
B, 318	GM813_B02_70R4_007.fsa	3466368	123	588
B, 319	GM813_B02_70R4_007.fsa	3475336	156	774
B, 320	GM813_B02_70R4_007.fsa	3486996	350	2091
B, 321	GM813_B02_70R4_007.fsa	3495067	180	1172
B, 322	GM813_B02_70R4_007.fsa	3504933	192	1120
B, 323	GM813_B02_70R4_007.fsa	3514798	25	103
B, 324	GM813_B02_70R4_007.fsa	3524664	181	1003
B, 325	GM813_B02_70R4_007.fsa	3536323	266	1518
B, 326	GM813_B02_70R4_007.fsa	3546188	114	642
B, 327	GM813_B02_70R4_007.fsa	3558744	318	2426
B, 328	GM813_B02_70R4_007.fsa	356861	117	614
B, 329	GM813_B02_70R4_007.fsa	3577578	64	301
B, 330	GM813_B02_70R4_007.fsa	3591031	137	809
B, 331	GM813_B02_70R4_007.fsa	3603568	205	1172
B, 332	GM813_B02_70R4_007.fsa	3615163	275	1782
B, 333	GM813_B02_70R4_007.fsa	3624975	260	1694
B, 334	GM813_B02_70R4_007.fsa	3636574	127	786
B, 335	GM813_B02_70R4_007.fsa	3641035	86	443
B, 336	GM813_B02_70R4_007.fsa	3653527	752	4924
B, 337	GM813_B02_70R4_007.fsa	3665129	263	1567
B, 338	GM813_B02_70R4_007.fsa	367584	151	776
B, 339	GM813_B02_70R4_007.fsa	368923	567	4357
B, 340	GM813_B02_70R4_007.fsa	3699944	42	160
B, 341	GM813_B02_70R4_007.fsa	3713338	720	4705
B, 342	GM813_B02_70R4_007.fsa	3724947	309	1986
B, 343	GM813_B02_70R4_007.fsa	3738345	100	487
B, 344	GM813_B02_70R4_007.fsa	3748171	517	3496
B, 345	GM813_B02_70R4_007.fsa	3758892	510	3343
B, 346	GM813_B02_70R4_007.fsa	3769614	21	63
B, 347	GM813_B02_70R4_007.fsa	3780337	363	2360
B, 348	GM813_B02_70R4_007.fsa	3791062	84	386
B, 349	GM813_B02_70R4_007.fsa	3801803	143	838
B, 350	GM813_B02_70R4_007.fsa	3810819	171	1117
B, 351	GM813_B02_70R4_007.fsa	3820735	62	262
B, 352	GM813_B02_70R4_007.fsa	3829749	133	779
B, 353	GM813_B02_70R4_007.fsa	3841467	960	6505
B, 354	GM813_B02_70R4_007.fsa	385048	15	40
B, 355	GM813_B02_70R4_007.fsa	3861294	220	1266
B, 356	GM813_B02_70R4_007.fsa	3879316	1057	7571
B, 357	GM813_B02_70R4_007.fsa	3891029	56	236
B, 358	GM813_B02_70R4_007.fsa	3899138	134	702
B, 359	GM813_B02_70R4_007.fsa	3909948	51	267
B, 360	GM813_B02_70R4_007.fsa	3920757	674	4740
B, 361	GM813_B02_70R4_007.fsa	3929765	82	434
B, 362	GM813_B02_70R4_007.fsa	3941473	68	350
B, 363	GM813_B02_70R4_007.fsa	3953181	172	969
B, 364	GM813_B02_70R4_007.fsa	3963986	199	1176
B, 365	GM813_B02_70R4_007.fsa	397209	72	424
B, 366	GM813_B02_70R4_007.fsa	3983795	244	1623
B, 367	GM813_B02_70R4_007.fsa	3991898	90	495
B, 368	GM813_B02_70R4_007.fsa	4011487	655	5169
B, 369	GM813_B02_70R4_007.fsa	4021221	755	6037
B, 370	GM813_B02_70R4_007.fsa	4039842	62	313
B, 371	GM813_B02_70R4_007.fsa	4049615	33	128
B, 372	GM813_B02_70R4_007.fsa	4060292	79	356
B, 373	GM813_B02_70R4_007.fsa	4070986	294	2066
B, 374	GM813_B02_70R4_007.fsa	4079017	92	538
B, 375	GM813_B02_70R4_007.fsa	4091528	116	569
B, 376	GM813_B02_70R4_007.fsa	4100479	131	640
B, 377	GM813_B02_70R4_007.fsa	4111235	67	305
B, 378	GM813_B02_70R4_007.fsa	4120211	80	339
B, 379	GM813_B02_70R4_007.fsa	4130098	386	2343
B, 380	GM813_B02_70R4_007.fsa	414.0	243	1374
B, 381	GM813_B02_70R4_007.fsa	4151051	58	214
B, 382	GM813_B02_70R4_007.fsa	4161192	1379	9702
B, 383	GM813_B02_70R4_007.fsa	4172265	1121	8496
B, 384	GM813_B02_70R4_007.fsa	4181502	955	6456
B, 385	GM813_B02_70R4_007.fsa	4193522	197	768
B, 386	GM813_B02_70R4_007.fsa	4204534	678	3995
B, 387	GM813_B02_70R4_007.fsa	422357	475	3495
B, 388	GM813_B02_70R4_007.fsa	4232632	563	4672
B, 389	GM813_B02_70R4_007.fsa	4243505	388	2569
B, 390	GM813_B02_70R4_007.fsa	4251657	218	1170
B, 391	GM813_B02_70R4_007.fsa	4260714	402	2088
B, 392	GM813_B02_70R4_007.fsa	4270675	177	768
B, 393	GM813_B02_70R4_007.fsa	428154	224	1036
B, 394	GM813_B02_70R4_007.fsa	4291496	280	1640
B, 395	GM813_B02_70R4_007.fsa	4301451	339	2409
B, 396	GM813_B02_70R4_007.fsa	431.05	216	1241
B, 397	GM813_B02_70R4_007.fsa	4319547	605	3694
B, 398	GM813_B02_70R4_007.fsa	4330401	716	4180
B, 399	GM813_B02_70R4_007.fsa	4341253	500	2649
B, 400	GM813_B02_70R4_007.fsa	4351199	34	74
B, 401	GM813_B02_70R4_007.fsa	4360239	216	538
B, 402	GM813_B02_70R4_007.fsa	4370182	4167	27596
B, 403	GM813_B02_70R4_007.fsa	4378316	12996	106125
B, 404	GM813_B02_70R4_007.fsa	4389159	30297	250395
B, 405	GM813_B02_70R4_007.fsa	440.0	15175	123702
G, 1	GM813_B02_70R4_007.fsa	4391869	615	2781
O, 1	GM813_B02_70R4_007.fsa	20.0	1841	18264
O, 2	GM813_B02_70R4_007.fsa	40.0	1648	11641
O, 3	GM813_B02_70R4_007.fsa	60.0	3100	16913
O, 4	GM813_B02_70R4_007.fsa	80.0	2075	11382
O, 5	GM813_B02_70R4_007.fsa	100.0	3302	17031
O, 6	GM813_B02_70R4_007.fsa	114.0	3754	18887
O, 7	GM813_B02_70R4_007.fsa	120.0	2947	15288
O, 8	GM813_B02_70R4_007.fsa	140.0	2444	12076
O, 9	GM813_B02_70R4_007.fsa	160.0	2633	13161
O, 10	GM813_B02_70R4_007.fsa	180.0	3202	15660
O, 11	GM813_B02_70R4_007.fsa	200.0	2499	12687
O, 12	GM813_B02_70R4_007.fsa	214.0	2493	13060
O, 13	GM813_B02_70R4_007.fsa	220.0	2010	10710
O, 14	GM813_B02_70R4_007.fsa	240.0	2995	15974
O, 15	GM813_B02_70R4_007.fsa	250.0	1386	7726
O, 16	GM813_B02_70R4_007.fsa	260.0	2177	12334
O, 17	GM813_B02_70R4_007.fsa	280.0	2346	13793
O, 18	GM813_B02_70R4_007.fsa	300.0	2369	14289
O, 19	GM813_B02_70R4_007.fsa	314.0	1541	9502
O, 20	GM813_B02_70R4_007.fsa	320.0	1643	10557
O, 21	GM813_B02_70R4_007.fsa	340.0	2082	14079
O, 22	GM813_B02_70R4_007.fsa	360.0	1733	12082
O, 23	GM813_B02_70R4_007.fsa	380.0	1250	9045
O, 24	GM813_B02_70R4_007.fsa	400.0	1737	13136
O, 25	GM813_B02_70R4_007.fsa	414.0	1650	12707
O, 26	GM813_B02_70R4_007.fsa	420.0	1549	11991
O, 27	GM813_B02_70R4_007.fsa	440.0	1820	16024
O, 28	GM813_B02_70R4_007.fsa	460.0	2023	16800
O, 29	GM813_B02_70R4_007.fsa	480.0	1939	16761
O, 30	GM813_B02_70R4_007.fsa	500.0	842	7538
O, 31	GM813_B02_70R4_007.fsa	514.0	908	8411
O, 32	GM813_B02_70R4_007.fsa	520.0	2064	18699
O, 33	GM813_B02_70R4_007.fsa	540.0	1669	15608
O, 34	GM813_B02_70R4_007.fsa	560.0	1080	10401
O, 35	GM813_B02_70R4_007.fsa	580.0	1649	15828
O, 36	GM813_B02_70R4_007.fsa	600.0	1043	10341

[truncated: 31 more sheets: 70R5, 71R1, 71R2, 71R3, 71R4, 71R5, 72R1, 72R2, 72R3, 72R4, 72R5, 209R1, 209R2, 209R3, 209R4, 209R5, 210R1, 210R2, 210R3, 210R4 …]
