# Supplementary material for: Characterization of dFOXO binding sites upstream of the Insulin Receptor P2 promoter across the Drosophila phylogeny
Source: PLoS One. 2017 Dec 4;12(12):e0188357. doi: 10.1371/journal.pone.0188357 (PMC5714339; doi:10.1371/journal.pone.0188357)
Supplement: S1 Data — (ZIP) [file pone.0188357.s001.zip › Data_Sets/S7_Dataset.xlsx]

## Sheet: index
	Fragment coordinates are --475/-57 relative to the P2 transcription start site
	Sheet	Species	Fragment	strand	protein	nM protein				Sheet	Species	Fragment	strand	protein	nM protein
	74R1	D. simulans	s9	Forward	BSA	600				214R1	D. simulans	s9	Reverse	BSA	600
	74R2	D. simulans	s9	Forward	BSA	600				214R2	D. simulans	s9	Reverse	BSA	600
	74R3	D. simulans	s9	Forward	BSA	600				214R3	D. simulans	s9	Reverse	BSA	600
	74R4	D. simulans	s9	Forward	BSA	600				214R4	D. simulans	s9	Reverse	BSA	600
	74R5	D. simulans	s9	Forward	BSA	600				214R5	D. simulans	s9	Reverse	BSA	600
	75R1	D. simulans	s9	Forward	dFOXO	600				215R1	D. simulans	s9	Reverse	dFOXO	600
	75R2	D. simulans	s9	Forward	dFOXO	600				215R2	D. simulans	s9	Reverse	dFOXO	600
	75R3	D. simulans	s9	Forward	dFOXO	600				215R3	D. simulans	s9	Reverse	dFOXO	600
	75R4	D. simulans	s9	Forward	dFOXO	600				215R4	D. simulans	s9	Reverse	dFOXO	600
	75R5	D. simulans	s9	Forward	dFOXO	600				215R5	D. simulans	s9	Reverse	dFOXO	600
	76R1	D. simulans	s9	Forward	BSA	1200				216R1	D. simulans	s9	Reverse	BSA	1200
	76R2	D. simulans	s9	Forward	BSA	1200				216R2	D. simulans	s9	Reverse	BSA	1200
	76R3	D. simulans	s9	Forward	BSA	1200				216R3	D. simulans	s9	Reverse	BSA	1200
	76R4	D. simulans	s9	Forward	BSA	1200				216R4	D. simulans	s9	Reverse	BSA	1200
	76R5	D. simulans	s9	Forward	BSA	1200				216R5	D. simulans	s9	Reverse	BSA	1200
	77R1	D. simulans	s9	Forward	dFOXO	1200				217R1	D. simulans	s9	Reverse	dFOXO	1200
	77R2	D. simulans	s9	Forward	dFOXO	1200				217R2	D. simulans	s9	Reverse	dFOXO	1200
	77R3	D. simulans	s9	Forward	dFOXO	1200				217R3	D. simulans	s9	Reverse	dFOXO	1200
	77R4	D. simulans	s9	Forward	dFOXO	1200				217R4	D. simulans	s9	Reverse	dFOXO	1200
	77R5	D. simulans	s9	Forward	dFOXO	1200				217R5	D. simulans	s9	Reverse	dFOXO	1200
	NOTE
	The first column of the remaining sheets indicates that dyes B and O label respectively the fragments generated by DNase I and the standard 600 LIZ fragments in the electropherograms and in the outputs. To inspect electropherograms with Peak Scanner (Applied Biosystems), the minimum peak heights were set to only provide outputs for dyes B and O . The spurious peaks corresponding to other dyes (G,…

## Sheet: 74R1
Dye/Sample Peak	Sample File Name	Size	Height	Area in Point
B, 1	GM814_A06_74R1_024.fsa	10526	176	1152
B, 2	GM814_A06_74R1_024.fsa	28571	37	179
B, 3	GM814_A06_74R1_024.fsa	42105	44	207
B, 4	GM814_A06_74R1_024.fsa	54135	12	43
B, 5	GM814_A06_74R1_024.fsa	88722	18	115
B, 6	GM814_A06_74R1_024.fsa	97744	4	6
B, 7	GM814_A06_74R1_024.fsa	11579	17	113
B, 8	GM814_A06_74R1_024.fsa	141353	304	1144
B, 9	GM814_A06_74R1_024.fsa	148872	81	492
B, 10	GM814_A06_74R1_024.fsa	171429	49	198
B, 11	GM814_A06_74R1_024.fsa	184962	114	354
B, 12	GM814_A06_74R1_024.fsa	20.0	1668	8461
B, 13	GM814_A06_74R1_024.fsa	217028	929	5462
B, 14	GM814_A06_74R1_024.fsa	22707	853	4684
B, 15	GM814_A06_74R1_024.fsa	241894	163	1067
B, 16	GM814_A06_74R1_024.fsa	265982	428	1833
B, 17	GM814_A06_74R1_024.fsa	283174	521	2457
B, 18	GM814_A06_74R1_024.fsa	29998	212	1013
B, 19	GM814_A06_74R1_024.fsa	313452	813	4212
B, 20	GM814_A06_74R1_024.fsa	326682	650	3070
B, 21	GM814_A06_74R1_024.fsa	346795	130	728
B, 22	GM814_A06_74R1_024.fsa	35804	548	3196
B, 23	GM814_A06_74R1_024.fsa	370482	286	1512
B, 24	GM814_A06_74R1_024.fsa	386737	373	1855
B, 25	GM814_A06_74R1_024.fsa	404942	459	2561
B, 26	GM814_A06_74R1_024.fsa	413534	91	380
B, 27	GM814_A06_74R1_024.fsa	422056	27	69
B, 28	GM814_A06_74R1_024.fsa	435307	417	2206
B, 29	GM814_A06_74R1_024.fsa	447209	1641	9428
B, 30	GM814_A06_74R1_024.fsa	464812	1062	6476
B, 31	GM814_A06_74R1_024.fsa	48555	21	102
B, 32	GM814_A06_74R1_024.fsa	496895	7	15
B, 33	GM814_A06_74R1_024.fsa	509236	325	1309
B, 34	GM814_A06_74R1_024.fsa	515906	1180	4413
B, 35	GM814_A06_74R1_024.fsa	533488	3609	22917
B, 36	GM814_A06_74R1_024.fsa	557194	1406	6380
B, 37	GM814_A06_74R1_024.fsa	569903	1751	8233
B, 38	GM814_A06_74R1_024.fsa	578292	772	3494
B, 39	GM814_A06_74R1_024.fsa	588685	3662	17702
B, 40	GM814_A06_74R1_024.fsa	604311	130	450
B, 41	GM814_A06_74R1_024.fsa	61721	361	1535
B, 42	GM814_A06_74R1_024.fsa	630061	759	3335
B, 43	GM814_A06_74R1_024.fsa	642864	1305	6016
B, 44	GM814_A06_74R1_024.fsa	657741	196	831
B, 45	GM814_A06_74R1_024.fsa	670442	2341	11326
B, 46	GM814_A06_74R1_024.fsa	682043	1034	5181
B, 47	GM814_A06_74R1_024.fsa	691506	287	1451
B, 48	GM814_A06_74R1_024.fsa	700942	71	294
B, 49	GM814_A06_74R1_024.fsa	713483	142	611
B, 50	GM814_A06_74R1_024.fsa	724939	1181	5766
B, 51	GM814_A06_74R1_024.fsa	73532	162	742
B, 52	GM814_A06_74R1_024.fsa	748769	111	398
B, 53	GM814_A06_74R1_024.fsa	760106	281	1036
B, 54	GM814_A06_74R1_024.fsa	771406	649	2583
B, 55	GM814_A06_74R1_024.fsa	781646	1301	5723
B, 56	GM814_A06_74R1_024.fsa	792874	1581	7366
B, 57	GM814_A06_74R1_024.fsa	798983	134	610
B, 58	GM814_A06_74R1_024.fsa	809137	4082	18927
B, 59	GM814_A06_74R1_024.fsa	820287	150	500
B, 60	GM814_A06_74R1_024.fsa	830406	3502	15562
B, 61	GM814_A06_74R1_024.fsa	83748	50	130
B, 62	GM814_A06_74R1_024.fsa	846563	567	2217
B, 63	GM814_A06_74R1_024.fsa	858653	188	793
B, 64	GM814_A06_74R1_024.fsa	870721	130	506
B, 65	GM814_A06_74R1_024.fsa	882766	1750	7778
B, 66	GM814_A06_74R1_024.fsa	894788	1035	4344
B, 67	GM814_A06_74R1_024.fsa	904789	831	3355
B, 68	GM814_A06_74R1_024.fsa	914774	194	628
B, 69	GM814_A06_74R1_024.fsa	924743	1455	6487
B, 70	GM814_A06_74R1_024.fsa	931712	65	228
B, 71	GM814_A06_74R1_024.fsa	942648	4067	18420
B, 72	GM814_A06_74R1_024.fsa	960503	5099	23886
B, 73	GM814_A06_74R1_024.fsa	969411	27	73
B, 74	GM814_A06_74R1_024.fsa	980282	2346	10606
B, 75	GM814_A06_74R1_024.fsa	99212	109	491
B, 76	GM814_A06_74R1_024.fsa	1001001	3571	16564
B, 77	GM814_A06_74R1_024.fsa	1012993	555	2299
B, 78	GM814_A06_74R1_024.fsa	1022963	197	760
B, 79	GM814_A06_74R1_024.fsa	1035892	169	717
B, 80	GM814_A06_74R1_024.fsa	1047795	850	3940
B, 81	GM814_A06_74R1_024.fsa	1058679	718	3325
B, 82	GM814_A06_74R1_024.fsa	1069538	313	1416
B, 83	GM814_A06_74R1_024.fsa	108234	702	2969
B, 84	GM814_A06_74R1_024.fsa	1094125	362	1345
B, 85	GM814_A06_74R1_024.fsa	1102944	909	3797
B, 86	GM814_A06_74R1_024.fsa	1111747	379	1447
B, 87	GM814_A06_74R1_024.fsa	1121509	512	2066
B, 88	GM814_A06_74R1_024.fsa	1130277	361	1441
B, 89	GM814_A06_74R1_024.fsa	1138057	443	1833
B, 90	GM814_A06_74R1_024.fsa	1147669	396	1583
B, 91	GM814_A06_74R1_024.fsa	1159144	523	2179
B, 92	GM814_A06_74R1_024.fsa	1169635	331	1338
B, 93	GM814_A06_74R1_024.fsa	1180099	245	979
B, 94	GM814_A06_74R1_024.fsa	1191483	590	2335
B, 95	GM814_A06_74R1_024.fsa	1201874	659	2703
B, 96	GM814_A06_74R1_024.fsa	1212179	595	3543
B, 97	GM814_A06_74R1_024.fsa	1224354	1517	6893
B, 98	GM814_A06_74R1_024.fsa	1235589	638	2568
B, 99	GM814_A06_74R1_024.fsa	1244014	299	1121
B, 100	GM814_A06_74R1_024.fsa	1255243	142	543
B, 101	GM814_A06_74R1_024.fsa	1264598	3370	15573
B, 102	GM814_A06_74R1_024.fsa	1274886	326	1266
B, 103	GM814_A06_74R1_024.fsa	1286106	1667	7209
B, 104	GM814_A06_74R1_024.fsa	1297323	493	1764
B, 105	GM814_A06_74R1_024.fsa	1307602	1635	6929
B, 106	GM814_A06_74R1_024.fsa	1316945	1676	7253
B, 107	GM814_A06_74R1_024.fsa	1327219	1715	7316
B, 108	GM814_A06_74R1_024.fsa	133469	290	1138
B, 109	GM814_A06_74R1_024.fsa	1342159	3124	13819
B, 110	GM814_A06_74R1_024.fsa	135336	448	1715
B, 111	GM814_A06_74R1_024.fsa	1363626	898	3853
B, 112	GM814_A06_74R1_024.fsa	1374821	973	3994
B, 113	GM814_A06_74R1_024.fsa	1386946	2229	9744
B, 114	GM814_A06_74R1_024.fsa	1396271	1071	4502
B, 115	GM814_A06_74R1_024.fsa	1404762	125	336
B, 116	GM814_A06_74R1_024.fsa	1413334	876	3554
B, 117	GM814_A06_74R1_024.fsa	1424763	2349	10502
B, 118	GM814_A06_74R1_024.fsa	1435239	858	3521
B, 119	GM814_A06_74R1_024.fsa	144762	336	2013
B, 120	GM814_A06_74R1_024.fsa	1456191	3687	18600
B, 121	GM814_A06_74R1_024.fsa	146762	3019	14387
B, 122	GM814_A06_74R1_024.fsa	1477143	227	958
B, 123	GM814_A06_74R1_024.fsa	1489524	142	564
B, 124	GM814_A06_74R1_024.fsa	1500952	348	1411
B, 125	GM814_A06_74R1_024.fsa	1511428	1290	5696
B, 126	GM814_A06_74R1_024.fsa	1521904	844	3956
B, 127	GM814_A06_74R1_024.fsa	1530476	1004	4602
B, 128	GM814_A06_74R1_024.fsa	1542856	339	1596
B, 129	GM814_A06_74R1_024.fsa	1550475	4709	21982
B, 130	GM814_A06_74R1_024.fsa	1561904	1660	7494
B, 131	GM814_A06_74R1_024.fsa	1573333	397	1608
B, 132	GM814_A06_74R1_024.fsa	1582857	200	777
B, 133	GM814_A06_74R1_024.fsa	1595238	2021	9227
B, 134	GM814_A06_74R1_024.fsa	160564	188	818
B, 135	GM814_A06_74R1_024.fsa	1613157	3993	18614
B, 136	GM814_A06_74R1_024.fsa	1624426	2298	10623
B, 137	GM814_A06_74R1_024.fsa	1635687	1052	4528
B, 138	GM814_A06_74R1_024.fsa	1646941	506	2241
B, 139	GM814_A06_74R1_024.fsa	1655376	5198	24430
B, 140	GM814_A06_74R1_024.fsa	1666617	1791	7927
B, 141	GM814_A06_74R1_024.fsa	1678787	711	3011
B, 142	GM814_A06_74R1_024.fsa	1690012	307	1246
B, 143	GM814_A06_74R1_024.fsa	1697491	3088	14548
B, 144	GM814_A06_74R1_024.fsa	1708704	5231	24192
B, 145	GM814_A06_74R1_024.fsa	1720843	592	2395
B, 146	GM814_A06_74R1_024.fsa	1729242	554	2192
B, 147	GM814_A06_74R1_024.fsa	1737637	1601	7072
B, 148	GM814_A06_74R1_024.fsa	1748823	981	4176
B, 149	GM814_A06_74R1_024.fsa	1757208	107	356
B, 150	GM814_A06_74R1_024.fsa	1769312	2077	9470
B, 151	GM814_A06_74R1_024.fsa	1780478	479	2121
B, 152	GM814_A06_74R1_024.fsa	1788847	998	4586
B, 153	GM814_A06_74R1_024.fsa	180.0	2953	13570
B, 154	GM814_A06_74R1_024.fsa	180842	214	1023
B, 155	GM814_A06_74R1_024.fsa	1820576	1456	6903
B, 156	GM814_A06_74R1_024.fsa	1831788	609	2709
B, 157	GM814_A06_74R1_024.fsa	1841126	885	3936
B, 158	GM814_A06_74R1_024.fsa	1853257	930	4232
B, 159	GM814_A06_74R1_024.fsa	1861651	115	464
B, 160	GM814_A06_74R1_024.fsa	1873767	212	933
B, 161	GM814_A06_74R1_024.fsa	1883082	293	1414
B, 162	GM814_A06_74R1_024.fsa	1893322	299	1362
B, 163	GM814_A06_74R1_024.fsa	1904485	329	1745
B, 164	GM814_A06_74R1_024.fsa	1912853	2936	14524
B, 165	GM814_A06_74R1_024.fsa	1923075	630	3001
B, 166	GM814_A06_74R1_024.fsa	193329	626	3044
B, 167	GM814_A06_74R1_024.fsa	1945355	75	280
B, 168	GM814_A06_74R1_024.fsa	1957411	4111	20079
B, 169	GM814_A06_74R1_024.fsa	1967605	738	3491
B, 170	GM814_A06_74R1_024.fsa	1978719	125	496
B, 171	GM814_A06_74R1_024.fsa	198.89	713	3336
B, 172	GM814_A06_74R1_024.fsa	1999075	287	1165
B, 173	GM814_A06_74R1_024.fsa	2009153	349	1556
B, 174	GM814_A06_74R1_024.fsa	2019222	1563	7520
B, 175	GM814_A06_74R1_024.fsa	2028374	440	1919
B, 176	GM814_A06_74R1_024.fsa	2040272	669	3026
B, 177	GM814_A06_74R1_024.fsa	2050338	3145	15561
B, 178	GM814_A06_74R1_024.fsa	2061319	2608	12945
B, 179	GM814_A06_74R1_024.fsa	207.23	183	922
B, 180	GM814_A06_74R1_024.fsa	2080534	2777	13579
B, 181	GM814_A06_74R1_024.fsa	2090599	1572	7888
B, 182	GM814_A06_74R1_024.fsa	2099748	102	361
B, 183	GM814_A06_74R1_024.fsa	2109812	378	1698
B, 184	GM814_A06_74R1_024.fsa	212079	232	1119
B, 185	GM814_A06_74R1_024.fsa	2129023	1134	5716
B, 186	GM814_A06_74R1_024.fsa	2139085	1151	5936
B, 187	GM814_A06_74R1_024.fsa	2151086	91	380
B, 188	GM814_A06_74R1_024.fsa	2163091	223	951
B, 189	GM814_A06_74R1_024.fsa	2174168	2123	10554
B, 190	GM814_A06_74R1_024.fsa	2184319	245	1189
B, 191	GM814_A06_74R1_024.fsa	2193544	181	828
B, 192	GM814_A06_74R1_024.fsa	220362	94	312
B, 193	GM814_A06_74R1_024.fsa	2214481	2882	14276
B, 194	GM814_A06_74R1_024.fsa	2224436	544	2456
B, 195	GM814_A06_74R1_024.fsa	2232581	204	743
B, 196	GM814_A06_74R1_024.fsa	224163	411	1699
B, 197	GM814_A06_74R1_024.fsa	225249	3052	14998
B, 198	GM814_A06_74R1_024.fsa	2264254	1430	6726
B, 199	GM814_A06_74R1_024.fsa	2275113	684	3115
B, 200	GM814_A06_74R1_024.fsa	2284163	533	2246
B, 201	GM814_A06_74R1_024.fsa	2293212	75	261
B, 202	GM814_A06_74R1_024.fsa	2304071	808	4051
B, 203	GM814_A06_74R1_024.fsa	2314025	588	2725
B, 204	GM814_A06_74R1_024.fsa	2324884	755	3738
B, 205	GM814_A06_74R1_024.fsa	2333934	288	1372
B, 206	GM814_A06_74R1_024.fsa	2344793	749	3688
B, 207	GM814_A06_74R1_024.fsa	2355653	2397	12738
B, 208	GM814_A06_74R1_024.fsa	2364703	418	2107
B, 209	GM814_A06_74R1_024.fsa	2376468	62	244
B, 210	GM814_A06_74R1_024.fsa	2387329	1427	7294
B, 211	GM814_A06_74R1_024.fsa	2397285	1516	7664
B, 212	GM814_A06_74R1_024.fsa	2408374	187	850
B, 213	GM814_A06_74R1_024.fsa	2417669	2686	14170
B, 214	GM814_A06_74R1_024.fsa	2427883	1406	7031
B, 215	GM814_A06_74R1_024.fsa	2437159	135	461
B, 216	GM814_A06_74R1_024.fsa	2447353	3256	17061
B, 217	GM814_A06_74R1_024.fsa	245846	266	1053
B, 218	GM814_A06_74R1_024.fsa	2469555	1080	5476
B, 219	GM814_A06_74R1_024.fsa	2480637	551	2664
B, 220	GM814_A06_74R1_024.fsa	2492628	756	3381
B, 221	GM814_A06_74R1_024.fsa	2503598	899	4576
B, 222	GM814_A06_74R1_024.fsa	2511687	1378	6845
B, 223	GM814_A06_74R1_024.fsa	2522455	444	1974
B, 224	GM814_A06_74R1_024.fsa	253052	1395	7143
B, 225	GM814_A06_74R1_024.fsa	2541258	1655	8486
B, 226	GM814_A06_74R1_024.fsa	2551977	403	1791
B, 227	GM814_A06_74R1_024.fsa	2560897	230	925
B, 228	GM814_A06_74R1_024.fsa	2571585	1486	7946
B, 229	GM814_A06_74R1_024.fsa	2582255	92	321
B, 230	GM814_A06_74R1_024.fsa	2591133	268	1349
B, 231	GM814_A06_74R1_024.fsa	2601801	2662	15088
B, 232	GM814_A06_74R1_024.fsa	2611704	421	2083
B, 233	GM814_A06_74R1_024.fsa	2624309	125	627
B, 234	GM814_A06_74R1_024.fsa	2634213	3040	17510
B, 235	GM814_A06_74R1_024.fsa	2645019	565	3314
B, 236	GM814_A06_74R1_024.fsa	2655826	126	527
B, 237	GM814_A06_74R1_024.fsa	2666634	248	1177
B, 238	GM814_A06_74R1_024.fsa	2676541	321	1552
B, 239	GM814_A06_74R1_024.fsa	268645	249	1117
B, 240	GM814_A06_74R1_024.fsa	2696359	626	3225
B, 241	GM814_A06_74R1_024.fsa	2706269	633	3171
B, 242	GM814_A06_74R1_024.fsa	2717982	477	2511
B, 243	GM814_A06_74R1_024.fsa	2726091	1444	8287
B, 244	GM814_A06_74R1_024.fsa	2736904	602	3083
B, 245	GM814_A06_74R1_024.fsa	2745015	148	599
B, 246	GM814_A06_74R1_024.fsa	2756731	455	2352
B, 247	GM814_A06_74R1_024.fsa	2768448	55	211
B, 248	GM814_A06_74R1_024.fsa	2778364	191	945
B, 249	GM814_A06_74R1_024.fsa	2787378	86	339
B, 250	GM814_A06_74R1_024.fsa	2796394	383	2132
B, 251	GM814_A06_74R1_024.fsa	2807174	1890	11146
B, 252	GM814_A06_74R1_024.fsa	2818826	105	477
B, 253	GM814_A06_74R1_024.fsa	2827786	220	1001
B, 254	GM814_A06_74R1_024.fsa	2838532	84	368
B, 255	GM814_A06_74R1_024.fsa	2847484	263	1433
B, 256	GM814_A06_74R1_024.fsa	2858221	1790	10979
B, 257	GM814_A06_74R1_024.fsa	2868952	53	140
B, 258	GM814_A06_74R1_024.fsa	2880573	196	1071
B, 259	GM814_A06_74R1_024.fsa	2890401	433	2654
B, 260	GM814_A06_74R1_024.fsa	2901117	20	47
B, 261	GM814_A06_74R1_024.fsa	2910044	304	1448
B, 262	GM814_A06_74R1_024.fsa	292075	804	4496
B, 263	GM814_A06_74R1_024.fsa	2930561	475	2627
B, 264	GM814_A06_74R1_024.fsa	2940367	488	2547
B, 265	GM814_A06_74R1_024.fsa	2951059	312	1546
B, 266	GM814_A06_74R1_024.fsa	2960856	246	1176
B, 267	GM814_A06_74R1_024.fsa	2972428	87	350
B, 268	GM814_A06_74R1_024.fsa	2982216	157	796
B, 269	GM814_A06_74R1_024.fsa	299111	271	1554
B, 270	GM814_A06_74R1_024.fsa	300175	95	511
B, 271	GM814_A06_74R1_024.fsa	3009632	652	4040
B, 272	GM814_A06_74R1_024.fsa	3021037	158	749
B, 273	GM814_A06_74R1_024.fsa	3031586	71	345
B, 274	GM814_A06_74R1_024.fsa	3042154	52	214
B, 275	GM814_A06_74R1_024.fsa	305186	168	849
B, 276	GM814_A06_74R1_024.fsa	3061583	100	444
B, 277	GM814_A06_74R1_024.fsa	3071323	311	1682
B, 278	GM814_A06_74R1_024.fsa	3081081	243	1454
B, 279	GM814_A06_74R1_024.fsa	3089078	144	813
B, 280	GM814_A06_74R1_024.fsa	3098867	490	2905
B, 281	GM814_A06_74R1_024.fsa	311046	75	339
B, 282	GM814_A06_74R1_024.fsa	3120289	66	238
B, 283	GM814_A06_74R1_024.fsa	3130135	911	5752
B, 284	GM814_A06_74R1_024.fsa	3140921	236	1284
B, 285	GM814_A06_74R1_024.fsa	3150131	358	2058
B, 286	GM814_A06_74R1_024.fsa	3162115	557	3323
B, 287	GM814_A06_74R1_024.fsa	317319	47	201
B, 288	GM814_A06_74R1_024.fsa	3183351	2	5
B, 289	GM814_A06_74R1_024.fsa	3194448	2523	16792
B, 290	GM814_A06_74R1_024.fsa	3204534	190	1059
B, 291	GM814_A06_74R1_024.fsa	321631	1100	7559
B, 292	GM814_A06_74R1_024.fsa	3224454	414	2521
B, 293	GM814_A06_74R1_024.fsa	3234397	28	68
B, 294	GM814_A06_74R1_024.fsa	3243427	359	2074
B, 295	GM814_A06_74R1_024.fsa	325335	35	121
B, 296	GM814_A06_74R1_024.fsa	3265062	30	80
B, 297	GM814_A06_74R1_024.fsa	3274961	395	2493
B, 298	GM814_A06_74R1_024.fsa	3283051	167	967
B, 299	GM814_A06_74R1_024.fsa	3293827	837	5574
B, 300	GM814_A06_74R1_024.fsa	3305487	83	298
B, 301	GM814_A06_74R1_024.fsa	3315341	288	1643
B, 302	GM814_A06_74R1_024.fsa	3326973	16	67
B, 303	GM814_A06_74R1_024.fsa	3336803	314	2107
B, 304	GM814_A06_74R1_024.fsa	3344839	149	1045
B, 305	GM814_A06_74R1_024.fsa	3355541	1759	12603
B, 306	GM814_A06_74R1_024.fsa	3366231	140	843
B, 307	GM814_A06_74R1_024.fsa	3378687	12	43
B, 308	GM814_A06_74R1_024.fsa	3387573	292	1723
B, 309	GM814_A06_74R1_024.fsa	3397339	32	91
B, 310	GM814_A06_74R1_024.fsa	3408988	975	6569
B, 311	GM814_A06_74R1_024.fsa	3419771	46	200
B, 312	GM814_A06_74R1_024.fsa	3428754	119	635
B, 313	GM814_A06_74R1_024.fsa	3439533	38	175
B, 314	GM814_A06_74R1_024.fsa	3448512	293	1987
B, 315	GM814_A06_74R1_024.fsa	3458388	170	967
B, 316	GM814_A06_74R1_024.fsa	3470057	171	937
B, 317	GM814_A06_74R1_024.fsa	3480825	59	260
B, 318	GM814_A06_74R1_024.fsa	3489796	102	551
B, 319	GM814_A06_74R1_024.fsa	3498766	17	39
B, 320	GM814_A06_74R1_024.fsa	3508631	143	834
B, 321	GM814_A06_74R1_024.fsa	3517597	461	3282
B, 322	GM814_A06_74R1_024.fsa	3527457	920	6548
B, 323	GM814_A06_74R1_024.fsa	3537316	24	89
B, 324	GM814_A06_74R1_024.fsa	3546276	138	695
B, 325	GM814_A06_74R1_024.fsa	3557026	2686	19783
B, 326	GM814_A06_74R1_024.fsa	3568669	102	485
B, 327	GM814_A06_74R1_024.fsa	3580309	528	3465
B, 328	GM814_A06_74R1_024.fsa	3590155	108	542
B, 329	GM814_A06_74R1_024.fsa	360.0	117	649
B, 330	GM814_A06_74R1_024.fsa	3607983	227	1570
B, 331	GM814_A06_74R1_024.fsa	3618629	708	4716
B, 332	GM814_A06_74R1_024.fsa	3630165	26	92
B, 333	GM814_A06_74R1_024.fsa	3639928	124	668
B, 334	GM814_A06_74R1_024.fsa	3649694	364	2580
B, 335	GM814_A06_74R1_024.fsa	3660349	417	2923
B, 336	GM814_A06_74R1_024.fsa	3671896	247	1551
B, 337	GM814_A06_74R1_024.fsa	3682557	121	661
B, 338	GM814_A06_74R1_024.fsa	3693221	187	1123
B, 339	GM814_A06_74R1_024.fsa	3711888	810	5874
B, 340	GM814_A06_74R1_024.fsa	3730564	1032	8111
B, 341	GM814_A06_74R1_024.fsa	3741239	340	2445
B, 342	GM814_A06_74R1_024.fsa	3751027	27	130
B, 343	GM814_A06_74R1_024.fsa	3760817	71	376
B, 344	GM814_A06_74R1_024.fsa	377.15	767	5899
B, 345	GM814_A06_74R1_024.fsa	3782185	187	1459
B, 346	GM814_A06_74R1_024.fsa	3790201	164	1124
B, 347	GM814_A06_74R1_024.fsa	380271	66	413
B, 348	GM814_A06_74R1_024.fsa	3810839	122	667
B, 349	GM814_A06_74R1_024.fsa	3821681	12	56
B, 350	GM814_A06_74R1_024.fsa	3830717	153	818
B, 351	GM814_A06_74R1_024.fsa	3848795	383	2473
B, 352	GM814_A06_74R1_024.fsa	3860549	159	881
B, 353	GM814_A06_74R1_024.fsa	3869593	125	617
B, 354	GM814_A06_74R1_024.fsa	3881351	336	2253
B, 355	GM814_A06_74R1_024.fsa	3890398	274	2092
B, 356	GM814_A06_74R1_024.fsa	3901257	846	6340
B, 357	GM814_A06_74R1_024.fsa	3922076	98	524
B, 358	GM814_A06_74R1_024.fsa	3932942	39	166
B, 359	GM814_A06_74R1_024.fsa	394381	445	3450
B, 360	GM814_A06_74R1_024.fsa	3953774	745	6028
B, 361	GM814_A06_74R1_024.fsa	3971897	177	1172
B, 362	GM814_A06_74R1_024.fsa	3982774	537	4450
B, 363	GM814_A06_74R1_024.fsa	3993653	442	3331
B, 364	GM814_A06_74R1_024.fsa	400537	60	288
B, 365	GM814_A06_74R1_024.fsa	4015219	1228	10372
B, 366	GM814_A06_74R1_024.fsa	4025071	282	2039
B, 367	GM814_A06_74R1_024.fsa	4036719	49	207
B, 368	GM814_A06_74R1_024.fsa	4045683	102	583
B, 369	GM814_A06_74R1_024.fsa	4056444	719	5849
B, 370	GM814_A06_74R1_024.fsa	4065415	183	1263
B, 371	GM814_A06_74R1_024.fsa	4077083	860	6582
B, 372	GM814_A06_74R1_024.fsa	4086959	20	46
B, 373	GM814_A06_74R1_024.fsa	4095941	113	663
B, 374	GM814_A06_74R1_024.fsa	4106724	548	4468
B, 375	GM814_A06_74R1_024.fsa	4116612	249	1707
B, 376	GM814_A06_74R1_024.fsa	4124705	8	12
B, 377	GM814_A06_74R1_024.fsa	413.64	317	2388
B, 378	GM814_A06_74R1_024.fsa	4146356	183	1337
B, 379	GM814_A06_74R1_024.fsa	4155439	16	23
B, 380	GM814_A06_74R1_024.fsa	4166343	418	3415
B, 381	GM814_A06_74R1_024.fsa	4176344	937	8240
B, 382	GM814_A06_74R1_024.fsa	4205409	1408	12297
B, 383	GM814_A06_74R1_024.fsa	4226154	79	415
B, 384	GM814_A06_74R1_024.fsa	4236081	38	174
B, 385	GM814_A06_74R1_024.fsa	4247818	103	611
B, 386	GM814_A06_74R1_024.fsa	4256851	591	5360
B, 387	GM814_A06_74R1_024.fsa	426679	321	2463
B, 388	GM814_A06_74R1_024.fsa	4287586	1727	15638
B, 389	GM814_A06_74R1_024.fsa	4297537	515	3875
B, 390	GM814_A06_74R1_024.fsa	4308398	6	9
B, 391	GM814_A06_74R1_024.fsa	4319264	1367	11708
B, 392	GM814_A06_74R1_024.fsa	4329228	246	1693
B, 393	GM814_A06_74R1_024.fsa	4350076	1532	14071
B, 394	GM814_A06_74R1_024.fsa	4369126	16	57
B, 395	GM814_A06_74R1_024.fsa	4390007	347	2786
B, 396	GM814_A06_74R1_024.fsa	440.0	273	2384
B, 397	GM814_A06_74R1_024.fsa	4411052	78	476
B, 398	GM814_A06_74R1_024.fsa	4423032	79	563
B, 399	GM814_A06_74R1_024.fsa	4430409	126	1092
B, 400	GM814_A06_74R1_024.fsa	444148	184	1442
B, 401	GM814_A06_74R1_024.fsa	4451634	2	2
B, 402	GM814_A06_74R1_024.fsa	4461794	184	1404
B, 403	GM814_A06_74R1_024.fsa	4471036	110	756
B, 404	GM814_A06_74R1_024.fsa	4489534	201	1984
B, 405	GM814_A06_74R1_024.fsa	449879	451	3909
B, 406	GM814_A06_74R1_024.fsa	4508977	7	12
B, 407	GM814_A06_74R1_024.fsa	4521025	218	1614
B, 408	GM814_A06_74R1_024.fsa	4531225	59	430
B, 409	GM814_A06_74R1_024.fsa	4543287	6	7
B, 410	GM814_A06_74R1_024.fsa	4551643	128	840
B, 411	GM814_A06_74R1_024.fsa	4572086	424	3944
B, 412	GM814_A06_74R1_024.fsa	4581386	9	9
B, 413	GM814_A06_74R1_024.fsa	4591621	177	1146
B, 414	GM814_A06_74R1_024.fsa	4600919	10	32
B, 415	GM814_A06_74R1_024.fsa	4612878	212	1888
B, 416	GM814_A06_74R1_024.fsa	4622083	128	927
B, 417	GM814_A06_74R1_024.fsa	4642356	1628	14918
B, 418	GM814_A06_74R1_024.fsa	4663581	384	3763
B, 419	GM814_A06_74R1_024.fsa	467282	319	2565
B, 420	GM814_A06_74R1_024.fsa	4693166	631	6861
B, 421	GM814_A06_74R1_024.fsa	4722812	560	5152
B, 422	GM814_A06_74R1_024.fsa	4751592	864	7430
B, 423	GM814_A06_74R1_024.fsa	4772982	386	3142
B, 424	GM814_A06_74R1_024.fsa	4792542	243	1748
B, 425	GM814_A06_74R1_024.fsa	4802832	5	8
B, 426	GM814_A06_74R1_024.fsa	4811332	169	1507
B, 427	GM814_A06_74R1_024.fsa	4820784	147	1103
B, 428	GM814_A06_74R1_024.fsa	4842555	262	2671
B, 429	GM814_A06_74R1_024.fsa	4852034	154	942
B, 430	GM814_A06_74R1_024.fsa	4863419	58	345
B, 431	GM814_A06_74R1_024.fsa	4873866	147	1194
B, 432	GM814_A06_74R1_024.fsa	4893837	8	8
B, 433	GM814_A06_74R1_024.fsa	4910984	281	2708
B, 434	GM814_A06_74R1_024.fsa	4920521	118	730
B, 435	GM814_A06_74R1_024.fsa	4932932	35	146
B, 436	GM814_A06_74R1_024.fsa	4943445	125	769
B, 437	GM814_A06_74R1_024.fsa	4953967	42	253
B, 438	GM814_A06_74R1_024.fsa	4973124	146	1295
B, 439	GM814_A06_74R1_024.fsa	4980797	83	531
B, 440	GM814_A06_74R1_024.fsa	5001888	994	9901
B, 441	GM814_A06_74R1_024.fsa	5012284	1401	14257
B, 442	GM814_A06_74R1_024.fsa	503.03	52	283
B, 443	GM814_A06_74R1_024.fsa	5041717	2	3
B, 444	GM814_A06_74R1_024.fsa	5060813	463	5670
B, 445	GM814_A06_74R1_024.fsa	5091543	185	1432
B, 446	GM814_A06_74R1_024.fsa	5099259	56	375
B, 447	GM814_A06_74R1_024.fsa	5119581	459	4555
B, 448	GM814_A06_74R1_024.fsa	5131237	427	4302
B, 449	GM814_A06_74R1_024.fsa	514.0	152	935
B, 450	GM814_A06_74R1_024.fsa	5149977	8	15
B, 451	GM814_A06_74R1_024.fsa	516296	194	1640
B, 452	GM814_A06_74R1_024.fsa	5172958	279	2411
B, 453	GM814_A06_74R1_024.fsa	5194987	301	1492
B, 454	GM814_A06_74R1_024.fsa	5220441	1470	28409
B, 455	GM814_A06_74R1_024.fsa	5250591	520	3740
B, 456	GM814_A06_74R1_024.fsa	5270028	182	1249
B, 457	GM814_A06_74R1_024.fsa	5283628	560	6115
B, 458	GM814_A06_74R1_024.fsa	5287512	560	3204
B, 459	GM814_A06_74R1_024.fsa	5302076	11	12
B, 460	GM814_A06_74R1_024.fsa	530887	52	253
B, 461	GM814_A06_74R1_024.fsa	5321486	87	563
B, 462	GM814_A06_74R1_024.fsa	5333127	97	948
B, 463	GM814_A06_74R1_024.fsa	5373844	32309	219506
G, 1	GM814_A06_74R1_024.fsa	537772	5600	26681
G, 2	GM814_A06_74R1_024.fsa	5385471	4153	19748
Y, 1	GM814_A06_74R1_024.fsa	5374813	10982	73991
Y, 2	GM814_A06_74R1_024.fsa	5389346	11121	83621
O, 1	GM814_A06_74R1_024.fsa	20.0	5206	50503
O, 2	GM814_A06_74R1_024.fsa	40.0	4600	32445
O, 3	GM814_A06_74R1_024.fsa	60.0	8696	47136
O, 4	GM814_A06_74R1_024.fsa	80.0	5781	31280
O, 5	GM814_A06_74R1_024.fsa	100.0	9260	46326
O, 6	GM814_A06_74R1_024.fsa	114.0	10545	52277
O, 7	GM814_A06_74R1_024.fsa	120.0	8391	42104
O, 8	GM814_A06_74R1_024.fsa	140.0	6756	32738
O, 9	GM814_A06_74R1_024.fsa	160.0	7228	36304
O, 10	GM814_A06_74R1_024.fsa	180.0	8727	42959
O, 11	GM814_A06_74R1_024.fsa	200.0	6762	34414
O, 12	GM814_A06_74R1_024.fsa	214.0	6874	35239
O, 13	GM814_A06_74R1_024.fsa	220.0	5420	28930
O, 14	GM814_A06_74R1_024.fsa	240.0	7830	42885
O, 15	GM814_A06_74R1_024.fsa	250.0	3547	20496
O, 16	GM814_A06_74R1_024.fsa	260.0	5618	32557
O, 17	GM814_A06_74R1_024.fsa	280.0	5942	36939
O, 18	GM814_A06_74R1_024.fsa	300.0	5891	38131
O, 19	GM814_A06_74R1_024.fsa	314.0	3837	25565
O, 20	GM814_A06_74R1_024.fsa	320.0	4176	29025
O, 21	GM814_A06_74R1_024.fsa	340.0	5232	38416
O, 22	GM814_A06_74R1_024.fsa	360.0	4372	33164
O, 23	GM814_A06_74R1_024.fsa	380.0	3137	24823
O, 24	GM814_A06_74R1_024.fsa	400.0	4377	36083
O, 25	GM814_A06_74R1_024.fsa	414.0	4071	34880
O, 26	GM814_A06_74R1_024.fsa	420.0	3837	33181
O, 27	GM814_A06_74R1_024.fsa	440.0	4682	41773
O, 28	GM814_A06_74R1_024.fsa	460.0	5156	46262
O, 29	GM814_A06_74R1_024.fsa	480.0	4887	45938
O, 30	GM814_A06_74R1_024.fsa	500.0	2183	21179
O, 31	GM814_A06_74R1_024.fsa	514.0	2424	23476
O, 32	GM814_A06_74R1_024.fsa	520.0	5342	51755
O, 33	GM814_A06_74R1_024.fsa	540.0	3657	45944
O, 34	GM814_A06_74R1_024.fsa	560.0	2642	28196
O, 35	GM814_A06_74R1_024.fsa	580.0	4071	43485
O, 36	GM814_A06_74R1_024.fsa	600.0	2640	28203

## Sheet: 74R2
Dye/Sample Peak	Sample File Name	Size	Height	Area in Point
B, 1	GM814_A07_74R2_032.fsa	1194	192	1226
B, 2	GM814_A07_74R2_032.fsa	29851	34	184
B, 3	GM814_A07_74R2_032.fsa	43284	33	186
B, 4	GM814_A07_74R2_032.fsa	56716	13	29
B, 5	GM814_A07_74R2_032.fsa	64179	15	52
B, 6	GM814_A07_74R2_032.fsa	71642	4	6
B, 7	GM814_A07_74R2_032.fsa	91045	19	144
B, 8	GM814_A07_74R2_032.fsa	11791	21	125
B, 9	GM814_A07_74R2_032.fsa	140299	424	1308
B, 10	GM814_A07_74R2_032.fsa	152239	101	614
B, 11	GM814_A07_74R2_032.fsa	170149	67	259
B, 12	GM814_A07_74R2_032.fsa	186567	167	626
B, 13	GM814_A07_74R2_032.fsa	201701	1760	9163
B, 14	GM814_A07_74R2_032.fsa	216853	1024	6115
B, 15	GM814_A07_74R2_032.fsa	228443	942	5811
B, 16	GM814_A07_74R2_032.fsa	239866	132	952
B, 17	GM814_A07_74R2_032.fsa	266936	490	2341
B, 18	GM814_A07_74R2_032.fsa	28243	545	2820
B, 19	GM814_A07_74R2_032.fsa	29912	222	1166
B, 20	GM814_A07_74R2_032.fsa	313981	815	4410
B, 21	GM814_A07_74R2_032.fsa	327109	624	3123
B, 22	GM814_A07_74R2_032.fsa	345673	127	730
B, 23	GM814_A07_74R2_032.fsa	356869	545	3253
B, 24	GM814_A07_74R2_032.fsa	370627	283	1576
B, 25	GM814_A07_74R2_032.fsa	386798	388	1919
B, 26	GM814_A07_74R2_032.fsa	404931	471	2641
B, 27	GM814_A07_74R2_032.fsa	413506	76	315
B, 28	GM814_A07_74R2_032.fsa	422012	18	47
B, 29	GM814_A07_74R2_032.fsa	435243	395	2093
B, 30	GM814_A07_74R2_032.fsa	44713	1645	9312
B, 31	GM814_A07_74R2_032.fsa	464716	971	6387
B, 32	GM814_A07_74R2_032.fsa	491131	18	56
B, 33	GM814_A07_74R2_032.fsa	496788	4	7
B, 34	GM814_A07_74R2_032.fsa	50913	427	1651
B, 35	GM814_A07_74R2_032.fsa	515802	1187	4409
B, 36	GM814_A07_74R2_032.fsa	533395	3586	23004
B, 37	GM814_A07_74R2_032.fsa	557125	1332	6233
B, 38	GM814_A07_74R2_032.fsa	569851	1695	8048
B, 39	GM814_A07_74R2_032.fsa	578252	774	3569
B, 40	GM814_A07_74R2_032.fsa	589699	3611	17741
B, 41	GM814_A07_74R2_032.fsa	605387	121	382
B, 42	GM814_A07_74R2_032.fsa	61721	351	1477
B, 43	GM814_A07_74R2_032.fsa	630061	737	3399
B, 44	GM814_A07_74R2_032.fsa	643929	1287	6066
B, 45	GM814_A07_74R2_032.fsa	657741	186	796
B, 46	GM814_A07_74R2_032.fsa	670442	2292	11101
B, 47	GM814_A07_74R2_032.fsa	683096	1005	5152
B, 48	GM814_A07_74R2_032.fsa	692555	276	1440
B, 49	GM814_A07_74R2_032.fsa	701989	72	302
B, 50	GM814_A07_74R2_032.fsa	713483	146	616
B, 51	GM814_A07_74R2_032.fsa	724939	1198	5849
B, 52	GM814_A07_74R2_032.fsa	73532	162	787
B, 53	GM814_A07_74R2_032.fsa	748769	107	375
B, 54	GM814_A07_74R2_032.fsa	760106	256	951
B, 55	GM814_A07_74R2_032.fsa	771406	631	2523
B, 56	GM814_A07_74R2_032.fsa	782668	1304	5544
B, 57	GM814_A07_74R2_032.fsa	792874	1623	7383
B, 58	GM814_A07_74R2_032.fsa	809137	4131	18625
B, 59	GM814_A07_74R2_032.fsa	820287	138	425
B, 60	GM814_A07_74R2_032.fsa	830406	3375	15378
B, 61	GM814_A07_74R2_032.fsa	838489	40	109
B, 62	GM814_A07_74R2_032.fsa	846563	552	2180
B, 63	GM814_A07_74R2_032.fsa	85966	207	885
B, 64	GM814_A07_74R2_032.fsa	871726	120	483
B, 65	GM814_A07_74R2_032.fsa	883769	1780	7878
B, 66	GM814_A07_74R2_032.fsa	894788	977	4318
B, 67	GM814_A07_74R2_032.fsa	904789	815	3378
B, 68	GM814_A07_74R2_032.fsa	914774	195	605
B, 69	GM814_A07_74R2_032.fsa	924743	1493	6576
B, 70	GM814_A07_74R2_032.fsa	932707	67	186
B, 71	GM814_A07_74R2_032.fsa	942648	4056	18541
B, 72	GM814_A07_74R2_032.fsa	961493	5124	24072
B, 73	GM814_A07_74R2_032.fsa	980282	2341	10678
B, 74	GM814_A07_74R2_032.fsa	99212	123	501
B, 75	GM814_A07_74R2_032.fsa	1001001	3702	16773
B, 76	GM814_A07_74R2_032.fsa	1012993	571	2356
B, 77	GM814_A07_74R2_032.fsa	1023959	207	789
B, 78	GM814_A07_74R2_032.fsa	1035892	172	732
B, 79	GM814_A07_74R2_032.fsa	1047795	864	4015
B, 80	GM814_A07_74R2_032.fsa	1058679	728	3313
B, 81	GM814_A07_74R2_032.fsa	1069538	309	1452
B, 82	GM814_A07_74R2_032.fsa	108234	659	2870
B, 83	GM814_A07_74R2_032.fsa	1094125	353	1252
B, 84	GM814_A07_74R2_032.fsa	1102944	884	3692
B, 85	GM814_A07_74R2_032.fsa	1112724	383	1395
B, 86	GM814_A07_74R2_032.fsa	1121509	488	1888
B, 87	GM814_A07_74R2_032.fsa	1130277	354	1330
B, 88	GM814_A07_74R2_032.fsa	1138057	458	1836
B, 89	GM814_A07_74R2_032.fsa	1148626	365	1468
B, 90	GM814_A07_74R2_032.fsa	1159144	538	2184
B, 91	GM814_A07_74R2_032.fsa	1169635	343	1447
B, 92	GM814_A07_74R2_032.fsa	1181049	285	1111
B, 93	GM814_A07_74R2_032.fsa	1191483	651	2809
B, 94	GM814_A07_74R2_032.fsa	1201874	737	3543
B, 95	GM814_A07_74R2_032.fsa	1212179	594	2774
B, 96	GM814_A07_74R2_032.fsa	1225291	1636	7417
B, 97	GM814_A07_74R2_032.fsa	1235589	759	3218
B, 98	GM814_A07_74R2_032.fsa	1244014	349	1378
B, 99	GM814_A07_74R2_032.fsa	1255243	154	698
B, 100	GM814_A07_74R2_032.fsa	1264598	3358	16016
B, 101	GM814_A07_74R2_032.fsa	1274886	331	1436
B, 102	GM814_A07_74R2_032.fsa	1286106	1689	7395
B, 103	GM814_A07_74R2_032.fsa	1297323	507	1906
B, 104	GM814_A07_74R2_032.fsa	1307602	1731	7273
B, 105	GM814_A07_74R2_032.fsa	1317879	1722	7549
B, 106	GM814_A07_74R2_032.fsa	1327219	1757	7589
B, 107	GM814_A07_74R2_032.fsa	133469	311	1318
B, 108	GM814_A07_74R2_032.fsa	1342159	3169	13915
B, 109	GM814_A07_74R2_032.fsa	135336	466	1792
B, 110	GM814_A07_74R2_032.fsa	1363626	938	3968
B, 111	GM814_A07_74R2_032.fsa	1374821	987	4202
B, 112	GM814_A07_74R2_032.fsa	1386946	2273	9688
B, 113	GM814_A07_74R2_032.fsa	1396271	1091	4437
B, 114	GM814_A07_74R2_032.fsa	1404768	120	400
B, 115	GM814_A07_74R2_032.fsa	1413348	901	3555
B, 116	GM814_A07_74R2_032.fsa	1424788	2376	10375
B, 117	GM814_A07_74R2_032.fsa	1435273	913	3753
B, 118	GM814_A07_74R2_032.fsa	1447662	309	1346
B, 119	GM814_A07_74R2_032.fsa	1456238	3595	16544
B, 120	GM814_A07_74R2_032.fsa	1467671	3015	13774
B, 121	GM814_A07_74R2_032.fsa	1478151	201	735
B, 122	GM814_A07_74R2_032.fsa	1489581	149	525
B, 123	GM814_A07_74R2_032.fsa	150101	339	1371
B, 124	GM814_A07_74R2_032.fsa	1511485	1291	5919
B, 125	GM814_A07_74R2_032.fsa	1521959	887	4173
B, 126	GM814_A07_74R2_032.fsa	1530528	1038	4846
B, 127	GM814_A07_74R2_032.fsa	1542903	356	1680
B, 128	GM814_A07_74R2_032.fsa	1550518	4689	22358
B, 129	GM814_A07_74R2_032.fsa	1561939	1662	7711
B, 130	GM814_A07_74R2_032.fsa	1573359	411	1764
B, 131	GM814_A07_74R2_032.fsa	1582875	211	820
B, 132	GM814_A07_74R2_032.fsa	1595243	2083	9283
B, 133	GM814_A07_74R2_032.fsa	1605614	163	767
B, 134	GM814_A07_74R2_032.fsa	1613096	4054	18818
B, 135	GM814_A07_74R2_032.fsa	1624312	2408	10911
B, 136	GM814_A07_74R2_032.fsa	1635522	1048	4472
B, 137	GM814_A07_74R2_032.fsa	1647657	524	2380
B, 138	GM814_A07_74R2_032.fsa	165512	5129	24912
B, 139	GM814_A07_74R2_032.fsa	1666309	1826	8154
B, 140	GM814_A07_74R2_032.fsa	1678422	741	3109
B, 141	GM814_A07_74R2_032.fsa	1689595	291	1211
B, 142	GM814_A07_74R2_032.fsa	169797	3202	14669
B, 143	GM814_A07_74R2_032.fsa	1708201	5330	24259
B, 144	GM814_A07_74R2_032.fsa	1720284	582	2255
B, 145	GM814_A07_74R2_032.fsa	1728644	559	2112
B, 146	GM814_A07_74R2_032.fsa	173.7	1615	7017
B, 147	GM814_A07_74R2_032.fsa	1748134	996	4055
B, 148	GM814_A07_74R2_032.fsa	1756481	105	323
B, 149	GM814_A07_74R2_032.fsa	1768529	2095	9697
B, 150	GM814_A07_74R2_032.fsa	1779643	490	2206
B, 151	GM814_A07_74R2_032.fsa	1787974	1003	4735
B, 152	GM814_A07_74R2_032.fsa	1799075	2907	13990
B, 153	GM814_A07_74R2_032.fsa	1808411	247	1029
B, 154	GM814_A07_74R2_032.fsa	1820554	1482	6882
B, 155	GM814_A07_74R2_032.fsa	1830824	609	2688
B, 156	GM814_A07_74R2_032.fsa	1840155	879	3753
B, 157	GM814_A07_74R2_032.fsa	185228	937	4029
B, 158	GM814_A07_74R2_032.fsa	1861601	90	340
B, 159	GM814_A07_74R2_032.fsa	1872782	232	986
B, 160	GM814_A07_74R2_032.fsa	1882094	312	1428
B, 161	GM814_A07_74R2_032.fsa	1892333	295	1391
B, 162	GM814_A07_74R2_032.fsa	1903497	334	1672
B, 163	GM814_A07_74R2_032.fsa	1911866	3007	14590
B, 164	GM814_A07_74R2_032.fsa	1923019	612	3050
B, 165	GM814_A07_74R2_032.fsa	1932309	671	3155
B, 166	GM814_A07_74R2_032.fsa	194438	66	224
B, 167	GM814_A07_74R2_032.fsa	1956444	4212	20028
B, 168	GM814_A07_74R2_032.fsa	1967573	710	3455
B, 169	GM814_A07_74R2_032.fsa	1978697	137	513
B, 170	GM814_A07_74R2_032.fsa	1988888	735	3246
B, 171	GM814_A07_74R2_032.fsa	1998148	278	1136
B, 172	GM814_A07_74R2_032.fsa	2008238	356	1495
B, 173	GM814_A07_74R2_032.fsa	2018306	1629	7384
B, 174	GM814_A07_74R2_032.fsa	2028374	407	1825
B, 175	GM814_A07_74R2_032.fsa	2039356	675	3102
B, 176	GM814_A07_74R2_032.fsa	2050338	3235	15924
B, 177	GM814_A07_74R2_032.fsa	2060404	2702	12961
B, 178	GM814_A07_74R2_032.fsa	2071385	169	776
B, 179	GM814_A07_74R2_032.fsa	2079619	2739	13648
B, 180	GM814_A07_74R2_032.fsa	2090599	1630	7811
B, 181	GM814_A07_74R2_032.fsa	2099748	98	318
B, 182	GM814_A07_74R2_032.fsa	2108897	388	1732
B, 183	GM814_A07_74R2_032.fsa	2119875	230	1069
B, 184	GM814_A07_74R2_032.fsa	2128108	1130	5645
B, 185	GM814_A07_74R2_032.fsa	2139085	1192	5898
B, 186	GM814_A07_74R2_032.fsa	2151086	77	338
B, 187	GM814_A07_74R2_032.fsa	2163091	196	903
B, 188	GM814_A07_74R2_032.fsa	2174168	2072	10659
B, 189	GM814_A07_74R2_032.fsa	2184319	234	1050
B, 190	GM814_A07_74R2_032.fsa	2193544	181	753
B, 191	GM814_A07_74R2_032.fsa	220362	87	268
B, 192	GM814_A07_74R2_032.fsa	2213576	2997	14487
B, 193	GM814_A07_74R2_032.fsa	2223531	543	2271
B, 194	GM814_A07_74R2_032.fsa	2232581	201	668
B, 195	GM814_A07_74R2_032.fsa	2240726	384	1564
B, 196	GM814_A07_74R2_032.fsa	2251585	2992	14822
B, 197	GM814_A07_74R2_032.fsa	2263349	1421	6605
B, 198	GM814_A07_74R2_032.fsa	2274209	675	2922
B, 199	GM814_A07_74R2_032.fsa	2284163	504	2068
B, 200	GM814_A07_74R2_032.fsa	2292307	79	248
B, 201	GM814_A07_74R2_032.fsa	2303166	831	4087
B, 202	GM814_A07_74R2_032.fsa	2314025	576	2777
B, 203	GM814_A07_74R2_032.fsa	232398	781	3752
B, 204	GM814_A07_74R2_032.fsa	2333934	316	1378
B, 205	GM814_A07_74R2_032.fsa	2344793	758	3690
B, 206	GM814_A07_74R2_032.fsa	2354748	2449	13083
B, 207	GM814_A07_74R2_032.fsa	2363798	418	2052
B, 208	GM814_A07_74R2_032.fsa	2374658	61	276
B, 209	GM814_A07_74R2_032.fsa	2386424	1452	7384
B, 210	GM814_A07_74R2_032.fsa	2397285	1497	7799
B, 211	GM814_A07_74R2_032.fsa	2408374	219	888
B, 212	GM814_A07_74R2_032.fsa	241674	2782	14645
B, 213	GM814_A07_74R2_032.fsa	2427883	1423	7259
B, 214	GM814_A07_74R2_032.fsa	2436232	139	537
B, 215	GM814_A07_74R2_032.fsa	2447353	3328	17402
B, 216	GM814_A07_74R2_032.fsa	2457535	263	1081
B, 217	GM814_A07_74R2_032.fsa	2469555	1170	5823
B, 218	GM814_A07_74R2_032.fsa	2480637	610	2924
B, 219	GM814_A07_74R2_032.fsa	2492628	800	3618
B, 220	GM814_A07_74R2_032.fsa	2502699	962	4841
B, 221	GM814_A07_74R2_032.fsa	2511687	1409	7333
B, 222	GM814_A07_74R2_032.fsa	2521559	495	2439
B, 223	GM814_A07_74R2_032.fsa	2529625	1507	7701
B, 224	GM814_A07_74R2_032.fsa	2540364	1755	8927
B, 225	GM814_A07_74R2_032.fsa	2551977	391	1705
B, 226	GM814_A07_74R2_032.fsa	2560897	254	925
B, 227	GM814_A07_74R2_032.fsa	2571585	1564	8286
B, 228	GM814_A07_74R2_032.fsa	2582255	81	300
B, 229	GM814_A07_74R2_032.fsa	2590246	282	1431
B, 230	GM814_A07_74R2_032.fsa	260.09	2744	15484
B, 231	GM814_A07_74R2_032.fsa	2611704	416	2108
B, 232	GM814_A07_74R2_032.fsa	2623408	133	588
B, 233	GM814_A07_74R2_032.fsa	2634213	3109	17964
B, 234	GM814_A07_74R2_032.fsa	2645019	572	3240
B, 235	GM814_A07_74R2_032.fsa	2655826	125	550
B, 236	GM814_A07_74R2_032.fsa	2665733	256	1233
B, 237	GM814_A07_74R2_032.fsa	2676541	326	1519
B, 238	GM814_A07_74R2_032.fsa	268645	262	1108
B, 239	GM814_A07_74R2_032.fsa	2696359	643	3213
B, 240	GM814_A07_74R2_032.fsa	2706269	638	3164
B, 241	GM814_A07_74R2_032.fsa	2717982	488	2580
B, 242	GM814_A07_74R2_032.fsa	2726091	1500	8535
B, 243	GM814_A07_74R2_032.fsa	2736904	609	3144
B, 244	GM814_A07_74R2_032.fsa	2745916	135	599
B, 245	GM814_A07_74R2_032.fsa	2756731	453	2375
B, 246	GM814_A07_74R2_032.fsa	2768448	64	230
B, 247	GM814_A07_74R2_032.fsa	2777462	197	1008
B, 248	GM814_A07_74R2_032.fsa	278828	86	379
B, 249	GM814_A07_74R2_032.fsa	2796394	415	2323
B, 250	GM814_A07_74R2_032.fsa	2807174	1947	11794
B, 251	GM814_A07_74R2_032.fsa	281793	129	546
B, 252	GM814_A07_74R2_032.fsa	2827786	225	1124
B, 253	GM814_A07_74R2_032.fsa	2837637	72	327
B, 254	GM814_A07_74R2_032.fsa	2847484	250	1375
B, 255	GM814_A07_74R2_032.fsa	2858221	1852	11443
B, 256	GM814_A07_74R2_032.fsa	2869847	31	114
B, 257	GM814_A07_74R2_032.fsa	2879679	197	1098
B, 258	GM814_A07_74R2_032.fsa	2890401	449	2603
B, 259	GM814_A07_74R2_032.fsa	290201	19	55
B, 260	GM814_A07_74R2_032.fsa	2910936	303	1440
B, 261	GM814_A07_74R2_032.fsa	292075	801	4540
B, 262	GM814_A07_74R2_032.fsa	2930561	500	2699
B, 263	GM814_A07_74R2_032.fsa	2940367	498	2596
B, 264	GM814_A07_74R2_032.fsa	295195	310	1550
B, 265	GM814_A07_74R2_032.fsa	2961746	251	1255
B, 266	GM814_A07_74R2_032.fsa	2972428	74	339
B, 267	GM814_A07_74R2_032.fsa	2982216	140	682
B, 268	GM814_A07_74R2_032.fsa	2991999	271	1508
B, 269	GM814_A07_74R2_032.fsa	300175	104	519
B, 270	GM814_A07_74R2_032.fsa	3009632	681	4254
B, 271	GM814_A07_74R2_032.fsa	3021037	144	702
B, 272	GM814_A07_74R2_032.fsa	3029826	74	321
B, 273	GM814_A07_74R2_032.fsa	3041273	47	199
B, 274	GM814_A07_74R2_032.fsa	305186	177	918
B, 275	GM814_A07_74R2_032.fsa	3062468	115	468
B, 276	GM814_A07_74R2_032.fsa	3071323	321	1726
B, 277	GM814_A07_74R2_032.fsa	3081081	261	1511
B, 278	GM814_A07_74R2_032.fsa	3089967	146	872
B, 279	GM814_A07_74R2_032.fsa	3098867	487	2995
B, 280	GM814_A07_74R2_032.fsa	311046	73	284
B, 281	GM814_A07_74R2_032.fsa	3120289	63	248
B, 282	GM814_A07_74R2_032.fsa	3131031	947	5869
B, 283	GM814_A07_74R2_032.fsa	3141842	214	1313
B, 284	GM814_A07_74R2_032.fsa	3150135	372	2240
B, 285	GM814_A07_74R2_032.fsa	3162123	566	3420
B, 286	GM814_A07_74R2_032.fsa	3173197	50	156
B, 287	GM814_A07_74R2_032.fsa	3183357	2	2
B, 288	GM814_A07_74R2_032.fsa	319445	2618	17371
B, 289	GM814_A07_74R2_032.fsa	3205419	200	1162
B, 290	GM814_A07_74R2_032.fsa	3216247	1136	7760
B, 291	GM814_A07_74R2_032.fsa	3225259	393	2662
B, 292	GM814_A07_74R2_032.fsa	3233362	26	72
B, 293	GM814_A07_74R2_032.fsa	3243255	357	1965
B, 294	GM814_A07_74R2_032.fsa	3252239	40	137
B, 295	GM814_A07_74R2_032.fsa	3263903	22	64
B, 296	GM814_A07_74R2_032.fsa	3274656	406	2520
B, 297	GM814_A07_74R2_032.fsa	3283607	164	942
B, 298	GM814_A07_74R2_032.fsa	3294335	853	5649
B, 299	GM814_A07_74R2_032.fsa	3305049	74	264
B, 300	GM814_A07_74R2_032.fsa	3314859	280	1638
B, 301	GM814_A07_74R2_032.fsa	3325548	25	71
B, 302	GM814_A07_74R2_032.fsa	3336223	334	2150
B, 303	GM814_A07_74R2_032.fsa	334511	158	1222
B, 304	GM814_A07_74R2_032.fsa	3355761	1823	12869
B, 305	GM814_A07_74R2_032.fsa	3366399	141	872
B, 306	GM814_A07_74R2_032.fsa	3377024	7	16
B, 307	GM814_A07_74R2_032.fsa	3387636	305	1882
B, 308	GM814_A07_74R2_032.fsa	3397352	49	157
B, 309	GM814_A07_74R2_032.fsa	3408978	1003	6862
B, 310	GM814_A07_74R2_032.fsa	3418853	54	234
B, 311	GM814_A07_74R2_032.fsa	3429625	136	686
B, 312	GM814_A07_74R2_032.fsa	3439497	46	220
B, 313	GM814_A07_74R2_032.fsa	3447574	315	2047
B, 314	GM814_A07_74R2_032.fsa	3458342	185	1031
B, 315	GM814_A07_74R2_032.fsa	3469109	175	995
B, 316	GM814_A07_74R2_032.fsa	3479874	51	219
B, 317	GM814_A07_74R2_032.fsa	3489741	105	538
B, 318	GM814_A07_74R2_032.fsa	349871	25	70
B, 319	GM814_A07_74R2_032.fsa	3509472	144	921
B, 320	GM814_A07_74R2_032.fsa	3517543	464	3433
B, 321	GM814_A07_74R2_032.fsa	3527406	921	6696
B, 322	GM814_A07_74R2_032.fsa	3537267	26	91
B, 323	GM814_A07_74R2_032.fsa	3546232	125	644
B, 324	GM814_A07_74R2_032.fsa	3556988	2745	20059
B, 325	GM814_A07_74R2_032.fsa	3568639	95	493
B, 326	GM814_A07_74R2_032.fsa	3580289	554	3481
B, 327	GM814_A07_74R2_032.fsa	3590145	104	524
B, 328	GM814_A07_74R2_032.fsa	3599104	125	702
B, 329	GM814_A07_74R2_032.fsa	3607096	231	1473
B, 330	GM814_A07_74R2_032.fsa	3618629	702	4736
B, 331	GM814_A07_74R2_032.fsa	362839	27	110
B, 332	GM814_A07_74R2_032.fsa	3639928	120	644
B, 333	GM814_A07_74R2_032.fsa	3650581	398	2670
B, 334	GM814_A07_74R2_032.fsa	3660349	440	3017
B, 335	GM814_A07_74R2_032.fsa	3671896	245	1566
B, 336	GM814_A07_74R2_032.fsa	3682557	114	596
B, 337	GM814_A07_74R2_032.fsa	3694109	195	1263
B, 338	GM814_A07_74R2_032.fsa	3711888	816	5927
B, 339	GM814_A07_74R2_032.fsa	3730564	1045	8411
B, 340	GM814_A07_74R2_032.fsa	3741239	344	2567
B, 341	GM814_A07_74R2_032.fsa	3750137	38	189
B, 342	GM814_A07_74R2_032.fsa	3760817	66	337
B, 343	GM814_A07_74R2_032.fsa	377.15	771	5930
B, 344	GM814_A07_74R2_032.fsa	3781295	184	1472
B, 345	GM814_A07_74R2_032.fsa	3790201	171	1155
B, 346	GM814_A07_74R2_032.fsa	380181	77	381
B, 347	GM814_A07_74R2_032.fsa	3811764	131	687
B, 348	GM814_A07_74R2_032.fsa	3822622	9	26
B, 349	GM814_A07_74R2_032.fsa	3831671	160	898
B, 350	GM814_A07_74R2_032.fsa	3848865	415	2740
B, 351	GM814_A07_74R2_032.fsa	3860628	164	939
B, 352	GM814_A07_74R2_032.fsa	3870583	126	654
B, 353	GM814_A07_74R2_032.fsa	3881442	336	2402
B, 354	GM814_A07_74R2_032.fsa	3889586	295	2307
B, 355	GM814_A07_74R2_032.fsa	3901351	882	6495
B, 356	GM814_A07_74R2_032.fsa	392126	87	500
B, 357	GM814_A07_74R2_032.fsa	393393	37	177
B, 358	GM814_A07_74R2_032.fsa	3943885	449	3660
B, 359	GM814_A07_74R2_032.fsa	3953841	757	6005
B, 360	GM814_A07_74R2_032.fsa	3972847	161	996
B, 361	GM814_A07_74R2_032.fsa	3982803	559	4446
B, 362	GM814_A07_74R2_032.fsa	3993664	447	3404
B, 363	GM814_A07_74R2_032.fsa	400442	41	162
B, 364	GM814_A07_74R2_032.fsa	4015038	1260	10697
B, 365	GM814_A07_74R2_032.fsa	402567	269	1930
B, 366	GM814_A07_74R2_032.fsa	4037204	47	193
B, 367	GM814_A07_74R2_032.fsa	4046978	101	578
B, 368	GM814_A07_74R2_032.fsa	4056763	745	5879
B, 369	GM814_A07_74R2_032.fsa	406567	171	1179
B, 370	GM814_A07_74R2_032.fsa	4077264	888	6534
B, 371	GM814_A07_74R2_032.fsa	4086195	18	41
B, 372	GM814_A07_74R2_032.fsa	4096925	93	618
B, 373	GM814_A07_74R2_032.fsa	4106775	575	4595
B, 374	GM814_A07_74R2_032.fsa	4116637	245	1731
B, 375	GM814_A07_74R2_032.fsa	4135501	324	2421
B, 376	GM814_A07_74R2_032.fsa	4146448	188	1278
B, 377	GM814_A07_74R2_032.fsa	4156587	9	29
B, 378	GM814_A07_74R2_032.fsa	4165812	428	3469
B, 379	GM814_A07_74R2_032.fsa	417689	932	8195
B, 380	GM814_A07_74R2_032.fsa	4206322	1438	12539
B, 381	GM814_A07_74R2_032.fsa	4227087	82	410
B, 382	GM814_A07_74R2_032.fsa	4237014	46	197
B, 383	GM814_A07_74R2_032.fsa	4247841	100	669
B, 384	GM814_A07_74R2_032.fsa	4257762	612	5662
B, 385	GM814_A07_74R2_032.fsa	4268582	338	2557
B, 386	GM814_A07_74R2_032.fsa	4288412	1774	16166
B, 387	GM814_A07_74R2_032.fsa	4299223	502	3990
B, 388	GM814_A07_74R2_032.fsa	4319938	1375	11736
B, 389	GM814_A07_74R2_032.fsa	4329841	236	1648
B, 390	GM814_A07_74R2_032.fsa	435054	1552	14289
B, 391	GM814_A07_74R2_032.fsa	4370331	13	42
B, 392	GM814_A07_74R2_032.fsa	4379323	6	14
B, 393	GM814_A07_74R2_032.fsa	4390112	340	2795
B, 394	GM814_A07_74R2_032.fsa	440.0	277	2449
B, 395	GM814_A07_74R2_032.fsa	4411974	76	444
B, 396	GM814_A07_74R2_032.fsa	4423033	88	566
B, 397	GM814_A07_74R2_032.fsa	4431333	133	1186
B, 398	GM814_A07_74R2_032.fsa	4441481	198	1465
B, 399	GM814_A07_74R2_032.fsa	4461796	188	1502
B, 400	GM814_A07_74R2_032.fsa	4471038	116	756
B, 401	GM814_A07_74R2_032.fsa	4489536	220	2105
B, 402	GM814_A07_74R2_032.fsa	4498792	458	4229
B, 403	GM814_A07_74R2_032.fsa	4511758	5	9
B, 404	GM814_A07_74R2_032.fsa	4521953	211	1761
B, 405	GM814_A07_74R2_032.fsa	4534009	73	442
B, 406	GM814_A07_74R2_032.fsa	4543289	1	1
B, 407	GM814_A07_74R2_032.fsa	4551644	134	811
B, 408	GM814_A07_74R2_032.fsa	4572086	456	3934
B, 409	GM814_A07_74R2_032.fsa	4591621	168	1236
B, 410	GM814_A07_74R2_032.fsa	4603661	16	50
B, 411	GM814_A07_74R2_032.fsa	461465	221	1987
B, 412	GM814_A07_74R2_032.fsa	4621981	129	940
B, 413	GM814_A07_74R2_032.fsa	4643078	1693	15081
B, 414	GM814_A07_74R2_032.fsa	4665126	385	3803
B, 415	GM814_A07_74R2_032.fsa	4672483	294	2335
B, 416	GM814_A07_74R2_032.fsa	4692734	644	7094
B, 417	GM814_A07_74R2_032.fsa	4723166	576	5266
B, 418	GM814_A07_74R2_032.fsa	4752739	862	7634
B, 419	GM814_A07_74R2_032.fsa	4773106	385	3207
B, 420	GM814_A07_74R2_032.fsa	4791648	251	1808
B, 421	GM814_A07_74R2_032.fsa	481132	172	1373
B, 422	GM814_A07_74R2_032.fsa	4820763	142	1210
B, 423	GM814_A07_74R2_032.fsa	484157	257	2377
B, 424	GM814_A07_74R2_032.fsa	4850095	160	1250
B, 425	GM814_A07_74R2_032.fsa	4862421	65	357
B, 426	GM814_A07_74R2_032.fsa	4873813	157	1168
B, 427	GM814_A07_74R2_032.fsa	4893781	7	15
B, 428	GM814_A07_74R2_032.fsa	4909974	289	2745
B, 429	GM814_A07_74R2_032.fsa	4919513	121	754
B, 430	GM814_A07_74R2_032.fsa	4931926	44	178
B, 431	GM814_A07_74R2_032.fsa	4943399	126	844
B, 432	GM814_A07_74R2_032.fsa	4954884	41	209
B, 433	GM814_A07_74R2_032.fsa	4961591	20	39
B, 434	GM814_A07_74R2_032.fsa	4973098	159	1302
B, 435	GM814_A07_74R2_032.fsa	4980777	76	507
B, 436	GM814_A07_74R2_032.fsa	5001888	1018	9962
B, 437	GM814_A07_74R2_032.fsa	5011338	1405	14604
B, 438	GM814_A07_74R2_032.fsa	503.03	53	253
B, 439	GM814_A07_74R2_032.fsa	503886	2	3
B, 440	GM814_A07_74R2_032.fsa	5043623	4	8
B, 441	GM814_A07_74R2_032.fsa	506177	449	5444
B, 442	GM814_A07_74R2_032.fsa	5079993	4	4
B, 443	GM814_A07_74R2_032.fsa	5092506	190	1543
B, 444	GM814_A07_74R2_032.fsa	5100225	59	363
B, 445	GM814_A07_74R2_032.fsa	5120551	489	4770
B, 446	GM814_A07_74R2_032.fsa	5130265	437	5205
B, 447	GM814_A07_74R2_032.fsa	516296	215	1816
B, 448	GM814_A07_74R2_032.fsa	5172958	277	2297
B, 449	GM814_A07_74R2_032.fsa	5196992	219	1166
B, 450	GM814_A07_74R2_032.fsa	5214619	1326	14775
B, 451	GM814_A07_74R2_032.fsa	5218516	1322	16998
B, 452	GM814_A07_74R2_032.fsa	5250639	464	3069
B, 453	GM814_A07_74R2_032.fsa	5269114	213	1178
B, 454	GM814_A07_74R2_032.fsa	5284661	594	11246
B, 455	GM814_A07_74R2_032.fsa	5309904	78	383
B, 456	GM814_A07_74R2_032.fsa	5322516	15	46
B, 457	GM814_A07_74R2_032.fsa	5334153	29	175
B, 458	GM814_A07_74R2_032.fsa	5340939	45	234
B, 459	GM814_A07_74R2_032.fsa	5373874	32249	624622
G, 1	GM814_A07_74R2_032.fsa	5377746	7296	44206
G, 2	GM814_A07_74R2_032.fsa	5385488	6490	47264
Y, 1	GM814_A07_74R2_032.fsa	5374842	9949	56853
Y, 2	GM814_A07_74R2_032.fsa	5382585	8559	55052
Y, 3	GM814_A07_74R2_032.fsa	5390326	9683	66779
R, 1	GM814_A07_74R2_032.fsa	5377746	1632	7844
O, 1	GM814_A07_74R2_032.fsa	20.0	5177	50493
O, 2	GM814_A07_74R2_032.fsa	40.0	4692	32704
O, 3	GM814_A07_74R2_032.fsa	60.0	8660	47050
O, 4	GM814_A07_74R2_032.fsa	80.0	5882	31746
O, 5	GM814_A07_74R2_032.fsa	100.0	9230	46685
O, 6	GM814_A07_74R2_032.fsa	114.0	10748	52838
O, 7	GM814_A07_74R2_032.fsa	120.0	8342	42869
O, 8	GM814_A07_74R2_032.fsa	140.0	6895	33690
O, 9	GM814_A07_74R2_032.fsa	160.0	7506	36435
O, 10	GM814_A07_74R2_032.fsa	180.0	9034	43998
O, 11	GM814_A07_74R2_032.fsa	200.0	6960	34863
O, 12	GM814_A07_74R2_032.fsa	214.0	6876	35663
O, 13	GM814_A07_74R2_032.fsa	220.0	5499	29608
O, 14	GM814_A07_74R2_032.fsa	240.0	7856	43269
O, 15	GM814_A07_74R2_032.fsa	250.0	3588	20772
O, 16	GM814_A07_74R2_032.fsa	260.0	5780	33201
O, 17	GM814_A07_74R2_032.fsa	280.0	6130	37481
O, 18	GM814_A07_74R2_032.fsa	300.0	6061	39083
O, 19	GM814_A07_74R2_032.fsa	314.0	3916	26113
O, 20	GM814_A07_74R2_032.fsa	320.0	4316	29515
O, 21	GM814_A07_74R2_032.fsa	340.0	5387	39121
O, 22	GM814_A07_74R2_032.fsa	360.0	4510	34134
O, 23	GM814_A07_74R2_032.fsa	380.0	3232	25419
O, 24	GM814_A07_74R2_032.fsa	400.0	4435	36608
O, 25	GM814_A07_74R2_032.fsa	414.0	4179	35511
O, 26	GM814_A07_74R2_032.fsa	420.0	3934	33843
O, 27	GM814_A07_74R2_032.fsa	440.0	4725	42375
O, 28	GM814_A07_74R2_032.fsa	460.0	5223	47975
O, 29	GM814_A07_74R2_032.fsa	480.0	4964	46085
O, 30	GM814_A07_74R2_032.fsa	500.0	2297	21447
O, 31	GM814_A07_74R2_032.fsa	514.0	2485	23998
O, 32	GM814_A07_74R2_032.fsa	520.0	5560	52839
O, 33	GM814_A07_74R2_032.fsa	540.0	3696	42472
O, 34	GM814_A07_74R2_032.fsa	560.0	2685	28607
O, 35	GM814_A07_74R2_032.fsa	580.0	4176	44311
O, 36	GM814_A07_74R2_032.fsa	600.0	2714	28898

## Sheet: 74R3
Dye/Sample Peak	Sample File Name	Size	Height	Area in Point
B, 1	GM814_A08_74R3_032.fsa	19697	49	221
B, 2	GM814_A08_74R3_032.fsa	36364	37	238
B, 3	GM814_A08_74R3_032.fsa	5303	17	49
B, 4	GM814_A08_74R3_032.fsa	66667	5	13
B, 5	GM814_A08_74R3_032.fsa	78788	22	95
B, 6	GM814_A08_74R3_032.fsa	93939	9	9
B, 7	GM814_A08_74R3_032.fsa	113636	19	74
B, 8	GM814_A08_74R3_032.fsa	119697	13	29
B, 9	GM814_A08_74R3_032.fsa	148485	210	1465
B, 10	GM814_A08_74R3_032.fsa	172727	65	201
B, 11	GM814_A08_74R3_032.fsa	187879	187	805
B, 12	GM814_A08_74R3_032.fsa	201738	1856	9844
B, 13	GM814_A08_74R3_032.fsa	217206	1120	7032
B, 14	GM814_A08_74R3_032.fsa	227348	955	6618
B, 15	GM814_A08_74R3_032.fsa	266604	510	2537
B, 16	GM814_A08_74R3_032.fsa	282369	583	3108
B, 17	GM814_A08_74R3_032.fsa	299328	247	1374
B, 18	GM814_A08_74R3_032.fsa	312914	862	4728
B, 19	GM814_A08_74R3_032.fsa	326247	701	3496
B, 20	GM814_A08_74R3_032.fsa	346502	138	691
B, 21	GM814_A08_74R3_032.fsa	357819	571	3314
B, 22	GM814_A08_74R3_032.fsa	370335	317	1659
B, 23	GM814_A08_74R3_032.fsa	386676	391	1912
B, 24	GM814_A08_74R3_032.fsa	404947	473	2628
B, 25	GM814_A08_74R3_032.fsa	413548	80	336
B, 26	GM814_A08_74R3_032.fsa	422077	21	50
B, 27	GM814_A08_74R3_032.fsa	435337	426	2087
B, 28	GM814_A08_74R3_032.fsa	446061	1690	9717
B, 29	GM814_A08_74R3_032.fsa	46369	1043	6580
B, 30	GM814_A08_74R3_032.fsa	487874	18	90
B, 31	GM814_A08_74R3_032.fsa	494681	11	22
B, 32	GM814_A08_74R3_032.fsa	499195	1	1
B, 33	GM814_A08_74R3_032.fsa	509279	408	1598
B, 34	GM814_A08_74R3_032.fsa	515948	1220	4487
B, 35	GM814_A08_74R3_032.fsa	533525	3711	23863
B, 36	GM814_A08_74R3_032.fsa	55722	1459	6551
B, 37	GM814_A08_74R3_032.fsa	569922	1720	8289
B, 38	GM814_A08_74R3_032.fsa	578306	795	3563
B, 39	GM814_A08_74R3_032.fsa	588692	3816	18366
B, 40	GM814_A08_74R3_032.fsa	604338	134	402
B, 41	GM814_A08_74R3_032.fsa	616238	346	1509
B, 42	GM814_A08_74R3_032.fsa	630247	769	3399
B, 43	GM814_A08_74R3_032.fsa	643126	1368	6196
B, 44	GM814_A08_74R3_032.fsa	658089	194	847
B, 45	GM814_A08_74R3_032.fsa	670861	2384	11494
B, 46	GM814_A08_74R3_032.fsa	682525	1064	5472
B, 47	GM814_A08_74R3_032.fsa	692037	299	1465
B, 48	GM814_A08_74R3_032.fsa	701522	69	290
B, 49	GM814_A08_74R3_032.fsa	714127	154	715
B, 50	GM814_A08_74R3_032.fsa	725638	1202	6060
B, 51	GM814_A08_74R3_032.fsa	736068	171	834
B, 52	GM814_A08_74R3_032.fsa	749578	110	448
B, 53	GM814_A08_74R3_032.fsa	760965	283	1118
B, 54	GM814_A08_74R3_032.fsa	772313	668	2595
B, 55	GM814_A08_74R3_032.fsa	782595	1319	5747
B, 56	GM814_A08_74R3_032.fsa	792845	1610	7435
B, 57	GM814_A08_74R3_032.fsa	80.0	149	646
B, 58	GM814_A08_74R3_032.fsa	810113	4124	19393
B, 59	GM814_A08_74R3_032.fsa	821216	159	508
B, 60	GM814_A08_74R3_032.fsa	831292	3504	15998
B, 61	GM814_A08_74R3_032.fsa	847378	600	2430
B, 62	GM814_A08_74R3_032.fsa	860416	196	778
B, 63	GM814_A08_74R3_032.fsa	872425	144	498
B, 64	GM814_A08_74R3_032.fsa	883412	1843	8158
B, 65	GM814_A08_74R3_032.fsa	895374	1058	4559
B, 66	GM814_A08_74R3_032.fsa	905324	861	3553
B, 67	GM814_A08_74R3_032.fsa	915257	208	671
B, 68	GM814_A08_74R3_032.fsa	925174	1495	6753
B, 69	GM814_A08_74R3_032.fsa	933095	53	199
B, 70	GM814_A08_74R3_032.fsa	942982	4138	19004
B, 71	GM814_A08_74R3_032.fsa	950879	42	96
B, 72	GM814_A08_74R3_032.fsa	960736	5212	24546
B, 73	GM814_A08_74R3_032.fsa	980401	2413	10854
B, 74	GM814_A08_74R3_032.fsa	992168	139	540
B, 75	GM814_A08_74R3_032.fsa	100.1	3713	17273
B, 76	GM814_A08_74R3_032.fsa	1012981	588	2436
B, 77	GM814_A08_74R3_032.fsa	1023938	204	737
B, 78	GM814_A08_74R3_032.fsa	1035864	183	778
B, 79	GM814_A08_74R3_032.fsa	1047762	900	4218
B, 80	GM814_A08_74R3_032.fsa	1058644	773	3448
B, 81	GM814_A08_74R3_032.fsa	1069502	312	1448
B, 82	GM814_A08_74R3_032.fsa	1082304	700	3030
B, 83	GM814_A08_74R3_032.fsa	1094093	371	1369
B, 84	GM814_A08_74R3_032.fsa	1102916	908	3920
B, 85	GM814_A08_74R3_032.fsa	1111724	372	1433
B, 86	GM814_A08_74R3_032.fsa	1121492	530	2067
B, 87	GM814_A08_74R3_032.fsa	1130268	386	1417
B, 88	GM814_A08_74R3_032.fsa	1138055	465	1911
B, 89	GM814_A08_74R3_032.fsa	114863	382	1506
B, 90	GM814_A08_74R3_032.fsa	1159151	554	2263
B, 91	GM814_A08_74R3_032.fsa	1169643	358	1512
B, 92	GM814_A08_74R3_032.fsa	1181056	277	1107
B, 93	GM814_A08_74R3_032.fsa	1191487	707	3009
B, 94	GM814_A08_74R3_032.fsa	1201867	750	3808
B, 95	GM814_A08_74R3_032.fsa	121213	624	3138
B, 96	GM814_A08_74R3_032.fsa	1225188	1642	7760
B, 97	GM814_A08_74R3_032.fsa	1235443	721	3380
B, 98	GM814_A08_74R3_032.fsa	1244763	378	1678
B, 99	GM814_A08_74R3_032.fsa	1255012	184	736
B, 100	GM814_A08_74R3_032.fsa	1265257	3549	16424
B, 101	GM814_A08_74R3_032.fsa	1274568	335	1506
B, 102	GM814_A08_74R3_032.fsa	1286667	1784	7792
B, 103	GM814_A08_74R3_032.fsa	1296902	559	2097
B, 104	GM814_A08_74R3_032.fsa	1307133	1803	7758
B, 105	GM814_A08_74R3_032.fsa	1317362	1821	8054
B, 106	GM814_A08_74R3_032.fsa	1326657	1806	8066
B, 107	GM814_A08_74R3_032.fsa	1334091	344	1564
B, 108	GM814_A08_74R3_032.fsa	1341524	3221	14670
B, 109	GM814_A08_74R3_032.fsa	135267	477	1903
B, 110	GM814_A08_74R3_032.fsa	1362884	984	3998
B, 111	GM814_A08_74R3_032.fsa	1374023	993	4161
B, 112	GM814_A08_74R3_032.fsa	1386086	2216	10047
B, 113	GM814_A08_74R3_032.fsa	139629	1082	4638
B, 114	GM814_A08_74R3_032.fsa	1404762	126	363
B, 115	GM814_A08_74R3_032.fsa	1412382	893	3818
B, 116	GM814_A08_74R3_032.fsa	1423811	2426	10500
B, 117	GM814_A08_74R3_032.fsa	1435239	904	3842
B, 118	GM814_A08_74R3_032.fsa	1446668	281	1234
B, 119	GM814_A08_74R3_032.fsa	1456192	3734	16730
B, 120	GM814_A08_74R3_032.fsa	146762	3065	13672
B, 121	GM814_A08_74R3_032.fsa	1477144	176	556
B, 122	GM814_A08_74R3_032.fsa	1489524	120	416
B, 123	GM814_A08_74R3_032.fsa	1500952	396	1624
B, 124	GM814_A08_74R3_032.fsa	1511428	1346	6218
B, 125	GM814_A08_74R3_032.fsa	1521904	892	4294
B, 126	GM814_A08_74R3_032.fsa	1530475	1060	4842
B, 127	GM814_A08_74R3_032.fsa	1542856	389	1907
B, 128	GM814_A08_74R3_032.fsa	1550475	4896	23181
B, 129	GM814_A08_74R3_032.fsa	1561904	1721	8073
B, 130	GM814_A08_74R3_032.fsa	1573332	415	1747
B, 131	GM814_A08_74R3_032.fsa	1582856	218	886
B, 132	GM814_A08_74R3_032.fsa	1594285	2114	9509
B, 133	GM814_A08_74R3_032.fsa	1605614	190	906
B, 134	GM814_A08_74R3_032.fsa	1613096	4174	19096
B, 135	GM814_A08_74R3_032.fsa	1624312	2411	11172
B, 136	GM814_A08_74R3_032.fsa	1635522	1081	4562
B, 137	GM814_A08_74R3_032.fsa	1646724	545	2456
B, 138	GM814_A08_74R3_032.fsa	165512	5370	25413
B, 139	GM814_A08_74R3_032.fsa	1666309	1870	8404
B, 140	GM814_A08_74R3_032.fsa	1678422	739	3107
B, 141	GM814_A08_74R3_032.fsa	1689595	309	1372
B, 142	GM814_A08_74R3_032.fsa	169797	3285	15298
B, 143	GM814_A08_74R3_032.fsa	1708201	5482	24954
B, 144	GM814_A08_74R3_032.fsa	1720284	613	2495
B, 145	GM814_A08_74R3_032.fsa	1728644	557	2190
B, 146	GM814_A08_74R3_032.fsa	173.7	1662	7251
B, 147	GM814_A08_74R3_032.fsa	1748134	1053	4251
B, 148	GM814_A08_74R3_032.fsa	1756481	108	360
B, 149	GM814_A08_74R3_032.fsa	1768529	2164	9983
B, 150	GM814_A08_74R3_032.fsa	1779643	513	2256
B, 151	GM814_A08_74R3_032.fsa	1788899	1047	4850
B, 152	GM814_A08_74R3_032.fsa	1799075	2977	14246
B, 153	GM814_A08_74R3_032.fsa	1808411	252	1055
B, 154	GM814_A08_74R3_032.fsa	1820554	1539	7038
B, 155	GM814_A08_74R3_032.fsa	1831757	603	2733
B, 156	GM814_A08_74R3_032.fsa	1840155	918	3967
B, 157	GM814_A08_74R3_032.fsa	185228	943	4131
B, 158	GM814_A08_74R3_032.fsa	1861601	103	357
B, 159	GM814_A08_74R3_032.fsa	1872782	232	982
B, 160	GM814_A08_74R3_032.fsa	1882094	295	1336
B, 161	GM814_A08_74R3_032.fsa	1892333	316	1394
B, 162	GM814_A08_74R3_032.fsa	1904427	333	1624
B, 163	GM814_A08_74R3_032.fsa	1911866	3042	14943
B, 164	GM814_A08_74R3_032.fsa	1923019	638	3074
B, 165	GM814_A08_74R3_032.fsa	1932309	667	3107
B, 166	GM814_A08_74R3_032.fsa	1945308	78	308
B, 167	GM814_A08_74R3_032.fsa	1956444	4285	20775
B, 168	GM814_A08_74R3_032.fsa	1967573	757	3647
B, 169	GM814_A08_74R3_032.fsa	1978697	134	472
B, 170	GM814_A08_74R3_032.fsa	1988888	795	3520
B, 171	GM814_A08_74R3_032.fsa	1999074	305	1305
B, 172	GM814_A08_74R3_032.fsa	2008238	375	1686
B, 173	GM814_A08_74R3_032.fsa	2018306	1646	7914
B, 174	GM814_A08_74R3_032.fsa	2028374	459	2032
B, 175	GM814_A08_74R3_032.fsa	2040272	696	3228
B, 176	GM814_A08_74R3_032.fsa	2050338	3327	16238
B, 177	GM814_A08_74R3_032.fsa	2060404	2715	13465
B, 178	GM814_A08_74R3_032.fsa	207.23	179	786
B, 179	GM814_A08_74R3_032.fsa	2080534	2877	14068
B, 180	GM814_A08_74R3_032.fsa	2090599	1603	8009
B, 181	GM814_A08_74R3_032.fsa	2099748	90	313
B, 182	GM814_A08_74R3_032.fsa	2109812	397	1727
B, 183	GM814_A08_74R3_032.fsa	212079	252	1314
B, 184	GM814_A08_74R3_032.fsa	2129023	1202	6140
B, 185	GM814_A08_74R3_032.fsa	2139085	1257	6280
B, 186	GM814_A08_74R3_032.fsa	215109	83	366
B, 187	GM814_A08_74R3_032.fsa	2163098	208	897
B, 188	GM814_A08_74R3_032.fsa	2174176	2230	11053
B, 189	GM814_A08_74R3_032.fsa	2184325	253	1221
B, 190	GM814_A08_74R3_032.fsa	2193547	182	840
B, 191	GM814_A08_74R3_032.fsa	2204506	100	333
B, 192	GM814_A08_74R3_032.fsa	2214419	3023	14924
B, 193	GM814_A08_74R3_032.fsa	2224332	561	2460
B, 194	GM814_A08_74R3_032.fsa	2233342	226	788
B, 195	GM814_A08_74R3_032.fsa	2241452	431	1765
B, 196	GM814_A08_74R3_032.fsa	2252263	3218	15805
B, 197	GM814_A08_74R3_032.fsa	2263976	1517	7114
B, 198	GM814_A08_74R3_032.fsa	2274786	722	3128
B, 199	GM814_A08_74R3_032.fsa	2283795	511	2245
B, 200	GM814_A08_74R3_032.fsa	2292804	71	243
B, 201	GM814_A08_74R3_032.fsa	2303614	851	4181
B, 202	GM814_A08_74R3_032.fsa	2314423	576	2816
B, 203	GM814_A08_74R3_032.fsa	2324332	807	3855
B, 204	GM814_A08_74R3_032.fsa	2334241	313	1396
B, 205	GM814_A08_74R3_032.fsa	234505	789	3856
B, 206	GM814_A08_74R3_032.fsa	2354959	2549	13426
B, 207	GM814_A08_74R3_032.fsa	2363967	432	2062
B, 208	GM814_A08_74R3_032.fsa	2375677	74	250
B, 209	GM814_A08_74R3_032.fsa	2386487	1473	7513
B, 210	GM814_A08_74R3_032.fsa	2396397	1529	7993
B, 211	GM814_A08_74R3_032.fsa	2408368	214	1054
B, 212	GM814_A08_74R3_032.fsa	241673	2896	14917
B, 213	GM814_A08_74R3_032.fsa	2427869	1510	7408
B, 214	GM814_A08_74R3_032.fsa	2436215	151	505
B, 215	GM814_A08_74R3_032.fsa	2447334	3439	17963
B, 216	GM814_A08_74R3_032.fsa	2457517	271	1132
B, 217	GM814_A08_74R3_032.fsa	2469539	1175	5954
B, 218	GM814_A08_74R3_032.fsa	2480625	599	2909
B, 219	GM814_A08_74R3_032.fsa	2492623	826	3736
B, 220	GM814_A08_74R3_032.fsa	2502699	995	4877
B, 221	GM814_A08_74R3_032.fsa	2511687	1479	7543
B, 222	GM814_A08_74R3_032.fsa	2521559	507	2412
B, 223	GM814_A08_74R3_032.fsa	253052	1535	7815
B, 224	GM814_A08_74R3_032.fsa	2540364	1780	9134
B, 225	GM814_A08_74R3_032.fsa	2551977	393	1819
B, 226	GM814_A08_74R3_032.fsa	2560897	247	1018
B, 227	GM814_A08_74R3_032.fsa	2571585	1612	8403
B, 228	GM814_A08_74R3_032.fsa	2582255	125	399
B, 229	GM814_A08_74R3_032.fsa	2591133	307	1469
B, 230	GM814_A08_74R3_032.fsa	2601803	2753	15739
B, 231	GM814_A08_74R3_032.fsa	2612617	418	2131
B, 232	GM814_A08_74R3_032.fsa	2623431	144	678
B, 233	GM814_A08_74R3_032.fsa	2634245	3193	18476
B, 234	GM814_A08_74R3_032.fsa	2645058	610	3468
B, 235	GM814_A08_74R3_032.fsa	2655871	122	546
B, 236	GM814_A08_74R3_032.fsa	2666683	280	1233
B, 237	GM814_A08_74R3_032.fsa	2676594	343	1669
B, 238	GM814_A08_74R3_032.fsa	2686504	291	1321
B, 239	GM814_A08_74R3_032.fsa	2696414	658	3540
B, 240	GM814_A08_74R3_032.fsa	2706324	651	3405
B, 241	GM814_A08_74R3_032.fsa	2718035	538	2978
B, 242	GM814_A08_74R3_032.fsa	2727043	1554	8771
B, 243	GM814_A08_74R3_032.fsa	2736952	636	3479
B, 244	GM814_A08_74R3_032.fsa	274596	163	718
B, 245	GM814_A08_74R3_032.fsa	2757669	475	2591
B, 246	GM814_A08_74R3_032.fsa	2768478	66	277
B, 247	GM814_A08_74R3_032.fsa	2779286	213	1064
B, 248	GM814_A08_74R3_032.fsa	2788292	97	397
B, 249	GM814_A08_74R3_032.fsa	2797298	418	2418
B, 250	GM814_A08_74R3_032.fsa	2808033	1983	12022
B, 251	GM814_A08_74R3_032.fsa	2817848	124	614
B, 252	GM814_A08_74R3_032.fsa	2828549	246	1218
B, 253	GM814_A08_74R3_032.fsa	2838355	92	352
B, 254	GM814_A08_74R3_032.fsa	2847266	261	1439
B, 255	GM814_A08_74R3_032.fsa	2857955	1914	11552
B, 256	GM814_A08_74R3_032.fsa	2868638	37	121
B, 257	GM814_A08_74R3_032.fsa	2881096	206	1125
B, 258	GM814_A08_74R3_032.fsa	289088	462	2744
B, 259	GM814_A08_74R3_032.fsa	2900659	12	36
B, 260	GM814_A08_74R3_032.fsa	2910435	301	1524
B, 261	GM814_A08_74R3_032.fsa	2921094	838	4666
B, 262	GM814_A08_74R3_032.fsa	2930861	513	2796
B, 263	GM814_A08_74R3_032.fsa	2940624	511	2636
B, 264	GM814_A08_74R3_032.fsa	295127	325	1636
B, 265	GM814_A08_74R3_032.fsa	296191	287	1357
B, 266	GM814_A08_74R3_032.fsa	2972546	91	341
B, 267	GM814_A08_74R3_032.fsa	2982292	152	748
B, 268	GM814_A08_74R3_032.fsa	2991148	294	1586
B, 269	GM814_A08_74R3_032.fsa	3001748	104	524
B, 270	GM814_A08_74R3_032.fsa	3009624	682	4401
B, 271	GM814_A08_74R3_032.fsa	302102	179	838
B, 272	GM814_A08_74R3_032.fsa	3030683	90	351
B, 273	GM814_A08_74R3_032.fsa	3041246	49	198
B, 274	GM814_A08_74R3_032.fsa	305183	176	944
B, 275	GM814_A08_74R3_032.fsa	3062436	119	541
B, 276	GM814_A08_74R3_032.fsa	3071291	329	1840
B, 277	GM814_A08_74R3_032.fsa	3081049	267	1639
B, 278	GM814_A08_74R3_032.fsa	3089937	169	1050
B, 279	GM814_A08_74R3_032.fsa	3098841	517	3231
B, 280	GM814_A08_74R3_032.fsa	3110439	69	292
B, 281	GM814_A08_74R3_032.fsa	3120273	64	270
B, 282	GM814_A08_74R3_032.fsa	3131024	963	5988
B, 283	GM814_A08_74R3_032.fsa	3140921	239	1419
B, 284	GM814_A08_74R3_032.fsa	3150135	382	2346
B, 285	GM814_A08_74R3_032.fsa	3162123	606	3547
B, 286	GM814_A08_74R3_032.fsa	3173197	56	190
B, 287	GM814_A08_74R3_032.fsa	3184281	9	13
B, 288	GM814_A08_74R3_032.fsa	319445	2647	17603
B, 289	GM814_A08_74R3_032.fsa	3205425	218	1169
B, 290	GM814_A08_74R3_032.fsa	3216263	1209	7786
B, 291	GM814_A08_74R3_032.fsa	3225284	424	2813
B, 292	GM814_A08_74R3_032.fsa	3233393	27	65
B, 293	GM814_A08_74R3_032.fsa	3244192	373	2054
B, 294	GM814_A08_74R3_032.fsa	325318	36	124
B, 295	GM814_A08_74R3_032.fsa	3263952	20	70
B, 296	GM814_A08_74R3_032.fsa	3274709	408	2728
B, 297	GM814_A08_74R3_032.fsa	3283661	175	1019
B, 298	GM814_A08_74R3_032.fsa	3294391	894	5843
B, 299	GM814_A08_74R3_032.fsa	3305105	77	353
B, 300	GM814_A08_74R3_032.fsa	3315805	287	1723
B, 301	GM814_A08_74R3_032.fsa	332649	34	94
B, 302	GM814_A08_74R3_032.fsa	3337161	349	2216
B, 303	GM814_A08_74R3_032.fsa	3345154	153	1066
B, 304	GM814_A08_74R3_032.fsa	335.58	1865	13305
B, 305	GM814_A08_74R3_032.fsa	3367316	148	913
B, 306	GM814_A08_74R3_032.fsa	3377047	4	7
B, 307	GM814_A08_74R3_032.fsa	3387649	314	1878
B, 308	GM814_A08_74R3_032.fsa	3398237	32	114
B, 309	GM814_A08_74R3_032.fsa	3408938	1037	7009
B, 310	GM814_A08_74R3_032.fsa	3419663	52	242
B, 311	GM814_A08_74R3_032.fsa	3429492	129	741
B, 312	GM814_A08_74R3_032.fsa	3448255	322	2159
B, 313	GM814_A08_74R3_032.fsa	3458082	190	1031
B, 314	GM814_A08_74R3_032.fsa	346.88	175	959
B, 315	GM814_A08_74R3_032.fsa	3479518	53	236
B, 316	GM814_A08_74R3_032.fsa	3490234	115	589
B, 317	GM814_A08_74R3_032.fsa	3500056	18	48
B, 318	GM814_A08_74R3_032.fsa	3508091	145	883
B, 319	GM814_A08_74R3_032.fsa	3517018	466	3585
B, 320	GM814_A08_74R3_032.fsa	352773	971	6862
B, 321	GM814_A08_74R3_032.fsa	3536655	33	139
B, 322	GM814_A08_74R3_032.fsa	3546472	109	646
B, 323	GM814_A08_74R3_032.fsa	355718	2808	20508
B, 324	GM814_A08_74R3_032.fsa	3568779	91	410
B, 325	GM814_A08_74R3_032.fsa	3579485	552	3579
B, 326	GM814_A08_74R3_032.fsa	3589297	106	570
B, 327	GM814_A08_74R3_032.fsa	3599108	130	719
B, 328	GM814_A08_74R3_032.fsa	3607974	242	1666
B, 329	GM814_A08_74R3_032.fsa	3617723	724	4944
B, 330	GM814_A08_74R3_032.fsa	3629249	27	96
B, 331	GM814_A08_74R3_032.fsa	3639892	139	700
B, 332	GM814_A08_74R3_032.fsa	3649651	420	2852
B, 333	GM814_A08_74R3_032.fsa	3660302	443	3099
B, 334	GM814_A08_74R3_032.fsa	3671844	255	1639
B, 335	GM814_A08_74R3_032.fsa	3682503	127	609
B, 336	GM814_A08_74R3_032.fsa	3693165	205	1223
B, 337	GM814_A08_74R3_032.fsa	3701164	30	117
B, 338	GM814_A08_74R3_032.fsa	3711833	829	5997
B, 339	GM814_A08_74R3_032.fsa	3730513	1071	8426
B, 340	GM814_A08_74R3_032.fsa	3741192	348	2713
B, 341	GM814_A08_74R3_032.fsa	3750986	35	201
B, 342	GM814_A08_74R3_032.fsa	3759891	61	356
B, 343	GM814_A08_74R3_032.fsa	3770581	779	6040
B, 344	GM814_A08_74R3_032.fsa	3780384	186	1410
B, 345	GM814_A08_74R3_032.fsa	3790191	169	1179
B, 346	GM814_A08_74R3_032.fsa	3801813	67	369
B, 347	GM814_A08_74R3_032.fsa	3811784	113	653
B, 348	GM814_A08_74R3_032.fsa	3821754	14	46
B, 349	GM814_A08_74R3_032.fsa	3831721	160	905
B, 350	GM814_A08_74R3_032.fsa	3849839	401	2694
B, 351	GM814_A08_74R3_032.fsa	3861613	171	995
B, 352	GM814_A08_74R3_032.fsa	3870667	132	732
B, 353	GM814_A08_74R3_032.fsa	3880626	345	2497
B, 354	GM814_A08_74R3_032.fsa	3890583	294	2285
B, 355	GM814_A08_74R3_032.fsa	3901443	909	6708
B, 356	GM814_A08_74R3_032.fsa	3923158	103	536
B, 357	GM814_A08_74R3_032.fsa	3932203	41	169
B, 358	GM814_A08_74R3_032.fsa	3943055	470	3473
B, 359	GM814_A08_74R3_032.fsa	395481	748	6250
B, 360	GM814_A08_74R3_032.fsa	397289	176	1094
B, 361	GM814_A08_74R3_032.fsa	3982832	546	4371
B, 362	GM814_A08_74R3_032.fsa	3993675	469	3451
B, 363	GM814_A08_74R3_032.fsa	4005266	44	238
B, 364	GM814_A08_74R3_032.fsa	4014931	1274	10487
B, 365	GM814_A08_74R3_032.fsa	4025489	289	2150
B, 366	GM814_A08_74R3_032.fsa	4036062	50	220
B, 367	GM814_A08_74R3_032.fsa	4046651	124	711
B, 368	GM814_A08_74R3_032.fsa	4056372	770	6142
B, 369	GM814_A08_74R3_032.fsa	406522	191	1356
B, 370	GM814_A08_74R3_032.fsa	407674	897	6928
B, 371	GM814_A08_74R3_032.fsa	4086503	40	91
B, 372	GM814_A08_74R3_032.fsa	4096279	106	618
B, 373	GM814_A08_74R3_032.fsa	410607	600	4640
B, 374	GM814_A08_74R3_032.fsa	4115874	251	1723
B, 375	GM814_A08_74R3_032.fsa	4124799	4	4
B, 376	GM814_A08_74R3_032.fsa	4134631	317	2495
B, 377	GM814_A08_74R3_032.fsa	414552	189	1371
B, 378	GM814_A08_74R3_032.fsa	415657	13	46
B, 379	GM814_A08_74R3_032.fsa	4164868	430	3537
B, 380	GM814_A08_74R3_032.fsa	4175945	951	8370
B, 381	GM814_A08_74R3_032.fsa	4186113	49	209
B, 382	GM814_A08_74R3_032.fsa	4205446	1460	13002
B, 383	GM814_A08_74R3_032.fsa	4225408	84	448
B, 384	GM814_A08_74R3_032.fsa	4237198	31	157
B, 385	GM814_A08_74R3_032.fsa	424717	94	636
B, 386	GM814_A08_74R3_032.fsa	4258045	607	5401
B, 387	GM814_A08_74R3_032.fsa	4268011	321	2584
B, 388	GM814_A08_74R3_032.fsa	4287933	1810	16367
B, 389	GM814_A08_74R3_032.fsa	429789	518	4187
B, 390	GM814_A08_74R3_032.fsa	4308748	6	9
B, 391	GM814_A08_74R3_032.fsa	4319603	1350	11897
B, 392	GM814_A08_74R3_032.fsa	4330454	254	1854
B, 393	GM814_A08_74R3_032.fsa	4351242	1611	14666
B, 394	GM814_A08_74R3_032.fsa	4371115	20	48
B, 395	GM814_A08_74R3_032.fsa	4380144	2	2
B, 396	GM814_A08_74R3_032.fsa	4390976	337	2806
B, 397	GM814_A08_74R3_032.fsa	440.0	296	2586
B, 398	GM814_A08_74R3_032.fsa	4411001	75	428
B, 399	GM814_A08_74R3_032.fsa	4422008	95	569
B, 400	GM814_A08_74R3_032.fsa	4432104	137	947
B, 401	GM814_A08_74R3_032.fsa	4441288	186	1443
B, 402	GM814_A08_74R3_032.fsa	4450476	5	7
B, 403	GM814_A08_74R3_032.fsa	4462428	208	1496
B, 404	GM814_A08_74R3_032.fsa	4470707	136	911
B, 405	GM814_A08_74R3_032.fsa	4488198	213	2316
B, 406	GM814_A08_74R3_032.fsa	4498333	479	4138
B, 407	GM814_A08_74R3_032.fsa	4511239	6	12
B, 408	GM814_A08_74R3_032.fsa	4521387	223	1703
B, 409	GM814_A08_74R3_032.fsa	4532464	80	482
B, 410	GM814_A08_74R3_032.fsa	4539853	5	6
B, 411	GM814_A08_74R3_032.fsa	4551866	131	918
B, 412	GM814_A08_74R3_032.fsa	4571289	439	4016
B, 413	GM814_A08_74R3_032.fsa	4590733	197	1311
B, 414	GM814_A08_74R3_032.fsa	4603678	16	48
B, 415	GM814_A08_74R3_032.fsa	4612878	228	2082
B, 416	GM814_A08_74R3_032.fsa	4622084	123	860
B, 417	GM814_A08_74R3_032.fsa	4643279	1674	15227
B, 418	GM814_A08_74R3_032.fsa	4665431	378	3654
B, 419	GM814_A08_74R3_032.fsa	4672822	314	2430
B, 420	GM814_A08_74R3_032.fsa	4693168	641	7052
B, 421	GM814_A08_74R3_032.fsa	4722815	594	5378
B, 422	GM814_A08_74R3_032.fsa	4751594	865	7797
B, 423	GM814_A08_74R3_032.fsa	4773915	387	3208
B, 424	GM814_A08_74R3_032.fsa	4790678	254	1847
B, 425	GM814_A08_74R3_032.fsa	4812193	166	1499
B, 426	GM814_A08_74R3_032.fsa	4821583	148	986
B, 427	GM814_A08_74R3_032.fsa	4843219	259	2466
B, 428	GM814_A08_74R3_032.fsa	4850757	162	1164
B, 429	GM814_A08_74R3_032.fsa	4862076	53	260
B, 430	GM814_A08_74R3_032.fsa	4872464	143	1134
B, 431	GM814_A08_74R3_032.fsa	488665	2	2
B, 432	GM814_A08_74R3_032.fsa	4911293	289	2763
B, 433	GM814_A08_74R3_032.fsa	4932197	47	194
B, 434	GM814_A08_74R3_032.fsa	4942668	120	798
B, 435	GM814_A08_74R3_032.fsa	4952198	39	225
B, 436	GM814_A08_74R3_032.fsa	4962692	12	32
B, 437	GM814_A08_74R3_032.fsa	4972244	156	1299
B, 438	GM814_A08_74R3_032.fsa	4980848	97	645
B, 439	GM814_A08_74R3_032.fsa	500095	1034	9667
B, 440	GM814_A08_74R3_032.fsa	5011416	1460	15496
B, 441	GM814_A08_74R3_032.fsa	5028597	44	254
B, 442	GM814_A08_74R3_032.fsa	5039131	3	3
B, 443	GM814_A08_74R3_032.fsa	5060274	472	5810
B, 444	GM814_A08_74R3_032.fsa	508152	3	3
B, 445	GM814_A08_74R3_032.fsa	5092183	202	1622
B, 446	GM814_A08_74R3_032.fsa	5101899	54	298
B, 447	GM814_A08_74R3_032.fsa	5121396	483	4897
B, 448	GM814_A08_74R3_032.fsa	5131178	468	4557
B, 449	GM814_A08_74R3_032.fsa	5140999	160	1003
B, 450	GM814_A08_74R3_032.fsa	5163982	225	1752
B, 451	GM814_A08_74R3_032.fsa	5173981	278	2469
B, 452	GM814_A08_74R3_032.fsa	5196996	223	984
B, 453	GM814_A08_74R3_032.fsa	5219408	1530	31453
B, 454	GM814_A08_74R3_032.fsa	525042	472	3560
B, 455	GM814_A08_74R3_032.fsa	5269778	201	1384
B, 456	GM814_A08_74R3_032.fsa	5288151	589	11299
B, 457	GM814_A08_74R3_032.fsa	5309406	56	342
B, 458	GM814_A08_74R3_032.fsa	5320026	40	207
B, 459	GM814_A08_74R3_032.fsa	5338357	34	123
B, 460	GM814_A08_74R3_032.fsa	5374013	32230	214993
G, 1	GM814_A08_74R3_032.fsa	5376902	7368	49400
G, 2	GM814_A08_74R3_032.fsa	5385566	6893	52544
Y, 1	GM814_A08_74R3_032.fsa	5374013	8919	95856
Y, 2	GM814_A08_74R3_032.fsa	5390379	10289	63487
R, 1	GM814_A08_74R3_032.fsa	5376902	2324	11263
R, 2	GM814_A08_74R3_032.fsa	5386529	1929	10495
O, 1	GM814_A08_74R3_032.fsa	20.0	5582	53510
O, 2	GM814_A08_74R3_032.fsa	40.0	5035	34788
O, 3	GM814_A08_74R3_032.fsa	60.0	9232	50005
O, 4	GM814_A08_74R3_032.fsa	80.0	6177	33715
O, 5	GM814_A08_74R3_032.fsa	100.0	9846	49319
O, 6	GM814_A08_74R3_032.fsa	114.0	11342	55613
O, 7	GM814_A08_74R3_032.fsa	120.0	8727	44575
O, 8	GM814_A08_74R3_032.fsa	140.0	7315	35027
O, 9	GM814_A08_74R3_032.fsa	160.0	7712	38634
O, 10	GM814_A08_74R3_032.fsa	180.0	9531	45689
O, 11	GM814_A08_74R3_032.fsa	200.0	7485	36921
O, 12	GM814_A08_74R3_032.fsa	214.0	7378	37798
O, 13	GM814_A08_74R3_032.fsa	220.0	5981	31201
O, 14	GM814_A08_74R3_032.fsa	240.0	8529	45623
O, 15	GM814_A08_74R3_032.fsa	250.0	3920	21937
O, 16	GM814_A08_74R3_032.fsa	260.0	6116	35008
O, 17	GM814_A08_74R3_032.fsa	280.0	6492	39438
O, 18	GM814_A08_74R3_032.fsa	300.0	6349	40951
O, 19	GM814_A08_74R3_032.fsa	314.0	4098	27768
O, 20	GM814_A08_74R3_032.fsa	320.0	4474	31124
O, 21	GM814_A08_74R3_032.fsa	340.0	5570	41090
O, 22	GM814_A08_74R3_032.fsa	360.0	4709	35833
O, 23	GM814_A08_74R3_032.fsa	380.0	3263	26491
O, 24	GM814_A08_74R3_032.fsa	400.0	4615	38574
O, 25	GM814_A08_74R3_032.fsa	414.0	4370	37502
O, 26	GM814_A08_74R3_032.fsa	420.0	4122	35475
O, 27	GM814_A08_74R3_032.fsa	440.0	4923	44427
O, 28	GM814_A08_74R3_032.fsa	460.0	5503	49567
O, 29	GM814_A08_74R3_032.fsa	480.0	5271	49149
O, 30	GM814_A08_74R3_032.fsa	500.0	2345	22455
O, 31	GM814_A08_74R3_032.fsa	514.0	2624	24912
O, 32	GM814_A08_74R3_032.fsa	520.0	5793	55545
O, 33	GM814_A08_74R3_032.fsa	540.0	3817	45038
O, 34	GM814_A08_74R3_032.fsa	560.0	2799	30164
O, 35	GM814_A08_74R3_032.fsa	580.0	4398	46847
O, 36	GM814_A08_74R3_032.fsa	600.0	2864	30547

## Sheet: 74R4
Dye/Sample Peak	Sample File Name	Size	Height	Area in Point
B, 1	GM814_A09_74R4_040.fsa	1194	191	1093
B, 2	GM814_A09_74R4_040.fsa	28358	52	213
B, 3	GM814_A09_74R4_040.fsa	41791	43	222
B, 4	GM814_A09_74R4_040.fsa	56716	15	35
B, 5	GM814_A09_74R4_040.fsa	89552	18	62
B, 6	GM814_A09_74R4_040.fsa	98508	3	4
B, 7	GM814_A09_74R4_040.fsa	11194	33	237
B, 8	GM814_A09_74R4_040.fsa	144776	143	1549
B, 9	GM814_A09_74R4_040.fsa	173134	61	240
B, 10	GM814_A09_74R4_040.fsa	18806	130	472
B, 11	GM814_A09_74R4_040.fsa	203407	1758	9204
B, 12	GM814_A09_74R4_040.fsa	218559	970	5959
B, 13	GM814_A09_74R4_040.fsa	230146	881	5520
B, 14	GM814_A09_74R4_040.fsa	241563	145	679
B, 15	GM814_A09_74R4_040.fsa	252815	64	298
B, 16	GM814_A09_74R4_040.fsa	268607	406	1852
B, 17	GM814_A09_74R4_040.fsa	284079	533	2552
B, 18	GM814_A09_74R4_040.fsa	302236	217	1151
B, 19	GM814_A09_74R4_040.fsa	314099	792	4183
B, 20	GM814_A09_74R4_040.fsa	328664	633	3072
B, 21	GM814_A09_74R4_040.fsa	347175	132	637
B, 22	GM814_A09_74R4_040.fsa	358336	551	3397
B, 23	GM814_A09_74R4_040.fsa	372046	309	1620
B, 24	GM814_A09_74R4_040.fsa	388156	384	1916
B, 25	GM814_A09_74R4_040.fsa	406135	466	2587
B, 26	GM814_A09_74R4_040.fsa	413451	76	322
B, 27	GM814_A09_74R4_040.fsa	423126	22	48
B, 28	GM814_A09_74R4_040.fsa	436284	427	2226
B, 29	GM814_A09_74R4_040.fsa	448104	1669	9654
B, 30	GM814_A09_74R4_040.fsa	465589	1105	6784
B, 31	GM814_A09_74R4_040.fsa	487327	25	101
B, 32	GM814_A09_74R4_040.fsa	500828	5	6
B, 33	GM814_A09_74R4_040.fsa	510842	310	1345
B, 34	GM814_A09_74R4_040.fsa	517465	1232	4564
B, 35	GM814_A09_74R4_040.fsa	534927	3795	24074
B, 36	GM814_A09_74R4_040.fsa	558477	1468	6584
B, 37	GM814_A09_74R4_040.fsa	571105	1759	8656
B, 38	GM814_A09_74R4_040.fsa	579441	809	3776
B, 39	GM814_A09_74R4_040.fsa	58977	3903	18471
B, 40	GM814_A09_74R4_040.fsa	605365	158	528
B, 41	GM814_A09_74R4_040.fsa	618205	345	1442
B, 42	GM814_A09_74R4_040.fsa	630996	760	3386
B, 43	GM814_A09_74R4_040.fsa	643737	1355	6169
B, 44	GM814_A09_74R4_040.fsa	658541	203	884
B, 45	GM814_A09_74R4_040.fsa	671178	2370	11418
B, 46	GM814_A09_74R4_040.fsa	682719	1056	5247
B, 47	GM814_A09_74R4_040.fsa	693176	294	1499
B, 48	GM814_A09_74R4_040.fsa	70256	68	310
B, 49	GM814_A09_74R4_040.fsa	715029	142	659
B, 50	GM814_A09_74R4_040.fsa	725384	1180	5664
B, 51	GM814_A09_74R4_040.fsa	735707	154	666
B, 52	GM814_A09_74R4_040.fsa	749078	100	378
B, 53	GM814_A09_74R4_040.fsa	761372	256	980
B, 54	GM814_A09_74R4_040.fsa	772601	651	2595
B, 55	GM814_A09_74R4_040.fsa	782776	1342	5741
B, 56	GM814_A09_74R4_040.fsa	792919	1649	7560
B, 57	GM814_A09_74R4_040.fsa	80.0	157	596
B, 58	GM814_A09_74R4_040.fsa	809032	4075	19079
B, 59	GM814_A09_74R4_040.fsa	821057	143	447
B, 60	GM814_A09_74R4_040.fsa	831062	3460	16001
B, 61	GM814_A09_74R4_040.fsa	839056	53	162
B, 62	GM814_A09_74R4_040.fsa	847041	571	2192
B, 63	GM814_A09_74R4_040.fsa	859002	202	846
B, 64	GM814_A09_74R4_040.fsa	870942	132	500
B, 65	GM814_A09_74R4_040.fsa	883855	1802	8038
B, 66	GM814_A09_74R4_040.fsa	894762	1032	4380
B, 67	GM814_A09_74R4_040.fsa	904664	831	3495
B, 68	GM814_A09_74R4_040.fsa	914552	189	603
B, 69	GM814_A09_74R4_040.fsa	924426	1535	6688
B, 70	GM814_A09_74R4_040.fsa	932315	61	161
B, 71	GM814_A09_74R4_040.fsa	942164	4040	19033
B, 72	GM814_A09_74R4_040.fsa	960841	5401	24756
B, 73	GM814_A09_74R4_040.fsa	980447	2389	11130
B, 74	GM814_A09_74R4_040.fsa	992185	130	646
B, 75	GM814_A09_74R4_040.fsa	100.0	3640	17443
B, 76	GM814_A09_74R4_040.fsa	1013034	577	2472
B, 77	GM814_A09_74R4_040.fsa	1023029	208	811
B, 78	GM814_A09_74R4_040.fsa	1035984	165	680
B, 79	GM814_A09_74R4_040.fsa	1047902	877	3985
B, 80	GM814_A09_74R4_040.fsa	1058795	766	3404
B, 81	GM814_A09_74R4_040.fsa	1069657	315	1396
B, 82	GM814_A09_74R4_040.fsa	1083436	699	2959
B, 83	GM814_A09_74R4_040.fsa	1094228	348	1259
B, 84	GM814_A09_74R4_040.fsa	1104013	929	3758
B, 85	GM814_A09_74R4_040.fsa	1112797	383	1404
B, 86	GM814_A09_74R4_040.fsa	1121562	523	1945
B, 87	GM814_A09_74R4_040.fsa	1130307	341	1327
B, 88	GM814_A09_74R4_040.fsa	1139032	420	1727
B, 89	GM814_A09_74R4_040.fsa	1148504	407	1547
B, 90	GM814_A09_74R4_040.fsa	1158868	536	2243
B, 91	GM814_A09_74R4_040.fsa	1170137	349	1401
B, 92	GM814_A09_74R4_040.fsa	1181367	267	1082
B, 93	GM814_A09_74R4_040.fsa	1191628	655	2932
B, 94	GM814_A09_74R4_040.fsa	120185	696	2925
B, 95	GM814_A09_74R4_040.fsa	1212025	841	3510
B, 96	GM814_A09_74R4_040.fsa	1224052	1679	7635
B, 97	GM814_A09_74R4_040.fsa	1235154	708	2948
B, 98	GM814_A09_74R4_040.fsa	1244407	442	1834
B, 99	GM814_A09_74R4_040.fsa	1254587	215	964
B, 100	GM814_A09_74R4_040.fsa	1264767	3618	16703
B, 101	GM814_A09_74R4_040.fsa	1274023	368	1636
B, 102	GM814_A09_74R4_040.fsa	1286057	1787	7551
B, 103	GM814_A09_74R4_040.fsa	1297167	481	1826
B, 104	GM814_A09_74R4_040.fsa	1307352	1680	7318
B, 105	GM814_A09_74R4_040.fsa	1316613	1826	7707
B, 106	GM814_A09_74R4_040.fsa	132.68	1799	7640
B, 107	GM814_A09_74R4_040.fsa	133421	307	1285
B, 108	GM814_A09_74R4_040.fsa	134162	3246	14503
B, 109	GM814_A09_74R4_040.fsa	1352737	479	1841
B, 110	GM814_A09_74R4_040.fsa	1362928	961	4066
B, 111	GM814_A09_74R4_040.fsa	1374048	1030	4346
B, 112	GM814_A09_74R4_040.fsa	1386096	2364	10219
B, 113	GM814_A09_74R4_040.fsa	1395365	1094	4902
B, 114	GM814_A09_74R4_040.fsa	140474	121	366
B, 115	GM814_A09_74R4_040.fsa	1412323	899	3777
B, 116	GM814_A09_74R4_040.fsa	1423698	2517	11458
B, 117	GM814_A09_74R4_040.fsa	1435072	941	4076
B, 118	GM814_A09_74R4_040.fsa	1446447	351	1571
B, 119	GM814_A09_74R4_040.fsa	1455925	3890	18723
B, 120	GM814_A09_74R4_040.fsa	146.73	3250	15159
B, 121	GM814_A09_74R4_040.fsa	1476778	249	1074
B, 122	GM814_A09_74R4_040.fsa	148.91	242	1045
B, 123	GM814_A09_74R4_040.fsa	1501422	373	1549
B, 124	GM814_A09_74R4_040.fsa	151.09	1307	5912
B, 125	GM814_A09_74R4_040.fsa	1521326	909	4185
B, 126	GM814_A09_74R4_040.fsa	1530805	1062	4988
B, 127	GM814_A09_74R4_040.fsa	1542179	391	2048
B, 128	GM814_A09_74R4_040.fsa	155071	4837	22971
B, 129	GM814_A09_74R4_040.fsa	1561136	1746	7870
B, 130	GM814_A09_74R4_040.fsa	1573459	436	1780
B, 131	GM814_A09_74R4_040.fsa	1582938	217	895
B, 132	GM814_A09_74R4_040.fsa	1594312	2151	9697
B, 133	GM814_A09_74R4_040.fsa	1604656	183	789
B, 134	GM814_A09_74R4_040.fsa	1613035	4143	19543
B, 135	GM814_A09_74R4_040.fsa	1624199	2336	11151
B, 136	GM814_A09_74R4_040.fsa	1635357	1069	4653
B, 137	GM814_A09_74R4_040.fsa	1646507	546	2468
B, 138	GM814_A09_74R4_040.fsa	1654864	5324	25841
B, 139	GM814_A09_74R4_040.fsa	1666001	1867	8607
B, 140	GM814_A09_74R4_040.fsa	1678058	769	3253
B, 141	GM814_A09_74R4_040.fsa	168918	352	1466
B, 142	GM814_A09_74R4_040.fsa	1697517	3384	15449
B, 143	GM814_A09_74R4_040.fsa	1708626	5339	25347
B, 144	GM814_A09_74R4_040.fsa	1719728	635	2562
B, 145	GM814_A09_74R4_040.fsa	1728974	561	2378
B, 146	GM814_A09_74R4_040.fsa	1737291	1640	7318
B, 147	GM814_A09_74R4_040.fsa	1748374	1002	4418
B, 148	GM814_A09_74R4_040.fsa	1756681	110	360
B, 149	GM814_A09_74R4_040.fsa	1768674	2147	9951
B, 150	GM814_A09_74R4_040.fsa	1779737	506	2255
B, 151	GM814_A09_74R4_040.fsa	1788029	1053	4925
B, 152	GM814_A09_74R4_040.fsa	179908	2969	14412
B, 153	GM814_A09_74R4_040.fsa	1808377	238	1003
B, 154	GM814_A09_74R4_040.fsa	1820469	1569	7182
B, 155	GM814_A09_74R4_040.fsa	1831625	612	2954
B, 156	GM814_A09_74R4_040.fsa	1839987	894	4135
B, 157	GM814_A09_74R4_040.fsa	1852059	960	4336
B, 158	GM814_A09_74R4_040.fsa	186134	115	474
B, 159	GM814_A09_74R4_040.fsa	1872471	208	951
B, 160	GM814_A09_74R4_040.fsa	1882668	299	1299
B, 161	GM814_A09_74R4_040.fsa	1891934	307	1380
B, 162	GM814_A09_74R4_040.fsa	1903972	337	1767
B, 163	GM814_A09_74R4_040.fsa	1912302	3027	15103
B, 164	GM814_A09_74R4_040.fsa	1922478	612	3047
B, 165	GM814_A09_74R4_040.fsa	1932648	656	3163
B, 166	GM814_A09_74R4_040.fsa	1945583	65	232
B, 167	GM814_A09_74R4_040.fsa	1956664	4295	20699
B, 168	GM814_A09_74R4_040.fsa	1967738	734	3563
B, 169	GM814_A09_74R4_040.fsa	1978806	138	491
B, 170	GM814_A09_74R4_040.fsa	1988945	752	3507
B, 171	GM814_A09_74R4_040.fsa	1999079	294	1236
B, 172	GM814_A09_74R4_040.fsa	2009078	362	1630
B, 173	GM814_A09_74R4_040.fsa	2018158	1621	7887
B, 174	GM814_A09_74R4_040.fsa	2028147	448	1984
B, 175	GM814_A09_74R4_040.fsa	2039956	707	3325
B, 176	GM814_A09_74R4_040.fsa	2050859	3218	16328
B, 177	GM814_A09_74R4_040.fsa	2060856	2730	13370
B, 178	GM814_A09_74R4_040.fsa	2071764	178	849
B, 179	GM814_A09_74R4_040.fsa	2080856	2768	14191
B, 180	GM814_A09_74R4_040.fsa	2090859	1657	8260
B, 181	GM814_A09_74R4_040.fsa	2099955	104	355
B, 182	GM814_A09_74R4_040.fsa	2109053	386	1731
B, 183	GM814_A09_74R4_040.fsa	2119973	234	1159
B, 184	GM814_A09_74R4_040.fsa	2129075	1130	5836
B, 185	GM814_A09_74R4_040.fsa	213909	1206	6006
B, 186	GM814_A09_74R4_040.fsa	215201	85	377
B, 187	GM814_A09_74R4_040.fsa	2163091	208	965
B, 188	GM814_A09_74R4_040.fsa	2174169	2148	11001
B, 189	GM814_A09_74R4_040.fsa	2185242	226	1072
B, 190	GM814_A09_74R4_040.fsa	2194467	177	780
B, 191	GM814_A09_74R4_040.fsa	2204501	86	286
B, 192	GM814_A09_74R4_040.fsa	2214399	3039	14715
B, 193	GM814_A09_74R4_040.fsa	2224293	547	2363
B, 194	GM814_A09_74R4_040.fsa	2233285	203	729
B, 195	GM814_A09_74R4_040.fsa	2241375	423	1740
B, 196	GM814_A09_74R4_040.fsa	2253056	3111	15759
B, 197	GM814_A09_74R4_040.fsa	2264731	1449	7124
B, 198	GM814_A09_74R4_040.fsa	2275504	722	3264
B, 199	GM814_A09_74R4_040.fsa	2284479	541	2336
B, 200	GM814_A09_74R4_040.fsa	229345	73	254
B, 201	GM814_A09_74R4_040.fsa	2304212	868	4239
B, 202	GM814_A09_74R4_040.fsa	2314073	569	2798
B, 203	GM814_A09_74R4_040.fsa	2324827	813	3864
B, 204	GM814_A09_74R4_040.fsa	2334682	304	1381
B, 205	GM814_A09_74R4_040.fsa	2345429	769	3801
B, 206	GM814_A09_74R4_040.fsa	2355276	2540	13633
B, 207	GM814_A09_74R4_040.fsa	2364226	421	2177
B, 208	GM814_A09_74R4_040.fsa	2375857	75	281
B, 209	GM814_A09_74R4_040.fsa	2387484	1476	7996
B, 210	GM814_A09_74R4_040.fsa	2397318	1586	8153
B, 211	GM814_A09_74R4_040.fsa	2408297	199	806
B, 212	GM814_A09_74R4_040.fsa	2417507	2801	14905
B, 213	GM814_A09_74R4_040.fsa	2427627	1431	7384
B, 214	GM814_A09_74R4_040.fsa	2436818	125	379
B, 215	GM814_A09_74R4_040.fsa	2446918	3329	17845
B, 216	GM814_A09_74R4_040.fsa	2457924	257	980
B, 217	GM814_A09_74R4_040.fsa	2469833	1207	6046
B, 218	GM814_A09_74R4_040.fsa	2480814	629	2972
B, 219	GM814_A09_74R4_040.fsa	2492695	795	3722
B, 220	GM814_A09_74R4_040.fsa	2502673	1009	4878
B, 221	GM814_A09_74R4_040.fsa	2511575	1468	7691
B, 222	GM814_A09_74R4_040.fsa	2521354	512	2363
B, 223	GM814_A09_74R4_040.fsa	2530233	1531	7942
B, 224	GM814_A09_74R4_040.fsa	2540874	1791	9096
B, 225	GM814_A09_74R4_040.fsa	2551499	414	1918
B, 226	GM814_A09_74R4_040.fsa	2561224	257	1017
B, 227	GM814_A09_74R4_040.fsa	257182	1592	8485
B, 228	GM814_A09_74R4_040.fsa	2581519	99	361
B, 229	GM814_A09_74R4_040.fsa	2590325	312	1512
B, 230	GM814_A09_74R4_040.fsa	2600896	2846	16050
B, 231	GM814_A09_74R4_040.fsa	2611647	447	2283
B, 232	GM814_A09_74R4_040.fsa	262.24	141	760
B, 233	GM814_A09_74R4_040.fsa	263405	3203	18877
B, 234	GM814_A09_74R4_040.fsa	2644805	600	3517
B, 235	GM814_A09_74R4_040.fsa	2655561	117	549
B, 236	GM814_A09_74R4_040.fsa	2666319	269	1265
B, 237	GM814_A09_74R4_040.fsa	2676181	359	1685
B, 238	GM814_A09_74R4_040.fsa	2686044	289	1363
B, 239	GM814_A09_74R4_040.fsa	2695909	702	3664
B, 240	GM814_A09_74R4_040.fsa	2705774	650	3599
B, 241	GM814_A09_74R4_040.fsa	2717435	512	2984
B, 242	GM814_A09_74R4_040.fsa	2726405	1574	9041
B, 243	GM814_A09_74R4_040.fsa	2737171	641	3495
B, 244	GM814_A09_74R4_040.fsa	2745247	161	723
B, 245	GM814_A09_74R4_040.fsa	2756912	475	2503
B, 246	GM814_A09_74R4_040.fsa	276858	57	232
B, 247	GM814_A09_74R4_040.fsa	2778454	208	1018
B, 248	GM814_A09_74R4_040.fsa	2788328	85	373
B, 249	GM814_A09_74R4_040.fsa	2796409	421	2369
B, 250	GM814_A09_74R4_040.fsa	2807113	2007	11987
B, 251	GM814_A09_74R4_040.fsa	2817777	128	562
B, 252	GM814_A09_74R4_040.fsa	2828436	238	1170
B, 253	GM814_A09_74R4_040.fsa	2838202	85	415
B, 254	GM814_A09_74R4_040.fsa	2847077	271	1554
B, 255	GM814_A09_74R4_040.fsa	285772	1946	11927
B, 256	GM814_A09_74R4_040.fsa	2868359	29	90
B, 257	GM814_A09_74R4_040.fsa	2880764	203	1193
B, 258	GM814_A09_74R4_040.fsa	2890505	473	2864
B, 259	GM814_A09_74R4_040.fsa	2901127	19	52
B, 260	GM814_A09_74R4_040.fsa	2910858	322	1671
B, 261	GM814_A09_74R4_040.fsa	2920586	854	4973
B, 262	GM814_A09_74R4_040.fsa	2930308	516	3102
B, 263	GM814_A09_74R4_040.fsa	2940909	516	2893
B, 264	GM814_A09_74R4_040.fsa	2951505	350	1794
B, 265	GM814_A09_74R4_040.fsa	2961213	276	1374
B, 266	GM814_A09_74R4_040.fsa	2971799	72	276
B, 267	GM814_A09_74R4_040.fsa	2982379	156	750
B, 268	GM814_A09_74R4_040.fsa	2991191	281	1589
B, 269	GM814_A09_74R4_040.fsa	3009547	690	4556
B, 270	GM814_A09_74R4_040.fsa	3019985	169	806
B, 271	GM814_A09_74R4_040.fsa	3030446	83	332
B, 272	GM814_A09_74R4_040.fsa	3041807	43	184
B, 273	GM814_A09_74R4_040.fsa	3051442	199	976
B, 274	GM814_A09_74R4_040.fsa	3061098	110	429
B, 275	GM814_A09_74R4_040.fsa	3070775	322	1781
B, 276	GM814_A09_74R4_040.fsa	3081355	269	1524
B, 277	GM814_A09_74R4_040.fsa	3090191	150	876
B, 278	GM814_A09_74R4_040.fsa	3099044	507	3105
B, 279	GM814_A09_74R4_040.fsa	3109692	79	318
B, 280	GM814_A09_74R4_040.fsa	3119475	69	250
B, 281	GM814_A09_74R4_040.fsa	3131064	961	6127
B, 282	GM814_A09_74R4_040.fsa	3140921	250	1401
B, 283	GM814_A09_74R4_040.fsa	3150136	387	2289
B, 284	GM814_A09_74R4_040.fsa	3162124	581	3523
B, 285	GM814_A09_74R4_040.fsa	3172275	50	171
B, 286	GM814_A09_74R4_040.fsa	319445	2746	18326
B, 287	GM814_A09_74R4_040.fsa	3205384	211	1229
B, 288	GM814_A09_74R4_040.fsa	3216139	1208	8130
B, 289	GM814_A09_74R4_040.fsa	3225089	418	2972
B, 290	GM814_A09_74R4_040.fsa	323492	22	67
B, 291	GM814_A09_74R4_040.fsa	3242954	369	2061
B, 292	GM814_A09_74R4_040.fsa	3253651	34	126
B, 293	GM814_A09_74R4_040.fsa	3265221	27	79
B, 294	GM814_A09_74R4_040.fsa	3274109	399	2583
B, 295	GM814_A09_74R4_040.fsa	3282985	155	945
B, 296	GM814_A09_74R4_040.fsa	3293621	882	5868
B, 297	GM814_A09_74R4_040.fsa	3305126	73	257
B, 298	GM814_A09_74R4_040.fsa	331573	297	1659
B, 299	GM814_A09_74R4_040.fsa	3327199	30	94
B, 300	GM814_A09_74R4_040.fsa	333601	333	2284
B, 301	GM814_A09_74R4_040.fsa	3344809	159	1166
B, 302	GM814_A09_74R4_040.fsa	3355354	1884	13549
B, 303	GM814_A09_74R4_040.fsa	336676	144	862
B, 304	GM814_A09_74R4_040.fsa	3377274	16	38
B, 305	GM814_A09_74R4_040.fsa	3386897	315	1919
B, 306	GM814_A09_74R4_040.fsa	3398254	29	98
B, 307	GM814_A09_74R4_040.fsa	3408929	1003	7113
B, 308	GM814_A09_74R4_040.fsa	3419643	53	225
B, 309	GM814_A09_74R4_040.fsa	3428572	140	712
B, 310	GM814_A09_74R4_040.fsa	3438393	38	171
B, 311	GM814_A09_74R4_040.fsa	3448215	307	2083
B, 312	GM814_A09_74R4_040.fsa	3458036	174	1048
B, 313	GM814_A09_74R4_040.fsa	3467857	163	927
B, 314	GM814_A09_74R4_040.fsa	3479464	62	212
B, 315	GM814_A09_74R4_040.fsa	3489286	106	550
B, 316	GM814_A09_74R4_040.fsa	3499107	19	52
B, 317	GM814_A09_74R4_040.fsa	3508036	165	1007
B, 318	GM814_A09_74R4_040.fsa	3516964	474	3870
B, 319	GM814_A09_74R4_040.fsa	3527678	966	7189
B, 320	GM814_A09_74R4_040.fsa	3536607	33	105
B, 321	GM814_A09_74R4_040.fsa	3545535	123	744
B, 322	GM814_A09_74R4_040.fsa	3557143	2858	21022
B, 323	GM814_A09_74R4_040.fsa	356875	99	488
B, 324	GM814_A09_74R4_040.fsa	3579464	557	3701
B, 325	GM814_A09_74R4_040.fsa	3589286	112	594
B, 326	GM814_A09_74R4_040.fsa	3599107	123	741
B, 327	GM814_A09_74R4_040.fsa	3607072	234	1550
B, 328	GM814_A09_74R4_040.fsa	3618565	724	5002
B, 329	GM814_A09_74R4_040.fsa	363006	23	65
B, 330	GM814_A09_74R4_040.fsa	3639787	128	668
B, 331	GM814_A09_74R4_040.fsa	365.04	414	2776
B, 332	GM814_A09_74R4_040.fsa	3661015	450	3245
B, 333	GM814_A09_74R4_040.fsa	367163	254	1657
B, 334	GM814_A09_74R4_040.fsa	3682247	141	716
B, 335	GM814_A09_74R4_040.fsa	3693749	191	1198
B, 336	GM814_A09_74R4_040.fsa	3711449	809	6171
B, 337	GM814_A09_74R4_040.fsa	3730922	1076	8470
B, 338	GM814_A09_74R4_040.fsa	3740661	338	2639
B, 339	GM814_A09_74R4_040.fsa	3751286	25	107
B, 340	GM814_A09_74R4_040.fsa	3761026	69	376
B, 341	GM814_A09_74R4_040.fsa	3771654	809	6308
B, 342	GM814_A09_74R4_040.fsa	3781397	191	1399
B, 343	GM814_A09_74R4_040.fsa	3790255	162	1149
B, 344	GM814_A09_74R4_040.fsa	3801794	63	308
B, 345	GM814_A09_74R4_040.fsa	3811662	118	651
B, 346	GM814_A09_74R4_040.fsa	3821529	18	31
B, 347	GM814_A09_74R4_040.fsa	3831396	155	849
B, 348	GM814_A09_74R4_040.fsa	3849336	393	2592
B, 349	GM814_A09_74R4_040.fsa	3860996	152	837
B, 350	GM814_A09_74R4_040.fsa	3870862	124	627
B, 351	GM814_A09_74R4_040.fsa	3881625	333	2322
B, 352	GM814_A09_74R4_040.fsa	3890594	304	2274
B, 353	GM814_A09_74R4_040.fsa	3901356	896	6778
B, 354	GM814_A09_74R4_040.fsa	3911221	12	41
B, 355	GM814_A09_74R4_040.fsa	3921983	112	532
B, 356	GM814_A09_74R4_040.fsa	3932745	41	171
B, 357	GM814_A09_74R4_040.fsa	3943506	480	3859
B, 358	GM814_A09_74R4_040.fsa	3953371	759	6355
B, 359	GM814_A09_74R4_040.fsa	3971305	163	1060
B, 360	GM814_A09_74R4_040.fsa	3982963	572	4564
B, 361	GM814_A09_74R4_040.fsa	3993723	435	3629
B, 362	GM814_A09_74R4_040.fsa	4014906	1284	10900
B, 363	GM814_A09_74R4_040.fsa	402457	292	2150
B, 364	GM814_A09_74R4_040.fsa	4035131	50	182
B, 365	GM814_A09_74R4_040.fsa	404571	100	471
B, 366	GM814_A09_74R4_040.fsa	4056309	745	5960
B, 367	GM814_A09_74R4_040.fsa	406604	189	1372
B, 368	GM814_A09_74R4_040.fsa	4075789	876	6627
B, 369	GM814_A09_74R4_040.fsa	4086441	20	37
B, 370	GM814_A09_74R4_040.fsa	4096223	116	541
B, 371	GM814_A09_74R4_040.fsa	4106022	559	4735
B, 372	GM814_A09_74R4_040.fsa	4115837	243	1729
B, 373	GM814_A09_74R4_040.fsa	4125669	8	10
B, 374	GM814_A09_74R4_040.fsa	4135518	332	2469
B, 375	GM814_A09_74R4_040.fsa	4144604	178	1364
B, 376	GM814_A09_74R4_040.fsa	4154739	6	19
B, 377	GM814_A09_74R4_040.fsa	4166728	426	3460
B, 378	GM814_A09_74R4_040.fsa	417596	957	8765
B, 379	GM814_A09_74R4_040.fsa	4206312	1487	12990
B, 380	GM814_A09_74R4_040.fsa	4226134	78	475
B, 381	GM814_A09_74R4_040.fsa	4237837	49	186
B, 382	GM814_A09_74R4_040.fsa	4247733	100	620
B, 383	GM814_A09_74R4_040.fsa	4257624	607	5590
B, 384	GM814_A09_74R4_040.fsa	4268407	348	2583
B, 385	GM814_A09_74R4_040.fsa	428816	1799	16283
B, 386	GM814_A09_74R4_040.fsa	4298029	500	4092
B, 387	GM814_A09_74R4_040.fsa	4307892	1	1
B, 388	GM814_A09_74R4_040.fsa	4319542	1393	12504
B, 389	GM814_A09_74R4_040.fsa	4329394	247	1599
B, 390	GM814_A09_74R4_040.fsa	4350871	1584	14539
B, 391	GM814_A09_74R4_040.fsa	4361601	101	464
B, 392	GM814_A09_74R4_040.fsa	4371431	16	36
B, 393	GM814_A09_74R4_040.fsa	4390184	369	3056
B, 394	GM814_A09_74R4_040.fsa	440.0	289	2526
B, 395	GM814_A09_74R4_040.fsa	4410939	73	461
B, 396	GM814_A09_74R4_040.fsa	4421886	87	584
B, 397	GM814_A09_74R4_040.fsa	4431928	139	1138
B, 398	GM814_A09_74R4_040.fsa	4440149	189	1586
B, 399	GM814_A09_74R4_040.fsa	4451118	5	5
B, 400	GM814_A09_74R4_040.fsa	4461179	193	1485
B, 401	GM814_A09_74R4_040.fsa	4470333	117	797
B, 402	GM814_A09_74R4_040.fsa	4487739	215	2081
B, 403	GM814_A09_74R4_040.fsa	4498743	470	4346
B, 404	GM814_A09_74R4_040.fsa	4509756	4	4
B, 405	GM814_A09_74R4_040.fsa	4520776	204	1677
B, 406	GM814_A09_74R4_040.fsa	4530886	67	424
B, 407	GM814_A09_74R4_040.fsa	4552046	134	848
B, 408	GM814_A09_74R4_040.fsa	4572315	430	4250
B, 409	GM814_A09_74R4_040.fsa	4589843	170	1228
B, 410	GM814_A09_74R4_040.fsa	4601828	14	24
B, 411	GM814_A09_74R4_040.fsa	4612805	232	2165
B, 412	GM814_A09_74R4_040.fsa	4642123	1659	15450
B, 413	GM814_A09_74R4_040.fsa	4664158	378	3641
B, 414	GM814_A09_74R4_040.fsa	4672432	298	2312
B, 415	GM814_A09_74R4_040.fsa	4692679	651	7074
B, 416	GM814_A09_74R4_040.fsa	4722191	588	5443
B, 417	GM814_A09_74R4_040.fsa	4751774	864	7825
B, 418	GM814_A09_74R4_040.fsa	4773081	375	3179
B, 419	GM814_A09_74R4_040.fsa	4790711	258	1720
B, 420	GM814_A09_74R4_040.fsa	480188	2	3
B, 421	GM814_A09_74R4_040.fsa	4812226	176	1454
B, 422	GM814_A09_74R4_040.fsa	4821639	160	1320
B, 423	GM814_A09_74R4_040.fsa	4832002	7	12
B, 424	GM814_A09_74R4_040.fsa	4842375	244	2461
B, 425	GM814_A09_74R4_040.fsa	4850867	152	1046
B, 426	GM814_A09_74R4_040.fsa	4862201	42	191
B, 427	GM814_A09_74R4_040.fsa	4873545	137	933
B, 428	GM814_A09_74R4_040.fsa	4891528	7	7
B, 429	GM814_A09_74R4_040.fsa	4895318	3	3
B, 430	GM814_A09_74R4_040.fsa	4911436	302	2820
B, 431	GM814_A09_74R4_040.fsa	4919978	127	816
B, 432	GM814_A09_74R4_040.fsa	4931377	42	183
B, 433	GM814_A09_74R4_040.fsa	4942787	124	815
B, 434	GM814_A09_74R4_040.fsa	4953256	39	264
B, 435	GM814_A09_74R4_040.fsa	4973266	165	1411
B, 436	GM814_A09_74R4_040.fsa	4981853	85	550
B, 437	GM814_A09_74R4_040.fsa	5001871	1052	10361
B, 438	GM814_A09_74R4_040.fsa	501124	1465	14987
B, 439	GM814_A09_74R4_040.fsa	503099	39	214
B, 440	GM814_A09_74R4_040.fsa	5039484	6	12
B, 441	GM814_A09_74R4_040.fsa	5061278	467	5715
B, 442	GM814_A09_74R4_040.fsa	5079375	3	6
B, 443	GM814_A09_74R4_040.fsa	5091807	186	1514
B, 444	GM814_A09_74R4_040.fsa	512065	485	4803
B, 445	GM814_A09_74R4_040.fsa	5130313	441	4589
B, 446	GM814_A09_74R4_040.fsa	5162954	196	1829
B, 447	GM814_A09_74R4_040.fsa	5171951	268	2232
B, 448	GM814_A09_74R4_040.fsa	5195988	358	1950
B, 449	GM814_A09_74R4_040.fsa	5212632	919	7691
B, 450	GM814_A09_74R4_040.fsa	5222342	1154	15730
B, 451	GM814_A09_74R4_040.fsa	5251436	399	2584
B, 452	GM814_A09_74R4_040.fsa	5269835	184	1048
B, 453	GM814_A09_74R4_040.fsa	5288214	555	5897
B, 454	GM814_A09_74R4_040.fsa	5309469	55	327
B, 455	GM814_A09_74R4_040.fsa	5321052	28	142
B, 456	GM814_A09_74R4_040.fsa	5343231	20	61
B, 457	GM814_A09_74R4_040.fsa	5374043	32179	638129
G, 1	GM814_A09_74R4_040.fsa	537789	6200	33987
G, 2	GM814_A09_74R4_040.fsa	5386545	5168	34246
Y, 1	GM814_A09_74R4_040.fsa	5375005	11810	77987
Y, 2	GM814_A09_74R4_040.fsa	5381737	11163	72508
Y, 3	GM814_A09_74R4_040.fsa	539039	11951	83552
O, 1	GM814_A09_74R4_040.fsa	20.0	5673	56716
O, 2	GM814_A09_74R4_040.fsa	40.0	5185	36596
O, 3	GM814_A09_74R4_040.fsa	60.0	9799	53806
O, 4	GM814_A09_74R4_040.fsa	80.0	6604	35861
O, 5	GM814_A09_74R4_040.fsa	100.0	10618	53880
O, 6	GM814_A09_74R4_040.fsa	114.0	12161	60365
O, 7	GM814_A09_74R4_040.fsa	120.0	9588	48868
O, 8	GM814_A09_74R4_040.fsa	140.0	7730	37800
O, 9	GM814_A09_74R4_040.fsa	160.0	8289	42261
O, 10	GM814_A09_74R4_040.fsa	180.0	10226	50691
O, 11	GM814_A09_74R4_040.fsa	200.0	8029	39559
O, 12	GM814_A09_74R4_040.fsa	214.0	8119	41424
O, 13	GM814_A09_74R4_040.fsa	220.0	6230	33852
O, 14	GM814_A09_74R4_040.fsa	240.0	9131	49600
O, 15	GM814_A09_74R4_040.fsa	250.0	4188	24393
O, 16	GM814_A09_74R4_040.fsa	260.0	6628	38610
O, 17	GM814_A09_74R4_040.fsa	280.0	7070	43667
O, 18	GM814_A09_74R4_040.fsa	300.0	6995	45372
O, 19	GM814_A09_74R4_040.fsa	314.0	4466	30262
O, 20	GM814_A09_74R4_040.fsa	320.0	4860	34357
O, 21	GM814_A09_74R4_040.fsa	340.0	6165	45001
O, 22	GM814_A09_74R4_040.fsa	360.0	5080	39217
O, 23	GM814_A09_74R4_040.fsa	380.0	3667	29325
O, 24	GM814_A09_74R4_040.fsa	400.0	5053	42297
O, 25	GM814_A09_74R4_040.fsa	414.0	4690	40816
O, 26	GM814_A09_74R4_040.fsa	420.0	4482	38873
O, 27	GM814_A09_74R4_040.fsa	440.0	5377	49020
O, 28	GM814_A09_74R4_040.fsa	460.0	5822	54465
O, 29	GM814_A09_74R4_040.fsa	480.0	5643	54193
O, 30	GM814_A09_74R4_040.fsa	500.0	2532	24791
O, 31	GM814_A09_74R4_040.fsa	514.0	2746	26871
O, 32	GM814_A09_74R4_040.fsa	520.0	6238	61205
O, 33	GM814_A09_74R4_040.fsa	540.0	4173	50755
O, 34	GM814_A09_74R4_040.fsa	560.0	3023	33254
O, 35	GM814_A09_74R4_040.fsa	580.0	4694	50617
O, 36	GM814_A09_74R4_040.fsa	600.0	3020	33293

## Sheet: 74R5
Dye/Sample Peak	Sample File Name	Size	Height	Area in Point
B, 1	GM814_A10_74R5_040.fsa	1194	206	1286
B, 2	GM814_A10_74R5_040.fsa	28358	43	241
B, 3	GM814_A10_74R5_040.fsa	41791	49	253
B, 4	GM814_A10_74R5_040.fsa	55224	14	42
B, 5	GM814_A10_74R5_040.fsa	89552	25	138
B, 6	GM814_A10_74R5_040.fsa	108955	27	202
B, 7	GM814_A10_74R5_040.fsa	143284	227	1376
B, 8	GM814_A10_74R5_040.fsa	150746	98	502
B, 9	GM814_A10_74R5_040.fsa	171642	79	335
B, 10	GM814_A10_74R5_040.fsa	186567	136	517
B, 11	GM814_A10_74R5_040.fsa	201709	1795	9583
B, 12	GM814_A10_74R5_040.fsa	218599	1003	6195
B, 13	GM814_A10_74R5_040.fsa	230207	888	5956
B, 14	GM814_A10_74R5_040.fsa	252907	29	116
B, 15	GM814_A10_74R5_040.fsa	268715	428	1855
B, 16	GM814_A10_74R5_040.fsa	284195	545	2811
B, 17	GM814_A10_74R5_040.fsa	302355	223	1176
B, 18	GM814_A10_74R5_040.fsa	314215	823	4463
B, 19	GM814_A10_74R5_040.fsa	328773	658	3150
B, 20	GM814_A10_74R5_040.fsa	347268	145	718
B, 21	GM814_A10_74R5_040.fsa	358414	589	3671
B, 22	GM814_A10_74R5_040.fsa	370746	310	1739
B, 23	GM814_A10_74R5_040.fsa	388182	420	2043
B, 24	GM814_A10_74R5_040.fsa	406104	477	2675
B, 25	GM814_A10_74R5_040.fsa	41459	85	373
B, 26	GM814_A10_74R5_040.fsa	424203	34	70
B, 27	GM814_A10_74R5_040.fsa	436097	423	2129
B, 28	GM814_A10_74R5_040.fsa	447856	1733	9766
B, 29	GM814_A10_74R5_040.fsa	465249	1086	6684
B, 30	GM814_A10_74R5_040.fsa	490249	19	64
B, 31	GM814_A10_74R5_040.fsa	510269	365	1536
B, 32	GM814_A10_74R5_040.fsa	516858	1245	4569
B, 33	GM814_A10_74R5_040.fsa	534232	3746	24386
B, 34	GM814_A10_74R5_040.fsa	557664	1487	6561
B, 35	GM814_A10_74R5_040.fsa	57023	1777	8520
B, 36	GM814_A10_74R5_040.fsa	578526	844	3738
B, 37	GM814_A10_74R5_040.fsa	588806	3862	18573
B, 38	GM814_A10_74R5_040.fsa	596959	126	418
B, 39	GM814_A10_74R5_040.fsa	605357	137	431
B, 40	GM814_A10_74R5_040.fsa	617114	383	1592
B, 41	GM814_A10_74R5_040.fsa	630958	777	3515
B, 42	GM814_A10_74R5_040.fsa	643688	1370	6379
B, 43	GM814_A10_74R5_040.fsa	657427	197	869
B, 44	GM814_A10_74R5_040.fsa	670061	2358	11622
B, 45	GM814_A10_74R5_040.fsa	682649	1090	5393
B, 46	GM814_A10_74R5_040.fsa	692061	290	1457
B, 47	GM814_A10_74R5_040.fsa	701446	63	309
B, 48	GM814_A10_74R5_040.fsa	713921	136	631
B, 49	GM814_A10_74R5_040.fsa	725317	1213	5917
B, 50	GM814_A10_74R5_040.fsa	735644	163	785
B, 51	GM814_A10_74R5_040.fsa	75005	109	429
B, 52	GM814_A10_74R5_040.fsa	760303	260	972
B, 53	GM814_A10_74R5_040.fsa	771547	651	2631
B, 54	GM814_A10_74R5_040.fsa	782753	1328	5755
B, 55	GM814_A10_74R5_040.fsa	792909	1696	7699
B, 56	GM814_A10_74R5_040.fsa	80.0	133	511
B, 57	GM814_A10_74R5_040.fsa	80905	4226	19539
B, 58	GM814_A10_74R5_040.fsa	821096	137	430
B, 59	GM814_A10_74R5_040.fsa	831116	3526	16136
B, 60	GM814_A10_74R5_040.fsa	838121	40	137
B, 61	GM814_A10_74R5_040.fsa	847115	586	2361
B, 62	GM814_A10_74R5_040.fsa	859087	217	880
B, 63	GM814_A10_74R5_040.fsa	872031	133	543
B, 64	GM814_A10_74R5_040.fsa	883955	1828	8253
B, 65	GM814_A10_74R5_040.fsa	894865	1039	4441
B, 66	GM814_A10_74R5_040.fsa	904767	826	3495
B, 67	GM814_A10_74R5_040.fsa	914652	204	618
B, 68	GM814_A10_74R5_040.fsa	924523	1582	6741
B, 69	GM814_A10_74R5_040.fsa	932407	62	151
B, 70	GM814_A10_74R5_040.fsa	942249	4133	19340
B, 71	GM814_A10_74R5_040.fsa	960906	5370	25196
B, 72	GM814_A10_74R5_040.fsa	980484	2408	11197
B, 73	GM814_A10_74R5_040.fsa	992201	121	608
B, 74	GM814_A10_74R5_040.fsa	1000991	3758	17514
B, 75	GM814_A10_74R5_040.fsa	1012866	607	2515
B, 76	GM814_A10_74R5_040.fsa	1023731	226	843
B, 77	GM814_A10_74R5_040.fsa	1035561	172	724
B, 78	GM814_A10_74R5_040.fsa	1047367	901	4099
B, 79	GM814_A10_74R5_040.fsa	1058168	754	3385
B, 80	GM814_A10_74R5_040.fsa	1068949	336	1432
B, 81	GM814_A10_74R5_040.fsa	1082642	713	3152
B, 82	GM814_A10_74R5_040.fsa	1093379	353	1280
B, 83	GM814_A10_74R5_040.fsa	1103122	943	3783
B, 84	GM814_A10_74R5_040.fsa	1111877	367	1371
B, 85	GM814_A10_74R5_040.fsa	112159	509	1999
B, 86	GM814_A10_74R5_040.fsa	1130318	362	1304
B, 87	GM814_A10_74R5_040.fsa	1138065	456	1762
B, 88	GM814_A10_74R5_040.fsa	1147668	411	1633
B, 89	GM814_A10_74R5_040.fsa	1159144	557	2319
B, 90	GM814_A10_74R5_040.fsa	1169635	342	1331
B, 91	GM814_A10_74R5_040.fsa	1181048	288	1234
B, 92	GM814_A10_74R5_040.fsa	1191483	700	3193
B, 93	GM814_A10_74R5_040.fsa	1202795	733	3179
B, 94	GM814_A10_74R5_040.fsa	1213039	801	3571
B, 95	GM814_A10_74R5_040.fsa	1225137	1741	7775
B, 96	GM814_A10_74R5_040.fsa	1235367	728	3394
B, 97	GM814_A10_74R5_040.fsa	1244661	459	1920
B, 98	GM814_A10_74R5_040.fsa	1254877	172	775
B, 99	GM814_A10_74R5_040.fsa	1265088	3542	16454
B, 100	GM814_A10_74R5_040.fsa	1275291	340	1303
B, 101	GM814_A10_74R5_040.fsa	1287342	1730	7706
B, 102	GM814_A10_74R5_040.fsa	1297531	532	1989
B, 103	GM814_A10_74R5_040.fsa	1307714	1760	7577
B, 104	GM814_A10_74R5_040.fsa	1317891	1856	7958
B, 105	GM814_A10_74R5_040.fsa	1327137	1834	7979
B, 106	GM814_A10_74R5_040.fsa	1335454	316	1440
B, 107	GM814_A10_74R5_040.fsa	1342843	3166	14430
B, 108	GM814_A10_74R5_040.fsa	1353921	458	1724
B, 109	GM814_A10_74R5_040.fsa	1363147	905	3837
B, 110	GM814_A10_74R5_040.fsa	1375133	987	4190
B, 111	GM814_A10_74R5_040.fsa	138711	2340	10313
B, 112	GM814_A10_74R5_040.fsa	1396318	1144	4774
B, 113	GM814_A10_74R5_040.fsa	1404717	115	331
B, 114	GM814_A10_74R5_040.fsa	1413208	934	3947
B, 115	GM814_A10_74R5_040.fsa	1424529	2600	11322
B, 116	GM814_A10_74R5_040.fsa	143585	965	4181
B, 117	GM814_A10_74R5_040.fsa	1447171	323	1525
B, 118	GM814_A10_74R5_040.fsa	1456605	3823	18526
B, 119	GM814_A10_74R5_040.fsa	1467925	3196	14833
B, 120	GM814_A10_74R5_040.fsa	1477359	278	1163
B, 121	GM814_A10_74R5_040.fsa	148868	203	890
B, 122	GM814_A10_74R5_040.fsa	1500943	387	1815
B, 123	GM814_A10_74R5_040.fsa	1511321	1376	6324
B, 124	GM814_A10_74R5_040.fsa	1521698	900	4226
B, 125	GM814_A10_74R5_040.fsa	1530188	1055	4933
B, 126	GM814_A10_74R5_040.fsa	1542452	406	1846
B, 127	GM814_A10_74R5_040.fsa	1549999	4804	23426
B, 128	GM814_A10_74R5_040.fsa	156132	1722	8243
B, 129	GM814_A10_74R5_040.fsa	1573584	435	1831
B, 130	GM814_A10_74R5_040.fsa	1582075	223	905
B, 131	GM814_A10_74R5_040.fsa	1594339	2173	9638
B, 132	GM814_A10_74R5_040.fsa	1604651	188	797
B, 133	GM814_A10_74R5_040.fsa	161302	4155	19744
B, 134	GM814_A10_74R5_040.fsa	1624174	2357	11331
B, 135	GM814_A10_74R5_040.fsa	1635322	1076	4609
B, 136	GM814_A10_74R5_040.fsa	1647392	537	2500
B, 137	GM814_A10_74R5_040.fsa	1654816	5354	25977
B, 138	GM814_A10_74R5_040.fsa	1665948	1912	8825
B, 139	GM814_A10_74R5_040.fsa	1678001	756	3201
B, 140	GM814_A10_74R5_040.fsa	1689121	364	1646
B, 141	GM814_A10_74R5_040.fsa	1697457	3418	15893
B, 142	GM814_A10_74R5_040.fsa	1708566	5508	25757
B, 143	GM814_A10_74R5_040.fsa	171967	658	2715
B, 144	GM814_A10_74R5_040.fsa	1728919	600	2663
B, 145	GM814_A10_74R5_040.fsa	1737239	1655	7615
B, 146	GM814_A10_74R5_040.fsa	1748328	1030	4552
B, 147	GM814_A10_74R5_040.fsa	1756641	116	413
B, 148	GM814_A10_74R5_040.fsa	1768643	2179	10172
B, 149	GM814_A10_74R5_040.fsa	1779715	511	2263
B, 150	GM814_A10_74R5_040.fsa	1788016	1074	5034
B, 151	GM814_A10_74R5_040.fsa	180.0	2953	14280
B, 152	GM814_A10_74R5_040.fsa	1808392	243	1023
B, 153	GM814_A10_74R5_040.fsa	1820504	1555	7247
B, 154	GM814_A10_74R5_040.fsa	1831675	622	2898
B, 155	GM814_A10_74R5_040.fsa	1840047	876	4091
B, 156	GM814_A10_74R5_040.fsa	1853061	953	4335
B, 157	GM814_A10_74R5_040.fsa	186142	133	583
B, 158	GM814_A10_74R5_040.fsa	1873486	231	989
B, 159	GM814_A10_74R5_040.fsa	188276	308	1326
B, 160	GM814_A10_74R5_040.fsa	1892954	324	1416
B, 161	GM814_A10_74R5_040.fsa	1904066	334	1781
B, 162	GM814_A10_74R5_040.fsa	1912395	3156	15331
B, 163	GM814_A10_74R5_040.fsa	1923491	654	3173
B, 164	GM814_A10_74R5_040.fsa	1932732	678	3253
B, 165	GM814_A10_74R5_040.fsa	1945658	67	260
B, 166	GM814_A10_74R5_040.fsa	1956728	4278	20904
B, 167	GM814_A10_74R5_040.fsa	1967789	756	3694
B, 168	GM814_A10_74R5_040.fsa	1978841	124	470
B, 169	GM814_A10_74R5_040.fsa	1988965	782	3510
B, 170	GM814_A10_74R5_040.fsa	1999081	284	1177
B, 171	GM814_A10_74R5_040.fsa	2009012	374	1595
B, 172	GM814_A10_74R5_040.fsa	2018928	1660	7757
B, 173	GM814_A10_74R5_040.fsa	2028847	462	1951
B, 174	GM814_A10_74R5_040.fsa	2039672	701	3313
B, 175	GM814_A10_74R5_040.fsa	2050501	3309	16502
B, 176	GM814_A10_74R5_040.fsa	2060431	2763	13691
B, 177	GM814_A10_74R5_040.fsa	2072171	176	785
B, 178	GM814_A10_74R5_040.fsa	2080302	2878	14212
B, 179	GM814_A10_74R5_040.fsa	2090242	1657	8125
B, 180	GM814_A10_74R5_040.fsa	2099282	94	312
B, 181	GM814_A10_74R5_040.fsa	210923	391	1718
B, 182	GM814_A10_74R5_040.fsa	2120086	248	1203
B, 183	GM814_A10_74R5_040.fsa	2128231	1189	5931
B, 184	GM814_A10_74R5_040.fsa	2139095	1227	6227
B, 185	GM814_A10_74R5_040.fsa	2150154	100	432
B, 186	GM814_A10_74R5_040.fsa	2163078	202	916
B, 187	GM814_A10_74R5_040.fsa	2174155	2210	11095
B, 188	GM814_A10_74R5_040.fsa	2184308	263	1148
B, 189	GM814_A10_74R5_040.fsa	2193539	178	794
B, 190	GM814_A10_74R5_040.fsa	2203601	108	334
B, 191	GM814_A10_74R5_040.fsa	2214399	2973	15047
B, 192	GM814_A10_74R5_040.fsa	2224293	572	2471
B, 193	GM814_A10_74R5_040.fsa	2233285	206	727
B, 194	GM814_A10_74R5_040.fsa	2241375	444	1740
B, 195	GM814_A10_74R5_040.fsa	2252157	3208	15539
B, 196	GM814_A10_74R5_040.fsa	2263833	1495	7167
B, 197	GM814_A10_74R5_040.fsa	2274607	719	3132
B, 198	GM814_A10_74R5_040.fsa	2284479	525	2161
B, 199	GM814_A10_74R5_040.fsa	229345	78	243
B, 200	GM814_A10_74R5_040.fsa	2303315	875	4315
B, 201	GM814_A10_74R5_040.fsa	2314073	607	2835
B, 202	GM814_A10_74R5_040.fsa	2323931	779	3959
B, 203	GM814_A10_74R5_040.fsa	2333786	323	1466
B, 204	GM814_A10_74R5_040.fsa	2344533	777	3936
B, 205	GM814_A10_74R5_040.fsa	2355276	2563	13492
B, 206	GM814_A10_74R5_040.fsa	2364226	446	2239
B, 207	GM814_A10_74R5_040.fsa	2375857	70	275
B, 208	GM814_A10_74R5_040.fsa	2386589	1471	7634
B, 209	GM814_A10_74R5_040.fsa	2396424	1550	8200
B, 210	GM814_A10_74R5_040.fsa	2408297	218	993
B, 211	GM814_A10_74R5_040.fsa	2416586	2877	14946
B, 212	GM814_A10_74R5_040.fsa	2427627	1468	7444
B, 213	GM814_A10_74R5_040.fsa	2435899	146	491
B, 214	GM814_A10_74R5_040.fsa	2446918	3456	18193
B, 215	GM814_A10_74R5_040.fsa	2457924	282	1097
B, 216	GM814_A10_74R5_040.fsa	2469833	1186	6174
B, 217	GM814_A10_74R5_040.fsa	2480814	637	2996
B, 218	GM814_A10_74R5_040.fsa	2491782	843	3994
B, 219	GM814_A10_74R5_040.fsa	2502673	1024	5164
B, 220	GM814_A10_74R5_040.fsa	2511575	1499	7771
B, 221	GM814_A10_74R5_040.fsa	2521354	534	2640
B, 222	GM814_A10_74R5_040.fsa	2530233	1529	8115
B, 223	GM814_A10_74R5_040.fsa	2540874	1809	9277
B, 224	GM814_A10_74R5_040.fsa	2551499	407	1778
B, 225	GM814_A10_74R5_040.fsa	2560341	237	971
B, 226	GM814_A10_74R5_040.fsa	2570937	1601	8535
B, 227	GM814_A10_74R5_040.fsa	2581519	105	352
B, 228	GM814_A10_74R5_040.fsa	2590325	317	1468
B, 229	GM814_A10_74R5_040.fsa	2600896	2828	16058
B, 230	GM814_A10_74R5_040.fsa	2611647	447	2237
B, 231	GM814_A10_74R5_040.fsa	2623296	139	697
B, 232	GM814_A10_74R5_040.fsa	263405	3232	19231
B, 233	GM814_A10_74R5_040.fsa	2643909	623	3536
B, 234	GM814_A10_74R5_040.fsa	2655561	143	624
B, 235	GM814_A10_74R5_040.fsa	2666319	279	1283
B, 236	GM814_A10_74R5_040.fsa	2676181	356	1669
B, 237	GM814_A10_74R5_040.fsa	2686044	296	1337
B, 238	GM814_A10_74R5_040.fsa	2695909	699	3588
B, 239	GM814_A10_74R5_040.fsa	2705774	664	3508
B, 240	GM814_A10_74R5_040.fsa	2717435	522	2944
B, 241	GM814_A10_74R5_040.fsa	2726405	1562	9083
B, 242	GM814_A10_74R5_040.fsa	2737171	656	3488
B, 243	GM814_A10_74R5_040.fsa	2745247	159	705
B, 244	GM814_A10_74R5_040.fsa	2756912	475	2536
B, 245	GM814_A10_74R5_040.fsa	2767682	78	270
B, 246	GM814_A10_74R5_040.fsa	2778454	203	986
B, 247	GM814_A10_74R5_040.fsa	2788328	84	337
B, 248	GM814_A10_74R5_040.fsa	2796409	411	2369
B, 249	GM814_A10_74R5_040.fsa	2807113	2039	12062
B, 250	GM814_A10_74R5_040.fsa	2818666	129	504
B, 251	GM814_A10_74R5_040.fsa	2828436	238	1162
B, 252	GM814_A10_74R5_040.fsa	2838202	96	434
B, 253	GM814_A10_74R5_040.fsa	2847964	268	1631
B, 254	GM814_A10_74R5_040.fsa	285772	1977	12088
B, 255	GM814_A10_74R5_040.fsa	2868359	36	150
B, 256	GM814_A10_74R5_040.fsa	2879878	201	1188
B, 257	GM814_A10_74R5_040.fsa	2890505	467	2789
B, 258	GM814_A10_74R5_040.fsa	2902012	15	38
B, 259	GM814_A10_74R5_040.fsa	2909974	354	1730
B, 260	GM814_A10_74R5_040.fsa	2920586	893	5176
B, 261	GM814_A10_74R5_040.fsa	2930308	546	3015
B, 262	GM814_A10_74R5_040.fsa	2940909	528	2868
B, 263	GM814_A10_74R5_040.fsa	2951505	358	1821
B, 264	GM814_A10_74R5_040.fsa	2961213	289	1364
B, 265	GM814_A10_74R5_040.fsa	2972681	83	374
B, 266	GM814_A10_74R5_040.fsa	2982379	150	770
B, 267	GM814_A10_74R5_040.fsa	2992072	288	1541
B, 268	GM814_A10_74R5_040.fsa	3001734	109	572
B, 269	GM814_A10_74R5_040.fsa	3009547	714	4408
B, 270	GM814_A10_74R5_040.fsa	3019985	163	806
B, 271	GM814_A10_74R5_040.fsa	3030446	92	412
B, 272	GM814_A10_74R5_040.fsa	3040932	52	199
B, 273	GM814_A10_74R5_040.fsa	3051442	183	953
B, 274	GM814_A10_74R5_040.fsa	3061098	119	514
B, 275	GM814_A10_74R5_040.fsa	3071655	339	1861
B, 276	GM814_A10_74R5_040.fsa	3081355	256	1574
B, 277	GM814_A10_74R5_040.fsa	3089307	165	890
B, 278	GM814_A10_74R5_040.fsa	3099044	521	3125
B, 279	GM814_A10_74R5_040.fsa	3111469	72	331
B, 280	GM814_A10_74R5_040.fsa	3120365	68	222
B, 281	GM814_A10_74R5_040.fsa	3131064	985	6109
B, 282	GM814_A10_74R5_040.fsa	3141842	224	1341
B, 283	GM814_A10_74R5_040.fsa	3150136	391	2301
B, 284	GM814_A10_74R5_040.fsa	3162124	597	3486
B, 285	GM814_A10_74R5_040.fsa	3173198	50	205
B, 286	GM814_A10_74R5_040.fsa	319445	2709	18119
B, 287	GM814_A10_74R5_040.fsa	3205384	211	1284
B, 288	GM814_A10_74R5_040.fsa	3216139	1178	8323
B, 289	GM814_A10_74R5_040.fsa	3225089	441	2795
B, 290	GM814_A10_74R5_040.fsa	3234027	24	74
B, 291	GM814_A10_74R5_040.fsa	3243846	397	2221
B, 292	GM814_A10_74R5_040.fsa	3253651	42	148
B, 293	GM814_A10_74R5_040.fsa	3265221	33	95
B, 294	GM814_A10_74R5_040.fsa	3274997	438	2790
B, 295	GM814_A10_74R5_040.fsa	3283872	184	1164
B, 296	GM814_A10_74R5_040.fsa	3293621	908	5950
B, 297	GM814_A10_74R5_040.fsa	3305126	88	394
B, 298	GM814_A10_74R5_040.fsa	3314847	314	1729
B, 299	GM814_A10_74R5_040.fsa	3325436	27	89
B, 300	GM814_A10_74R5_040.fsa	333601	338	2303
B, 301	GM814_A10_74R5_040.fsa	3344809	177	1178
B, 302	GM814_A10_74R5_040.fsa	3355354	1877	13651
B, 303	GM814_A10_74R5_040.fsa	336676	149	897
B, 304	GM814_A10_74R5_040.fsa	3378149	8	15
B, 305	GM814_A10_74R5_040.fsa	3387771	323	1986
B, 306	GM814_A10_74R5_040.fsa	3397381	42	154
B, 307	GM814_A10_74R5_040.fsa	3408938	1079	7462
B, 308	GM814_A10_74R5_040.fsa	3419663	64	346
B, 309	GM814_A10_74R5_040.fsa	3429492	151	828
B, 310	GM814_A10_74R5_040.fsa	3438427	49	235
B, 311	GM814_A10_74R5_040.fsa	3447361	330	2256
B, 312	GM814_A10_74R5_040.fsa	3458081	182	1159
B, 313	GM814_A10_74R5_040.fsa	346.88	189	1063
B, 314	GM814_A10_74R5_040.fsa	3479517	54	203
B, 315	GM814_A10_74R5_040.fsa	348934	110	575
B, 316	GM814_A10_74R5_040.fsa	3498269	23	62
B, 317	GM814_A10_74R5_040.fsa	3508983	169	1112
B, 318	GM814_A10_74R5_040.fsa	3517018	503	3716
B, 319	GM814_A10_74R5_040.fsa	3527729	988	7162
B, 320	GM814_A10_74R5_040.fsa	3537547	24	105
B, 321	GM814_A10_74R5_040.fsa	3546471	143	757
B, 322	GM814_A10_74R5_040.fsa	3557179	2878	21097
B, 323	GM814_A10_74R5_040.fsa	3568779	102	523
B, 324	GM814_A10_74R5_040.fsa	3580376	567	3772
B, 325	GM814_A10_74R5_040.fsa	3590189	121	602
B, 326	GM814_A10_74R5_040.fsa	360.0	132	805
B, 327	GM814_A10_74R5_040.fsa	3607913	244	1601
B, 328	GM814_A10_74R5_040.fsa	3618465	746	5016
B, 329	GM814_A10_74R5_040.fsa	3629019	34	104
B, 330	GM814_A10_74R5_040.fsa	3640456	134	686
B, 331	GM814_A10_74R5_040.fsa	3650136	423	2879
B, 332	GM814_A10_74R5_040.fsa	3660698	462	3096
B, 333	GM814_A10_74R5_040.fsa	3671262	261	1653
B, 334	GM814_A10_74R5_040.fsa	368271	123	663
B, 335	GM814_A10_74R5_040.fsa	3694161	196	1248
B, 336	GM814_A10_74R5_040.fsa	3711783	863	6202
B, 337	GM814_A10_74R5_040.fsa	3730293	1078	8489
B, 338	GM814_A10_74R5_040.fsa	3741756	349	2660
B, 339	GM814_A10_74R5_040.fsa	3749694	32	142
B, 340	GM814_A10_74R5_040.fsa	3762044	77	387
B, 341	GM814_A10_74R5_040.fsa	3770868	809	6114
B, 342	GM814_A10_74R5_040.fsa	3780577	185	1466
B, 343	GM814_A10_74R5_040.fsa	3790287	166	1095
B, 344	GM814_A10_74R5_040.fsa	3801801	74	335
B, 345	GM814_A10_74R5_040.fsa	3811705	115	617
B, 346	GM814_A10_74R5_040.fsa	382251	13	52
B, 347	GM814_A10_74R5_040.fsa	3831515	151	880
B, 348	GM814_A10_74R5_040.fsa	384052	31	136
B, 349	GM814_A10_74R5_040.fsa	3849525	414	2834
B, 350	GM814_A10_74R5_040.fsa	3861234	161	850
B, 351	GM814_A10_74R5_040.fsa	387024	130	601
B, 352	GM814_A10_74R5_040.fsa	3881049	347	2403
B, 353	GM814_A10_74R5_040.fsa	3890958	313	2203
B, 354	GM814_A10_74R5_040.fsa	3900867	895	6660
B, 355	GM814_A10_74R5_040.fsa	3921589	101	572
B, 356	GM814_A10_74R5_040.fsa	3932402	42	191
B, 357	GM814_A10_74R5_040.fsa	3943215	494	3617
B, 358	GM814_A10_74R5_040.fsa	3954029	752	6281
B, 359	GM814_A10_74R5_040.fsa	3972055	177	1116
B, 360	GM814_A10_74R5_040.fsa	3982872	601	4630
B, 361	GM814_A10_74R5_040.fsa	3993689	455	3566
B, 362	GM814_A10_74R5_040.fsa	4005288	49	227
B, 363	GM814_A10_74R5_040.fsa	4015872	1320	10872
B, 364	GM814_A10_74R5_040.fsa	402558	292	2074
B, 365	GM814_A10_74R5_040.fsa	4037064	56	251
B, 366	GM814_A10_74R5_040.fsa	4045905	112	598
B, 367	GM814_A10_74R5_040.fsa	4056521	789	6174
B, 368	GM814_A10_74R5_040.fsa	4066261	195	1346
B, 369	GM814_A10_74R5_040.fsa	4076895	887	6855
B, 370	GM814_A10_74R5_040.fsa	4086651	21	52
B, 371	GM814_A10_74R5_040.fsa	4096414	110	666
B, 372	GM814_A10_74R5_040.fsa	4106185	578	4707
B, 373	GM814_A10_74R5_040.fsa	4115964	256	1931
B, 374	GM814_A10_74R5_040.fsa	4125751	6	6
B, 375	GM814_A10_74R5_040.fsa	4135545	342	2399
B, 376	GM814_A10_74R5_040.fsa	4146351	188	1287
B, 377	GM814_A10_74R5_040.fsa	4156337	13	33
B, 378	GM814_A10_74R5_040.fsa	4165422	422	3571
B, 379	GM814_A10_74R5_040.fsa	4176331	978	8425
B, 380	GM814_A10_74R5_040.fsa	418634	50	193
B, 381	GM814_A10_74R5_040.fsa	4206268	1503	13124
B, 382	GM814_A10_74R5_040.fsa	4225973	82	427
B, 383	GM814_A10_74R5_040.fsa	4236723	52	195
B, 384	GM814_A10_74R5_040.fsa	4247475	110	668
B, 385	GM814_A10_74R5_040.fsa	4257333	650	5470
B, 386	GM814_A10_74R5_040.fsa	4267192	355	2786
B, 387	GM814_A10_74R5_040.fsa	4287812	1872	16840
B, 388	GM814_A10_74R5_040.fsa	4298572	513	4046
B, 389	GM814_A10_74R5_040.fsa	4319203	1401	12113
B, 390	GM814_A10_74R5_040.fsa	4329072	241	1700
B, 391	GM814_A10_74R5_040.fsa	435061	1625	14843
B, 392	GM814_A10_74R5_040.fsa	4369463	31	61
B, 393	GM814_A10_74R5_040.fsa	4378443	8	8
B, 394	GM814_A10_74R5_040.fsa	438922	379	3175
B, 395	GM814_A10_74R5_040.fsa	440.0	306	2577
B, 396	GM814_A10_74R5_040.fsa	441099	92	503
B, 397	GM814_A10_74R5_040.fsa	4421987	89	600
B, 398	GM814_A10_74R5_040.fsa	4431158	154	1215
B, 399	GM814_A10_74R5_040.fsa	4441253	203	1529
B, 400	GM814_A10_74R5_040.fsa	4449517	2	2
B, 401	GM814_A10_74R5_040.fsa	4461463	202	1546
B, 402	GM814_A10_74R5_040.fsa	4469739	131	885
B, 403	GM814_A10_74R5_040.fsa	4489987	221	2388
B, 404	GM814_A10_74R5_040.fsa	4498279	459	4072
B, 405	GM814_A10_74R5_040.fsa	4511186	7	13
B, 406	GM814_A10_74R5_040.fsa	4521336	224	1733
B, 407	GM814_A10_74R5_040.fsa	4531492	61	396
B, 408	GM814_A10_74R5_040.fsa	454258	5	13
B, 409	GM814_A10_74R5_040.fsa	4552751	138	969
B, 410	GM814_A10_74R5_040.fsa	4572188	468	4349
B, 411	GM814_A10_74R5_040.fsa	4590724	190	1331
B, 412	GM814_A10_74R5_040.fsa	4601833	21	49
B, 413	GM814_A10_74R5_040.fsa	4614667	236	2090
B, 414	GM814_A10_74R5_040.fsa	4622005	118	922
B, 415	GM814_A10_74R5_040.fsa	464312	1707	15434
B, 416	GM814_A10_74R5_040.fsa	466518	406	3505
B, 417	GM814_A10_74R5_040.fsa	467254	305	2604
B, 418	GM814_A10_74R5_040.fsa	4693717	660	7067
B, 419	GM814_A10_74R5_040.fsa	4723225	596	5456
B, 420	GM814_A10_74R5_040.fsa	4752784	881	7732
B, 421	GM814_A10_74R5_040.fsa	4774061	389	3192
B, 422	GM814_A10_74R5_040.fsa	4791658	265	1903
B, 423	GM814_A10_74R5_040.fsa	4812143	177	1432
B, 424	GM814_A10_74R5_040.fsa	4820558	145	1214
B, 425	GM814_A10_74R5_040.fsa	4842099	260	2310
B, 426	GM814_A10_74R5_040.fsa	4850542	166	1190
B, 427	GM814_A10_74R5_040.fsa	486275	55	215
B, 428	GM814_A10_74R5_040.fsa	4874033	134	1031
B, 429	GM814_A10_74R5_040.fsa	4890041	8	14
B, 430	GM814_A10_74R5_040.fsa	4897583	1	1
B, 431	GM814_A10_74R5_040.fsa	4910797	294	2752
B, 432	GM814_A10_74R5_040.fsa	4931599	38	193
B, 433	GM814_A10_74R5_040.fsa	4942965	135	867
B, 434	GM814_A10_74R5_040.fsa	4953396	55	289
B, 435	GM814_A10_74R5_040.fsa	4961938	10	26
B, 436	GM814_A10_74R5_040.fsa	4974292	156	1329
B, 437	GM814_A10_74R5_040.fsa	4982853	90	637
B, 438	GM814_A10_74R5_040.fsa	5001895	1053	10498
B, 439	GM814_A10_74R5_040.fsa	5011378	1461	14834
B, 440	GM814_A10_74R5_040.fsa	5028488	40	234
B, 441	GM814_A10_74R5_040.fsa	5041831	7	22
B, 442	GM814_A10_74R5_040.fsa	5061905	499	5918
B, 443	GM814_A10_74R5_040.fsa	5081088	1	1
B, 444	GM814_A10_74R5_040.fsa	5091667	193	1615
B, 445	GM814_A10_74R5_040.fsa	5100337	58	363
B, 446	GM814_A10_74R5_040.fsa	5120618	496	4650
B, 447	GM814_A10_74R5_040.fsa	513127	445	4783
B, 448	GM814_A10_74R5_040.fsa	5140982	150	915
B, 449	GM814_A10_74R5_040.fsa	5151787	19	41
B, 450	GM814_A10_74R5_040.fsa	5164565	216	1747
B, 451	GM814_A10_74R5_040.fsa	5173417	296	2532
B, 452	GM814_A10_74R5_040.fsa	5196059	460	2950
B, 453	GM814_A10_74R5_040.fsa	5225111	1225	26134
B, 454	GM814_A10_74R5_040.fsa	5250224	591	4937
B, 455	GM814_A10_74R5_040.fsa	5268577	181	1172
B, 456	GM814_A10_74R5_040.fsa	5284034	544	7482
B, 457	GM814_A10_74R5_040.fsa	5290796	516	3572
B, 458	GM814_A10_74R5_040.fsa	5309153	81	446
B, 459	GM814_A10_74R5_040.fsa	5321713	33	188
B, 460	GM814_A10_74R5_040.fsa	5326545	7	20
B, 461	GM814_A10_74R5_040.fsa	5345871	5	10
B, 462	GM814_A10_74R5_040.fsa	5372933	32178	190858
G, 1	GM814_A10_74R5_040.fsa	5376799	6632	36943
G, 2	GM814_A10_74R5_040.fsa	5385499	5441	35085
Y, 1	GM814_A10_74R5_040.fsa	5374866	11005	77712
Y, 2	GM814_A10_74R5_040.fsa	5381632	11391	72818
Y, 3	GM814_A10_74R5_040.fsa	5390332	11911	80347
O, 1	GM814_A10_74R5_040.fsa	20.0	5617	55602
O, 2	GM814_A10_74R5_040.fsa	40.0	5077	35814
O, 3	GM814_A10_74R5_040.fsa	60.0	9533	51711
O, 4	GM814_A10_74R5_040.fsa	80.0	6465	34792
O, 5	GM814_A10_74R5_040.fsa	100.0	10124	50949
O, 6	GM814_A10_74R5_040.fsa	114.0	11611	58067
O, 7	GM814_A10_74R5_040.fsa	120.0	8963	46812
O, 8	GM814_A10_74R5_040.fsa	140.0	7474	36421
O, 9	GM814_A10_74R5_040.fsa	160.0	7811	40568
O, 10	GM814_A10_74R5_040.fsa	180.0	9801	47625
O, 11	GM814_A10_74R5_040.fsa	200.0	7617	38354
O, 12	GM814_A10_74R5_040.fsa	214.0	7544	39166
O, 13	GM814_A10_74R5_040.fsa	220.0	6218	32227
O, 14	GM814_A10_74R5_040.fsa	240.0	8712	47777
O, 15	GM814_A10_74R5_040.fsa	250.0	4016	23034
O, 16	GM814_A10_74R5_040.fsa	260.0	6297	36444
O, 17	GM814_A10_74R5_040.fsa	280.0	6896	41733
O, 18	GM814_A10_74R5_040.fsa	300.0	6686	43422
O, 19	GM814_A10_74R5_040.fsa	314.0	4361	29428
O, 20	GM814_A10_74R5_040.fsa	320.0	4674	32969
O, 21	GM814_A10_74R5_040.fsa	340.0	5908	43310
O, 22	GM814_A10_74R5_040.fsa	360.0	4949	37493
O, 23	GM814_A10_74R5_040.fsa	380.0	3464	27615
O, 24	GM814_A10_74R5_040.fsa	400.0	4845	40108
O, 25	GM814_A10_74R5_040.fsa	414.0	4569	39026
O, 26	GM814_A10_74R5_040.fsa	420.0	4271	36938
O, 27	GM814_A10_74R5_040.fsa	440.0	5131	46105
O, 28	GM814_A10_74R5_040.fsa	460.0	5733	51409
O, 29	GM814_A10_74R5_040.fsa	480.0	5490	51439
O, 30	GM814_A10_74R5_040.fsa	500.0	2439	23363
O, 31	GM814_A10_74R5_040.fsa	514.0	2695	25497
O, 32	GM814_A10_74R5_040.fsa	520.0	6022	57887
O, 33	GM814_A10_74R5_040.fsa	540.0	4040	49883
O, 34	GM814_A10_74R5_040.fsa	560.0	2956	31173
O, 35	GM814_A10_74R5_040.fsa	580.0	4583	47732
O, 36	GM814_A10_74R5_040.fsa	600.0	2941	31417

## Sheet: 75R1
Dye/Sample Peak	Sample File Name	Size	Height	Area in Point
B, 1	GM814_A11_75R1_048.fsa	23704	49	224
B, 2	GM814_A11_75R1_048.fsa	37037	47	227
B, 3	GM814_A11_75R1_048.fsa	5037	8	30
B, 4	GM814_A11_75R1_048.fsa	62222	6	8
B, 5	GM814_A11_75R1_048.fsa	8.0	27	124
B, 6	GM814_A11_75R1_048.fsa	85926	17	69
B, 7	GM814_A11_75R1_048.fsa	10963	27	211
B, 8	GM814_A11_75R1_048.fsa	134815	33	126
B, 9	GM814_A11_75R1_048.fsa	154074	274	958
B, 10	GM814_A11_75R1_048.fsa	174815	36	90
B, 11	GM814_A11_75R1_048.fsa	188148	137	722
B, 12	GM814_A11_75R1_048.fsa	203379	1407	8500
B, 13	GM814_A11_75R1_048.fsa	220063	953	6176
B, 14	GM814_A11_75R1_048.fsa	229907	759	5031
B, 15	GM814_A11_75R1_048.fsa	244444	148	962
B, 16	GM814_A11_75R1_048.fsa	268085	394	1873
B, 17	GM814_A11_75R1_048.fsa	28497	462	2292
B, 18	GM814_A11_75R1_048.fsa	301487	222	1155
B, 19	GM814_A11_75R1_048.fsa	314735	735	4106
B, 20	GM814_A11_75R1_048.fsa	327751	621	3152
B, 21	GM814_A11_75R1_048.fsa	337718	12	30
B, 22	GM814_A11_75R1_048.fsa	34755	117	583
B, 23	GM814_A11_75R1_048.fsa	358627	546	3214
B, 24	GM814_A11_75R1_048.fsa	370889	300	1669
B, 25	GM814_A11_75R1_048.fsa	386916	383	1894
B, 26	GM814_A11_75R1_048.fsa	404881	459	2536
B, 27	GM814_A11_75R1_048.fsa	413368	113	531
B, 28	GM814_A11_75R1_048.fsa	422985	30	91
B, 29	GM814_A11_75R1_048.fsa	436067	387	1915
B, 30	GM814_A11_75R1_048.fsa	446651	1517	8900
B, 31	GM814_A11_75R1_048.fsa	465208	883	5958
B, 32	GM814_A11_75R1_048.fsa	487956	15	94
B, 33	GM814_A11_75R1_048.fsa	515722	1154	4781
B, 34	GM814_A11_75R1_048.fsa	534196	3457	23143
B, 35	GM814_A11_75R1_048.fsa	557639	1323	5933
B, 36	GM814_A11_75R1_048.fsa	570212	1653	7981
B, 37	GM814_A11_75R1_048.fsa	578512	779	3569
B, 38	GM814_A11_75R1_048.fsa	588798	3732	17650
B, 39	GM814_A11_75R1_048.fsa	60427	186	562
B, 40	GM814_A11_75R1_048.fsa	617046	340	1514
B, 41	GM814_A11_75R1_048.fsa	630832	615	2853
B, 42	GM814_A11_75R1_048.fsa	643507	1327	6127
B, 43	GM814_A11_75R1_048.fsa	658234	239	1046
B, 44	GM814_A11_75R1_048.fsa	670806	2399	11540
B, 45	GM814_A11_75R1_048.fsa	682288	1201	6209
B, 46	GM814_A11_75R1_048.fsa	691653	343	1782
B, 47	GM814_A11_75R1_048.fsa	700992	77	316
B, 48	GM814_A11_75R1_048.fsa	714435	131	588
B, 49	GM814_A11_75R1_048.fsa	724739	697	3429
B, 50	GM814_A11_75R1_048.fsa	736036	225	1077
B, 51	GM814_A11_75R1_048.fsa	749337	103	443
B, 52	GM814_A11_75R1_048.fsa	760551	169	683
B, 53	GM814_A11_75R1_048.fsa	771726	340	1247
B, 54	GM814_A11_75R1_048.fsa	782863	866	3521
B, 55	GM814_A11_75R1_048.fsa	792954	1016	4719
B, 56	GM814_A11_75R1_048.fsa	80.0	139	479
B, 57	GM814_A11_75R1_048.fsa	80901	2315	10511
B, 58	GM814_A11_75R1_048.fsa	821002	144	464
B, 59	GM814_A11_75R1_048.fsa	830977	2035	9252
B, 60	GM814_A11_75R1_048.fsa	838945	52	159
B, 61	GM814_A11_75R1_048.fsa	846903	357	1396
B, 62	GM814_A11_75R1_048.fsa	859811	188	818
B, 63	GM814_A11_75R1_048.fsa	871702	159	588
B, 64	GM814_A11_75R1_048.fsa	88357	1904	8508
B, 65	GM814_A11_75R1_048.fsa	895414	1110	4608
B, 66	GM814_A11_75R1_048.fsa	905266	944	3926
B, 67	GM814_A11_75R1_048.fsa	915102	202	677
B, 68	GM814_A11_75R1_048.fsa	924922	1652	7253
B, 69	GM814_A11_75R1_048.fsa	932766	122	350
B, 70	GM814_A11_75R1_048.fsa	942557	3992	18822
B, 71	GM814_A11_75R1_048.fsa	950378	60	197
B, 72	GM814_A11_75R1_048.fsa	961116	5701	26490
B, 73	GM814_A11_75R1_048.fsa	968913	81	303
B, 74	GM814_A11_75R1_048.fsa	980589	2006	9223
B, 75	GM814_A11_75R1_048.fsa	992243	224	1042
B, 76	GM814_A11_75R1_048.fsa	1000987	2922	13475
B, 77	GM814_A11_75R1_048.fsa	1012818	657	2821
B, 78	GM814_A11_75R1_048.fsa	1023635	231	838
B, 79	GM814_A11_75R1_048.fsa	1036386	244	1028
B, 80	GM814_A11_75R1_048.fsa	1047148	646	3024
B, 81	GM814_A11_75R1_048.fsa	1058858	735	3241
B, 82	GM814_A11_75R1_048.fsa	1069567	438	1858
B, 83	GM814_A11_75R1_048.fsa	1083159	777	3327
B, 84	GM814_A11_75R1_048.fsa	1093811	468	1798
B, 85	GM814_A11_75R1_048.fsa	1103472	819	3271
B, 86	GM814_A11_75R1_048.fsa	111215	468	1690
B, 87	GM814_A11_75R1_048.fsa	1121773	539	1918
B, 88	GM814_A11_75R1_048.fsa	1130416	490	1896
B, 89	GM814_A11_75R1_048.fsa	1138085	392	1476
B, 90	GM814_A11_75R1_048.fsa	1148496	519	2006
B, 91	GM814_A11_75R1_048.fsa	1158853	416	1645
B, 92	GM814_A11_75R1_048.fsa	117012	527	2196
B, 93	GM814_A11_75R1_048.fsa	1181353	363	1496
B, 94	GM814_A11_75R1_048.fsa	119162	476	1904
B, 95	GM814_A11_75R1_048.fsa	120184	573	2302
B, 96	GM814_A11_75R1_048.fsa	1211956	578	2834
B, 97	GM814_A11_75R1_048.fsa	1224827	1619	7505
B, 98	GM814_A11_75R1_048.fsa	1235856	924	4054
B, 99	GM814_A11_75R1_048.fsa	1244125	358	1374
B, 100	GM814_A11_75R1_048.fsa	1255148	315	1309
B, 101	GM814_A11_75R1_048.fsa	1265249	2277	10379
B, 102	GM814_A11_75R1_048.fsa	127443	579	2513
B, 103	GM814_A11_75R1_048.fsa	1286362	808	3564
B, 104	GM814_A11_75R1_048.fsa	1297373	404	1621
B, 105	GM814_A11_75R1_048.fsa	1307464	744	3225
B, 106	GM814_A11_75R1_048.fsa	1316635	1152	5128
B, 107	GM814_A11_75R1_048.fsa	1326721	1176	5163
B, 108	GM814_A11_75R1_048.fsa	1334054	236	1194
B, 109	GM814_A11_75R1_048.fsa	1342303	1897	8879
B, 110	GM814_A11_75R1_048.fsa	1352383	518	2201
B, 111	GM814_A11_75R1_048.fsa	136246	858	3713
B, 112	GM814_A11_75R1_048.fsa	1374366	962	4050
B, 113	GM814_A11_75R1_048.fsa	138627	2055	8766
B, 114	GM814_A11_75R1_048.fsa	1395424	1224	5131
B, 115	GM814_A11_75R1_048.fsa	1403752	134	369
B, 116	GM814_A11_75R1_048.fsa	1412194	1188	5158
B, 117	GM814_A11_75R1_048.fsa	142439	2606	11942
B, 118	GM814_A11_75R1_048.fsa	143471	1196	5055
B, 119	GM814_A11_75R1_048.fsa	1446909	405	1863
B, 120	GM814_A11_75R1_048.fsa	1456293	3865	19402
B, 121	GM814_A11_75R1_048.fsa	1467556	3381	16268
B, 122	GM814_A11_75R1_048.fsa	1476942	388	1570
B, 123	GM814_A11_75R1_048.fsa	1489146	236	1007
B, 124	GM814_A11_75R1_048.fsa	1500413	439	1803
B, 125	GM814_A11_75R1_048.fsa	1510742	1282	6010
B, 126	GM814_A11_75R1_048.fsa	1521072	984	4518
B, 127	GM814_A11_75R1_048.fsa	1530464	1145	5518
B, 128	GM814_A11_75R1_048.fsa	1542676	363	1841
B, 129	GM814_A11_75R1_048.fsa	1550191	4692	22607
B, 130	GM814_A11_75R1_048.fsa	1561466	1787	8257
B, 131	GM814_A11_75R1_048.fsa	1572742	426	1849
B, 132	GM814_A11_75R1_048.fsa	158214	331	1375
B, 133	GM814_A11_75R1_048.fsa	159436	1979	8867
B, 134	GM814_A11_75R1_048.fsa	1605568	262	1235
B, 135	GM814_A11_75R1_048.fsa	1612988	4185	19458
B, 136	GM814_A11_75R1_048.fsa	162411	2609	12118
B, 137	GM814_A11_75R1_048.fsa	1635225	979	4298
B, 138	GM814_A11_75R1_048.fsa	1647255	682	3187
B, 139	GM814_A11_75R1_048.fsa	1655579	4746	21894
B, 140	GM814_A11_75R1_048.fsa	1666669	1896	8808
B, 141	GM814_A11_75R1_048.fsa	1678673	722	3212
B, 142	GM814_A11_75R1_048.fsa	1689745	393	1701
B, 143	GM814_A11_75R1_048.fsa	1698044	3048	14120
B, 144	GM814_A11_75R1_048.fsa	1709101	5152	24651
B, 145	GM814_A11_75R1_048.fsa	172015	666	2713
B, 146	GM814_A11_75R1_048.fsa	1729351	639	2616
B, 147	GM814_A11_75R1_048.fsa	1737626	1412	6241
B, 148	GM814_A11_75R1_048.fsa	1748653	1092	4690
B, 149	GM814_A11_75R1_048.fsa	1756918	163	628
B, 150	GM814_A11_75R1_048.fsa	1769764	2087	9404
B, 151	GM814_A11_75R1_048.fsa	1780767	354	1401
B, 152	GM814_A11_75R1_048.fsa	1789013	992	4432
B, 153	GM814_A11_75R1_048.fsa	180.0	2942	13883
B, 154	GM814_A11_75R1_048.fsa	1809181	261	1078
B, 155	GM814_A11_75R1_048.fsa	1821109	1534	7280
B, 156	GM814_A11_75R1_048.fsa	1832112	588	2675
B, 157	GM814_A11_75R1_048.fsa	1840361	952	4391
B, 158	GM814_A11_75R1_048.fsa	1853184	980	4512
B, 159	GM814_A11_75R1_048.fsa	1861423	204	838
B, 160	GM814_A11_75R1_048.fsa	1873316	328	1413
B, 161	GM814_A11_75R1_048.fsa	188246	245	1076
B, 162	GM814_A11_75R1_048.fsa	1892513	364	1595
B, 163	GM814_A11_75R1_048.fsa	1904386	415	2165
B, 164	GM814_A11_75R1_048.fsa	1912601	3340	16063
B, 165	GM814_A11_75R1_048.fsa	1922637	596	2821
B, 166	GM814_A11_75R1_048.fsa	1932668	464	1994
B, 167	GM814_A11_75R1_048.fsa	1944514	202	814
B, 168	GM814_A11_75R1_048.fsa	1957264	2538	12320
B, 169	GM814_A11_75R1_048.fsa	1967275	615	2814
B, 170	GM814_A11_75R1_048.fsa	1979099	218	941
B, 171	GM814_A11_75R1_048.fsa	1989098	594	2655
B, 172	GM814_A11_75R1_048.fsa	1999092	246	1136
B, 173	GM814_A11_75R1_048.fsa	2009032	308	1358
B, 174	GM814_A11_75R1_048.fsa	2018065	929	4431
B, 175	GM814_A11_75R1_048.fsa	202.8	419	1876
B, 176	GM814_A11_75R1_048.fsa	2039742	391	1670
B, 177	GM814_A11_75R1_048.fsa	2050581	1859	9037
B, 178	GM814_A11_75R1_048.fsa	2060517	1574	7658
B, 179	GM814_A11_75R1_048.fsa	2072258	181	819
B, 180	GM814_A11_75R1_048.fsa	2080387	1746	8330
B, 181	GM814_A11_75R1_048.fsa	2091226	1298	6318
B, 182	GM814_A11_75R1_048.fsa	2100258	171	674
B, 183	GM814_A11_75R1_048.fsa	210929	629	2805
B, 184	GM814_A11_75R1_048.fsa	2121032	286	1343
B, 185	GM814_A11_75R1_048.fsa	2128258	1523	7933
B, 186	GM814_A11_75R1_048.fsa	2139097	1333	6914
B, 187	GM814_A11_75R1_048.fsa	2150923	147	699
B, 188	GM814_A11_75R1_048.fsa	216275	273	1285
B, 189	GM814_A11_75R1_048.fsa	2174569	1668	8437
B, 190	GM814_A11_75R1_048.fsa	2184564	292	1477
B, 191	GM814_A11_75R1_048.fsa	2193645	181	811
B, 192	GM814_A11_75R1_048.fsa	220445	127	448
B, 193	GM814_A11_75R1_048.fsa	2214239	2278	11266
B, 194	GM814_A11_75R1_048.fsa	2224026	604	2734
B, 195	GM814_A11_75R1_048.fsa	2232923	148	483
B, 196	GM814_A11_75R1_048.fsa	2241818	416	1781
B, 197	GM814_A11_75R1_048.fsa	2252491	2400	11776
B, 198	GM814_A11_75R1_048.fsa	2264052	1186	5545
B, 199	GM814_A11_75R1_048.fsa	2274722	652	2875
B, 200	GM814_A11_75R1_048.fsa	2284501	435	1756
B, 201	GM814_A11_75R1_048.fsa	2293391	181	649
B, 202	GM814_A11_75R1_048.fsa	2304057	875	4088
B, 203	GM814_A11_75R1_048.fsa	2313833	655	3082
B, 204	GM814_A11_75R1_048.fsa	2324497	929	4335
B, 205	GM814_A11_75R1_048.fsa	2334271	410	1762
B, 206	GM814_A11_75R1_048.fsa	2344932	914	4634
B, 207	GM814_A11_75R1_048.fsa	2355593	2966	15818
B, 208	GM814_A11_75R1_048.fsa	2364476	511	2544
B, 209	GM814_A11_75R1_048.fsa	2376022	121	477
B, 210	GM814_A11_75R1_048.fsa	238668	1615	8648
B, 211	GM814_A11_75R1_048.fsa	2397336	1727	9107
B, 212	GM814_A11_75R1_048.fsa	2408221	211	966
B, 213	GM814_A11_75R1_048.fsa	2417347	3168	16952
B, 214	GM814_A11_75R1_048.fsa	2428287	1418	7198
B, 215	GM814_A11_75R1_048.fsa	2436483	165	629
B, 216	GM814_A11_75R1_048.fsa	2447401	3584	18769
B, 217	GM814_A11_75R1_048.fsa	2458306	261	1047
B, 218	GM814_A11_75R1_048.fsa	2470107	1222	6282
B, 219	GM814_A11_75R1_048.fsa	2480988	700	3378
B, 220	GM814_A11_75R1_048.fsa	2492761	851	4016
B, 221	GM814_A11_75R1_048.fsa	2503532	1111	5793
B, 222	GM814_A11_75R1_048.fsa	2511473	1406	7093
B, 223	GM814_A11_75R1_048.fsa	2522047	564	2599
B, 224	GM814_A11_75R1_048.fsa	2529967	1414	7160
B, 225	GM814_A11_75R1_048.fsa	2540515	1858	9219
B, 226	GM814_A11_75R1_048.fsa	2551924	253	1151
B, 227	GM814_A11_75R1_048.fsa	2560688	407	1926
B, 228	GM814_A11_75R1_048.fsa	2571192	1394	7682
B, 229	GM814_A11_75R1_048.fsa	2582554	126	533
B, 230	GM814_A11_75R1_048.fsa	259041	277	1373
B, 231	GM814_A11_75R1_048.fsa	2600889	2109	11638
B, 232	GM814_A11_75R1_048.fsa	2611556	222	1034
B, 233	GM814_A11_75R1_048.fsa	2623111	145	769
B, 234	GM814_A11_75R1_048.fsa	2634667	1668	9781
B, 235	GM814_A11_75R1_048.fsa	2644445	364	2039
B, 236	GM814_A11_75R1_048.fsa	265.6	157	738
B, 237	GM814_A11_75R1_048.fsa	2666666	228	1096
B, 238	GM814_A11_75R1_048.fsa	2677333	196	908
B, 239	GM814_A11_75R1_048.fsa	268711	153	676
B, 240	GM814_A11_75R1_048.fsa	2696888	372	1764
B, 241	GM814_A11_75R1_048.fsa	2706666	464	2348
B, 242	GM814_A11_75R1_048.fsa	2718221	721	3919
B, 243	GM814_A11_75R1_048.fsa	2726221	1075	6155
B, 244	GM814_A11_75R1_048.fsa	2736887	493	2655
B, 245	GM814_A11_75R1_048.fsa	2745776	221	1131
B, 246	GM814_A11_75R1_048.fsa	2757332	544	2980
B, 247	GM814_A11_75R1_048.fsa	2768888	229	1108
B, 248	GM814_A11_75R1_048.fsa	2778666	227	1093
B, 249	GM814_A11_75R1_048.fsa	2788444	81	374
B, 250	GM814_A11_75R1_048.fsa	2797333	619	3466
B, 251	GM814_A11_75R1_048.fsa	280789	2500	15272
B, 252	GM814_A11_75R1_048.fsa	2818405	138	608
B, 253	GM814_A11_75R1_048.fsa	2828041	313	1531
B, 254	GM814_A11_75R1_048.fsa	2838549	87	369
B, 255	GM814_A11_75R1_048.fsa	2847302	359	2140
B, 256	GM814_A11_75R1_048.fsa	2857801	2151	13384
B, 257	GM814_A11_75R1_048.fsa	2869171	62	225
B, 258	GM814_A11_75R1_048.fsa	2880536	281	1540
B, 259	GM814_A11_75R1_048.fsa	2890148	544	3089
B, 260	GM814_A11_75R1_048.fsa	2901504	50	174
B, 261	GM814_A11_75R1_048.fsa	2910235	526	2772
B, 262	GM814_A11_75R1_048.fsa	2920709	814	4602
B, 263	GM814_A11_75R1_048.fsa	2930307	535	2956
B, 264	GM814_A11_75R1_048.fsa	2939901	533	2900
B, 265	GM814_A11_75R1_048.fsa	2951235	348	1694
B, 266	GM814_A11_75R1_048.fsa	2960821	241	1158
B, 267	GM814_A11_75R1_048.fsa	2972145	93	403
B, 268	GM814_A11_75R1_048.fsa	2981724	226	1143
B, 269	GM814_A11_75R1_048.fsa	2991299	286	1500
B, 270	GM814_A11_75R1_048.fsa	3001726	162	890
B, 271	GM814_A11_75R1_048.fsa	3008638	648	4060
B, 272	GM814_A11_75R1_048.fsa	3019889	202	1049
B, 273	GM814_A11_75R1_048.fsa	3029428	90	348
B, 274	GM814_A11_75R1_048.fsa	3040725	108	591
B, 275	GM814_A11_75R1_048.fsa	3051176	175	943
B, 276	GM814_A11_75R1_048.fsa	3061648	85	361
B, 277	GM814_A11_75R1_048.fsa	3071266	343	1939
B, 278	GM814_A11_75R1_048.fsa	3080902	166	915
B, 279	GM814_A11_75R1_048.fsa	3088801	133	751
B, 280	GM814_A11_75R1_048.fsa	3098471	512	3079
B, 281	GM814_A11_75R1_048.fsa	3109923	98	402
B, 282	GM814_A11_75R1_048.fsa	3119634	153	638
B, 283	GM814_A11_75R1_048.fsa	3131135	899	5551
B, 284	GM814_A11_75R1_048.fsa	3141815	242	1475
B, 285	GM814_A11_75R1_048.fsa	3149983	368	2085
B, 286	GM814_A11_75R1_048.fsa	3162698	573	3409
B, 287	GM814_A11_75R1_048.fsa	3172696	56	189
B, 288	GM814_A11_75R1_048.fsa	3194535	2704	17960
B, 289	GM814_A11_75R1_048.fsa	3205349	254	1246
B, 290	GM814_A11_75R1_048.fsa	3216037	1295	8977
B, 291	GM814_A11_75R1_048.fsa	3224934	452	2692
B, 292	GM814_A11_75R1_048.fsa	3232932	25	65
B, 293	GM814_A11_75R1_048.fsa	3243584	392	2270
B, 294	GM814_A11_75R1_048.fsa	3254222	60	224
B, 295	GM814_A11_75R1_048.fsa	3264847	56	206
B, 296	GM814_A11_75R1_048.fsa	3274574	402	2421
B, 297	GM814_A11_75R1_048.fsa	3283407	143	756
B, 298	GM814_A11_75R1_048.fsa	3293994	917	5846
B, 299	GM814_A11_75R1_048.fsa	3304568	82	354
B, 300	GM814_A11_75R1_048.fsa	3316008	312	1722
B, 301	GM814_A11_75R1_048.fsa	3328309	34	140
B, 302	GM814_A11_75R1_048.fsa	3336208	345	2119
B, 303	GM814_A11_75R1_048.fsa	3344976	125	782
B, 304	GM814_A11_75R1_048.fsa	335636	1843	12998
B, 305	GM814_A11_75R1_048.fsa	3366854	131	763
B, 306	GM814_A11_75R1_048.fsa	3378208	43	189
B, 307	GM814_A11_75R1_048.fsa	3387804	286	1805
B, 308	GM814_A11_75R1_048.fsa	3398259	72	297
B, 309	GM814_A11_75R1_048.fsa	3409702	1083	7737
B, 310	GM814_A11_75R1_048.fsa	3420284	100	563
B, 311	GM814_A11_75R1_048.fsa	3429102	112	547
B, 312	GM814_A11_75R1_048.fsa	3439683	31	93
B, 313	GM814_A11_75R1_048.fsa	3448499	321	1972
B, 314	GM814_A11_75R1_048.fsa	3458195	189	1180
B, 315	GM814_A11_75R1_048.fsa	3469653	191	1097
B, 316	GM814_A11_75R1_048.fsa	3480229	85	369
B, 317	GM814_A11_75R1_048.fsa	3490803	102	513
B, 318	GM814_A11_75R1_048.fsa	3499614	29	102
B, 319	GM814_A11_75R1_048.fsa	3509306	192	1297
B, 320	GM814_A11_75R1_048.fsa	3517234	496	3721
B, 321	GM814_A11_75R1_048.fsa	3527804	946	6965
B, 322	GM814_A11_75R1_048.fsa	3536611	26	92
B, 323	GM814_A11_75R1_048.fsa	3546299	133	788
B, 324	GM814_A11_75R1_048.fsa	3557746	2864	20694
B, 325	GM814_A11_75R1_048.fsa	3569192	109	494
B, 326	GM814_A11_75R1_048.fsa	3580636	608	4000
B, 327	GM814_A11_75R1_048.fsa	3589438	135	650
B, 328	GM814_A11_75R1_048.fsa	360.0	131	754
B, 329	GM814_A11_75R1_048.fsa	3607886	270	1780
B, 330	GM814_A11_75R1_048.fsa	3618403	669	4612
B, 331	GM814_A11_75R1_048.fsa	362892	31	91
B, 332	GM814_A11_75R1_048.fsa	3640315	110	583
B, 333	GM814_A11_75R1_048.fsa	3650835	337	2342
B, 334	GM814_A11_75R1_048.fsa	3661357	406	2896
B, 335	GM814_A11_75R1_048.fsa	3671879	292	1785
B, 336	GM814_A11_75R1_048.fsa	3684157	126	675
B, 337	GM814_A11_75R1_048.fsa	3694682	184	1063
B, 338	GM814_A11_75R1_048.fsa	3703454	74	427
B, 339	GM814_A11_75R1_048.fsa	3712226	769	5292
B, 340	GM814_A11_75R1_048.fsa	3730652	1131	8797
B, 341	GM814_A11_75R1_048.fsa	374206	321	1990
B, 342	GM814_A11_75R1_048.fsa	3750836	13	31
B, 343	GM814_A11_75R1_048.fsa	3761369	227	1636
B, 344	GM814_A11_75R1_048.fsa	3771903	854	6474
B, 345	GM814_A11_75R1_048.fsa	3782438	220	1703
B, 346	GM814_A11_75R1_048.fsa	3791219	181	1215
B, 347	GM814_A11_75R1_048.fsa	3803537	95	543
B, 348	GM814_A11_75R1_048.fsa	3812381	145	791
B, 349	GM814_A11_75R1_048.fsa	3822994	23	79
B, 350	GM814_A11_75R1_048.fsa	3831839	206	1369
B, 351	GM814_A11_75R1_048.fsa	3849531	505	3650
B, 352	GM814_A11_75R1_048.fsa	3861916	55	220
B, 353	GM814_A11_75R1_048.fsa	3870764	181	922
B, 354	GM814_A11_75R1_048.fsa	3882266	387	2707
B, 355	GM814_A11_75R1_048.fsa	389023	320	2396
B, 356	GM814_A11_75R1_048.fsa	3901734	955	7054
B, 357	GM814_A11_75R1_048.fsa	3911469	14	36
B, 358	GM814_A11_75R1_048.fsa	392209	116	680
B, 359	GM814_A11_75R1_048.fsa	3933597	36	116
B, 360	GM814_A11_75R1_048.fsa	3943334	531	4068
B, 361	GM814_A11_75R1_048.fsa	3953957	878	7051
B, 362	GM814_A11_75R1_048.fsa	3971664	199	1228
B, 363	GM814_A11_75R1_048.fsa	3983175	303	1975
B, 364	GM814_A11_75R1_048.fsa	3992915	144	840
B, 365	GM814_A11_75R1_048.fsa	4014904	549	4328
B, 366	GM814_A11_75R1_048.fsa	4024555	134	963
B, 367	GM814_A11_75R1_048.fsa	4035092	49	212
B, 368	GM814_A11_75R1_048.fsa	4045636	49	190
B, 369	GM814_A11_75R1_048.fsa	4057067	254	1840
B, 370	GM814_A11_75R1_048.fsa	4065867	286	2157
B, 371	GM814_A11_75R1_048.fsa	4077315	488	3518
B, 372	GM814_A11_75R1_048.fsa	4086127	34	159
B, 373	GM814_A11_75R1_048.fsa	4097591	22	53
B, 374	GM814_A11_75R1_048.fsa	4106416	152	886
B, 375	GM814_A11_75R1_048.fsa	4116129	97	614
B, 376	GM814_A11_75R1_048.fsa	4124966	60	257
B, 377	GM814_A11_75R1_048.fsa	4135577	178	1138
B, 378	GM814_A11_75R1_048.fsa	4145365	129	772
B, 379	GM814_A11_75R1_048.fsa	4165946	418	3063
B, 380	GM814_A11_75R1_048.fsa	4176693	954	7900
B, 381	GM814_A11_75R1_048.fsa	4185653	61	304
B, 382	GM814_A11_75R1_048.fsa	4195516	87	490
B, 383	GM814_A11_75R1_048.fsa	4205313	1446	11746
B, 384	GM814_A11_75R1_048.fsa	4226577	126	747
B, 385	GM814_A11_75R1_048.fsa	4237215	45	151
B, 386	GM814_A11_75R1_048.fsa	424697	92	593
B, 387	GM814_A11_75R1_048.fsa	4256729	727	6131
B, 388	GM814_A11_75R1_048.fsa	426738	413	3345
B, 389	GM814_A11_75R1_048.fsa	4286918	1734	15551
B, 390	GM814_A11_75R1_048.fsa	4297581	376	2709
B, 391	GM814_A11_75R1_048.fsa	4318921	901	7771
B, 392	GM814_A11_75R1_048.fsa	4328708	136	941
B, 393	GM814_A11_75R1_048.fsa	4350965	970	8506
B, 394	GM814_A11_75R1_048.fsa	4369676	77	434
B, 395	GM814_A11_75R1_048.fsa	4377699	1	2
B, 396	GM814_A11_75R1_048.fsa	4390185	176	1366
B, 397	GM814_A11_75R1_048.fsa	440.0	149	995
B, 398	GM814_A11_75R1_048.fsa	441089	75	335
B, 399	GM814_A11_75R1_048.fsa	4422696	199	1437
B, 400	GM814_A11_75R1_048.fsa	4431784	288	2637
B, 401	GM814_A11_75R1_048.fsa	4440878	188	1339
B, 402	GM814_A11_75R1_048.fsa	4452708	39	175
B, 403	GM814_A11_75R1_048.fsa	4461814	261	1991
B, 404	GM814_A11_75R1_048.fsa	4470014	134	867
B, 405	GM814_A11_75R1_048.fsa	4488254	362	3964
B, 406	GM814_A11_75R1_048.fsa	4498295	635	5465
B, 407	GM814_A11_75R1_048.fsa	451017	13	45
B, 408	GM814_A11_75R1_048.fsa	4521141	313	2414
B, 409	GM814_A11_75R1_048.fsa	4531204	89	544
B, 410	GM814_A11_75R1_048.fsa	4552268	181	1252
B, 411	GM814_A11_75R1_048.fsa	4571526	580	5244
B, 412	GM814_A11_75R1_048.fsa	4590809	234	1486
B, 413	GM814_A11_75R1_048.fsa	4602724	25	111
B, 414	GM814_A11_75R1_048.fsa	4613625	271	2526
B, 415	GM814_A11_75R1_048.fsa	4622714	136	842
B, 416	GM814_A11_75R1_048.fsa	4642727	1869	16706
B, 417	GM814_A11_75R1_048.fsa	4664586	441	4020
B, 418	GM814_A11_75R1_048.fsa	4673702	325	2743
B, 419	GM814_A11_75R1_048.fsa	4693775	736	7600
B, 420	GM814_A11_75R1_048.fsa	4723927	621	5707
B, 421	GM814_A11_75R1_048.fsa	4736735	4	4
B, 422	GM814_A11_75R1_048.fsa	4752301	917	7594
B, 423	GM814_A11_75R1_048.fsa	4764213	8	11
B, 424	GM814_A11_75R1_048.fsa	4774299	430	3276
B, 425	GM814_A11_75R1_048.fsa	4791735	249	1798
B, 426	GM814_A11_75R1_048.fsa	4802778	1	2
B, 427	GM814_A11_75R1_048.fsa	4812971	202	1622
B, 428	GM814_A11_75R1_048.fsa	4822245	107	834
B, 429	GM814_A11_75R1_048.fsa	4842678	284	2659
B, 430	GM814_A11_75R1_048.fsa	4852908	113	764
B, 431	GM814_A11_75R1_048.fsa	4863149	75	336
B, 432	GM814_A11_75R1_048.fsa	4874331	179	1262
B, 433	GM814_A11_75R1_048.fsa	4892995	6	6
B, 434	GM814_A11_75R1_048.fsa	4911691	443	4817
B, 435	GM814_A11_75R1_048.fsa	4932294	26	100
B, 436	GM814_A11_75R1_048.fsa	4943549	136	797
B, 437	GM814_A11_75R1_048.fsa	4953876	87	674
B, 438	GM814_A11_75R1_048.fsa	4961393	62	355
B, 439	GM814_A11_75R1_048.fsa	497456	212	1955
B, 440	GM814_A11_75R1_048.fsa	4982092	114	579
B, 441	GM814_A11_75R1_048.fsa	5002793	1092	11566
B, 442	GM814_A11_75R1_048.fsa	5012117	1358	13081
B, 443	GM814_A11_75R1_048.fsa	5029888	56	295
B, 444	GM814_A11_75R1_048.fsa	5039271	5	14
B, 445	GM814_A11_75R1_048.fsa	5061872	456	4732
B, 446	GM814_A11_75R1_048.fsa	5082695	54	184
B, 447	GM814_A11_75R1_048.fsa	5091242	79	430
B, 448	GM814_A11_75R1_048.fsa	5101712	46	162
B, 449	GM814_A11_75R1_048.fsa	5119856	370	2594
B, 450	GM814_A11_75R1_048.fsa	5131355	252	1463
B, 451	GM814_A11_75R1_048.fsa	5153749	1153	9610
B, 452	GM814_A11_75R1_048.fsa	5168493	1893	36484
B, 453	GM814_A11_75R1_048.fsa	5196058	839	5690
B, 454	GM814_A11_75R1_048.fsa	521434	310	2440
B, 455	GM814_A11_75R1_048.fsa	5221984	206	1270
B, 456	GM814_A11_75R1_048.fsa	5235356	225	1678
B, 457	GM814_A11_75R1_048.fsa	5250628	630	6471
B, 458	GM814_A11_75R1_048.fsa	5261122	5	6
B, 459	GM814_A11_75R1_048.fsa	5267797	46	157
B, 460	GM814_A11_75R1_048.fsa	5284954	308	1892
B, 461	GM814_A11_75R1_048.fsa	5292576	362	3226
B, 462	GM814_A11_75R1_048.fsa	5309716	313	2043
B, 463	GM814_A11_75R1_048.fsa	5321137	352	2358
B, 464	GM814_A11_75R1_048.fsa	5331601	191	1122
B, 465	GM814_A11_75R1_048.fsa	537437	29866	413186
B, 466	GM814_A11_75R1_048.fsa	5387662	29363	263249
G, 1	GM814_A11_75R1_048.fsa	5378168	2997	9185
Y, 1	GM814_A11_75R1_048.fsa	5376269	12097	105221
O, 1	GM814_A11_75R1_048.fsa	20.0	5033	54206
O, 2	GM814_A11_75R1_048.fsa	40.0	4889	34521
O, 3	GM814_A11_75R1_048.fsa	60.0	9050	50410
O, 4	GM814_A11_75R1_048.fsa	80.0	6179	33660
O, 5	GM814_A11_75R1_048.fsa	100.0	9744	49858
O, 6	GM814_A11_75R1_048.fsa	114.0	11186	56295
O, 7	GM814_A11_75R1_048.fsa	120.0	8793	45297
O, 8	GM814_A11_75R1_048.fsa	140.0	7213	36484
O, 9	GM814_A11_75R1_048.fsa	160.0	7691	39777
O, 10	GM814_A11_75R1_048.fsa	180.0	9457	47276
O, 11	GM814_A11_75R1_048.fsa	200.0	7586	38078
O, 12	GM814_A11_75R1_048.fsa	214.0	7639	39299
O, 13	GM814_A11_75R1_048.fsa	220.0	6112	32396
O, 14	GM814_A11_75R1_048.fsa	240.0	8796	48558
O, 15	GM814_A11_75R1_048.fsa	250.0	4010	23260
O, 16	GM814_A11_75R1_048.fsa	260.0	6301	36716
O, 17	GM814_A11_75R1_048.fsa	280.0	6928	41790
O, 18	GM814_A11_75R1_048.fsa	300.0	6767	43741
O, 19	GM814_A11_75R1_048.fsa	314.0	4383	29433
O, 20	GM814_A11_75R1_048.fsa	320.0	4788	33070
O, 21	GM814_A11_75R1_048.fsa	340.0	5970	43847
O, 22	GM814_A11_75R1_048.fsa	360.0	4913	37958
O, 23	GM814_A11_75R1_048.fsa	380.0	3481	28161
O, 24	GM814_A11_75R1_048.fsa	400.0	4951	40117
O, 25	GM814_A11_75R1_048.fsa	414.0	4609	39057
O, 26	GM814_A11_75R1_048.fsa	420.0	4308	37073
O, 27	GM814_A11_75R1_048.fsa	440.0	5144	46226
O, 28	GM814_A11_75R1_048.fsa	460.0	5689	50558
O, 29	GM814_A11_75R1_048.fsa	480.0	5399	50209
O, 30	GM814_A11_75R1_048.fsa	500.0	2447	22997
O, 31	GM814_A11_75R1_048.fsa	514.0	2656	25335
O, 32	GM814_A11_75R1_048.fsa	520.0	6052	57904
O, 33	GM814_A11_75R1_048.fsa	540.0	4183	45641
O, 34	GM814_A11_75R1_048.fsa	560.0	3020	30540
O, 35	GM814_A11_75R1_048.fsa	580.0	4544	47089
O, 36	GM814_A11_75R1_048.fsa	600.0	2926	30540

## Sheet: 75R2
Dye/Sample Peak	Sample File Name	Size	Height	Area in Point
B, 1	GM830_E08_75R2_028.fsa	27907	37	183
B, 2	GM830_E08_75R2_028.fsa	46512	32	203
B, 3	GM830_E08_75R2_028.fsa	63566	13	25
B, 4	GM830_E08_75R2_028.fsa	7907	10	25
B, 5	GM830_E08_75R2_028.fsa	105426	63	411
B, 6	GM830_E08_75R2_028.fsa	122481	154	862
B, 7	GM830_E08_75R2_028.fsa	134884	123	574
B, 8	GM830_E08_75R2_028.fsa	147287	7	7
B, 9	GM830_E08_75R2_028.fsa	15814	43	138
B, 10	GM830_E08_75R2_028.fsa	173643	154	651
B, 11	GM830_E08_75R2_028.fsa	189147	1247	6872
B, 12	GM830_E08_75R2_028.fsa	205361	777	5226
B, 13	GM830_E08_75R2_028.fsa	21772	751	4271
B, 14	GM830_E08_75R2_028.fsa	231593	150	990
B, 15	GM830_E08_75R2_028.fsa	256905	303	1480
B, 16	GM830_E08_75R2_028.fsa	27491	377	2089
B, 17	GM830_E08_75R2_028.fsa	292463	182	958
B, 18	GM830_E08_75R2_028.fsa	306501	624	3317
B, 19	GM830_E08_75R2_028.fsa	320257	504	2538
B, 20	GM830_E08_75R2_028.fsa	341113	116	521
B, 21	GM830_E08_75R2_028.fsa	352746	421	2660
B, 22	GM830_E08_75R2_028.fsa	364177	272	1428
B, 23	GM830_E08_75R2_028.fsa	382337	299	1498
B, 24	GM830_E08_75R2_028.fsa	401251	370	2018
B, 25	GM830_E08_75R2_028.fsa	411204	67	287
B, 26	GM830_E08_75R2_028.fsa	418603	22	75
B, 27	GM830_E08_75R2_028.fsa	433235	283	1574
B, 28	GM830_E08_75R2_028.fsa	445264	952	7014
B, 29	GM830_E08_75R2_028.fsa	470057	484	4686
B, 30	GM830_E08_75R2_028.fsa	497653	16	56
B, 31	GM830_E08_75R2_028.fsa	506685	355	1199
B, 32	GM830_E08_75R2_028.fsa	514521	827	3497
B, 33	GM830_E08_75R2_028.fsa	532205	2821	18486
B, 34	GM830_E08_75R2_028.fsa	556024	1065	4675
B, 35	GM830_E08_75R2_028.fsa	568784	1276	6138
B, 36	GM830_E08_75R2_028.fsa	576154	619	2940
B, 37	GM830_E08_75R2_028.fsa	587628	2887	14251
B, 38	GM830_E08_75R2_028.fsa	602185	135	410
B, 39	GM830_E08_75R2_028.fsa	61418	254	1041
B, 40	GM830_E08_75R2_028.fsa	628306	469	2202
B, 41	GM830_E08_75R2_028.fsa	641299	1006	4812
B, 42	GM830_E08_75R2_028.fsa	655324	172	808
B, 43	GM830_E08_75R2_028.fsa	668223	1818	8996
B, 44	GM830_E08_75R2_028.fsa	681079	938	4794
B, 45	GM830_E08_75R2_028.fsa	690691	270	1359
B, 46	GM830_E08_75R2_028.fsa	699215	49	192
B, 47	GM830_E08_75R2_028.fsa	711964	84	395
B, 48	GM830_E08_75R2_028.fsa	722555	522	2620
B, 49	GM830_E08_75R2_028.fsa	733116	156	720
B, 50	GM830_E08_75R2_028.fsa	74785	67	260
B, 51	GM830_E08_75R2_028.fsa	758339	119	478
B, 52	GM830_E08_75R2_028.fsa	769843	249	892
B, 53	GM830_E08_75R2_028.fsa	781311	606	2613
B, 54	GM830_E08_75R2_028.fsa	791706	740	3529
B, 55	GM830_E08_75R2_028.fsa	807205	1737	8055
B, 56	GM830_E08_75R2_028.fsa	819538	108	355
B, 57	GM830_E08_75R2_028.fsa	82.98	1488	6922
B, 58	GM830_E08_75R2_028.fsa	839022	41	103
B, 59	GM830_E08_75R2_028.fsa	846187	254	969
B, 60	GM830_E08_75R2_028.fsa	858453	155	606
B, 61	GM830_E08_75R2_028.fsa	869678	106	355
B, 62	GM830_E08_75R2_028.fsa	880885	1375	6219
B, 63	GM830_E08_75R2_028.fsa	89309	816	3356
B, 64	GM830_E08_75R2_028.fsa	903245	663	2717
B, 65	GM830_E08_75R2_028.fsa	912373	146	431
B, 66	GM830_E08_75R2_028.fsa	92.25	1195	5126
B, 67	GM830_E08_75R2_028.fsa	929581	89	334
B, 68	GM830_E08_75R2_028.fsa	940693	3067	13772
B, 69	GM830_E08_75R2_028.fsa	947756	85	290
B, 70	GM830_E08_75R2_028.fsa	95884	4169	19493
B, 71	GM830_E08_75R2_028.fsa	96689	69	268
B, 72	GM830_E08_75R2_028.fsa	977944	1405	6449
B, 73	GM830_E08_75R2_028.fsa	989983	140	595
B, 74	GM830_E08_75R2_028.fsa	998999	2088	9598
B, 75	GM830_E08_75R2_028.fsa	1011297	451	1789
B, 76	GM830_E08_75R2_028.fsa	1021534	143	497
B, 77	GM830_E08_75R2_028.fsa	1033776	179	730
B, 78	GM830_E08_75R2_028.fsa	1045973	478	2203
B, 79	GM830_E08_75R2_028.fsa	1057115	516	2392
B, 80	GM830_E08_75R2_028.fsa	1068219	312	1382
B, 81	GM830_E08_75R2_028.fsa	1081294	550	2408
B, 82	GM830_E08_75R2_028.fsa	1093318	363	1453
B, 83	GM830_E08_75R2_028.fsa	1102308	610	2595
B, 84	GM830_E08_75R2_028.fsa	1111273	349	1395
B, 85	GM830_E08_75R2_028.fsa	1120215	393	1529
B, 86	GM830_E08_75R2_028.fsa	1129133	377	1507
B, 87	GM830_E08_75R2_028.fsa	113704	310	1331
B, 88	GM830_E08_75R2_028.fsa	1146718	346	1314
B, 89	GM830_E08_75R2_028.fsa	1157248	246	1045
B, 90	GM830_E08_75R2_028.fsa	116.87	334	1444
B, 91	GM830_E08_75R2_028.fsa	1179164	232	931
B, 92	GM830_E08_75R2_028.fsa	1189597	314	1325
B, 93	GM830_E08_75R2_028.fsa	120.0	405	1704
B, 94	GM830_E08_75R2_028.fsa	1210428	396	1659
B, 95	GM830_E08_75R2_028.fsa	122276	1140	5265
B, 96	GM830_E08_75R2_028.fsa	123.32	660	2919
B, 97	GM830_E08_75R2_028.fsa	1242695	266	1091
B, 98	GM830_E08_75R2_028.fsa	1253145	202	846
B, 99	GM830_E08_75R2_028.fsa	1262649	1541	7235
B, 100	GM830_E08_75R2_028.fsa	1273109	364	1653
B, 101	GM830_E08_75R2_028.fsa	1284526	543	2335
B, 102	GM830_E08_75R2_028.fsa	1294997	268	1022
B, 103	GM830_E08_75R2_028.fsa	1305474	492	1956
B, 104	GM830_E08_75R2_028.fsa	1315002	783	3365
B, 105	GM830_E08_75R2_028.fsa	1325488	789	3450
B, 106	GM830_E08_75R2_028.fsa	1332164	146	695
B, 107	GM830_E08_75R2_028.fsa	1339797	1331	6002
B, 108	GM830_E08_75R2_028.fsa	135125	339	1287
B, 109	GM830_E08_75R2_028.fsa	1361755	588	2432
B, 110	GM830_E08_75R2_028.fsa	1373221	641	2762
B, 111	GM830_E08_75R2_028.fsa	138565	1322	5771
B, 112	GM830_E08_75R2_028.fsa	1395216	797	3380
B, 113	GM830_E08_75R2_028.fsa	1402916	69	186
B, 114	GM830_E08_75R2_028.fsa	1411664	840	3271
B, 115	GM830_E08_75R2_028.fsa	1423326	1743	7928
B, 116	GM830_E08_75R2_028.fsa	1434015	820	3346
B, 117	GM830_E08_75R2_028.fsa	1445674	253	1186
B, 118	GM830_E08_75R2_028.fsa	1455388	2684	12818
B, 119	GM830_E08_75R2_028.fsa	1466072	2269	11176
B, 120	GM830_E08_75R2_028.fsa	1475784	257	1158
B, 121	GM830_E08_75R2_028.fsa	1488408	149	659
B, 122	GM830_E08_75R2_028.fsa	1500059	290	1182
B, 123	GM830_E08_75R2_028.fsa	1510737	869	3955
B, 124	GM830_E08_75R2_028.fsa	1520444	626	2986
B, 125	GM830_E08_75R2_028.fsa	1529179	756	3613
B, 126	GM830_E08_75R2_028.fsa	1541795	230	1084
B, 127	GM830_E08_75R2_028.fsa	1549558	3195	15204
B, 128	GM830_E08_75R2_028.fsa	1560231	1171	5570
B, 129	GM830_E08_75R2_028.fsa	1572842	265	1070
B, 130	GM830_E08_75R2_028.fsa	1581572	208	852
B, 131	GM830_E08_75R2_028.fsa	1594181	1283	5814
B, 132	GM830_E08_75R2_028.fsa	1604762	177	781
B, 133	GM830_E08_75R2_028.fsa	1612379	2759	13118
B, 134	GM830_E08_75R2_028.fsa	1622847	1725	8090
B, 135	GM830_E08_75R2_028.fsa	1635212	617	2671
B, 136	GM830_E08_75R2_028.fsa	1646619	424	2045
B, 137	GM830_E08_75R2_028.fsa	165422	3098	15203
B, 138	GM830_E08_75R2_028.fsa	1665617	1267	5952
B, 139	GM830_E08_75R2_028.fsa	1677007	490	2083
B, 140	GM830_E08_75R2_028.fsa	1688391	211	793
B, 141	GM830_E08_75R2_028.fsa	1696924	1879	8830
B, 142	GM830_E08_75R2_028.fsa	170735	3446	16111
B, 143	GM830_E08_75R2_028.fsa	1718717	393	1577
B, 144	GM830_E08_75R2_028.fsa	1727238	364	1428
B, 145	GM830_E08_75R2_028.fsa	1735756	899	3797
B, 146	GM830_E08_75R2_028.fsa	1747108	676	2879
B, 147	GM830_E08_75R2_028.fsa	1755617	81	265
B, 148	GM830_E08_75R2_028.fsa	1767903	1359	6332
B, 149	GM830_E08_75R2_028.fsa	1779237	230	1020
B, 150	GM830_E08_75R2_028.fsa	1787733	645	2979
B, 151	GM830_E08_75R2_028.fsa	1798113	1906	9473
B, 152	GM830_E08_75R2_028.fsa	1806697	180	772
B, 153	GM830_E08_75R2_028.fsa	181913	996	4679
B, 154	GM830_E08_75R2_028.fsa	1830599	357	1664
B, 155	GM830_E08_75R2_028.fsa	1839197	583	2648
B, 156	GM830_E08_75R2_028.fsa	185161	609	2790
B, 157	GM830_E08_75R2_028.fsa	1860199	123	451
B, 158	GM830_E08_75R2_028.fsa	1871646	205	967
B, 159	GM830_E08_75R2_028.fsa	1882134	178	790
B, 160	GM830_E08_75R2_028.fsa	1891664	251	1096
B, 161	GM830_E08_75R2_028.fsa	1903093	277	1530
B, 162	GM830_E08_75R2_028.fsa	1911662	2143	10983
B, 163	GM830_E08_75R2_028.fsa	192213	402	2190
B, 164	GM830_E08_75R2_028.fsa	1931641	296	1387
B, 165	GM830_E08_75R2_028.fsa	194.4	126	450
B, 166	GM830_E08_75R2_028.fsa	1956352	1643	7998
B, 167	GM830_E08_75R2_028.fsa	1966797	355	1849
B, 168	GM830_E08_75R2_028.fsa	1978187	127	497
B, 169	GM830_E08_75R2_028.fsa	1988622	352	1516
B, 170	GM830_E08_75R2_028.fsa	1998104	146	566
B, 171	GM830_E08_75R2_028.fsa	2008421	173	709
B, 172	GM830_E08_75R2_028.fsa	2017774	571	2670
B, 173	GM830_E08_75R2_028.fsa	2028059	248	1083
B, 174	GM830_E08_75R2_028.fsa	2039274	214	851
B, 175	GM830_E08_75R2_028.fsa	2049551	1148	5701
B, 176	GM830_E08_75R2_028.fsa	2059823	990	4902
B, 177	GM830_E08_75R2_028.fsa	2071025	97	429
B, 178	GM830_E08_75R2_028.fsa	2079424	1064	5326
B, 179	GM830_E08_75R2_028.fsa	2089685	813	4047
B, 180	GM830_E08_75R2_028.fsa	2098077	87	325
B, 181	GM830_E08_75R2_028.fsa	2108331	368	1625
B, 182	GM830_E08_75R2_028.fsa	2119512	160	821
B, 183	GM830_E08_75R2_028.fsa	2127896	977	5078
B, 184	GM830_E08_75R2_028.fsa	2138138	873	4329
B, 185	GM830_E08_75R2_028.fsa	2150319	74	309
B, 186	GM830_E08_75R2_028.fsa	2162511	150	646
B, 187	GM830_E08_75R2_028.fsa	2172824	1051	5523
B, 188	GM830_E08_75R2_028.fsa	2184071	179	912
B, 189	GM830_E08_75R2_028.fsa	2192505	95	400
B, 190	GM830_E08_75R2_028.fsa	2202774	49	135
B, 191	GM830_E08_75R2_028.fsa	2212946	1385	7048
B, 192	GM830_E08_75R2_028.fsa	2222194	339	1602
B, 193	GM830_E08_75R2_028.fsa	2231444	91	268
B, 194	GM830_E08_75R2_028.fsa	2239769	240	971
B, 195	GM830_E08_75R2_028.fsa	2250872	1498	7386
B, 196	GM830_E08_75R2_028.fsa	2262901	723	3345
B, 197	GM830_E08_75R2_028.fsa	2274007	396	1784
B, 198	GM830_E08_75R2_028.fsa	2282337	230	1025
B, 199	GM830_E08_75R2_028.fsa	2291594	102	363
B, 200	GM830_E08_75R2_028.fsa	2302705	539	2615
B, 201	GM830_E08_75R2_028.fsa	2312891	419	2030
B, 202	GM830_E08_75R2_028.fsa	2323078	581	2826
B, 203	GM830_E08_75R2_028.fsa	2333267	247	1172
B, 204	GM830_E08_75R2_028.fsa	2344385	582	3107
B, 205	GM830_E08_75R2_028.fsa	235365	1894	10697
B, 206	GM830_E08_75R2_028.fsa	2363844	351	1887
B, 207	GM830_E08_75R2_028.fsa	2375894	63	241
B, 208	GM830_E08_75R2_028.fsa	2386092	1003	5443
B, 209	GM830_E08_75R2_028.fsa	2396291	1126	5874
B, 210	GM830_E08_75R2_028.fsa	2407574	108	444
B, 211	GM830_E08_75R2_028.fsa	241609	2048	10909
B, 212	GM830_E08_75R2_028.fsa	242649	885	4674
B, 213	GM830_E08_75R2_028.fsa	2434993	102	396
B, 214	GM830_E08_75R2_028.fsa	2446322	2267	12075
B, 215	GM830_E08_75R2_028.fsa	2456698	135	522
B, 216	GM830_E08_75R2_028.fsa	246895	763	3835
B, 217	GM830_E08_75R2_028.fsa	2479308	406	1938
B, 218	GM830_E08_75R2_028.fsa	2491539	521	2345
B, 219	GM830_E08_75R2_028.fsa	2501848	669	3426
B, 220	GM830_E08_75R2_028.fsa	2510156	868	4518
B, 221	GM830_E08_75R2_028.fsa	2521218	322	1516
B, 222	GM830_E08_75R2_028.fsa	2528584	866	4415
B, 223	GM830_E08_75R2_028.fsa	2539618	1142	5732
B, 224	GM830_E08_75R2_028.fsa	2551552	149	587
B, 225	GM830_E08_75R2_028.fsa	2559802	230	1034
B, 226	GM830_E08_75R2_028.fsa	2570788	873	4600
B, 227	GM830_E08_75R2_028.fsa	2581756	76	231
B, 228	GM830_E08_75R2_028.fsa	2589972	175	784
B, 229	GM830_E08_75R2_028.fsa	2600919	1325	7633
B, 230	GM830_E08_75R2_028.fsa	2611021	142	600
B, 231	GM830_E08_75R2_028.fsa	2622959	87	397
B, 232	GM830_E08_75R2_028.fsa	2633977	1090	6394
B, 233	GM830_E08_75R2_028.fsa	2644076	226	1305
B, 234	GM830_E08_75R2_028.fsa	2655092	95	428
B, 235	GM830_E08_75R2_028.fsa	2666106	147	675
B, 236	GM830_E08_75R2_028.fsa	2676201	119	494
B, 237	GM830_E08_75R2_028.fsa	2685377	97	372
B, 238	GM830_E08_75R2_028.fsa	269547	212	952
B, 239	GM830_E08_75R2_028.fsa	2705562	272	1291
B, 240	GM830_E08_75R2_028.fsa	2716569	416	2288
B, 241	GM830_E08_75R2_028.fsa	2725741	671	4055
B, 242	GM830_E08_75R2_028.fsa	273583	295	1579
B, 243	GM830_E08_75R2_028.fsa	2744083	121	624
B, 244	GM830_E08_75R2_028.fsa	2756003	373	2017
B, 245	GM830_E08_75R2_028.fsa	2767004	157	704
B, 246	GM830_E08_75R2_028.fsa	2777087	142	725
B, 247	GM830_E08_75R2_028.fsa	2786253	55	226
B, 248	GM830_E08_75R2_028.fsa	2795418	402	2314
B, 249	GM830_E08_75R2_028.fsa	2805503	1670	10339
B, 250	GM830_E08_75R2_028.fsa	2816505	98	495
B, 251	GM830_E08_75R2_028.fsa	2826585	202	997
B, 252	GM830_E08_75R2_028.fsa	2836661	46	181
B, 253	GM830_E08_75R2_028.fsa	2845817	226	1268
B, 254	GM830_E08_75R2_028.fsa	2856799	1479	9255
B, 255	GM830_E08_75R2_028.fsa	2868691	40	170
B, 256	GM830_E08_75R2_028.fsa	2879662	194	1015
B, 257	GM830_E08_75R2_028.fsa	2888801	357	2103
B, 258	GM830_E08_75R2_028.fsa	2901589	28	83
B, 259	GM830_E08_75R2_028.fsa	2909806	345	1743
B, 260	GM830_E08_75R2_028.fsa	2919845	543	3124
B, 261	GM830_E08_75R2_028.fsa	2928968	341	1877
B, 262	GM830_E08_75R2_028.fsa	293991	342	1815
B, 263	GM830_E08_75R2_028.fsa	2949936	209	1019
B, 264	GM830_E08_75R2_028.fsa	2959958	154	668
B, 265	GM830_E08_75R2_028.fsa	2971796	63	265
B, 266	GM830_E08_75R2_028.fsa	2981808	152	786
B, 267	GM830_E08_75R2_028.fsa	2989996	186	1052
B, 268	GM830_E08_75R2_028.fsa	3000889	113	670
B, 269	GM830_E08_75R2_028.fsa	3008006	463	2944
B, 270	GM830_E08_75R2_028.fsa	3019595	138	732
B, 271	GM830_E08_75R2_028.fsa	3029426	50	202
B, 272	GM830_E08_75R2_028.fsa	3041073	55	235
B, 273	GM830_E08_75R2_028.fsa	3050054	98	485
B, 274	GM830_E08_75R2_028.fsa	3060855	57	222
B, 275	GM830_E08_75R2_028.fsa	307078	253	1396
B, 276	GM830_E08_75R2_028.fsa	3079824	131	718
B, 277	GM830_E08_75R2_028.fsa	3087979	100	575
B, 278	GM830_E08_75R2_028.fsa	3097968	364	2119
B, 279	GM830_E08_75R2_028.fsa	3108892	65	248
B, 280	GM830_E08_75R2_028.fsa	3118017	78	352
B, 281	GM830_E08_75R2_028.fsa	3128994	611	3701
B, 282	GM830_E08_75R2_028.fsa	3139082	165	954
B, 283	GM830_E08_75R2_028.fsa	3148553	235	1308
B, 284	GM830_E08_75R2_028.fsa	3160918	390	2253
B, 285	GM830_E08_75R2_028.fsa	3170438	29	83
B, 286	GM830_E08_75R2_028.fsa	3183779	5	7
B, 287	GM830_E08_75R2_028.fsa	3193318	1877	12503
B, 288	GM830_E08_75R2_028.fsa	3204617	172	1068
B, 289	GM830_E08_75R2_028.fsa	3215682	939	6272
B, 290	GM830_E08_75R2_028.fsa	3223969	327	2108
B, 291	GM830_E08_75R2_028.fsa	3232244	30	73
B, 292	GM830_E08_75R2_028.fsa	3243261	266	1515
B, 293	GM830_E08_75R2_028.fsa	3252427	33	103
B, 294	GM830_E08_75R2_028.fsa	3264323	23	103
B, 295	GM830_E08_75R2_028.fsa	3274371	285	1781
B, 296	GM830_E08_75R2_028.fsa	3281668	108	585
B, 297	GM830_E08_75R2_028.fsa	3292599	628	4008
B, 298	GM830_E08_75R2_028.fsa	3303511	60	273
B, 299	GM830_E08_75R2_028.fsa	3314404	222	1297
B, 300	GM830_E08_75R2_028.fsa	3326185	41	133
B, 301	GM830_E08_75R2_028.fsa	3335232	254	1765
B, 302	GM830_E08_75R2_028.fsa	3343363	103	683
B, 303	GM830_E08_75R2_028.fsa	3354189	1329	9584
B, 304	GM830_E08_75R2_028.fsa	3364997	129	769
B, 305	GM830_E08_75R2_028.fsa	3376686	32	146
B, 306	GM830_E08_75R2_028.fsa	338656	199	1268
B, 307	GM830_E08_75R2_028.fsa	3397314	54	267
B, 308	GM830_E08_75R2_028.fsa	3407348	813	5621
B, 309	GM830_E08_75R2_028.fsa	3418368	78	522
B, 310	GM830_E08_75R2_028.fsa	342755	86	449
B, 311	GM830_E08_75R2_028.fsa	3436731	22	66
B, 312	GM830_E08_75R2_028.fsa	344683	224	1440
B, 313	GM830_E08_75R2_028.fsa	3456927	139	864
B, 314	GM830_E08_75R2_028.fsa	3467941	139	730
B, 315	GM830_E08_75R2_028.fsa	3478035	63	269
B, 316	GM830_E08_75R2_028.fsa	3489047	76	389
B, 317	GM830_E08_75R2_028.fsa	3498222	17	51
B, 318	GM830_E08_75R2_028.fsa	3506478	134	846
B, 319	GM830_E08_75R2_028.fsa	3515651	354	2651
B, 320	GM830_E08_75R2_028.fsa	3526658	692	4852
B, 321	GM830_E08_75R2_028.fsa	3545916	87	479
B, 322	GM830_E08_75R2_028.fsa	3556002	2027	14633
B, 323	GM830_E08_75R2_028.fsa	3567003	82	441
B, 324	GM830_E08_75R2_028.fsa	357892	427	2746
B, 325	GM830_E08_75R2_028.fsa	3588086	92	407
B, 326	GM830_E08_75R2_028.fsa	3598167	77	447
B, 327	GM830_E08_75R2_028.fsa	3606328	184	1214
B, 328	GM830_E08_75R2_028.fsa	3617177	480	3295
B, 329	GM830_E08_75R2_028.fsa	3627123	17	67
B, 330	GM830_E08_75R2_028.fsa	3638878	79	307
B, 331	GM830_E08_75R2_028.fsa	3649731	224	1529
B, 332	GM830_E08_75R2_028.fsa	3659681	283	1882
B, 333	GM830_E08_75R2_028.fsa	3670536	190	1041
B, 334	GM830_E08_75R2_028.fsa	3681392	86	441
B, 335	GM830_E08_75R2_028.fsa	369225	125	710
B, 336	GM830_E08_75R2_028.fsa	370.13	51	300
B, 337	GM830_E08_75R2_028.fsa	371035	557	3726
B, 338	GM830_E08_75R2_028.fsa	3729358	831	6238
B, 339	GM830_E08_75R2_028.fsa	3740222	218	1524
B, 340	GM830_E08_75R2_028.fsa	3750182	9	27
B, 341	GM830_E08_75R2_028.fsa	3760143	156	1045
B, 342	GM830_E08_75R2_028.fsa	3770106	602	4605
B, 343	GM830_E08_75R2_028.fsa	3780975	159	1179
B, 344	GM830_E08_75R2_028.fsa	3789128	123	827
B, 345	GM830_E08_75R2_028.fsa	3800921	67	347
B, 346	GM830_E08_75R2_028.fsa	3810134	94	499
B, 347	GM830_E08_75R2_028.fsa	3820268	23	76
B, 348	GM830_E08_75R2_028.fsa	3829481	126	731
B, 349	GM830_E08_75R2_028.fsa	3846987	344	2446
B, 350	GM830_E08_75R2_028.fsa	3859887	45	143
B, 351	GM830_E08_75R2_028.fsa	3869102	124	628
B, 352	GM830_E08_75R2_028.fsa	388016	267	1811
B, 353	GM830_E08_75R2_028.fsa	3889376	237	1751
B, 354	GM830_E08_75R2_028.fsa	3899513	696	5061
B, 355	GM830_E08_75R2_028.fsa	3921634	101	552
B, 356	GM830_E08_75R2_028.fsa	3931773	19	51
B, 357	GM830_E08_75R2_028.fsa	3941914	397	2840
B, 358	GM830_E08_75R2_028.fsa	3952976	639	5133
B, 359	GM830_E08_75R2_028.fsa	3970493	150	933
B, 360	GM830_E08_75R2_028.fsa	3981558	216	1416
B, 361	GM830_E08_75R2_028.fsa	3992623	114	629
B, 362	GM830_E08_75R2_028.fsa	4003628	39	111
B, 363	GM830_E08_75R2_028.fsa	4014513	382	2927
B, 364	GM830_E08_75R2_028.fsa	4023587	101	653
B, 365	GM830_E08_75R2_028.fsa	403448	38	146
B, 366	GM830_E08_75R2_028.fsa	4044469	45	225
B, 367	GM830_E08_75R2_028.fsa	4055371	194	1411
B, 368	GM830_E08_75R2_028.fsa	4065367	215	1746
B, 369	GM830_E08_75R2_028.fsa	4076276	354	2772
B, 370	GM830_E08_75R2_028.fsa	408719	32	189
B, 371	GM830_E08_75R2_028.fsa	4095378	10	29
B, 372	GM830_E08_75R2_028.fsa	4105389	119	652
B, 373	GM830_E08_75R2_028.fsa	4115403	85	407
B, 374	GM830_E08_75R2_028.fsa	412451	38	151
B, 375	GM830_E08_75R2_028.fsa	4135443	135	890
B, 376	GM830_E08_75R2_028.fsa	4144607	121	654
B, 377	GM830_E08_75R2_028.fsa	4153824	10	26
B, 378	GM830_E08_75R2_028.fsa	4164893	284	2137
B, 379	GM830_E08_75R2_028.fsa	4175046	685	5586
B, 380	GM830_E08_75R2_028.fsa	4184283	45	150
B, 381	GM830_E08_75R2_028.fsa	4193526	59	255
B, 382	GM830_E08_75R2_028.fsa	420459	1045	8474
B, 383	GM830_E08_75R2_028.fsa	4224796	84	503
B, 384	GM830_E08_75R2_028.fsa	4234906	28	92
B, 385	GM830_E08_75R2_028.fsa	4245939	62	386
B, 386	GM830_E08_75R2_028.fsa	4256057	554	4440
B, 387	GM830_E08_75R2_028.fsa	4266179	301	2297
B, 388	GM830_E08_75R2_028.fsa	4286436	1258	10977
B, 389	GM830_E08_75R2_028.fsa	429657	272	1987
B, 390	GM830_E08_75R2_028.fsa	4318697	662	5529
B, 391	GM830_E08_75R2_028.fsa	4328845	103	689
B, 392	GM830_E08_75R2_028.fsa	4350077	702	6359
B, 393	GM830_E08_75R2_028.fsa	4367631	43	216
B, 394	GM830_E08_75R2_028.fsa	4376875	7	10
B, 395	GM830_E08_75R2_028.fsa	4388897	126	764
B, 396	GM830_E08_75R2_028.fsa	4398149	110	668
B, 397	GM830_E08_75R2_028.fsa	4410284	60	257
B, 398	GM830_E08_75R2_028.fsa	4421507	146	964
B, 399	GM830_E08_75R2_028.fsa	4429929	206	1765
B, 400	GM830_E08_75R2_028.fsa	4440227	147	986
B, 401	GM830_E08_75R2_028.fsa	445.99	184	1460
B, 402	GM830_E08_75R2_028.fsa	4469274	89	609
B, 403	GM830_E08_75R2_028.fsa	4488035	266	2753
B, 404	GM830_E08_75R2_028.fsa	4496482	464	3824
B, 405	GM830_E08_75R2_028.fsa	4519966	240	1769
B, 406	GM830_E08_75R2_028.fsa	4531247	83	496
B, 407	GM830_E08_75R2_028.fsa	4550061	134	831
B, 408	GM830_E08_75R2_028.fsa	4569835	431	3832
B, 409	GM830_E08_75R2_028.fsa	4580199	9	20
B, 410	GM830_E08_75R2_028.fsa	4589626	154	1079
B, 411	GM830_E08_75R2_028.fsa	4600933	22	63
B, 412	GM830_E08_75R2_028.fsa	4612139	185	1635
B, 413	GM830_E08_75R2_028.fsa	4620547	93	611
B, 414	GM830_E08_75R2_028.fsa	4641119	1386	11994
B, 415	GM830_E08_75R2_028.fsa	4663591	351	3266
B, 416	GM830_E08_75R2_028.fsa	4671088	268	1839
B, 417	GM830_E08_75R2_028.fsa	4691722	496	4997
B, 418	GM830_E08_75R2_028.fsa	4720841	531	5190
B, 419	GM830_E08_75R2_028.fsa	4750953	720	6399
B, 420	GM830_E08_75R2_028.fsa	4771686	297	2200
B, 421	GM830_E08_75R2_028.fsa	4789613	167	962
B, 422	GM830_E08_75R2_028.fsa	4809532	145	1253
B, 423	GM830_E08_75R2_028.fsa	4819072	79	445
B, 424	GM830_E08_75R2_028.fsa	4841047	213	1750
B, 425	GM830_E08_75R2_028.fsa	4849657	93	656
B, 426	GM830_E08_75R2_028.fsa	4860191	56	301
B, 427	GM830_E08_75R2_028.fsa	4872653	133	1105
B, 428	GM830_E08_75R2_028.fsa	4886089	4	14
B, 429	GM830_E08_75R2_028.fsa	4910124	325	3012
B, 430	GM830_E08_75R2_028.fsa	4918789	105	583
B, 431	GM830_E08_75R2_028.fsa	492939	33	122
B, 432	GM830_E08_75R2_028.fsa	4940966	116	703
B, 433	GM830_E08_75R2_028.fsa	4951588	84	531
B, 434	GM830_E08_75R2_028.fsa	4960286	42	275
B, 435	GM830_E08_75R2_028.fsa	4971895	162	1254
B, 436	GM830_E08_75R2_028.fsa	4979641	84	513
B, 437	GM830_E08_75R2_028.fsa	500.0	815	7968
B, 438	GM830_E08_75R2_028.fsa	500956	1032	10101
B, 439	GM830_E08_75R2_028.fsa	5028752	57	316
B, 440	GM830_E08_75R2_028.fsa	5035491	5	20
B, 441	GM830_E08_75R2_028.fsa	5059657	349	3566
B, 442	GM830_E08_75R2_028.fsa	5080074	39	157
B, 443	GM830_E08_75R2_028.fsa	5089834	68	349
B, 444	GM830_E08_75R2_028.fsa	509864	43	118
B, 445	GM830_E08_75R2_028.fsa	5119264	312	2117
B, 446	GM830_E08_75R2_028.fsa	5129125	242	1576
B, 447	GM830_E08_75R2_028.fsa	5150149	989	9009
B, 448	GM830_E08_75R2_028.fsa	5160306	776	7365
B, 449	GM830_E08_75R2_028.fsa	5170471	677	5587
B, 450	GM830_E08_75R2_028.fsa	5182681	10	21
B, 451	GM830_E08_75R2_028.fsa	5193885	555	3328
B, 452	GM830_E08_75R2_028.fsa	5220714	1056	17319
B, 453	GM830_E08_75R2_028.fsa	5230567	644	6367
B, 454	GM830_E08_75R2_028.fsa	5248286	493	4321
B, 455	GM830_E08_75R2_028.fsa	5259103	8	21
B, 456	GM830_E08_75R2_028.fsa	5269912	96	373
B, 457	GM830_E08_75R2_028.fsa	5284639	240	2076
B, 458	GM830_E08_75R2_028.fsa	5290525	291	2058
B, 459	GM830_E08_75R2_028.fsa	5307191	260	1457
B, 460	GM830_E08_75R2_028.fsa	5318945	331	1924
B, 461	GM830_E08_75R2_028.fsa	5329711	190	951
B, 462	GM830_E08_75R2_028.fsa	5374653	30763	471160
B, 463	GM830_E08_75R2_028.fsa	5386356	23076	223986
Y, 1	GM830_E08_75R2_028.fsa	5376604	5841	21117
O, 1	GM830_E08_75R2_028.fsa	20.0	5302	55839
O, 2	GM830_E08_75R2_028.fsa	40.0	4701	33023
O, 3	GM830_E08_75R2_028.fsa	60.0	8563	46064
O, 4	GM830_E08_75R2_028.fsa	80.0	5291	29344
O, 5	GM830_E08_75R2_028.fsa	100.0	8102	41815
O, 6	GM830_E08_75R2_028.fsa	114.0	8896	45755
O, 7	GM830_E08_75R2_028.fsa	120.0	7062	36922
O, 8	GM830_E08_75R2_028.fsa	140.0	5639	28471
O, 9	GM830_E08_75R2_028.fsa	160.0	5902	30276
O, 10	GM830_E08_75R2_028.fsa	180.0	7116	35729
O, 11	GM830_E08_75R2_028.fsa	200.0	5309	27990
O, 12	GM830_E08_75R2_028.fsa	214.0	5452	28637
O, 13	GM830_E08_75R2_028.fsa	220.0	4277	23642
O, 14	GM830_E08_75R2_028.fsa	240.0	6261	35357
O, 15	GM830_E08_75R2_028.fsa	250.0	2894	17157
O, 16	GM830_E08_75R2_028.fsa	260.0	4523	27477
O, 17	GM830_E08_75R2_028.fsa	280.0	5049	32192
O, 18	GM830_E08_75R2_028.fsa	300.0	5172	34620
O, 19	GM830_E08_75R2_028.fsa	314.0	3412	22840
O, 20	GM830_E08_75R2_028.fsa	320.0	3685	26100
O, 21	GM830_E08_75R2_028.fsa	340.0	4817	34820
O, 22	GM830_E08_75R2_028.fsa	360.0	4023	30164
O, 23	GM830_E08_75R2_028.fsa	380.0	2885	22826
O, 24	GM830_E08_75R2_028.fsa	400.0	4090	32950
O, 25	GM830_E08_75R2_028.fsa	414.0	3796	32060
O, 26	GM830_E08_75R2_028.fsa	420.0	3630	30557
O, 27	GM830_E08_75R2_028.fsa	440.0	4382	37969
O, 28	GM830_E08_75R2_028.fsa	460.0	4817	42090
O, 29	GM830_E08_75R2_028.fsa	480.0	4641	42680
O, 30	GM830_E08_75R2_028.fsa	500.0	2086	19220
O, 31	GM830_E08_75R2_028.fsa	514.0	2294	21331
O, 32	GM830_E08_75R2_028.fsa	520.0	5154	47887
O, 33	GM830_E08_75R2_028.fsa	540.0	3671	38327
O, 34	GM830_E08_75R2_028.fsa	560.0	2546	25342
O, 35	GM830_E08_75R2_028.fsa	580.0	3896	39339
O, 36	GM830_E08_75R2_028.fsa	600.0	2488	25377

## Sheet: 75R3
Dye/Sample Peak	Sample File Name	Size	Height	Area in Point
B, 1	GM814_B01_75R3_007.fsa	27737	145	906
B, 2	GM814_B01_75R3_007.fsa	45256	60	277
B, 3	GM814_B01_75R3_007.fsa	55475	42	237
B, 4	GM814_B01_75R3_007.fsa	74453	14	42
B, 5	GM814_B01_75R3_007.fsa	118248	85	338
B, 6	GM814_B01_75R3_007.fsa	129927	162	817
B, 7	GM814_B01_75R3_007.fsa	145985	110	583
B, 8	GM814_B01_75R3_007.fsa	167883	61	256
B, 9	GM814_B01_75R3_007.fsa	185402	111	398
B, 10	GM814_B01_75R3_007.fsa	201656	1211	6119
B, 11	GM814_B01_75R3_007.fsa	21804	773	4273
B, 12	GM814_B01_75R3_007.fsa	229319	651	4132
B, 13	GM814_B01_75R3_007.fsa	245168	109	788
B, 14	GM814_B01_75R3_007.fsa	269901	334	1492
B, 15	GM814_B01_75R3_007.fsa	286474	415	1990
B, 16	GM814_B01_75R3_007.fsa	302708	206	1185
B, 17	GM814_B01_75R3_007.fsa	315746	646	3658
B, 18	GM814_B01_75R3_007.fsa	328569	581	2861
B, 19	GM814_B01_75R3_007.fsa	338397	14	40
B, 20	GM814_B01_75R3_007.fsa	348102	118	596
B, 21	GM814_B01_75R3_007.fsa	359043	467	2512
B, 22	GM814_B01_75R3_007.fsa	371166	269	1409
B, 23	GM814_B01_75R3_007.fsa	388339	320	1552
B, 24	GM814_B01_75R3_007.fsa	406072	417	2145
B, 25	GM814_B01_75R3_007.fsa	414516	87	436
B, 26	GM814_B01_75R3_007.fsa	424089	23	79
B, 27	GM814_B01_75R3_007.fsa	437117	310	1617
B, 28	GM814_B01_75R3_007.fsa	448829	1241	7400
B, 29	GM814_B01_75R3_007.fsa	467314	779	5073
B, 30	GM814_B01_75R3_007.fsa	491118	35	132
B, 31	GM814_B01_75R3_007.fsa	508918	417	1463
B, 32	GM814_B01_75R3_007.fsa	51552	968	3608
B, 33	GM814_B01_75R3_007.fsa	534015	2826	15393
B, 34	GM814_B01_75R3_007.fsa	539397	928	5373
B, 35	GM814_B01_75R3_007.fsa	557503	1120	4972
B, 36	GM814_B01_75R3_007.fsa	57011	1412	6543
B, 37	GM814_B01_75R3_007.fsa	578436	649	2930
B, 38	GM814_B01_75R3_007.fsa	589783	3028	14472
B, 39	GM814_B01_75R3_007.fsa	596945	134	508
B, 40	GM814_B01_75R3_007.fsa	605324	130	462
B, 41	GM814_B01_75R3_007.fsa	618069	294	1307
B, 42	GM814_B01_75R3_007.fsa	631825	514	2440
B, 43	GM814_B01_75R3_007.fsa	644478	1099	5136
B, 44	GM814_B01_75R3_007.fsa	659183	195	868
B, 45	GM814_B01_75R3_007.fsa	67174	1954	9588
B, 46	GM814_B01_75R3_007.fsa	683213	1042	5145
B, 47	GM814_B01_75R3_007.fsa	692572	316	1490
B, 48	GM814_B01_75R3_007.fsa	701907	72	297
B, 49	GM814_B01_75R3_007.fsa	714317	97	444
B, 50	GM814_B01_75R3_007.fsa	725655	582	2762
B, 51	GM814_B01_75R3_007.fsa	735931	189	817
B, 52	GM814_B01_75R3_007.fsa	749246	98	377
B, 53	GM814_B01_75R3_007.fsa	761493	150	577
B, 54	GM814_B01_75R3_007.fsa	771667	308	1172
B, 55	GM814_B01_75R3_007.fsa	782824	712	2983
B, 56	GM814_B01_75R3_007.fsa	792938	878	3998
B, 57	GM814_B01_75R3_007.fsa	798992	117	552
B, 58	GM814_B01_75R3_007.fsa	809067	1962	8884
B, 59	GM814_B01_75R3_007.fsa	820134	133	455
B, 60	GM814_B01_75R3_007.fsa	830182	1721	8026
B, 61	GM814_B01_75R3_007.fsa	83821	46	179
B, 62	GM814_B01_75R3_007.fsa	847233	314	1169
B, 63	GM814_B01_75R3_007.fsa	859246	180	712
B, 64	GM814_B01_75R3_007.fsa	87124	150	579
B, 65	GM814_B01_75R3_007.fsa	883216	1642	6933
B, 66	GM814_B01_75R3_007.fsa	895173	927	3696
B, 67	GM814_B01_75R3_007.fsa	905124	783	3077
B, 68	GM814_B01_75R3_007.fsa	915061	166	509
B, 69	GM814_B01_75R3_007.fsa	923994	1372	5873
B, 70	GM814_B01_75R3_007.fsa	932917	91	287
B, 71	GM814_B01_75R3_007.fsa	942819	3431	15768
B, 72	GM814_B01_75R3_007.fsa	949742	83	310
B, 73	GM814_B01_75R3_007.fsa	96061	4720	22127
B, 74	GM814_B01_75R3_007.fsa	968504	108	460
B, 75	GM814_B01_75R3_007.fsa	98033	1749	7729
B, 76	GM814_B01_75R3_007.fsa	992138	196	867
B, 77	GM814_B01_75R3_007.fsa	1001005	2462	11310
B, 78	GM814_B01_75R3_007.fsa	1013046	567	2419
B, 79	GM814_B01_75R3_007.fsa	1024047	196	748
B, 80	GM814_B01_75R3_007.fsa	1036011	218	937
B, 81	GM814_B01_75R3_007.fsa	1047934	595	2519
B, 82	GM814_B01_75R3_007.fsa	105883	626	2744
B, 83	GM814_B01_75R3_007.fsa	1069693	368	1593
B, 84	GM814_B01_75R3_007.fsa	1083471	658	2798
B, 85	GM814_B01_75R3_007.fsa	109426	441	1599
B, 86	GM814_B01_75R3_007.fsa	110404	702	2800
B, 87	GM814_B01_75R3_007.fsa	111282	414	1544
B, 88	GM814_B01_75R3_007.fsa	1121579	449	1688
B, 89	GM814_B01_75R3_007.fsa	1130316	436	1663
B, 90	GM814_B01_75R3_007.fsa	1138065	349	1338
B, 91	GM814_B01_75R3_007.fsa	114.85	435	1687
B, 92	GM814_B01_75R3_007.fsa	1158861	344	1413
B, 93	GM814_B01_75R3_007.fsa	1170129	449	1827
B, 94	GM814_B01_75R3_007.fsa	1180426	305	1189
B, 95	GM814_B01_75R3_007.fsa	1190693	397	1697
B, 96	GM814_B01_75R3_007.fsa	1201855	481	2067
B, 97	GM814_B01_75R3_007.fsa	121206	506	2282
B, 98	GM814_B01_75R3_007.fsa	1224125	1411	6239
B, 99	GM814_B01_75R3_007.fsa	1235265	825	3625
B, 100	GM814_B01_75R3_007.fsa	1244551	414	1632
B, 101	GM814_B01_75R3_007.fsa	1254768	314	1258
B, 102	GM814_B01_75R3_007.fsa	1264059	1970	8770
B, 103	GM814_B01_75R3_007.fsa	1274283	480	1948
B, 104	GM814_B01_75R3_007.fsa	1285439	668	2915
B, 105	GM814_B01_75R3_007.fsa	1296598	362	1411
B, 106	GM814_B01_75R3_007.fsa	1306831	621	2590
B, 107	GM814_B01_75R3_007.fsa	1317067	972	4157
B, 108	GM814_B01_75R3_007.fsa	1326375	986	4183
B, 109	GM814_B01_75R3_007.fsa	1333824	198	905
B, 110	GM814_B01_75R3_007.fsa	1341274	1628	7126
B, 111	GM814_B01_75R3_007.fsa	1352452	441	1759
B, 112	GM814_B01_75R3_007.fsa	1362701	720	2994
B, 113	GM814_B01_75R3_007.fsa	1373887	819	3429
B, 114	GM814_B01_75R3_007.fsa	1386008	1729	7194
B, 115	GM814_B01_75R3_007.fsa	1395335	996	4220
B, 116	GM814_B01_75R3_007.fsa	1404762	115	346
B, 117	GM814_B01_75R3_007.fsa	1412382	977	4119
B, 118	GM814_B01_75R3_007.fsa	1423811	2266	9939
B, 119	GM814_B01_75R3_007.fsa	1435239	1029	4485
B, 120	GM814_B01_75R3_007.fsa	1446668	362	1768
B, 121	GM814_B01_75R3_007.fsa	1456192	3374	15562
B, 122	GM814_B01_75R3_007.fsa	146762	2924	13456
B, 123	GM814_B01_75R3_007.fsa	1477144	345	1548
B, 124	GM814_B01_75R3_007.fsa	1489524	311	1353
B, 125	GM814_B01_75R3_007.fsa	1500952	472	2012
B, 126	GM814_B01_75R3_007.fsa	1511428	1199	5211
B, 127	GM814_B01_75R3_007.fsa	1521904	838	3875
B, 128	GM814_B01_75R3_007.fsa	1530475	990	4432
B, 129	GM814_B01_75R3_007.fsa	1542856	302	1339
B, 130	GM814_B01_75R3_007.fsa	1550475	3941	18177
B, 131	GM814_B01_75R3_007.fsa	1561904	1457	6617
B, 132	GM814_B01_75R3_007.fsa	1573332	361	1542
B, 133	GM814_B01_75R3_007.fsa	1582856	259	1067
B, 134	GM814_B01_75R3_007.fsa	1595238	1629	7223
B, 135	GM814_B01_75R3_007.fsa	160562	221	996
B, 136	GM814_B01_75R3_007.fsa	161311	3538	16448
B, 137	GM814_B01_75R3_007.fsa	1624337	2212	10167
B, 138	GM814_B01_75R3_007.fsa	1635555	834	3585
B, 139	GM814_B01_75R3_007.fsa	1647699	565	2653
B, 140	GM814_B01_75R3_007.fsa	1656099	3839	17980
B, 141	GM814_B01_75R3_007.fsa	166636	1568	7130
B, 142	GM814_B01_75R3_007.fsa	1678477	653	2715
B, 143	GM814_B01_75R3_007.fsa	1689652	340	1288
B, 144	GM814_B01_75R3_007.fsa	1698028	2549	11229
B, 145	GM814_B01_75R3_007.fsa	1708258	4279	20014
B, 146	GM814_B01_75R3_007.fsa	1720339	571	2248
B, 147	GM814_B01_75R3_007.fsa	1728697	516	2124
B, 148	GM814_B01_75R3_007.fsa	173705	1166	5082
B, 149	GM814_B01_75R3_007.fsa	1748179	849	3609
B, 150	GM814_B01_75R3_007.fsa	1757447	131	433
B, 151	GM814_B01_75R3_007.fsa	1769486	1738	7982
B, 152	GM814_B01_75R3_007.fsa	1780589	330	1404
B, 153	GM814_B01_75R3_007.fsa	1788911	871	4027
B, 154	GM814_B01_75R3_007.fsa	180.0	2476	11549
B, 155	GM814_B01_75R3_007.fsa	180837	249	1149
B, 156	GM814_B01_75R3_007.fsa	1820455	1309	6033
B, 157	GM814_B01_75R3_007.fsa	1831605	502	2211
B, 158	GM814_B01_75R3_007.fsa	1840891	795	3662
B, 159	GM814_B01_75R3_007.fsa	1852958	821	3684
B, 160	GM814_B01_75R3_007.fsa	1861308	187	764
B, 161	GM814_B01_75R3_007.fsa	1873363	289	1322
B, 162	GM814_B01_75R3_007.fsa	1882632	226	1026
B, 163	GM814_B01_75R3_007.fsa	1892823	332	1454
B, 164	GM814_B01_75R3_007.fsa	1903935	355	1751
B, 165	GM814_B01_75R3_007.fsa	1912265	2764	13356
B, 166	GM814_B01_75R3_007.fsa	1922442	547	2585
B, 167	GM814_B01_75R3_007.fsa	1932615	392	1878
B, 168	GM814_B01_75R3_007.fsa	194463	162	659
B, 169	GM814_B01_75R3_007.fsa	1956639	2115	10012
B, 170	GM814_B01_75R3_007.fsa	1966795	471	2199
B, 171	GM814_B01_75R3_007.fsa	1978792	179	714
B, 172	GM814_B01_75R3_007.fsa	1988937	484	2139
B, 173	GM814_B01_75R3_007.fsa	1998157	209	841
B, 174	GM814_B01_75R3_007.fsa	2008231	253	1027
B, 175	GM814_B01_75R3_007.fsa	2018291	784	3580
B, 176	GM814_B01_75R3_007.fsa	2028352	337	1494
B, 177	GM814_B01_75R3_007.fsa	2040244	296	1295
B, 178	GM814_B01_75R3_007.fsa	2050307	1520	7195
B, 179	GM814_B01_75R3_007.fsa	2060371	1317	6158
B, 180	GM814_B01_75R3_007.fsa	2071351	143	585
B, 181	GM814_B01_75R3_007.fsa	2080502	1415	6722
B, 182	GM814_B01_75R3_007.fsa	2090568	1071	5115
B, 183	GM814_B01_75R3_007.fsa	2099721	142	573
B, 184	GM814_B01_75R3_007.fsa	2108874	497	2215
B, 185	GM814_B01_75R3_007.fsa	2120774	242	1174
B, 186	GM814_B01_75R3_007.fsa	2129013	1271	6346
B, 187	GM814_B01_75R3_007.fsa	2139084	1137	5525
B, 188	GM814_B01_75R3_007.fsa	2152014	116	514
B, 189	GM814_B01_75R3_007.fsa	2163098	208	967
B, 190	GM814_B01_75R3_007.fsa	2174176	1364	6829
B, 191	GM814_B01_75R3_007.fsa	2185247	240	1155
B, 192	GM814_B01_75R3_007.fsa	2193547	158	678
B, 193	GM814_B01_75R3_007.fsa	2204506	83	302
B, 194	GM814_B01_75R3_007.fsa	2214419	1822	8912
B, 195	GM814_B01_75R3_007.fsa	2224332	475	2081
B, 196	GM814_B01_75R3_007.fsa	2233342	130	458
B, 197	GM814_B01_75R3_007.fsa	2241452	355	1478
B, 198	GM814_B01_75R3_007.fsa	2252263	1976	9752
B, 199	GM814_B01_75R3_007.fsa	2263976	958	4501
B, 200	GM814_B01_75R3_007.fsa	2274786	546	2413
B, 201	GM814_B01_75R3_007.fsa	2284696	340	1532
B, 202	GM814_B01_75R3_007.fsa	2292804	163	632
B, 203	GM814_B01_75R3_007.fsa	2303614	713	3433
B, 204	GM814_B01_75R3_007.fsa	2313522	539	2626
B, 205	GM814_B01_75R3_007.fsa	2324332	765	3642
B, 206	GM814_B01_75R3_007.fsa	2334241	334	1516
B, 207	GM814_B01_75R3_007.fsa	234505	753	3732
B, 208	GM814_B01_75R3_007.fsa	2354959	2456	13060
B, 209	GM814_B01_75R3_007.fsa	2363967	441	2148
B, 210	GM814_B01_75R3_007.fsa	2376578	104	426
B, 211	GM814_B01_75R3_007.fsa	2387388	1317	6839
B, 212	GM814_B01_75R3_007.fsa	2397297	1405	7199
B, 213	GM814_B01_75R3_007.fsa	2408385	167	733
B, 214	GM814_B01_75R3_007.fsa	2416761	2605	13366
B, 215	GM814_B01_75R3_007.fsa	2427913	1175	5718
B, 216	GM814_B01_75R3_007.fsa	2436266	162	578
B, 217	GM814_B01_75R3_007.fsa	2447388	2960	15080
B, 218	GM814_B01_75R3_007.fsa	2458495	199	779
B, 219	GM814_B01_75R3_007.fsa	2469585	964	4854
B, 220	GM814_B01_75R3_007.fsa	2480659	509	2465
B, 221	GM814_B01_75R3_007.fsa	2492637	699	3162
B, 222	GM814_B01_75R3_007.fsa	2503569	910	4486
B, 223	GM814_B01_75R3_007.fsa	2511592	1139	5748
B, 224	GM814_B01_75R3_007.fsa	2522271	434	2012
B, 225	GM814_B01_75R3_007.fsa	2530267	1127	5739
B, 226	GM814_B01_75R3_007.fsa	2540913	1474	7326
B, 227	GM814_B01_75R3_007.fsa	2552423	209	961
B, 228	GM814_B01_75R3_007.fsa	2561262	327	1557
B, 229	GM814_B01_75R3_007.fsa	2571852	1121	5988
B, 230	GM814_B01_75R3_007.fsa	2581542	99	383
B, 231	GM814_B01_75R3_007.fsa	2590339	228	959
B, 232	GM814_B01_75R3_007.fsa	2600899	1698	9161
B, 233	GM814_B01_75R3_007.fsa	2611684	167	701
B, 234	GM814_B01_75R3_007.fsa	2623371	124	607
B, 235	GM814_B01_75R3_007.fsa	2634162	1357	7827
B, 236	GM814_B01_75R3_007.fsa	2644056	304	1666
B, 237	GM814_B01_75R3_007.fsa	2655752	157	674
B, 238	GM814_B01_75R3_007.fsa	2665652	191	923
B, 239	GM814_B01_75R3_007.fsa	2675554	141	693
B, 240	GM814_B01_75R3_007.fsa	268636	124	539
B, 241	GM814_B01_75R3_007.fsa	2696267	294	1468
B, 242	GM814_B01_75R3_007.fsa	2706177	392	1921
B, 243	GM814_B01_75R3_007.fsa	2716991	547	2997
B, 244	GM814_B01_75R3_007.fsa	2726005	885	5051
B, 245	GM814_B01_75R3_007.fsa	2736824	388	2099
B, 246	GM814_B01_75R3_007.fsa	2744941	179	952
B, 247	GM814_B01_75R3_007.fsa	2756668	471	2473
B, 248	GM814_B01_75R3_007.fsa	2768399	188	922
B, 249	GM814_B01_75R3_007.fsa	2778328	186	911
B, 250	GM814_B01_75R3_007.fsa	2788259	65	242
B, 251	GM814_B01_75R3_007.fsa	2796387	486	2639
B, 252	GM814_B01_75R3_007.fsa	2807141	1973	11806
B, 253	GM814_B01_75R3_007.fsa	2817848	102	430
B, 254	GM814_B01_75R3_007.fsa	2827658	234	1178
B, 255	GM814_B01_75R3_007.fsa	2838355	70	304
B, 256	GM814_B01_75R3_007.fsa	2847266	305	1614
B, 257	GM814_B01_75R3_007.fsa	2857955	1741	10679
B, 258	GM814_B01_75R3_007.fsa	2867748	39	186
B, 259	GM814_B01_75R3_007.fsa	2880207	250	1253
B, 260	GM814_B01_75R3_007.fsa	2889991	432	2425
B, 261	GM814_B01_75R3_007.fsa	2901548	59	174
B, 262	GM814_B01_75R3_007.fsa	2910435	427	2244
B, 263	GM814_B01_75R3_007.fsa	2921094	638	3605
B, 264	GM814_B01_75R3_007.fsa	2930861	425	2328
B, 265	GM814_B01_75R3_007.fsa	2940624	445	2279
B, 266	GM814_B01_75R3_007.fsa	295127	274	1344
B, 267	GM814_B01_75R3_007.fsa	2961024	202	905
B, 268	GM814_B01_75R3_007.fsa	2972546	74	325
B, 269	GM814_B01_75R3_007.fsa	2981406	186	952
B, 270	GM814_B01_75R3_007.fsa	2991148	218	1178
B, 271	GM814_B01_75R3_007.fsa	3001748	128	654
B, 272	GM814_B01_75R3_007.fsa	3008748	525	3276
B, 273	GM814_B01_75R3_007.fsa	3020143	161	831
B, 274	GM814_B01_75R3_007.fsa	3029804	65	277
B, 275	GM814_B01_75R3_007.fsa	3041246	76	389
B, 276	GM814_B01_75R3_007.fsa	3050947	134	658
B, 277	GM814_B01_75R3_007.fsa	3061551	80	302
B, 278	GM814_B01_75R3_007.fsa	3071291	271	1549
B, 279	GM814_B01_75R3_007.fsa	3081049	138	732
B, 280	GM814_B01_75R3_007.fsa	3089937	119	587
B, 281	GM814_B01_75R3_007.fsa	3098841	428	2461
B, 282	GM814_B01_75R3_007.fsa	3111332	85	363
B, 283	GM814_B01_75R3_007.fsa	3119378	113	530
B, 284	GM814_B01_75R3_007.fsa	3130127	706	4265
B, 285	GM814_B01_75R3_007.fsa	3140921	208	1100
B, 286	GM814_B01_75R3_007.fsa	3150135	296	1653
B, 287	GM814_B01_75R3_007.fsa	3162123	449	2679
B, 288	GM814_B01_75R3_007.fsa	3172274	50	190
B, 289	GM814_B01_75R3_007.fsa	3184281	12	24
B, 290	GM814_B01_75R3_007.fsa	319445	2150	13953
B, 291	GM814_B01_75R3_007.fsa	3204521	183	935
B, 292	GM814_B01_75R3_007.fsa	3216263	1038	6850
B, 293	GM814_B01_75R3_007.fsa	3224382	362	2284
B, 294	GM814_B01_75R3_007.fsa	3233393	40	88
B, 295	GM814_B01_75R3_007.fsa	3243293	326	1793
B, 296	GM814_B01_75R3_007.fsa	325318	50	172
B, 297	GM814_B01_75R3_007.fsa	3264849	38	141
B, 298	GM814_B01_75R3_007.fsa	3274709	316	1967
B, 299	GM814_B01_75R3_007.fsa	3283661	103	592
B, 300	GM814_B01_75R3_007.fsa	3294391	706	4529
B, 301	GM814_B01_75R3_007.fsa	3305105	64	263
B, 302	GM814_B01_75R3_007.fsa	3314914	251	1381
B, 303	GM814_B01_75R3_007.fsa	332.56	28	107
B, 304	GM814_B01_75R3_007.fsa	3336272	276	1714
B, 305	GM814_B01_75R3_007.fsa	3345154	96	609
B, 306	GM814_B01_75R3_007.fsa	335.58	1452	10132
B, 307	GM814_B01_75R3_007.fsa	3367316	117	672
B, 308	GM814_B01_75R3_007.fsa	3377047	27	90
B, 309	GM814_B01_75R3_007.fsa	3387649	206	1311
B, 310	GM814_B01_75R3_007.fsa	3398237	41	176
B, 311	GM814_B01_75R3_007.fsa	3408929	868	5941
B, 312	GM814_B01_75R3_007.fsa	3420536	75	413
B, 313	GM814_B01_75R3_007.fsa	3429464	77	432
B, 314	GM814_B01_75R3_007.fsa	3438393	30	107
B, 315	GM814_B01_75R3_007.fsa	3447321	252	1584
B, 316	GM814_B01_75R3_007.fsa	3458036	155	890
B, 317	GM814_B01_75R3_007.fsa	3469643	150	864
B, 318	GM814_B01_75R3_007.fsa	3480357	69	294
B, 319	GM814_B01_75R3_007.fsa	3488393	73	390
B, 320	GM814_B01_75R3_007.fsa	3499107	29	83
B, 321	GM814_B01_75R3_007.fsa	3508036	158	947
B, 322	GM814_B01_75R3_007.fsa	3516071	395	2913
B, 323	GM814_B01_75R3_007.fsa	3526786	763	5490
B, 324	GM814_B01_75R3_007.fsa	3536607	17	36
B, 325	GM814_B01_75R3_007.fsa	3545536	112	686
B, 326	GM814_B01_75R3_007.fsa	3557143	2229	16210
B, 327	GM814_B01_75R3_007.fsa	3567857	91	458
B, 328	GM814_B01_75R3_007.fsa	3579464	481	3176
B, 329	GM814_B01_75R3_007.fsa	3589286	98	573
B, 330	GM814_B01_75R3_007.fsa	3599107	82	448
B, 331	GM814_B01_75R3_007.fsa	3607127	196	1239
B, 332	GM814_B01_75R3_007.fsa	3617821	538	3443
B, 333	GM814_B01_75R3_007.fsa	3628517	20	76
B, 334	GM814_B01_75R3_007.fsa	3640107	86	393
B, 335	GM814_B01_75R3_007.fsa	3649916	262	1790
B, 336	GM814_B01_75R3_007.fsa	3660619	309	2145
B, 337	GM814_B01_75R3_007.fsa	3671326	210	1245
B, 338	GM814_B01_75R3_007.fsa	3682927	115	519
B, 339	GM814_B01_75R3_007.fsa	3693638	159	848
B, 340	GM814_B01_75R3_007.fsa	3702566	56	307
B, 341	GM814_B01_75R3_007.fsa	3711496	597	4172
B, 342	GM814_B01_75R3_007.fsa	3730255	893	6784
B, 343	GM814_B01_75R3_007.fsa	3740978	247	1620
B, 344	GM814_B01_75R3_007.fsa	3749022	10	39
B, 345	GM814_B01_75R3_007.fsa	3761537	190	1287
B, 346	GM814_B01_75R3_007.fsa	3772268	662	5224
B, 347	GM814_B01_75R3_007.fsa	3781212	176	1409
B, 348	GM814_B01_75R3_007.fsa	3790158	146	986
B, 349	GM814_B01_75R3_007.fsa	3802705	75	411
B, 350	GM814_B01_75R3_007.fsa	381172	89	565
B, 351	GM814_B01_75R3_007.fsa	3822538	24	67
B, 352	GM814_B01_75R3_007.fsa	3831552	154	969
B, 353	GM814_B01_75R3_007.fsa	3849579	377	2729
B, 354	GM814_B01_75R3_007.fsa	3861294	52	170
B, 355	GM814_B01_75R3_007.fsa	3870306	135	680
B, 356	GM814_B01_75R3_007.fsa	3882019	308	2092
B, 357	GM814_B01_75R3_007.fsa	3891029	266	1986
B, 358	GM814_B01_75R3_007.fsa	3900939	763	5703
B, 359	GM814_B01_75R3_007.fsa	3921658	100	602
B, 360	GM814_B01_75R3_007.fsa	3933367	30	104
B, 361	GM814_B01_75R3_007.fsa	3943274	425	3145
B, 362	GM814_B01_75R3_007.fsa	3954081	709	5638
B, 363	GM814_B01_75R3_007.fsa	397209	161	961
B, 364	GM814_B01_75R3_007.fsa	3983795	244	1708
B, 365	GM814_B01_75R3_007.fsa	3993698	120	673
B, 366	GM814_B01_75R3_007.fsa	4003533	35	174
B, 367	GM814_B01_75R3_007.fsa	4015025	417	3372
B, 368	GM814_B01_75R3_007.fsa	402565	108	717
B, 369	GM814_B01_75R3_007.fsa	4036291	37	137
B, 370	GM814_B01_75R3_007.fsa	4046948	37	128
B, 371	GM814_B01_75R3_007.fsa	4055842	204	1376
B, 372	GM814_B01_75R3_007.fsa	4065637	228	1676
B, 373	GM814_B01_75R3_007.fsa	4076339	362	2717
B, 374	GM814_B01_75R3_007.fsa	4087058	34	113
B, 375	GM814_B01_75R3_007.fsa	4095107	12	45
B, 376	GM814_B01_75R3_007.fsa	4105855	122	782
B, 377	GM814_B01_75R3_007.fsa	4115721	84	452
B, 378	GM814_B01_75R3_007.fsa	4124703	50	230
B, 379	GM814_B01_75R3_007.fsa	4135497	147	1012
B, 380	GM814_B01_75R3_007.fsa	4145527	113	703
B, 381	GM814_B01_75R3_007.fsa	4155665	9	16
B, 382	GM814_B01_75R3_007.fsa	4166735	324	2338
B, 383	GM814_B01_75R3_007.fsa	417689	778	6533
B, 384	GM814_B01_75R3_007.fsa	4195375	62	321
B, 385	GM814_B01_75R3_007.fsa	4206322	1129	9516
B, 386	GM814_B01_75R3_007.fsa	4226185	98	568
B, 387	GM814_B01_75R3_007.fsa	4237917	36	163
B, 388	GM814_B01_75R3_007.fsa	4247841	68	382
B, 389	GM814_B01_75R3_007.fsa	4258664	576	4891
B, 390	GM814_B01_75R3_007.fsa	4267681	324	2576
B, 391	GM814_B01_75R3_007.fsa	4288412	1359	12169
B, 392	GM814_B01_75R3_007.fsa	4298322	291	2129
B, 393	GM814_B01_75R3_007.fsa	4308231	3	3
B, 394	GM814_B01_75R3_007.fsa	4319938	718	6106
B, 395	GM814_B01_75R3_007.fsa	4330741	122	862
B, 396	GM814_B01_75R3_007.fsa	435054	771	6716
B, 397	GM814_B01_75R3_007.fsa	4361336	52	276
B, 398	GM814_B01_75R3_007.fsa	4369431	53	248
B, 399	GM814_B01_75R3_007.fsa	4380223	6	10
B, 400	GM814_B01_75R3_007.fsa	4389213	134	1078
B, 401	GM814_B01_75R3_007.fsa	440.0	114	812
B, 402	GM814_B01_75R3_007.fsa	441104	49	235
B, 403	GM814_B01_75R3_007.fsa	4422089	146	1055
B, 404	GM814_B01_75R3_007.fsa	4431302	234	2105
B, 405	GM814_B01_75R3_007.fsa	4440521	126	927
B, 406	GM814_B01_75R3_007.fsa	4460823	198	1513
B, 407	GM814_B01_75R3_007.fsa	4470985	101	593
B, 408	GM814_B01_75R3_007.fsa	4489478	267	3081
B, 409	GM814_B01_75R3_007.fsa	4498734	501	4163
B, 410	GM814_B01_75R3_007.fsa	4521898	244	1977
B, 411	GM814_B01_75R3_007.fsa	4531174	84	594
B, 412	GM814_B01_75R3_007.fsa	4552532	139	1003
B, 413	GM814_B01_75R3_007.fsa	4571128	462	4673
B, 414	GM814_B01_75R3_007.fsa	459068	188	1254
B, 415	GM814_B01_75R3_007.fsa	4601839	19	85
B, 416	GM814_B01_75R3_007.fsa	4613798	210	1915
B, 417	GM814_B01_75R3_007.fsa	4623004	116	718
B, 418	GM814_B01_75R3_007.fsa	4643278	1484	13217
B, 419	GM814_B01_75R3_007.fsa	4665429	357	3275
B, 420	GM814_B01_75R3_007.fsa	467282	260	2104
B, 421	GM814_B01_75R3_007.fsa	4694091	559	5995
B, 422	GM814_B01_75R3_007.fsa	4722812	495	4513
B, 423	GM814_B01_75R3_007.fsa	4752521	723	6170
B, 424	GM814_B01_75R3_007.fsa	4763678	10	32
B, 425	GM814_B01_75R3_007.fsa	4773913	334	2826
B, 426	GM814_B01_75R3_007.fsa	479161	221	1568
B, 427	GM814_B01_75R3_007.fsa	4812254	152	1454
B, 428	GM814_B01_75R3_007.fsa	4820746	82	518
B, 429	GM814_B01_75R3_007.fsa	4841541	211	1876
B, 430	GM814_B01_75R3_007.fsa	4851956	91	568
B, 431	GM814_B01_75R3_007.fsa	4862383	58	306
B, 432	GM814_B01_75R3_007.fsa	4873771	127	927
B, 433	GM814_B01_75R3_007.fsa	4888979	4	5
B, 434	GM814_B01_75R3_007.fsa	4892784	4	6
B, 435	GM814_B01_75R3_007.fsa	4911837	351	3828
B, 436	GM814_B01_75R3_007.fsa	4932842	32	132
B, 437	GM814_B01_75R3_007.fsa	4943363	109	606
B, 438	GM814_B01_75R3_007.fsa	4953895	75	541
B, 439	GM814_B01_75R3_007.fsa	4961563	28	140
B, 440	GM814_B01_75R3_007.fsa	4974037	158	1474
B, 441	GM814_B01_75R3_007.fsa	4982683	64	333
B, 442	GM814_B01_75R3_007.fsa	500287	852	8257
B, 443	GM814_B01_75R3_007.fsa	5012446	1089	11168
B, 444	GM814_B01_75R3_007.fsa	5031633	32	153
B, 445	GM814_B01_75R3_007.fsa	5062436	353	3720
B, 446	GM814_B01_75R3_007.fsa	5083686	35	151
B, 447	GM814_B01_75R3_007.fsa	5092397	69	371
B, 448	GM814_B01_75R3_007.fsa	5102088	28	66
B, 449	GM814_B01_75R3_007.fsa	5121506	322	2380
B, 450	GM814_B01_75R3_007.fsa	5132207	230	1594
B, 451	GM814_B01_75R3_007.fsa	5152774	373	1822
B, 452	GM814_B01_75R3_007.fsa	5163588	242	1512
B, 453	GM814_B01_75R3_007.fsa	5174408	459	3321
B, 454	GM814_B01_75R3_007.fsa	5196061	1071	11863
B, 455	GM814_B01_75R3_007.fsa	5214531	208	1671
B, 456	GM814_B01_75R3_007.fsa	5222283	148	816
B, 457	GM814_B01_75R3_007.fsa	5234883	149	929
B, 458	GM814_B01_75R3_007.fsa	5250395	429	3900
B, 459	GM814_B01_75R3_007.fsa	5261063	5	6
B, 460	GM814_B01_75R3_007.fsa	5267854	38	171
B, 461	GM814_B01_75R3_007.fsa	5292113	279	2466
B, 462	GM814_B01_75R3_007.fsa	5308617	254	1816
B, 463	GM814_B01_75R3_007.fsa	5321243	312	2252
B, 464	GM814_B01_75R3_007.fsa	5329986	174	1064
B, 465	GM814_B01_75R3_007.fsa	5375675	30651	321752
B, 466	GM814_B01_75R3_007.fsa	5387349	23699	205820
Y, 1	GM814_B01_75R3_007.fsa	5378593	5575	24057
O, 1	GM814_B01_75R3_007.fsa	20.0	4110	40113
O, 2	GM814_B01_75R3_007.fsa	40.0	3599	25866
O, 3	GM814_B01_75R3_007.fsa	60.0	6823	37873
O, 4	GM814_B01_75R3_007.fsa	80.0	4729	25457
O, 5	GM814_B01_75R3_007.fsa	100.0	7534	37926
O, 6	GM814_B01_75R3_007.fsa	114.0	8595	42761
O, 7	GM814_B01_75R3_007.fsa	120.0	6743	34509
O, 8	GM814_B01_75R3_007.fsa	140.0	5552	27466
O, 9	GM814_B01_75R3_007.fsa	160.0	5978	30197
O, 10	GM814_B01_75R3_007.fsa	180.0	7321	35927
O, 11	GM814_B01_75R3_007.fsa	200.0	5684	28731
O, 12	GM814_B01_75R3_007.fsa	214.0	5766	29445
O, 13	GM814_B01_75R3_007.fsa	220.0	4518	24097
O, 14	GM814_B01_75R3_007.fsa	240.0	6522	35845
O, 15	GM814_B01_75R3_007.fsa	250.0	3031	17185
O, 16	GM814_B01_75R3_007.fsa	260.0	4612	27308
O, 17	GM814_B01_75R3_007.fsa	280.0	5054	31077
O, 18	GM814_B01_75R3_007.fsa	300.0	4976	32312
O, 19	GM814_B01_75R3_007.fsa	314.0	3184	21562
O, 20	GM814_B01_75R3_007.fsa	320.0	3459	23926
O, 21	GM814_B01_75R3_007.fsa	340.0	4409	31996
O, 22	GM814_B01_75R3_007.fsa	360.0	3649	27643
O, 23	GM814_B01_75R3_007.fsa	380.0	2591	20600
O, 24	GM814_B01_75R3_007.fsa	400.0	3558	29493
O, 25	GM814_B01_75R3_007.fsa	414.0	3344	28487
O, 26	GM814_B01_75R3_007.fsa	420.0	3176	27024
O, 27	GM814_B01_75R3_007.fsa	440.0	3785	34109
O, 28	GM814_B01_75R3_007.fsa	460.0	4155	37771
O, 29	GM814_B01_75R3_007.fsa	480.0	4086	37964
O, 30	GM814_B01_75R3_007.fsa	500.0	1793	17381
O, 31	GM814_B01_75R3_007.fsa	514.0	1962	18876
O, 32	GM814_B01_75R3_007.fsa	520.0	4398	42960
O, 33	GM814_B01_75R3_007.fsa	540.0	3044	35088
O, 34	GM814_B01_75R3_007.fsa	560.0	2209	23163
O, 35	GM814_B01_75R3_007.fsa	580.0	3398	35912
O, 36	GM814_B01_75R3_007.fsa	600.0	2178	23277

## Sheet: 75R4
Dye/Sample Peak	Sample File Name	Size	Height	Area in Point
B, 1	GM814_B02_75R4_007.fsa	14599	39	162
B, 2	GM814_B02_75R4_007.fsa	26277	173	971
B, 3	GM814_B02_75R4_007.fsa	42336	53	276
B, 4	GM814_B02_75R4_007.fsa	56934	48	232
B, 5	GM814_B02_75R4_007.fsa	71533	11	42
B, 6	GM814_B02_75R4_007.fsa	9927	18	71
B, 7	GM814_B02_75R4_007.fsa	10511	11	25
B, 8	GM814_B02_75R4_007.fsa	121168	79	331
B, 9	GM814_B02_75R4_007.fsa	131387	186	1022
B, 10	GM814_B02_75R4_007.fsa	145985	116	649
B, 11	GM814_B02_75R4_007.fsa	169343	52	258
B, 12	GM814_B02_75R4_007.fsa	185402	123	451
B, 13	GM814_B02_75R4_007.fsa	201656	1291	6633
B, 14	GM814_B02_75R4_007.fsa	219661	805	5019
B, 15	GM814_B02_75R4_007.fsa	229319	702	4270
B, 16	GM814_B02_75R4_007.fsa	243597	130	747
B, 17	GM814_B02_75R4_007.fsa	269901	356	1681
B, 18	GM814_B02_75R4_007.fsa	286474	706	3360
B, 19	GM814_B02_75R4_007.fsa	302708	298	1634
B, 20	GM814_B02_75R4_007.fsa	315746	775	3995
B, 21	GM814_B02_75R4_007.fsa	328569	643	3192
B, 22	GM814_B02_75R4_007.fsa	348102	122	548
B, 23	GM814_B02_75R4_007.fsa	359043	481	2868
B, 24	GM814_B02_75R4_007.fsa	369829	278	1470
B, 25	GM814_B02_75R4_007.fsa	387032	341	1782
B, 26	GM814_B02_75R4_007.fsa	406072	433	2280
B, 27	GM814_B02_75R4_007.fsa	414516	106	449
B, 28	GM814_B02_75R4_007.fsa	424089	38	91
B, 29	GM814_B02_75R4_007.fsa	437117	333	1647
B, 30	GM814_B02_75R4_007.fsa	448829	1320	7824
B, 31	GM814_B02_75R4_007.fsa	467314	817	5301
B, 32	GM814_B02_75R4_007.fsa	492239	43	218
B, 33	GM814_B02_75R4_007.fsa	508918	421	1535
B, 34	GM814_B02_75R4_007.fsa	51552	1022	3805
B, 35	GM814_B02_75R4_007.fsa	532936	3016	19886
B, 36	GM814_B02_75R4_007.fsa	557503	1204	5259
B, 37	GM814_B02_75R4_007.fsa	57011	1481	6864
B, 38	GM814_B02_75R4_007.fsa	578436	687	3073
B, 39	GM814_B02_75R4_007.fsa	589783	3266	15385
B, 40	GM814_B02_75R4_007.fsa	605324	156	525
B, 41	GM814_B02_75R4_007.fsa	618069	311	1316
B, 42	GM814_B02_75R4_007.fsa	630769	539	2452
B, 43	GM814_B02_75R4_007.fsa	644478	1153	5342
B, 44	GM814_B02_75R4_007.fsa	658135	199	864
B, 45	GM814_B02_75R4_007.fsa	670695	2080	10082
B, 46	GM814_B02_75R4_007.fsa	683213	1073	5404
B, 47	GM814_B02_75R4_007.fsa	692572	307	1522
B, 48	GM814_B02_75R4_007.fsa	700871	71	306
B, 49	GM814_B02_75R4_007.fsa	714317	100	445
B, 50	GM814_B02_75R4_007.fsa	725655	603	2870
B, 51	GM814_B02_75R4_007.fsa	735931	196	850
B, 52	GM814_B02_75R4_007.fsa	749246	94	377
B, 53	GM814_B02_75R4_007.fsa	760474	165	644
B, 54	GM814_B02_75R4_007.fsa	771667	324	1256
B, 55	GM814_B02_75R4_007.fsa	782824	753	3269
B, 56	GM814_B02_75R4_007.fsa	792938	929	4191
B, 57	GM814_B02_75R4_007.fsa	80.0	135	569
B, 58	GM814_B02_75R4_007.fsa	809067	2142	9544
B, 59	GM814_B02_75R4_007.fsa	820134	159	551
B, 60	GM814_B02_75R4_007.fsa	830182	1808	8435
B, 61	GM814_B02_75R4_007.fsa	83821	63	214
B, 62	GM814_B02_75R4_007.fsa	847233	313	1269
B, 63	GM814_B02_75R4_007.fsa	859246	184	738
B, 64	GM814_B02_75R4_007.fsa	87124	142	566
B, 65	GM814_B02_75R4_007.fsa	883216	1719	7336
B, 66	GM814_B02_75R4_007.fsa	895173	993	3969
B, 67	GM814_B02_75R4_007.fsa	905124	826	3293
B, 68	GM814_B02_75R4_007.fsa	914068	165	522
B, 69	GM814_B02_75R4_007.fsa	923994	1442	6216
B, 70	GM814_B02_75R4_007.fsa	931926	83	276
B, 71	GM814_B02_75R4_007.fsa	942819	3683	16647
B, 72	GM814_B02_75R4_007.fsa	949742	80	320
B, 73	GM814_B02_75R4_007.fsa	96061	4936	23232
B, 74	GM814_B02_75R4_007.fsa	968504	111	470
B, 75	GM814_B02_75R4_007.fsa	98033	1796	7959
B, 76	GM814_B02_75R4_007.fsa	992138	203	856
B, 77	GM814_B02_75R4_007.fsa	1001005	2636	11927
B, 78	GM814_B02_75R4_007.fsa	1013046	620	2564
B, 79	GM814_B02_75R4_007.fsa	1024047	201	776
B, 80	GM814_B02_75R4_007.fsa	1036011	231	964
B, 81	GM814_B02_75R4_007.fsa	1047934	622	2751
B, 82	GM814_B02_75R4_007.fsa	105883	659	3008
B, 83	GM814_B02_75R4_007.fsa	1069693	397	1749
B, 84	GM814_B02_75R4_007.fsa	1083471	695	2935
B, 85	GM814_B02_75R4_007.fsa	109426	444	1648
B, 86	GM814_B02_75R4_007.fsa	110404	747	2921
B, 87	GM814_B02_75R4_007.fsa	111282	447	1548
B, 88	GM814_B02_75R4_007.fsa	1121579	484	1768
B, 89	GM814_B02_75R4_007.fsa	1130316	441	1687
B, 90	GM814_B02_75R4_007.fsa	1139033	367	1415
B, 91	GM814_B02_75R4_007.fsa	114.85	462	1809
B, 92	GM814_B02_75R4_007.fsa	1158861	363	1582
B, 93	GM814_B02_75R4_007.fsa	1170129	456	1976
B, 94	GM814_B02_75R4_007.fsa	1180426	315	1279
B, 95	GM814_B02_75R4_007.fsa	1191624	424	1721
B, 96	GM814_B02_75R4_007.fsa	1201855	561	2310
B, 97	GM814_B02_75R4_007.fsa	121206	565	2688
B, 98	GM814_B02_75R4_007.fsa	1224125	1518	6643
B, 99	GM814_B02_75R4_007.fsa	1235265	1277	5489
B, 100	GM814_B02_75R4_007.fsa	1244551	571	2626
B, 101	GM814_B02_75R4_007.fsa	1254768	388	1439
B, 102	GM814_B02_75R4_007.fsa	1264989	1956	8985
B, 103	GM814_B02_75R4_007.fsa	1274283	456	1747
B, 104	GM814_B02_75R4_007.fsa	1286369	724	3051
B, 105	GM814_B02_75R4_007.fsa	1296598	389	1508
B, 106	GM814_B02_75R4_007.fsa	1306831	680	2759
B, 107	GM814_B02_75R4_007.fsa	1317067	1042	4500
B, 108	GM814_B02_75R4_007.fsa	1326375	1057	4562
B, 109	GM814_B02_75R4_007.fsa	1333824	233	1061
B, 110	GM814_B02_75R4_007.fsa	1341274	1728	7782
B, 111	GM814_B02_75R4_007.fsa	1352452	453	1826
B, 112	GM814_B02_75R4_007.fsa	1362701	760	3191
B, 113	GM814_B02_75R4_007.fsa	1373887	839	3541
B, 114	GM814_B02_75R4_007.fsa	1386008	1717	7521
B, 115	GM814_B02_75R4_007.fsa	1396268	1041	4314
B, 116	GM814_B02_75R4_007.fsa	1404768	119	353
B, 117	GM814_B02_75R4_007.fsa	1413349	1024	4470
B, 118	GM814_B02_75R4_007.fsa	1423835	2334	10278
B, 119	GM814_B02_75R4_007.fsa	1435273	1082	4624
B, 120	GM814_B02_75R4_007.fsa	1446709	323	1405
B, 121	GM814_B02_75R4_007.fsa	1456238	3488	16112
B, 122	GM814_B02_75R4_007.fsa	1467671	3044	13896
B, 123	GM814_B02_75R4_007.fsa	1479103	567	2798
B, 124	GM814_B02_75R4_007.fsa	1490533	446	1994
B, 125	GM814_B02_75R4_007.fsa	150101	523	2146
B, 126	GM814_B02_75R4_007.fsa	1511485	1227	5591
B, 127	GM814_B02_75R4_007.fsa	1521958	849	3836
B, 128	GM814_B02_75R4_007.fsa	1530527	1007	4466
B, 129	GM814_B02_75R4_007.fsa	1542902	325	1412
B, 130	GM814_B02_75R4_007.fsa	1550517	4133	19385
B, 131	GM814_B02_75R4_007.fsa	1561939	1567	7095
B, 132	GM814_B02_75R4_007.fsa	1573358	392	1644
B, 133	GM814_B02_75R4_007.fsa	1582874	287	1185
B, 134	GM814_B02_75R4_007.fsa	1595243	1731	7455
B, 135	GM814_B02_75R4_007.fsa	1605588	235	978
B, 136	GM814_B02_75R4_007.fsa	1613035	3639	17313
B, 137	GM814_B02_75R4_007.fsa	1624201	2322	10543
B, 138	GM814_B02_75R4_007.fsa	1636288	851	3603
B, 139	GM814_B02_75R4_007.fsa	1647437	600	2707
B, 140	GM814_B02_75R4_007.fsa	1655794	4143	19253
B, 141	GM814_B02_75R4_007.fsa	1666931	1629	7512
B, 142	GM814_B02_75R4_007.fsa	167806	688	2818
B, 143	GM814_B02_75R4_007.fsa	1689182	371	1440
B, 144	GM814_B02_75R4_007.fsa	1697519	2711	12064
B, 145	GM814_B02_75R4_007.fsa	1708628	4650	21556
B, 146	GM814_B02_75R4_007.fsa	1719729	576	2464
B, 147	GM814_B02_75R4_007.fsa	1728975	567	2410
B, 148	GM814_B02_75R4_007.fsa	1737292	1231	5511
B, 149	GM814_B02_75R4_007.fsa	1748375	958	4099
B, 150	GM814_B02_75R4_007.fsa	1756682	174	613
B, 151	GM814_B02_75R4_007.fsa	1768675	1830	8322
B, 152	GM814_B02_75R4_007.fsa	1779737	322	1385
B, 153	GM814_B02_75R4_007.fsa	178803	876	4070
B, 154	GM814_B02_75R4_007.fsa	179908	2563	12189
B, 155	GM814_B02_75R4_007.fsa	1807482	246	1095
B, 156	GM814_B02_75R4_007.fsa	1819634	1308	6140
B, 157	GM814_B02_75R4_007.fsa	1830843	500	2282
B, 158	GM814_B02_75R4_007.fsa	1840179	840	3679
B, 159	GM814_B02_75R4_007.fsa	1852309	860	3846
B, 160	GM814_B02_75R4_007.fsa	1860701	182	752
B, 161	GM814_B02_75R4_007.fsa	1872816	300	1290
B, 162	GM814_B02_75R4_007.fsa	1883061	230	968
B, 163	GM814_B02_75R4_007.fsa	189237	338	1448
B, 164	GM814_B02_75R4_007.fsa	1904464	363	1636
B, 165	GM814_B02_75R4_007.fsa	1911902	2927	13923
B, 166	GM814_B02_75R4_007.fsa	1923054	575	2729
B, 167	GM814_B02_75R4_007.fsa	1932342	420	1887
B, 168	GM814_B02_75R4_007.fsa	1945337	161	650
B, 169	GM814_B02_75R4_007.fsa	1956469	2200	10553
B, 170	GM814_B02_75R4_007.fsa	1967593	533	2344
B, 171	GM814_B02_75R4_007.fsa	197871	202	831
B, 172	GM814_B02_75R4_007.fsa	1988896	514	2258
B, 173	GM814_B02_75R4_007.fsa	1999075	234	950
B, 174	GM814_B02_75R4_007.fsa	2009086	290	1152
B, 175	GM814_B02_75R4_007.fsa	2018173	797	3735
B, 176	GM814_B02_75R4_007.fsa	2028169	350	1604
B, 177	GM814_B02_75R4_007.fsa	2039984	324	1395
B, 178	GM814_B02_75R4_007.fsa	2049982	1584	7747
B, 179	GM814_B02_75R4_007.fsa	2060889	1354	6583
B, 180	GM814_B02_75R4_007.fsa	2071798	175	732
B, 181	GM814_B02_75R4_007.fsa	207998	1501	7227
B, 182	GM814_B02_75R4_007.fsa	209089	1127	5421
B, 183	GM814_B02_75R4_007.fsa	2099983	162	612
B, 184	GM814_B02_75R4_007.fsa	2109076	549	2416
B, 185	GM814_B02_75R4_007.fsa	2119989	248	1200
B, 186	GM814_B02_75R4_007.fsa	2128175	1374	6754
B, 187	GM814_B02_75R4_007.fsa	213909	1202	5938
B, 188	GM814_B02_75R4_007.fsa	2150154	127	584
B, 189	GM814_B02_75R4_007.fsa	2163077	229	991
B, 190	GM814_B02_75R4_007.fsa	2174154	1432	7192
B, 191	GM814_B02_75R4_007.fsa	2184308	260	1189
B, 192	GM814_B02_75R4_007.fsa	2192615	150	682
B, 193	GM814_B02_75R4_007.fsa	2203631	114	399
B, 194	GM814_B02_75R4_007.fsa	2213614	1985	9686
B, 195	GM814_B02_75R4_007.fsa	2223594	523	2352
B, 196	GM814_B02_75R4_007.fsa	2232664	149	502
B, 197	GM814_B02_75R4_007.fsa	2240825	363	1538
B, 198	GM814_B02_75R4_007.fsa	2252609	2050	10113
B, 199	GM814_B02_75R4_007.fsa	2264388	1007	4783
B, 200	GM814_B02_75R4_007.fsa	2275258	581	2596
B, 201	GM814_B02_75R4_007.fsa	2284313	384	1550
B, 202	GM814_B02_75R4_007.fsa	2293366	166	582
B, 203	GM814_B02_75R4_007.fsa	2304225	763	3603
B, 204	GM814_B02_75R4_007.fsa	2314177	587	2738
B, 205	GM814_B02_75R4_007.fsa	232503	803	3862
B, 206	GM814_B02_75R4_007.fsa	2334071	363	1622
B, 207	GM814_B02_75R4_007.fsa	2345821	797	4061
B, 208	GM814_B02_75R4_007.fsa	2355761	2604	13727
B, 209	GM814_B02_75R4_007.fsa	2364794	474	2336
B, 210	GM814_B02_75R4_007.fsa	2376533	103	418
B, 211	GM814_B02_75R4_007.fsa	2387366	1415	7108
B, 212	GM814_B02_75R4_007.fsa	2397293	1485	7535
B, 213	GM814_B02_75R4_007.fsa	2408291	199	862
B, 214	GM814_B02_75R4_007.fsa	2417496	2814	14655
B, 215	GM814_B02_75R4_007.fsa	2427613	1247	6394
B, 216	GM814_B02_75R4_007.fsa	2436802	201	774
B, 217	GM814_B02_75R4_007.fsa	2447818	3065	16301
B, 218	GM814_B02_75R4_007.fsa	2457907	232	955
B, 219	GM814_B02_75R4_007.fsa	2469819	1070	5398
B, 220	GM814_B02_75R4_007.fsa	2480803	604	2792
B, 221	GM814_B02_75R4_007.fsa	2492691	755	3595
B, 222	GM814_B02_75R4_007.fsa	2502695	998	4965
B, 223	GM814_B02_75R4_007.fsa	251167	1230	6515
B, 224	GM814_B02_75R4_007.fsa	2522427	488	2450
B, 225	GM814_B02_75R4_007.fsa	2530486	1224	6330
B, 226	GM814_B02_75R4_007.fsa	2540325	1564	8033
B, 227	GM814_B02_75R4_007.fsa	2551938	231	1001
B, 228	GM814_B02_75R4_007.fsa	2560859	359	1694
B, 229	GM814_B02_75R4_007.fsa	2571552	1175	6377
B, 230	GM814_B02_75R4_007.fsa	2582232	102	369
B, 231	GM814_B02_75R4_007.fsa	2591121	240	1042
B, 232	GM814_B02_75R4_007.fsa	2601795	1781	9762
B, 233	GM814_B02_75R4_007.fsa	2612565	176	743
B, 234	GM814_B02_75R4_007.fsa	2622436	128	679
B, 235	GM814_B02_75R4_007.fsa	2634999	1422	8203
B, 236	GM814_B02_75R4_007.fsa	2644869	329	1756
B, 237	GM814_B02_75R4_007.fsa	2656532	155	723
B, 238	GM814_B02_75R4_007.fsa	266.64	201	937
B, 239	GM814_B02_75R4_007.fsa	2677165	179	826
B, 240	GM814_B02_75R4_007.fsa	2687032	134	594
B, 241	GM814_B02_75R4_007.fsa	2696001	307	1434
B, 242	GM814_B02_75R4_007.fsa	2706763	377	1865
B, 243	GM814_B02_75R4_007.fsa	2717524	564	3045
B, 244	GM814_B02_75R4_007.fsa	2726492	925	5211
B, 245	GM814_B02_75R4_007.fsa	2737251	401	2084
B, 246	GM814_B02_75R4_007.fsa	2745321	191	920
B, 247	GM814_B02_75R4_007.fsa	2756975	464	2562
B, 248	GM814_B02_75R4_007.fsa	2768629	203	967
B, 249	GM814_B02_75R4_007.fsa	2778489	207	991
B, 250	GM814_B02_75R4_007.fsa	2787453	66	264
B, 251	GM814_B02_75R4_007.fsa	2796415	510	2827
B, 252	GM814_B02_75R4_007.fsa	2807133	2164	12598
B, 253	GM814_B02_75R4_007.fsa	2817829	120	537
B, 254	GM814_B02_75R4_007.fsa	2827631	271	1346
B, 255	GM814_B02_75R4_007.fsa	283743	67	260
B, 256	GM814_B02_75R4_007.fsa	2847225	307	1615
B, 257	GM814_B02_75R4_007.fsa	2857908	1834	11189
B, 258	GM814_B02_75R4_007.fsa	2869477	44	150
B, 259	GM814_B02_75R4_007.fsa	2880152	237	1264
B, 260	GM814_B02_75R4_007.fsa	2889935	457	2580
B, 261	GM814_B02_75R4_007.fsa	2900603	44	147
B, 262	GM814_B02_75R4_007.fsa	290949	437	2302
B, 263	GM814_B02_75R4_007.fsa	2920152	663	3818
B, 264	GM814_B02_75R4_007.fsa	2929922	455	2358
B, 265	GM814_B02_75R4_007.fsa	2940577	472	2425
B, 266	GM814_B02_75R4_007.fsa	2951228	292	1456
B, 267	GM814_B02_75R4_007.fsa	2960989	216	1028
B, 268	GM814_B02_75R4_007.fsa	2971633	81	364
B, 269	GM814_B02_75R4_007.fsa	2982274	201	987
B, 270	GM814_B02_75R4_007.fsa	2991138	240	1272
B, 271	GM814_B02_75R4_007.fsa	3000874	128	743
B, 272	GM814_B02_75R4_007.fsa	3008748	559	3522
B, 273	GM814_B02_75R4_007.fsa	302102	177	908
B, 274	GM814_B02_75R4_007.fsa	3029804	78	347
B, 275	GM814_B02_75R4_007.fsa	3042127	84	390
B, 276	GM814_B02_75R4_007.fsa	3050947	138	712
B, 277	GM814_B02_75R4_007.fsa	3061551	83	340
B, 278	GM814_B02_75R4_007.fsa	3071291	304	1703
B, 279	GM814_B02_75R4_007.fsa	3081049	157	895
B, 280	GM814_B02_75R4_007.fsa	3089937	125	752
B, 281	GM814_B02_75R4_007.fsa	3098841	445	2666
B, 282	GM814_B02_75R4_007.fsa	3110439	95	403
B, 283	GM814_B02_75R4_007.fsa	3119378	124	561
B, 284	GM814_B02_75R4_007.fsa	3130127	751	4611
B, 285	GM814_B02_75R4_007.fsa	3140921	214	1175
B, 286	GM814_B02_75R4_007.fsa	3150135	333	1886
B, 287	GM814_B02_75R4_007.fsa	3162123	500	2917
B, 288	GM814_B02_75R4_007.fsa	3172274	50	197
B, 289	GM814_B02_75R4_007.fsa	3183357	12	36
B, 290	GM814_B02_75R4_007.fsa	319445	2319	15043
B, 291	GM814_B02_75R4_007.fsa	3205425	203	1142
B, 292	GM814_B02_75R4_007.fsa	3216263	1108	7485
B, 293	GM814_B02_75R4_007.fsa	3225284	379	2532
B, 294	GM814_B02_75R4_007.fsa	3233393	38	105
B, 295	GM814_B02_75R4_007.fsa	3243293	333	1838
B, 296	GM814_B02_75R4_007.fsa	3254079	46	161
B, 297	GM814_B02_75R4_007.fsa	3264849	45	164
B, 298	GM814_B02_75R4_007.fsa	3274709	336	2036
B, 299	GM814_B02_75R4_007.fsa	3283661	115	620
B, 300	GM814_B02_75R4_007.fsa	3294391	744	4698
B, 301	GM814_B02_75R4_007.fsa	3305997	71	268
B, 302	GM814_B02_75R4_007.fsa	3315805	268	1533
B, 303	GM814_B02_75R4_007.fsa	332649	39	131
B, 304	GM814_B02_75R4_007.fsa	3337161	272	1746
B, 305	GM814_B02_75R4_007.fsa	3345154	90	549
B, 306	GM814_B02_75R4_007.fsa	335.58	1521	10674
B, 307	GM814_B02_75R4_007.fsa	3367316	115	643
B, 308	GM814_B02_75R4_007.fsa	3377047	35	161
B, 309	GM814_B02_75R4_007.fsa	3387649	249	1479
B, 310	GM814_B02_75R4_007.fsa	3398237	46	183
B, 311	GM814_B02_75R4_007.fsa	3408929	915	6271
B, 312	GM814_B02_75R4_007.fsa	3419643	81	418
B, 313	GM814_B02_75R4_007.fsa	3428571	76	377
B, 314	GM814_B02_75R4_007.fsa	3440179	23	126
B, 315	GM814_B02_75R4_007.fsa	3448214	271	1638
B, 316	GM814_B02_75R4_007.fsa	3458036	171	959
B, 317	GM814_B02_75R4_007.fsa	3469643	163	928
B, 318	GM814_B02_75R4_007.fsa	3480357	75	349
B, 319	GM814_B02_75R4_007.fsa	3489286	95	472
B, 320	GM814_B02_75R4_007.fsa	350.0	35	135
B, 321	GM814_B02_75R4_007.fsa	3508036	168	1001
B, 322	GM814_B02_75R4_007.fsa	3516964	438	3369
B, 323	GM814_B02_75R4_007.fsa	3527679	835	5891
B, 324	GM814_B02_75R4_007.fsa	3546429	129	655
B, 325	GM814_B02_75R4_007.fsa	3557143	2369	17142
B, 326	GM814_B02_75R4_007.fsa	356875	104	469
B, 327	GM814_B02_75R4_007.fsa	3579464	512	3326
B, 328	GM814_B02_75R4_007.fsa	3588393	103	530
B, 329	GM814_B02_75R4_007.fsa	3599107	110	518
B, 330	GM814_B02_75R4_007.fsa	3608018	215	1302
B, 331	GM814_B02_75R4_007.fsa	3617821	560	3696
B, 332	GM814_B02_75R4_007.fsa	3628517	28	81
B, 333	GM814_B02_75R4_007.fsa	3640107	86	369
B, 334	GM814_B02_75R4_007.fsa	3650808	287	1823
B, 335	GM814_B02_75R4_007.fsa	3660619	343	2211
B, 336	GM814_B02_75R4_007.fsa	3671326	220	1297
B, 337	GM814_B02_75R4_007.fsa	3682927	104	575
B, 338	GM814_B02_75R4_007.fsa	3693638	169	973
B, 339	GM814_B02_75R4_007.fsa	3702566	77	453
B, 340	GM814_B02_75R4_007.fsa	3711496	642	4504
B, 341	GM814_B02_75R4_007.fsa	3731149	958	7348
B, 342	GM814_B02_75R4_007.fsa	3741872	281	1831
B, 343	GM814_B02_75R4_007.fsa	3750809	4	10
B, 344	GM814_B02_75R4_007.fsa	3761537	195	1338
B, 345	GM814_B02_75R4_007.fsa	3772268	720	5474
B, 346	GM814_B02_75R4_007.fsa	3782106	174	1409
B, 347	GM814_B02_75R4_007.fsa	3791052	156	1035
B, 348	GM814_B02_75R4_007.fsa	3801803	74	401
B, 349	GM814_B02_75R4_007.fsa	3812622	103	566
B, 350	GM814_B02_75R4_007.fsa	3821637	27	104
B, 351	GM814_B02_75R4_007.fsa	3831552	169	1025
B, 352	GM814_B02_75R4_007.fsa	3840566	52	264
B, 353	GM814_B02_75R4_007.fsa	3849579	426	3034
B, 354	GM814_B02_75R4_007.fsa	3861294	50	215
B, 355	GM814_B02_75R4_007.fsa	3870306	154	802
B, 356	GM814_B02_75R4_007.fsa	3882019	335	2211
B, 357	GM814_B02_75R4_007.fsa	3891029	285	2223
B, 358	GM814_B02_75R4_007.fsa	390184	823	5912
B, 359	GM814_B02_75R4_007.fsa	3922559	112	646
B, 360	GM814_B02_75R4_007.fsa	3934268	33	109
B, 361	GM814_B02_75R4_007.fsa	3944175	467	3333
B, 362	GM814_B02_75R4_007.fsa	3954081	759	6275
B, 363	GM814_B02_75R4_007.fsa	3972991	177	1125
B, 364	GM814_B02_75R4_007.fsa	3982895	277	1870
B, 365	GM814_B02_75R4_007.fsa	3994599	135	779
B, 366	GM814_B02_75R4_007.fsa	4005327	47	220
B, 367	GM814_B02_75R4_007.fsa	4015097	447	3558
B, 368	GM814_B02_75R4_007.fsa	4025762	119	811
B, 369	GM814_B02_75R4_007.fsa	4036435	45	218
B, 370	GM814_B02_75R4_007.fsa	4046226	49	191
B, 371	GM814_B02_75R4_007.fsa	4056913	234	1662
B, 372	GM814_B02_75R4_007.fsa	4065825	258	2038
B, 373	GM814_B02_75R4_007.fsa	4077418	407	3089
B, 374	GM814_B02_75R4_007.fsa	4088128	37	182
B, 375	GM814_B02_75R4_007.fsa	4097059	26	75
B, 376	GM814_B02_75R4_007.fsa	4106888	118	675
B, 377	GM814_B02_75R4_007.fsa	4116725	78	378
B, 378	GM814_B02_75R4_007.fsa	4125672	44	150
B, 379	GM814_B02_75R4_007.fsa	4135521	163	989
B, 380	GM814_B02_75R4_007.fsa	414635	114	655
B, 381	GM814_B02_75R4_007.fsa	4156336	11	11
B, 382	GM814_B02_75R4_007.fsa	4166329	347	2583
B, 383	GM814_B02_75R4_007.fsa	417633	803	6753
B, 384	GM814_B02_75R4_007.fsa	4205415	1217	10080
B, 385	GM814_B02_75R4_007.fsa	422618	99	585
B, 386	GM814_B02_75R4_007.fsa	4236115	37	152
B, 387	GM814_B02_75R4_007.fsa	4246957	72	397
B, 388	GM814_B02_75R4_007.fsa	4256898	610	5228
B, 389	GM814_B02_75R4_007.fsa	4266842	338	2629
B, 390	GM814_B02_75R4_007.fsa	4287643	1445	12758
B, 391	GM814_B02_75R4_007.fsa	4297596	303	2349
B, 392	GM814_B02_75R4_007.fsa	4309361	7	15
B, 393	GM814_B02_75R4_007.fsa	431932	748	6340
B, 394	GM814_B02_75R4_007.fsa	4330187	111	763
B, 395	GM814_B02_75R4_007.fsa	4351026	817	7008
B, 396	GM814_B02_75R4_007.fsa	4360996	51	200
B, 397	GM814_B02_75R4_007.fsa	4369156	39	245
B, 398	GM814_B02_75R4_007.fsa	4379132	14	16
B, 399	GM814_B02_75R4_007.fsa	4390018	165	1115
B, 400	GM814_B02_75R4_007.fsa	4399092	126	894
B, 401	GM814_B02_75R4_007.fsa	4410084	50	274
B, 402	GM814_B02_75R4_007.fsa	4422926	164	1150
B, 403	GM814_B02_75R4_007.fsa	4431186	254	2297
B, 404	GM814_B02_75R4_007.fsa	4441288	160	1103
B, 405	GM814_B02_75R4_007.fsa	4452314	35	146
B, 406	GM814_B02_75R4_007.fsa	4461508	219	1853
B, 407	GM814_B02_75R4_007.fsa	4470707	119	715
B, 408	GM814_B02_75R4_007.fsa	4489119	281	3190
B, 409	GM814_B02_75R4_007.fsa	4498333	522	4546
B, 410	GM814_B02_75R4_007.fsa	4509395	6	7
B, 411	GM814_B02_75R4_007.fsa	4521387	269	2196
B, 412	GM814_B02_75R4_007.fsa	4531541	90	664
B, 413	GM814_B02_75R4_007.fsa	4542624	3	4
B, 414	GM814_B02_75R4_007.fsa	4550941	162	1079
B, 415	GM814_B02_75R4_007.fsa	4571289	467	4843
B, 416	GM814_B02_75R4_007.fsa	4590733	181	1267
B, 417	GM814_B02_75R4_007.fsa	4600918	13	45
B, 418	GM814_B02_75R4_007.fsa	4613783	236	2060
B, 419	GM814_B02_75R4_007.fsa	462206	110	674
B, 420	GM814_B02_75R4_007.fsa	4642317	1557	13853
B, 421	GM814_B02_75R4_007.fsa	4664454	361	3436
B, 422	GM814_B02_75R4_007.fsa	4672766	275	2059
B, 423	GM814_B02_75R4_007.fsa	4693108	565	6297
B, 424	GM814_B02_75R4_007.fsa	4722757	511	4769
B, 425	GM814_B02_75R4_007.fsa	4751549	736	6363
B, 426	GM814_B02_75R4_007.fsa	4762713	10	16
B, 427	GM814_B02_75R4_007.fsa	4772956	361	2977
B, 428	GM814_B02_75R4_007.fsa	479.16	227	1540
B, 429	GM814_B02_75R4_007.fsa	4811332	168	1482
B, 430	GM814_B02_75R4_007.fsa	4819839	92	703
B, 431	GM814_B02_75R4_007.fsa	4841608	229	2081
B, 432	GM814_B02_75R4_007.fsa	4850137	84	533
B, 433	GM814_B02_75R4_007.fsa	4863419	56	350
B, 434	GM814_B02_75R4_007.fsa	4873866	146	1089
B, 435	GM814_B02_75R4_007.fsa	4892885	4	6
B, 436	GM814_B02_75R4_007.fsa	4910984	383	3599
B, 437	GM814_B02_75R4_007.fsa	4931977	26	75
B, 438	GM814_B02_75R4_007.fsa	4943445	115	671
B, 439	GM814_B02_75R4_007.fsa	4953967	79	739
B, 440	GM814_B02_75R4_007.fsa	4973124	175	1736
B, 441	GM814_B02_75R4_007.fsa	5001877	924	9200
B, 442	GM814_B02_75R4_007.fsa	5011277	1146	11776
B, 443	GM814_B02_75R4_007.fsa	503016	53	244
B, 444	GM814_B02_75R4_007.fsa	5040594	5	5
B, 445	GM814_B02_75R4_007.fsa	5061565	366	3598
B, 446	GM814_B02_75R4_007.fsa	5081713	45	201
B, 447	GM814_B02_75R4_007.fsa	5092318	68	381
B, 448	GM814_B02_75R4_007.fsa	510199	24	64
B, 449	GM814_B02_75R4_007.fsa	5119476	336	2464
B, 450	GM814_B02_75R4_007.fsa	5131187	241	1661
B, 451	GM814_B02_75R4_007.fsa	5152182	481	2491
B, 452	GM814_B02_75R4_007.fsa	5163357	317	1850
B, 453	GM814_B02_75R4_007.fsa	5173525	444	2898
B, 454	GM814_B02_75R4_007.fsa	5195923	1235	14289
B, 455	GM814_B02_75R4_007.fsa	5216511	140	802
B, 456	GM814_B02_75R4_007.fsa	5223301	49	144
B, 457	GM814_B02_75R4_007.fsa	5234927	128	940
B, 458	GM814_B02_75R4_007.fsa	5250405	414	3234
B, 459	GM814_B02_75R4_007.fsa	5260065	5	6
B, 460	GM814_B02_75R4_007.fsa	5270679	39	115
B, 461	GM814_B02_75R4_007.fsa	5286095	268	2040
B, 462	GM814_B02_75R4_007.fsa	529187	316	2726
B, 463	GM814_B02_75R4_007.fsa	5309173	285	1936
B, 464	GM814_B02_75R4_007.fsa	532165	338	2601
B, 465	GM814_B02_75R4_007.fsa	5331236	182	1181
B, 466	GM814_B02_75R4_007.fsa	537522	30484	333606
Y, 1	GM814_B02_75R4_007.fsa	5377128	7203	34681
O, 1	GM814_B02_75R4_007.fsa	20.0	4241	41500
O, 2	GM814_B02_75R4_007.fsa	40.0	3807	27102
O, 3	GM814_B02_75R4_007.fsa	60.0	7156	39246
O, 4	GM814_B02_75R4_007.fsa	80.0	4849	26253
O, 5	GM814_B02_75R4_007.fsa	100.0	7769	39364
O, 6	GM814_B02_75R4_007.fsa	114.0	8827	44346
O, 7	GM814_B02_75R4_007.fsa	120.0	7091	35800
O, 8	GM814_B02_75R4_007.fsa	140.0	5746	28161
O, 9	GM814_B02_75R4_007.fsa	160.0	6186	31245
O, 10	GM814_B02_75R4_007.fsa	180.0	7454	37174
O, 11	GM814_B02_75R4_007.fsa	200.0	5980	30029
O, 12	GM814_B02_75R4_007.fsa	214.0	5828	30629
O, 13	GM814_B02_75R4_007.fsa	220.0	4661	25160
O, 14	GM814_B02_75R4_007.fsa	240.0	6674	37238
O, 15	GM814_B02_75R4_007.fsa	250.0	3150	17948
O, 16	GM814_B02_75R4_007.fsa	260.0	4907	28774
O, 17	GM814_B02_75R4_007.fsa	280.0	5211	32315
O, 18	GM814_B02_75R4_007.fsa	300.0	5148	33408
O, 19	GM814_B02_75R4_007.fsa	314.0	3299	22389
O, 20	GM814_B02_75R4_007.fsa	320.0	3593	25287
O, 21	GM814_B02_75R4_007.fsa	340.0	4578	33311
O, 22	GM814_B02_75R4_007.fsa	360.0	3760	28887
O, 23	GM814_B02_75R4_007.fsa	380.0	2686	21587
O, 24	GM814_B02_75R4_007.fsa	400.0	3763	30886
O, 25	GM814_B02_75R4_007.fsa	414.0	3514	30087
O, 26	GM814_B02_75R4_007.fsa	420.0	3285	28232
O, 27	GM814_B02_75R4_007.fsa	440.0	3951	35471
O, 28	GM814_B02_75R4_007.fsa	460.0	4355	39916
O, 29	GM814_B02_75R4_007.fsa	480.0	4171	39821
O, 30	GM814_B02_75R4_007.fsa	500.0	1876	18258
O, 31	GM814_B02_75R4_007.fsa	514.0	2036	19595
O, 32	GM814_B02_75R4_007.fsa	520.0	4653	45315
O, 33	GM814_B02_75R4_007.fsa	540.0	3193	36927
O, 34	GM814_B02_75R4_007.fsa	560.0	2287	24286
O, 35	GM814_B02_75R4_007.fsa	580.0	3493	37641
O, 36	GM814_B02_75R4_007.fsa	600.0	2265	24329

[truncated: 31 more sheets: 75R5, 76R1, 76R2, 76R3, 76R4, 76R5, 77R1, 77R2, 77R3, 77R4, 77R5, 214R1, 214R2, 214R3, 214R4, 214R5, 215R1, 215R2, 215R3, 215R4 …]
