# Supplementary material for: Characterization of dFOXO binding sites upstream of the Insulin Receptor P2 promoter across the Drosophila phylogeny
Source: PLoS One. 2017 Dec 4;12(12):e0188357. doi: 10.1371/journal.pone.0188357 (PMC5714339; doi:10.1371/journal.pone.0188357)
Supplement: S1 Data — (ZIP) [file pone.0188357.s001.zip › Data_Sets/S8_Dataset.xlsx]

## Sheet: index
	Fragment coordinates are -872/-369 relative to the P2 transcription start site
	Sheet	Species	Fragment	strand	protein	nM protein				Sheet	Species	Fragment	strand	protein	nM protein
	114R1	D. simulans	s8	Forward	BSA	600				219R1	D. simulans	s8	Reverse	BSA	600
	114R2	D. simulans	s8	Forward	BSA	600				219R2	D. simulans	s8	Reverse	BSA	600
	114R3	D. simulans	s8	Forward	BSA	600				219R3	D. simulans	s8	Reverse	BSA	600
	114R4	D. simulans	s8	Forward	BSA	600				219R4	D. simulans	s8	Reverse	BSA	600
	114R5	D. simulans	s8	Forward	BSA	600				219R5	D. simulans	s8	Reverse	BSA	600
						600				220R1	D. simulans	s8	Reverse	dFOXO	600
	115R2	D. simulans	s8	Forward	dFOXO	600				220R2	D. simulans	s8	Reverse	dFOXO	600
	115R3	D. simulans	s8	Forward	dFOXO	600				220R3	D. simulans	s8	Reverse	dFOXO	600
	115R4	D. simulans	s8	Forward	dFOXO	600				220R4	D. simulans	s8	Reverse	dFOXO	600
	115R5	D. simulans	s8	Forward	dFOXO	600				220R5	D. simulans	s8	Reverse	dFOXO	600
	116R1	D. simulans	s8	Forward	BSA	1200				221R1	D. simulans	s8	Reverse	BSA	1200
	116R2	D. simulans	s8	Forward	BSA	1200				221R2	D. simulans	s8	Reverse	BSA	1200
	116R3	D. simulans	s8	Forward	BSA	1200				221R3	D. simulans	s8	Reverse	BSA	1200
	116R4	D. simulans	s8	Forward	BSA	1200				221R4	D. simulans	s8	Reverse	BSA	1200
	116R5	D. simulans	s8	Forward	BSA	1200				221R5	D. simulans	s8	Reverse	BSA	1200
	117R1	D. simulans	s8	Forward	dFOXO	1200				222R1	D. simulans	s8	Reverse	dFOXO	1200
	117R2	D. simulans	s8	Forward	dFOXO	1200				222R2	D. simulans	s8	Reverse	dFOXO	1200
	117R3	D. simulans	s8	Forward	dFOXO	1200				222R3	D. simulans	s8	Reverse	dFOXO	1200
	117R4	D. simulans	s8	Forward	dFOXO	1200				222R4	D. simulans	s8	Reverse	dFOXO	1200
	117R5	D. simulans	s8	Forward	dFOXO	1200				222R5	D. simulans	s8	Reverse	dFOXO	1200
	NOTE
	The first column of the remaining sheets indicates that dyes B and O label respectively the fragments generated by DNase I and the standard 600 LIZ fragments in the electropherograms and in the outputs. To inspect electropherograms with Peak Scanner (Applied Biosystems), the minimum peak heights were set to only provide outputs for dyes B and O . The spurious peaks corresponding to other dyes (G,…

## Sheet: 114R1
Dye/Sample Peak	Sample File Name	Size	Height	Area in Point
B, 1	GM948_A06_114R1_024.fsa		10	41
B, 2	GM948_A06_114R1_024.fsa		6	26
B, 3	GM948_A06_114R1_024.fsa		10	27
B, 4	GM948_A06_114R1_024.fsa		13	37
B, 5	GM948_A06_114R1_024.fsa		6	39
B, 6	GM948_A06_114R1_024.fsa		8	38
B, 7	GM948_A06_114R1_024.fsa		12	65
B, 8	GM948_A06_114R1_024.fsa		11	36
B, 9	GM948_A06_114R1_024.fsa		13	65
B, 10	GM948_A06_114R1_024.fsa		10	54
B, 11	GM948_A06_114R1_024.fsa		9	65
B, 12	GM948_A06_114R1_024.fsa		7	29
B, 13	GM948_A06_114R1_024.fsa		7	37
B, 14	GM948_A06_114R1_024.fsa		9	43
B, 15	GM948_A06_114R1_024.fsa		10	43
B, 16	GM948_A06_114R1_024.fsa		5	33
B, 17	GM948_A06_114R1_024.fsa		6	23
B, 18	GM948_A06_114R1_024.fsa		9	36
B, 19	GM948_A06_114R1_024.fsa		8	43
B, 20	GM948_A06_114R1_024.fsa		8	43
B, 21	GM948_A06_114R1_024.fsa		10	44
B, 22	GM948_A06_114R1_024.fsa		7	21
B, 23	GM948_A06_114R1_024.fsa		6	46
B, 24	GM948_A06_114R1_024.fsa		9	53
B, 25	GM948_A06_114R1_024.fsa		5	25
B, 26	GM948_A06_114R1_024.fsa		6	31
B, 27	GM948_A06_114R1_024.fsa		21	185
B, 28	GM948_A06_114R1_024.fsa		9	62
B, 29	GM948_A06_114R1_024.fsa		9	41
B, 30	GM948_A06_114R1_024.fsa		8	41
B, 31	GM948_A06_114R1_024.fsa		8	49
B, 32	GM948_A06_114R1_024.fsa		8	54
B, 33	GM948_A06_114R1_024.fsa		8	46
B, 34	GM948_A06_114R1_024.fsa		11	46
B, 35	GM948_A06_114R1_024.fsa		10	66
B, 36	GM948_A06_114R1_024.fsa		8	29
B, 37	GM948_A06_114R1_024.fsa		11	63
B, 38	GM948_A06_114R1_024.fsa		7	16
B, 39	GM948_A06_114R1_024.fsa		13	80
B, 40	GM948_A06_114R1_024.fsa		7	29
B, 41	GM948_A06_114R1_024.fsa		11	65
B, 42	GM948_A06_114R1_024.fsa		10	57
B, 43	GM948_A06_114R1_024.fsa		11	46
B, 44	GM948_A06_114R1_024.fsa		7	60
B, 45	GM948_A06_114R1_024.fsa		14	39
B, 46	GM948_A06_114R1_024.fsa		8	58
B, 47	GM948_A06_114R1_024.fsa		8	23
B, 48	GM948_A06_114R1_024.fsa		8	36
B, 49	GM948_A06_114R1_024.fsa		12	70
B, 50	GM948_A06_114R1_024.fsa		7	26
B, 51	GM948_A06_114R1_024.fsa		10	85
B, 52	GM948_A06_114R1_024.fsa		9	27
B, 53	GM948_A06_114R1_024.fsa		8	67
B, 54	GM948_A06_114R1_024.fsa		10	61
B, 55	GM948_A06_114R1_024.fsa		9	64
B, 56	GM948_A06_114R1_024.fsa		4	12
B, 57	GM948_A06_114R1_024.fsa		12	50
B, 58	GM948_A06_114R1_024.fsa		15	109
B, 59	GM948_A06_114R1_024.fsa		11	40
B, 60	GM948_A06_114R1_024.fsa		13	48
B, 61	GM948_A06_114R1_024.fsa		12	71
B, 62	GM948_A06_114R1_024.fsa		11	45
B, 63	GM948_A06_114R1_024.fsa		13	32
B, 64	GM948_A06_114R1_024.fsa		9	31
B, 65	GM948_A06_114R1_024.fsa		10	38
B, 66	GM948_A06_114R1_024.fsa		9	47
B, 67	GM948_A06_114R1_024.fsa		9	27
B, 68	GM948_A06_114R1_024.fsa		8	19
B, 69	GM948_A06_114R1_024.fsa		11	45
B, 70	GM948_A06_114R1_024.fsa		213	1761
B, 71	GM948_A06_114R1_024.fsa		116	1159
B, 72	GM948_A06_114R1_024.fsa		167	998
B, 73	GM948_A06_114R1_024.fsa		97	577
B, 74	GM948_A06_114R1_024.fsa		9	40
B, 75	GM948_A06_114R1_024.fsa		49	279
B, 76	GM948_A06_114R1_024.fsa	17778	47	294
B, 77	GM948_A06_114R1_024.fsa	34074	16	57
B, 78	GM948_A06_114R1_024.fsa	45926	21	64
B, 79	GM948_A06_114R1_024.fsa	65185	7	23
B, 80	GM948_A06_114R1_024.fsa	9037	10	62
B, 81	GM948_A06_114R1_024.fsa	117037	14	124
B, 82	GM948_A06_114R1_024.fsa	143704	59	479
B, 83	GM948_A06_114R1_024.fsa	174815	20	76
B, 84	GM948_A06_114R1_024.fsa	191111	50	240
B, 85	GM948_A06_114R1_024.fsa	206835	375	1996
B, 86	GM948_A06_114R1_024.fsa	223646	201	2204
B, 87	GM948_A06_114R1_024.fsa	271823	83	396
B, 88	GM948_A06_114R1_024.fsa	288687	113	543
B, 89	GM948_A06_114R1_024.fsa	318321	176	981
B, 90	GM948_A06_114R1_024.fsa	331242	98	499
B, 91	GM948_A06_114R1_024.fsa	363158	78	454
B, 92	GM948_A06_114R1_024.fsa	373902	43	177
B, 93	GM948_A06_114R1_024.fsa	389689	100	510
B, 94	GM948_A06_114R1_024.fsa	407111	93	588
B, 95	GM948_A06_114R1_024.fsa	426987	18	60
B, 96	GM948_A06_114R1_024.fsa	43735	99	435
B, 97	GM948_A06_114R1_024.fsa	448739	305	1678
B, 98	GM948_A06_114R1_024.fsa	465584	224	1185
B, 99	GM948_A06_114R1_024.fsa	482151	10	45
B, 100	GM948_A06_114R1_024.fsa	500605	61	303
B, 101	GM948_A06_114R1_024.fsa	514494	118	920
B, 102	GM948_A06_114R1_024.fsa	545846	479	4041
B, 103	GM948_A06_114R1_024.fsa	563199	197	707
B, 104	GM948_A06_114R1_024.fsa	574275	253	1210
B, 105	GM948_A06_114R1_024.fsa	582258	147	558
B, 106	GM948_A06_114R1_024.fsa	592151	1032	4477
B, 107	GM948_A06_114R1_024.fsa	607358	144	648
B, 108	GM948_A06_114R1_024.fsa	615751	78	280
B, 109	GM948_A06_114R1_024.fsa	627261	69	309
B, 110	GM948_A06_114R1_024.fsa	642904	12	48
B, 111	GM948_A06_114R1_024.fsa	654336	63	240
B, 112	GM948_A06_114R1_024.fsa	667804	154	683
B, 113	GM948_A06_114R1_024.fsa	680195	402	1938
B, 114	GM948_A06_114R1_024.fsa	69152	97	387
B, 115	GM948_A06_114R1_024.fsa	700761	202	1087
B, 116	GM948_A06_114R1_024.fsa	715094	246	1195
B, 117	GM948_A06_114R1_024.fsa	727337	19	70
B, 118	GM948_A06_114R1_024.fsa	73751	22	86
B, 119	GM948_A06_114R1_024.fsa	747657	113	476
B, 120	GM948_A06_114R1_024.fsa	758789	658	3205
B, 121	GM948_A06_114R1_024.fsa	769888	145	672
B, 122	GM948_A06_114R1_024.fsa	782965	307	1296
B, 123	GM948_A06_114R1_024.fsa	793996	106	429
B, 124	GM948_A06_114R1_024.fsa	803959	190	852
B, 125	GM948_A06_114R1_024.fsa	815817	12	29
B, 126	GM948_A06_114R1_024.fsa	825678	64	306
B, 127	GM948_A06_114R1_024.fsa	834536	30	103
B, 128	GM948_A06_114R1_024.fsa	843379	95	422
B, 129	GM948_A06_114R1_024.fsa	86102	101	606
B, 130	GM948_A06_114R1_024.fsa	872747	182	906
B, 131	GM948_A06_114R1_024.fsa	883473	152	718
B, 132	GM948_A06_114R1_024.fsa	896121	90	418
B, 133	GM948_A06_114R1_024.fsa	905828	100	524
B, 134	GM948_A06_114R1_024.fsa	920356	165	772
B, 135	GM948_A06_114R1_024.fsa	929052	31	98
B, 136	GM948_A06_114R1_024.fsa	940624	23	85
B, 137	GM948_A06_114R1_024.fsa	950248	89	409
B, 138	GM948_A06_114R1_024.fsa	958894	188	872
B, 139	GM948_A06_114R1_024.fsa	976141	196	1052
B, 140	GM948_A06_114R1_024.fsa	987607	170	786
B, 141	GM948_A06_114R1_024.fsa	998095	140	650
B, 142	GM948_A06_114R1_024.fsa	1010621	90	348
B, 143	GM948_A06_114R1_024.fsa	1021219	177	777
B, 144	GM948_A06_114R1_024.fsa	1030833	56	216
B, 145	GM948_A06_114R1_024.fsa	1039468	61	232
B, 146	GM948_A06_114R1_024.fsa	1050001	584	2761
B, 147	GM948_A06_114R1_024.fsa	1062419	113	446
B, 148	GM948_A06_114R1_024.fsa	1073852	104	423
B, 149	GM948_A06_114R1_024.fsa	1082409	494	2297
B, 150	GM948_A06_114R1_024.fsa	1093795	145	613
B, 151	GM948_A06_114R1_024.fsa	1101369	163	731
B, 152	GM948_A06_114R1_024.fsa	1112709	112	493
B, 153	GM948_A06_114R1_024.fsa	1123079	248	1005
B, 154	GM948_A06_114R1_024.fsa	1134367	114	434
B, 155	GM948_A06_114R1_024.fsa	114465	360	1613
B, 156	GM948_A06_114R1_024.fsa	1155786	183	740
B, 157	GM948_A06_114R1_024.fsa	1166888	275	1196
B, 158	GM948_A06_114R1_024.fsa	1175194	84	360
B, 159	GM948_A06_114R1_024.fsa	1188077	40	140
B, 160	GM948_A06_114R1_024.fsa	1199084	742	3370
B, 161	GM948_A06_114R1_024.fsa	1209016	204	950
B, 162	GM948_A06_114R1_024.fsa	1217127	128	542
B, 163	GM948_A06_114R1_024.fsa	1226134	52	197
B, 164	GM948_A06_114R1_024.fsa	1235137	238	1050
B, 165	GM948_A06_114R1_024.fsa	1245934	71	287
B, 166	GM948_A06_114R1_024.fsa	1253128	126	548
B, 167	GM948_A06_114R1_024.fsa	1263915	149	651
B, 168	GM948_A06_114R1_024.fsa	1273796	105	458
B, 169	GM948_A06_114R1_024.fsa	1283673	190	833
B, 170	GM948_A06_114R1_024.fsa	1295338	36	113
B, 171	GM948_A06_114R1_024.fsa	1306099	120	479
B, 172	GM948_A06_114R1_024.fsa	1315062	48	192
B, 173	GM948_A06_114R1_024.fsa	1323125	83	359
B, 174	GM948_A06_114R1_024.fsa	1332975	43	197
B, 175	GM948_A06_114R1_024.fsa	1340135	122	565
B, 176	GM948_A06_114R1_024.fsa	1350871	339	1573
B, 177	GM948_A06_114R1_024.fsa	1362495	68	294
B, 178	GM948_A06_114R1_024.fsa	1372324	162	722
B, 179	GM948_A06_114R1_024.fsa	1382149	149	673
B, 180	GM948_A06_114R1_024.fsa	1390184	36	137
B, 181	GM948_A06_114R1_024.fsa	140.0	42	198
B, 182	GM948_A06_114R1_024.fsa	1410103	90	372
B, 183	GM948_A06_114R1_024.fsa	1421123	189	840
B, 184	GM948_A06_114R1_024.fsa	1431223	145	604
B, 185	GM948_A06_114R1_024.fsa	1443158	176	775
B, 186	GM948_A06_114R1_024.fsa	1453256	80	341
B, 187	GM948_A06_114R1_024.fsa	146427	121	488
B, 188	GM948_A06_114R1_024.fsa	1475282	177	705
B, 189	GM948_A06_114R1_024.fsa	1485376	416	1759
B, 190	GM948_A06_114R1_024.fsa	1495468	229	940
B, 191	GM948_A06_114R1_024.fsa	1504642	256	1043
B, 192	GM948_A06_114R1_024.fsa	151565	418	1801
B, 193	GM948_A06_114R1_024.fsa	1525739	519	2290
B, 194	GM948_A06_114R1_024.fsa	1535827	301	1307
B, 195	GM948_A06_114R1_024.fsa	1545914	78	335
B, 196	GM948_A06_114R1_024.fsa	155.6	364	1654
B, 197	GM948_A06_114R1_024.fsa	1567918	90	398
B, 198	GM948_A06_114R1_024.fsa	1578002	112	571
B, 199	GM948_A06_114R1_024.fsa	1589918	94	397
B, 200	GM948_A06_114R1_024.fsa	160.09	516	2326
B, 201	GM948_A06_114R1_024.fsa	1609896	605	2945
B, 202	GM948_A06_114R1_024.fsa	1625175	493	2457
B, 203	GM948_A06_114R1_024.fsa	1635948	323	1379
B, 204	GM948_A06_114R1_024.fsa	1646713	109	430
B, 205	GM948_A06_114R1_024.fsa	1660155	22	103
B, 206	GM948_A06_114R1_024.fsa	1669109	140	608
B, 207	GM948_A06_114R1_024.fsa	1678057	92	400
B, 208	GM948_A06_114R1_024.fsa	1687891	176	810
B, 209	GM948_A06_114R1_024.fsa	1699504	87	365
B, 210	GM948_A06_114R1_024.fsa	1707538	315	1515
B, 211	GM948_A06_114R1_024.fsa	1718241	371	1741
B, 212	GM948_A06_114R1_024.fsa	1729827	141	622
B, 213	GM948_A06_114R1_024.fsa	1740511	174	781
B, 214	GM948_A06_114R1_024.fsa	1752076	188	1079
B, 215	GM948_A06_114R1_024.fsa	1768071	457	2073
B, 216	GM948_A06_114R1_024.fsa	1778723	69	279
B, 217	GM948_A06_114R1_024.fsa	1788479	97	363
B, 218	GM948_A06_114R1_024.fsa	1796456	69	277
B, 219	GM948_A06_114R1_024.fsa	1807151	202	894
B, 220	GM948_A06_114R1_024.fsa	1816978	58	221
B, 221	GM948_A06_114R1_024.fsa	1827692	120	562
B, 222	GM948_A06_114R1_024.fsa	183.84	805	3863
B, 223	GM948_A06_114R1_024.fsa	1849993	105	495
B, 224	GM948_A06_114R1_024.fsa	1862468	66	269
B, 225	GM948_A06_114R1_024.fsa	1871374	351	1642
B, 226	GM948_A06_114R1_024.fsa	1882055	583	2777
B, 227	GM948_A06_114R1_024.fsa	1890951	121	575
B, 228	GM948_A06_114R1_024.fsa	1903397	183	780
B, 229	GM948_A06_114R1_024.fsa	1914059	1047	4984
B, 230	GM948_A06_114R1_024.fsa	1922051	157	674
B, 231	GM948_A06_114R1_024.fsa	1930926	1020	4929
B, 232	GM948_A06_114R1_024.fsa	1941571	65	238
B, 233	GM948_A06_114R1_024.fsa	1952209	185	794
B, 234	GM948_A06_114R1_024.fsa	1961955	94	407
B, 235	GM948_A06_114R1_024.fsa	1971695	207	930
B, 236	GM948_A06_114R1_024.fsa	1982315	71	284
B, 237	GM948_A06_114R1_024.fsa	1992044	202	887
B, 238	GM948_A06_114R1_024.fsa	2002639	127	521
B, 239	GM948_A06_114R1_024.fsa	2012311	415	1893
B, 240	GM948_A06_114R1_024.fsa	2021976	231	993
B, 241	GM948_A06_114R1_024.fsa	2031633	255	1159
B, 242	GM948_A06_114R1_024.fsa	2041283	319	1417
B, 243	GM948_A06_114R1_024.fsa	205005	62	237
B, 244	GM948_A06_114R1_024.fsa	2060562	160	723
B, 245	GM948_A06_114R1_024.fsa	207019	111	500
B, 246	GM948_A06_114R1_024.fsa	208156	377	1771
B, 247	GM948_A06_114R1_024.fsa	2092046	389	1831
B, 248	GM948_A06_114R1_024.fsa	2103397	215	928
B, 249	GM948_A06_114R1_024.fsa	2112994	79	352
B, 250	GM948_A06_114R1_024.fsa	2122583	270	1205
B, 251	GM948_A06_114R1_024.fsa	2133907	728	3517
B, 252	GM948_A06_114R1_024.fsa	2143485	490	2364
B, 253	GM948_A06_114R1_024.fsa	2154804	116	464
B, 254	GM948_A06_114R1_024.fsa	2164376	233	1049
B, 255	GM948_A06_114R1_024.fsa	2173942	25	93
B, 256	GM948_A06_114R1_024.fsa	2183501	304	1441
B, 257	GM948_A06_114R1_024.fsa	2193055	212	1019
B, 258	GM948_A06_114R1_024.fsa	2202587	76	356
B, 259	GM948_A06_114R1_024.fsa	2212937	86	361
B, 260	GM948_A06_114R1_024.fsa	2221561	116	513
B, 261	GM948_A06_114R1_024.fsa	2232771	420	2044
B, 262	GM948_A06_114R1_024.fsa	2243119	142	655
B, 263	GM948_A06_114R1_024.fsa	2251742	453	2302
B, 264	GM948_A06_114R1_024.fsa	2262088	630	3174
B, 265	GM948_A06_114R1_024.fsa	2274159	93	403
B, 266	GM948_A06_114R1_024.fsa	2285367	83	351
B, 267	GM948_A06_114R1_024.fsa	2297436	96	452
B, 268	GM948_A06_114R1_024.fsa	2306919	37	145
B, 269	GM948_A06_114R1_024.fsa	2316401	94	439
B, 270	GM948_A06_114R1_024.fsa	2334502	458	2627
B, 271	GM948_A06_114R1_024.fsa	2346569	195	1018
B, 272	GM948_A06_114R1_024.fsa	2357773	63	295
B, 273	GM948_A06_114R1_024.fsa	2368977	69	308
B, 274	GM948_A06_114R1_024.fsa	2379318	74	298
B, 275	GM948_A06_114R1_024.fsa	2389659	411	2066
B, 276	GM948_A06_114R1_024.fsa	2399138	349	1815
B, 277	GM948_A06_114R1_024.fsa	2406989	144	777
B, 278	GM948_A06_114R1_024.fsa	2416591	524	2755
B, 279	GM948_A06_114R1_024.fsa	2426183	95	403
B, 280	GM948_A06_114R1_024.fsa	2437508	80	357
B, 281	GM948_A06_114R1_024.fsa	244708	97	420
B, 282	GM948_A06_114R1_024.fsa	2456643	723	3861
B, 283	GM948_A06_114R1_024.fsa	2467066	29	107
B, 284	GM948_A06_114R1_024.fsa	247661	439	2380
B, 285	GM948_A06_114R1_024.fsa	2487012	104	491
B, 286	GM948_A06_114R1_024.fsa	2496538	160	795
B, 287	GM948_A06_114R1_024.fsa	2506816	21	86
B, 288	GM948_A06_114R1_024.fsa	2515329	198	1032
B, 289	GM948_A06_114R1_024.fsa	2526383	54	224
B, 290	GM948_A06_114R1_024.fsa	2536575	721	3970
B, 291	GM948_A06_114R1_024.fsa	2546754	237	1227
B, 292	GM948_A06_114R1_024.fsa	2556074	177	942
B, 293	GM948_A06_114R1_024.fsa	2565385	25	95
B, 294	GM948_A06_114R1_024.fsa	257553	810	4540
B, 295	GM948_A06_114R1_024.fsa	2585664	82	372
B, 296	GM948_A06_114R1_024.fsa	2596629	124	652
B, 297	GM948_A06_114R1_024.fsa	260768	64	321
B, 298	GM948_A06_114R1_024.fsa	2617918	75	352
B, 299	GM948_A06_114R1_024.fsa	2628153	305	1652
B, 300	GM948_A06_114R1_024.fsa	2638385	105	529
B, 301	GM948_A06_114R1_024.fsa	2646909	300	1781
B, 302	GM948_A06_114R1_024.fsa	2657135	523	3077
B, 303	GM948_A06_114R1_024.fsa	2669062	82	344
B, 304	GM948_A06_114R1_024.fsa	2680134	73	382
B, 305	GM948_A06_114R1_024.fsa	2692905	35	150
B, 306	GM948_A06_114R1_024.fsa	2701416	90	424
B, 307	GM948_A06_114R1_024.fsa	2710776	35	109
B, 308	GM948_A06_114R1_024.fsa	2720134	362	1973
B, 309	GM948_A06_114R1_024.fsa	273119	131	593
B, 310	GM948_A06_114R1_024.fsa	2739692	284	1517
B, 311	GM948_A06_114R1_024.fsa	2749892	202	1022
B, 312	GM948_A06_114R1_024.fsa	2759239	273	1491
B, 313	GM948_A06_114R1_024.fsa	2771133	36	141
B, 314	GM948_A06_114R1_024.fsa	2781324	90	425
B, 315	GM948_A06_114R1_024.fsa	2791512	202	1027
B, 316	GM948_A06_114R1_024.fsa	280084	125	597
B, 317	GM948_A06_114R1_024.fsa	2809238	112	472
B, 318	GM948_A06_114R1_024.fsa	2819312	537	3073
B, 319	GM948_A06_114R1_024.fsa	2829382	109	517
B, 320	GM948_A06_114R1_024.fsa	2841125	436	2559
B, 321	GM948_A06_114R1_024.fsa	2852026	111	530
B, 322	GM948_A06_114R1_024.fsa	2861246	158	795
B, 323	GM948_A06_114R1_024.fsa	2870462	31	106
B, 324	GM948_A06_114R1_024.fsa	2879676	272	1583
B, 325	GM948_A06_114R1_024.fsa	2889723	35	148
B, 326	GM948_A06_114R1_024.fsa	2901441	268	1740
B, 327	GM948_A06_114R1_024.fsa	291148	160	977
B, 328	GM948_A06_114R1_024.fsa	2922352	78	399
B, 329	GM948_A06_114R1_024.fsa	2931548	43	196
B, 330	GM948_A06_114R1_024.fsa	294074	59	336
B, 331	GM948_A06_114R1_024.fsa	294993	209	1320
B, 332	GM948_A06_114R1_024.fsa	2960786	93	504
B, 333	GM948_A06_114R1_024.fsa	2972473	46	199
B, 334	GM948_A06_114R1_024.fsa	2981652	299	1860
B, 335	GM948_A06_114R1_024.fsa	2991661	76	376
B, 336	GM948_A06_114R1_024.fsa	3001655	497	3149
B, 337	GM948_A06_114R1_024.fsa	3012425	303	1852
B, 338	GM948_A06_114R1_024.fsa	3023216	61	269
B, 339	GM948_A06_114R1_024.fsa	3033197	85	417
B, 340	GM948_A06_114R1_024.fsa	3042363	101	471
B, 341	GM948_A06_114R1_024.fsa	305238	299	1845
B, 342	GM948_A06_114R1_024.fsa	3061579	188	1199
B, 343	GM948_A06_114R1_024.fsa	3070794	155	887
B, 344	GM948_A06_114R1_024.fsa	3081705	161	894
B, 345	GM948_A06_114R1_024.fsa	3090955	359	2518
B, 346	GM948_A06_114R1_024.fsa	3100222	104	592
B, 347	GM948_A06_114R1_024.fsa	3109505	36	164
B, 348	GM948_A06_114R1_024.fsa	3118804	82	411
B, 349	GM948_A06_114R1_024.fsa	3130663	47	234
B, 350	GM948_A06_114R1_024.fsa	3140868	76	481
B, 351	GM948_A06_114R1_024.fsa	3149553	132	865
B, 352	GM948_A06_114R1_024.fsa	3160849	64	312
B, 353	GM948_A06_114R1_024.fsa	3173021	334	2178
B, 354	GM948_A06_114R1_024.fsa	318346	144	812
B, 355	GM948_A06_114R1_024.fsa	3195646	328	2072
B, 356	GM948_A06_114R1_024.fsa	3205959	60	299
B, 357	GM948_A06_114R1_024.fsa	3215313	536	3730
B, 358	GM948_A06_114R1_024.fsa	3224655	137	825
B, 359	GM948_A06_114R1_024.fsa	3236529	130	815
B, 360	GM948_A06_114R1_024.fsa	3245845	84	481
B, 361	GM948_A06_114R1_024.fsa	3255149	27	98
B, 362	GM948_A06_114R1_024.fsa	3266131	611	4443
B, 363	GM948_A06_114R1_024.fsa	3283836	47	227
B, 364	GM948_A06_114R1_024.fsa	3295617	122	756
B, 365	GM948_A06_114R1_024.fsa	330.57	312	2274
B, 366	GM948_A06_114R1_024.fsa	3314931	66	416
B, 367	GM948_A06_114R1_024.fsa	3324989	53	285
B, 368	GM948_A06_114R1_024.fsa	3334196	44	234
B, 369	GM948_A06_114R1_024.fsa	3345899	36	177
B, 370	GM948_A06_114R1_024.fsa	3354247	52	307
B, 371	GM948_A06_114R1_024.fsa	3365086	33	169
B, 372	GM948_A06_114R1_024.fsa	3375078	77	489
B, 373	GM948_A06_114R1_024.fsa	3385887	38	191
B, 374	GM948_A06_114R1_024.fsa	3395852	48	199
B, 375	GM948_A06_114R1_024.fsa	3405894	124	697
B, 376	GM948_A06_114R1_024.fsa	3415997	237	1491
B, 377	GM948_A06_114R1_024.fsa	3426939	75	404
B, 378	GM948_A06_114R1_024.fsa	3435355	165	1047
B, 379	GM948_A06_114R1_024.fsa	3445452	127	699
B, 380	GM948_A06_114R1_024.fsa	3454705	310	2222
B, 381	GM948_A06_114R1_024.fsa	3464797	180	1083
B, 382	GM948_A06_114R1_024.fsa	3476569	65	303
B, 383	GM948_A06_114R1_024.fsa	3487498	46	256
B, 384	GM948_A06_114R1_024.fsa	3496743	326	2535
B, 385	GM948_A06_114R1_024.fsa	3508507	39	212
B, 386	GM948_A06_114R1_024.fsa	3519428	125	776
B, 387	GM948_A06_114R1_024.fsa	3528667	7	25
B, 388	GM948_A06_114R1_024.fsa	3539584	293	2269
B, 389	GM948_A06_114R1_024.fsa	3549659	45	253
B, 390	GM948_A06_114R1_024.fsa	3558892	140	1054
B, 391	GM948_A06_114R1_024.fsa	3568123	11	27
B, 392	GM948_A06_114R1_024.fsa	3578192	41	241
B, 393	GM948_A06_114R1_024.fsa	358742	7	25
B, 394	GM948_A06_114R1_024.fsa	3596646	52	307
B, 395	GM948_A06_114R1_024.fsa	3608325	52	339
B, 396	GM948_A06_114R1_024.fsa	362581	222	1503
B, 397	GM948_A06_114R1_024.fsa	3637468	162	1090
B, 398	GM948_A06_114R1_024.fsa	3648295	273	1917
B, 399	GM948_A06_114R1_024.fsa	3659123	173	1230
B, 400	GM948_A06_114R1_024.fsa	3669119	23	115
B, 401	GM948_A06_114R1_024.fsa	3679949	46	236
B, 402	GM948_A06_114R1_024.fsa	3690781	328	2613
B, 403	GM948_A06_114R1_024.fsa	3699947	71	495
B, 404	GM948_A06_114R1_024.fsa	3709114	75	599
B, 405	GM948_A06_114R1_024.fsa	3728284	294	2369
B, 406	GM948_A06_114R1_024.fsa	3739955	11	24
B, 407	GM948_A06_114R1_024.fsa	374996	144	1131
B, 408	GM948_A06_114R1_024.fsa	3759966	44	303
B, 409	GM948_A06_114R1_024.fsa	3769139	110	840
B, 410	GM948_A06_114R1_024.fsa	378999	751	6513
B, 411	GM948_A06_114R1_024.fsa	3809288	300	2508
B, 412	GM948_A06_114R1_024.fsa	3827018	248	1954
B, 413	GM948_A06_114R1_024.fsa	3838836	9	17
B, 414	GM948_A06_114R1_024.fsa	3848966	5	16
B, 415	GM948_A06_114R1_024.fsa	3859939	58	396
B, 416	GM948_A06_114R1_024.fsa	3880196	149	1418
B, 417	GM948_A06_114R1_024.fsa	3898762	63	464
B, 418	GM948_A06_114R1_024.fsa	3919014	33	183
B, 419	GM948_A06_114R1_024.fsa	3929983	20	56
B, 420	GM948_A06_114R1_024.fsa	393842	59	391
B, 421	GM948_A06_114R1_024.fsa	3948544	17	56
B, 422	GM948_A06_114R1_024.fsa	3957824	32	222
B, 423	GM948_A06_114R1_024.fsa	3968791	55	441
B, 424	GM948_A06_114R1_024.fsa	3979757	28	107
B, 425	GM948_A06_114R1_024.fsa	3989879	181	1581
B, 426	GM948_A06_114R1_024.fsa	400.0	53	414
B, 427	GM948_A06_114R1_024.fsa	4017313	5	16
B, 428	GM948_A06_114R1_024.fsa	4029711	287	2314
B, 429	GM948_A06_114R1_024.fsa	4047944	43	240
B, 430	GM948_A06_114R1_024.fsa	4057913	94	633
B, 431	GM948_A06_114R1_024.fsa	406.79	55	311
B, 432	GM948_A06_114R1_024.fsa	4079574	11	30
B, 433	GM948_A06_114R1_024.fsa	408.96	41	221
B, 434	GM948_A06_114R1_024.fsa	4101319	26	156
B, 435	GM948_A06_114R1_024.fsa	4108027	3	10
B, 436	GM948_A06_114R1_024.fsa	4120626	420	4031
B, 437	GM948_A06_114R1_024.fsa	4137469	87	839
B, 438	GM948_A06_114R1_024.fsa	4145206	63	434
B, 439	GM948_A06_114R1_024.fsa	4166921	20	69
B, 440	GM948_A06_114R1_024.fsa	4177357	11	30
B, 441	GM948_A06_114R1_024.fsa	4186061	6	32
B, 442	GM948_A06_114R1_024.fsa	4210161	75	872
B, 443	GM948_A06_114R1_024.fsa	4240593	196	2334
B, 444	GM948_A06_114R1_024.fsa	4259154	55	463
B, 445	GM948_A06_114R1_024.fsa	4281053	25	154
B, 446	GM948_A06_114R1_024.fsa	4297872	16	125
B, 447	GM948_A06_114R1_024.fsa	4310472	12	53
B, 448	GM948_A06_114R1_024.fsa	4319704	39	259
B, 449	GM948_A06_114R1_024.fsa	4329768	88	846
B, 450	GM948_A06_114R1_024.fsa	4338987	11	33
B, 451	GM948_A06_114R1_024.fsa	435071	23	102
B, 452	GM948_A06_114R1_024.fsa	436075	46	297
B, 453	GM948_A06_114R1_024.fsa	4372453	13	56
B, 454	GM948_A06_114R1_024.fsa	4382477	27	152
B, 455	GM948_A06_114R1_024.fsa	4389155	30	212
B, 456	GM948_A06_114R1_024.fsa	4400853	92	830
B, 457	GM948_A06_114R1_024.fsa	4408532	50	349
B, 458	GM948_A06_114R1_024.fsa	4420484	8	38
B, 459	GM948_A06_114R1_024.fsa	4426463	7	22
B, 460	GM948_A06_114R1_024.fsa	4436719	12	52
B, 461	GM948_A06_114R1_024.fsa	4458963	64	400
B, 462	GM948_A06_114R1_024.fsa	446924	13	54
B, 463	GM948_A06_114R1_024.fsa	4480381	136	1134
B, 464	GM948_A06_114R1_024.fsa	4490672	29	153
B, 465	GM948_A06_114R1_024.fsa	450097	17	79
B, 466	GM948_A06_114R1_024.fsa	4511274	12	28
B, 467	GM948_A06_114R1_024.fsa	4520726	25	176
B, 468	GM948_A06_114R1_024.fsa	4541368	93	738
B, 469	GM948_A06_114R1_024.fsa	4550838	35	258
B, 470	GM948_A06_114R1_024.fsa	4561175	150	1586
B, 471	GM948_A06_114R1_024.fsa	458187	38	213
B, 472	GM948_A06_114R1_024.fsa	4590501	21	83
B, 473	GM948_A06_114R1_024.fsa	461115	17	98
B, 474	GM948_A06_114R1_024.fsa	4622306	99	1064
B, 475	GM948_A06_114R1_024.fsa	4650656	58	347
B, 476	GM948_A06_114R1_024.fsa	4661836	172	1896
B, 477	GM948_A06_114R1_024.fsa	4684217	239	3307
B, 478	GM948_A06_114R1_024.fsa	4713526	6	22
B, 479	GM948_A06_114R1_024.fsa	4722155	7	14
B, 480	GM948_A06_114R1_024.fsa	4732516	101	1074
B, 481	GM948_A06_114R1_024.fsa	4754118	22	78
B, 482	GM948_A06_114R1_024.fsa	4763631	14	57
B, 483	GM948_A06_114R1_024.fsa	4774015	21	51
B, 484	GM948_A06_114R1_024.fsa	4784405	54	407
B, 485	GM948_A06_114R1_024.fsa	4793934	85	759
B, 486	GM948_A06_114R1_024.fsa	4813023	302	2839
B, 487	GM948_A06_114R1_024.fsa	4833027	294	2742
B, 488	GM948_A06_114R1_024.fsa	4850458	43	333
B, 489	GM948_A06_114R1_024.fsa	4884547	148	1411
B, 490	GM948_A06_114R1_024.fsa	4894185	88	834
B, 491	GM948_A06_114R1_024.fsa	4902078	57	504
B, 492	GM948_A06_114R1_024.fsa	4924041	102	986
B, 493	GM948_A06_114R1_024.fsa	4943412	316	3282
B, 494	GM948_A06_114R1_024.fsa	4962824	398	4284
B, 495	GM948_A06_114R1_024.fsa	4982278	152	1387
B, 496	GM948_A06_114R1_024.fsa	5001779	278	3112
B, 497	GM948_A06_114R1_024.fsa	5035653	5	14
B, 498	GM948_A06_114R1_024.fsa	5045487	41	338
B, 499	GM948_A06_114R1_024.fsa	5052647	29	202
B, 500	GM948_A06_114R1_024.fsa	5078658	49	492
B, 501	GM948_A06_114R1_024.fsa	5088547	59	543
B, 502	GM948_A06_114R1_024.fsa	5097549	60	757
B, 503	GM948_A06_114R1_024.fsa	5119197	7	23
B, 504	GM948_A06_114R1_024.fsa	5135473	55	649
B, 505	GM948_A06_114R1_024.fsa	5157281	61	522
B, 506	GM948_A06_114R1_024.fsa	5187279	10	34
B, 507	GM948_A06_114R1_024.fsa	5199092	22	139
B, 508	GM948_A06_114R1_024.fsa	5209753	48	409
B, 509	GM948_A06_114R1_024.fsa	5219509	135	1927
B, 510	GM948_A06_114R1_024.fsa	5241688	3	13
B, 511	GM948_A06_114R1_024.fsa	5260329	236	2325
B, 512	GM948_A06_114R1_024.fsa	5281643	173	1494
B, 513	GM948_A06_114R1_024.fsa	5301192	118	1773
B, 514	GM948_A06_114R1_024.fsa	5320752	54	466
B, 515	GM948_A06_114R1_024.fsa	5338543	180	1626
B, 516	GM948_A06_114R1_024.fsa	5356344	26	168
B, 517	GM948_A06_114R1_024.fsa	5368811	36	225
B, 518	GM948_A06_114R1_024.fsa	5380392	135	2227
B, 519	GM948_A06_114R1_024.fsa	5418317	161	2185
B, 520	GM948_A06_114R1_024.fsa	5450513	258	3350
B, 521	GM948_A06_114R1_024.fsa	5457897	226	2138
B, 522	GM948_A06_114R1_024.fsa	5479178	6	32
B, 523	GM948_A06_114R1_024.fsa	5502399	48	504
B, 524	GM948_A06_114R1_024.fsa	5520109	25	180
B, 525	GM948_A06_114R1_024.fsa	5541619	368	5136
B, 526	GM948_A06_114R1_024.fsa	5583934	88	632
B, 527	GM948_A06_114R1_024.fsa	5603765	242	4282
B, 528	GM948_A06_114R1_024.fsa	564435	416	5433
B, 529	GM948_A06_114R1_024.fsa	5687984	413	5439
B, 530	GM948_A06_114R1_024.fsa	5696548	390	4277
B, 531	GM948_A06_114R1_024.fsa	5728979	293	3158
B, 532	GM948_A06_114R1_024.fsa	5756741	85	1365
B, 533	GM948_A06_114R1_024.fsa	5790368	44	387
B, 534	GM948_A06_114R1_024.fsa	582897	394	7455
B, 535	GM948_A06_114R1_024.fsa	585125	4	12
B, 536	GM948_A06_114R1_024.fsa	5880399	124	1707
B, 537	GM948_A06_114R1_024.fsa	5911605	82	802
B, 538	GM948_A06_114R1_024.fsa	5939986	155	2179
B, 539	GM948_A06_114R1_024.fsa	5992105	76	581
B, 540	GM948_A06_114R1_024.fsa	6013659	300	3721
B, 541	GM948_A06_114R1_024.fsa	6036098	183	3447
B, 542	GM948_A06_114R1_024.fsa	6067317	89	680
B, 543	GM948_A06_114R1_024.fsa	6105366	307	4822
B, 544	GM948_A06_114R1_024.fsa	6117073	29	196
B, 545	GM948_A06_114R1_024.fsa	6152195	6	16
B, 546	GM948_A06_114R1_024.fsa	6197073	21582	494306
B, 547	GM948_A06_114R1_024.fsa	6259512	4	18
B, 548	GM948_A06_114R1_024.fsa	6275122	8	49
B, 549	GM948_A06_114R1_024.fsa	6285854	10	65
G, 1	GM948_A06_114R1_024.fsa	6206829	381	7360
Y, 1	GM948_A06_114R1_024.fsa	257553	52	269
Y, 2	GM948_A06_114R1_024.fsa	6200976	278	4251
Y, 3	GM948_A06_114R1_024.fsa	6210732	108	449
R, 1	GM948_A06_114R1_024.fsa	555069	51	445
O, 1	GM948_A06_114R1_024.fsa	20.0	1161	10718
O, 2	GM948_A06_114R1_024.fsa	228614	63	592
O, 3	GM948_A06_114R1_024.fsa	40.0	1032	7450
O, 4	GM948_A06_114R1_024.fsa	60.0	1811	10152
O, 5	GM948_A06_114R1_024.fsa	80.0	1208	6693
O, 6	GM948_A06_114R1_024.fsa	100.0	1955	10248
O, 7	GM948_A06_114R1_024.fsa	114.0	2258	11757
O, 8	GM948_A06_114R1_024.fsa	120.0	1731	9404
O, 9	GM948_A06_114R1_024.fsa	140.0	1415	7274
O, 10	GM948_A06_114R1_024.fsa	160.0	1583	8275
O, 11	GM948_A06_114R1_024.fsa	180.0	1877	9874
O, 12	GM948_A06_114R1_024.fsa	200.0	1622	8642
O, 13	GM948_A06_114R1_024.fsa	214.0	1655	8864
O, 14	GM948_A06_114R1_024.fsa	220.0	1343	7718
O, 15	GM948_A06_114R1_024.fsa	2207762	53	276
O, 16	GM948_A06_114R1_024.fsa	240.0	2019	11992
O, 17	GM948_A06_114R1_024.fsa	250.0	912	5787
O, 18	GM948_A06_114R1_024.fsa	260.0	1533	9603
O, 19	GM948_A06_114R1_024.fsa	280.0	1644	11338
O, 20	GM948_A06_114R1_024.fsa	300.0	1564	11619
O, 21	GM948_A06_114R1_024.fsa	314.0	985	7806
O, 22	GM948_A06_114R1_024.fsa	320.0	1099	8904
O, 23	GM948_A06_114R1_024.fsa	340.0	1247	10664
O, 24	GM948_A06_114R1_024.fsa	360.0	973	8810
O, 25	GM948_A06_114R1_024.fsa	380.0	680	6564
O, 26	GM948_A06_114R1_024.fsa	400.0	889	8938
O, 27	GM948_A06_114R1_024.fsa	414.0	873	8892
O, 28	GM948_A06_114R1_024.fsa	420.0	818	8387
O, 29	GM948_A06_114R1_024.fsa	440.0	1010	10913
O, 30	GM948_A06_114R1_024.fsa	460.0	1032	11831
O, 31	GM948_A06_114R1_024.fsa	480.0	1001	11663
O, 32	GM948_A06_114R1_024.fsa	500.0	455	5508
O, 33	GM948_A06_114R1_024.fsa	514.0	503	6165
O, 34	GM948_A06_114R1_024.fsa	520.0	1088	13422
O, 35	GM948_A06_114R1_024.fsa	540.0	877	11172
O, 36	GM948_A06_114R1_024.fsa	560.0	582	7509
O, 37	GM948_A06_114R1_024.fsa	580.0	929	11811
O, 38	GM948_A06_114R1_024.fsa	600.0	623	7638
O, 39	GM948_A06_114R1_024.fsa	6196098	212	4713

## Sheet: 114R2
Dye/Sample Peak	Sample File Name	Size	Height	Area in Point
B, 1	GM948_A07_114R2_032.fsa		12	100
B, 2	GM948_A07_114R2_032.fsa		9	37
B, 3	GM948_A07_114R2_032.fsa		11	80
B, 4	GM948_A07_114R2_032.fsa		7	37
B, 5	GM948_A07_114R2_032.fsa		7	22
B, 6	GM948_A07_114R2_032.fsa		12	50
B, 7	GM948_A07_114R2_032.fsa		11	37
B, 8	GM948_A07_114R2_032.fsa		7	16
B, 9	GM948_A07_114R2_032.fsa		7	34
B, 10	GM948_A07_114R2_032.fsa		9	43
B, 11	GM948_A07_114R2_032.fsa		9	42
B, 12	GM948_A07_114R2_032.fsa		8	26
B, 13	GM948_A07_114R2_032.fsa		8	44
B, 14	GM948_A07_114R2_032.fsa		9	29
B, 15	GM948_A07_114R2_032.fsa		8	56
B, 16	GM948_A07_114R2_032.fsa		11	40
B, 17	GM948_A07_114R2_032.fsa		10	64
B, 18	GM948_A07_114R2_032.fsa		8	42
B, 19	GM948_A07_114R2_032.fsa		5	21
B, 20	GM948_A07_114R2_032.fsa		6	37
B, 21	GM948_A07_114R2_032.fsa		11	47
B, 22	GM948_A07_114R2_032.fsa		4	25
B, 23	GM948_A07_114R2_032.fsa		7	36
B, 24	GM948_A07_114R2_032.fsa		8	37
B, 25	GM948_A07_114R2_032.fsa		9	49
B, 26	GM948_A07_114R2_032.fsa		9	38
B, 27	GM948_A07_114R2_032.fsa		6	22
B, 28	GM948_A07_114R2_032.fsa		13	48
B, 29	GM948_A07_114R2_032.fsa		7	51
B, 30	GM948_A07_114R2_032.fsa		6	30
B, 31	GM948_A07_114R2_032.fsa		18	131
B, 32	GM948_A07_114R2_032.fsa		11	50
B, 33	GM948_A07_114R2_032.fsa		7	32
B, 34	GM948_A07_114R2_032.fsa		10	62
B, 35	GM948_A07_114R2_032.fsa		7	24
B, 36	GM948_A07_114R2_032.fsa		7	26
B, 37	GM948_A07_114R2_032.fsa		8	54
B, 38	GM948_A07_114R2_032.fsa		8	23
B, 39	GM948_A07_114R2_032.fsa		10	56
B, 40	GM948_A07_114R2_032.fsa		7	24
B, 41	GM948_A07_114R2_032.fsa		10	49
B, 42	GM948_A07_114R2_032.fsa		10	45
B, 43	GM948_A07_114R2_032.fsa		9	32
B, 44	GM948_A07_114R2_032.fsa		8	44
B, 45	GM948_A07_114R2_032.fsa		9	43
B, 46	GM948_A07_114R2_032.fsa		13	41
B, 47	GM948_A07_114R2_032.fsa		11	47
B, 48	GM948_A07_114R2_032.fsa		8	44
B, 49	GM948_A07_114R2_032.fsa		9	55
B, 50	GM948_A07_114R2_032.fsa		10	66
B, 51	GM948_A07_114R2_032.fsa		11	55
B, 52	GM948_A07_114R2_032.fsa		11	68
B, 53	GM948_A07_114R2_032.fsa		7	33
B, 54	GM948_A07_114R2_032.fsa		7	42
B, 55	GM948_A07_114R2_032.fsa		8	39
B, 56	GM948_A07_114R2_032.fsa		8	46
B, 57	GM948_A07_114R2_032.fsa		11	63
B, 58	GM948_A07_114R2_032.fsa		9	36
B, 59	GM948_A07_114R2_032.fsa		8	63
B, 60	GM948_A07_114R2_032.fsa		9	53
B, 61	GM948_A07_114R2_032.fsa		7	22
B, 62	GM948_A07_114R2_032.fsa		11	30
B, 63	GM948_A07_114R2_032.fsa		18	201
B, 64	GM948_A07_114R2_032.fsa		9	57
B, 65	GM948_A07_114R2_032.fsa		11	42
B, 66	GM948_A07_114R2_032.fsa		13	54
B, 67	GM948_A07_114R2_032.fsa		8	29
B, 68	GM948_A07_114R2_032.fsa		11	45
B, 69	GM948_A07_114R2_032.fsa		11	50
B, 70	GM948_A07_114R2_032.fsa		10	77
B, 71	GM948_A07_114R2_032.fsa		12	85
B, 72	GM948_A07_114R2_032.fsa		16	135
B, 73	GM948_A07_114R2_032.fsa		8	25
B, 74	GM948_A07_114R2_032.fsa		10	34
B, 75	GM948_A07_114R2_032.fsa		5	16
B, 76	GM948_A07_114R2_032.fsa		7	30
B, 77	GM948_A07_114R2_032.fsa		235	1932
B, 78	GM948_A07_114R2_032.fsa		120	1260
B, 79	GM948_A07_114R2_032.fsa		175	1079
B, 80	GM948_A07_114R2_032.fsa		107	618
B, 81	GM948_A07_114R2_032.fsa		8	27
B, 82	GM948_A07_114R2_032.fsa		45	271
B, 83	GM948_A07_114R2_032.fsa	0.1482	49	307
B, 84	GM948_A07_114R2_032.fsa	16296	12	65
B, 85	GM948_A07_114R2_032.fsa	31111	18	89
B, 86	GM948_A07_114R2_032.fsa	44444	10	28
B, 87	GM948_A07_114R2_032.fsa	96296	13	80
B, 88	GM948_A07_114R2_032.fsa	124444	25	167
B, 89	GM948_A07_114R2_032.fsa	173333	15	98
B, 90	GM948_A07_114R2_032.fsa	206835	402	2497
B, 91	GM948_A07_114R2_032.fsa	221983	232	2637
B, 92	GM948_A07_114R2_032.fsa	268712	85	455
B, 93	GM948_A07_114R2_032.fsa	285651	116	653
B, 94	GM948_A07_114R2_032.fsa	302183	57	267
B, 95	GM948_A07_114R2_032.fsa	316869	184	1191
B, 96	GM948_A07_114R2_032.fsa	329818	103	558
B, 97	GM948_A07_114R2_032.fsa	348087	8	38
B, 98	GM948_A07_114R2_032.fsa	360444	79	453
B, 99	GM948_A07_114R2_032.fsa	371233	50	197
B, 100	GM948_A07_114R2_032.fsa	388389	111	551
B, 101	GM948_A07_114R2_032.fsa	405923	110	722
B, 102	GM948_A07_114R2_032.fsa	424643	23	93
B, 103	GM948_A07_114R2_032.fsa	436168	110	549
B, 104	GM948_A07_114R2_032.fsa	446429	330	1984
B, 105	GM948_A07_114R2_032.fsa	463301	229	1410
B, 106	GM948_A07_114R2_032.fsa	483186	7	20
B, 107	GM948_A07_114R2_032.fsa	505906	39	318
B, 108	GM948_A07_114R2_032.fsa	519725	92	820
B, 109	GM948_A07_114R2_032.fsa	547852	1059	4955
B, 110	GM948_A07_114R2_032.fsa	562146	231	856
B, 111	GM948_A07_114R2_032.fsa	573242	291	1476
B, 112	GM948_A07_114R2_032.fsa	580244	180	676
B, 113	GM948_A07_114R2_032.fsa	591155	1137	5129
B, 114	GM948_A07_114R2_032.fsa	606361	158	760
B, 115	GM948_A07_114R2_032.fsa	613768	80	326
B, 116	GM948_A07_114R2_032.fsa	62643	91	402
B, 117	GM948_A07_114R2_032.fsa	641144	15	73
B, 118	GM948_A07_114R2_032.fsa	653706	70	300
B, 119	GM948_A07_114R2_032.fsa	667264	174	783
B, 120	GM948_A07_114R2_032.fsa	678696	490	2338
B, 121	GM948_A07_114R2_032.fsa	699383	242	1580
B, 122	GM948_A07_114R2_032.fsa	713792	298	1319
B, 123	GM948_A07_114R2_032.fsa	726094	35	130
B, 124	GM948_A07_114R2_032.fsa	736313	26	120
B, 125	GM948_A07_114R2_032.fsa	747518	134	595
B, 126	GM948_A07_114R2_032.fsa	758687	772	3697
B, 127	GM948_A07_114R2_032.fsa	76982	168	801
B, 128	GM948_A07_114R2_032.fsa	781924	333	1521
B, 129	GM948_A07_114R2_032.fsa	793985	118	526
B, 130	GM948_A07_114R2_032.fsa	803921	224	1013
B, 131	GM948_A07_114R2_032.fsa	814683	11	41
B, 132	GM948_A07_114R2_032.fsa	826391	86	411
B, 133	GM948_A07_114R2_032.fsa	834178	41	142
B, 134	GM948_A07_114R2_032.fsa	843892	117	511
B, 135	GM948_A07_114R2_032.fsa	861318	113	764
B, 136	GM948_A07_114R2_032.fsa	871931	205	1046
B, 137	GM948_A07_114R2_032.fsa	883478	176	841
B, 138	GM948_A07_114R2_032.fsa	896908	100	499
B, 139	GM948_A07_114R2_032.fsa	905519	122	571
B, 140	GM948_A07_114R2_032.fsa	918878	187	898
B, 141	GM948_A07_114R2_032.fsa	928394	37	148
B, 142	GM948_A07_114R2_032.fsa	939783	24	94
B, 143	GM948_A07_114R2_032.fsa	950196	94	445
B, 144	GM948_A07_114R2_032.fsa	958696	222	997
B, 145	GM948_A07_114R2_032.fsa	975643	213	1217
B, 146	GM948_A07_114R2_032.fsa	985966	193	910
B, 147	GM948_A07_114R2_032.fsa	997197	162	802
B, 148	GM948_A07_114R2_032.fsa	1009531	105	460
B, 149	GM948_A07_114R2_032.fsa	1019992	212	905
B, 150	GM948_A07_114R2_032.fsa	103043	61	236
B, 151	GM948_A07_114R2_032.fsa	1038952	62	270
B, 152	GM948_A07_114R2_032.fsa	1048403	661	3150
B, 153	GM948_A07_114R2_032.fsa	1061601	124	524
B, 154	GM948_A07_114R2_032.fsa	1072883	104	456
B, 155	GM948_A07_114R2_032.fsa	1082264	562	2672
B, 156	GM948_A07_114R2_032.fsa	1092561	154	650
B, 157	GM948_A07_114R2_032.fsa	1100035	174	825
B, 158	GM948_A07_114R2_032.fsa	1111223	137	572
B, 159	GM948_A07_114R2_032.fsa	1122384	255	1135
B, 160	GM948_A07_114R2_032.fsa	1132591	111	499
B, 161	GM948_A07_114R2_032.fsa	114458	412	1865
B, 162	GM948_A07_114R2_032.fsa	1154635	204	869
B, 163	GM948_A07_114R2_032.fsa	1165573	312	1426
B, 164	GM948_A07_114R2_032.fsa	1174664	109	426
B, 165	GM948_A07_114R2_032.fsa	1187354	38	120
B, 166	GM948_A07_114R2_032.fsa	1198196	847	3954
B, 167	GM948_A07_114R2_032.fsa	1208002	229	1076
B, 168	GM948_A07_114R2_032.fsa	1216001	141	564
B, 169	GM948_A07_114R2_032.fsa	1224884	49	187
B, 170	GM948_A07_114R2_032.fsa	1234652	262	1162
B, 171	GM948_A07_114R2_032.fsa	1245302	71	312
B, 172	GM948_A07_114R2_032.fsa	1252399	140	631
B, 173	GM948_A07_114R2_032.fsa	1262153	169	790
B, 174	GM948_A07_114R2_032.fsa	1272788	122	496
B, 175	GM948_A07_114R2_032.fsa	1282532	198	909
B, 176	GM948_A07_114R2_032.fsa	1295813	30	122
B, 177	GM948_A07_114R2_032.fsa	1304662	126	551
B, 178	GM948_A07_114R2_032.fsa	1314391	51	199
B, 179	GM948_A07_114R2_032.fsa	1322349	96	392
B, 180	GM948_A07_114R2_032.fsa	1331187	48	220
B, 181	GM948_A07_114R2_032.fsa	1340021	148	670
B, 182	GM948_A07_114R2_032.fsa	1350617	411	1843
B, 183	GM948_A07_114R2_032.fsa	1362973	80	345
B, 184	GM948_A07_114R2_032.fsa	1370913	185	845
B, 185	GM948_A07_114R2_032.fsa	1380613	175	807
B, 186	GM948_A07_114R2_032.fsa	1389427	43	165
B, 187	GM948_A07_114R2_032.fsa	1399119	61	244
B, 188	GM948_A07_114R2_032.fsa	1409966	99	422
B, 189	GM948_A07_114R2_032.fsa	141993	218	999
B, 190	GM948_A07_114R2_032.fsa	1430799	165	759
B, 191	GM948_A07_114R2_032.fsa	1442572	206	950
B, 192	GM948_A07_114R2_032.fsa	1452532	92	417
B, 193	GM948_A07_114R2_032.fsa	1463397	133	609
B, 194	GM948_A07_114R2_032.fsa	147426	199	798
B, 195	GM948_A07_114R2_032.fsa	1484217	461	2016
B, 196	GM948_A07_114R2_032.fsa	1494172	245	1078
B, 197	GM948_A07_114R2_032.fsa	1504127	274	1204
B, 198	GM948_A07_114R2_032.fsa	1514985	459	2004
B, 199	GM948_A07_114R2_032.fsa	1524937	580	2674
B, 200	GM948_A07_114R2_032.fsa	1534888	323	1457
B, 201	GM948_A07_114R2_032.fsa	1545743	79	317
B, 202	GM948_A07_114R2_032.fsa	1555692	383	1826
B, 203	GM948_A07_114R2_032.fsa	1568354	93	442
B, 204	GM948_A07_114R2_032.fsa	1577396	136	599
B, 205	GM948_A07_114R2_032.fsa	1590055	109	417
B, 206	GM948_A07_114R2_032.fsa	160.0	572	2647
B, 207	GM948_A07_114R2_032.fsa	1609764	660	3331
B, 208	GM948_A07_114R2_032.fsa	162484	550	2634
B, 209	GM948_A07_114R2_032.fsa	1635471	359	1577
B, 210	GM948_A07_114R2_032.fsa	1645208	114	457
B, 211	GM948_A07_114R2_032.fsa	1659358	27	138
B, 212	GM948_A07_114R2_032.fsa	1668193	143	670
B, 213	GM948_A07_114R2_032.fsa	1677906	91	430
B, 214	GM948_A07_114R2_032.fsa	1687611	195	937
B, 215	GM948_A07_114R2_032.fsa	169907	107	455
B, 216	GM948_A07_114R2_032.fsa	1706998	371	1848
B, 217	GM948_A07_114R2_032.fsa	1717561	409	2056
B, 218	GM948_A07_114R2_032.fsa	1728994	149	701
B, 219	GM948_A07_114R2_032.fsa	1740416	194	867
B, 220	GM948_A07_114R2_032.fsa	1751829	212	1278
B, 221	GM948_A07_114R2_032.fsa	1767614	491	2327
B, 222	GM948_A07_114R2_032.fsa	1777251	75	314
B, 223	GM948_A07_114R2_032.fsa	1787756	109	441
B, 224	GM948_A07_114R2_032.fsa	1796503	67	318
B, 225	GM948_A07_114R2_032.fsa	1806184	217	1038
B, 226	GM948_A07_114R2_032.fsa	1815896	68	302
B, 227	GM948_A07_114R2_032.fsa	1827365	129	596
B, 228	GM948_A07_114R2_032.fsa	1837943	847	4184
B, 229	GM948_A07_114R2_032.fsa	1849393	98	466
B, 230	GM948_A07_114R2_032.fsa	1860834	62	263
B, 231	GM948_A07_114R2_032.fsa	1870507	368	1816
B, 232	GM948_A07_114R2_032.fsa	1881931	608	3036
B, 233	GM948_A07_114R2_032.fsa	1890711	121	562
B, 234	GM948_A07_114R2_032.fsa	1902118	204	814
B, 235	GM948_A07_114R2_032.fsa	1913515	1099	5591
B, 236	GM948_A07_114R2_032.fsa	192.14	164	686
B, 237	GM948_A07_114R2_032.fsa	1931031	1087	5518
B, 238	GM948_A07_114R2_032.fsa	1941529	58	198
B, 239	GM948_A07_114R2_032.fsa	1951146	188	881
B, 240	GM948_A07_114R2_032.fsa	1961629	98	424
B, 241	GM948_A07_114R2_032.fsa	1971232	206	989
B, 242	GM948_A07_114R2_032.fsa	198.17	73	267
B, 243	GM948_A07_114R2_032.fsa	1991289	208	927
B, 244	GM948_A07_114R2_032.fsa	2001718	122	523
B, 245	GM948_A07_114R2_032.fsa	2012025	418	1966
B, 246	GM948_A07_114R2_032.fsa	2020615	226	1037
B, 247	GM948_A07_114R2_032.fsa	2030922	257	1222
B, 248	GM948_A07_114R2_032.fsa	204037	332	1489
B, 249	GM948_A07_114R2_032.fsa	2048959	54	208
B, 250	GM948_A07_114R2_032.fsa	2059265	176	806
B, 251	GM948_A07_114R2_032.fsa	2069572	118	528
B, 252	GM948_A07_114R2_032.fsa	2080737	368	1885
B, 253	GM948_A07_114R2_032.fsa	2091044	365	1898
B, 254	GM948_A07_114R2_032.fsa	2102209	199	956
B, 255	GM948_A07_114R2_032.fsa	2112516	69	271
B, 256	GM948_A07_114R2_032.fsa	2121105	244	1197
B, 257	GM948_A07_114R2_032.fsa	213227	726	3901
B, 258	GM948_A07_114R2_032.fsa	2142613	490	2582
B, 259	GM948_A07_114R2_032.fsa	215393	111	470
B, 260	GM948_A07_114R2_032.fsa	2164371	227	1110
B, 261	GM948_A07_114R2_032.fsa	2173067	33	99
B, 262	GM948_A07_114R2_032.fsa	2183497	287	1647
B, 263	GM948_A07_114R2_032.fsa	2192185	200	1106
B, 264	GM948_A07_114R2_032.fsa	2201691	80	397
B, 265	GM948_A07_114R2_032.fsa	2212679	79	346
B, 266	GM948_A07_114R2_032.fsa	2221974	112	528
B, 267	GM948_A07_114R2_032.fsa	2232113	415	2122
B, 268	GM948_A07_114R2_032.fsa	224225	124	642
B, 269	GM948_A07_114R2_032.fsa	225154	432	2403
B, 270	GM948_A07_114R2_032.fsa	2261672	614	3299
B, 271	GM948_A07_114R2_032.fsa	2273492	80	379
B, 272	GM948_A07_114R2_032.fsa	2284465	71	359
B, 273	GM948_A07_114R2_032.fsa	2296279	95	517
B, 274	GM948_A07_114R2_032.fsa	2306404	31	120
B, 275	GM948_A07_114R2_032.fsa	2314841	84	459
B, 276	GM948_A07_114R2_032.fsa	2333398	416	2608
B, 277	GM948_A07_114R2_032.fsa	2344361	181	1017
B, 278	GM948_A07_114R2_032.fsa	2357009	52	252
B, 279	GM948_A07_114R2_032.fsa	2367126	67	334
B, 280	GM948_A07_114R2_032.fsa	2378085	60	253
B, 281	GM948_A07_114R2_032.fsa	238.82	376	2016
B, 282	GM948_A07_114R2_032.fsa	2398314	295	1731
B, 283	GM948_A07_114R2_032.fsa	2405256	125	623
B, 284	GM948_A07_114R2_032.fsa	241488	469	2517
B, 285	GM948_A07_114R2_032.fsa	2425363	72	305
B, 286	GM948_A07_114R2_032.fsa	243757	67	328
B, 287	GM948_A07_114R2_032.fsa	2445406	81	374
B, 288	GM948_A07_114R2_032.fsa	2455839	668	3798
B, 289	GM948_A07_114R2_032.fsa	2467123	23	71
B, 290	GM948_A07_114R2_032.fsa	2476657	390	2233
B, 291	GM948_A07_114R2_032.fsa	2486177	85	427
B, 292	GM948_A07_114R2_032.fsa	2496547	131	675
B, 293	GM948_A07_114R2_032.fsa	2505841	19	75
B, 294	GM948_A07_114R2_032.fsa	2515838	176	987
B, 295	GM948_A07_114R2_032.fsa	2524983	34	146
B, 296	GM948_A07_114R2_032.fsa	2535769	644	3830
B, 297	GM948_A07_114R2_032.fsa	2546532	206	1184
B, 298	GM948_A07_114R2_032.fsa	2556446	156	887
B, 299	GM948_A07_114R2_032.fsa	2565517	14	46
B, 300	GM948_A07_114R2_032.fsa	2574571	701	4391
B, 301	GM948_A07_114R2_032.fsa	2584429	66	304
B, 302	GM948_A07_114R2_032.fsa	2595907	111	617
B, 303	GM948_A07_114R2_032.fsa	2606714	52	236
B, 304	GM948_A07_114R2_032.fsa	2615947	50	230
B, 305	GM948_A07_114R2_032.fsa	2626859	282	1499
B, 306	GM948_A07_114R2_032.fsa	2636934	83	417
B, 307	GM948_A07_114R2_032.fsa	264533	256	1572
B, 308	GM948_A07_114R2_032.fsa	2656247	455	2761
B, 309	GM948_A07_114R2_032.fsa	2667166	64	282
B, 310	GM948_A07_114R2_032.fsa	2678926	51	258
B, 311	GM948_A07_114R2_032.fsa	2690688	31	119
B, 312	GM948_A07_114R2_032.fsa	2699931	59	285
B, 313	GM948_A07_114R2_032.fsa	2708334	16	68
B, 314	GM948_A07_114R2_032.fsa	271926	307	1683
B, 315	GM948_A07_114R2_032.fsa	2729348	96	437
B, 316	GM948_A07_114R2_032.fsa	2738596	218	1244
B, 317	GM948_A07_114R2_032.fsa	2749527	165	821
B, 318	GM948_A07_114R2_032.fsa	2757936	209	1225
B, 319	GM948_A07_114R2_032.fsa	276887	20	79
B, 320	GM948_A07_114R2_032.fsa	2780647	60	306
B, 321	GM948_A07_114R2_032.fsa	2790744	158	802
B, 322	GM948_A07_114R2_032.fsa	280.0	91	421
B, 323	GM948_A07_114R2_032.fsa	2808306	77	349
B, 324	GM948_A07_114R2_032.fsa	2819098	425	2555
B, 325	GM948_A07_114R2_032.fsa	2829055	81	348
B, 326	GM948_A07_114R2_032.fsa	2839836	347	2165
B, 327	GM948_A07_114R2_032.fsa	2850611	80	401
B, 328	GM948_A07_114R2_032.fsa	2860551	111	613
B, 329	GM948_A07_114R2_032.fsa	2870486	14	48
B, 330	GM948_A07_114R2_032.fsa	2878762	193	1241
B, 331	GM948_A07_114R2_032.fsa	2890341	23	95
B, 332	GM948_A07_114R2_032.fsa	2900261	215	1445
B, 333	GM948_A07_114R2_032.fsa	2911002	122	807
B, 334	GM948_A07_114R2_032.fsa	2921737	60	317
B, 335	GM948_A07_114R2_032.fsa	2930815	30	154
B, 336	GM948_A07_114R2_032.fsa	2939889	55	294
B, 337	GM948_A07_114R2_032.fsa	2948959	155	1107
B, 338	GM948_A07_114R2_032.fsa	2960496	69	411
B, 339	GM948_A07_114R2_032.fsa	2971203	33	143
B, 340	GM948_A07_114R2_032.fsa	2980258	247	1576
B, 341	GM948_A07_114R2_032.fsa	2990132	52	240
B, 342	GM948_A07_114R2_032.fsa	3000813	380	2699
B, 343	GM948_A07_114R2_032.fsa	301139	232	1545
B, 344	GM948_A07_114R2_032.fsa	3021988	40	182
B, 345	GM948_A07_114R2_032.fsa	303179	52	275
B, 346	GM948_A07_114R2_032.fsa	304161	61	274
B, 347	GM948_A07_114R2_032.fsa	3051448	214	1431
B, 348	GM948_A07_114R2_032.fsa	3062127	138	877
B, 349	GM948_A07_114R2_032.fsa	3070356	99	587
B, 350	GM948_A07_114R2_032.fsa	3081074	110	621
B, 351	GM948_A07_114R2_032.fsa	3089333	273	1931
B, 352	GM948_A07_114R2_032.fsa	3098433	62	318
B, 353	GM948_A07_114R2_032.fsa	3108379	24	106
B, 354	GM948_A07_114R2_032.fsa	3118343	56	246
B, 355	GM948_A07_114R2_032.fsa	3130827	30	166
B, 356	GM948_A07_114R2_032.fsa	3139165	63	358
B, 357	GM948_A07_114R2_032.fsa	3148559	97	633
B, 358	GM948_A07_114R2_032.fsa	3159691	33	164
B, 359	GM948_A07_114R2_032.fsa	3171688	246	1569
B, 360	GM948_A07_114R2_032.fsa	3181978	85	471
B, 361	GM948_A07_114R2_032.fsa	319399	227	1519
B, 362	GM948_A07_114R2_032.fsa	3203346	32	132
B, 363	GM948_A07_114R2_032.fsa	3213374	399	2919
B, 364	GM948_A07_114R2_032.fsa	3224224	88	498
B, 365	GM948_A07_114R2_032.fsa	3235059	94	534
B, 366	GM948_A07_114R2_032.fsa	3244216	60	295
B, 367	GM948_A07_114R2_032.fsa	3254194	8	24
B, 368	GM948_A07_114R2_032.fsa	3264161	434	3521
B, 369	GM948_A07_114R2_032.fsa	328.24	36	170
B, 370	GM948_A07_114R2_032.fsa	329316	81	573
B, 371	GM948_A07_114R2_032.fsa	3303905	223	1913
B, 372	GM948_A07_114R2_032.fsa	3313812	46	304
B, 373	GM948_A07_114R2_032.fsa	3323706	38	216
B, 374	GM948_A07_114R2_032.fsa	333359	28	169
B, 375	GM948_A07_114R2_032.fsa	3341817	20	109
B, 376	GM948_A07_114R2_032.fsa	335.25	33	180
B, 377	GM948_A07_114R2_032.fsa	336317	25	108
B, 378	GM948_A07_114R2_032.fsa	3373007	59	371
B, 379	GM948_A07_114R2_032.fsa	3382832	23	127
B, 380	GM948_A07_114R2_032.fsa	3394281	23	116
B, 381	GM948_A07_114R2_032.fsa	3404175	84	446
B, 382	GM948_A07_114R2_032.fsa	3415029	162	1065
B, 383	GM948_A07_114R2_032.fsa	3424211	58	326
B, 384	GM948_A07_114R2_032.fsa	3433391	129	839
B, 385	GM948_A07_114R2_032.fsa	3443403	80	445
B, 386	GM948_A07_114R2_032.fsa	345258	208	1759
B, 387	GM948_A07_114R2_032.fsa	3463422	127	806
B, 388	GM948_A07_114R2_032.fsa	3474262	41	215
B, 389	GM948_A07_114R2_032.fsa	3495935	236	2096
B, 390	GM948_A07_114R2_032.fsa	3506768	30	136
B, 391	GM948_A07_114R2_032.fsa	3517599	86	594
B, 392	GM948_A07_114R2_032.fsa	3526761	5	9
B, 393	GM948_A07_114R2_032.fsa	353842	222	1960
B, 394	GM948_A07_114R2_032.fsa	3548411	39	224
B, 395	GM948_A07_114R2_032.fsa	3557568	113	977
B, 396	GM948_A07_114R2_032.fsa	3567555	10	25
B, 397	GM948_A07_114R2_032.fsa	3577541	39	220
B, 398	GM948_A07_114R2_032.fsa	3595842	25	128
B, 399	GM948_A07_114R2_032.fsa	3606551	44	228
B, 400	GM948_A07_114R2_032.fsa	3615559	3	7
B, 401	GM948_A07_114R2_032.fsa	3626206	147	1019
B, 402	GM948_A07_114R2_032.fsa	3636035	114	698
B, 403	GM948_A07_114R2_032.fsa	3647504	193	1423
B, 404	GM948_A07_114R2_032.fsa	3658154	116	831
B, 405	GM948_A07_114R2_032.fsa	3668806	21	72
B, 406	GM948_A07_114R2_032.fsa	3689292	251	2713
B, 407	GM948_A07_114R2_032.fsa	3708964	62	494
B, 408	GM948_A07_114R2_032.fsa	372782	250	2153
B, 409	GM948_A07_114R2_032.fsa	374914	105	937
B, 410	GM948_A07_114R2_032.fsa	3757341	33	237
B, 411	GM948_A07_114R2_032.fsa	3767183	80	713
B, 412	GM948_A07_114R2_032.fsa	3788513	606	5578
B, 413	GM948_A07_114R2_032.fsa	3808379	232	2095
B, 414	GM948_A07_114R2_032.fsa	3825971	198	1669
B, 415	GM948_A07_114R2_032.fsa	3857793	43	335
B, 416	GM948_A07_114R2_032.fsa	3869514	58	368
B, 417	GM948_A07_114R2_032.fsa	3879559	116	1234
B, 418	GM948_A07_114R2_032.fsa	3899644	46	376
B, 419	GM948_A07_114R2_032.fsa	3918888	17	115
B, 420	GM948_A07_114R2_032.fsa	3927254	5	20
B, 421	GM948_A07_114R2_032.fsa	3938964	43	329
B, 422	GM948_A07_114R2_032.fsa	3959035	26	166
B, 423	GM948_A07_114R2_032.fsa	3967397	42	401
B, 424	GM948_A07_114R2_032.fsa	398997	140	1708
B, 425	GM948_A07_114R2_032.fsa	4029322	225	2142
B, 426	GM948_A07_114R2_032.fsa	4047279	33	219
B, 427	GM948_A07_114R2_032.fsa	4058723	68	596
B, 428	GM948_A07_114R2_032.fsa	4068541	49	281
B, 429	GM948_A07_114R2_032.fsa	4078368	10	34
B, 430	GM948_A07_114R2_032.fsa	4091485	27	200
B, 431	GM948_A07_114R2_032.fsa	4098871	22	150
B, 432	GM948_A07_114R2_032.fsa	4120238	342	3653
B, 433	GM948_A07_114R2_032.fsa	413588	68	1053
B, 434	GM948_A07_114R2_032.fsa	4155182	5	17
B, 435	GM948_A07_114R2_032.fsa	4167003	10	39
B, 436	GM948_A07_114R2_032.fsa	4177146	11	41
B, 437	GM948_A07_114R2_032.fsa	4186451	6	24
B, 438	GM948_A07_114R2_032.fsa	4198306	27	177
B, 439	GM948_A07_114R2_032.fsa	420833	56	738
B, 440	GM948_A07_114R2_032.fsa	4239126	164	2096
B, 441	GM948_A07_114R2_032.fsa	4259082	38	350
B, 442	GM948_A07_114R2_032.fsa	4277362	18	151
B, 443	GM948_A07_114R2_032.fsa	4286496	17	63
B, 444	GM948_A07_114R2_032.fsa	4298948	21	104
B, 445	GM948_A07_114R2_032.fsa	4308075	7	40
B, 446	GM948_A07_114R2_032.fsa	4328807	69	1016
B, 447	GM948_A07_114R2_032.fsa	4351179	16	77
B, 448	GM948_A07_114R2_032.fsa	4360288	42	257
B, 449	GM948_A07_114R2_032.fsa	4369394	17	79
B, 450	GM948_A07_114R2_032.fsa	4380979	23	146
B, 451	GM948_A07_114R2_032.fsa	4399173	75	1024
B, 452	GM948_A07_114R2_032.fsa	4410054	35	208
B, 453	GM948_A07_114R2_032.fsa	4435204	6	22
B, 454	GM948_A07_114R2_032.fsa	4443591	4	17
B, 455	GM948_A07_114R2_032.fsa	4460373	52	381
B, 456	GM948_A07_114R2_032.fsa	4480522	108	1220
B, 457	GM948_A07_114R2_032.fsa	4500684	11	38
B, 458	GM948_A07_114R2_032.fsa	4520859	26	151
B, 459	GM948_A07_114R2_032.fsa	4541888	71	615
B, 460	GM948_A07_114R2_032.fsa	4550304	25	127
B, 461	GM948_A07_114R2_032.fsa	4560405	116	1300
B, 462	GM948_A07_114R2_032.fsa	458146	18	88
B, 463	GM948_A07_114R2_032.fsa	4589886	16	50
B, 464	GM948_A07_114R2_032.fsa	460.0	5	20
B, 465	GM948_A07_114R2_032.fsa	4620949	90	1132
B, 466	GM948_A07_114R2_032.fsa	4661209	149	2040
B, 467	GM948_A07_114R2_032.fsa	4683039	217	3230
B, 468	GM948_A07_114R2_032.fsa	4707405	6	20
B, 469	GM948_A07_114R2_032.fsa	4732631	89	917
B, 470	GM948_A07_114R2_032.fsa	4753668	10	29
B, 471	GM948_A07_114R2_032.fsa	4766297	9	35
B, 472	GM948_A07_114R2_032.fsa	477472	7	24
B, 473	GM948_A07_114R2_032.fsa	4784829	46	290
B, 474	GM948_A07_114R2_032.fsa	4793257	71	742
B, 475	GM948_A07_114R2_032.fsa	4812631	274	2772
B, 476	GM948_A07_114R2_032.fsa	4832034	247	2390
B, 477	GM948_A07_114R2_032.fsa	4851479	33	237
B, 478	GM948_A07_114R2_032.fsa	4866728	5	10
B, 479	GM948_A07_114R2_032.fsa	4883702	119	1438
B, 480	GM948_A07_114R2_032.fsa	4893051	80	1018
B, 481	GM948_A07_114R2_032.fsa	4922013	94	831
B, 482	GM948_A07_114R2_032.fsa	4941659	274	3072
B, 483	GM948_A07_114R2_032.fsa	4961349	374	4165
B, 484	GM948_A07_114R2_032.fsa	4981083	137	1368
B, 485	GM948_A07_114R2_032.fsa	5000872	256	2954
B, 486	GM948_A07_114R2_032.fsa	5045393	34	396
B, 487	GM948_A07_114R2_032.fsa	5083883	45	420
B, 488	GM948_A07_114R2_032.fsa	5096145	56	687
B, 489	GM948_A07_114R2_032.fsa	5134732	59	658
B, 490	GM948_A07_114R2_032.fsa	5156545	51	479
B, 491	GM948_A07_114R2_032.fsa	5186976	12	31
B, 492	GM948_A07_114R2_032.fsa	5217995	127	2472
B, 493	GM948_A07_114R2_032.fsa	5259207	199	1966
B, 494	GM948_A07_114R2_032.fsa	5279854	138	1295
B, 495	GM948_A07_114R2_032.fsa	5300529	110	1407
B, 496	GM948_A07_114R2_032.fsa	5317781	41	338
B, 497	GM948_A07_114R2_032.fsa	533678	155	1567
B, 498	GM948_A07_114R2_032.fsa	5359266	20	152
B, 499	GM948_A07_114R2_032.fsa	5379185	126	2193
B, 500	GM948_A07_114R2_032.fsa	5418611	139	2142
B, 501	GM948_A07_114R2_032.fsa	544973	255	5143
B, 502	GM948_A07_114R2_032.fsa	5478295	7	21
B, 503	GM948_A07_114R2_032.fsa	548993	2	7
B, 504	GM948_A07_114R2_032.fsa	550248	48	452
B, 505	GM948_A07_114R2_032.fsa	5518647	19	123
B, 506	GM948_A07_114R2_032.fsa	5541157	352	5126
B, 507	GM948_A07_114R2_032.fsa	5584566	85	644
B, 508	GM948_A07_114R2_032.fsa	5604505	244	4500
B, 509	GM948_A07_114R2_032.fsa	5644229	390	5481
B, 510	GM948_A07_114R2_032.fsa	5687731	422	9101
B, 511	GM948_A07_114R2_032.fsa	5726849	291	3508
B, 512	GM948_A07_114R2_032.fsa	5742352	3	9
B, 513	GM948_A07_114R2_032.fsa	5756964	87	1456
B, 514	GM948_A07_114R2_032.fsa	5790829	37	390
B, 515	GM948_A07_114R2_032.fsa	5827634	378	7803
B, 516	GM948_A07_114R2_032.fsa	584518	4	13
B, 517	GM948_A07_114R2_032.fsa	5877596	121	1624
B, 518	GM948_A07_114R2_032.fsa	5911995	14	50
B, 519	GM948_A07_114R2_032.fsa	5938117	174	3223
B, 520	GM948_A07_114R2_032.fsa	5979324	74	612
B, 521	GM948_A07_114R2_032.fsa	5988716	60	417
B, 522	GM948_A07_114R2_032.fsa	6012093	193	1745
B, 523	GM948_A07_114R2_032.fsa	6036279	68	884
B, 524	GM948_A07_114R2_032.fsa	6066977	142	1493
B, 525	GM948_A07_114R2_032.fsa	6103256	328	5811
B, 526	GM948_A07_114R2_032.fsa	6129302	21	52
G, 1	GM948_A07_114R2_032.fsa	547852	52	264
G, 2	GM948_A07_114R2_032.fsa	592141	54	353
G, 3	GM948_A07_114R2_032.fsa	1914391	73	345
G, 4	GM948_A07_114R2_032.fsa	1931031	64	387
Y, 1	GM948_A07_114R2_032.fsa	589179	53	321
O, 1	GM948_A07_114R2_032.fsa	20.0	1278	11235
O, 2	GM948_A07_114R2_032.fsa	228614	53	530
O, 3	GM948_A07_114R2_032.fsa	40.0	1068	8078
O, 4	GM948_A07_114R2_032.fsa	60.0	1981	10931
O, 5	GM948_A07_114R2_032.fsa	609538	103	576
O, 6	GM948_A07_114R2_032.fsa	80.0	1263	7382
O, 7	GM948_A07_114R2_032.fsa	100.0	2076	11160
O, 8	GM948_A07_114R2_032.fsa	114.0	2397	12804
O, 9	GM948_A07_114R2_032.fsa	120.0	1868	10172
O, 10	GM948_A07_114R2_032.fsa	140.0	1457	8014
O, 11	GM948_A07_114R2_032.fsa	160.0	1620	8956
O, 12	GM948_A07_114R2_032.fsa	180.0	1874	10504
O, 13	GM948_A07_114R2_032.fsa	200.0	1604	9110
O, 14	GM948_A07_114R2_032.fsa	214.0	1547	8881
O, 15	GM948_A07_114R2_032.fsa	220.0	1243	7601
O, 16	GM948_A07_114R2_032.fsa	240.0	1786	11175
O, 17	GM948_A07_114R2_032.fsa	250.0	769	5300
O, 18	GM948_A07_114R2_032.fsa	260.0	1250	8642
O, 19	GM948_A07_114R2_032.fsa	280.0	1253	9584
O, 20	GM948_A07_114R2_032.fsa	300.0	1188	9628
O, 21	GM948_A07_114R2_032.fsa	314.0	696	5952
O, 22	GM948_A07_114R2_032.fsa	320.0	808	7032
O, 23	GM948_A07_114R2_032.fsa	340.0	876	8449
O, 24	GM948_A07_114R2_032.fsa	360.0	745	7326
O, 25	GM948_A07_114R2_032.fsa	380.0	523	5379
O, 26	GM948_A07_114R2_032.fsa	400.0	691	7496
O, 27	GM948_A07_114R2_032.fsa	414.0	677	7727
O, 28	GM948_A07_114R2_032.fsa	420.0	644	7488
O, 29	GM948_A07_114R2_032.fsa	440.0	809	9548
O, 30	GM948_A07_114R2_032.fsa	460.0	877	10680
O, 31	GM948_A07_114R2_032.fsa	480.0	828	10736
O, 32	GM948_A07_114R2_032.fsa	500.0	385	5083
O, 33	GM948_A07_114R2_032.fsa	514.0	440	5774
O, 34	GM948_A07_114R2_032.fsa	520.0	938	12469
O, 35	GM948_A07_114R2_032.fsa	540.0	801	10734
O, 36	GM948_A07_114R2_032.fsa	560.0	514	7215
O, 37	GM948_A07_114R2_032.fsa	580.0	841	11516
O, 38	GM948_A07_114R2_032.fsa	600.0	565	7518

## Sheet: 114R3
Dye/Sample Peak	Sample File Name	Size	Height	Area in Point
B, 1	GM948_A08_114R3_032.fsa		7	51
B, 2	GM948_A08_114R3_032.fsa		8	34
B, 3	GM948_A08_114R3_032.fsa		8	50
B, 4	GM948_A08_114R3_032.fsa		12	74
B, 5	GM948_A08_114R3_032.fsa		9	30
B, 6	GM948_A08_114R3_032.fsa		6	28
B, 7	GM948_A08_114R3_032.fsa		9	66
B, 8	GM948_A08_114R3_032.fsa		7	45
B, 9	GM948_A08_114R3_032.fsa		7	20
B, 10	GM948_A08_114R3_032.fsa		6	35
B, 11	GM948_A08_114R3_032.fsa		5	38
B, 12	GM948_A08_114R3_032.fsa		12	49
B, 13	GM948_A08_114R3_032.fsa		11	37
B, 14	GM948_A08_114R3_032.fsa		9	43
B, 15	GM948_A08_114R3_032.fsa		7	37
B, 16	GM948_A08_114R3_032.fsa		7	46
B, 17	GM948_A08_114R3_032.fsa		7	35
B, 18	GM948_A08_114R3_032.fsa		9	49
B, 19	GM948_A08_114R3_032.fsa		14	44
B, 20	GM948_A08_114R3_032.fsa		8	52
B, 21	GM948_A08_114R3_032.fsa		12	47
B, 22	GM948_A08_114R3_032.fsa		6	21
B, 23	GM948_A08_114R3_032.fsa		5	12
B, 24	GM948_A08_114R3_032.fsa		11	91
B, 25	GM948_A08_114R3_032.fsa		6	18
B, 26	GM948_A08_114R3_032.fsa		10	54
B, 27	GM948_A08_114R3_032.fsa		6	32
B, 28	GM948_A08_114R3_032.fsa		14	70
B, 29	GM948_A08_114R3_032.fsa		10	51
B, 30	GM948_A08_114R3_032.fsa		11	52
B, 31	GM948_A08_114R3_032.fsa		4	15
B, 32	GM948_A08_114R3_032.fsa		9	41
B, 33	GM948_A08_114R3_032.fsa		9	61
B, 34	GM948_A08_114R3_032.fsa		6	45
B, 35	GM948_A08_114R3_032.fsa		20	175
B, 36	GM948_A08_114R3_032.fsa		11	37
B, 37	GM948_A08_114R3_032.fsa		16	87
B, 38	GM948_A08_114R3_032.fsa		7	43
B, 39	GM948_A08_114R3_032.fsa		11	35
B, 40	GM948_A08_114R3_032.fsa		10	58
B, 41	GM948_A08_114R3_032.fsa		8	37
B, 42	GM948_A08_114R3_032.fsa		7	43
B, 43	GM948_A08_114R3_032.fsa		9	30
B, 44	GM948_A08_114R3_032.fsa		10	25
B, 45	GM948_A08_114R3_032.fsa		10	47
B, 46	GM948_A08_114R3_032.fsa		8	63
B, 47	GM948_A08_114R3_032.fsa		5	30
B, 48	GM948_A08_114R3_032.fsa		9	59
B, 49	GM948_A08_114R3_032.fsa		11	56
B, 50	GM948_A08_114R3_032.fsa		10	43
B, 51	GM948_A08_114R3_032.fsa		10	61
B, 52	GM948_A08_114R3_032.fsa		12	60
B, 53	GM948_A08_114R3_032.fsa		10	39
B, 54	GM948_A08_114R3_032.fsa		11	85
B, 55	GM948_A08_114R3_032.fsa		10	44
B, 56	GM948_A08_114R3_032.fsa		9	58
B, 57	GM948_A08_114R3_032.fsa		7	48
B, 58	GM948_A08_114R3_032.fsa		11	41
B, 59	GM948_A08_114R3_032.fsa		7	31
B, 60	GM948_A08_114R3_032.fsa		8	28
B, 61	GM948_A08_114R3_032.fsa		9	48
B, 62	GM948_A08_114R3_032.fsa		16	125
B, 63	GM948_A08_114R3_032.fsa		12	59
B, 64	GM948_A08_114R3_032.fsa		6	23
B, 65	GM948_A08_114R3_032.fsa		5	21
B, 66	GM948_A08_114R3_032.fsa		11	38
B, 67	GM948_A08_114R3_032.fsa		14	34
B, 68	GM948_A08_114R3_032.fsa		11	35
B, 69	GM948_A08_114R3_032.fsa		10	31
B, 70	GM948_A08_114R3_032.fsa		7	46
B, 71	GM948_A08_114R3_032.fsa		10	63
B, 72	GM948_A08_114R3_032.fsa		11	69
B, 73	GM948_A08_114R3_032.fsa		222	1866
B, 74	GM948_A08_114R3_032.fsa		114	1205
B, 75	GM948_A08_114R3_032.fsa		166	977
B, 76	GM948_A08_114R3_032.fsa		97	579
B, 77	GM948_A08_114R3_032.fsa		9	27
B, 78	GM948_A08_114R3_032.fsa		41	257
B, 79	GM948_A08_114R3_032.fsa	13333	41	282
B, 80	GM948_A08_114R3_032.fsa	32593	19	82
B, 81	GM948_A08_114R3_032.fsa	45926	8	22
B, 82	GM948_A08_114R3_032.fsa	60741	7	36
B, 83	GM948_A08_114R3_032.fsa	81482	13	48
B, 84	GM948_A08_114R3_032.fsa	117037	10	100
B, 85	GM948_A08_114R3_032.fsa	151111	38	470
B, 86	GM948_A08_114R3_032.fsa	174815	15	41
B, 87	GM948_A08_114R3_032.fsa	191111	52	255
B, 88	GM948_A08_114R3_032.fsa	206835	373	2070
B, 89	GM948_A08_114R3_032.fsa	223646	205	2209
B, 90	GM948_A08_114R3_032.fsa	271823	89	396
B, 91	GM948_A08_114R3_032.fsa	287171	116	588
B, 92	GM948_A08_114R3_032.fsa	305146	55	274
B, 93	GM948_A08_114R3_032.fsa	316869	175	1022
B, 94	GM948_A08_114R3_032.fsa	331242	105	530
B, 95	GM948_A08_114R3_032.fsa	348087	14	75
B, 96	GM948_A08_114R3_032.fsa	363158	79	412
B, 97	GM948_A08_114R3_032.fsa	372569	46	197
B, 98	GM948_A08_114R3_032.fsa	389689	99	480
B, 99	GM948_A08_114R3_032.fsa	407103	91	623
B, 100	GM948_A08_114R3_032.fsa	425802	23	104
B, 101	GM948_A08_114R3_032.fsa	436168	104	518
B, 102	GM948_A08_114R3_032.fsa	447562	303	1712
B, 103	GM948_A08_114R3_032.fsa	464416	219	1197
B, 104	GM948_A08_114R3_032.fsa	482091	7	35
B, 105	GM948_A08_114R3_032.fsa	499466	49	270
B, 106	GM948_A08_114R3_032.fsa	510178	123	901
B, 107	GM948_A08_114R3_032.fsa	544764	401	4100
B, 108	GM948_A08_114R3_032.fsa	564172	210	742
B, 109	GM948_A08_114R3_032.fsa	574246	278	1358
B, 110	GM948_A08_114R3_032.fsa	581241	157	606
B, 111	GM948_A08_114R3_032.fsa	591155	979	4530
B, 112	GM948_A08_114R3_032.fsa	60634	140	581
B, 113	GM948_A08_114R3_032.fsa	614777	67	258
B, 114	GM948_A08_114R3_032.fsa	62.74	82	343
B, 115	GM948_A08_114R3_032.fsa	642076	20	80
B, 116	GM948_A08_114R3_032.fsa	653569	60	273
B, 117	GM948_A08_114R3_032.fsa	667108	157	717
B, 118	GM948_A08_114R3_032.fsa	679565	426	1959
B, 119	GM948_A08_114R3_032.fsa	70024	211	1129
B, 120	GM948_A08_114R3_032.fsa	714648	247	1153
B, 121	GM948_A08_114R3_032.fsa	72798	28	104
B, 122	GM948_A08_114R3_032.fsa	738204	26	101
B, 123	GM948_A08_114R3_032.fsa	748402	117	477
B, 124	GM948_A08_114R3_032.fsa	759589	674	3265
B, 125	GM948_A08_114R3_032.fsa	770744	147	697
B, 126	GM948_A08_114R3_032.fsa	782876	298	1263
B, 127	GM948_A08_114R3_032.fsa	794971	92	409
B, 128	GM948_A08_114R3_032.fsa	803964	207	940
B, 129	GM948_A08_114R3_032.fsa	815836	15	58
B, 130	GM948_A08_114R3_032.fsa	825707	64	339
B, 131	GM948_A08_114R3_032.fsa	834574	26	119
B, 132	GM948_A08_114R3_032.fsa	843424	100	471
B, 133	GM948_A08_114R3_032.fsa	862055	101	673
B, 134	GM948_A08_114R3_032.fsa	872809	183	934
B, 135	GM948_A08_114R3_032.fsa	883538	159	726
B, 136	GM948_A08_114R3_032.fsa	897159	97	418
B, 137	GM948_A08_114R3_032.fsa	905894	105	467
B, 138	GM948_A08_114R3_032.fsa	920419	159	765
B, 139	GM948_A08_114R3_032.fsa	930077	32	140
B, 140	GM948_A08_114R3_032.fsa	940679	29	90
B, 141	GM948_A08_114R3_032.fsa	950297	85	361
B, 142	GM948_A08_114R3_032.fsa	959895	187	865
B, 143	GM948_A08_114R3_032.fsa	977124	185	977
B, 144	GM948_A08_114R3_032.fsa	987623	154	716
B, 145	GM948_A08_114R3_032.fsa	998098	122	573
B, 146	GM948_A08_114R3_032.fsa	1010674	85	361
B, 147	GM948_A08_114R3_032.fsa	1021315	169	745
B, 148	GM948_A08_114R3_032.fsa	103096	58	240
B, 149	GM948_A08_114R3_032.fsa	1040579	61	271
B, 150	GM948_A08_114R3_032.fsa	1050171	594	2737
B, 151	GM948_A08_114R3_032.fsa	1062602	109	437
B, 152	GM948_A08_114R3_032.fsa	1074037	93	381
B, 153	GM948_A08_114R3_032.fsa	1083537	495	2344
B, 154	GM948_A08_114R3_032.fsa	1093957	140	592
B, 155	GM948_A08_114R3_032.fsa	1101516	150	715
B, 156	GM948_A08_114R3_032.fsa	1112824	122	510
B, 157	GM948_A08_114R3_032.fsa	1123157	236	1001
B, 158	GM948_A08_114R3_032.fsa	113533	99	407
B, 159	GM948_A08_114R3_032.fsa	1145495	371	1625
B, 160	GM948_A08_114R3_032.fsa	1155548	167	733
B, 161	GM948_A08_114R3_032.fsa	1166484	287	1237
B, 162	GM948_A08_114R3_032.fsa	1175572	88	384
B, 163	GM948_A08_114R3_032.fsa	1187354	34	108
B, 164	GM948_A08_114R3_032.fsa	1198196	693	3340
B, 165	GM948_A08_114R3_032.fsa	1208109	192	917
B, 166	GM948_A08_114R3_032.fsa	1217119	113	465
B, 167	GM948_A08_114R3_032.fsa	1226128	47	165
B, 168	GM948_A08_114R3_032.fsa	1234237	222	955
B, 169	GM948_A08_114R3_032.fsa	1245048	56	217
B, 170	GM948_A08_114R3_032.fsa	1253156	121	510
B, 171	GM948_A08_114R3_032.fsa	1263067	153	633
B, 172	GM948_A08_114R3_032.fsa	1272977	103	471
B, 173	GM948_A08_114R3_032.fsa	1283787	185	810
B, 174	GM948_A08_114R3_032.fsa	1295499	36	114
B, 175	GM948_A08_114R3_032.fsa	1305409	104	467
B, 176	GM948_A08_114R3_032.fsa	1314418	42	180
B, 177	GM948_A08_114R3_032.fsa	1323427	79	326
B, 178	GM948_A08_114R3_032.fsa	1333336	42	157
B, 179	GM948_A08_114R3_032.fsa	1340543	118	489
B, 180	GM948_A08_114R3_032.fsa	1351353	329	1541
B, 181	GM948_A08_114R3_032.fsa	1363065	63	276
B, 182	GM948_A08_114R3_032.fsa	1372073	160	703
B, 183	GM948_A08_114R3_032.fsa	1381983	150	664
B, 184	GM948_A08_114R3_032.fsa	1390991	30	120
B, 185	GM948_A08_114R3_032.fsa	1400914	51	197
B, 186	GM948_A08_114R3_032.fsa	1410057	85	370
B, 187	GM948_A08_114R3_032.fsa	142194	197	870
B, 188	GM948_A08_114R3_032.fsa	1431994	138	616
B, 189	GM948_A08_114R3_032.fsa	1442961	163	755
B, 190	GM948_A08_114R3_032.fsa	1453012	75	304
B, 191	GM948_A08_114R3_032.fsa	146489	118	464
B, 192	GM948_A08_114R3_032.fsa	1474938	168	686
B, 193	GM948_A08_114R3_032.fsa	1484986	403	1789
B, 194	GM948_A08_114R3_032.fsa	1495033	231	945
B, 195	GM948_A08_114R3_032.fsa	1504165	253	1060
B, 196	GM948_A08_114R3_032.fsa	1515123	425	1824
B, 197	GM948_A08_114R3_032.fsa	1526079	515	2357
B, 198	GM948_A08_114R3_032.fsa	1535208	313	1322
B, 199	GM948_A08_114R3_032.fsa	1546162	81	324
B, 200	GM948_A08_114R3_032.fsa	1556202	356	1593
B, 201	GM948_A08_114R3_032.fsa	1568978	85	386
B, 202	GM948_A08_114R3_032.fsa	1578104	119	538
B, 203	GM948_A08_114R3_032.fsa	1589965	87	353
B, 204	GM948_A08_114R3_032.fsa	160.0	496	2286
B, 205	GM948_A08_114R3_032.fsa	1609929	595	2857
B, 206	GM948_A08_114R3_032.fsa	1625261	503	2252
B, 207	GM948_A08_114R3_032.fsa	1636074	324	1410
B, 208	GM948_A08_114R3_032.fsa	1645979	123	485
B, 209	GM948_A08_114R3_032.fsa	1658576	23	93
B, 210	GM948_A08_114R3_032.fsa	1669365	133	590
B, 211	GM948_A08_114R3_032.fsa	167835	89	375
B, 212	GM948_A08_114R3_032.fsa	1688226	177	810
B, 213	GM948_A08_114R3_032.fsa	169989	93	395
B, 214	GM948_A08_114R3_032.fsa	170796	329	1572
B, 215	GM948_A08_114R3_032.fsa	1717817	380	1825
B, 216	GM948_A08_114R3_032.fsa	1729458	137	639
B, 217	GM948_A08_114R3_032.fsa	1741089	178	803
B, 218	GM948_A08_114R3_032.fsa	1752711	205	1192
B, 219	GM948_A08_114R3_032.fsa	1768789	465	2200
B, 220	GM948_A08_114R3_032.fsa	1779497	69	345
B, 221	GM948_A08_114R3_032.fsa	1789306	101	449
B, 222	GM948_A08_114R3_032.fsa	1797327	76	356
B, 223	GM948_A08_114R3_032.fsa	1808067	195	939
B, 224	GM948_A08_114R3_032.fsa	1817024	67	296
B, 225	GM948_A08_114R3_032.fsa	1828657	124	558
B, 226	GM948_A08_114R3_032.fsa	1839385	762	3799
B, 227	GM948_A08_114R3_032.fsa	1850996	103	478
B, 228	GM948_A08_114R3_032.fsa	1862595	64	239
B, 229	GM948_A08_114R3_032.fsa	187.24	332	1586
B, 230	GM948_A08_114R3_032.fsa	1883088	555	2663
B, 231	GM948_A08_114R3_032.fsa	1891986	127	499
B, 232	GM948_A08_114R3_032.fsa	1903544	187	783
B, 233	GM948_A08_114R3_032.fsa	1914203	987	5065
B, 234	GM948_A08_114R3_032.fsa	192219	157	716
B, 235	GM948_A08_114R3_032.fsa	1931945	1030	4907
B, 236	GM948_A08_114R3_032.fsa	1942578	63	226
B, 237	GM948_A08_114R3_032.fsa	1952316	170	746
B, 238	GM948_A08_114R3_032.fsa	1962929	91	406
B, 239	GM948_A08_114R3_032.fsa	1971766	204	943
B, 240	GM948_A08_114R3_032.fsa	1983245	58	206
B, 241	GM948_A08_114R3_032.fsa	1992948	193	825
B, 242	GM948_A08_114R3_032.fsa	2003476	114	451
B, 243	GM948_A08_114R3_032.fsa	2013037	397	1763
B, 244	GM948_A08_114R3_032.fsa	2022599	219	941
B, 245	GM948_A08_114R3_032.fsa	2032161	244	1109
B, 246	GM948_A08_114R3_032.fsa	2041723	295	1313
B, 247	GM948_A08_114R3_032.fsa	2050417	63	221
B, 248	GM948_A08_114R3_032.fsa	206085	163	725
B, 249	GM948_A08_114R3_032.fsa	2071284	109	480
B, 250	GM948_A08_114R3_032.fsa	208172	367	1748
B, 251	GM948_A08_114R3_032.fsa	2092156	361	1741
B, 252	GM948_A08_114R3_032.fsa	2103462	207	942
B, 253	GM948_A08_114R3_032.fsa	2113031	83	350
B, 254	GM948_A08_114R3_032.fsa	212.26	246	1185
B, 255	GM948_A08_114R3_032.fsa	213304	730	3629
B, 256	GM948_A08_114R3_032.fsa	2143534	495	2403
B, 257	GM948_A08_114R3_032.fsa	2154133	109	465
B, 258	GM948_A08_114R3_032.fsa	2164727	232	1113
B, 259	GM948_A08_114R3_032.fsa	2174433	22	81
B, 260	GM948_A08_114R3_032.fsa	2184135	291	1440
B, 261	GM948_A08_114R3_032.fsa	2193832	195	981
B, 262	GM948_A08_114R3_032.fsa	220429	79	369
B, 263	GM948_A08_114R3_032.fsa	2213724	83	359
B, 264	GM948_A08_114R3_032.fsa	2223154	120	515
B, 265	GM948_A08_114R3_032.fsa	2233437	409	1987
B, 266	GM948_A08_114R3_032.fsa	2243717	133	611
B, 267	GM948_A08_114R3_032.fsa	225228	442	2285
B, 268	GM948_A08_114R3_032.fsa	2262551	602	3072
B, 269	GM948_A08_114R3_032.fsa	227453	90	376
B, 270	GM948_A08_114R3_032.fsa	2286503	78	355
B, 271	GM948_A08_114R3_032.fsa	2297616	101	467
B, 272	GM948_A08_114R3_032.fsa	2307016	28	110
B, 273	GM948_A08_114R3_032.fsa	2316413	78	384
B, 274	GM948_A08_114R3_032.fsa	232666	77	390
B, 275	GM948_A08_114R3_032.fsa	2334343	427	2468
B, 276	GM948_A08_114R3_032.fsa	2346291	183	953
B, 277	GM948_A08_114R3_032.fsa	2357381	63	269
B, 278	GM948_A08_114R3_032.fsa	2368468	76	361
B, 279	GM948_A08_114R3_032.fsa	2378698	70	277
B, 280	GM948_A08_114R3_032.fsa	2388925	405	2055
B, 281	GM948_A08_114R3_032.fsa	2399148	325	1854
B, 282	GM948_A08_114R3_032.fsa	2406178	154	772
B, 283	GM948_A08_114R3_032.fsa	2415875	494	2712
B, 284	GM948_A08_114R3_032.fsa	242644	89	415
B, 285	GM948_A08_114R3_032.fsa	243699	76	297
B, 286	GM948_A08_114R3_032.fsa	2446649	87	405
B, 287	GM948_A08_114R3_032.fsa	2456296	688	3733
B, 288	GM948_A08_114R3_032.fsa	2466806	22	76
B, 289	GM948_A08_114R3_032.fsa	2477303	405	2189
B, 290	GM948_A08_114R3_032.fsa	2486913	94	426
B, 291	GM948_A08_114R3_032.fsa	2497384	152	692
B, 292	GM948_A08_114R3_032.fsa	2505935	21	79
B, 293	GM948_A08_114R3_032.fsa	2516094	202	1075
B, 294	GM948_A08_114R3_032.fsa	2526233	47	201
B, 295	GM948_A08_114R3_032.fsa	2536353	683	3912
B, 296	GM948_A08_114R3_032.fsa	2547294	210	1207
B, 297	GM948_A08_114R3_032.fsa	2556534	189	954
B, 298	GM948_A08_114R3_032.fsa	2566596	30	108
B, 299	GM948_A08_114R3_032.fsa	2574967	768	4529
B, 300	GM948_A08_114R3_032.fsa	2585829	77	389
B, 301	GM948_A08_114R3_032.fsa	2596669	112	623
B, 302	GM948_A08_114R3_032.fsa	2607622	66	317
B, 303	GM948_A08_114R3_032.fsa	2616938	62	257
B, 304	GM948_A08_114R3_032.fsa	2627949	293	1621
B, 305	GM948_A08_114R3_032.fsa	2638114	101	458
B, 306	GM948_A08_114R3_032.fsa	2646585	291	1692
B, 307	GM948_A08_114R3_032.fsa	2656751	501	2957
B, 308	GM948_A08_114R3_032.fsa	2668613	70	310
B, 309	GM948_A08_114R3_032.fsa	2680475	68	355
B, 310	GM948_A08_114R3_032.fsa	2691491	26	115
B, 311	GM948_A08_114R3_032.fsa	2700812	68	328
B, 312	GM948_A08_114R3_032.fsa	2710135	21	76
B, 313	GM948_A08_114R3_032.fsa	2719458	337	1838
B, 314	GM948_A08_114R3_032.fsa	2730476	103	453
B, 315	GM948_A08_114R3_032.fsa	2738953	259	1295
B, 316	GM948_A08_114R3_032.fsa	2749126	180	906
B, 317	GM948_A08_114R3_032.fsa	2759299	245	1339
B, 318	GM948_A08_114R3_032.fsa	2769473	23	98
B, 319	GM948_A08_114R3_032.fsa	2781344	86	400
B, 320	GM948_A08_114R3_032.fsa	2790672	197	994
B, 321	GM948_A08_114R3_032.fsa	280.0	115	544
B, 322	GM948_A08_114R3_032.fsa	280844	97	451
B, 323	GM948_A08_114R3_032.fsa	2819408	509	3003
B, 324	GM948_A08_114R3_032.fsa	2829527	105	485
B, 325	GM948_A08_114R3_032.fsa	2840484	422	2470
B, 326	GM948_A08_114R3_032.fsa	2851435	96	505
B, 327	GM948_A08_114R3_032.fsa	2860697	139	781
B, 328	GM948_A08_114R3_032.fsa	2869956	23	67
B, 329	GM948_A08_114R3_032.fsa	287921	240	1480
B, 330	GM948_A08_114R3_032.fsa	2890142	28	125
B, 331	GM948_A08_114R3_032.fsa	2901069	269	1771
B, 332	GM948_A08_114R3_032.fsa	291115	151	984
B, 333	GM948_A08_114R3_032.fsa	2922066	73	374
B, 334	GM948_A08_114R3_032.fsa	2931299	36	175
B, 335	GM948_A08_114R3_032.fsa	2941366	65	361
B, 336	GM948_A08_114R3_032.fsa	295059	202	1369
B, 337	GM948_A08_114R3_032.fsa	2961487	85	534
B, 338	GM948_A08_114R3_032.fsa	2972378	45	168
B, 339	GM948_A08_114R3_032.fsa	2981589	280	1697
B, 340	GM948_A08_114R3_032.fsa	2991633	71	317
B, 341	GM948_A08_114R3_032.fsa	300248	470	3141
B, 342	GM948_A08_114R3_032.fsa	3012408	282	1791
B, 343	GM948_A08_114R3_032.fsa	3023176	58	253
B, 344	GM948_A08_114R3_032.fsa	3033127	73	368
B, 345	GM948_A08_114R3_032.fsa	3043921	86	395
B, 346	GM948_A08_114R3_032.fsa	3053064	286	1788
B, 347	GM948_A08_114R3_032.fsa	306305	184	1158
B, 348	GM948_A08_114R3_032.fsa	3072214	131	818
B, 349	GM948_A08_114R3_032.fsa	3081388	142	836
B, 350	GM948_A08_114R3_032.fsa	3090572	334	2500
B, 351	GM948_A08_114R3_032.fsa	3100602	92	508
B, 352	GM948_A08_114R3_032.fsa	3109806	44	200
B, 353	GM948_A08_114R3_032.fsa	3119859	72	339
B, 354	GM948_A08_114R3_032.fsa	3129923	44	204
B, 355	GM948_A08_114R3_032.fsa	3140856	66	408
B, 356	GM948_A08_114R3_032.fsa	315027	119	764
B, 357	GM948_A08_114R3_032.fsa	3161402	51	226
B, 358	GM948_A08_114R3_032.fsa	3172543	315	1988
B, 359	GM948_A08_114R3_032.fsa	3182834	124	682
B, 360	GM948_A08_114R3_032.fsa	319399	291	1912
B, 361	GM948_A08_114R3_032.fsa	3204238	50	232
B, 362	GM948_A08_114R3_032.fsa	3214402	501	3645
B, 363	GM948_A08_114R3_032.fsa	3224557	126	722
B, 364	GM948_A08_114R3_032.fsa	3234703	125	780
B, 365	GM948_A08_114R3_032.fsa	324484	83	475
B, 366	GM948_A08_114R3_032.fsa	3254124	16	49
B, 367	GM948_A08_114R3_032.fsa	326593	582	4396
B, 368	GM948_A08_114R3_032.fsa	3285299	36	184
B, 369	GM948_A08_114R3_032.fsa	329455	106	674
B, 370	GM948_A08_114R3_032.fsa	3304635	296	2302
B, 371	GM948_A08_114R3_032.fsa	3313871	65	368
B, 372	GM948_A08_114R3_032.fsa	3324777	47	253
B, 373	GM948_A08_114R3_032.fsa	3334835	46	216
B, 374	GM948_A08_114R3_032.fsa	3344048	35	187
B, 375	GM948_A08_114R3_032.fsa	3354089	47	256
B, 376	GM948_A08_114R3_032.fsa	336245	35	208
B, 377	GM948_A08_114R3_032.fsa	3374145	80	540
B, 378	GM948_A08_114R3_032.fsa	3385829	37	188
B, 379	GM948_A08_114R3_032.fsa	3395834	43	199
B, 380	GM948_A08_114R3_032.fsa	3405031	125	732
B, 381	GM948_A08_114R3_032.fsa	341593	226	1474
B, 382	GM948_A08_114R3_032.fsa	3426827	87	485
B, 383	GM948_A08_114R3_032.fsa	3434369	191	1150
B, 384	GM948_A08_114R3_032.fsa	3445261	127	714
B, 385	GM948_A08_114R3_032.fsa	3454476	315	2301
B, 386	GM948_A08_114R3_032.fsa	3465364	185	1156
B, 387	GM948_A08_114R3_032.fsa	3476249	62	289
B, 388	GM948_A08_114R3_032.fsa	3487132	43	226
B, 389	GM948_A08_114R3_032.fsa	3495502	312	2504
B, 390	GM948_A08_114R3_032.fsa	3507217	31	147
B, 391	GM948_A08_114R3_032.fsa	3518929	114	713
B, 392	GM948_A08_114R3_032.fsa	3539001	294	2309
B, 393	GM948_A08_114R3_032.fsa	3548198	40	246
B, 394	GM948_A08_114R3_032.fsa	3558228	145	1130
B, 395	GM948_A08_114R3_032.fsa	3579119	39	332
B, 396	GM948_A08_114R3_032.fsa	3595825	41	201
B, 397	GM948_A08_114R3_032.fsa	3606653	48	288
B, 398	GM948_A08_114R3_032.fsa	3616635	8	14
B, 399	GM948_A08_114R3_032.fsa	3625786	215	1385
B, 400	GM948_A08_114R3_032.fsa	3635772	153	925
B, 401	GM948_A08_114R3_032.fsa	3647424	258	1876
B, 402	GM948_A08_114R3_032.fsa	3658246	159	1098
B, 403	GM948_A08_114R3_032.fsa	3669071	29	98
B, 404	GM948_A08_114R3_032.fsa	3679899	44	247
B, 405	GM948_A08_114R3_032.fsa	3689896	319	2737
B, 406	GM948_A08_114R3_032.fsa	3699894	71	491
B, 407	GM948_A08_114R3_032.fsa	3709062	76	605
B, 408	GM948_A08_114R3_032.fsa	3728236	297	2378
B, 409	GM948_A08_114R3_032.fsa	3749921	137	1128
B, 410	GM948_A08_114R3_032.fsa	3759098	44	278
B, 411	GM948_A08_114R3_032.fsa	3769946	106	892
B, 412	GM948_A08_114R3_032.fsa	378998	742	6565
B, 413	GM948_A08_114R3_032.fsa	3809303	289	2482
B, 414	GM948_A08_114R3_032.fsa	3827058	242	1970
B, 415	GM948_A08_114R3_032.fsa	3838046	4	11
B, 416	GM948_A08_114R3_032.fsa	3860012	59	348
B, 417	GM948_A08_114R3_032.fsa	3870147	54	401
B, 418	GM948_A08_114R3_032.fsa	3880279	155	1382
B, 419	GM948_A08_114R3_032.fsa	3898849	58	454
B, 420	GM948_A08_114R3_032.fsa	3919097	28	147
B, 421	GM948_A08_114R3_032.fsa	3928375	7	26
B, 422	GM948_A08_114R3_032.fsa	3939337	58	398
B, 423	GM948_A08_114R3_032.fsa	3957881	33	282
B, 424	GM948_A08_114R3_032.fsa	3967993	60	467
B, 425	GM948_A08_114R3_032.fsa	3979788	23	91
B, 426	GM948_A08_114R3_032.fsa	3990737	163	1971
B, 427	GM948_A08_114R3_032.fsa	4018839	7	21
B, 428	GM948_A08_114R3_032.fsa	4029515	260	2348
B, 429	GM948_A08_114R3_032.fsa	4047632	38	253
B, 430	GM948_A08_114R3_032.fsa	4058366	87	663
B, 431	GM948_A08_114R3_032.fsa	4069122	49	263
B, 432	GM948_A08_114R3_032.fsa	4090699	34	258
B, 433	GM948_A08_114R3_032.fsa	4097357	32	214
B, 434	GM948_A08_114R3_032.fsa	4119888	410	3949
B, 435	GM948_A08_114R3_032.fsa	4137482	77	762
B, 436	GM948_A08_114R3_032.fsa	4145202	51	380
B, 437	GM948_A08_114R3_032.fsa	4166908	13	69
B, 438	GM948_A08_114R3_032.fsa	4179086	7	46
B, 439	GM948_A08_114R3_032.fsa	4187794	12	39
B, 440	GM948_A08_114R3_032.fsa	4198255	25	197
B, 441	GM948_A08_114R3_032.fsa	4207622	66	760
B, 442	GM948_A08_114R3_032.fsa	4240593	187	2332
B, 443	GM948_A08_114R3_032.fsa	4259997	50	460
B, 444	GM948_A08_114R3_032.fsa	4280211	24	124
B, 445	GM948_A08_114R3_032.fsa	4290306	18	96
B, 446	GM948_A08_114R3_032.fsa	4300393	18	111
B, 447	GM948_A08_114R3_032.fsa	4307953	12	64
B, 448	GM948_A08_114R3_032.fsa	4320543	35	267
B, 449	GM948_A08_114R3_032.fsa	4328092	89	892
B, 450	GM948_A08_114R3_032.fsa	435071	22	102
B, 451	GM948_A08_114R3_032.fsa	4361586	49	341
B, 452	GM948_A08_114R3_032.fsa	4369946	16	91
B, 453	GM948_A08_114R3_032.fsa	4380807	27	191
B, 454	GM948_A08_114R3_032.fsa	4391659	35	239
B, 455	GM948_A08_114R3_032.fsa	4400854	81	819
B, 456	GM948_A08_114R3_032.fsa	4409395	42	390
B, 457	GM948_A08_114R3_032.fsa	4435896	11	58
B, 458	GM948_A08_114R3_032.fsa	4460721	64	528
B, 459	GM948_A08_114R3_032.fsa	448129	118	1268
B, 460	GM948_A08_114R3_032.fsa	4498449	22	108
B, 461	GM948_A08_114R3_032.fsa	4522496	27	160
B, 462	GM948_A08_114R3_032.fsa	4542273	84	663
B, 463	GM948_A08_114R3_032.fsa	456207	139	1413
B, 464	GM948_A08_114R3_032.fsa	4581887	32	153
B, 465	GM948_A08_114R3_032.fsa	459051	10	52
B, 466	GM948_A08_114R3_032.fsa	460.0	5	16
B, 467	GM948_A08_114R3_032.fsa	4610247	15	81
B, 468	GM948_A08_114R3_032.fsa	4623065	92	1038
B, 469	GM948_A08_114R3_032.fsa	466157	165	2252
B, 470	GM948_A08_114R3_032.fsa	4684712	233	3448
B, 471	GM948_A08_114R3_032.fsa	471046	3	8
B, 472	GM948_A08_114R3_032.fsa	4733664	109	1022
B, 473	GM948_A08_114R3_032.fsa	4754314	11	36
B, 474	GM948_A08_114R3_032.fsa	4764648	15	80
B, 475	GM948_A08_114R3_032.fsa	477585	18	54
B, 476	GM948_A08_114R3_032.fsa	4786196	52	344
B, 477	GM948_A08_114R3_032.fsa	479396	85	877
B, 478	GM948_A08_114R3_032.fsa	4812185	313	2967
B, 479	GM948_A08_114R3_032.fsa	4833102	265	2566
B, 480	GM948_A08_114R3_032.fsa	4852308	40	298
B, 481	GM948_A08_114R3_032.fsa	4871545	3	7
B, 482	GM948_A08_114R3_032.fsa	4884679	136	1427
B, 483	GM948_A08_114R3_032.fsa	4895197	80	822
B, 484	GM948_A08_114R3_032.fsa	4903091	57	444
B, 485	GM948_A08_114R3_032.fsa	4924168	99	891
B, 486	GM948_A08_114R3_032.fsa	4944402	298	3136
B, 487	GM948_A08_114R3_032.fsa	4962906	382	4078
B, 488	GM948_A08_114R3_032.fsa	4983205	146	1370
B, 489	GM948_A08_114R3_032.fsa	5002602	269	2982
B, 490	GM948_A08_114R3_032.fsa	5035743	4	8
B, 491	GM948_A08_114R3_032.fsa	5045401	43	293
B, 492	GM948_A08_114R3_032.fsa	5054206	20	129
B, 493	GM948_A08_114R3_032.fsa	506392	18	88
B, 494	GM948_A08_114R3_032.fsa	5075438	51	465
B, 495	GM948_A08_114R3_032.fsa	5086998	52	466
B, 496	GM948_A08_114R3_032.fsa	5096813	60	703
B, 497	GM948_A08_114R3_032.fsa	5116534	7	23
B, 498	GM948_A08_114R3_032.fsa	5135474	54	548
B, 499	GM948_A08_114R3_032.fsa	5155911	62	513
B, 500	GM948_A08_114R3_032.fsa	5169966	4	9
B, 501	GM948_A08_114R3_032.fsa	5179344	7	17
B, 502	GM948_A08_114R3_032.fsa	518779	13	42
B, 503	GM948_A08_114R3_032.fsa	5198121	11	51
B, 504	GM948_A08_114R3_032.fsa	5223354	129	1800
B, 505	GM948_A08_114R3_032.fsa	5261829	200	1903
B, 506	GM948_A08_114R3_032.fsa	5282337	166	1519
B, 507	GM948_A08_114R3_032.fsa	5302795	111	1627
B, 508	GM948_A08_114R3_032.fsa	5323205	57	499
B, 509	GM948_A08_114R3_032.fsa	5340031	175	1646
B, 510	GM948_A08_114R3_032.fsa	5357709	21	119
B, 511	GM948_A08_114R3_032.fsa	5381521	141	2254
B, 512	GM948_A08_114R3_032.fsa	5419986	146	2060
B, 513	GM948_A08_114R3_032.fsa	5451002	260	3225
B, 514	GM948_A08_114R3_032.fsa	5460153	206	2087
B, 515	GM948_A08_114R3_032.fsa	5478497	6	27
B, 516	GM948_A08_114R3_032.fsa	5502425	47	469
B, 517	GM948_A08_114R3_032.fsa	5522744	23	186
B, 518	GM948_A08_114R3_032.fsa	5542201	348	4802
B, 519	GM948_A08_114R3_032.fsa	556358	3	7
B, 520	GM948_A08_114R3_032.fsa	5572899	6	14
B, 521	GM948_A08_114R3_032.fsa	5583165	88	671
B, 522	GM948_A08_114R3_032.fsa	5602804	257	4288
B, 523	GM948_A08_114R3_032.fsa	5644059	415	5312
B, 524	GM948_A08_114R3_032.fsa	5686505	407	4956
B, 525	GM948_A08_114R3_032.fsa	5694078	383	4339
B, 526	GM948_A08_114R3_032.fsa	5728257	291	3213
B, 527	GM948_A08_114R3_032.fsa	5757822	88	1323
B, 528	GM948_A08_114R3_032.fsa	5788472	36	416
B, 529	GM948_A08_114R3_032.fsa	5827947	370	7112
B, 530	GM948_A08_114R3_032.fsa	5880287	117	1596
B, 531	GM948_A08_114R3_032.fsa	5911489	88	867
B, 532	GM948_A08_114R3_032.fsa	5939887	128	1774
B, 533	GM948_A08_114R3_032.fsa	5991099	78	687
B, 534	GM948_A08_114R3_032.fsa	6013659	279	3405
B, 535	GM948_A08_114R3_032.fsa	6038049	158	2650
B, 536	GM948_A08_114R3_032.fsa	6067317	106	727
B, 537	GM948_A08_114R3_032.fsa	610439	306	4691
B, 538	GM948_A08_114R3_032.fsa	6149268	9	16
B, 539	GM948_A08_114R3_032.fsa	6198049	20365	470254
B, 540	GM948_A08_114R3_032.fsa	6238049	3	10
B, 541	GM948_A08_114R3_032.fsa	6248781	4	21
B, 542	GM948_A08_114R3_032.fsa	6269268	10	51
B, 543	GM948_A08_114R3_032.fsa	6279024	11	81
G, 1	GM948_A08_114R3_032.fsa	1932832	53	235
G, 2	GM948_A08_114R3_032.fsa	6202927	675	15497
Y, 1	GM948_A08_114R3_032.fsa	3198283	50	193
Y, 2	GM948_A08_114R3_032.fsa	6196098	97	471
Y, 3	GM948_A08_114R3_032.fsa	6228293	68	1027
O, 1	GM948_A08_114R3_032.fsa	20.0	1031	9549
O, 2	GM948_A08_114R3_032.fsa	228614	63	605
O, 3	GM948_A08_114R3_032.fsa	40.0	964	6818
O, 4	GM948_A08_114R3_032.fsa	60.0	1638	9163
O, 5	GM948_A08_114R3_032.fsa	80.0	1069	6232
O, 6	GM948_A08_114R3_032.fsa	100.0	1719	9492
O, 7	GM948_A08_114R3_032.fsa	114.0	2057	10803
O, 8	GM948_A08_114R3_032.fsa	120.0	1593	8558
O, 9	GM948_A08_114R3_032.fsa	140.0	1249	6630
O, 10	GM948_A08_114R3_032.fsa	160.0	1390	7657
O, 11	GM948_A08_114R3_032.fsa	180.0	1613	9127
O, 12	GM948_A08_114R3_032.fsa	200.0	1472	8007
O, 13	GM948_A08_114R3_032.fsa	214.0	1448	7936
O, 14	GM948_A08_114R3_032.fsa	220.0	1193	6935
O, 15	GM948_A08_114R3_032.fsa	240.0	1754	10802
O, 16	GM948_A08_114R3_032.fsa	250.0	777	5148
O, 17	GM948_A08_114R3_032.fsa	260.0	1365	8754
O, 18	GM948_A08_114R3_032.fsa	280.0	1384	10133
O, 19	GM948_A08_114R3_032.fsa	300.0	1346	10767
O, 20	GM948_A08_114R3_032.fsa	314.0	846	6969
O, 21	GM948_A08_114R3_032.fsa	320.0	1001	8162
O, 22	GM948_A08_114R3_032.fsa	340.0	1139	10193
O, 23	GM948_A08_114R3_032.fsa	360.0	898	8366
O, 24	GM948_A08_114R3_032.fsa	380.0	621	5993
O, 25	GM948_A08_114R3_032.fsa	400.0	774	8126
O, 26	GM948_A08_114R3_032.fsa	414.0	783	8323
O, 27	GM948_A08_114R3_032.fsa	420.0	739	7825
O, 28	GM948_A08_114R3_032.fsa	440.0	878	9781
O, 29	GM948_A08_114R3_032.fsa	460.0	925	10686
O, 30	GM948_A08_114R3_032.fsa	480.0	876	10372
O, 31	GM948_A08_114R3_032.fsa	500.0	415	4969
O, 32	GM948_A08_114R3_032.fsa	514.0	457	5454
O, 33	GM948_A08_114R3_032.fsa	520.0	945	11722
O, 34	GM948_A08_114R3_032.fsa	540.0	783	9875
O, 35	GM948_A08_114R3_032.fsa	560.0	511	6419
O, 36	GM948_A08_114R3_032.fsa	580.0	833	10248
O, 37	GM948_A08_114R3_032.fsa	600.0	580	6980

## Sheet: 114R4
Dye/Sample Peak	Sample File Name	Size	Height	Area in Point
B, 1	GM948_A09_114R4_040.fsa		17	110
B, 2	GM948_A09_114R4_040.fsa		18	97
B, 3	GM948_A09_114R4_040.fsa		12	68
B, 4	GM948_A09_114R4_040.fsa		15	74
B, 5	GM948_A09_114R4_040.fsa		12	68
B, 6	GM948_A09_114R4_040.fsa		12	64
B, 7	GM948_A09_114R4_040.fsa		9	43
B, 8	GM948_A09_114R4_040.fsa		9	48
B, 9	GM948_A09_114R4_040.fsa		10	61
B, 10	GM948_A09_114R4_040.fsa		12	50
B, 11	GM948_A09_114R4_040.fsa		11	42
B, 12	GM948_A09_114R4_040.fsa		11	56
B, 13	GM948_A09_114R4_040.fsa		7	43
B, 14	GM948_A09_114R4_040.fsa		10	66
B, 15	GM948_A09_114R4_040.fsa		10	39
B, 16	GM948_A09_114R4_040.fsa		9	53
B, 17	GM948_A09_114R4_040.fsa		12	49
B, 18	GM948_A09_114R4_040.fsa		9	44
B, 19	GM948_A09_114R4_040.fsa		9	50
B, 20	GM948_A09_114R4_040.fsa		10	39
B, 21	GM948_A09_114R4_040.fsa		8	57
B, 22	GM948_A09_114R4_040.fsa		11	53
B, 23	GM948_A09_114R4_040.fsa		8	36
B, 24	GM948_A09_114R4_040.fsa		11	48
B, 25	GM948_A09_114R4_040.fsa		7	31
B, 26	GM948_A09_114R4_040.fsa		10	30
B, 27	GM948_A09_114R4_040.fsa		10	52
B, 28	GM948_A09_114R4_040.fsa		12	61
B, 29	GM948_A09_114R4_040.fsa		9	38
B, 30	GM948_A09_114R4_040.fsa		7	20
B, 31	GM948_A09_114R4_040.fsa		12	66
B, 32	GM948_A09_114R4_040.fsa		64	620
B, 33	GM948_A09_114R4_040.fsa		9	23
B, 34	GM948_A09_114R4_040.fsa		4	8
B, 35	GM948_A09_114R4_040.fsa		62	338
B, 36	GM948_A09_114R4_040.fsa		8	49
B, 37	GM948_A09_114R4_040.fsa		8	46
B, 38	GM948_A09_114R4_040.fsa		8	19
B, 39	GM948_A09_114R4_040.fsa		10	32
B, 40	GM948_A09_114R4_040.fsa		8	76
B, 41	GM948_A09_114R4_040.fsa		7	45
B, 42	GM948_A09_114R4_040.fsa		13	58
B, 43	GM948_A09_114R4_040.fsa		12	55
B, 44	GM948_A09_114R4_040.fsa		7	35
B, 45	GM948_A09_114R4_040.fsa		16	86
B, 46	GM948_A09_114R4_040.fsa		11	77
B, 47	GM948_A09_114R4_040.fsa		12	90
B, 48	GM948_A09_114R4_040.fsa		10	41
B, 49	GM948_A09_114R4_040.fsa		17	94
B, 50	GM948_A09_114R4_040.fsa		10	74
B, 51	GM948_A09_114R4_040.fsa		8	60
B, 52	GM948_A09_114R4_040.fsa		11	99
B, 53	GM948_A09_114R4_040.fsa		8	29
B, 54	GM948_A09_114R4_040.fsa		12	97
B, 55	GM948_A09_114R4_040.fsa		11	33
B, 56	GM948_A09_114R4_040.fsa		11	38
B, 57	GM948_A09_114R4_040.fsa		12	91
B, 58	GM948_A09_114R4_040.fsa		17	110
B, 59	GM948_A09_114R4_040.fsa		5	7
B, 60	GM948_A09_114R4_040.fsa		10	83
B, 61	GM948_A09_114R4_040.fsa		11	38
B, 62	GM948_A09_114R4_040.fsa		13	49
B, 63	GM948_A09_114R4_040.fsa		6	12
B, 64	GM948_A09_114R4_040.fsa		7	37
B, 65	GM948_A09_114R4_040.fsa		11	61
B, 66	GM948_A09_114R4_040.fsa		13	79
B, 67	GM948_A09_114R4_040.fsa		8	51
B, 68	GM948_A09_114R4_040.fsa		11	76
B, 69	GM948_A09_114R4_040.fsa		9	23
B, 70	GM948_A09_114R4_040.fsa		242	2027
B, 71	GM948_A09_114R4_040.fsa		121	1298
B, 72	GM948_A09_114R4_040.fsa		183	1128
B, 73	GM948_A09_114R4_040.fsa		109	653
B, 74	GM948_A09_114R4_040.fsa		7	33
B, 75	GM948_A09_114R4_040.fsa		44	291
B, 76	GM948_A09_114R4_040.fsa	15827	47	328
B, 77	GM948_A09_114R4_040.fsa	31655	15	98
B, 78	GM948_A09_114R4_040.fsa	46043	16	85
B, 79	GM948_A09_114R4_040.fsa	61871	9	41
B, 80	GM948_A09_114R4_040.fsa	86331	15	110
B, 81	GM948_A09_114R4_040.fsa	116547	13	101
B, 82	GM948_A09_114R4_040.fsa	136691	29	253
B, 83	GM948_A09_114R4_040.fsa	152518	54	197
B, 84	GM948_A09_114R4_040.fsa	172662	15	65
B, 85	GM948_A09_114R4_040.fsa	189928	59	304
B, 86	GM948_A09_114R4_040.fsa	206589	397	2307
B, 87	GM948_A09_114R4_040.fsa	221211	221	2551
B, 88	GM948_A09_114R4_040.fsa	271006	99	474
B, 89	GM948_A09_114R4_040.fsa	287375	116	646
B, 90	GM948_A09_114R4_040.fsa	317629	183	1142
B, 91	GM948_A09_114R4_040.fsa	331596	102	547
B, 92	GM948_A09_114R4_040.fsa	362697	78	552
B, 93	GM948_A09_114R4_040.fsa	373194	43	192
B, 94	GM948_A09_114R4_040.fsa	388642	112	566
B, 95	GM948_A09_114R4_040.fsa	405827	108	729
B, 96	GM948_A09_114R4_040.fsa	425403	29	110
B, 97	GM948_A09_114R4_040.fsa	436753	111	546
B, 98	GM948_A09_114R4_040.fsa	447983	332	1957
B, 99	GM948_A09_114R4_040.fsa	46571	212	1402
B, 100	GM948_A09_114R4_040.fsa	492839	3	10
B, 101	GM948_A09_114R4_040.fsa	507741	36	246
B, 102	GM948_A09_114R4_040.fsa	522443	106	871
B, 103	GM948_A09_114R4_040.fsa	54.72	1065	5202
B, 104	GM948_A09_114R4_040.fsa	562397	222	874
B, 105	GM948_A09_114R4_040.fsa	573412	289	1579
B, 106	GM948_A09_114R4_040.fsa	580365	190	712
B, 107	GM948_A09_114R4_040.fsa	591207	1139	5150
B, 108	GM948_A09_114R4_040.fsa	606295	166	760
B, 109	GM948_A09_114R4_040.fsa	61467	77	313
B, 110	GM948_A09_114R4_040.fsa	627197	83	364
B, 111	GM948_A09_114R4_040.fsa	641755	17	74
B, 112	GM948_A09_114R4_040.fsa	654185	71	304
B, 113	GM948_A09_114R4_040.fsa	666572	171	810
B, 114	GM948_A09_114R4_040.fsa	678915	452	2280
B, 115	GM948_A09_114R4_040.fsa	69939	237	1593
B, 116	GM948_A09_114R4_040.fsa	714668	275	1332
B, 117	GM948_A09_114R4_040.fsa	726843	28	105
B, 118	GM948_A09_114R4_040.fsa	736956	33	131
B, 119	GM948_A09_114R4_040.fsa	748047	131	542
B, 120	GM948_A09_114R4_040.fsa	759102	754	3765
B, 121	GM948_A09_114R4_040.fsa	770122	173	798
B, 122	GM948_A09_114R4_040.fsa	783101	320	1499
B, 123	GM948_A09_114R4_040.fsa	794045	114	522
B, 124	GM948_A09_114R4_040.fsa	803872	222	1026
B, 125	GM948_A09_114R4_040.fsa	816435	18	71
B, 126	GM948_A09_114R4_040.fsa	826075	77	418
B, 127	GM948_A09_114R4_040.fsa	834734	34	140
B, 128	GM948_A09_114R4_040.fsa	844337	107	524
B, 129	GM948_A09_114R4_040.fsa	861572	114	749
B, 130	GM948_A09_114R4_040.fsa	873026	205	1079
B, 131	GM948_A09_114R4_040.fsa	883502	177	858
B, 132	GM948_A09_114R4_040.fsa	896801	103	477
B, 133	GM948_A09_114R4_040.fsa	90533	120	594
B, 134	GM948_A09_114R4_040.fsa	919511	184	911
B, 135	GM948_A09_114R4_040.fsa	927999	32	154
B, 136	GM948_A09_114R4_040.fsa	940233	25	99
B, 137	GM948_A09_114R4_040.fsa	948684	83	385
B, 138	GM948_A09_114R4_040.fsa	958056	204	935
B, 139	GM948_A09_114R4_040.fsa	975811	227	1150
B, 140	GM948_A09_114R4_040.fsa	986991	179	873
B, 141	GM948_A09_114R4_040.fsa	997215	146	697
B, 142	GM948_A09_114R4_040.fsa	100956	96	399
B, 143	GM948_A09_114R4_040.fsa	1020049	206	880
B, 144	GM948_A09_114R4_040.fsa	1030508	60	224
B, 145	GM948_A09_114R4_040.fsa	1039044	67	246
B, 146	GM948_A09_114R4_040.fsa	104945	670	3170
B, 147	GM948_A09_114R4_040.fsa	1061712	128	511
B, 148	GM948_A09_114R4_040.fsa	1072996	115	487
B, 149	GM948_A09_114R4_040.fsa	1082373	560	2674
B, 150	GM948_A09_114R4_040.fsa	1093595	161	704
B, 151	GM948_A09_114R4_040.fsa	1101058	181	841
B, 152	GM948_A09_114R4_040.fsa	1112225	137	595
B, 153	GM948_A09_114R4_040.fsa	1123359	259	1174
B, 154	GM948_A09_114R4_040.fsa	1134461	122	517
B, 155	GM948_A09_114R4_040.fsa	1145421	414	1939
B, 156	GM948_A09_114R4_040.fsa	1156234	199	885
B, 157	GM948_A09_114R4_040.fsa	1166113	317	1470
B, 158	GM948_A09_114R4_040.fsa	1175067	96	428
B, 159	GM948_A09_114R4_040.fsa	1187559	43	142
B, 160	GM948_A09_114R4_040.fsa	1198226	789	3818
B, 161	GM948_A09_114R4_040.fsa	1208783	221	1069
B, 162	GM948_A09_114R4_040.fsa	1216687	132	558
B, 163	GM948_A09_114R4_040.fsa	1225468	58	197
B, 164	GM948_A09_114R4_040.fsa	1234248	265	1172
B, 165	GM948_A09_114R4_040.fsa	1244783	65	270
B, 166	GM948_A09_114R4_040.fsa	1252683	139	573
B, 167	GM948_A09_114R4_040.fsa	1263214	163	702
B, 168	GM948_A09_114R4_040.fsa	1272867	111	479
B, 169	GM948_A09_114R4_040.fsa	1282518	210	914
B, 170	GM948_A09_114R4_040.fsa	1295677	36	140
B, 171	GM948_A09_114R4_040.fsa	1304449	119	507
B, 172	GM948_A09_114R4_040.fsa	1313219	47	187
B, 173	GM948_A09_114R4_040.fsa	1322866	95	352
B, 174	GM948_A09_114R4_040.fsa	1331634	48	190
B, 175	GM948_A09_114R4_040.fsa	1339525	149	622
B, 176	GM948_A09_114R4_040.fsa	1350922	381	1800
B, 177	GM948_A09_114R4_040.fsa	1362317	78	330
B, 178	GM948_A09_114R4_040.fsa	1371082	178	844
B, 179	GM948_A09_114R4_040.fsa	1380722	180	829
B, 180	GM948_A09_114R4_040.fsa	1389485	36	150
B, 181	GM948_A09_114R4_040.fsa	1399124	54	244
B, 182	GM948_A09_114R4_040.fsa	1409019	106	466
B, 183	GM948_A09_114R4_040.fsa	1419841	214	1026
B, 184	GM948_A09_114R4_040.fsa	1430661	166	746
B, 185	GM948_A09_114R4_040.fsa	144238	200	951
B, 186	GM948_A09_114R4_040.fsa	1452296	90	421
B, 187	GM948_A09_114R4_040.fsa	1464013	139	543
B, 188	GM948_A09_114R4_040.fsa	1474827	206	857
B, 189	GM948_A09_114R4_040.fsa	1484738	462	2066
B, 190	GM948_A09_114R4_040.fsa	1494649	255	1128
B, 191	GM948_A09_114R4_040.fsa	1503657	291	1246
B, 192	GM948_A09_114R4_040.fsa	1514467	462	2138
B, 193	GM948_A09_114R4_040.fsa	1525274	608	2802
B, 194	GM948_A09_114R4_040.fsa	1535181	338	1577
B, 195	GM948_A09_114R4_040.fsa	1545987	83	357
B, 196	GM948_A09_114R4_040.fsa	1555891	396	1872
B, 197	GM948_A09_114R4_040.fsa	1567595	109	486
B, 198	GM948_A09_114R4_040.fsa	1578398	134	629
B, 199	GM948_A09_114R4_040.fsa	1589199	107	400
B, 200	GM948_A09_114R4_040.fsa	160.0	561	2680
B, 201	GM948_A09_114R4_040.fsa	1609679	679	3419
B, 202	GM948_A09_114R4_040.fsa	1625502	557	2755
B, 203	GM948_A09_114R4_040.fsa	1636039	366	1578
B, 204	GM948_A09_114R4_040.fsa	1645691	132	504
B, 205	GM948_A09_114R4_040.fsa	1657964	31	140
B, 206	GM948_A09_114R4_040.fsa	1668475	145	670
B, 207	GM948_A09_114R4_040.fsa	1678102	90	420
B, 208	GM948_A09_114R4_040.fsa	1687721	187	939
B, 209	GM948_A09_114R4_040.fsa	1699081	94	448
B, 210	GM948_A09_114R4_040.fsa	1706939	365	1858
B, 211	GM948_A09_114R4_040.fsa	171741	420	2085
B, 212	GM948_A09_114R4_040.fsa	1728743	147	668
B, 213	GM948_A09_114R4_040.fsa	1740066	190	886
B, 214	GM948_A09_114R4_040.fsa	1752249	222	1369
B, 215	GM948_A09_114R4_040.fsa	1767896	490	2511
B, 216	GM948_A09_114R4_040.fsa	1778317	81	387
B, 217	GM948_A09_114R4_040.fsa	1787862	108	481
B, 218	GM948_A09_114R4_040.fsa	1796533	80	329
B, 219	GM948_A09_114R4_040.fsa	1806153	216	1017
B, 220	GM948_A09_114R4_040.fsa	1815818	67	292
B, 221	GM948_A09_114R4_040.fsa	1827231	135	589
B, 222	GM948_A09_114R4_040.fsa	1837759	839	4196
B, 223	GM948_A09_114R4_040.fsa	1850032	100	437
B, 224	GM948_A09_114R4_040.fsa	186142	74	327
B, 225	GM948_A09_114R4_040.fsa	1871048	369	1841
B, 226	GM948_A09_114R4_040.fsa	1881545	602	3131
B, 227	GM948_A09_114R4_040.fsa	1891161	127	608
B, 228	GM948_A09_114R4_040.fsa	1902517	183	798
B, 229	GM948_A09_114R4_040.fsa	1913865	1073	5715
B, 230	GM948_A09_114R4_040.fsa	1921716	157	679
B, 231	GM948_A09_114R4_040.fsa	1931306	1064	5405
B, 232	GM948_A09_114R4_040.fsa	1941761	55	212
B, 233	GM948_A09_114R4_040.fsa	1951338	191	876
B, 234	GM948_A09_114R4_040.fsa	1960909	97	431
B, 235	GM948_A09_114R4_040.fsa	1971343	212	1026
B, 236	GM948_A09_114R4_040.fsa	1982639	63	269
B, 237	GM948_A09_114R4_040.fsa	199219	199	906
B, 238	GM948_A09_114R4_040.fsa	2001713	120	479
B, 239	GM948_A09_114R4_040.fsa	2012844	400	1941
B, 240	GM948_A09_114R4_040.fsa	2021402	231	1035
B, 241	GM948_A09_114R4_040.fsa	2030811	263	1188
B, 242	GM948_A09_114R4_040.fsa	2041072	319	1459
B, 243	GM948_A09_114R4_040.fsa	2049618	59	204
B, 244	GM948_A09_114R4_040.fsa	2059869	163	770
B, 245	GM948_A09_114R4_040.fsa	2070116	117	540
B, 246	GM948_A09_114R4_040.fsa	208121	372	1940
B, 247	GM948_A09_114R4_040.fsa	2091446	370	1946
B, 248	GM948_A09_114R4_040.fsa	210253	199	962
B, 249	GM948_A09_114R4_040.fsa	2113607	74	322
B, 250	GM948_A09_114R4_040.fsa	2122125	249	1246
B, 251	GM948_A09_114R4_040.fsa	2132341	728	3924
B, 252	GM948_A09_114R4_040.fsa	2143432	472	2570
B, 253	GM948_A09_114R4_040.fsa	2153727	110	500
B, 254	GM948_A09_114R4_040.fsa	2164017	236	1155
B, 255	GM948_A09_114R4_040.fsa	2173446	27	91
B, 256	GM948_A09_114R4_040.fsa	2182872	289	1529
B, 257	GM948_A09_114R4_040.fsa	2192294	192	1068
B, 258	GM948_A09_114R4_040.fsa	2201691	78	403
B, 259	GM948_A09_114R4_040.fsa	221268	82	373
B, 260	GM948_A09_114R4_040.fsa	2221131	106	487
B, 261	GM948_A09_114R4_040.fsa	2232116	411	2131
B, 262	GM948_A09_114R4_040.fsa	2242254	140	677
B, 263	GM948_A09_114R4_040.fsa	225.07	421	2488
B, 264	GM948_A09_114R4_040.fsa	2261679	601	3376
B, 265	GM948_A09_114R4_040.fsa	227.35	77	367
B, 266	GM948_A09_114R4_040.fsa	2284474	71	382
B, 267	GM948_A09_114R4_040.fsa	2297134	88	477
B, 268	GM948_A09_114R4_040.fsa	2306416	31	135
B, 269	GM948_A09_114R4_040.fsa	2315697	85	446
B, 270	GM948_A09_114R4_040.fsa	2334254	421	2598
B, 271	GM948_A09_114R4_040.fsa	2345217	187	1059
B, 272	GM948_A09_114R4_040.fsa	235702	57	243
B, 273	GM948_A09_114R4_040.fsa	2367979	68	338
B, 274	GM948_A09_114R4_040.fsa	2378093	64	227
B, 275	GM948_A09_114R4_040.fsa	2388205	359	1973
B, 276	GM948_A09_114R4_040.fsa	2398315	311	1792
B, 277	GM948_A09_114R4_040.fsa	2406018	133	633
B, 278	GM948_A09_114R4_040.fsa	2415466	458	2562
B, 279	GM948_A09_114R4_040.fsa	2424903	65	282
B, 280	GM948_A09_114R4_040.fsa	2436897	66	299
B, 281	GM948_A09_114R4_040.fsa	2446309	83	415
B, 282	GM948_A09_114R4_040.fsa	2455709	659	3802
B, 283	GM948_A09_114R4_040.fsa	2465951	16	59
B, 284	GM948_A09_114R4_040.fsa	2476181	383	2317
B, 285	GM948_A09_114R4_040.fsa	2486398	88	460
B, 286	GM948_A09_114R4_040.fsa	2495752	124	697
B, 287	GM948_A09_114R4_040.fsa	2504989	22	63
B, 288	GM948_A09_114R4_040.fsa	2514958	175	1006
B, 289	GM948_A09_114R4_040.fsa	2524084	35	156
B, 290	GM948_A09_114R4_040.fsa	2535684	645	3934
B, 291	GM948_A09_114R4_040.fsa	2545613	207	1227
B, 292	GM948_A09_114R4_040.fsa	255553	159	930
B, 293	GM948_A09_114R4_040.fsa	2563784	24	65
B, 294	GM948_A09_114R4_040.fsa	2574501	710	4440
B, 295	GM948_A09_114R4_040.fsa	2585204	59	326
B, 296	GM948_A09_114R4_040.fsa	2595893	102	583
B, 297	GM948_A09_114R4_040.fsa	2606695	56	252
B, 298	GM948_A09_114R4_040.fsa	2616737	49	200
B, 299	GM948_A09_114R4_040.fsa	2626778	257	1548
B, 300	GM948_A09_114R4_040.fsa	263682	89	410
B, 301	GM948_A09_114R4_040.fsa	2645188	259	1651
B, 302	GM948_A09_114R4_040.fsa	2656067	441	2820
B, 303	GM948_A09_114R4_040.fsa	2666945	63	265
B, 304	GM948_A09_114R4_040.fsa	2679497	61	311
B, 305	GM948_A09_114R4_040.fsa	2689539	25	101
B, 306	GM948_A09_114R4_040.fsa	2699581	61	339
B, 307	GM948_A09_114R4_040.fsa	2709622	16	49
B, 308	GM948_A09_114R4_040.fsa	2718827	297	1715
B, 309	GM948_A09_114R4_040.fsa	2729706	87	413
B, 310	GM948_A09_114R4_040.fsa	2738911	220	1241
B, 311	GM948_A09_114R4_040.fsa	2748116	143	778
B, 312	GM948_A09_114R4_040.fsa	2758158	215	1228
B, 313	GM948_A09_114R4_040.fsa	2769037	24	92
B, 314	GM948_A09_114R4_040.fsa	2779916	75	319
B, 315	GM948_A09_114R4_040.fsa	2789958	160	875
B, 316	GM948_A09_114R4_040.fsa	280.0	92	403
B, 317	GM948_A09_114R4_040.fsa	2808262	77	340
B, 318	GM948_A09_114R4_040.fsa	2818173	420	2641
B, 319	GM948_A09_114R4_040.fsa	2829731	78	369
B, 320	GM948_A09_114R4_040.fsa	2839633	338	2193
B, 321	GM948_A09_114R4_040.fsa	2851181	75	370
B, 322	GM948_A09_114R4_040.fsa	2860251	111	580
B, 323	GM948_A09_114R4_040.fsa	2870141	15	55
B, 324	GM948_A09_114R4_040.fsa	2879203	209	1358
B, 325	GM948_A09_114R4_040.fsa	2888263	23	98
B, 326	GM948_A09_114R4_040.fsa	2900611	218	1509
B, 327	GM948_A09_114R4_040.fsa	2910486	128	875
B, 328	GM948_A09_114R4_040.fsa	2921178	62	314
B, 329	GM948_A09_114R4_040.fsa	2930223	38	138
B, 330	GM948_A09_114R4_040.fsa	2940907	47	260
B, 331	GM948_A09_114R4_040.fsa	2949123	163	1120
B, 332	GM948_A09_114R4_040.fsa	296062	65	414
B, 333	GM948_A09_114R4_040.fsa	2971292	27	95
B, 334	GM948_A09_114R4_040.fsa	2980318	232	1459
B, 335	GM948_A09_114R4_040.fsa	2989341	55	242
B, 336	GM948_A09_114R4_040.fsa	3000816	392	2753
B, 337	GM948_A09_114R4_040.fsa	3011433	242	1525
B, 338	GM948_A09_114R4_040.fsa	3022064	36	177
B, 339	GM948_A09_114R4_040.fsa	3031891	58	313
B, 340	GM948_A09_114R4_040.fsa	3041731	59	257
B, 341	GM948_A09_114R4_040.fsa	3052404	221	1380
B, 342	GM948_A09_114R4_040.fsa	3061448	135	865
B, 343	GM948_A09_114R4_040.fsa	3070502	100	552
B, 344	GM948_A09_114R4_040.fsa	3081216	103	590
B, 345	GM948_A09_114R4_040.fsa	3088642	257	1901
B, 346	GM948_A09_114R4_040.fsa	3098555	63	328
B, 347	GM948_A09_114R4_040.fsa	3109309	34	127
B, 348	GM948_A09_114R4_040.fsa	311842	55	262
B, 349	GM948_A09_114R4_040.fsa	3129203	37	174
B, 350	GM948_A09_114R4_040.fsa	3139169	49	350
B, 351	GM948_A09_114R4_040.fsa	3149286	97	689
B, 352	GM948_A09_114R4_040.fsa	3160265	32	184
B, 353	GM948_A09_114R4_040.fsa	3171248	236	1607
B, 354	GM948_A09_114R4_040.fsa	3182237	101	557
B, 355	GM948_A09_114R4_040.fsa	3193232	239	1630
B, 356	GM948_A09_114R4_040.fsa	3203334	37	134
B, 357	GM948_A09_114R4_040.fsa	321333	408	3117
B, 358	GM948_A09_114R4_040.fsa	3223318	97	544
B, 359	GM948_A09_114R4_040.fsa	3234128	101	638
B, 360	GM948_A09_114R4_040.fsa	3244097	61	408
B, 361	GM948_A09_114R4_040.fsa	3253228	13	33
B, 362	GM948_A09_114R4_040.fsa	326401	465	3780
B, 363	GM948_A09_114R4_040.fsa	3282234	29	152
B, 364	GM948_A09_114R4_040.fsa	3293816	86	610
B, 365	GM948_A09_114R4_040.fsa	3302909	231	1997
B, 366	GM948_A09_114R4_040.fsa	3312819	54	316
B, 367	GM948_A09_114R4_040.fsa	3322722	34	175
B, 368	GM948_A09_114R4_040.fsa	3332615	30	154
B, 369	GM948_A09_114R4_040.fsa	3343324	22	102
B, 370	GM948_A09_114R4_040.fsa	3352378	37	228
B, 371	GM948_A09_114R4_040.fsa	3361425	21	110
B, 372	GM948_A09_114R4_040.fsa	3371286	53	379
B, 373	GM948_A09_114R4_040.fsa	338.36	27	122
B, 374	GM948_A09_114R4_040.fsa	3394263	26	97
B, 375	GM948_A09_114R4_040.fsa	3404969	82	469
B, 376	GM948_A09_114R4_040.fsa	3414904	178	1194
B, 377	GM948_A09_114R4_040.fsa	342401	57	287
B, 378	GM948_A09_114R4_040.fsa	3433942	120	833
B, 379	GM948_A09_114R4_040.fsa	3444699	81	490
B, 380	GM948_A09_114R4_040.fsa	3452973	230	1900
B, 381	GM948_A09_114R4_040.fsa	3462899	127	838
B, 382	GM948_A09_114R4_040.fsa	3475303	37	170
B, 383	GM948_A09_114R4_040.fsa	349597	245	2212
B, 384	GM948_A09_114R4_040.fsa	3508366	18	98
B, 385	GM948_A09_114R4_040.fsa	3516629	83	564
B, 386	GM948_A09_114R4_040.fsa	3538104	242	2132
B, 387	GM948_A09_114R4_040.fsa	3557094	118	1083
B, 388	GM948_A09_114R4_040.fsa	3575251	25	164
B, 389	GM948_A09_114R4_040.fsa	3585977	7	15
B, 390	GM948_A09_114R4_040.fsa	3595876	27	148
B, 391	GM948_A09_114R4_040.fsa	3604908	46	228
B, 392	GM948_A09_114R4_040.fsa	3623727	157	1073
B, 393	GM948_A09_114R4_040.fsa	3634367	103	736
B, 394	GM948_A09_114R4_040.fsa	3646647	214	1553
B, 395	GM948_A09_114R4_040.fsa	3657292	126	849
B, 396	GM948_A09_114R4_040.fsa	367777	33	183
B, 397	GM948_A09_114R4_040.fsa	3688422	260	2566
B, 398	GM948_A09_114R4_040.fsa	3699896	56	337
B, 399	GM948_A09_114R4_040.fsa	3708093	67	553
B, 400	GM948_A09_114R4_040.fsa	3727772	249	2341
B, 401	GM948_A09_114R4_040.fsa	374828	113	1042
B, 402	GM948_A09_114R4_040.fsa	3767156	95	854
B, 403	GM948_A09_114R4_040.fsa	3788502	622	5884
B, 404	GM948_A09_114R4_040.fsa	3807496	256	2207
B, 405	GM948_A09_114R4_040.fsa	3824986	197	1760
B, 406	GM948_A09_114R4_040.fsa	3846644	5	15
B, 407	GM948_A09_114R4_040.fsa	385914	47	390
B, 408	GM948_A09_114R4_040.fsa	3878303	131	1392
B, 409	GM948_A09_114R4_040.fsa	3898301	57	444
B, 410	GM948_A09_114R4_040.fsa	3917469	23	108
B, 411	GM948_A09_114R4_040.fsa	3926636	15	47
B, 412	GM948_A09_114R4_040.fsa	3939973	43	378
B, 413	GM948_A09_114R4_040.fsa	3946641	12	52
B, 414	GM948_A09_114R4_040.fsa	3957478	34	242
B, 415	GM948_A09_114R4_040.fsa	3967482	49	413
B, 416	GM948_A09_114R4_040.fsa	398916	162	1978
B, 417	GM948_A09_114R4_040.fsa	4017195	4	11
B, 418	GM948_A09_114R4_040.fsa	4028673	238	2164
B, 419	GM948_A09_114R4_040.fsa	4047557	36	205
B, 420	GM948_A09_114R4_040.fsa	4059068	68	615
B, 421	GM948_A09_114R4_040.fsa	4068121	30	202
B, 422	GM948_A09_114R4_040.fsa	4077182	6	24
B, 423	GM948_A09_114R4_040.fsa	4089551	27	190
B, 424	GM948_A09_114R4_040.fsa	4101107	22	152
B, 425	GM948_A09_114R4_040.fsa	4120122	381	3984
B, 426	GM948_A09_114R4_040.fsa	4137513	76	887
B, 427	GM948_A09_114R4_040.fsa	4145067	53	405
B, 428	GM948_A09_114R4_040.fsa	4166185	10	51
B, 429	GM948_A09_114R4_040.fsa	4174636	4	24
B, 430	GM948_A09_114R4_040.fsa	4198309	28	181
B, 431	GM948_A09_114R4_040.fsa	4208271	62	727
B, 432	GM948_A09_114R4_040.fsa	4239666	181	2362
B, 433	GM948_A09_114R4_040.fsa	4257819	44	452
B, 434	GM948_A09_114R4_040.fsa	4279251	26	181
B, 435	GM948_A09_114R4_040.fsa	4296544	16	85
B, 436	GM948_A09_114R4_040.fsa	4326978	78	1014
B, 437	GM948_A09_114R4_040.fsa	4350799	17	64
B, 438	GM948_A09_114R4_040.fsa	4359828	43	300
B, 439	GM948_A09_114R4_040.fsa	4371314	9	32
B, 440	GM948_A09_114R4_040.fsa	4379514	23	138
B, 441	GM948_A09_114R4_040.fsa	4397543	77	986
B, 442	GM948_A09_114R4_040.fsa	4408362	37	284
B, 443	GM948_A09_114R4_040.fsa	4437657	10	36
B, 444	GM948_A09_114R4_040.fsa	4447711	6	18
B, 445	GM948_A09_114R4_040.fsa	4459448	50	400
B, 446	GM948_A09_114R4_040.fsa	4479584	122	1217
B, 447	GM948_A09_114R4_040.fsa	4498061	14	80
B, 448	GM948_A09_114R4_040.fsa	4509828	4	7
B, 449	GM948_A09_114R4_040.fsa	4519079	24	202
B, 450	GM948_A09_114R4_040.fsa	4539277	81	795
B, 451	GM948_A09_114R4_040.fsa	456034	144	1638
B, 452	GM948_A09_114R4_040.fsa	4580582	33	160
B, 453	GM948_A09_114R4_040.fsa	4589866	16	47
B, 454	GM948_A09_114R4_040.fsa	460334	6	24
B, 455	GM948_A09_114R4_040.fsa	4621724	91	1004
B, 456	GM948_A09_114R4_040.fsa	4661072	164	2309
B, 457	GM948_A09_114R4_040.fsa	4682882	236	3513
B, 458	GM948_A09_114R4_040.fsa	4709766	5	13
B, 459	GM948_A09_114R4_040.fsa	4720701	4	12
B, 460	GM948_A09_114R4_040.fsa	4733328	102	998
B, 461	GM948_A09_114R4_040.fsa	4752709	15	52
B, 462	GM948_A09_114R4_040.fsa	4766206	11	61
B, 463	GM948_A09_114R4_040.fsa	4783094	47	314
B, 464	GM948_A09_114R4_040.fsa	4793235	76	697
B, 465	GM948_A09_114R4_040.fsa	4811989	308	2901
B, 466	GM948_A09_114R4_040.fsa	4831708	268	2666
B, 467	GM948_A09_114R4_040.fsa	4851454	42	329
B, 468	GM948_A09_114R4_040.fsa	4882416	140	1569
B, 469	GM948_A09_114R4_040.fsa	4893614	77	912
B, 470	GM948_A09_114R4_040.fsa	4903095	48	353
B, 471	GM948_A09_114R4_040.fsa	4923805	101	1012
B, 472	GM948_A09_114R4_040.fsa	494368	310	3394
B, 473	GM948_A09_114R4_040.fsa	4962717	409	4496
B, 474	GM948_A09_114R4_040.fsa	498178	146	1519
B, 475	GM948_A09_114R4_040.fsa	5001715	274	3187
B, 476	GM948_A09_114R4_040.fsa	5024042	3	10
B, 477	GM948_A09_114R4_040.fsa	5030063	4	19
B, 478	GM948_A09_114R4_040.fsa	5044701	43	288
B, 479	GM948_A09_114R4_040.fsa	5055048	18	104
B, 480	GM948_A09_114R4_040.fsa	5066271	17	46
B, 481	GM948_A09_114R4_040.fsa	5078373	46	457
B, 482	GM948_A09_114R4_040.fsa	5087893	46	414
B, 483	GM948_A09_114R4_040.fsa	509309	54	596
B, 484	GM948_A09_114R4_040.fsa	5111304	8	24
B, 485	GM948_A09_114R4_040.fsa	5133905	55	586
B, 486	GM948_A09_114R4_040.fsa	515499	64	536
B, 487	GM948_A09_114R4_040.fsa	5186755	8	31
B, 488	GM948_A09_114R4_040.fsa	5197351	22	104
B, 489	GM948_A09_114R4_040.fsa	5219022	141	2421
B, 490	GM948_A09_114R4_040.fsa	5245834	4	8
B, 491	GM948_A09_114R4_040.fsa	5259676	223	2245
B, 492	GM948_A09_114R4_040.fsa	5280444	162	1685
B, 493	GM948_A09_114R4_040.fsa	5301219	119	1338
B, 494	GM948_A09_114R4_040.fsa	5309877	72	646
B, 495	GM948_A09_114R4_040.fsa	5317671	57	513
B, 496	GM948_A09_114R4_040.fsa	5336726	168	1641
B, 497	GM948_A09_114R4_040.fsa	5358387	19	129
B, 498	GM948_A09_114R4_040.fsa	5380056	143	2305
B, 499	GM948_A09_114R4_040.fsa	5417722	148	2208
B, 500	GM948_A09_114R4_040.fsa	5448836	275	5185
B, 501	GM948_A09_114R4_040.fsa	5503373	54	446
B, 502	GM948_A09_114R4_040.fsa	5516844	22	169
B, 503	GM948_A09_114R4_040.fsa	5542056	369	5242
B, 504	GM948_A09_114R4_040.fsa	5583658	97	724
B, 505	GM948_A09_114R4_040.fsa	5602709	264	4640
B, 506	GM948_A09_114R4_040.fsa	5643443	428	5634
B, 507	GM948_A09_114R4_040.fsa	5687106	431	9108
B, 508	GM948_A09_114R4_040.fsa	5726407	303	3388
B, 509	GM948_A09_114R4_040.fsa	5759447	98	1246
B, 510	GM948_A09_114R4_040.fsa	5766806	53	342
B, 511	GM948_A09_114R4_040.fsa	5787999	35	355
B, 512	GM948_A09_114R4_040.fsa	5827837	385	7764
B, 513	GM948_A09_114R4_040.fsa	5879152	94	1068
B, 514	GM948_A09_114R4_040.fsa	5909176	56	369
B, 515	GM948_A09_114R4_040.fsa	5939325	122	1314
B, 516	GM948_A09_114R4_040.fsa	5949717	85	844
B, 517	GM948_A09_114R4_040.fsa	5980035	98	1398
B, 518	GM948_A09_114R4_040.fsa	6011268	221	2097
B, 519	GM948_A09_114R4_040.fsa	603662	62	835
B, 520	GM948_A09_114R4_040.fsa	6067606	142	1420
B, 521	GM948_A09_114R4_040.fsa	6104225	339	5628
G, 1	GM948_A09_114R4_040.fsa		69	610
G, 2	GM948_A09_114R4_040.fsa		82	370
G, 3	GM948_A09_114R4_040.fsa	54.72	60	263
G, 4	GM948_A09_114R4_040.fsa	593167	53	312
G, 5	GM948_A09_114R4_040.fsa	191561	58	259
Y, 1	GM948_A09_114R4_040.fsa	549238	58	253
Y, 2	GM948_A09_114R4_040.fsa	590225	62	273
Y, 3	GM948_A09_114R4_040.fsa	1048505	62	389
Y, 4	GM948_A09_114R4_040.fsa	1198226	60	212
Y, 5	GM948_A09_114R4_040.fsa	1625502	53	259
Y, 6	GM948_A09_114R4_040.fsa	1837759	69	463
Y, 7	GM948_A09_114R4_040.fsa	1881545	55	327
Y, 8	GM948_A09_114R4_040.fsa	1914737	58	432
Y, 9	GM948_A09_114R4_040.fsa	1930434	68	367
Y, 10	GM948_A09_114R4_040.fsa	2133192	79	358
Y, 11	GM948_A09_114R4_040.fsa	2414608	60	374
Y, 12	GM948_A09_114R4_040.fsa	2455709	67	328
Y, 13	GM948_A09_114R4_040.fsa	2572029	52	255
Y, 14	GM948_A09_114R4_040.fsa	2787447	50	298
Y, 15	GM948_A09_114R4_040.fsa	2818173	57	357
Y, 16	GM948_A09_114R4_040.fsa	5644351	62	414
Y, 17	GM948_A09_114R4_040.fsa	5678902	53	514
Y, 18	GM948_A09_114R4_040.fsa	5819475	59	393
Y, 19	GM948_A09_114R4_040.fsa	5827837	54	259
R, 1	GM948_A09_114R4_040.fsa		126	1116
R, 2	GM948_A09_114R4_040.fsa		136	838
R, 3	GM948_A09_114R4_040.fsa	184565	54	370
O, 1	GM948_A09_114R4_040.fsa	20.0	1312	12044
O, 2	GM948_A09_114R4_040.fsa	22762	64	661
O, 3	GM948_A09_114R4_040.fsa	40.0	1118	8261
O, 4	GM948_A09_114R4_040.fsa	60.0	2039	11477
O, 5	GM948_A09_114R4_040.fsa	80.0	1300	7581
O, 6	GM948_A09_114R4_040.fsa	100.0	2141	11689
O, 7	GM948_A09_114R4_040.fsa	114.0	2429	13324
O, 8	GM948_A09_114R4_040.fsa	120.0	1905	10566
O, 9	GM948_A09_114R4_040.fsa	140.0	1531	8414
O, 10	GM948_A09_114R4_040.fsa	160.0	1674	9541
O, 11	GM948_A09_114R4_040.fsa	180.0	2001	11072
O, 12	GM948_A09_114R4_040.fsa	200.0	1637	9402
O, 13	GM948_A09_114R4_040.fsa	214.0	1617	9365
O, 14	GM948_A09_114R4_040.fsa	220.0	1293	7931
O, 15	GM948_A09_114R4_040.fsa	240.0	1827	11921
O, 16	GM948_A09_114R4_040.fsa	250.0	829	5747
O, 17	GM948_A09_114R4_040.fsa	260.0	1307	9473
O, 18	GM948_A09_114R4_040.fsa	280.0	1346	10458
O, 19	GM948_A09_114R4_040.fsa	300.0	1237	10337
O, 20	GM948_A09_114R4_040.fsa	314.0	764	6678
O, 21	GM948_A09_114R4_040.fsa	320.0	857	7520
O, 22	GM948_A09_114R4_040.fsa	340.0	1017	9530
O, 23	GM948_A09_114R4_040.fsa	360.0	825	8178
O, 24	GM948_A09_114R4_040.fsa	380.0	583	6165
O, 25	GM948_A09_114R4_040.fsa	400.0	782	8669
O, 26	GM948_A09_114R4_040.fsa	414.0	761	8862
O, 27	GM948_A09_114R4_040.fsa	420.0	730	8525
O, 28	GM948_A09_114R4_040.fsa	440.0	913	10835
O, 29	GM948_A09_114R4_040.fsa	460.0	974	11831
O, 30	GM948_A09_114R4_040.fsa	480.0	976	11799
O, 31	GM948_A09_114R4_040.fsa	500.0	450	5582
O, 32	GM948_A09_114R4_040.fsa	514.0	497	6309
O, 33	GM948_A09_114R4_040.fsa	520.0	1066	13576
O, 34	GM948_A09_114R4_040.fsa	540.0	895	11569
O, 35	GM948_A09_114R4_040.fsa	560.0	592	7553
O, 36	GM948_A09_114R4_040.fsa	580.0	943	11896
O, 37	GM948_A09_114R4_040.fsa	600.0	624	7917

## Sheet: 114R5
Dye/Sample Peak	Sample File Name	Size	Height	Area in Point
B, 1	GM948_A10_114R5_040.fsa		14	65
B, 2	GM948_A10_114R5_040.fsa		10	68
B, 3	GM948_A10_114R5_040.fsa		7	27
B, 4	GM948_A10_114R5_040.fsa		16	114
B, 5	GM948_A10_114R5_040.fsa		9	60
B, 6	GM948_A10_114R5_040.fsa		7	27
B, 7	GM948_A10_114R5_040.fsa		7	21
B, 8	GM948_A10_114R5_040.fsa		13	35
B, 9	GM948_A10_114R5_040.fsa		9	41
B, 10	GM948_A10_114R5_040.fsa		15	69
B, 11	GM948_A10_114R5_040.fsa		12	40
B, 12	GM948_A10_114R5_040.fsa		12	56
B, 13	GM948_A10_114R5_040.fsa		11	62
B, 14	GM948_A10_114R5_040.fsa		11	42
B, 15	GM948_A10_114R5_040.fsa		10	53
B, 16	GM948_A10_114R5_040.fsa		9	23
B, 17	GM948_A10_114R5_040.fsa		6	29
B, 18	GM948_A10_114R5_040.fsa		7	13
B, 19	GM948_A10_114R5_040.fsa		9	46
B, 20	GM948_A10_114R5_040.fsa		5	22
B, 21	GM948_A10_114R5_040.fsa		4	17
B, 22	GM948_A10_114R5_040.fsa		6	40
B, 23	GM948_A10_114R5_040.fsa		6	18
B, 24	GM948_A10_114R5_040.fsa		7	32
B, 25	GM948_A10_114R5_040.fsa		6	29
B, 26	GM948_A10_114R5_040.fsa		6	19
B, 27	GM948_A10_114R5_040.fsa		11	85
B, 28	GM948_A10_114R5_040.fsa		11	54
B, 29	GM948_A10_114R5_040.fsa		8	48
B, 30	GM948_A10_114R5_040.fsa		13	72
B, 31	GM948_A10_114R5_040.fsa		7	42
B, 32	GM948_A10_114R5_040.fsa		21	197
B, 33	GM948_A10_114R5_040.fsa		8	38
B, 34	GM948_A10_114R5_040.fsa		23	193
B, 35	GM948_A10_114R5_040.fsa		9	59
B, 36	GM948_A10_114R5_040.fsa		11	65
B, 37	GM948_A10_114R5_040.fsa		10	81
B, 38	GM948_A10_114R5_040.fsa		10	63
B, 39	GM948_A10_114R5_040.fsa		10	69
B, 40	GM948_A10_114R5_040.fsa		9	35
B, 41	GM948_A10_114R5_040.fsa		10	81
B, 42	GM948_A10_114R5_040.fsa		10	49
B, 43	GM948_A10_114R5_040.fsa		6	37
B, 44	GM948_A10_114R5_040.fsa		11	35
B, 45	GM948_A10_114R5_040.fsa		5	17
B, 46	GM948_A10_114R5_040.fsa		12	52
B, 47	GM948_A10_114R5_040.fsa		8	43
B, 48	GM948_A10_114R5_040.fsa		12	51
B, 49	GM948_A10_114R5_040.fsa		10	53
B, 50	GM948_A10_114R5_040.fsa		11	67
B, 51	GM948_A10_114R5_040.fsa		11	47
B, 52	GM948_A10_114R5_040.fsa		14	25
B, 53	GM948_A10_114R5_040.fsa		7	38
B, 54	GM948_A10_114R5_040.fsa		7	23
B, 55	GM948_A10_114R5_040.fsa		7	14
B, 56	GM948_A10_114R5_040.fsa		10	40
B, 57	GM948_A10_114R5_040.fsa		9	40
B, 58	GM948_A10_114R5_040.fsa		6	41
B, 59	GM948_A10_114R5_040.fsa		9	29
B, 60	GM948_A10_114R5_040.fsa		13	117
B, 61	GM948_A10_114R5_040.fsa		14	66
B, 62	GM948_A10_114R5_040.fsa		13	59
B, 63	GM948_A10_114R5_040.fsa		8	49
B, 64	GM948_A10_114R5_040.fsa		6	21
B, 65	GM948_A10_114R5_040.fsa		10	44
B, 66	GM948_A10_114R5_040.fsa		9	31
B, 67	GM948_A10_114R5_040.fsa		9	44
B, 68	GM948_A10_114R5_040.fsa		11	61
B, 69	GM948_A10_114R5_040.fsa		4	23
B, 70	GM948_A10_114R5_040.fsa		221	1792
B, 71	GM948_A10_114R5_040.fsa		119	1198
B, 72	GM948_A10_114R5_040.fsa		163	1077
B, 73	GM948_A10_114R5_040.fsa		106	654
B, 74	GM948_A10_114R5_040.fsa		8	34
B, 75	GM948_A10_114R5_040.fsa	0.146	42	266
B, 76	GM948_A10_114R5_040.fsa	21898	52	274
B, 77	GM948_A10_114R5_040.fsa	36496	12	50
B, 78	GM948_A10_114R5_040.fsa	48175	15	62
B, 79	GM948_A10_114R5_040.fsa	75912	8	47
B, 80	GM948_A10_114R5_040.fsa	121168	16	76
B, 81	GM948_A10_114R5_040.fsa	141606	71	434
B, 82	GM948_A10_114R5_040.fsa	172263	14	43
B, 83	GM948_A10_114R5_040.fsa	191241	56	263
B, 84	GM948_A10_114R5_040.fsa	20671	392	2064
B, 85	GM948_A10_114R5_040.fsa	223226	207	2214
B, 86	GM948_A10_114R5_040.fsa	272173	85	383
B, 87	GM948_A10_114R5_040.fsa	288768	104	511
B, 88	GM948_A10_114R5_040.fsa	304981	53	225
B, 89	GM948_A10_114R5_040.fsa	31.94	173	969
B, 90	GM948_A10_114R5_040.fsa	332123	100	521
B, 91	GM948_A10_114R5_040.fsa	362256	69	387
B, 92	GM948_A10_114R5_040.fsa	371567	44	199
B, 93	GM948_A10_114R5_040.fsa	388517	101	517
B, 94	GM948_A10_114R5_040.fsa	405881	98	690
B, 95	GM948_A10_114R5_040.fsa	425627	24	94
B, 96	GM948_A10_114R5_040.fsa	437067	98	508
B, 97	GM948_A10_114R5_040.fsa	44838	299	1749
B, 98	GM948_A10_114R5_040.fsa	464012	216	1243
B, 99	GM948_A10_114R5_040.fsa	475036	7	25
B, 100	GM948_A10_114R5_040.fsa	499955	52	312
B, 101	GM948_A10_114R5_040.fsa	514837	121	979
B, 102	GM948_A10_114R5_040.fsa	546038	529	4381
B, 103	GM948_A10_114R5_040.fsa	56332	220	794
B, 104	GM948_A10_114R5_040.fsa	573358	269	1321
B, 105	GM948_A10_114R5_040.fsa	58132	171	675
B, 106	GM948_A10_114R5_040.fsa	591192	995	4669
B, 107	GM948_A10_114R5_040.fsa	606275	136	670
B, 108	GM948_A10_114R5_040.fsa	614626	72	267
B, 109	GM948_A10_114R5_040.fsa	62712	80	335
B, 110	GM948_A10_114R5_040.fsa	641646	17	77
B, 111	GM948_A10_114R5_040.fsa	654056	60	270
B, 112	GM948_A10_114R5_040.fsa	667455	155	709
B, 113	GM948_A10_114R5_040.fsa	679784	403	1993
B, 114	GM948_A10_114R5_040.fsa	700247	214	1128
B, 115	GM948_A10_114R5_040.fsa	714509	252	1156
B, 116	GM948_A10_114R5_040.fsa	727705	33	88
B, 117	GM948_A10_114R5_040.fsa	737826	27	128
B, 118	GM948_A10_114R5_040.fsa	747921	118	514
B, 119	GM948_A10_114R5_040.fsa	758996	678	3255
B, 120	GM948_A10_114R5_040.fsa	770039	148	673
B, 121	GM948_A10_114R5_040.fsa	782051	285	1244
B, 122	GM948_A10_114R5_040.fsa	794026	105	421
B, 123	GM948_A10_114R5_040.fsa	803942	201	874
B, 124	GM948_A10_114R5_040.fsa	815748	11	38
B, 125	GM948_A10_114R5_040.fsa	825565	68	299
B, 126	GM948_A10_114R5_040.fsa	834384	31	115
B, 127	GM948_A10_114R5_040.fsa	843187	95	415
B, 128	GM948_A10_114R5_040.fsa	860748	99	664
B, 129	GM948_A10_114R5_040.fsa	872421	198	951
B, 130	GM948_A10_114R5_040.fsa	883097	166	815
B, 131	GM948_A10_114R5_040.fsa	896653	86	392
B, 132	GM948_A10_114R5_040.fsa	906312	98	533
B, 133	GM948_A10_114R5_040.fsa	919805	150	775
B, 134	GM948_A10_114R5_040.fsa	928459	32	144
B, 135	GM948_A10_114R5_040.fsa	940934	27	104
B, 136	GM948_A10_114R5_040.fsa	949551	88	408
B, 137	GM948_A10_114R5_040.fsa	959109	181	857
B, 138	GM948_A10_114R5_040.fsa	976267	202	1050
B, 139	GM948_A10_114R5_040.fsa	986724	166	780
B, 140	GM948_A10_114R5_040.fsa	998106	131	634
B, 141	GM948_A10_114R5_040.fsa	1010583	99	363
B, 142	GM948_A10_114R5_040.fsa	1021136	166	779
B, 143	GM948_A10_114R5_040.fsa	1031661	60	221
B, 144	GM948_A10_114R5_040.fsa	104025	62	220
B, 145	GM948_A10_114R5_040.fsa	1049772	597	2718
B, 146	GM948_A10_114R5_040.fsa	1062115	115	452
B, 147	GM948_A10_114R5_040.fsa	1073474	88	374
B, 148	GM948_A10_114R5_040.fsa	1082914	488	2253
B, 149	GM948_A10_114R5_040.fsa	1093271	126	560
B, 150	GM948_A10_114R5_040.fsa	1100786	157	705
B, 151	GM948_A10_114R5_040.fsa	1112031	109	434
B, 152	GM948_A10_114R5_040.fsa	1123243	218	978
B, 153	GM948_A10_114R5_040.fsa	1134422	103	442
B, 154	GM948_A10_114R5_040.fsa	1144578	359	1580
B, 155	GM948_A10_114R5_040.fsa	1155542	178	777
B, 156	GM948_A10_114R5_040.fsa	1166476	268	1253
B, 157	GM948_A10_114R5_040.fsa	1174657	88	396
B, 158	GM948_A10_114R5_040.fsa	1187349	36	130
B, 159	GM948_A10_114R5_040.fsa	1198195	702	3272
B, 160	GM948_A10_114R5_040.fsa	1208086	205	938
B, 161	GM948_A10_114R5_040.fsa	1216171	106	467
B, 162	GM948_A10_114R5_040.fsa	1225153	51	171
B, 163	GM948_A10_114R5_040.fsa	1234133	222	1013
B, 164	GM948_A10_114R5_040.fsa	1245805	58	236
B, 165	GM948_A10_114R5_040.fsa	1252986	119	503
B, 166	GM948_A10_114R5_040.fsa	1262859	146	632
B, 167	GM948_A10_114R5_040.fsa	1273628	109	435
B, 168	GM948_A10_114R5_040.fsa	128.26	183	847
B, 169	GM948_A10_114R5_040.fsa	1296055	24	90
B, 170	GM948_A10_114R5_040.fsa	1305023	114	496
B, 171	GM948_A10_114R5_040.fsa	1314887	48	178
B, 172	GM948_A10_114R5_040.fsa	1323852	88	394
B, 173	GM948_A10_114R5_040.fsa	1332816	46	177
B, 174	GM948_A10_114R5_040.fsa	1339986	117	563
B, 175	GM948_A10_114R5_040.fsa	1351636	338	1562
B, 176	GM948_A10_114R5_040.fsa	1363283	65	254
B, 177	GM948_A10_114R5_040.fsa	1371344	153	737
B, 178	GM948_A10_114R5_040.fsa	1382092	146	673
B, 179	GM948_A10_114R5_040.fsa	1390151	28	108
B, 180	GM948_A10_114R5_040.fsa	140.0	46	198
B, 181	GM948_A10_114R5_040.fsa	1410021	82	375
B, 182	GM948_A10_114R5_040.fsa	1421862	188	899
B, 183	GM948_A10_114R5_040.fsa	1431878	143	691
B, 184	GM948_A10_114R5_040.fsa	1443713	192	835
B, 185	GM948_A10_114R5_040.fsa	1452814	72	332
B, 186	GM948_A10_114R5_040.fsa	1464643	98	422
B, 187	GM948_A10_114R5_040.fsa	1474649	165	663
B, 188	GM948_A10_114R5_040.fsa	1485563	387	1726
B, 189	GM948_A10_114R5_040.fsa	1495565	226	921
B, 190	GM948_A10_114R5_040.fsa	1504656	249	1002
B, 191	GM948_A10_114R5_040.fsa	1515562	416	1768
B, 192	GM948_A10_114R5_040.fsa	1525558	511	2260
B, 193	GM948_A10_114R5_040.fsa	1535551	290	1265
B, 194	GM948_A10_114R5_040.fsa	154645	78	319
B, 195	GM948_A10_114R5_040.fsa	155553	361	1653
B, 196	GM948_A10_114R5_040.fsa	156824	88	422
B, 197	GM948_A10_114R5_040.fsa	1577317	116	552
B, 198	GM948_A10_114R5_040.fsa	1590021	93	363
B, 199	GM948_A10_114R5_040.fsa	160.0	513	2312
B, 200	GM948_A10_114R5_040.fsa	1609841	603	2853
B, 201	GM948_A10_114R5_040.fsa	1625037	501	2371
B, 202	GM948_A10_114R5_040.fsa	1635754	317	1412
B, 203	GM948_A10_114R5_040.fsa	1646463	110	414
B, 204	GM948_A10_114R5_040.fsa	1658056	31	135
B, 205	GM948_A10_114R5_040.fsa	1667858	128	580
B, 206	GM948_A10_114R5_040.fsa	1677654	80	397
B, 207	GM948_A10_114R5_040.fsa	1687444	185	844
B, 208	GM948_A10_114R5_040.fsa	1699005	87	416
B, 209	GM948_A10_114R5_040.fsa	1707003	330	1643
B, 210	GM948_A10_114R5_040.fsa	1717661	370	1850
B, 211	GM948_A10_114R5_040.fsa	1729198	140	676
B, 212	GM948_A10_114R5_040.fsa	1740727	171	809
B, 213	GM948_A10_114R5_040.fsa	1752246	190	1113
B, 214	GM948_A10_114R5_040.fsa	1768181	436	2066
B, 215	GM948_A10_114R5_040.fsa	1777911	73	313
B, 216	GM948_A10_114R5_040.fsa	1788518	95	438
B, 217	GM948_A10_114R5_040.fsa	1796468	67	291
B, 218	GM948_A10_114R5_040.fsa	1807123	190	883
B, 219	GM948_A10_114R5_040.fsa	1816911	70	273
B, 220	GM948_A10_114R5_040.fsa	1827582	115	511
B, 221	GM948_A10_114R5_040.fsa	1838246	760	3793
B, 222	GM948_A10_114R5_040.fsa	1849791	90	416
B, 223	GM948_A10_114R5_040.fsa	1862215	56	218
B, 224	GM948_A10_114R5_040.fsa	1871083	334	1575
B, 225	GM948_A10_114R5_040.fsa	1882604	528	2661
B, 226	GM948_A10_114R5_040.fsa	1891461	111	525
B, 227	GM948_A10_114R5_040.fsa	1902967	181	754
B, 228	GM948_A10_114R5_040.fsa	1913581	944	4980
B, 229	GM948_A10_114R5_040.fsa	1921537	152	661
B, 230	GM948_A10_114R5_040.fsa	1931256	1015	4888
B, 231	GM948_A10_114R5_040.fsa	1941851	56	190
B, 232	GM948_A10_114R5_040.fsa	1952439	163	755
B, 233	GM948_A10_114R5_040.fsa	1962139	84	371
B, 234	GM948_A10_114R5_040.fsa	1971833	203	933
B, 235	GM948_A10_114R5_040.fsa	1982401	69	273
B, 236	GM948_A10_114R5_040.fsa	1992083	194	861
B, 237	GM948_A10_114R5_040.fsa	2001745	118	496
B, 238	GM948_A10_114R5_040.fsa	2012214	375	1865
B, 239	GM948_A10_114R5_040.fsa	2021806	217	1013
B, 240	GM948_A10_114R5_040.fsa	2031393	245	1112
B, 241	GM948_A10_114R5_040.fsa	2041846	296	1390
B, 242	GM948_A10_114R5_040.fsa	2050552	61	243
B, 243	GM948_A10_114R5_040.fsa	2060125	154	669
B, 244	GM948_A10_114R5_040.fsa	2070562	103	451
B, 245	GM948_A10_114R5_040.fsa	2081863	350	1714
B, 246	GM948_A10_114R5_040.fsa	2092288	336	1706
B, 247	GM948_A10_114R5_040.fsa	2103576	197	908
B, 248	GM948_A10_114R5_040.fsa	2113122	64	291
B, 249	GM948_A10_114R5_040.fsa	2122664	244	1141
B, 250	GM948_A10_114R5_040.fsa	2133934	682	3551
B, 251	GM948_A10_114R5_040.fsa	2143485	467	2371
B, 252	GM948_A10_114R5_040.fsa	2154805	107	456
B, 253	GM948_A10_114R5_040.fsa	2165246	215	1042
B, 254	GM948_A10_114R5_040.fsa	2173073	30	79
B, 255	GM948_A10_114R5_040.fsa	2183502	282	1407
B, 256	GM948_A10_114R5_040.fsa	2193056	190	953
B, 257	GM948_A10_114R5_040.fsa	2203422	72	327
B, 258	GM948_A10_114R5_040.fsa	2212832	78	341
B, 259	GM948_A10_114R5_040.fsa	2221386	104	472
B, 260	GM948_A10_114R5_040.fsa	2232504	397	1978
B, 261	GM948_A10_114R5_040.fsa	2242766	127	604
B, 262	GM948_A10_114R5_040.fsa	2251317	424	2200
B, 263	GM948_A10_114R5_040.fsa	2262432	583	3017
B, 264	GM948_A10_114R5_040.fsa	2274401	77	356
B, 265	GM948_A10_114R5_040.fsa	2285514	72	345
B, 266	GM948_A10_114R5_040.fsa	2296625	93	467
B, 267	GM948_A10_114R5_040.fsa	2306881	34	128
B, 268	GM948_A10_114R5_040.fsa	2316282	94	479
B, 269	GM948_A10_114R5_040.fsa	2334226	424	2606
B, 270	GM948_A10_114R5_040.fsa	2346187	192	1033
B, 271	GM948_A10_114R5_040.fsa	2357293	51	276
B, 272	GM948_A10_114R5_040.fsa	2368398	65	332
B, 273	GM948_A10_114R5_040.fsa	2378648	70	263
B, 274	GM948_A10_114R5_040.fsa	2388897	397	2055
B, 275	GM948_A10_114R5_040.fsa	2399146	320	1746
B, 276	GM948_A10_114R5_040.fsa	2406993	146	719
B, 277	GM948_A10_114R5_040.fsa	241.66	472	2565
B, 278	GM948_A10_114R5_040.fsa	2426196	79	327
B, 279	GM948_A10_114R5_040.fsa	2437523	73	323
B, 280	GM948_A10_114R5_040.fsa	2447097	84	392
B, 281	GM948_A10_114R5_040.fsa	245666	686	3820
B, 282	GM948_A10_114R5_040.fsa	246708	21	65
B, 283	GM948_A10_114R5_040.fsa	2476622	402	2239
B, 284	GM948_A10_114R5_040.fsa	248702	96	459
B, 285	GM948_A10_114R5_040.fsa	249827	131	711
B, 286	GM948_A10_114R5_040.fsa	250508	19	75
B, 287	GM948_A10_114R5_040.fsa	2516073	197	1021
B, 288	GM948_A10_114R5_040.fsa	2526204	50	200
B, 289	GM948_A10_114R5_040.fsa	2536318	665	3977
B, 290	GM948_A10_114R5_040.fsa	2547256	214	1264
B, 291	GM948_A10_114R5_040.fsa	2556497	172	959
B, 292	GM948_A10_114R5_040.fsa	2565725	26	91
B, 293	GM948_A10_114R5_040.fsa	2574939	751	4482
B, 294	GM948_A10_114R5_040.fsa	2584975	68	371
B, 295	GM948_A10_114R5_040.fsa	2596664	113	605
B, 296	GM948_A10_114R5_040.fsa	2608445	61	279
B, 297	GM948_A10_114R5_040.fsa	2617733	64	288
B, 298	GM948_A10_114R5_040.fsa	2627865	292	1643
B, 299	GM948_A10_114R5_040.fsa	2637996	90	485
B, 300	GM948_A10_114R5_040.fsa	2646438	292	1785
B, 301	GM948_A10_114R5_040.fsa	2657413	498	2998
B, 302	GM948_A10_114R5_040.fsa	2668386	69	324
B, 303	GM948_A10_114R5_040.fsa	2680202	75	351
B, 304	GM948_A10_114R5_040.fsa	2692018	39	156
B, 305	GM948_A10_114R5_040.fsa	2700457	71	323
B, 306	GM948_A10_114R5_040.fsa	2710583	19	64
B, 307	GM948_A10_114R5_040.fsa	2719865	321	1801
B, 308	GM948_A10_114R5_040.fsa	2730833	109	503
B, 309	GM948_A10_114R5_040.fsa	273927	252	1401
B, 310	GM948_A10_114R5_040.fsa	2749393	174	933
B, 311	GM948_A10_114R5_040.fsa	2758672	248	1360
B, 312	GM948_A10_114R5_040.fsa	2770482	24	90
B, 313	GM948_A10_114R5_040.fsa	2780603	72	301
B, 314	GM948_A10_114R5_040.fsa	2790723	197	1002
B, 315	GM948_A10_114R5_040.fsa	280.0	120	528
B, 316	GM948_A10_114R5_040.fsa	2808409	108	456
B, 317	GM948_A10_114R5_040.fsa	2819335	498	2954
B, 318	GM948_A10_114R5_040.fsa	2829416	108	492
B, 319	GM948_A10_114R5_040.fsa	2840331	401	2400
B, 320	GM948_A10_114R5_040.fsa	2851239	88	440
B, 321	GM948_A10_114R5_040.fsa	2860465	134	736
B, 322	GM948_A10_114R5_040.fsa	2870524	33	106
B, 323	GM948_A10_114R5_040.fsa	2879741	259	1542
B, 324	GM948_A10_114R5_040.fsa	2890628	37	152
B, 325	GM948_A10_114R5_040.fsa	2900672	252	1667
B, 326	GM948_A10_114R5_040.fsa	2911547	156	960
B, 327	GM948_A10_114R5_040.fsa	2922417	68	351
B, 328	GM948_A10_114R5_040.fsa	2931609	40	195
B, 329	GM948_A10_114R5_040.fsa	2941633	65	349
B, 330	GM948_A10_114R5_040.fsa	2949981	201	1301
B, 331	GM948_A10_114R5_040.fsa	296083	94	502
B, 332	GM948_A10_114R5_040.fsa	2972505	48	184
B, 333	GM948_A10_114R5_040.fsa	2981675	284	1801
B, 334	GM948_A10_114R5_040.fsa	2991672	70	368
B, 335	GM948_A10_114R5_040.fsa	3002461	502	3216
B, 336	GM948_A10_114R5_040.fsa	3013137	284	1852
B, 337	GM948_A10_114R5_040.fsa	3023005	52	222
B, 338	GM948_A10_114R5_040.fsa	3033712	85	403
B, 339	GM948_A10_114R5_040.fsa	3043608	94	425
B, 340	GM948_A10_114R5_040.fsa	3052693	281	1806
B, 341	GM948_A10_114R5_040.fsa	3061788	181	1159
B, 342	GM948_A10_114R5_040.fsa	3072553	139	822
B, 343	GM948_A10_114R5_040.fsa	3082504	141	785
B, 344	GM948_A10_114R5_040.fsa	3090808	342	2476
B, 345	GM948_A10_114R5_040.fsa	3099953	95	538
B, 346	GM948_A10_114R5_040.fsa	310911	44	186
B, 347	GM948_A10_114R5_040.fsa	3119113	68	340
B, 348	GM948_A10_114R5_040.fsa	3130802	50	236
B, 349	GM948_A10_114R5_040.fsa	3140855	64	372
B, 350	GM948_A10_114R5_040.fsa	314941	132	832
B, 351	GM948_A10_114R5_040.fsa	316054	48	228
B, 352	GM948_A10_114R5_040.fsa	3172537	309	1869
B, 353	GM948_A10_114R5_040.fsa	3182829	110	652
B, 354	GM948_A10_114R5_040.fsa	3193987	309	1893
B, 355	GM948_A10_114R5_040.fsa	3203378	47	190
B, 356	GM948_A10_114R5_040.fsa	3213506	498	3454
B, 357	GM948_A10_114R5_040.fsa	3223624	114	630
B, 358	GM948_A10_114R5_040.fsa	3235416	126	723
B, 359	GM948_A10_114R5_040.fsa	3244673	81	398
B, 360	GM948_A10_114R5_040.fsa	3254761	18	37
B, 361	GM948_A10_114R5_040.fsa	326568	581	4398
B, 362	GM948_A10_114R5_040.fsa	3283295	37	171
B, 363	GM948_A10_114R5_040.fsa	3294185	108	688
B, 364	GM948_A10_114R5_040.fsa	3303391	288	2324
B, 365	GM948_A10_114R5_040.fsa	3314261	61	383
B, 366	GM948_A10_114R5_040.fsa	3324285	44	232
B, 367	GM948_A10_114R5_040.fsa	3335134	44	222
B, 368	GM948_A10_114R5_040.fsa	3343472	31	174
B, 369	GM948_A10_114R5_040.fsa	3353469	41	262
B, 370	GM948_A10_114R5_040.fsa	3364288	28	139
B, 371	GM948_A10_114R5_040.fsa	3373435	81	470
B, 372	GM948_A10_114R5_040.fsa	3385065	31	179
B, 373	GM948_A10_114R5_040.fsa	3395854	43	168
B, 374	GM948_A10_114R5_040.fsa	340587	104	522
B, 375	GM948_A10_114R5_040.fsa	3415092	211	1295
B, 376	GM948_A10_114R5_040.fsa	342515	67	330
B, 377	GM948_A10_114R5_040.fsa	3434369	147	939
B, 378	GM948_A10_114R5_040.fsa	3445261	103	616
B, 379	GM948_A10_114R5_040.fsa	3453638	295	2000
B, 380	GM948_A10_114R5_040.fsa	3464526	167	936
B, 381	GM948_A10_114R5_040.fsa	3476249	66	296
B, 382	GM948_A10_114R5_040.fsa	3486295	43	206
B, 383	GM948_A10_114R5_040.fsa	3496338	298	2448
B, 384	GM948_A10_114R5_040.fsa	3507216	38	194
B, 385	GM948_A10_114R5_040.fsa	3518092	112	717
B, 386	GM948_A10_114R5_040.fsa	3538164	293	2432
B, 387	GM948_A10_114R5_040.fsa	3548197	47	278
B, 388	GM948_A10_114R5_040.fsa	3558228	144	1196
B, 389	GM948_A10_114R5_040.fsa	3579118	44	280
B, 390	GM948_A10_114R5_040.fsa	3585802	11	16
B, 391	GM948_A10_114R5_040.fsa	3594989	34	209
B, 392	GM948_A10_114R5_040.fsa	3605797	43	242
B, 393	GM948_A10_114R5_040.fsa	3616566	9	29
B, 394	GM948_A10_114R5_040.fsa	3625679	197	1420
B, 395	GM948_A10_114R5_040.fsa	3635623	150	1033
B, 396	GM948_A10_114R5_040.fsa	3648056	261	1898
B, 397	GM948_A10_114R5_040.fsa	3658005	169	1176
B, 398	GM948_A10_114R5_040.fsa	3669614	26	105
B, 399	GM948_A10_114R5_040.fsa	3679567	45	222
B, 400	GM948_A10_114R5_040.fsa	3689522	314	2809
B, 401	GM948_A10_114R5_040.fsa	3699479	69	512
B, 402	GM948_A10_114R5_040.fsa	3708609	85	617
B, 403	GM948_A10_114R5_040.fsa	3728533	289	2369
B, 404	GM948_A10_114R5_040.fsa	3749297	138	1140
B, 405	GM948_A10_114R5_040.fsa	3760098	47	303
B, 406	GM948_A10_114R5_040.fsa	3768408	109	915
B, 407	GM948_A10_114R5_040.fsa	378919	728	6392
B, 408	GM948_A10_114R5_040.fsa	3809294	285	2390
B, 409	GM948_A10_114R5_040.fsa	3827034	241	1899
B, 410	GM948_A10_114R5_040.fsa	3849837	11	24
B, 411	GM948_A10_114R5_040.fsa	3859125	57	406
B, 412	GM948_A10_114R5_040.fsa	387.01	56	420
B, 413	GM948_A10_114R5_040.fsa	3879386	150	1448
B, 414	GM948_A10_114R5_040.fsa	3899641	64	471
B, 415	GM948_A10_114R5_040.fsa	3919048	28	130
B, 416	GM948_A10_114R5_040.fsa	3929171	15	61
B, 417	GM948_A10_114R5_040.fsa	3939293	58	420
B, 418	GM948_A10_114R5_040.fsa	3947727	18	63
B, 419	GM948_A10_114R5_040.fsa	3959533	37	211
B, 420	GM948_A10_114R5_040.fsa	3967966	56	439
B, 421	GM948_A10_114R5_040.fsa	3979769	21	71
B, 422	GM948_A10_114R5_040.fsa	3989885	169	1976
B, 423	GM948_A10_114R5_040.fsa	4028693	272	2446
B, 424	GM948_A10_114R5_040.fsa	4046807	46	331
B, 425	GM948_A10_114R5_040.fsa	4058366	99	734
B, 426	GM948_A10_114R5_040.fsa	4067466	60	372
B, 427	GM948_A10_114R5_040.fsa	408156	9	25
B, 428	GM948_A10_114R5_040.fsa	4088205	39	257
B, 429	GM948_A10_114R5_040.fsa	4099855	31	184
B, 430	GM948_A10_114R5_040.fsa	4119888	418	4091
B, 431	GM948_A10_114R5_040.fsa	4136643	87	901
B, 432	GM948_A10_114R5_040.fsa	4146069	71	441
B, 433	GM948_A10_114R5_040.fsa	4156483	2	5
B, 434	GM948_A10_114R5_040.fsa	4166039	17	76
B, 435	GM948_A10_114R5_040.fsa	4177345	6	16
B, 436	GM948_A10_114R5_040.fsa	4188665	8	37
B, 437	GM948_A10_114R5_040.fsa	4199128	29	181
B, 438	GM948_A10_114R5_040.fsa	4209324	70	806
B, 439	GM948_A10_114R5_040.fsa	4227948	7	36
B, 440	GM948_A10_114R5_040.fsa	4239783	180	2263
B, 441	GM948_A10_114R5_040.fsa	4260042	46	391
B, 442	GM948_A10_114R5_040.fsa	4269314	7	20
B, 443	GM948_A10_114R5_040.fsa	4279421	21	140
B, 444	GM948_A10_114R5_040.fsa	4287836	11	60
B, 445	GM948_A10_114R5_040.fsa	4298767	19	104
B, 446	GM948_A10_114R5_040.fsa	4308007	14	86
B, 447	GM948_A10_114R5_040.fsa	4319757	37	272
B, 448	GM948_A10_114R5_040.fsa	4329818	85	920
B, 449	GM948_A10_114R5_040.fsa	4352423	27	96
B, 450	GM948_A10_114R5_040.fsa	4362456	44	321
B, 451	GM948_A10_114R5_040.fsa	4372479	17	70
B, 452	GM948_A10_114R5_040.fsa	438166	31	156
B, 453	GM948_A10_114R5_040.fsa	4390834	36	229
B, 454	GM948_A10_114R5_040.fsa	4401699	88	854
B, 455	GM948_A10_114R5_040.fsa	4410195	45	352
B, 456	GM948_A10_114R5_040.fsa	4434859	13	75
B, 457	GM948_A10_114R5_040.fsa	4449336	3	5
B, 458	GM948_A10_114R5_040.fsa	4460415	70	442
B, 459	GM948_A10_114R5_040.fsa	4468943	12	65
B, 460	GM948_A10_114R5_040.fsa	448089	122	1125
B, 461	GM948_A10_114R5_040.fsa	4491137	33	201
B, 462	GM948_A10_114R5_040.fsa	4500536	21	112
B, 463	GM948_A10_114R5_040.fsa	4521063	29	176
B, 464	GM948_A10_114R5_040.fsa	4531337	7	16
B, 465	GM948_A10_114R5_040.fsa	4542474	93	720
B, 466	GM948_A10_114R5_040.fsa	4551904	32	223
B, 467	GM948_A10_114R5_040.fsa	456134	146	1452
B, 468	GM948_A10_114R5_040.fsa	4582806	32	150
B, 469	GM948_A10_114R5_040.fsa	4591401	26	99
B, 470	GM948_A10_114R5_040.fsa	4600857	8	24
B, 471	GM948_A10_114R5_040.fsa	4610292	15	50
B, 472	GM948_A10_114R5_040.fsa	4621448	97	979
B, 473	GM948_A10_114R5_040.fsa	4640343	3	9
B, 474	GM948_A10_114R5_040.fsa	4661838	180	2256
B, 475	GM948_A10_114R5_040.fsa	4683358	251	3546
B, 476	GM948_A10_114R5_040.fsa	4708352	3	5
B, 477	GM948_A10_114R5_040.fsa	4716979	5	15
B, 478	GM948_A10_114R5_040.fsa	4734244	109	1118
B, 479	GM948_A10_114R5_040.fsa	475412	17	75
B, 480	GM948_A10_114R5_040.fsa	4765363	17	55
B, 481	GM948_A10_114R5_040.fsa	4775747	16	52
B, 482	GM948_A10_114R5_040.fsa	4785271	65	378
B, 483	GM948_A10_114R5_040.fsa	4795667	98	873
B, 484	GM948_A10_114R5_040.fsa	4813877	323	2898
B, 485	GM948_A10_114R5_040.fsa	483385	296	2600
B, 486	GM948_A10_114R5_040.fsa	4852112	33	244
B, 487	GM948_A10_114R5_040.fsa	4883478	144	1546
B, 488	GM948_A10_114R5_040.fsa	4893949	87	835
B, 489	GM948_A10_114R5_040.fsa	4904429	55	465
B, 490	GM948_A10_114R5_040.fsa	4923664	110	1020
B, 491	GM948_A10_114R5_040.fsa	4943802	301	3211
B, 492	GM948_A10_114R5_040.fsa	4963093	403	4249
B, 493	GM948_A10_114R5_040.fsa	4981534	145	1383
B, 494	GM948_A10_114R5_040.fsa	5001751	279	3011
B, 495	GM948_A10_114R5_040.fsa	5021051	3	10
B, 496	GM948_A10_114R5_040.fsa	5043942	34	249
B, 497	GM948_A10_114R5_040.fsa	5053654	21	117
B, 498	GM948_A10_114R5_040.fsa	5063382	14	59
B, 499	GM948_A10_114R5_040.fsa	5076674	51	448
B, 500	GM948_A10_114R5_040.fsa	5085551	54	500
B, 501	GM948_A10_114R5_040.fsa	5094443	59	751
B, 502	GM948_A10_114R5_040.fsa	5114051	6	17
B, 503	GM948_A10_114R5_040.fsa	5133726	59	630
B, 504	GM948_A10_114R5_040.fsa	5155429	57	533
B, 505	GM948_A10_114R5_040.fsa	5168148	3	11
B, 506	GM948_A10_114R5_040.fsa	518634	13	57
B, 507	GM948_A10_114R5_040.fsa	5196356	18	102
B, 508	GM948_A10_114R5_040.fsa	5219682	122	1942
B, 509	GM948_A10_114R5_040.fsa	5259973	217	2236
B, 510	GM948_A10_114R5_040.fsa	5281479	151	1467
B, 511	GM948_A10_114R5_040.fsa	5302998	133	2029
B, 512	GM948_A10_114R5_040.fsa	5320043	75	701
B, 513	GM948_A10_114R5_040.fsa	5337995	174	1657
B, 514	GM948_A10_114R5_040.fsa	5357752	25	107
B, 515	GM948_A10_114R5_040.fsa	5382016	138	2156
B, 516	GM948_A10_114R5_040.fsa	5420141	141	1897
B, 517	GM948_A10_114R5_040.fsa	5451369	248	3044
B, 518	GM948_A10_114R5_040.fsa	5458735	205	2025
B, 519	GM948_A10_114R5_040.fsa	547995	12	23
B, 520	GM948_A10_114R5_040.fsa	5503074	54	522
B, 521	GM948_A10_114R5_040.fsa	5524408	25	230
B, 522	GM948_A10_114R5_040.fsa	5542075	355	4996
B, 523	GM948_A10_114R5_040.fsa	5564448	7	15
B, 524	GM948_A10_114R5_040.fsa	5571919	5	14
B, 525	GM948_A10_114R5_040.fsa	5585011	90	714
B, 526	GM948_A10_114R5_040.fsa	560373	254	4361
B, 527	GM948_A10_114R5_040.fsa	5645806	417	5329
B, 528	GM948_A10_114R5_040.fsa	5688093	408	8697
B, 529	GM948_A10_114R5_040.fsa	5728701	289	3245
B, 530	GM948_A10_114R5_040.fsa	5757149	84	1279
B, 531	GM948_A10_114R5_040.fsa	5788552	40	415
B, 532	GM948_A10_114R5_040.fsa	5827812	393	7321
B, 533	GM948_A10_114R5_040.fsa	5881834	130	1673
B, 534	GM948_A10_114R5_040.fsa	5910947	90	905
B, 535	GM948_A10_114R5_040.fsa	5939204	94	827
B, 536	GM948_A10_114R5_040.fsa	5948975	54	425
B, 537	GM948_A10_114R5_040.fsa	5991142	106	1030
B, 538	GM948_A10_114R5_040.fsa	6012621	275	3065
B, 539	GM948_A10_114R5_040.fsa	6036893	50	646
B, 540	GM948_A10_114R5_040.fsa	606699	115	850
B, 541	GM948_A10_114R5_040.fsa	6103883	325	5072
B, 542	GM948_A10_114R5_040.fsa	6125243	7	36
B, 543	GM948_A10_114R5_040.fsa	6194175	20651	471990
B, 544	GM948_A10_114R5_040.fsa	6238835	10	33
B, 545	GM948_A10_114R5_040.fsa	6247573	8	40
G, 1	GM948_A10_114R5_040.fsa	1914465	52	228
G, 2	GM948_A10_114R5_040.fsa	620.0	656	13623
Y, 1	GM948_A10_114R5_040.fsa	55013	50	368
Y, 2	GM948_A10_114R5_040.fsa	590209	72	368
Y, 3	GM948_A10_114R5_040.fsa	1049772	54	283
Y, 4	GM948_A10_114R5_040.fsa	1634861	52	196
Y, 5	GM948_A10_114R5_040.fsa	1912697	63	271
Y, 6	GM948_A10_114R5_040.fsa	1931256	75	464
Y, 7	GM948_A10_114R5_040.fsa	245666	55	213
Y, 8	GM948_A10_114R5_040.fsa	2576612	64	419
Y, 9	GM948_A10_114R5_040.fsa	3262322	53	480
Y, 10	GM948_A10_114R5_040.fsa	483385	57	238
Y, 11	GM948_A10_114R5_040.fsa	5823969	74	432
Y, 12	GM948_A10_114R5_040.fsa	5881834	53	368
Y, 13	GM948_A10_114R5_040.fsa	601068	56	437
Y, 14	GM948_A10_114R5_040.fsa	6194175	1031	21227
R, 1	GM948_A10_114R5_040.fsa	1604474	52	191
R, 2	GM948_A10_114R5_040.fsa	6004854	53	203
R, 3	GM948_A10_114R5_040.fsa	618932	72	290
O, 1	GM948_A10_114R5_040.fsa	20.0	1100	10188
O, 2	GM948_A10_114R5_040.fsa	224857	60	599
O, 3	GM948_A10_114R5_040.fsa	40.0	1023	7344
O, 4	GM948_A10_114R5_040.fsa	60.0	1720	9652
O, 5	GM948_A10_114R5_040.fsa	609408	123	575
O, 6	GM948_A10_114R5_040.fsa	80.0	1130	6475
O, 7	GM948_A10_114R5_040.fsa	100.0	1818	9957
O, 8	GM948_A10_114R5_040.fsa	114.0	2094	11444
O, 9	GM948_A10_114R5_040.fsa	120.0	1630	8911
O, 10	GM948_A10_114R5_040.fsa	140.0	1322	6969
O, 11	GM948_A10_114R5_040.fsa	160.0	1437	7914
O, 12	GM948_A10_114R5_040.fsa	180.0	1722	9341
O, 13	GM948_A10_114R5_040.fsa	200.0	1475	8305
O, 14	GM948_A10_114R5_040.fsa	214.0	1482	8421
O, 15	GM948_A10_114R5_040.fsa	220.0	1246	7257
O, 16	GM948_A10_114R5_040.fsa	240.0	1839	11437
O, 17	GM948_A10_114R5_040.fsa	250.0	830	5518
O, 18	GM948_A10_114R5_040.fsa	260.0	1386	9386
O, 19	GM948_A10_114R5_040.fsa	280.0	1462	10778
O, 20	GM948_A10_114R5_040.fsa	300.0	1441	11279
O, 21	GM948_A10_114R5_040.fsa	314.0	878	7296
O, 22	GM948_A10_114R5_040.fsa	320.0	1036	8565
O, 23	GM948_A10_114R5_040.fsa	340.0	1169	10407
O, 24	GM948_A10_114R5_040.fsa	360.0	922	8676
O, 25	GM948_A10_114R5_040.fsa	380.0	626	6213
O, 26	GM948_A10_114R5_040.fsa	400.0	824	8479
O, 27	GM948_A10_114R5_040.fsa	414.0	815	8407
O, 28	GM948_A10_114R5_040.fsa	420.0	772	7938
O, 29	GM948_A10_114R5_040.fsa	440.0	958	10376
O, 30	GM948_A10_114R5_040.fsa	460.0	982	11045
O, 31	GM948_A10_114R5_040.fsa	480.0	943	11206
O, 32	GM948_A10_114R5_040.fsa	500.0	423	5152
O, 33	GM948_A10_114R5_040.fsa	514.0	482	5666
O, 34	GM948_A10_114R5_040.fsa	520.0	1015	12467
O, 35	GM948_A10_114R5_040.fsa	540.0	838	10557
O, 36	GM948_A10_114R5_040.fsa	560.0	531	6843
O, 37	GM948_A10_114R5_040.fsa	580.0	874	10762
O, 38	GM948_A10_114R5_040.fsa	600.0	592	7197

## Sheet: 115R2
Dye/Sample Peak	Sample File Name	Size	Height	Area in Point
B, 1	GM948_E03_115R2_012.fsa		11	39
B, 2	GM948_E03_115R2_012.fsa		10	36
B, 3	GM948_E03_115R2_012.fsa		7	20
B, 4	GM948_E03_115R2_012.fsa		14	121
B, 5	GM948_E03_115R2_012.fsa		13	96
B, 6	GM948_E03_115R2_012.fsa		13	53
B, 7	GM948_E03_115R2_012.fsa		16	67
B, 8	GM948_E03_115R2_012.fsa		10	36
B, 9	GM948_E03_115R2_012.fsa		10	75
B, 10	GM948_E03_115R2_012.fsa		13	63
B, 11	GM948_E03_115R2_012.fsa		9	85
B, 12	GM948_E03_115R2_012.fsa		14	64
B, 13	GM948_E03_115R2_012.fsa		8	54
B, 14	GM948_E03_115R2_012.fsa		11	64
B, 15	GM948_E03_115R2_012.fsa		8	43
B, 16	GM948_E03_115R2_012.fsa		8	34
B, 17	GM948_E03_115R2_012.fsa		20	68
B, 18	GM948_E03_115R2_012.fsa		15	86
B, 19	GM948_E03_115R2_012.fsa		10	47
B, 20	GM948_E03_115R2_012.fsa		10	31
B, 21	GM948_E03_115R2_012.fsa		10	44
B, 22	GM948_E03_115R2_012.fsa		11	61
B, 23	GM948_E03_115R2_012.fsa		12	53
B, 24	GM948_E03_115R2_012.fsa		22	144
B, 25	GM948_E03_115R2_012.fsa		10	60
B, 26	GM948_E03_115R2_012.fsa		10	62
B, 27	GM948_E03_115R2_012.fsa		12	76
B, 28	GM948_E03_115R2_012.fsa		14	61
B, 29	GM948_E03_115R2_012.fsa		10	39
B, 30	GM948_E03_115R2_012.fsa		8	53
B, 31	GM948_E03_115R2_012.fsa		10	35
B, 32	GM948_E03_115R2_012.fsa		11	45
B, 33	GM948_E03_115R2_012.fsa		10	23
B, 34	GM948_E03_115R2_012.fsa		12	82
B, 35	GM948_E03_115R2_012.fsa		6	17
B, 36	GM948_E03_115R2_012.fsa		9	59
B, 37	GM948_E03_115R2_012.fsa		9	59
B, 38	GM948_E03_115R2_012.fsa		13	102
B, 39	GM948_E03_115R2_012.fsa		12	57
B, 40	GM948_E03_115R2_012.fsa		11	55
B, 41	GM948_E03_115R2_012.fsa		11	68
B, 42	GM948_E03_115R2_012.fsa		12	40
B, 43	GM948_E03_115R2_012.fsa		11	33
B, 44	GM948_E03_115R2_012.fsa		14	61
B, 45	GM948_E03_115R2_012.fsa		11	63
B, 46	GM948_E03_115R2_012.fsa		8	40
B, 47	GM948_E03_115R2_012.fsa		6	25
B, 48	GM948_E03_115R2_012.fsa		12	83
B, 49	GM948_E03_115R2_012.fsa		8	50
B, 50	GM948_E03_115R2_012.fsa		6	28
B, 51	GM948_E03_115R2_012.fsa		16	71
B, 52	GM948_E03_115R2_012.fsa		12	47
B, 53	GM948_E03_115R2_012.fsa		7	38
B, 54	GM948_E03_115R2_012.fsa		9	37
B, 55	GM948_E03_115R2_012.fsa		8	27
B, 56	GM948_E03_115R2_012.fsa		10	39
B, 57	GM948_E03_115R2_012.fsa		15	70
B, 58	GM948_E03_115R2_012.fsa		7	20
B, 59	GM948_E03_115R2_012.fsa		9	41
B, 60	GM948_E03_115R2_012.fsa		12	80
B, 61	GM948_E03_115R2_012.fsa		10	61
B, 62	GM948_E03_115R2_012.fsa		11	50
B, 63	GM948_E03_115R2_012.fsa		8	40
B, 64	GM948_E03_115R2_012.fsa		7	29
B, 65	GM948_E03_115R2_012.fsa		9	38
B, 66	GM948_E03_115R2_012.fsa		10	60
B, 67	GM948_E03_115R2_012.fsa		7	32
B, 68	GM948_E03_115R2_012.fsa		9	35
B, 69	GM948_E03_115R2_012.fsa		113	962
B, 70	GM948_E03_115R2_012.fsa		60	636
B, 71	GM948_E03_115R2_012.fsa		97	585
B, 72	GM948_E03_115R2_012.fsa		42	279
B, 73	GM948_E03_115R2_012.fsa		13	44
B, 74	GM948_E03_115R2_012.fsa	0.8392	27	158
B, 75	GM948_E03_115R2_012.fsa	30769	24	163
B, 76	GM948_E03_115R2_012.fsa	44755	14	57
B, 77	GM948_E03_115R2_012.fsa	57343	8	36
B, 78	GM948_E03_115R2_012.fsa	68532	5	20
B, 79	GM948_E03_115R2_012.fsa	88112	10	25
B, 80	GM948_E03_115R2_012.fsa	99301	11	44
B, 81	GM948_E03_115R2_012.fsa	116084	12	65
B, 82	GM948_E03_115R2_012.fsa	138462	41	169
B, 83	GM948_E03_115R2_012.fsa	151049	17	117
B, 84	GM948_E03_115R2_012.fsa	172028	11	44
B, 85	GM948_E03_115R2_012.fsa	188811	27	114
B, 86	GM948_E03_115R2_012.fsa	204753	176	930
B, 87	GM948_E03_115R2_012.fsa	220402	102	637
B, 88	GM948_E03_115R2_012.fsa	232711	95	650
B, 89	GM948_E03_115R2_012.fsa	27002	46	247
B, 90	GM948_E03_115R2_012.fsa	288757	53	300
B, 91	GM948_E03_115R2_012.fsa	305668	24	142
B, 92	GM948_E03_115R2_012.fsa	319487	96	588
B, 93	GM948_E03_115R2_012.fsa	331717	56	293
B, 94	GM948_E03_115R2_012.fsa	350362	21	90
B, 95	GM948_E03_115R2_012.fsa	362112	50	347
B, 96	GM948_E03_115R2_012.fsa	372405	49	214
B, 97	GM948_E03_115R2_012.fsa	390084	56	293
B, 98	GM948_E03_115R2_012.fsa	408109	53	435
B, 99	GM948_E03_115R2_012.fsa	425293	9	29
B, 100	GM948_E03_115R2_012.fsa	437732	51	281
B, 101	GM948_E03_115R2_012.fsa	450035	157	996
B, 102	GM948_E03_115R2_012.fsa	468792	110	705
B, 103	GM948_E03_115R2_012.fsa	486169	7	60
B, 104	GM948_E03_115R2_012.fsa	504347	29	237
B, 105	GM948_E03_115R2_012.fsa	522243	80	619
B, 106	GM948_E03_115R2_012.fsa	542946	583	2841
B, 107	GM948_E03_115R2_012.fsa	561268	117	484
B, 108	GM948_E03_115R2_012.fsa	572323	146	821
B, 109	GM948_E03_115R2_012.fsa	580298	105	416
B, 110	GM948_E03_115R2_012.fsa	590191	537	2600
B, 111	GM948_E03_115R2_012.fsa	606194	91	403
B, 112	GM948_E03_115R2_012.fsa	614437	47	207
B, 113	GM948_E03_115R2_012.fsa	627792	55	273
B, 114	GM948_E03_115R2_012.fsa	643141	12	71
B, 115	GM948_E03_115R2_012.fsa	654355	37	166
B, 116	GM948_E03_115R2_012.fsa	667565	95	448
B, 117	GM948_E03_115R2_012.fsa	679716	243	1190
B, 118	GM948_E03_115R2_012.fsa	699877	129	749
B, 119	GM948_E03_115R2_012.fsa	713923	154	748
B, 120	GM948_E03_115R2_012.fsa	726917	25	110
B, 121	GM948_E03_115R2_012.fsa	735885	26	100
B, 122	GM948_E03_115R2_012.fsa	747809	72	325
B, 123	GM948_E03_115R2_012.fsa	758704	357	1779
B, 124	GM948_E03_115R2_012.fsa	769565	103	456
B, 125	GM948_E03_115R2_012.fsa	781377	160	774
B, 126	GM948_E03_115R2_012.fsa	79315	67	352
B, 127	GM948_E03_115R2_012.fsa	802907	129	627
B, 128	GM948_E03_115R2_012.fsa	815488	27	117
B, 129	GM948_E03_115R2_012.fsa	825147	48	261
B, 130	GM948_E03_115R2_012.fsa	834789	20	95
B, 131	GM948_E03_115R2_012.fsa	843454	42	191
B, 132	GM948_E03_115R2_012.fsa	860742	41	272
B, 133	GM948_E03_115R2_012.fsa	872239	103	506
B, 134	GM948_E03_115R2_012.fsa	882757	92	456
B, 135	GM948_E03_115R2_012.fsa	895163	59	290
B, 136	GM948_E03_115R2_012.fsa	904688	66	321
B, 137	GM948_E03_115R2_012.fsa	917995	90	418
B, 138	GM948_E03_115R2_012.fsa	926533	32	172
B, 139	GM948_E03_115R2_012.fsa	93979	34	170
B, 140	GM948_E03_115R2_012.fsa	94924	69	333
B, 141	GM948_E03_115R2_012.fsa	957732	92	421
B, 142	GM948_E03_115R2_012.fsa	975617	96	579
B, 143	GM948_E03_115R2_012.fsa	986884	92	435
B, 144	GM948_E03_115R2_012.fsa	997192	80	405
B, 145	GM948_E03_115R2_012.fsa	1010524	64	281
B, 146	GM948_E03_115R2_012.fsa	1021018	105	473
B, 147	GM948_E03_115R2_012.fsa	1030531	43	153
B, 148	GM948_E03_115R2_012.fsa	1039071	61	292
B, 149	GM948_E03_115R2_012.fsa	1049482	372	1738
B, 150	GM948_E03_115R2_012.fsa	1061746	76	331
B, 151	GM948_E03_115R2_012.fsa	107303	100	470
B, 152	GM948_E03_115R2_012.fsa	1082406	305	1439
B, 153	GM948_E03_115R2_012.fsa	1092692	109	550
B, 154	GM948_E03_115R2_012.fsa	1101086	134	612
B, 155	GM948_E03_115R2_012.fsa	1112247	89	404
B, 156	GM948_E03_115R2_012.fsa	1123374	75	318
B, 157	GM948_E03_115R2_012.fsa	1134466	58	272
B, 158	GM948_E03_115R2_012.fsa	1144516	84	378
B, 159	GM948_E03_115R2_012.fsa	1155329	102	441
B, 160	GM948_E03_115R2_012.fsa	1166106	115	509
B, 161	GM948_E03_115R2_012.fsa	117506	60	283
B, 162	GM948_E03_115R2_012.fsa	1187554	49	199
B, 163	GM948_E03_115R2_012.fsa	1198225	413	1914
B, 164	GM948_E03_115R2_012.fsa	1208817	125	633
B, 165	GM948_E03_115R2_012.fsa	121587	79	388
B, 166	GM948_E03_115R2_012.fsa	1224685	41	172
B, 167	GM948_E03_115R2_012.fsa	1234382	118	486
B, 168	GM948_E03_115R2_012.fsa	1244077	37	149
B, 169	GM948_E03_115R2_012.fsa	125201	52	236
B, 170	GM948_E03_115R2_012.fsa	1262585	88	403
B, 171	GM948_E03_115R2_012.fsa	127316	63	262
B, 172	GM948_E03_115R2_012.fsa	1282853	126	555
B, 173	GM948_E03_115R2_012.fsa	1295188	35	137
B, 174	GM948_E03_115R2_012.fsa	1304879	79	361
B, 175	GM948_E03_115R2_012.fsa	1312808	36	157
B, 176	GM948_E03_115R2_012.fsa	1322498	55	211
B, 177	GM948_E03_115R2_012.fsa	1331307	43	189
B, 178	GM948_E03_115R2_012.fsa	1339235	67	312
B, 179	GM948_E03_115R2_012.fsa	1350685	201	923
B, 180	GM948_E03_115R2_012.fsa	1363015	59	250
B, 181	GM948_E03_115R2_012.fsa	1370941	116	534
B, 182	GM948_E03_115R2_012.fsa	1380628	99	471
B, 183	GM948_E03_115R2_012.fsa	1389433	46	175
B, 184	GM948_E03_115R2_012.fsa	139912	50	246
B, 185	GM948_E03_115R2_012.fsa	1409019	48	224
B, 186	GM948_E03_115R2_012.fsa	141984	78	340
B, 187	GM948_E03_115R2_012.fsa	1429759	135	655
B, 188	GM948_E03_115R2_012.fsa	144238	99	419
B, 189	GM948_E03_115R2_012.fsa	1452296	74	315
B, 190	GM948_E03_115R2_012.fsa	1463111	59	253
B, 191	GM948_E03_115R2_012.fsa	1473925	129	544
B, 192	GM948_E03_115R2_012.fsa	1483837	226	1058
B, 193	GM948_E03_115R2_012.fsa	1494649	86	365
B, 194	GM948_E03_115R2_012.fsa	1503658	61	240
B, 195	GM948_E03_115R2_012.fsa	1514467	241	1112
B, 196	GM948_E03_115R2_012.fsa	1525275	296	1369
B, 197	GM948_E03_115R2_012.fsa	1534281	183	857
B, 198	GM948_E03_115R2_012.fsa	1545087	62	232
B, 199	GM948_E03_115R2_012.fsa	1554991	220	1001
B, 200	GM948_E03_115R2_012.fsa	1567596	53	268
B, 201	GM948_E03_115R2_012.fsa	1577498	68	371
B, 202	GM948_E03_115R2_012.fsa	159.01	52	201
B, 203	GM948_E03_115R2_012.fsa	160.0	250	1119
B, 204	GM948_E03_115R2_012.fsa	1609721	321	1517
B, 205	GM948_E03_115R2_012.fsa	162473	272	1224
B, 206	GM948_E03_115R2_012.fsa	1635314	191	818
B, 207	GM948_E03_115R2_012.fsa	1645009	77	312
B, 208	GM948_E03_115R2_012.fsa	1656456	26	127
B, 209	GM948_E03_115R2_012.fsa	1667894	67	317
B, 210	GM948_E03_115R2_012.fsa	1677563	54	252
B, 211	GM948_E03_115R2_012.fsa	1687226	90	449
B, 212	GM948_E03_115R2_012.fsa	1698636	47	176
B, 213	GM948_E03_115R2_012.fsa	1706529	188	865
B, 214	GM948_E03_115R2_012.fsa	1717046	180	854
B, 215	GM948_E03_115R2_012.fsa	1728429	127	593
B, 216	GM948_E03_115R2_012.fsa	1739802	120	524
B, 217	GM948_E03_115R2_012.fsa	1752039	125	904
B, 218	GM948_E03_115R2_012.fsa	1767755	238	1150
B, 219	GM948_E03_115R2_012.fsa	177735	62	288
B, 220	GM948_E03_115R2_012.fsa	1787809	89	366
B, 221	GM948_E03_115R2_012.fsa	1796518	63	287
B, 222	GM948_E03_115R2_012.fsa	1806149	98	414
B, 223	GM948_E03_115R2_012.fsa	1816685	33	129
B, 224	GM948_E03_115R2_012.fsa	1827215	62	278
B, 225	GM948_E03_115R2_012.fsa	1837738	394	1870
B, 226	GM948_E03_115R2_012.fsa	184913	64	307
B, 227	GM948_E03_115R2_012.fsa	186139	63	297
B, 228	GM948_E03_115R2_012.fsa	1870142	165	791
B, 229	GM948_E03_115R2_012.fsa	1881512	303	1513
B, 230	GM948_E03_115R2_012.fsa	1891127	91	440
B, 231	GM948_E03_115R2_012.fsa	1902483	123	551
B, 232	GM948_E03_115R2_012.fsa	1912958	516	2632
B, 233	GM948_E03_115R2_012.fsa	1920811	90	392
B, 234	GM948_E03_115R2_012.fsa	1930403	489	2325
B, 235	GM948_E03_115R2_012.fsa	1941732	54	236
B, 236	GM948_E03_115R2_012.fsa	1950442	116	528
B, 237	GM948_E03_115R2_012.fsa	1960887	56	270
B, 238	GM948_E03_115R2_012.fsa	1970457	97	469
B, 239	GM948_E03_115R2_012.fsa	1981759	68	257
B, 240	GM948_E03_115R2_012.fsa	1991316	77	295
B, 241	GM948_E03_115R2_012.fsa	2000858	74	336
B, 242	GM948_E03_115R2_012.fsa	2012015	174	785
B, 243	GM948_E03_115R2_012.fsa	2020599	110	487
B, 244	GM948_E03_115R2_012.fsa	203.09	74	307
B, 245	GM948_E03_115R2_012.fsa	2040343	139	596
B, 246	GM948_E03_115R2_012.fsa	2049788	61	217
B, 247	GM948_E03_115R2_012.fsa	2059234	74	363
B, 248	GM948_E03_115R2_012.fsa	206954	39	160
B, 249	GM948_E03_115R2_012.fsa	2080706	198	942
B, 250	GM948_E03_115R2_012.fsa	2090156	215	1074
B, 251	GM948_E03_115R2_012.fsa	2102184	89	410
B, 252	GM948_E03_115R2_012.fsa	2111636	58	243
B, 253	GM948_E03_115R2_012.fsa	2121949	55	214
B, 254	GM948_E03_115R2_012.fsa	2132263	404	1981
B, 255	GM948_E03_115R2_012.fsa	2142613	261	1296
B, 256	GM948_E03_115R2_012.fsa	215393	95	392
B, 257	GM948_E03_115R2_012.fsa	2163501	135	625
B, 258	GM948_E03_115R2_012.fsa	2173936	47	189
B, 259	GM948_E03_115R2_012.fsa	2183497	191	922
B, 260	GM948_E03_115R2_012.fsa	2192185	77	352
B, 261	GM948_E03_115R2_012.fsa	2202543	67	283
B, 262	GM948_E03_115R2_012.fsa	221356	54	216
B, 263	GM948_E03_115R2_012.fsa	222203	66	318
B, 264	GM948_E03_115R2_012.fsa	223219	206	1006
B, 265	GM948_E03_115R2_012.fsa	2243191	59	237
B, 266	GM948_E03_115R2_012.fsa	225165	237	1156
B, 267	GM948_E03_115R2_012.fsa	2261796	348	1735
B, 268	GM948_E03_115R2_012.fsa	2273626	56	240
B, 269	GM948_E03_115R2_012.fsa	2284606	50	230
B, 270	GM948_E03_115R2_012.fsa	2297268	59	245
B, 271	GM948_E03_115R2_012.fsa	230655	26	128
B, 272	GM948_E03_115R2_012.fsa	2315827	117	621
B, 273	GM948_E03_115R2_012.fsa	2326786	70	316
B, 274	GM948_E03_115R2_012.fsa	233437	223	1195
B, 275	GM948_E03_115R2_012.fsa	2345321	111	557
B, 276	GM948_E03_115R2_012.fsa	2357108	43	181
B, 277	GM948_E03_115R2_012.fsa	2368049	55	267
B, 278	GM948_E03_115R2_012.fsa	2378984	49	207
B, 279	GM948_E03_115R2_012.fsa	2389074	206	1062
B, 280	GM948_E03_115R2_012.fsa	2398319	169	945
B, 281	GM948_E03_115R2_012.fsa	2406074	58	262
B, 282	GM948_E03_115R2_012.fsa	2415609	195	977
B, 283	GM948_E03_115R2_012.fsa	2424266	40	176
B, 284	GM948_E03_115R2_012.fsa	2437231	47	212
B, 285	GM948_E03_115R2_012.fsa	2446724	63	300
B, 286	GM948_E03_115R2_012.fsa	2456204	280	1478
B, 287	GM948_E03_115R2_012.fsa	2467393	37	177
B, 288	GM948_E03_115R2_012.fsa	2476846	185	978
B, 289	GM948_E03_115R2_012.fsa	2487146	68	297
B, 290	GM948_E03_115R2_012.fsa	2497431	65	309
B, 291	GM948_E03_115R2_012.fsa	2505832	43	171
B, 292	GM948_E03_115R2_012.fsa	2514986	55	269
B, 293	GM948_E03_115R2_012.fsa	2524954	27	120
B, 294	GM948_E03_115R2_012.fsa	2535734	270	1362
B, 295	GM948_E03_115R2_012.fsa	2546494	90	408
B, 296	GM948_E03_115R2_012.fsa	2555583	67	326
B, 297	GM948_E03_115R2_012.fsa	2563834	18	79
B, 298	GM948_E03_115R2_012.fsa	2574542	364	1916
B, 299	GM948_E03_115R2_012.fsa	258441	55	259
B, 300	GM948_E03_115R2_012.fsa	2595901	86	452
B, 301	GM948_E03_115R2_012.fsa	2606688	73	397
B, 302	GM948_E03_115R2_012.fsa	2616721	48	238
B, 303	GM948_E03_115R2_012.fsa	2626755	180	961
B, 304	GM948_E03_115R2_012.fsa	2636789	58	273
B, 305	GM948_E03_115R2_012.fsa	2645989	164	850
B, 306	GM948_E03_115R2_012.fsa	2656025	263	1457
B, 307	GM948_E03_115R2_012.fsa	2667736	63	279
B, 308	GM948_E03_115R2_012.fsa	2678612	64	324
B, 309	GM948_E03_115R2_012.fsa	2689488	41	183
B, 310	GM948_E03_115R2_012.fsa	269953	56	262
B, 311	GM948_E03_115R2_012.fsa	2709572	45	174
B, 312	GM948_E03_115R2_012.fsa	2718778	207	1071
B, 313	GM948_E03_115R2_012.fsa	2729659	96	466
B, 314	GM948_E03_115R2_012.fsa	2738868	145	753
B, 315	GM948_E03_115R2_012.fsa	2748914	126	669
B, 316	GM948_E03_115R2_012.fsa	2758124	178	860
B, 317	GM948_E03_115R2_012.fsa	276901	44	208
B, 318	GM948_E03_115R2_012.fsa	2779897	52	244
B, 319	GM948_E03_115R2_012.fsa	2789948	109	574
B, 320	GM948_E03_115R2_012.fsa	280.0	48	219
B, 321	GM948_E03_115R2_012.fsa	2807468	59	298
B, 322	GM948_E03_115R2_012.fsa	2818251	261	1401
B, 323	GM948_E03_115R2_012.fsa	2829029	60	301
B, 324	GM948_E03_115R2_012.fsa	2839802	237	1338
B, 325	GM948_E03_115R2_012.fsa	2850571	70	367
B, 326	GM948_E03_115R2_012.fsa	2860506	72	380
B, 327	GM948_E03_115R2_012.fsa	2869611	30	142
B, 328	GM948_E03_115R2_012.fsa	2878711	124	718
B, 329	GM948_E03_115R2_012.fsa	2889462	35	168
B, 330	GM948_E03_115R2_012.fsa	2900208	124	702
B, 331	GM948_E03_115R2_012.fsa	291095	114	638
B, 332	GM948_E03_115R2_012.fsa	2922512	45	228
B, 333	GM948_E03_115R2_012.fsa	2931593	51	235
B, 334	GM948_E03_115R2_012.fsa	294067	24	103
B, 335	GM948_E03_115R2_012.fsa	2948919	95	562
B, 336	GM948_E03_115R2_012.fsa	2959639	50	271
B, 337	GM948_E03_115R2_012.fsa	2971177	41	207
B, 338	GM948_E03_115R2_012.fsa	2981063	137	722
B, 339	GM948_E03_115R2_012.fsa	2990945	50	233
B, 340	GM948_E03_115R2_012.fsa	3001626	247	1453
B, 341	GM948_E03_115R2_012.fsa	301139	149	865
B, 342	GM948_E03_115R2_012.fsa	3021988	55	272
B, 343	GM948_E03_115R2_012.fsa	3032607	59	307
B, 344	GM948_E03_115R2_012.fsa	3043248	47	240
B, 345	GM948_E03_115R2_012.fsa	3052269	160	875
B, 346	GM948_E03_115R2_012.fsa	3062127	55	328
B, 347	GM948_E03_115R2_012.fsa	307118	61	327
B, 348	GM948_E03_115R2_012.fsa	3080248	77	479
B, 349	GM948_E03_115R2_012.fsa	3089333	189	1246
B, 350	GM948_E03_115R2_012.fsa	3099261	84	468
B, 351	GM948_E03_115R2_012.fsa	3108379	22	87
B, 352	GM948_E03_115R2_012.fsa	3119175	57	304
B, 353	GM948_E03_115R2_012.fsa	3129993	42	212
B, 354	GM948_E03_115R2_012.fsa	314.0	41	247
B, 355	GM948_E03_115R2_012.fsa	3149419	65	379
B, 356	GM948_E03_115R2_012.fsa	3160554	41	165
B, 357	GM948_E03_115R2_012.fsa	3172552	178	1014
B, 358	GM948_E03_115R2_012.fsa	3182841	70	361
B, 359	GM948_E03_115R2_012.fsa	3193993	177	1039
B, 360	GM948_E03_115R2_012.fsa	320585	47	263
B, 361	GM948_E03_115R2_012.fsa	3214199	258	1718
B, 362	GM948_E03_115R2_012.fsa	3225035	87	502
B, 363	GM948_E03_115R2_012.fsa	3235852	85	463
B, 364	GM948_E03_115R2_012.fsa	3244991	68	332
B, 365	GM948_E03_115R2_012.fsa	3254117	17	70
B, 366	GM948_E03_115R2_012.fsa	3265713	302	2026
B, 367	GM948_E03_115R2_012.fsa	3273982	34	139
B, 368	GM948_E03_115R2_012.fsa	3283891	36	179
B, 369	GM948_E03_115R2_012.fsa	3293785	72	417
B, 370	GM948_E03_115R2_012.fsa	3305309	178	1233
B, 371	GM948_E03_115R2_012.fsa	3313527	66	392
B, 372	GM948_E03_115R2_012.fsa	3323375	28	133
B, 373	GM948_E03_115R2_012.fsa	3334027	37	189
B, 374	GM948_E03_115R2_012.fsa	3344661	36	175
B, 375	GM948_E03_115R2_012.fsa	3353645	28	113
B, 376	GM948_E03_115R2_012.fsa	3363432	25	130
B, 377	GM948_E03_115R2_012.fsa	3373204	70	411
B, 378	GM948_E03_115R2_012.fsa	3383773	53	299
B, 379	GM948_E03_115R2_012.fsa	3394325	50	256
B, 380	GM948_E03_115R2_012.fsa	3405761	44	218
B, 381	GM948_E03_115R2_012.fsa	3413992	103	648
B, 382	GM948_E03_115R2_012.fsa	3423868	44	243
B, 383	GM948_E03_115R2_012.fsa	3432922	76	500
B, 384	GM948_E03_115R2_012.fsa	3443621	57	308
B, 385	GM948_E03_115R2_012.fsa	3451852	133	871
B, 386	GM948_E03_115R2_012.fsa	3463375	107	608
B, 387	GM948_E03_115R2_012.fsa	3474074	50	285
B, 388	GM948_E03_115R2_012.fsa	3485597	34	141
B, 389	GM948_E03_115R2_012.fsa	3495473	146	1031
B, 390	GM948_E03_115R2_012.fsa	3506173	53	232
B, 391	GM948_E03_115R2_012.fsa	3517696	96	603
B, 392	GM948_E03_115R2_012.fsa	3526749	17	71
B, 393	GM948_E03_115R2_012.fsa	3537449	165	1148
B, 394	GM948_E03_115R2_012.fsa	3547325	41	244
B, 395	GM948_E03_115R2_012.fsa	3556379	93	606
B, 396	GM948_E03_115R2_012.fsa	3566255	16	41
B, 397	GM948_E03_115R2_012.fsa	3575309	16	98
B, 398	GM948_E03_115R2_012.fsa	3586008	16	60
B, 399	GM948_E03_115R2_012.fsa	3594239	30	139
B, 400	GM948_E03_115R2_012.fsa	3604933	50	315
B, 401	GM948_E03_115R2_012.fsa	3613978	2	7
B, 402	GM948_E03_115R2_012.fsa	3623847	128	814
B, 403	GM948_E03_115R2_012.fsa	3634538	94	602
B, 404	GM948_E03_115R2_012.fsa	3646877	155	961
B, 405	GM948_E03_115R2_012.fsa	3656748	117	729
B, 406	GM948_E03_115R2_012.fsa	3668266	28	139
B, 407	GM948_E03_115R2_012.fsa	3678963	35	207
B, 408	GM948_E03_115R2_012.fsa	3688838	163	1205
B, 409	GM948_E03_115R2_012.fsa	3698714	45	286
B, 410	GM948_E03_115R2_012.fsa	3708591	48	244
B, 411	GM948_E03_115R2_012.fsa	3728348	134	954
B, 412	GM948_E03_115R2_012.fsa	3737404	18	70
B, 413	GM948_E03_115R2_012.fsa	3748932	69	473
B, 414	GM948_E03_115R2_012.fsa	3759638	30	165
B, 415	GM948_E03_115R2_012.fsa	3769521	54	399
B, 416	GM948_E03_115R2_012.fsa	3779405	8	13
B, 417	GM948_E03_115R2_012.fsa	378929	384	2803
B, 418	GM948_E03_115R2_012.fsa	3808278	146	1044
B, 419	GM948_E03_115R2_012.fsa	3826486	131	865
B, 420	GM948_E03_115R2_012.fsa	3838897	22	121
B, 421	GM948_E03_115R2_012.fsa	3857923	34	185
B, 422	GM948_E03_115R2_012.fsa	386.95	39	243
B, 423	GM948_E03_115R2_012.fsa	3878595	87	645
B, 424	GM948_E03_115R2_012.fsa	3890168	15	42
B, 425	GM948_E03_115R2_012.fsa	3898434	42	248
B, 426	GM948_E03_115R2_012.fsa	390835	11	37
B, 427	GM948_E03_115R2_012.fsa	3919092	10	43
B, 428	GM948_E03_115R2_012.fsa	3929005	24	162
B, 429	GM948_E03_115R2_012.fsa	3937265	30	258
B, 430	GM948_E03_115R2_012.fsa	3957083	26	137
B, 431	GM948_E03_115R2_012.fsa	3967815	39	202
B, 432	GM948_E03_115R2_012.fsa	3978545	25	161
B, 433	GM948_E03_115R2_012.fsa	3989274	113	896
B, 434	GM948_E03_115R2_012.fsa	399835	35	232
B, 435	GM948_E03_115R2_012.fsa	4008155	13	58
B, 436	GM948_E03_115R2_012.fsa	4028558	140	1073
B, 437	GM948_E03_115R2_012.fsa	4038361	23	77
B, 438	GM948_E03_115R2_012.fsa	4046534	24	115
B, 439	GM948_E03_115R2_012.fsa	4057984	56	345
B, 440	GM948_E03_115R2_012.fsa	4067804	32	230
B, 441	GM948_E03_115R2_012.fsa	4079268	22	107
B, 442	GM948_E03_115R2_012.fsa	4089921	17	57
B, 443	GM948_E03_115R2_012.fsa	4109606	12	27
B, 444	GM948_E03_115R2_012.fsa	4119457	225	1815
B, 445	GM948_E03_115R2_012.fsa	4137534	46	349
B, 446	GM948_E03_115R2_012.fsa	4144995	33	211
B, 447	GM948_E03_115R2_012.fsa	4164982	25	112
B, 448	GM948_E03_115R2_012.fsa	418582	9	39
B, 449	GM948_E03_115R2_012.fsa	4197497	36	258
B, 450	GM948_E03_115R2_012.fsa	4208244	53	445
B, 451	GM948_E03_115R2_012.fsa	422.72	11	54
B, 452	GM948_E03_115R2_012.fsa	423956	113	998
B, 453	GM948_E03_115R2_012.fsa	4248622	43	334
B, 454	GM948_E03_115R2_012.fsa	4257682	30	214
B, 455	GM948_E03_115R2_012.fsa	4266741	6	32
B, 456	GM948_E03_115R2_012.fsa	4277446	15	102
B, 457	GM948_E03_115R2_012.fsa	4286502	21	112
B, 458	GM948_E03_115R2_012.fsa	4297203	19	88
B, 459	GM948_E03_115R2_012.fsa	4308725	17	97
B, 460	GM948_E03_115R2_012.fsa	4316953	21	150
B, 461	GM948_E03_115R2_012.fsa	4327649	52	418
B, 462	GM948_E03_115R2_012.fsa	433752	14	86
B, 463	GM948_E03_115R2_012.fsa	4349856	40	294
B, 464	GM948_E03_115R2_012.fsa	4359724	35	232
B, 465	GM948_E03_115R2_012.fsa	4370412	25	117
B, 466	GM948_E03_115R2_012.fsa	4379454	29	153
B, 467	GM948_E03_115R2_012.fsa	4389317	24	133
B, 468	GM948_E03_115R2_012.fsa	4399178	50	338
B, 469	GM948_E03_115R2_012.fsa	4409971	28	204
B, 470	GM948_E03_115R2_012.fsa	4417451	15	74
B, 471	GM948_E03_115R2_012.fsa	4428258	13	63
B, 472	GM948_E03_115R2_012.fsa	4436574	13	73
B, 473	GM948_E03_115R2_012.fsa	4449884	16	59
B, 474	GM948_E03_115R2_012.fsa	445987	37	240
B, 475	GM948_E03_115R2_012.fsa	4470692	20	83
B, 476	GM948_E03_115R2_012.fsa	4479852	78	561
B, 477	GM948_E03_115R2_012.fsa	449068	29	196
B, 478	GM948_E03_115R2_012.fsa	4499012	14	77
B, 479	GM948_E03_115R2_012.fsa	451068	12	65
B, 480	GM948_E03_115R2_012.fsa	4521519	21	109
B, 481	GM948_E03_115R2_012.fsa	4532361	25	88
B, 482	GM948_E03_115R2_012.fsa	4539036	55	401
B, 483	GM948_E03_115R2_012.fsa	4551553	46	300
B, 484	GM948_E03_115R2_012.fsa	4560736	42	268
B, 485	GM948_E03_115R2_012.fsa	4570756	20	84
B, 486	GM948_E03_115R2_012.fsa	4581615	34	199
B, 487	GM948_E03_115R2_012.fsa	4590806	23	97
B, 488	GM948_E03_115R2_012.fsa	460994	12	90
B, 489	GM948_E03_115R2_012.fsa	4621544	71	660
B, 490	GM948_E03_115R2_012.fsa	4631498	33	230
B, 491	GM948_E03_115R2_012.fsa	4640627	6	16
B, 492	GM948_E03_115R2_012.fsa	4651423	30	176
B, 493	GM948_E03_115R2_012.fsa	4662227	100	797
B, 494	GM948_E03_115R2_012.fsa	4683024	140	1324
B, 495	GM948_E03_115R2_012.fsa	4693849	62	544
B, 496	GM948_E03_115R2_012.fsa	473305	54	361
B, 497	GM948_E03_115R2_012.fsa	4742238	22	102
B, 498	GM948_E03_115R2_012.fsa	4753105	34	175
B, 499	GM948_E03_115R2_012.fsa	4763142	20	98
B, 500	GM948_E03_115R2_012.fsa	477486	15	50
B, 501	GM948_E03_115R2_012.fsa	4784073	47	295
B, 502	GM948_E03_115R2_012.fsa	4793292	54	488
B, 503	GM948_E03_115R2_012.fsa	481.19	139	1206
B, 504	GM948_E03_115R2_012.fsa	4832318	152	1279
B, 505	GM948_E03_115R2_012.fsa	4851057	31	173
B, 506	GM948_E03_115R2_012.fsa	4861286	18	108
B, 507	GM948_E03_115R2_012.fsa	4872376	14	40
B, 508	GM948_E03_115R2_012.fsa	4883472	108	958
B, 509	GM948_E03_115R2_012.fsa	4894576	63	538
B, 510	GM948_E03_115R2_012.fsa	4904832	46	350
B, 511	GM948_E03_115R2_012.fsa	4913384	13	16
B, 512	GM948_E03_115R2_012.fsa	4924508	76	638
B, 513	GM948_E03_115R2_012.fsa	4943349	207	1902
B, 514	GM948_E03_115R2_012.fsa	4963069	288	2713
B, 515	GM948_E03_115R2_012.fsa	4981954	91	793
B, 516	GM948_E03_115R2_012.fsa	5001688	172	1548
B, 517	GM948_E03_115R2_012.fsa	5014366	31	190
B, 518	GM948_E03_115R2_012.fsa	5024526	6	25
B, 519	GM948_E03_115R2_012.fsa	5033854	11	38
B, 520	GM948_E03_115R2_012.fsa	5044047	26	113
B, 521	GM948_E03_115R2_012.fsa	5055108	27	182
B, 522	GM948_E03_115R2_012.fsa	5065335	28	159
B, 523	GM948_E03_115R2_012.fsa	5076434	46	338
B, 524	GM948_E03_115R2_012.fsa	5085842	33	264
B, 525	GM948_E03_115R2_012.fsa	5096978	36	287
B, 526	GM948_E03_115R2_012.fsa	511415	17	91
B, 527	GM948_E03_115R2_012.fsa	5133096	42	507
B, 528	GM948_E03_115R2_012.fsa	5146167	10	18
B, 529	GM948_E03_115R2_012.fsa	515498	21	115
B, 530	GM948_E03_115R2_012.fsa	5165563	11	35
B, 531	GM948_E03_115R2_012.fsa	518763	18	64
B, 532	GM948_E03_115R2_012.fsa	5197348	26	135
B, 533	GM948_E03_115R2_012.fsa	5208609	21	135
B, 534	GM948_E03_115R2_012.fsa	5219797	92	906
B, 535	GM948_E03_115R2_012.fsa	5229261	39	222
B, 536	GM948_E03_115R2_012.fsa	5238722	7	18
B, 537	GM948_E03_115R2_012.fsa	524646	3	7
B, 538	GM948_E03_115R2_012.fsa	5260213	98	710
B, 539	GM948_E03_115R2_012.fsa	5269664	10	18
B, 540	GM948_E03_115R2_012.fsa	528083	104	1320
B, 541	GM948_E03_115R2_012.fsa	5300577	36	267
B, 542	GM948_E03_115R2_012.fsa	5310016	13	67
B, 543	GM948_E03_115R2_012.fsa	5320311	20	84
B, 544	GM948_E03_115R2_012.fsa	5337463	85	755
B, 545	GM948_E03_115R2_012.fsa	5358035	22	106
B, 546	GM948_E03_115R2_012.fsa	5369173	23	124
B, 547	GM948_E03_115R2_012.fsa	5380308	77	805
B, 548	GM948_E03_115R2_012.fsa	5388871	56	456
B, 549	GM948_E03_115R2_012.fsa	5408748	43	307
B, 550	GM948_E03_115R2_012.fsa	5419258	107	1318
B, 551	GM948_E03_115R2_012.fsa	5449989	170	2080
B, 552	GM948_E03_115R2_012.fsa	5459671	148	1355
B, 553	GM948_E03_115R2_012.fsa	5491437	6	17
B, 554	GM948_E03_115R2_012.fsa	5502938	38	370
B, 555	GM948_E03_115R2_012.fsa	552155	35	260
B, 556	GM948_E03_115R2_012.fsa	5541983	234	3195
B, 557	GM948_E03_115R2_012.fsa	5566925	8	29
B, 558	GM948_E03_115R2_012.fsa	5583893	71	599
B, 559	GM948_E03_115R2_012.fsa	560356	176	1940
B, 560	GM948_E03_115R2_012.fsa	5615139	98	904
B, 561	GM948_E03_115R2_012.fsa	5624951	37	230
B, 562	GM948_E03_115R2_012.fsa	5645505	216	2768
B, 563	GM948_E03_115R2_012.fsa	5666112	9	34
B, 564	GM948_E03_115R2_012.fsa	5686772	223	2715
B, 565	GM948_E03_115R2_012.fsa	5696672	215	2219
B, 566	GM948_E03_115R2_012.fsa	572735	192	2015
B, 567	GM948_E03_115R2_012.fsa	5757238	53	580
B, 568	GM948_E03_115R2_012.fsa	5767226	29	217
B, 569	GM948_E03_115R2_012.fsa	5786328	31	263
B, 570	GM948_E03_115R2_012.fsa	581742	182	2026
B, 571	GM948_E03_115R2_012.fsa	5826608	219	2536
B, 572	GM948_E03_115R2_012.fsa	5857024	10	21
B, 573	GM948_E03_115R2_012.fsa	5878311	78	763
B, 574	GM948_E03_115R2_012.fsa	5899671	5	17
B, 575	GM948_E03_115R2_012.fsa	590898	23	139
B, 576	GM948_E03_115R2_012.fsa	5920169	2	7
B, 577	GM948_E03_115R2_012.fsa	5937926	56	301
B, 578	GM948_E03_115R2_012.fsa	5950105	35	255
B, 579	GM948_E03_115R2_012.fsa	5967947	34	237
B, 580	GM948_E03_115R2_012.fsa	5979241	65	592
B, 581	GM948_E03_115R2_012.fsa	5987725	48	340
B, 582	GM948_E03_115R2_012.fsa	6012093	126	1028
B, 583	GM948_E03_115R2_012.fsa	6036279	33	281
B, 584	GM948_E03_115R2_012.fsa	6052093	24	145
B, 585	GM948_E03_115R2_012.fsa	6067907	94	824
B, 586	GM948_E03_115R2_012.fsa	6104186	125	1786
Y, 1	GM948_E03_115R2_012.fsa	5015212	55	204
O, 1	GM948_E03_115R2_012.fsa	20.0	774	7453
O, 2	GM948_E03_115R2_012.fsa	40.0	716	5336
O, 3	GM948_E03_115R2_012.fsa	60.0	1299	7249
O, 4	GM948_E03_115R2_012.fsa	80.0	829	4914
O, 5	GM948_E03_115R2_012.fsa	100.0	1374	7302
O, 6	GM948_E03_115R2_012.fsa	114.0	1579	8358
O, 7	GM948_E03_115R2_012.fsa	120.0	1230	6669
O, 8	GM948_E03_115R2_012.fsa	140.0	1005	5418
O, 9	GM948_E03_115R2_012.fsa	160.0	1118	5864
O, 10	GM948_E03_115R2_012.fsa	180.0	1298	6874
O, 11	GM948_E03_115R2_012.fsa	200.0	1096	5981
O, 12	GM948_E03_115R2_012.fsa	214.0	1086	5916
O, 13	GM948_E03_115R2_012.fsa	220.0	883	5047
O, 14	GM948_E03_115R2_012.fsa	240.0	1297	7485
O, 15	GM948_E03_115R2_012.fsa	250.0	593	3529
O, 16	GM948_E03_115R2_012.fsa	260.0	956	5709
O, 17	GM948_E03_115R2_012.fsa	280.0	1017	6537
O, 18	GM948_E03_115R2_012.fsa	300.0	954	6479
O, 19	GM948_E03_115R2_012.fsa	314.0	606	4124
O, 20	GM948_E03_115R2_012.fsa	320.0	638	4653
O, 21	GM948_E03_115R2_012.fsa	340.0	799	6002
O, 22	GM948_E03_115R2_012.fsa	360.0	625	5193
O, 23	GM948_E03_115R2_012.fsa	380.0	439	3810
O, 24	GM948_E03_115R2_012.fsa	400.0	603	5330
O, 25	GM948_E03_115R2_012.fsa	414.0	592	5322
O, 26	GM948_E03_115R2_012.fsa	420.0	544	5166
O, 27	GM948_E03_115R2_012.fsa	440.0	691	6600
O, 28	GM948_E03_115R2_012.fsa	460.0	728	7334
O, 29	GM948_E03_115R2_012.fsa	480.0	720	7545
O, 30	GM948_E03_115R2_012.fsa	500.0	337	3523
O, 31	GM948_E03_115R2_012.fsa	514.0	369	4024
O, 32	GM948_E03_115R2_012.fsa	520.0	807	8753
O, 33	GM948_E03_115R2_012.fsa	540.0	647	7368
O, 34	GM948_E03_115R2_012.fsa	560.0	435	4902
O, 35	GM948_E03_115R2_012.fsa	580.0	682	7870
O, 36	GM948_E03_115R2_012.fsa	600.0	461	5168

## Sheet: 115R3
Dye/Sample Peak	Sample File Name	Size	Height	Area in Point
B, 1	GM948_B01_115R3_007.fsa		12	88
B, 2	GM948_B01_115R3_007.fsa		15	71
B, 3	GM948_B01_115R3_007.fsa		8	38
B, 4	GM948_B01_115R3_007.fsa		13	71
B, 5	GM948_B01_115R3_007.fsa		10	108
B, 6	GM948_B01_115R3_007.fsa		10	48
B, 7	GM948_B01_115R3_007.fsa		9	41
B, 8	GM948_B01_115R3_007.fsa		14	91
B, 9	GM948_B01_115R3_007.fsa		13	69
B, 10	GM948_B01_115R3_007.fsa		12	55
B, 11	GM948_B01_115R3_007.fsa		11	66
B, 12	GM948_B01_115R3_007.fsa		11	60
B, 13	GM948_B01_115R3_007.fsa		16	97
B, 14	GM948_B01_115R3_007.fsa		9	29
B, 15	GM948_B01_115R3_007.fsa		8	32
B, 16	GM948_B01_115R3_007.fsa		14	61
B, 17	GM948_B01_115R3_007.fsa		11	52
B, 18	GM948_B01_115R3_007.fsa		14	50
B, 19	GM948_B01_115R3_007.fsa		11	60
B, 20	GM948_B01_115R3_007.fsa		14	105
B, 21	GM948_B01_115R3_007.fsa		12	78
B, 22	GM948_B01_115R3_007.fsa		10	32
B, 23	GM948_B01_115R3_007.fsa		9	58
B, 24	GM948_B01_115R3_007.fsa		9	63
B, 25	GM948_B01_115R3_007.fsa		8	48
B, 26	GM948_B01_115R3_007.fsa		7	43
B, 27	GM948_B01_115R3_007.fsa		18	158
B, 28	GM948_B01_115R3_007.fsa		10	53
B, 29	GM948_B01_115R3_007.fsa		12	49
B, 30	GM948_B01_115R3_007.fsa		6	24
B, 31	GM948_B01_115R3_007.fsa		8	35
B, 32	GM948_B01_115R3_007.fsa		13	54
B, 33	GM948_B01_115R3_007.fsa		12	43
B, 34	GM948_B01_115R3_007.fsa		9	60
B, 35	GM948_B01_115R3_007.fsa		12	53
B, 36	GM948_B01_115R3_007.fsa		14	60
B, 37	GM948_B01_115R3_007.fsa		14	52
B, 38	GM948_B01_115R3_007.fsa		9	61
B, 39	GM948_B01_115R3_007.fsa		10	24
B, 40	GM948_B01_115R3_007.fsa		12	69
B, 41	GM948_B01_115R3_007.fsa		8	34
B, 42	GM948_B01_115R3_007.fsa		9	62
B, 43	GM948_B01_115R3_007.fsa		11	70
B, 44	GM948_B01_115R3_007.fsa		5	34
B, 45	GM948_B01_115R3_007.fsa		9	80
B, 46	GM948_B01_115R3_007.fsa		17	60
B, 47	GM948_B01_115R3_007.fsa		13	94
B, 48	GM948_B01_115R3_007.fsa		7	42
B, 49	GM948_B01_115R3_007.fsa		11	63
B, 50	GM948_B01_115R3_007.fsa		14	63
B, 51	GM948_B01_115R3_007.fsa		11	72
B, 52	GM948_B01_115R3_007.fsa		5	20
B, 53	GM948_B01_115R3_007.fsa		9	47
B, 54	GM948_B01_115R3_007.fsa		9	39
B, 55	GM948_B01_115R3_007.fsa		13	36
B, 56	GM948_B01_115R3_007.fsa		16	137
B, 57	GM948_B01_115R3_007.fsa		11	74
B, 58	GM948_B01_115R3_007.fsa		11	74
B, 59	GM948_B01_115R3_007.fsa		11	56
B, 60	GM948_B01_115R3_007.fsa		10	41
B, 61	GM948_B01_115R3_007.fsa		15	94
B, 62	GM948_B01_115R3_007.fsa		12	60
B, 63	GM948_B01_115R3_007.fsa		18	100
B, 64	GM948_B01_115R3_007.fsa		10	60
B, 65	GM948_B01_115R3_007.fsa		10	55
B, 66	GM948_B01_115R3_007.fsa		5	14
B, 67	GM948_B01_115R3_007.fsa		8	33
B, 68	GM948_B01_115R3_007.fsa		156	1331
B, 69	GM948_B01_115R3_007.fsa		89	931
B, 70	GM948_B01_115R3_007.fsa		131	810
B, 71	GM948_B01_115R3_007.fsa		63	396
B, 72	GM948_B01_115R3_007.fsa		11	69
B, 73	GM948_B01_115R3_007.fsa	12414	26	189
B, 74	GM948_B01_115R3_007.fsa	35862	36	214
B, 75	GM948_B01_115R3_007.fsa	48276	16	82
B, 76	GM948_B01_115R3_007.fsa	6069	12	65
B, 77	GM948_B01_115R3_007.fsa	73103	12	29
B, 78	GM948_B01_115R3_007.fsa	86897	6	26
B, 79	GM948_B01_115R3_007.fsa	97931	6	28
B, 80	GM948_B01_115R3_007.fsa	117241	12	64
B, 81	GM948_B01_115R3_007.fsa	135172	34	208
B, 82	GM948_B01_115R3_007.fsa	147586	27	117
B, 83	GM948_B01_115R3_007.fsa	172414	9	28
B, 84	GM948_B01_115R3_007.fsa	188966	33	144
B, 85	GM948_B01_115R3_007.fsa	20466	243	1288
B, 86	GM948_B01_115R3_007.fsa	221535	151	964
B, 87	GM948_B01_115R3_007.fsa	232105	123	827
B, 88	GM948_B01_115R3_007.fsa	246983	34	130
B, 89	GM948_B01_115R3_007.fsa	271692	72	340
B, 90	GM948_B01_115R3_007.fsa	290108	71	378
B, 91	GM948_B01_115R3_007.fsa	306752	36	167
B, 92	GM948_B01_115R3_007.fsa	320369	135	760
B, 93	GM948_B01_115R3_007.fsa	332432	82	431
B, 94	GM948_B01_115R3_007.fsa	362465	70	422
B, 95	GM948_B01_115R3_007.fsa	372651	50	251
B, 96	GM948_B01_115R3_007.fsa	388927	73	384
B, 97	GM948_B01_115R3_007.fsa	406942	74	436
B, 98	GM948_B01_115R3_007.fsa	417278	34	179
B, 99	GM948_B01_115R3_007.fsa	427523	12	54
B, 100	GM948_B01_115R3_007.fsa	439923	66	340
B, 101	GM948_B01_115R3_007.fsa	452193	198	1341
B, 102	GM948_B01_115R3_007.fsa	469813	145	984
B, 103	GM948_B01_115R3_007.fsa	490396	18	64
B, 104	GM948_B01_115R3_007.fsa	512731	32	165
B, 105	GM948_B01_115R3_007.fsa	525306	125	722
B, 106	GM948_B01_115R3_007.fsa	539807	734	3701
B, 107	GM948_B01_115R3_007.fsa	560216	148	646
B, 108	GM948_B01_115R3_007.fsa	572294	202	1012
B, 109	GM948_B01_115R3_007.fsa	580277	121	550
B, 110	GM948_B01_115R3_007.fsa	591165	738	3560
B, 111	GM948_B01_115R3_007.fsa	607171	100	491
B, 112	GM948_B01_115R3_007.fsa	616368	63	235
B, 113	GM948_B01_115R3_007.fsa	629608	65	303
B, 114	GM948_B01_115R3_007.fsa	642796	32	130
B, 115	GM948_B01_115R3_007.fsa	654924	55	240
B, 116	GM948_B01_115R3_007.fsa	668013	112	455
B, 117	GM948_B01_115R3_007.fsa	681051	318	1468
B, 118	GM948_B01_115R3_007.fsa	692043	62	264
B, 119	GM948_B01_115R3_007.fsa	701009	168	860
B, 120	GM948_B01_115R3_007.fsa	714909	190	872
B, 121	GM948_B01_115R3_007.fsa	728751	35	146
B, 122	GM948_B01_115R3_007.fsa	736635	32	135
B, 123	GM948_B01_115R3_007.fsa	747445	94	432
B, 124	GM948_B01_115R3_007.fsa	759196	452	2305
B, 125	GM948_B01_115R3_007.fsa	769932	131	656
B, 126	GM948_B01_115R3_007.fsa	782575	216	1044
B, 127	GM948_B01_115R3_007.fsa	793235	87	423
B, 128	GM948_B01_115R3_007.fsa	802872	169	834
B, 129	GM948_B01_115R3_007.fsa	815301	32	145
B, 130	GM948_B01_115R3_007.fsa	825801	71	323
B, 131	GM948_B01_115R3_007.fsa	83438	31	145
B, 132	GM948_B01_115R3_007.fsa	842947	66	261
B, 133	GM948_B01_115R3_007.fsa	860999	59	379
B, 134	GM948_B01_115R3_007.fsa	871429	140	646
B, 135	GM948_B01_115R3_007.fsa	882788	125	603
B, 136	GM948_B01_115R3_007.fsa	895072	78	370
B, 137	GM948_B01_115R3_007.fsa	904506	100	533
B, 138	GM948_B01_115R3_007.fsa	917693	119	563
B, 139	GM948_B01_115R3_007.fsa	927096	50	238
B, 140	GM948_B01_115R3_007.fsa	939301	40	147
B, 141	GM948_B01_115R3_007.fsa	948674	87	355
B, 142	GM948_B01_115R3_007.fsa	958035	115	526
B, 143	GM948_B01_115R3_007.fsa	974852	123	762
B, 144	GM948_B01_115R3_007.fsa	98604	133	594
B, 145	GM948_B01_115R3_007.fsa	99628	106	534
B, 146	GM948_B01_115R3_007.fsa	1009552	83	361
B, 147	GM948_B01_115R3_007.fsa	1020032	149	670
B, 148	GM948_B01_115R3_007.fsa	1029536	66	225
B, 149	GM948_B01_115R3_007.fsa	1038069	89	388
B, 150	GM948_B01_115R3_007.fsa	1048475	495	2372
B, 151	GM948_B01_115R3_007.fsa	1060737	104	444
B, 152	GM948_B01_115R3_007.fsa	1072961	132	617
B, 153	GM948_B01_115R3_007.fsa	1082339	418	2004
B, 154	GM948_B01_115R3_007.fsa	109263	157	721
B, 155	GM948_B01_115R3_007.fsa	1100098	157	737
B, 156	GM948_B01_115R3_007.fsa	1112203	124	533
B, 157	GM948_B01_115R3_007.fsa	1122417	85	378
B, 158	GM948_B01_115R3_007.fsa	1133531	83	384
B, 159	GM948_B01_115R3_007.fsa	1144516	101	487
B, 160	GM948_B01_115R3_007.fsa	1155329	121	575
B, 161	GM948_B01_115R3_007.fsa	1166106	142	682
B, 162	GM948_B01_115R3_007.fsa	117506	77	345
B, 163	GM948_B01_115R3_007.fsa	1187554	58	236
B, 164	GM948_B01_115R3_007.fsa	1198225	548	2568
B, 165	GM948_B01_115R3_007.fsa	1207944	173	783
B, 166	GM948_B01_115R3_007.fsa	1216769	103	443
B, 167	GM948_B01_115R3_007.fsa	1225592	49	165
B, 168	GM948_B01_115R3_007.fsa	1234414	152	704
B, 169	GM948_B01_115R3_007.fsa	1244998	43	151
B, 170	GM948_B01_115R3_007.fsa	1252935	67	289
B, 171	GM948_B01_115R3_007.fsa	1263516	121	544
B, 172	GM948_B01_115R3_007.fsa	1273213	87	371
B, 173	GM948_B01_115R3_007.fsa	1282908	168	811
B, 174	GM948_B01_115R3_007.fsa	1295245	56	211
B, 175	GM948_B01_115R3_007.fsa	1305817	99	471
B, 176	GM948_B01_115R3_007.fsa	1314626	46	175
B, 177	GM948_B01_115R3_007.fsa	1323433	71	271
B, 178	GM948_B01_115R3_007.fsa	1332239	48	199
B, 179	GM948_B01_115R3_007.fsa	1340163	93	367
B, 180	GM948_B01_115R3_007.fsa	1350727	274	1232
B, 181	GM948_B01_115R3_007.fsa	1362169	68	276
B, 182	GM948_B01_115R3_007.fsa	1370969	152	704
B, 183	GM948_B01_115R3_007.fsa	1380648	140	650
B, 184	GM948_B01_115R3_007.fsa	1390325	54	229
B, 185	GM948_B01_115R3_007.fsa	140.0	67	266
B, 186	GM948_B01_115R3_007.fsa	1409886	68	278
B, 187	GM948_B01_115R3_007.fsa	1420669	109	497
B, 188	GM948_B01_115R3_007.fsa	1431449	179	877
B, 189	GM948_B01_115R3_007.fsa	1443124	122	577
B, 190	GM948_B01_115R3_007.fsa	145.3	95	460
B, 191	GM948_B01_115R3_007.fsa	1463772	75	294
B, 192	GM948_B01_115R3_007.fsa	1474542	155	670
B, 193	GM948_B01_115R3_007.fsa	1484411	315	1481
B, 194	GM948_B01_115R3_007.fsa	1495176	107	470
B, 195	GM948_B01_115R3_007.fsa	1503247	64	254
B, 196	GM948_B01_115R3_007.fsa	1514904	325	1464
B, 197	GM948_B01_115R3_007.fsa	1525661	378	1880
B, 198	GM948_B01_115R3_007.fsa	1534624	249	1185
B, 199	GM948_B01_115R3_007.fsa	1546273	72	317
B, 200	GM948_B01_115R3_007.fsa	1555231	293	1381
B, 201	GM948_B01_115R3_007.fsa	1567771	74	336
B, 202	GM948_B01_115R3_007.fsa	1577621	107	431
B, 203	GM948_B01_115R3_007.fsa	1589259	65	247
B, 204	GM948_B01_115R3_007.fsa	160.0	344	1535
B, 205	GM948_B01_115R3_007.fsa	1609669	423	2149
B, 206	GM948_B01_115R3_007.fsa	1624598	372	1782
B, 207	GM948_B01_115R3_007.fsa	1635128	241	1086
B, 208	GM948_B01_115R3_007.fsa	164565	95	370
B, 209	GM948_B01_115R3_007.fsa	1658793	30	148
B, 210	GM948_B01_115R3_007.fsa	1668423	90	367
B, 211	GM948_B01_115R3_007.fsa	1677173	62	279
B, 212	GM948_B01_115R3_007.fsa	1686791	118	572
B, 213	GM948_B01_115R3_007.fsa	1698151	61	260
B, 214	GM948_B01_115R3_007.fsa	1706883	249	1194
B, 215	GM948_B01_115R3_007.fsa	1717355	242	1167
B, 216	GM948_B01_115R3_007.fsa	1728691	178	816
B, 217	GM948_B01_115R3_007.fsa	1740019	164	722
B, 218	GM948_B01_115R3_007.fsa	1752208	166	1197
B, 219	GM948_B01_115R3_007.fsa	1766996	319	1575
B, 220	GM948_B01_115R3_007.fsa	1776558	82	380
B, 221	GM948_B01_115R3_007.fsa	1787849	113	500
B, 222	GM948_B01_115R3_007.fsa	1795662	88	414
B, 223	GM948_B01_115R3_007.fsa	1806143	132	610
B, 224	GM948_B01_115R3_007.fsa	1815792	45	161
B, 225	GM948_B01_115R3_007.fsa	1828066	76	343
B, 226	GM948_B01_115R3_007.fsa	1837704	555	2655
B, 227	GM948_B01_115R3_007.fsa	1849965	91	405
B, 228	GM948_B01_115R3_007.fsa	1861344	86	362
B, 229	GM948_B01_115R3_007.fsa	1870092	232	1076
B, 230	GM948_B01_115R3_007.fsa	1881459	418	2051
B, 231	GM948_B01_115R3_007.fsa	1890199	127	556
B, 232	GM948_B01_115R3_007.fsa	1902428	172	739
B, 233	GM948_B01_115R3_007.fsa	1912905	695	3539
B, 234	GM948_B01_115R3_007.fsa	1920758	123	535
B, 235	GM948_B01_115R3_007.fsa	1930353	676	3199
B, 236	GM948_B01_115R3_007.fsa	1940815	71	283
B, 237	GM948_B01_115R3_007.fsa	1951272	158	680
B, 238	GM948_B01_115R3_007.fsa	1960853	81	309
B, 239	GM948_B01_115R3_007.fsa	1970429	122	578
B, 240	GM948_B01_115R3_007.fsa	1981741	91	401
B, 241	GM948_B01_115R3_007.fsa	1991307	97	405
B, 242	GM948_B01_115R3_007.fsa	2001725	91	425
B, 243	GM948_B01_115R3_007.fsa	2012071	245	1107
B, 244	GM948_B01_115R3_007.fsa	2020687	137	597
B, 245	GM948_B01_115R3_007.fsa	203016	95	400
B, 246	GM948_B01_115R3_007.fsa	2040488	176	765
B, 247	GM948_B01_115R3_007.fsa	204909	64	250
B, 248	GM948_B01_115R3_007.fsa	2060266	93	435
B, 249	GM948_B01_115R3_007.fsa	2069717	53	204
B, 250	GM948_B01_115R3_007.fsa	208002	246	1190
B, 251	GM948_B01_115R3_007.fsa	2091176	290	1443
B, 252	GM948_B01_115R3_007.fsa	2103181	111	549
B, 253	GM948_B01_115R3_007.fsa	2112607	72	299
B, 254	GM948_B01_115R3_007.fsa	2122029	61	235
B, 255	GM948_B01_115R3_007.fsa	2133156	523	2606
B, 256	GM948_B01_115R3_007.fsa	2142577	349	1722
B, 257	GM948_B01_115R3_007.fsa	2153737	109	462
B, 258	GM948_B01_115R3_007.fsa	216403	170	777
B, 259	GM948_B01_115R3_007.fsa	217346	44	167
B, 260	GM948_B01_115R3_007.fsa	2182883	248	1193
B, 261	GM948_B01_115R3_007.fsa	2191444	102	461
B, 262	GM948_B01_115R3_007.fsa	2200841	72	314
B, 263	GM948_B01_115R3_007.fsa	2212612	59	261
B, 264	GM948_B01_115R3_007.fsa	2221023	81	376
B, 265	GM948_B01_115R3_007.fsa	2231961	264	1296
B, 266	GM948_B01_115R3_007.fsa	2242062	72	279
B, 267	GM948_B01_115R3_007.fsa	2250483	315	1573
B, 268	GM948_B01_115R3_007.fsa	2261434	440	2265
B, 269	GM948_B01_115R3_007.fsa	2272389	68	294
B, 270	GM948_B01_115R3_007.fsa	2284192	71	395
B, 271	GM948_B01_115R3_007.fsa	2295158	74	359
B, 272	GM948_B01_115R3_007.fsa	2305284	35	135
B, 273	GM948_B01_115R3_007.fsa	231457	160	825
B, 274	GM948_B01_115R3_007.fsa	2324704	71	359
B, 275	GM948_B01_115R3_007.fsa	2333152	294	1562
B, 276	GM948_B01_115R3_007.fsa	2344139	140	689
B, 277	GM948_B01_115R3_007.fsa	2355132	60	268
B, 278	GM948_B01_115R3_007.fsa	2366975	73	365
B, 279	GM948_B01_115R3_007.fsa	2377978	48	208
B, 280	GM948_B01_115R3_007.fsa	2388139	266	1312
B, 281	GM948_B01_115R3_007.fsa	2397458	218	1186
B, 282	GM948_B01_115R3_007.fsa	2405256	71	314
B, 283	GM948_B01_115R3_007.fsa	241488	251	1255
B, 284	GM948_B01_115R3_007.fsa	242449	44	187
B, 285	GM948_B01_115R3_007.fsa	2436699	49	216
B, 286	GM948_B01_115R3_007.fsa	2445406	74	342
B, 287	GM948_B01_115R3_007.fsa	2455839	362	1969
B, 288	GM948_B01_115R3_007.fsa	2466256	48	197
B, 289	GM948_B01_115R3_007.fsa	2476657	232	1257
B, 290	GM948_B01_115R3_007.fsa	2487041	81	421
B, 291	GM948_B01_115R3_007.fsa	2496547	105	479
B, 292	GM948_B01_115R3_007.fsa	2505845	65	227
B, 293	GM948_B01_115R3_007.fsa	2515847	90	418
B, 294	GM948_B01_115R3_007.fsa	2524996	32	164
B, 295	GM948_B01_115R3_007.fsa	2535786	333	1779
B, 296	GM948_B01_115R3_007.fsa	254655	123	614
B, 297	GM948_B01_115R3_007.fsa	2555638	89	428
B, 298	GM948_B01_115R3_007.fsa	2564709	40	123
B, 299	GM948_B01_115R3_007.fsa	2574584	450	2510
B, 300	GM948_B01_115R3_007.fsa	2584439	64	312
B, 301	GM948_B01_115R3_007.fsa	259591	109	599
B, 302	GM948_B01_115R3_007.fsa	2606688	103	536
B, 303	GM948_B01_115R3_007.fsa	2616721	63	312
B, 304	GM948_B01_115R3_007.fsa	2626755	228	1166
B, 305	GM948_B01_115R3_007.fsa	2636789	57	269
B, 306	GM948_B01_115R3_007.fsa	2645152	203	1097
B, 307	GM948_B01_115R3_007.fsa	2656025	345	1935
B, 308	GM948_B01_115R3_007.fsa	266.69	61	337
B, 309	GM948_B01_115R3_007.fsa	2678612	66	368
B, 310	GM948_B01_115R3_007.fsa	2690325	45	224
B, 311	GM948_B01_115R3_007.fsa	269953	73	343
B, 312	GM948_B01_115R3_007.fsa	2708735	47	193
B, 313	GM948_B01_115R3_007.fsa	2718778	254	1312
B, 314	GM948_B01_115R3_007.fsa	2728822	110	511
B, 315	GM948_B01_115R3_007.fsa	273803	186	913
B, 316	GM948_B01_115R3_007.fsa	2748077	154	789
B, 317	GM948_B01_115R3_007.fsa	2758124	204	1067
B, 318	GM948_B01_115R3_007.fsa	276901	45	229
B, 319	GM948_B01_115R3_007.fsa	277906	56	255
B, 320	GM948_B01_115R3_007.fsa	2789948	127	660
B, 321	GM948_B01_115R3_007.fsa	280.0	56	277
B, 322	GM948_B01_115R3_007.fsa	2807456	67	306
B, 323	GM948_B01_115R3_007.fsa	2818222	307	1779
B, 324	GM948_B01_115R3_007.fsa	2828158	68	342
B, 325	GM948_B01_115R3_007.fsa	2839747	286	1667
B, 326	GM948_B01_115R3_007.fsa	2850505	76	362
B, 327	GM948_B01_115R3_007.fsa	2859606	88	442
B, 328	GM948_B01_115R3_007.fsa	2868705	22	94
B, 329	GM948_B01_115R3_007.fsa	2877802	141	818
B, 330	GM948_B01_115R3_007.fsa	2889377	45	173
B, 331	GM948_B01_115R3_007.fsa	2900948	137	802
B, 332	GM948_B01_115R3_007.fsa	2910038	127	758
B, 333	GM948_B01_115R3_007.fsa	2920778	60	279
B, 334	GM948_B01_115R3_007.fsa	2929863	52	269
B, 335	GM948_B01_115R3_007.fsa	2938946	30	129
B, 336	GM948_B01_115R3_007.fsa	2948027	107	668
B, 337	GM948_B01_115R3_007.fsa	2959583	64	313
B, 338	GM948_B01_115R3_007.fsa	2970309	45	220
B, 339	GM948_B01_115R3_007.fsa	2979384	153	860
B, 340	GM948_B01_115R3_007.fsa	2990106	56	254
B, 341	GM948_B01_115R3_007.fsa	3000822	302	1800
B, 342	GM948_B01_115R3_007.fsa	3010695	198	1144
B, 343	GM948_B01_115R3_007.fsa	3022227	61	293
B, 344	GM948_B01_115R3_007.fsa	3032948	67	350
B, 345	GM948_B01_115R3_007.fsa	3042029	56	256
B, 346	GM948_B01_115R3_007.fsa	3052772	182	1134
B, 347	GM948_B01_115R3_007.fsa	3061872	75	425
B, 348	GM948_B01_115R3_007.fsa	3070981	80	405
B, 349	GM948_B01_115R3_007.fsa	3081758	99	563
B, 350	GM948_B01_115R3_007.fsa	3090056	238	1570
B, 351	GM948_B01_115R3_007.fsa	3099192	103	573
B, 352	GM948_B01_115R3_007.fsa	3109169	26	91
B, 353	GM948_B01_115R3_007.fsa	3118325	79	412
B, 354	GM948_B01_115R3_007.fsa	3129156	48	243
B, 355	GM948_B01_115R3_007.fsa	3138331	48	284
B, 356	GM948_B01_115R3_007.fsa	3149293	74	463
B, 357	GM948_B01_115R3_007.fsa	3161966	39	222
B, 358	GM948_B01_115R3_007.fsa	3172106	208	1247
B, 359	GM948_B01_115R3_007.fsa	3182248	87	448
B, 360	GM948_B01_115R3_007.fsa	3194082	204	1252
B, 361	GM948_B01_115R3_007.fsa	3203331	59	279
B, 362	GM948_B01_115R3_007.fsa	3213317	346	2226
B, 363	GM948_B01_115R3_007.fsa	3223296	106	575
B, 364	GM948_B01_115R3_007.fsa	3234929	102	568
B, 365	GM948_B01_115R3_007.fsa	3244062	76	378
B, 366	GM948_B01_115R3_007.fsa	3253188	26	71
B, 367	GM948_B01_115R3_007.fsa	3264794	384	2870
B, 368	GM948_B01_115R3_007.fsa	3283012	43	205
B, 369	GM948_B01_115R3_007.fsa	3292938	81	485
B, 370	GM948_B01_115R3_007.fsa	3302857	228	1575
B, 371	GM948_B01_115R3_007.fsa	3312768	85	528
B, 372	GM948_B01_115R3_007.fsa	3322672	32	144
B, 373	GM948_B01_115R3_007.fsa	3333393	35	151
B, 374	GM948_B01_115R3_007.fsa	3341634	23	121
B, 375	GM948_B01_115R3_007.fsa	335234	25	100
B, 376	GM948_B01_115R3_007.fsa	3362215	35	162
B, 377	GM948_B01_115R3_007.fsa	3372904	83	427
B, 378	GM948_B01_115R3_007.fsa	3383585	51	281
B, 379	GM948_B01_115R3_007.fsa	3394257	57	275
B, 380	GM948_B01_115R3_007.fsa	3404154	56	239
B, 381	GM948_B01_115R3_007.fsa	3414952	129	788
B, 382	GM948_B01_115R3_007.fsa	3424088	58	259
B, 383	GM948_B01_115R3_007.fsa	3434054	93	582
B, 384	GM948_B01_115R3_007.fsa	3444019	65	379
B, 385	GM948_B01_115R3_007.fsa	3453152	172	1182
B, 386	GM948_B01_115R3_007.fsa	3463945	118	756
B, 387	GM948_B01_115R3_007.fsa	3474737	60	326
B, 388	GM948_B01_115R3_007.fsa	3486357	39	180
B, 389	GM948_B01_115R3_007.fsa	3494657	186	1351
B, 390	GM948_B01_115R3_007.fsa	3507105	67	344
B, 391	GM948_B01_115R3_007.fsa	3517892	119	816
B, 392	GM948_B01_115R3_007.fsa	3527848	16	59
B, 393	GM948_B01_115R3_007.fsa	3537803	205	1449
B, 394	GM948_B01_115R3_007.fsa	3547757	50	278
B, 395	GM948_B01_115R3_007.fsa	3557711	115	800
B, 396	GM948_B01_115R3_007.fsa	3567663	16	50
B, 397	GM948_B01_115R3_007.fsa	3576785	26	117
B, 398	GM948_B01_115R3_007.fsa	3585906	16	64
B, 399	GM948_B01_115R3_007.fsa	3595855	26	135
B, 400	GM948_B01_115R3_007.fsa	3604938	50	294
B, 401	GM948_B01_115R3_007.fsa	3624692	150	937
B, 402	GM948_B01_115R3_007.fsa	3636214	109	674
B, 403	GM948_B01_115R3_007.fsa	3646914	179	1200
B, 404	GM948_B01_115R3_007.fsa	3657613	131	843
B, 405	GM948_B01_115R3_007.fsa	366749	30	134
B, 406	GM948_B01_115R3_007.fsa	3679836	47	254
B, 407	GM948_B01_115R3_007.fsa	3688889	210	1651
B, 408	GM948_B01_115R3_007.fsa	3699589	75	484
B, 409	GM948_B01_115R3_007.fsa	3707819	58	374
B, 410	GM948_B01_115R3_007.fsa	3716872	9	26
B, 411	GM948_B01_115R3_007.fsa	3727572	172	1306
B, 412	GM948_B01_115R3_007.fsa	3739095	17	94
B, 413	GM948_B01_115R3_007.fsa	3749794	91	633
B, 414	GM948_B01_115R3_007.fsa	3758025	37	223
B, 415	GM948_B01_115R3_007.fsa	3768724	78	532
B, 416	GM948_B01_115R3_007.fsa	3788477	471	3716
B, 417	GM948_B01_115R3_007.fsa	3799177	12	43
B, 418	GM948_B01_115R3_007.fsa	380.83	177	1375
B, 419	GM948_B01_115R3_007.fsa	3825731	164	1075
B, 420	GM948_B01_115R3_007.fsa	383735	28	111
B, 421	GM948_B01_115R3_007.fsa	384731	9	34
B, 422	GM948_B01_115R3_007.fsa	3857269	42	259
B, 423	GM948_B01_115R3_007.fsa	3868889	46	277
B, 424	GM948_B01_115R3_007.fsa	3878848	104	814
B, 425	GM948_B01_115R3_007.fsa	3897935	52	306
B, 426	GM948_B01_115R3_007.fsa	3908723	13	45
B, 427	GM948_B01_115R3_007.fsa	3918681	15	65
B, 428	GM948_B01_115R3_007.fsa	3928639	27	129
B, 429	GM948_B01_115R3_007.fsa	3938597	35	227
B, 430	GM948_B01_115R3_007.fsa	3946895	11	46
B, 431	GM948_B01_115R3_007.fsa	3956853	31	174
B, 432	GM948_B01_115R3_007.fsa	396847	33	225
B, 433	GM948_B01_115R3_007.fsa	3979257	33	195
B, 434	GM948_B01_115R3_007.fsa	3989214	126	1116
B, 435	GM948_B01_115R3_007.fsa	3997511	34	236
B, 436	GM948_B01_115R3_007.fsa	4008996	11	40
B, 437	GM948_B01_115R3_007.fsa	4018001	14	34
B, 438	GM948_B01_115R3_007.fsa	4027833	175	1385
B, 439	GM948_B01_115R3_007.fsa	404753	30	160
B, 440	GM948_B01_115R3_007.fsa	4058216	64	400
B, 441	GM948_B01_115R3_007.fsa	4067268	52	265
B, 442	GM948_B01_115R3_007.fsa	4078801	27	109
B, 443	GM948_B01_115R3_007.fsa	4090348	12	64
B, 444	GM948_B01_115R3_007.fsa	4119279	260	2304
B, 445	GM948_B01_115R3_007.fsa	4135852	58	430
B, 446	GM948_B01_115R3_007.fsa	4145064	47	264
B, 447	GM948_B01_115R3_007.fsa	4155197	13	45
B, 448	GM948_B01_115R3_007.fsa	4166178	20	115
B, 449	GM948_B01_115R3_007.fsa	4175474	8	27
B, 450	GM948_B01_115R3_007.fsa	418562	19	67
B, 451	GM948_B01_115R3_007.fsa	4199154	37	298
B, 452	GM948_B01_115R3_007.fsa	420747	63	508
B, 453	GM948_B01_115R3_007.fsa	4218256	19	103
B, 454	GM948_B01_115R3_007.fsa	4226549	15	72
B, 455	GM948_B01_115R3_007.fsa	4238154	148	1270
B, 456	GM948_B01_115R3_007.fsa	4248096	51	471
B, 457	GM948_B01_115R3_007.fsa	4258034	39	296
B, 458	GM948_B01_115R3_007.fsa	426714	8	27
B, 459	GM948_B01_115R3_007.fsa	4276242	18	107
B, 460	GM948_B01_115R3_007.fsa	4286167	18	110
B, 461	GM948_B01_115R3_007.fsa	4297741	19	71
B, 462	GM948_B01_115R3_007.fsa	4310135	18	112
B, 463	GM948_B01_115R3_007.fsa	4317568	22	130
B, 464	GM948_B01_115R3_007.fsa	4328301	64	447
B, 465	GM948_B01_115R3_007.fsa	4339854	22	106
B, 466	GM948_B01_115R3_007.fsa	4348927	57	343
B, 467	GM948_B01_115R3_007.fsa	4359645	37	248
B, 468	GM948_B01_115R3_007.fsa	4369534	24	115
B, 469	GM948_B01_115R3_007.fsa	4381066	26	147
B, 470	GM948_B01_115R3_007.fsa	438.93	25	105
B, 471	GM948_B01_115R3_007.fsa	4399177	47	345
B, 472	GM948_B01_115R3_007.fsa	440837	25	134
B, 473	GM948_B01_115R3_007.fsa	4420093	21	83
B, 474	GM948_B01_115R3_007.fsa	4429308	13	43
B, 475	GM948_B01_115R3_007.fsa	443685	20	104
B, 476	GM948_B01_115R3_007.fsa	444691	12	54
B, 477	GM948_B01_115R3_007.fsa	445949	37	239
B, 478	GM948_B01_115R3_007.fsa	446872	20	75
B, 479	GM948_B01_115R3_007.fsa	4480473	83	708
B, 480	GM948_B01_115R3_007.fsa	4489711	41	286
B, 481	GM948_B01_115R3_007.fsa	4498952	13	54
B, 482	GM948_B01_115R3_007.fsa	4509038	12	49
B, 483	GM948_B01_115R3_007.fsa	452081	34	150
B, 484	GM948_B01_115R3_007.fsa	4529222	29	88
B, 485	GM948_B01_115R3_007.fsa	4541004	61	458
B, 486	GM948_B01_115R3_007.fsa	4550265	56	363
B, 487	GM948_B01_115R3_007.fsa	4561215	61	421
B, 488	GM948_B01_115R3_007.fsa	4570484	18	80
B, 489	GM948_B01_115R3_007.fsa	458.06	39	248
B, 490	GM948_B01_115R3_007.fsa	4589876	28	173
B, 491	GM948_B01_115R3_007.fsa	4620888	85	724
B, 492	GM948_B01_115R3_007.fsa	4629251	32	219
B, 493	GM948_B01_115R3_007.fsa	4640967	9	32
B, 494	GM948_B01_115R3_007.fsa	4651016	37	226
B, 495	GM948_B01_115R3_007.fsa	4660234	122	1050
B, 496	GM948_B01_115R3_007.fsa	4682882	187	1869
B, 497	GM948_B01_115R3_007.fsa	4692958	91	799
B, 498	GM948_B01_115R3_007.fsa	4708925	5	20
B, 499	GM948_B01_115R3_007.fsa	4731644	63	567
B, 500	GM948_B01_115R3_007.fsa	4740909	28	151
B, 501	GM948_B01_115R3_007.fsa	4752709	38	217
B, 502	GM948_B01_115R3_007.fsa	4764518	31	163
B, 503	GM948_B01_115R3_007.fsa	4773803	27	88
B, 504	GM948_B01_115R3_007.fsa	4783094	50	385
B, 505	GM948_B01_115R3_007.fsa	4794081	67	679
B, 506	GM948_B01_115R3_007.fsa	4811133	188	1746
B, 507	GM948_B01_115R3_007.fsa	4832566	182	1588
B, 508	GM948_B01_115R3_007.fsa	4850595	30	198
B, 509	GM948_B01_115R3_007.fsa	4860907	13	53
B, 510	GM948_B01_115R3_007.fsa	4883277	138	1161
B, 511	GM948_B01_115R3_007.fsa	4893614	72	619
B, 512	GM948_B01_115R3_007.fsa	4903095	53	406
B, 513	GM948_B01_115R3_007.fsa	4923805	103	845
B, 514	GM948_B01_115R3_007.fsa	494368	265	2547
B, 515	GM948_B01_115R3_007.fsa	4961851	370	3555
B, 516	GM948_B01_115R3_007.fsa	4980913	117	1008
B, 517	GM948_B01_115R3_007.fsa	5001706	212	2230
B, 518	GM948_B01_115R3_007.fsa	5035089	11	40
B, 519	GM948_B01_115R3_007.fsa	5044542	31	122
B, 520	GM948_B01_115R3_007.fsa	5055736	32	172
B, 521	GM948_B01_115R3_007.fsa	5065225	34	215
B, 522	GM948_B01_115R3_007.fsa	5077327	54	432
B, 523	GM948_B01_115R3_007.fsa	5086854	34	311
B, 524	GM948_B01_115R3_007.fsa	5097268	38	336
B, 525	GM948_B01_115R3_007.fsa	5114668	20	165
B, 526	GM948_B01_115R3_007.fsa	5133874	55	665
B, 527	GM948_B01_115R3_007.fsa	514447	15	62
B, 528	GM948_B01_115R3_007.fsa	5156992	28	207
B, 529	GM948_B01_115R3_007.fsa	5164152	13	75
B, 530	GM948_B01_115R3_007.fsa	5177585	7	37
B, 531	GM948_B01_115R3_007.fsa	5185651	13	53
B, 532	GM948_B01_115R3_007.fsa	5196411	24	132
B, 533	GM948_B01_115R3_007.fsa	5207854	22	118
B, 534	GM948_B01_115R3_007.fsa	5220067	119	1427
B, 535	GM948_B01_115R3_007.fsa	5260153	119	1034
B, 536	GM948_B01_115R3_007.fsa	5280173	105	1009
B, 537	GM948_B01_115R3_007.fsa	5300178	23	131
B, 538	GM948_B01_115R3_007.fsa	5311479	35	315
B, 539	GM948_B01_115R3_007.fsa	5321038	27	139
B, 540	GM948_B01_115R3_007.fsa	533841	103	852
B, 541	GM948_B01_115R3_007.fsa	5356639	13	56
B, 542	GM948_B01_115R3_007.fsa	5368786	19	116
B, 543	GM948_B01_115R3_007.fsa	5379194	100	1014
B, 544	GM948_B01_115R3_007.fsa	5388732	71	629
B, 545	GM948_B01_115R3_007.fsa	540.53	43	303
B, 546	GM948_B01_115R3_007.fsa	5417682	136	1766
B, 547	GM948_B01_115R3_007.fsa	5449636	237	2689
B, 548	GM948_B01_115R3_007.fsa	545765	176	1874
B, 549	GM948_B01_115R3_007.fsa	5478175	5	12
B, 550	GM948_B01_115R3_007.fsa	5501457	40	372
B, 551	GM948_B01_115R3_007.fsa	5521225	30	312
B, 552	GM948_B01_115R3_007.fsa	5540151	287	3857
B, 553	GM948_B01_115R3_007.fsa	5564567	9	26
B, 554	GM948_B01_115R3_007.fsa	5582713	77	572
B, 555	GM948_B01_115R3_007.fsa	5601831	222	3454
B, 556	GM948_B01_115R3_007.fsa	5622916	39	278
B, 557	GM948_B01_115R3_007.fsa	5643131	275	3568
B, 558	GM948_B01_115R3_007.fsa	5665238	7	10
B, 559	GM948_B01_115R3_007.fsa	5686476	284	3540
B, 560	GM948_B01_115R3_007.fsa	5697578	271	3067
B, 561	GM948_B01_115R3_007.fsa	572725	246	2511
B, 562	GM948_B01_115R3_007.fsa	5756091	82	1117
B, 563	GM948_B01_115R3_007.fsa	5787833	38	425
B, 564	GM948_B01_115R3_007.fsa	5817728	233	2480
B, 565	GM948_B01_115R3_007.fsa	5827067	285	3619
B, 566	GM948_B01_115R3_007.fsa	5852313	11	50
B, 567	GM948_B01_115R3_007.fsa	5879478	56	486
B, 568	GM948_B01_115R3_007.fsa	5909514	28	111
B, 569	GM948_B01_115R3_007.fsa	5938671	123	1303
B, 570	GM948_B01_115R3_007.fsa	5946205	98	999
B, 571	GM948_B01_115R3_007.fsa	5968831	14	58
B, 572	GM948_B01_115R3_007.fsa	5981102	50	664
B, 573	GM948_B01_115R3_007.fsa	6011268	171	1544
B, 574	GM948_B01_115R3_007.fsa	6037559	53	444
B, 575	GM948_B01_115R3_007.fsa	6052582	32	240
B, 576	GM948_B01_115R3_007.fsa	6066667	117	1178
B, 577	GM948_B01_115R3_007.fsa	6103286	149	2314
Y, 1	GM948_B01_115R3_007.fsa	2364437	52	220
O, 1	GM948_B01_115R3_007.fsa	20.0	1037	10120
O, 2	GM948_B01_115R3_007.fsa	40.0	916	6986
O, 3	GM948_B01_115R3_007.fsa	60.0	1693	9682
O, 4	GM948_B01_115R3_007.fsa	80.0	1137	6479
O, 5	GM948_B01_115R3_007.fsa	809567	51	193
O, 6	GM948_B01_115R3_007.fsa	100.0	1775	9866
O, 7	GM948_B01_115R3_007.fsa	114.0	2103	11274
O, 8	GM948_B01_115R3_007.fsa	120.0	1654	9006
O, 9	GM948_B01_115R3_007.fsa	140.0	1313	7113
O, 10	GM948_B01_115R3_007.fsa	160.0	1441	7924
O, 11	GM948_B01_115R3_007.fsa	160879	53	354
O, 12	GM948_B01_115R3_007.fsa	180.0	1768	9413
O, 13	GM948_B01_115R3_007.fsa	200.0	1443	7788
O, 14	GM948_B01_115R3_007.fsa	214.0	1409	7791
O, 15	GM948_B01_115R3_007.fsa	220.0	1164	6587
O, 16	GM948_B01_115R3_007.fsa	240.0	1652	9731
O, 17	GM948_B01_115R3_007.fsa	250.0	738	4617
O, 18	GM948_B01_115R3_007.fsa	260.0	1203	7532
O, 19	GM948_B01_115R3_007.fsa	280.0	1232	8232
O, 20	GM948_B01_115R3_007.fsa	300.0	1172	8328
O, 21	GM948_B01_115R3_007.fsa	314.0	721	5291
O, 22	GM948_B01_115R3_007.fsa	320.0	822	6313
O, 23	GM948_B01_115R3_007.fsa	340.0	958	7808
O, 24	GM948_B01_115R3_007.fsa	360.0	794	6739
O, 25	GM948_B01_115R3_007.fsa	380.0	556	4945
O, 26	GM948_B01_115R3_007.fsa	400.0	754	6928
O, 27	GM948_B01_115R3_007.fsa	414.0	715	6941
O, 28	GM948_B01_115R3_007.fsa	420.0	687	6720
O, 29	GM948_B01_115R3_007.fsa	440.0	833	8474
O, 30	GM948_B01_115R3_007.fsa	460.0	932	9610
O, 31	GM948_B01_115R3_007.fsa	480.0	907	9837
O, 32	GM948_B01_115R3_007.fsa	500.0	415	4575
O, 33	GM948_B01_115R3_007.fsa	514.0	463	5111
O, 34	GM948_B01_115R3_007.fsa	520.0	1018	11418
O, 35	GM948_B01_115R3_007.fsa	540.0	833	9745
O, 36	GM948_B01_115R3_007.fsa	560.0	542	6510
O, 37	GM948_B01_115R3_007.fsa	580.0	854	9982
O, 38	GM948_B01_115R3_007.fsa	600.0	555	6669

## Sheet: 115R4
Dye/Sample Peak	Sample File Name	Size	Height	Area in Point
B, 1	GM948_B02_115R4_007.fsa		9	59
B, 2	GM948_B02_115R4_007.fsa		13	39
B, 3	GM948_B02_115R4_007.fsa		11	60
B, 4	GM948_B02_115R4_007.fsa		12	177
B, 5	GM948_B02_115R4_007.fsa		9	41
B, 6	GM948_B02_115R4_007.fsa		12	93
B, 7	GM948_B02_115R4_007.fsa		14	101
B, 8	GM948_B02_115R4_007.fsa		9	26
B, 9	GM948_B02_115R4_007.fsa		9	43
B, 10	GM948_B02_115R4_007.fsa		8	36
B, 11	GM948_B02_115R4_007.fsa		8	26
B, 12	GM948_B02_115R4_007.fsa		17	88
B, 13	GM948_B02_115R4_007.fsa		11	74
B, 14	GM948_B02_115R4_007.fsa		12	88
B, 15	GM948_B02_115R4_007.fsa		11	51
B, 16	GM948_B02_115R4_007.fsa		11	63
B, 17	GM948_B02_115R4_007.fsa		11	44
B, 18	GM948_B02_115R4_007.fsa		16	81
B, 19	GM948_B02_115R4_007.fsa		13	97
B, 20	GM948_B02_115R4_007.fsa		7	32
B, 21	GM948_B02_115R4_007.fsa		6	30
B, 22	GM948_B02_115R4_007.fsa		9	33
B, 23	GM948_B02_115R4_007.fsa		11	50
B, 24	GM948_B02_115R4_007.fsa		8	54
B, 25	GM948_B02_115R4_007.fsa		14	43
B, 26	GM948_B02_115R4_007.fsa		9	47
B, 27	GM948_B02_115R4_007.fsa		16	106
B, 28	GM948_B02_115R4_007.fsa		21	140
B, 29	GM948_B02_115R4_007.fsa		8	38
B, 30	GM948_B02_115R4_007.fsa		11	107
B, 31	GM948_B02_115R4_007.fsa		11	52
B, 32	GM948_B02_115R4_007.fsa		10	56
B, 33	GM948_B02_115R4_007.fsa		8	42
B, 34	GM948_B02_115R4_007.fsa		6	33
B, 35	GM948_B02_115R4_007.fsa		8	26
B, 36	GM948_B02_115R4_007.fsa		10	57
B, 37	GM948_B02_115R4_007.fsa		9	37
B, 38	GM948_B02_115R4_007.fsa		8	49
B, 39	GM948_B02_115R4_007.fsa		5	30
B, 40	GM948_B02_115R4_007.fsa		12	71
B, 41	GM948_B02_115R4_007.fsa		6	14
B, 42	GM948_B02_115R4_007.fsa		7	34
B, 43	GM948_B02_115R4_007.fsa		14	51
B, 44	GM948_B02_115R4_007.fsa		15	103
B, 45	GM948_B02_115R4_007.fsa		12	67
B, 46	GM948_B02_115R4_007.fsa		9	40
B, 47	GM948_B02_115R4_007.fsa		10	29
B, 48	GM948_B02_115R4_007.fsa		17	55
B, 49	GM948_B02_115R4_007.fsa		10	46
B, 50	GM948_B02_115R4_007.fsa		12	60
B, 51	GM948_B02_115R4_007.fsa		15	61
B, 52	GM948_B02_115R4_007.fsa		10	54
B, 53	GM948_B02_115R4_007.fsa		8	58
B, 54	GM948_B02_115R4_007.fsa		8	46
B, 55	GM948_B02_115R4_007.fsa		8	27
B, 56	GM948_B02_115R4_007.fsa		11	38
B, 57	GM948_B02_115R4_007.fsa		7	30
B, 58	GM948_B02_115R4_007.fsa		9	36
B, 59	GM948_B02_115R4_007.fsa		8	44
B, 60	GM948_B02_115R4_007.fsa		6	26
B, 61	GM948_B02_115R4_007.fsa		6	18
B, 62	GM948_B02_115R4_007.fsa		10	55
B, 63	GM948_B02_115R4_007.fsa		14	82
B, 64	GM948_B02_115R4_007.fsa		11	75
B, 65	GM948_B02_115R4_007.fsa		11	63
B, 66	GM948_B02_115R4_007.fsa		14	78
B, 67	GM948_B02_115R4_007.fsa		7	36
B, 68	GM948_B02_115R4_007.fsa		10	28
B, 69	GM948_B02_115R4_007.fsa		11	36
B, 70	GM948_B02_115R4_007.fsa		8	27
B, 71	GM948_B02_115R4_007.fsa		16	84
B, 72	GM948_B02_115R4_007.fsa		12	73
B, 73	GM948_B02_115R4_007.fsa		13	39
B, 74	GM948_B02_115R4_007.fsa		155	1316
B, 75	GM948_B02_115R4_007.fsa		78	841
B, 76	GM948_B02_115R4_007.fsa		124	737
B, 77	GM948_B02_115R4_007.fsa		69	340
B, 78	GM948_B02_115R4_007.fsa		13	72
B, 79	GM948_B02_115R4_007.fsa	12676	26	192
B, 80	GM948_B02_115R4_007.fsa	35211	38	179
B, 81	GM948_B02_115R4_007.fsa	49296	15	59
B, 82	GM948_B02_115R4_007.fsa	64789	14	94
B, 83	GM948_B02_115R4_007.fsa	74648	7	25
B, 84	GM948_B02_115R4_007.fsa	102817	9	64
B, 85	GM948_B02_115R4_007.fsa	13662	35	155
B, 86	GM948_B02_115R4_007.fsa	153521	28	125
B, 87	GM948_B02_115R4_007.fsa	171831	9	46
B, 88	GM948_B02_115R4_007.fsa	191549	25	131
B, 89	GM948_B02_115R4_007.fsa	207967	213	1229
B, 90	GM948_B02_115R4_007.fsa	225229	137	982
B, 91	GM948_B02_115R4_007.fsa	236027	135	798
B, 92	GM948_B02_115R4_007.fsa	274918	63	304
B, 93	GM948_B02_115R4_007.fsa	292247	74	381
B, 94	GM948_B02_115R4_007.fsa	306401	36	188
B, 95	GM948_B02_115R4_007.fsa	321679	124	710
B, 96	GM948_B02_115R4_007.fsa	332603	85	421
B, 97	GM948_B02_115R4_007.fsa	351352	15	59
B, 98	GM948_B02_115R4_007.fsa	363164	67	361
B, 99	GM948_B02_115R4_007.fsa	37351	54	250
B, 100	GM948_B02_115R4_007.fsa	39002	71	352
B, 101	GM948_B02_115R4_007.fsa	409318	70	469
B, 102	GM948_B02_115R4_007.fsa	426583	16	57
B, 103	GM948_B02_115R4_007.fsa	439078	60	300
B, 104	GM948_B02_115R4_007.fsa	450318	199	1125
B, 105	GM948_B02_115R4_007.fsa	468074	150	844
B, 106	GM948_B02_115R4_007.fsa	485556	13	71
B, 107	GM948_B02_115R4_007.fsa	504908	50	233
B, 108	GM948_B02_115R4_007.fsa	518683	92	684
B, 109	GM948_B02_115R4_007.fsa	543687	668	3299
B, 110	GM948_B02_115R4_007.fsa	562089	146	575
B, 111	GM948_B02_115R4_007.fsa	573191	203	969
B, 112	GM948_B02_115R4_007.fsa	58.12	113	479
B, 113	GM948_B02_115R4_007.fsa	592121	680	3201
B, 114	GM948_B02_115R4_007.fsa	607263	100	469
B, 115	GM948_B02_115R4_007.fsa	615546	60	262
B, 116	GM948_B02_115R4_007.fsa	628965	72	327
B, 117	GM948_B02_115R4_007.fsa	643362	23	101
B, 118	GM948_B02_115R4_007.fsa	655656	50	198
B, 119	GM948_B02_115R4_007.fsa	668928	103	519
B, 120	GM948_B02_115R4_007.fsa	681136	297	1448
B, 121	GM948_B02_115R4_007.fsa	693303	78	301
B, 122	GM948_B02_115R4_007.fsa	701391	155	824
B, 123	GM948_B02_115R4_007.fsa	716508	182	871
B, 124	GM948_B02_115R4_007.fsa	728556	46	148
B, 125	GM948_B02_115R4_007.fsa	738565	32	131
B, 126	GM948_B02_115R4_007.fsa	749542	86	387
B, 127	GM948_B02_115R4_007.fsa	759492	432	2123
B, 128	GM948_B02_115R4_007.fsa	771396	116	545
B, 129	GM948_B02_115R4_007.fsa	78326	204	932
B, 130	GM948_B02_115R4_007.fsa	795085	82	372
B, 131	GM948_B02_115R4_007.fsa	804856	157	713
B, 132	GM948_B02_115R4_007.fsa	817465	43	155
B, 133	GM948_B02_115R4_007.fsa	827148	65	302
B, 134	GM948_B02_115R4_007.fsa	834884	25	106
B, 135	GM948_B02_115R4_007.fsa	843576	58	237
B, 136	GM948_B02_115R4_007.fsa	860926	48	284
B, 137	GM948_B02_115R4_007.fsa	872468	124	645
B, 138	GM948_B02_115R4_007.fsa	88303	125	620
B, 139	GM948_B02_115R4_007.fsa	896448	71	344
B, 140	GM948_B02_115R4_007.fsa	90506	93	462
B, 141	GM948_B02_115R4_007.fsa	919387	111	556
B, 142	GM948_B02_115R4_007.fsa	927969	51	212
B, 143	GM948_B02_115R4_007.fsa	940346	39	165
B, 144	GM948_B02_115R4_007.fsa	949851	82	391
B, 145	GM948_B02_115R4_007.fsa	958393	120	529
B, 146	GM948_B02_115R4_007.fsa	975446	117	718
B, 147	GM948_B02_115R4_007.fsa	98679	121	499
B, 148	GM948_B02_115R4_007.fsa	997171	103	485
B, 149	GM948_B02_115R4_007.fsa	1009678	85	335
B, 150	GM948_B02_115R4_007.fsa	1020297	135	556
B, 151	GM948_B02_115R4_007.fsa	1030889	64	246
B, 152	GM948_B02_115R4_007.fsa	1039534	81	338
B, 153	GM948_B02_115R4_007.fsa	1049118	452	2072
B, 154	GM948_B02_115R4_007.fsa	1061544	106	437
B, 155	GM948_B02_115R4_007.fsa	107298	132	554
B, 156	GM948_B02_115R4_007.fsa	1082486	387	1796
B, 157	GM948_B02_115R4_007.fsa	1093864	146	655
B, 158	GM948_B02_115R4_007.fsa	1101432	149	692
B, 159	GM948_B02_115R4_007.fsa	1111815	113	492
B, 160	GM948_B02_115R4_007.fsa	1123112	80	336
B, 161	GM948_B02_115R4_007.fsa	1134378	70	308
B, 162	GM948_B02_115R4_007.fsa	1144582	106	452
B, 163	GM948_B02_115R4_007.fsa	1155554	116	498
B, 164	GM948_B02_115R4_007.fsa	1166492	137	565
B, 165	GM948_B02_115R4_007.fsa	1174672	75	323
B, 166	GM948_B02_115R4_007.fsa	1188264	53	220
B, 167	GM948_B02_115R4_007.fsa	1198197	502	2281
B, 168	GM948_B02_115R4_007.fsa	1208975	161	775
B, 169	GM948_B02_115R4_007.fsa	1216154	92	445
B, 170	GM948_B02_115R4_007.fsa	1225128	50	187
B, 171	GM948_B02_115R4_007.fsa	1234998	153	623
B, 172	GM948_B02_115R4_007.fsa	1244867	40	167
B, 173	GM948_B02_115R4_007.fsa	1252045	62	283
B, 174	GM948_B02_115R4_007.fsa	126281	111	473
B, 175	GM948_B02_115R4_007.fsa	1273574	76	335
B, 176	GM948_B02_115R4_007.fsa	1283441	152	700
B, 177	GM948_B02_115R4_007.fsa	1295998	46	187
B, 178	GM948_B02_115R4_007.fsa	1304966	97	422
B, 179	GM948_B02_115R4_007.fsa	1313934	49	170
B, 180	GM948_B02_115R4_007.fsa	1322901	62	229
B, 181	GM948_B02_115R4_007.fsa	1332765	51	200
B, 182	GM948_B02_115R4_007.fsa	1340834	71	311
B, 183	GM948_B02_115R4_007.fsa	1351593	248	1106
B, 184	GM948_B02_115R4_007.fsa	1362352	66	286
B, 185	GM948_B02_115R4_007.fsa	1372213	140	641
B, 186	GM948_B02_115R4_007.fsa	1381177	133	608
B, 187	GM948_B02_115R4_007.fsa	1391933	54	269
B, 188	GM948_B02_115R4_007.fsa	140.0	60	268
B, 189	GM948_B02_115R4_007.fsa	1410982	63	285
B, 190	GM948_B02_115R4_007.fsa	1421047	96	449
B, 191	GM948_B02_115R4_007.fsa	1432024	169	746
B, 192	GM948_B02_115R4_007.fsa	1443912	118	488
B, 193	GM948_B02_115R4_007.fsa	1453055	87	384
B, 194	GM948_B02_115R4_007.fsa	1464938	79	294
B, 195	GM948_B02_115R4_007.fsa	147499	159	639
B, 196	GM948_B02_115R4_007.fsa	148504	299	1313
B, 197	GM948_B02_115R4_007.fsa	1496001	106	436
B, 198	GM948_B02_115R4_007.fsa	150422	59	254
B, 199	GM948_B02_115R4_007.fsa	1515176	288	1324
B, 200	GM948_B02_115R4_007.fsa	152613	371	1751
B, 201	GM948_B02_115R4_007.fsa	1535256	232	1114
B, 202	GM948_B02_115R4_007.fsa	1546204	76	307
B, 203	GM948_B02_115R4_007.fsa	1556239	274	1195
B, 204	GM948_B02_115R4_007.fsa	1569007	65	294
B, 205	GM948_B02_115R4_007.fsa	1578124	89	405
B, 206	GM948_B02_115R4_007.fsa	1589975	60	227
B, 207	GM948_B02_115R4_007.fsa	1600895	316	1354
B, 208	GM948_B02_115R4_007.fsa	1609841	391	1886
B, 209	GM948_B02_115R4_007.fsa	1625038	335	1572
B, 210	GM948_B02_115R4_007.fsa	1636648	234	984
B, 211	GM948_B02_115R4_007.fsa	1646465	90	343
B, 212	GM948_B02_115R4_007.fsa	1658058	38	150
B, 213	GM948_B02_115R4_007.fsa	1668751	80	379
B, 214	GM948_B02_115R4_007.fsa	1678547	68	294
B, 215	GM948_B02_115R4_007.fsa	1688336	116	535
B, 216	GM948_B02_115R4_007.fsa	1699007	48	192
B, 217	GM948_B02_115R4_007.fsa	1707005	232	1069
B, 218	GM948_B02_115R4_007.fsa	1717663	232	1002
B, 219	GM948_B02_115R4_007.fsa	172.92	168	732
B, 220	GM948_B02_115R4_007.fsa	1740728	140	626
B, 221	GM948_B02_115R4_007.fsa	1752247	181	1118
B, 222	GM948_B02_115R4_007.fsa	1768182	307	1405
B, 223	GM948_B02_115R4_007.fsa	1778796	67	320
B, 224	GM948_B02_115R4_007.fsa	1788518	104	450
B, 225	GM948_B02_115R4_007.fsa	1796468	84	388
B, 226	GM948_B02_115R4_007.fsa	1807156	113	586
B, 227	GM948_B02_115R4_007.fsa	1816989	45	165
B, 228	GM948_B02_115R4_007.fsa	1827709	80	346
B, 229	GM948_B02_115R4_007.fsa	1838422	487	2296
B, 230	GM948_B02_115R4_007.fsa	1850019	92	408
B, 231	GM948_B02_115R4_007.fsa	1862499	77	308
B, 232	GM948_B02_115R4_007.fsa	1871407	218	927
B, 233	GM948_B02_115R4_007.fsa	1882089	406	1845
B, 234	GM948_B02_115R4_007.fsa	1891875	107	506
B, 235	GM948_B02_115R4_007.fsa	1903433	165	751
B, 236	GM948_B02_115R4_007.fsa	1914093	680	3373
B, 237	GM948_B02_115R4_007.fsa	1922084	112	479
B, 238	GM948_B02_115R4_007.fsa	1931845	633	3102
B, 239	GM948_B02_115R4_007.fsa	1942486	83	356
B, 240	GM948_B02_115R4_007.fsa	1952234	152	621
B, 241	GM948_B02_115R4_007.fsa	1961976	74	306
B, 242	GM948_B02_115R4_007.fsa	1971712	135	568
B, 243	GM948_B02_115R4_007.fsa	198321	86	362
B, 244	GM948_B02_115R4_007.fsa	1992049	87	407
B, 245	GM948_B02_115R4_007.fsa	200262	96	401
B, 246	GM948_B02_115R4_007.fsa	2013098	221	1017
B, 247	GM948_B02_115R4_007.fsa	2021823	139	592
B, 248	GM948_B02_115R4_007.fsa	2032287	90	390
B, 249	GM948_B02_115R4_007.fsa	2041873	162	739
B, 250	GM948_B02_115R4_007.fsa	2050582	58	242
B, 251	GM948_B02_115R4_007.fsa	2060156	104	453
B, 252	GM948_B02_115R4_007.fsa	2070594	46	179
B, 253	GM948_B02_115R4_007.fsa	2081025	256	1193
B, 254	GM948_B02_115R4_007.fsa	2092317	288	1388
B, 255	GM948_B02_115R4_007.fsa	2103601	112	528
B, 256	GM948_B02_115R4_007.fsa	2114009	67	281
B, 257	GM948_B02_115R4_007.fsa	2122678	57	268
B, 258	GM948_B02_115R4_007.fsa	2133074	514	2508
B, 259	GM948_B02_115R4_007.fsa	2143483	348	1732
B, 260	GM948_B02_115R4_007.fsa	2154799	113	527
B, 261	GM948_B02_115R4_007.fsa	2164369	201	851
B, 262	GM948_B02_115R4_007.fsa	2173935	53	207
B, 263	GM948_B02_115R4_007.fsa	2183496	262	1237
B, 264	GM948_B02_115R4_007.fsa	2192184	109	458
B, 265	GM948_B02_115R4_007.fsa	220257	76	344
B, 266	GM948_B02_115R4_007.fsa	2212849	57	241
B, 267	GM948_B02_115R4_007.fsa	2221417	95	397
B, 268	GM948_B02_115R4_007.fsa	2232558	269	1311
B, 269	GM948_B02_115R4_007.fsa	2242844	60	253
B, 270	GM948_B02_115R4_007.fsa	2251417	301	1492
B, 271	GM948_B02_115R4_007.fsa	2261707	459	2255
B, 272	GM948_B02_115R4_007.fsa	2273715	78	358
B, 273	GM948_B02_115R4_007.fsa	2285727	63	319
B, 274	GM948_B02_115R4_007.fsa	2296024	69	305
B, 275	GM948_B02_115R4_007.fsa	2305466	31	132
B, 276	GM948_B02_115R4_007.fsa	2315769	166	823
B, 277	GM948_B02_115R4_007.fsa	2326074	83	360
B, 278	GM948_B02_115R4_007.fsa	2333804	303	1562
B, 279	GM948_B02_115R4_007.fsa	2344973	149	707
B, 280	GM948_B02_115R4_007.fsa	2357004	57	267
B, 281	GM948_B02_115R4_007.fsa	2368178	78	368
B, 282	GM948_B02_115R4_007.fsa	2378496	53	231
B, 283	GM948_B02_115R4_007.fsa	2388817	266	1284
B, 284	GM948_B02_115R4_007.fsa	2398279	220	1184
B, 285	GM948_B02_115R4_007.fsa	2406182	74	299
B, 286	GM948_B02_115R4_007.fsa	2415884	260	1248
B, 287	GM948_B02_115R4_007.fsa	2425573	47	206
B, 288	GM948_B02_115R4_007.fsa	2437006	53	203
B, 289	GM948_B02_115R4_007.fsa	2446666	79	319
B, 290	GM948_B02_115R4_007.fsa	2456313	372	1947
B, 291	GM948_B02_115R4_007.fsa	2466822	43	177
B, 292	GM948_B02_115R4_007.fsa	2477316	238	1214
B, 293	GM948_B02_115R4_007.fsa	2486921	85	408
B, 294	GM948_B02_115R4_007.fsa	2497386	93	449
B, 295	GM948_B02_115R4_007.fsa	2505931	61	224
B, 296	GM948_B02_115R4_007.fsa	2515239	86	398
B, 297	GM948_B02_115R4_007.fsa	2525376	37	158
B, 298	GM948_B02_115R4_007.fsa	2536337	358	1910
B, 299	GM948_B02_115R4_007.fsa	2546436	134	649
B, 300	GM948_B02_115R4_007.fsa	2555677	105	486
B, 301	GM948_B02_115R4_007.fsa	2564904	49	162
B, 302	GM948_B02_115R4_007.fsa	2574953	513	2754
B, 303	GM948_B02_115R4_007.fsa	2584985	72	344
B, 304	GM948_B02_115R4_007.fsa	2595833	114	586
B, 305	GM948_B02_115R4_007.fsa	260766	108	555
B, 306	GM948_B02_115R4_007.fsa	2617022	72	301
B, 307	GM948_B02_115R4_007.fsa	2627234	252	1308
B, 308	GM948_B02_115R4_007.fsa	2637447	69	305
B, 309	GM948_B02_115R4_007.fsa	2645958	228	1183
B, 310	GM948_B02_115R4_007.fsa	2657021	382	2127
B, 311	GM948_B02_115R4_007.fsa	2668936	79	348
B, 312	GM948_B02_115R4_007.fsa	2679148	81	388
B, 313	GM948_B02_115R4_007.fsa	2690212	51	254
B, 314	GM948_B02_115R4_007.fsa	2700425	82	409
B, 315	GM948_B02_115R4_007.fsa	2709786	41	154
B, 316	GM948_B02_115R4_007.fsa	2719148	290	1529
B, 317	GM948_B02_115R4_007.fsa	2730212	122	569
B, 318	GM948_B02_115R4_007.fsa	2739573	214	1062
B, 319	GM948_B02_115R4_007.fsa	2749786	177	895
B, 320	GM948_B02_115R4_007.fsa	2758297	236	1293
B, 321	GM948_B02_115R4_007.fsa	2771063	56	259
B, 322	GM948_B02_115R4_007.fsa	2780425	62	265
B, 323	GM948_B02_115R4_007.fsa	2791489	144	755
B, 324	GM948_B02_115R4_007.fsa	280084	74	311
B, 325	GM948_B02_115R4_007.fsa	2809238	76	344
B, 326	GM948_B02_115R4_007.fsa	2819312	359	2084
B, 327	GM948_B02_115R4_007.fsa	2829382	86	412
B, 328	GM948_B02_115R4_007.fsa	2841125	340	1945
B, 329	GM948_B02_115R4_007.fsa	2851187	97	452
B, 330	GM948_B02_115R4_007.fsa	2861246	100	503
B, 331	GM948_B02_115R4_007.fsa	2870462	37	138
B, 332	GM948_B02_115R4_007.fsa	2878838	177	964
B, 333	GM948_B02_115R4_007.fsa	289056	49	240
B, 334	GM948_B02_115R4_007.fsa	2900604	178	1020
B, 335	GM948_B02_115R4_007.fsa	291148	157	924
B, 336	GM948_B02_115R4_007.fsa	2922352	70	368
B, 337	GM948_B02_115R4_007.fsa	2931548	68	333
B, 338	GM948_B02_115R4_007.fsa	2941576	40	200
B, 339	GM948_B02_115R4_007.fsa	294993	147	850
B, 340	GM948_B02_115R4_007.fsa	2960786	77	432
B, 341	GM948_B02_115R4_007.fsa	2970804	59	294
B, 342	GM948_B02_115R4_007.fsa	2980817	198	1106
B, 343	GM948_B02_115R4_007.fsa	2990827	72	303
B, 344	GM948_B02_115R4_007.fsa	3001663	370	2196
B, 345	GM948_B02_115R4_007.fsa	3012482	242	1448
B, 346	GM948_B02_115R4_007.fsa	3023314	75	355
B, 347	GM948_B02_115R4_007.fsa	3032491	86	430
B, 348	GM948_B02_115R4_007.fsa	3043348	69	326
B, 349	GM948_B02_115R4_007.fsa	3052546	248	1354
B, 350	GM948_B02_115R4_007.fsa	3062592	86	387
B, 351	GM948_B02_115R4_007.fsa	3070972	98	486
B, 352	GM948_B02_115R4_007.fsa	3081878	123	665
B, 353	GM948_B02_115R4_007.fsa	3089437	270	1882
B, 354	GM948_B02_115R4_007.fsa	3100367	118	644
B, 355	GM948_B02_115R4_007.fsa	3109626	21	93
B, 356	GM948_B02_115R4_007.fsa	3119739	82	425
B, 357	GM948_B02_115R4_007.fsa	3129863	58	303
B, 358	GM948_B02_115R4_007.fsa	314.0	57	337
B, 359	GM948_B02_115R4_007.fsa	314942	92	556
B, 360	GM948_B02_115R4_007.fsa	3159701	50	282
B, 361	GM948_B02_115R4_007.fsa	3172556	257	1512
B, 362	GM948_B02_115R4_007.fsa	3182844	108	554
B, 363	GM948_B02_115R4_007.fsa	3193994	265	1545
B, 364	GM948_B02_115R4_007.fsa	3204238	72	307
B, 365	GM948_B02_115R4_007.fsa	3214402	426	2681
B, 366	GM948_B02_115R4_007.fsa	3224557	134	768
B, 367	GM948_B02_115R4_007.fsa	3235548	140	734
B, 368	GM948_B02_115R4_007.fsa	3243995	83	445
B, 369	GM948_B02_115R4_007.fsa	3254124	27	79
B, 370	GM948_B02_115R4_007.fsa	3265087	492	3552
B, 371	GM948_B02_115R4_007.fsa	3283616	58	291
B, 372	GM948_B02_115R4_007.fsa	329455	111	631
B, 373	GM948_B02_115R4_007.fsa	3304635	285	2063
B, 374	GM948_B02_115R4_007.fsa	3314711	99	655
B, 375	GM948_B02_115R4_007.fsa	3324777	35	168
B, 376	GM948_B02_115R4_007.fsa	3334835	48	249
B, 377	GM948_B02_115R4_007.fsa	334321	35	211
B, 378	GM948_B02_115R4_007.fsa	3352416	32	122
B, 379	GM948_B02_115R4_007.fsa	3364121	44	181
B, 380	GM948_B02_115R4_007.fsa	3374145	90	550
B, 381	GM948_B02_115R4_007.fsa	3384995	74	391
B, 382	GM948_B02_115R4_007.fsa	339.5	69	365
B, 383	GM948_B02_115R4_007.fsa	3405026	61	297
B, 384	GM948_B02_115R4_007.fsa	3415915	159	981
B, 385	GM948_B02_115R4_007.fsa	3425128	64	322
B, 386	GM948_B02_115R4_007.fsa	3435177	117	734
B, 387	GM948_B02_115R4_007.fsa	3445225	82	430
B, 388	GM948_B02_115R4_007.fsa	3453598	224	1467
B, 389	GM948_B02_115R4_007.fsa	3464481	148	889
B, 390	GM948_B02_115R4_007.fsa	347.62	67	380
B, 391	GM948_B02_115R4_007.fsa	3486244	48	226
B, 392	GM948_B02_115R4_007.fsa	3496287	226	1679
B, 393	GM948_B02_115R4_007.fsa	3508002	63	368
B, 394	GM948_B02_115R4_007.fsa	3518042	156	1021
B, 395	GM948_B02_115R4_007.fsa	3528918	26	108
B, 396	GM948_B02_115R4_007.fsa	353812	262	1832
B, 397	GM948_B02_115R4_007.fsa	3548158	57	310
B, 398	GM948_B02_115R4_007.fsa	3557357	135	992
B, 399	GM948_B02_115R4_007.fsa	3567393	19	74
B, 400	GM948_B02_115R4_007.fsa	3577427	26	142
B, 401	GM948_B02_115R4_007.fsa	3586624	20	61
B, 402	GM948_B02_115R4_007.fsa	3594984	42	225
B, 403	GM948_B02_115R4_007.fsa	3605846	69	412
B, 404	GM948_B02_115R4_007.fsa	3615869	9	35
B, 405	GM948_B02_115R4_007.fsa	3624223	185	1235
B, 406	GM948_B02_115R4_007.fsa	3635921	142	878
B, 407	GM948_B02_115R4_007.fsa	3647622	229	1564
B, 408	GM948_B02_115R4_007.fsa	3657654	159	1048
B, 409	GM948_B02_115R4_007.fsa	3668524	33	136
B, 410	GM948_B02_115R4_007.fsa	3679397	49	303
B, 411	GM948_B02_115R4_007.fsa	3690272	237	1870
B, 412	GM948_B02_115R4_007.fsa	3699476	71	484
B, 413	GM948_B02_115R4_007.fsa	3708682	68	472
B, 414	GM948_B02_115R4_007.fsa	371789	11	24
B, 415	GM948_B02_115R4_007.fsa	3727936	210	1498
B, 416	GM948_B02_115R4_007.fsa	3737985	27	121
B, 417	GM948_B02_115R4_007.fsa	3749712	114	772
B, 418	GM948_B02_115R4_007.fsa	3758927	40	276
B, 419	GM948_B02_115R4_007.fsa	3768983	99	642
B, 420	GM948_B02_115R4_007.fsa	3789938	573	4403
B, 421	GM948_B02_115R4_007.fsa	3808438	219	1696
B, 422	GM948_B02_115R4_007.fsa	3826157	181	1232
B, 423	GM948_B02_115R4_007.fsa	3838814	20	102
B, 424	GM948_B02_115R4_007.fsa	3847252	13	55
B, 425	GM948_B02_115R4_007.fsa	3858222	48	305
B, 426	GM948_B02_115R4_007.fsa	3870035	54	337
B, 427	GM948_B02_115R4_007.fsa	3879318	121	892
B, 428	GM948_B02_115R4_007.fsa	388.86	9	44
B, 429	GM948_B02_115R4_007.fsa	389957	55	359
B, 430	GM948_B02_115R4_007.fsa	391898	17	62
B, 431	GM948_B02_115R4_007.fsa	3929951	36	213
B, 432	GM948_B02_115R4_007.fsa	393839	42	269
B, 433	GM948_B02_115R4_007.fsa	3948517	21	95
B, 434	GM948_B02_115R4_007.fsa	3957801	28	221
B, 435	GM948_B02_115R4_007.fsa	3968772	48	308
B, 436	GM948_B02_115R4_007.fsa	3979744	40	264
B, 437	GM948_B02_115R4_007.fsa	3990716	152	1264
B, 438	GM948_B02_115R4_007.fsa	3998312	50	328
B, 439	GM948_B02_115R4_007.fsa	401.0	20	76
B, 440	GM948_B02_115R4_007.fsa	4019175	17	37
B, 441	GM948_B02_115R4_007.fsa	4029193	213	1573
B, 442	GM948_B02_115R4_007.fsa	4040056	19	88
B, 443	GM948_B02_115R4_007.fsa	4048419	40	200
B, 444	GM948_B02_115R4_007.fsa	4059301	72	452
B, 445	GM948_B02_115R4_007.fsa	4069356	55	314
B, 446	GM948_B02_115R4_007.fsa	4080259	29	138
B, 447	GM948_B02_115R4_007.fsa	4091173	19	76
B, 448	GM948_B02_115R4_007.fsa	4102097	9	23
B, 449	GM948_B02_115R4_007.fsa	4109667	13	23
B, 450	GM948_B02_115R4_007.fsa	4120611	321	2685
B, 451	GM948_B02_115R4_007.fsa	4138313	85	588
B, 452	GM948_B02_115R4_007.fsa	4145992	47	332
B, 453	GM948_B02_115R4_007.fsa	4155411	13	48
B, 454	GM948_B02_115R4_007.fsa	4165692	35	146
B, 455	GM948_B02_115R4_007.fsa	4177693	12	70
B, 456	GM948_B02_115R4_007.fsa	4187985	19	79
B, 457	GM948_B02_115R4_007.fsa	4199142	46	355
B, 458	GM948_B02_115R4_007.fsa	420.76	64	744
B, 459	GM948_B02_115R4_007.fsa	4227865	19	116
B, 460	GM948_B02_115R4_007.fsa	423884	152	1373
B, 461	GM948_B02_115R4_007.fsa	4248126	54	462
B, 462	GM948_B02_115R4_007.fsa	4258256	43	357
B, 463	GM948_B02_115R4_007.fsa	4268385	18	56
B, 464	GM948_B02_115R4_007.fsa	4278513	22	84
B, 465	GM948_B02_115R4_007.fsa	428864	30	181
B, 466	GM948_B02_115R4_007.fsa	4299611	17	64
B, 467	GM948_B02_115R4_007.fsa	4308893	26	109
B, 468	GM948_B02_115R4_007.fsa	4318174	28	149
B, 469	GM948_B02_115R4_007.fsa	4329143	66	489
B, 470	GM948_B02_115R4_007.fsa	4340111	27	106
B, 471	GM948_B02_115R4_007.fsa	4351078	59	401
B, 472	GM948_B02_115R4_007.fsa	4361201	53	302
B, 473	GM948_B02_115R4_007.fsa	4371323	25	123
B, 474	GM948_B02_115R4_007.fsa	4380601	33	190
B, 475	GM948_B02_115R4_007.fsa	4391566	26	148
B, 476	GM948_B02_115R4_007.fsa	4400858	72	442
B, 477	GM948_B02_115R4_007.fsa	4409435	34	166
B, 478	GM948_B02_115R4_007.fsa	4419733	23	113
B, 479	GM948_B02_115R4_007.fsa	4430037	11	39
B, 480	GM948_B02_115R4_007.fsa	4438628	22	67
B, 481	GM948_B02_115R4_007.fsa	4448942	21	98
B, 482	GM948_B02_115R4_007.fsa	4458402	46	310
B, 483	GM948_B02_115R4_007.fsa	4470448	24	119
B, 484	GM948_B02_115R4_007.fsa	448164	101	743
B, 485	GM948_B02_115R4_007.fsa	4491116	49	306
B, 486	GM948_B02_115R4_007.fsa	4499735	17	73
B, 487	GM948_B02_115R4_007.fsa	4510945	28	100
B, 488	GM948_B02_115R4_007.fsa	4521299	29	120
B, 489	GM948_B02_115R4_007.fsa	4532522	17	83
B, 490	GM948_B02_115R4_007.fsa	4542023	71	443
B, 491	GM948_B02_115R4_007.fsa	4552394	61	375
B, 492	GM948_B02_115R4_007.fsa	4561041	59	349
B, 493	GM948_B02_115R4_007.fsa	4571422	22	84
B, 494	GM948_B02_115R4_007.fsa	4582675	42	209
B, 495	GM948_B02_115R4_007.fsa	4593934	25	121
B, 496	GM948_B02_115R4_007.fsa	4610291	15	50
B, 497	GM948_B02_115R4_007.fsa	4622305	89	695
B, 498	GM948_B02_115R4_007.fsa	463175	35	246
B, 499	GM948_B02_115R4_007.fsa	464206	5	8
B, 500	GM948_B02_115R4_007.fsa	4652375	50	277
B, 501	GM948_B02_115R4_007.fsa	4662695	124	1115
B, 502	GM948_B02_115R4_007.fsa	4684216	214	1921
B, 503	GM948_B02_115R4_007.fsa	4693693	92	762
B, 504	GM948_B02_115R4_007.fsa	4703175	16	60
B, 505	GM948_B02_115R4_007.fsa	4711799	4	12
B, 506	GM948_B02_115R4_007.fsa	472388	6	21
B, 507	GM948_B02_115R4_007.fsa	4733377	64	460
B, 508	GM948_B02_115R4_007.fsa	474288	23	126
B, 509	GM948_B02_115R4_007.fsa	4753252	34	202
B, 510	GM948_B02_115R4_007.fsa	4767956	17	81
B, 511	GM948_B02_115R4_007.fsa	4774014	27	111
B, 512	GM948_B02_115R4_007.fsa	4784404	63	424
B, 513	GM948_B02_115R4_007.fsa	4795666	73	644
B, 514	GM948_B02_115R4_007.fsa	481221	199	1766
B, 515	GM948_B02_115R4_007.fsa	4834053	187	1676
B, 516	GM948_B02_115R4_007.fsa	4850689	35	254
B, 517	GM948_B02_115R4_007.fsa	4862089	14	59
B, 518	GM948_B02_115R4_007.fsa	4871747	11	33
B, 519	GM948_B02_115R4_007.fsa	4883173	146	1243
B, 520	GM948_B02_115R4_007.fsa	4895494	86	818
B, 521	GM948_B02_115R4_007.fsa	4903423	59	489
B, 522	GM948_B02_115R4_007.fsa	4922834	98	858
B, 523	GM948_B02_115R4_007.fsa	4944057	277	2572
B, 524	GM948_B02_115R4_007.fsa	4962667	384	3623
B, 525	GM948_B02_115R4_007.fsa	4982204	129	1047
B, 526	GM948_B02_115R4_007.fsa	5002657	224	2237
B, 527	GM948_B02_115R4_007.fsa	5023958	3	10
B, 528	GM948_B02_115R4_007.fsa	5035534	7	35
B, 529	GM948_B02_115R4_007.fsa	5046243	17	63
B, 530	GM948_B02_115R4_007.fsa	5054289	24	100
B, 531	GM948_B02_115R4_007.fsa	5065037	32	142
B, 532	GM948_B02_115R4_007.fsa	5078503	57	402
B, 533	GM948_B02_115R4_007.fsa	508.66	36	285
B, 534	GM948_B02_115R4_007.fsa	5097416	28	207
B, 535	GM948_B02_115R4_007.fsa	5115494	23	149
B, 536	GM948_B02_115R4_007.fsa	5134544	47	568
B, 537	GM948_B02_115R4_007.fsa	5155682	24	131
B, 538	GM948_B02_115R4_007.fsa	5163987	9	51
B, 539	GM948_B02_115R4_007.fsa	5178757	12	64
B, 540	GM948_B02_115R4_007.fsa	5187991	22	108
B, 541	GM948_B02_115R4_007.fsa	520.0	29	150
B, 542	GM948_B02_115R4_007.fsa	5208987	19	107
B, 543	GM948_B02_115R4_007.fsa	5219768	116	1076
B, 544	GM948_B02_115R4_007.fsa	5230546	42	261
B, 545	GM948_B02_115R4_007.fsa	5261071	123	1575
B, 546	GM948_B02_115R4_007.fsa	5279914	140	1504
B, 547	GM948_B02_115R4_007.fsa	5302337	31	157
B, 548	GM948_B02_115R4_007.fsa	531.22	30	139
B, 549	GM948_B02_115R4_007.fsa	5320269	16	81
B, 550	GM948_B02_115R4_007.fsa	5339091	105	951
B, 551	GM948_B02_115R4_007.fsa	5357011	18	106
B, 552	GM948_B02_115R4_007.fsa	5369552	16	82
B, 553	GM948_B02_115R4_007.fsa	5382987	98	1413
B, 554	GM948_B02_115R4_007.fsa	5419252	126	1597
B, 555	GM948_B02_115R4_007.fsa	5449627	227	2405
B, 556	GM948_B02_115R4_007.fsa	5460709	193	1999
B, 557	GM948_B02_115R4_007.fsa	5501517	45	341
B, 558	GM948_B02_115R4_007.fsa	5512693	26	169
B, 559	GM948_B02_115R4_007.fsa	5520156	32	268
B, 560	GM948_B02_115R4_007.fsa	5542596	298	3821
B, 561	GM948_B02_115R4_007.fsa	5573585	5	20
B, 562	GM948_B02_115R4_007.fsa	5584892	77	611
B, 563	GM948_B02_115R4_007.fsa	5602831	222	3400
B, 564	GM948_B02_115R4_007.fsa	5624569	48	258
B, 565	GM948_B02_115R4_007.fsa	5644477	294	3530
B, 566	GM948_B02_115R4_007.fsa	566.73	6	27
B, 567	GM948_B02_115R4_007.fsa	5685421	290	3274
B, 568	GM948_B02_115R4_007.fsa	569689	283	3053
B, 569	GM948_B02_115R4_007.fsa	5726607	251	2512
B, 570	GM948_B02_115R4_007.fsa	5756451	78	865
B, 571	GM948_B02_115R4_007.fsa	5769004	42	328
B, 572	GM948_B02_115R4_007.fsa	5787391	30	301
B, 573	GM948_B02_115R4_007.fsa	5820423	236	2460
B, 574	GM948_B02_115R4_007.fsa	5828219	271	3111
B, 575	GM948_B02_115R4_007.fsa	5857534	6	7
B, 576	GM948_B02_115R4_007.fsa	5881075	89	990
B, 577	GM948_B02_115R4_007.fsa	5910616	38	377
B, 578	GM948_B02_115R4_007.fsa	5939292	78	596
B, 579	GM948_B02_115R4_007.fsa	5949208	47	348
B, 580	GM948_B02_115R4_007.fsa	5992008	82	958
B, 581	GM948_B02_115R4_007.fsa	6013793	233	2694
B, 582	GM948_B02_115R4_007.fsa	6038424	66	992
B, 583	GM948_B02_115R4_007.fsa	6068966	96	752
B, 584	GM948_B02_115R4_007.fsa	6105419	177	2626
B, 585	GM948_B02_115R4_007.fsa	6125123	13	75
B, 586	GM948_B02_115R4_007.fsa	6138916	11	49
B, 587	GM948_B02_115R4_007.fsa	6153695	4	9
B, 588	GM948_B02_115R4_007.fsa	6193103	16311	351808
B, 589	GM948_B02_115R4_007.fsa	6235468	42	432
B, 590	GM948_B02_115R4_007.fsa	6264039	6	19
B, 591	GM948_B02_115R4_007.fsa	6275862	12	52
B, 592	GM948_B02_115R4_007.fsa	6285714	8	56
G, 1	GM948_B02_115R4_007.fsa	6210837	177	2394
Y, 1	GM948_B02_115R4_007.fsa	1030889	53	289
Y, 2	GM948_B02_115R4_007.fsa	6240394	57	320
R, 1	GM948_B02_115R4_007.fsa	620197	60	412
R, 2	GM948_B02_115R4_007.fsa	6210837	62	232
O, 1	GM948_B02_115R4_007.fsa	20.0	909	8863
O, 2	GM948_B02_115R4_007.fsa	40.0	837	6064
O, 3	GM948_B02_115R4_007.fsa	60.0	1536	8478
O, 4	GM948_B02_115R4_007.fsa	80.0	978	5645
O, 5	GM948_B02_115R4_007.fsa	100.0	1562	8386
O, 6	GM948_B02_115R4_007.fsa	114.0	1836	9512
O, 7	GM948_B02_115R4_007.fsa	120.0	1430	7507
O, 8	GM948_B02_115R4_007.fsa	140.0	1178	5973
O, 9	GM948_B02_115R4_007.fsa	160.0	1258	6669
O, 10	GM948_B02_115R4_007.fsa	180.0	1559	8137
O, 11	GM948_B02_115R4_007.fsa	200.0	1315	6934
O, 12	GM948_B02_115R4_007.fsa	214.0	1357	7192
O, 13	GM948_B02_115R4_007.fsa	220.0	1088	6214
O, 14	GM948_B02_115R4_007.fsa	240.0	1706	9740
O, 15	GM948_B02_115R4_007.fsa	250.0	767	4678
O, 16	GM948_B02_115R4_007.fsa	260.0	1289	7854
O, 17	GM948_B02_115R4_007.fsa	280.0	1406	9065
O, 18	GM948_B02_115R4_007.fsa	300.0	1401	9575
O, 19	GM948_B02_115R4_007.fsa	314.0	892	6395
O, 20	GM948_B02_115R4_007.fsa	320.0	998	7402
O, 21	GM948_B02_115R4_007.fsa	340.0	1173	9132
O, 22	GM948_B02_115R4_007.fsa	360.0	920	7466
O, 23	GM948_B02_115R4_007.fsa	380.0	624	5431
O, 24	GM948_B02_115R4_007.fsa	400.0	842	7418
O, 25	GM948_B02_115R4_007.fsa	414.0	808	7470
O, 26	GM948_B02_115R4_007.fsa	420.0	765	6914
O, 27	GM948_B02_115R4_007.fsa	440.0	910	8562
O, 28	GM948_B02_115R4_007.fsa	460.0	972	9480
O, 29	GM948_B02_115R4_007.fsa	480.0	927	9593
O, 30	GM948_B02_115R4_007.fsa	500.0	426	4486
O, 31	GM948_B02_115R4_007.fsa	514.0	462	5034
O, 32	GM948_B02_115R4_007.fsa	520.0	1008	10848
O, 33	GM948_B02_115R4_007.fsa	540.0	826	9102
O, 34	GM948_B02_115R4_007.fsa	560.0	531	5952
O, 35	GM948_B02_115R4_007.fsa	580.0	861	9560
O, 36	GM948_B02_115R4_007.fsa	600.0	587	6356
O, 37	GM948_B02_115R4_007.fsa	6194089	74	824

## Sheet: 115R5
Dye/Sample Peak	Sample File Name	Size	Height	Area in Point
B, 1	GM948_B03_115R5_015.fsa		10	52
B, 2	GM948_B03_115R5_015.fsa		10	52
B, 3	GM948_B03_115R5_015.fsa		13	45
B, 4	GM948_B03_115R5_015.fsa		10	30
B, 5	GM948_B03_115R5_015.fsa		12	42
B, 6	GM948_B03_115R5_015.fsa		7	41
B, 7	GM948_B03_115R5_015.fsa		11	60
B, 8	GM948_B03_115R5_015.fsa		8	13
B, 9	GM948_B03_115R5_015.fsa		7	36
B, 10	GM948_B03_115R5_015.fsa		12	43
B, 11	GM948_B03_115R5_015.fsa		9	25
B, 12	GM948_B03_115R5_015.fsa		8	27
B, 13	GM948_B03_115R5_015.fsa		9	39
B, 14	GM948_B03_115R5_015.fsa		7	32
B, 15	GM948_B03_115R5_015.fsa		9	53
B, 16	GM948_B03_115R5_015.fsa		12	50
B, 17	GM948_B03_115R5_015.fsa		12	77
B, 18	GM948_B03_115R5_015.fsa		8	41
B, 19	GM948_B03_115R5_015.fsa		12	56
B, 20	GM948_B03_115R5_015.fsa		8	44
B, 21	GM948_B03_115R5_015.fsa		9	63
B, 22	GM948_B03_115R5_015.fsa		12	67
B, 23	GM948_B03_115R5_015.fsa		11	48
B, 24	GM948_B03_115R5_015.fsa		11	49
B, 25	GM948_B03_115R5_015.fsa		8	54
B, 26	GM948_B03_115R5_015.fsa		9	44
B, 27	GM948_B03_115R5_015.fsa		20	210
B, 28	GM948_B03_115R5_015.fsa		11	45
B, 29	GM948_B03_115R5_015.fsa		8	40
B, 30	GM948_B03_115R5_015.fsa		17	70
B, 31	GM948_B03_115R5_015.fsa		13	84
B, 32	GM948_B03_115R5_015.fsa		10	54
B, 33	GM948_B03_115R5_015.fsa		9	63
B, 34	GM948_B03_115R5_015.fsa		9	39
B, 35	GM948_B03_115R5_015.fsa		12	66
B, 36	GM948_B03_115R5_015.fsa		11	78
B, 37	GM948_B03_115R5_015.fsa		14	67
B, 38	GM948_B03_115R5_015.fsa		16	61
B, 39	GM948_B03_115R5_015.fsa		10	47
B, 40	GM948_B03_115R5_015.fsa		8	32
B, 41	GM948_B03_115R5_015.fsa		10	64
B, 42	GM948_B03_115R5_015.fsa		9	40
B, 43	GM948_B03_115R5_015.fsa		12	73
B, 44	GM948_B03_115R5_015.fsa		9	33
B, 45	GM948_B03_115R5_015.fsa		9	51
B, 46	GM948_B03_115R5_015.fsa		11	24
B, 47	GM948_B03_115R5_015.fsa		7	33
B, 48	GM948_B03_115R5_015.fsa		10	41
B, 49	GM948_B03_115R5_015.fsa		10	87
B, 50	GM948_B03_115R5_015.fsa		9	69
B, 51	GM948_B03_115R5_015.fsa		8	48
B, 52	GM948_B03_115R5_015.fsa		7	33
B, 53	GM948_B03_115R5_015.fsa		6	14
B, 54	GM948_B03_115R5_015.fsa		7	38
B, 55	GM948_B03_115R5_015.fsa		9	47
B, 56	GM948_B03_115R5_015.fsa		16	67
B, 57	GM948_B03_115R5_015.fsa		9	51
B, 58	GM948_B03_115R5_015.fsa		9	42
B, 59	GM948_B03_115R5_015.fsa		11	61
B, 60	GM948_B03_115R5_015.fsa		12	64
B, 61	GM948_B03_115R5_015.fsa		10	41
B, 62	GM948_B03_115R5_015.fsa		7	23
B, 63	GM948_B03_115R5_015.fsa		8	28
B, 64	GM948_B03_115R5_015.fsa		9	42
B, 65	GM948_B03_115R5_015.fsa		11	41
B, 66	GM948_B03_115R5_015.fsa		12	55
B, 67	GM948_B03_115R5_015.fsa		10	31
B, 68	GM948_B03_115R5_015.fsa		10	93
B, 69	GM948_B03_115R5_015.fsa		9	37
B, 70	GM948_B03_115R5_015.fsa		7	24
B, 71	GM948_B03_115R5_015.fsa		6	25
B, 72	GM948_B03_115R5_015.fsa		4	8
B, 73	GM948_B03_115R5_015.fsa		109	986
B, 74	GM948_B03_115R5_015.fsa		65	625
B, 75	GM948_B03_115R5_015.fsa		95	564
B, 76	GM948_B03_115R5_015.fsa		43	262
B, 77	GM948_B03_115R5_015.fsa		10	31
B, 78	GM948_B03_115R5_015.fsa	11189	25	136
B, 79	GM948_B03_115R5_015.fsa	30769	24	128
B, 80	GM948_B03_115R5_015.fsa	48951	11	51
B, 81	GM948_B03_115R5_015.fsa	61539	14	57
B, 82	GM948_B03_115R5_015.fsa	97902	9	54
B, 83	GM948_B03_115R5_015.fsa	118881	12	94
B, 84	GM948_B03_115R5_015.fsa	137063	35	148
B, 85	GM948_B03_115R5_015.fsa	151049	19	84
B, 86	GM948_B03_115R5_015.fsa	170629	7	27
B, 87	GM948_B03_115R5_015.fsa	19021	25	119
B, 88	GM948_B03_115R5_015.fsa	206331	167	936
B, 89	GM948_B03_115R5_015.fsa	22195	104	761
B, 90	GM948_B03_115R5_015.fsa	232711	94	560
B, 91	GM948_B03_115R5_015.fsa	271477	45	236
B, 92	GM948_B03_115R5_015.fsa	288757	55	290
B, 93	GM948_B03_115R5_015.fsa	305668	28	136
B, 94	GM948_B03_115R5_015.fsa	319487	91	505
B, 95	GM948_B03_115R5_015.fsa	333064	46	263
B, 96	GM948_B03_115R5_015.fsa	363407	42	411
B, 97	GM948_B03_115R5_015.fsa	390084	53	281
B, 98	GM948_B03_115R5_015.fsa	408109	56	391
B, 99	GM948_B03_115R5_015.fsa	425293	16	60
B, 100	GM948_B03_115R5_015.fsa	438856	46	229
B, 101	GM948_B03_115R5_015.fsa	450035	150	916
B, 102	GM948_B03_115R5_015.fsa	467697	106	677
B, 103	GM948_B03_115R5_015.fsa	478599	4	12
B, 104	GM948_B03_115R5_015.fsa	487246	9	48
B, 105	GM948_B03_115R5_015.fsa	507526	31	220
B, 106	GM948_B03_115R5_015.fsa	523287	75	547
B, 107	GM948_B03_115R5_015.fsa	54192	556	2549
B, 108	GM948_B03_115R5_015.fsa	560258	100	466
B, 109	GM948_B03_115R5_015.fsa	572323	139	738
B, 110	GM948_B03_115R5_015.fsa	580298	86	371
B, 111	GM948_B03_115R5_015.fsa	591175	496	2413
B, 112	GM948_B03_115R5_015.fsa	605163	78	356
B, 113	GM948_B03_115R5_015.fsa	614437	47	212
B, 114	GM948_B03_115R5_015.fsa	626766	47	220
B, 115	GM948_B03_115R5_015.fsa	643141	22	91
B, 116	GM948_B03_115R5_015.fsa	653337	40	164
B, 117	GM948_B03_115R5_015.fsa	667565	81	366
B, 118	GM948_B03_115R5_015.fsa	679716	215	1044
B, 119	GM948_B03_115R5_015.fsa	690818	46	201
B, 120	GM948_B03_115R5_015.fsa	699877	127	653
B, 121	GM948_B03_115R5_015.fsa	713923	141	655
B, 122	GM948_B03_115R5_015.fsa	726917	25	106
B, 123	GM948_B03_115R5_015.fsa	735885	21	74
B, 124	GM948_B03_115R5_015.fsa	746817	66	280
B, 125	GM948_B03_115R5_015.fsa	757715	333	1578
B, 126	GM948_B03_115R5_015.fsa	769565	96	433
B, 127	GM948_B03_115R5_015.fsa	781377	160	700
B, 128	GM948_B03_115R5_015.fsa	79315	66	284
B, 129	GM948_B03_115R5_015.fsa	802907	116	537
B, 130	GM948_B03_115R5_015.fsa	815488	25	101
B, 131	GM948_B03_115R5_015.fsa	824182	48	244
B, 132	GM948_B03_115R5_015.fsa	832862	24	97
B, 133	GM948_B03_115R5_015.fsa	842492	41	164
B, 134	GM948_B03_115R5_015.fsa	859783	39	350
B, 135	GM948_B03_115R5_015.fsa	871282	95	483
B, 136	GM948_B03_115R5_015.fsa	881802	91	466
B, 137	GM948_B03_115R5_015.fsa	895163	59	301
B, 138	GM948_B03_115R5_015.fsa	903736	74	392
B, 139	GM948_B03_115R5_015.fsa	917995	85	451
B, 140	GM948_B03_115R5_015.fsa	927481	44	225
B, 141	GM948_B03_115R5_015.fsa	938844	41	155
B, 142	GM948_B03_115R5_015.fsa	948296	62	293
B, 143	GM948_B03_115R5_015.fsa	956789	80	425
B, 144	GM948_B03_115R5_015.fsa	974677	96	553
B, 145	GM948_B03_115R5_015.fsa	985945	92	400
B, 146	GM948_B03_115R5_015.fsa	996256	84	385
B, 147	GM948_B03_115R5_015.fsa	1009522	58	256
B, 148	GM948_B03_115R5_015.fsa	1019026	110	461
B, 149	GM948_B03_115R5_015.fsa	1029459	46	154
B, 150	GM948_B03_115R5_015.fsa	1037979	66	296
B, 151	GM948_B03_115R5_015.fsa	1048371	369	1716
B, 152	GM948_B03_115R5_015.fsa	1060625	86	344
B, 153	GM948_B03_115R5_015.fsa	1071909	107	442
B, 154	GM948_B03_115R5_015.fsa	1081293	289	1363
B, 155	GM948_B03_115R5_015.fsa	109253	113	535
B, 156	GM948_B03_115R5_015.fsa	1099072	105	563
B, 157	GM948_B03_115R5_015.fsa	111.12	92	396
B, 158	GM948_B03_115R5_015.fsa	1121439	65	283
B, 159	GM948_B03_115R5_015.fsa	1132584	56	264
B, 160	GM948_B03_115R5_015.fsa	1143664	76	342
B, 161	GM948_B03_115R5_015.fsa	1154635	92	388
B, 162	GM948_B03_115R5_015.fsa	1165573	100	464
B, 163	GM948_B03_115R5_015.fsa	1173756	50	240
B, 164	GM948_B03_115R5_015.fsa	1187354	51	197
B, 165	GM948_B03_115R5_015.fsa	1198196	367	1776
B, 166	GM948_B03_115R5_015.fsa	1208011	122	593
B, 167	GM948_B03_115R5_015.fsa	1216017	76	346
B, 168	GM948_B03_115R5_015.fsa	1224909	33	136
B, 169	GM948_B03_115R5_015.fsa	1233796	108	496
B, 170	GM948_B03_115R5_015.fsa	1243566	26	118
B, 171	GM948_B03_115R5_015.fsa	1251555	48	208
B, 172	GM948_B03_115R5_015.fsa	1262201	81	379
B, 173	GM948_B03_115R5_015.fsa	1273727	61	278
B, 174	GM948_B03_115R5_015.fsa	1282588	118	543
B, 175	GM948_B03_115R5_015.fsa	129587	30	124
B, 176	GM948_B03_115R5_015.fsa	1305603	68	307
B, 177	GM948_B03_115R5_015.fsa	1313563	32	126
B, 178	GM948_B03_115R5_015.fsa	1323287	41	186
B, 179	GM948_B03_115R5_015.fsa	1332122	30	132
B, 180	GM948_B03_115R5_015.fsa	1340069	57	247
B, 181	GM948_B03_115R5_015.fsa	135066	189	886
B, 182	GM948_B03_115R5_015.fsa	1363008	54	205
B, 183	GM948_B03_115R5_015.fsa	1370941	106	525
B, 184	GM948_B03_115R5_015.fsa	1380633	99	479
B, 185	GM948_B03_115R5_015.fsa	1390319	43	201
B, 186	GM948_B03_115R5_015.fsa	139912	43	189
B, 187	GM948_B03_115R5_015.fsa	1409019	46	214
B, 188	GM948_B03_115R5_015.fsa	1420742	67	314
B, 189	GM948_B03_115R5_015.fsa	143066	121	609
B, 190	GM948_B03_115R5_015.fsa	144238	88	425
B, 191	GM948_B03_115R5_015.fsa	1452295	66	304
B, 192	GM948_B03_115R5_015.fsa	1464012	53	238
B, 193	GM948_B03_115R5_015.fsa	1473925	109	501
B, 194	GM948_B03_115R5_015.fsa	1484738	225	1019
B, 195	GM948_B03_115R5_015.fsa	1494649	72	309
B, 196	GM948_B03_115R5_015.fsa	1503658	43	201
B, 197	GM948_B03_115R5_015.fsa	1514468	220	1030
B, 198	GM948_B03_115R5_015.fsa	1525276	266	1277
B, 199	GM948_B03_115R5_015.fsa	1534282	168	768
B, 200	GM948_B03_115R5_015.fsa	1545088	52	214
B, 201	GM948_B03_115R5_015.fsa	1554992	203	933
B, 202	GM948_B03_115R5_015.fsa	1566696	47	224
B, 203	GM948_B03_115R5_015.fsa	1577499	64	314
B, 204	GM948_B03_115R5_015.fsa	158.92	49	203
B, 205	GM948_B03_115R5_015.fsa	159.91	231	1102
B, 206	GM948_B03_115R5_015.fsa	1608867	294	1467
B, 207	GM948_B03_115R5_015.fsa	1623929	245	1242
B, 208	GM948_B03_115R5_015.fsa	1635437	176	751
B, 209	GM948_B03_115R5_015.fsa	1645168	62	281
B, 210	GM948_B03_115R5_015.fsa	1656659	23	91
B, 211	GM948_B03_115R5_015.fsa	1667259	58	272
B, 212	GM948_B03_115R5_015.fsa	1676969	49	215
B, 213	GM948_B03_115R5_015.fsa	1686672	83	407
B, 214	GM948_B03_115R5_015.fsa	1698132	42	166
B, 215	GM948_B03_115R5_015.fsa	1706061	165	870
B, 216	GM948_B03_115R5_015.fsa	1716625	171	824
B, 217	GM948_B03_115R5_015.fsa	1728941	121	601
B, 218	GM948_B03_115R5_015.fsa	173949	115	552
B, 219	GM948_B03_115R5_015.fsa	1751787	117	787
B, 220	GM948_B03_115R5_015.fsa	1767583	232	1157
B, 221	GM948_B03_115R5_015.fsa	1777228	50	262
B, 222	GM948_B03_115R5_015.fsa	1787742	71	324
B, 223	GM948_B03_115R5_015.fsa	1795623	55	246
B, 224	GM948_B03_115R5_015.fsa	1807067	85	413
B, 225	GM948_B03_115R5_015.fsa	1815896	18	84
B, 226	GM948_B03_115R5_015.fsa	1826483	48	228
B, 227	GM948_B03_115R5_015.fsa	1837943	365	1783
B, 228	GM948_B03_115R5_015.fsa	1849393	57	273
B, 229	GM948_B03_115R5_015.fsa	1860834	58	291
B, 230	GM948_B03_115R5_015.fsa	1870507	161	781
B, 231	GM948_B03_115R5_015.fsa	1881931	289	1467
B, 232	GM948_B03_115R5_015.fsa	1890711	81	389
B, 233	GM948_B03_115R5_015.fsa	1902118	127	563
B, 234	GM948_B03_115R5_015.fsa	1913515	485	2469
B, 235	GM948_B03_115R5_015.fsa	1920524	78	379
B, 236	GM948_B03_115R5_015.fsa	1931031	463	2370
B, 237	GM948_B03_115R5_015.fsa	1941529	59	226
B, 238	GM948_B03_115R5_015.fsa	1951146	104	430
B, 239	GM948_B03_115R5_015.fsa	1960756	55	219
B, 240	GM948_B03_115R5_015.fsa	1970359	85	397
B, 241	GM948_B03_115R5_015.fsa	198.17	57	256
B, 242	GM948_B03_115R5_015.fsa	1991289	59	260
B, 243	GM948_B03_115R5_015.fsa	2001726	62	286
B, 244	GM948_B03_115R5_015.fsa	2012081	164	768
B, 245	GM948_B03_115R5_015.fsa	2021565	101	478
B, 246	GM948_B03_115R5_015.fsa	2031043	69	262
B, 247	GM948_B03_115R5_015.fsa	2040514	117	537
B, 248	GM948_B03_115R5_015.fsa	2049119	38	150
B, 249	GM948_B03_115R5_015.fsa	2060297	67	334
B, 250	GM948_B03_115R5_015.fsa	2069748	35	154
B, 251	GM948_B03_115R5_015.fsa	2080051	174	896
B, 252	GM948_B03_115R5_015.fsa	2091205	194	1035
B, 253	GM948_B03_115R5_015.fsa	2102349	79	393
B, 254	GM948_B03_115R5_015.fsa	2111771	42	182
B, 255	GM948_B03_115R5_015.fsa	2122043	32	160
B, 256	GM948_B03_115R5_015.fsa	2132307	347	1804
B, 257	GM948_B03_115R5_015.fsa	2142575	229	1163
B, 258	GM948_B03_115R5_015.fsa	2153731	82	313
B, 259	GM948_B03_115R5_015.fsa	2164023	125	589
B, 260	GM948_B03_115R5_015.fsa	2172595	24	94
B, 261	GM948_B03_115R5_015.fsa	2182877	172	847
B, 262	GM948_B03_115R5_015.fsa	219144	66	289
B, 263	GM948_B03_115R5_015.fsa	2200846	49	239
B, 264	GM948_B03_115R5_015.fsa	2211004	34	160
B, 265	GM948_B03_115R5_015.fsa	2220315	58	270
B, 266	GM948_B03_115R5_015.fsa	2231322	176	911
B, 267	GM948_B03_115R5_015.fsa	2241482	45	209
B, 268	GM948_B03_115R5_015.fsa	2250798	209	1138
B, 269	GM948_B03_115R5_015.fsa	2260961	294	1598
B, 270	GM948_B03_115R5_015.fsa	227282	45	223
B, 271	GM948_B03_115R5_015.fsa	2284681	57	278
B, 272	GM948_B03_115R5_015.fsa	2295696	48	236
B, 273	GM948_B03_115R5_015.fsa	230417	22	89
B, 274	GM948_B03_115R5_015.fsa	2314341	109	575
B, 275	GM948_B03_115R5_015.fsa	2325361	58	250
B, 276	GM948_B03_115R5_015.fsa	2332991	196	1114
B, 277	GM948_B03_115R5_015.fsa	2344861	99	458
B, 278	GM948_B03_115R5_015.fsa	2355885	38	176
B, 279	GM948_B03_115R5_015.fsa	2366911	49	226
B, 280	GM948_B03_115R5_015.fsa	2377091	35	148
B, 281	GM948_B03_115R5_015.fsa	238812	172	923
B, 282	GM948_B03_115R5_015.fsa	2397454	135	795
B, 283	GM948_B03_115R5_015.fsa	240.52	40	181
B, 284	GM948_B03_115R5_015.fsa	2415591	155	821
B, 285	GM948_B03_115R5_015.fsa	2424241	34	114
B, 286	GM948_B03_115R5_015.fsa	2437199	31	111
B, 287	GM948_B03_115R5_015.fsa	2444966	49	220
B, 288	GM948_B03_115R5_015.fsa	245531	242	1281
B, 289	GM948_B03_115R5_015.fsa	2465643	25	106
B, 290	GM948_B03_115R5_015.fsa	2475963	148	787
B, 291	GM948_B03_115R5_015.fsa	2486273	52	229
B, 292	GM948_B03_115R5_015.fsa	2495712	56	274
B, 293	GM948_B03_115R5_015.fsa	2505038	22	98
B, 294	GM948_B03_115R5_015.fsa	2515101	52	249
B, 295	GM948_B03_115R5_015.fsa	2525148	26	96
B, 296	GM948_B03_115R5_015.fsa	2535179	216	1235
B, 297	GM948_B03_115R5_015.fsa	2546028	85	415
B, 298	GM948_B03_115R5_015.fsa	2555194	56	311
B, 299	GM948_B03_115R5_015.fsa	2562684	24	116
B, 300	GM948_B03_115R5_015.fsa	2574316	310	1779
B, 301	GM948_B03_115R5_015.fsa	2585099	57	247
B, 302	GM948_B03_115R5_015.fsa	2595864	69	358
B, 303	GM948_B03_115R5_015.fsa	2606706	69	324
B, 304	GM948_B03_115R5_015.fsa	2616763	41	199
B, 305	GM948_B03_115R5_015.fsa	2626818	152	858
B, 306	GM948_B03_115R5_015.fsa	2636872	45	211
B, 307	GM948_B03_115R5_015.fsa	2646086	137	769
B, 308	GM948_B03_115R5_015.fsa	2656137	237	1387
B, 309	GM948_B03_115R5_015.fsa	266786	49	233
B, 310	GM948_B03_115R5_015.fsa	2678743	50	232
B, 311	GM948_B03_115R5_015.fsa	2690462	34	181
B, 312	GM948_B03_115R5_015.fsa	2699668	44	191
B, 313	GM948_B03_115R5_015.fsa	2709709	31	131
B, 314	GM948_B03_115R5_015.fsa	2718911	179	959
B, 315	GM948_B03_115R5_015.fsa	2729785	72	363
B, 316	GM948_B03_115R5_015.fsa	2738149	123	665
B, 317	GM948_B03_115R5_015.fsa	2748183	112	569
B, 318	GM948_B03_115R5_015.fsa	2758216	146	762
B, 319	GM948_B03_115R5_015.fsa	2769082	30	144
B, 320	GM948_B03_115R5_015.fsa	2779947	40	214
B, 321	GM948_B03_115R5_015.fsa	2789974	88	448
B, 322	GM948_B03_115R5_015.fsa	2799165	42	186
B, 323	GM948_B03_115R5_015.fsa	2808298	50	207
B, 324	GM948_B03_115R5_015.fsa	2818251	213	1243
B, 325	GM948_B03_115R5_015.fsa	282.82	49	222
B, 326	GM948_B03_115R5_015.fsa	2839802	201	1179
B, 327	GM948_B03_115R5_015.fsa	2850571	53	267
B, 328	GM948_B03_115R5_015.fsa	2859679	59	285
B, 329	GM948_B03_115R5_015.fsa	2869611	23	85
B, 330	GM948_B03_115R5_015.fsa	2878711	109	592
B, 331	GM948_B03_115R5_015.fsa	2888635	28	122
B, 332	GM948_B03_115R5_015.fsa	2900208	102	596
B, 333	GM948_B03_115R5_015.fsa	2910124	84	535
B, 334	GM948_B03_115R5_015.fsa	2920861	46	214
B, 335	GM948_B03_115R5_015.fsa	2930767	37	190
B, 336	GM948_B03_115R5_015.fsa	293902	22	135
B, 337	GM948_B03_115R5_015.fsa	2948919	88	536
B, 338	GM948_B03_115R5_015.fsa	2959639	47	247
B, 339	GM948_B03_115R5_015.fsa	2971177	42	190
B, 340	GM948_B03_115R5_015.fsa	298024	119	687
B, 341	GM948_B03_115R5_015.fsa	2990122	45	207
B, 342	GM948_B03_115R5_015.fsa	3000813	220	1339
B, 343	GM948_B03_115R5_015.fsa	301139	133	804
B, 344	GM948_B03_115R5_015.fsa	3022804	45	205
B, 345	GM948_B03_115R5_015.fsa	3032607	48	228
B, 346	GM948_B03_115R5_015.fsa	3042429	39	183
B, 347	GM948_B03_115R5_015.fsa	3052269	119	749
B, 348	GM948_B03_115R5_015.fsa	3062127	52	275
B, 349	GM948_B03_115R5_015.fsa	3070356	54	273
B, 350	GM948_B03_115R5_015.fsa	3081074	71	410
B, 351	GM948_B03_115R5_015.fsa	3089333	159	1095
B, 352	GM948_B03_115R5_015.fsa	3099261	67	398
B, 353	GM948_B03_115R5_015.fsa	3108379	17	72
B, 354	GM948_B03_115R5_015.fsa	3117512	44	259
B, 355	GM948_B03_115R5_015.fsa	312916	34	155
B, 356	GM948_B03_115R5_015.fsa	3139165	33	154
B, 357	GM948_B03_115R5_015.fsa	3149419	56	285
B, 358	GM948_B03_115R5_015.fsa	3159697	29	116
B, 359	GM948_B03_115R5_015.fsa	3171695	142	826
B, 360	GM948_B03_115R5_015.fsa	3182841	57	307
B, 361	GM948_B03_115R5_015.fsa	3193993	143	851
B, 362	GM948_B03_115R5_015.fsa	3204175	38	191
B, 363	GM948_B03_115R5_015.fsa	3214185	221	1498
B, 364	GM948_B03_115R5_015.fsa	3223348	73	432
B, 365	GM948_B03_115R5_015.fsa	3234992	72	417
B, 366	GM948_B03_115R5_015.fsa	3244956	51	268
B, 367	GM948_B03_115R5_015.fsa	326484	268	1922
B, 368	GM948_B03_115R5_015.fsa	3283841	27	136
B, 369	GM948_B03_115R5_015.fsa	329291	56	371
B, 370	GM948_B03_115R5_015.fsa	3303612	164	1143
B, 371	GM948_B03_115R5_015.fsa	3313476	53	303
B, 372	GM948_B03_115R5_015.fsa	3324146	23	121
B, 373	GM948_B03_115R5_015.fsa	3332343	25	140
B, 374	GM948_B03_115R5_015.fsa	3344619	26	102
B, 375	GM948_B03_115R5_015.fsa	3353608	13	64
B, 376	GM948_B03_115R5_015.fsa	3361769	20	120
B, 377	GM948_B03_115R5_015.fsa	3373179	51	296
B, 378	GM948_B03_115R5_015.fsa	3383757	45	205
B, 379	GM948_B03_115R5_015.fsa	3394319	40	213
B, 380	GM948_B03_115R5_015.fsa	3404964	40	183
B, 381	GM948_B03_115R5_015.fsa	3414063	92	593
B, 382	GM948_B03_115R5_015.fsa	3423989	39	188
B, 383	GM948_B03_115R5_015.fsa	3432259	69	440
B, 384	GM948_B03_115R5_015.fsa	344301	43	240
B, 385	GM948_B03_115R5_015.fsa	3452933	120	821
B, 386	GM948_B03_115R5_015.fsa	3462854	84	504
B, 387	GM948_B03_115R5_015.fsa	3476081	38	234
B, 388	GM948_B03_115R5_015.fsa	3485174	20	93
B, 389	GM948_B03_115R5_015.fsa	3495092	129	938
B, 390	GM948_B03_115R5_015.fsa	3505836	32	187
B, 391	GM948_B03_115R5_015.fsa	3517405	87	543
B, 392	GM948_B03_115R5_015.fsa	352732	16	65
B, 393	GM948_B03_115R5_015.fsa	353806	139	1026
B, 394	GM948_B03_115R5_015.fsa	3547147	33	180
B, 395	GM948_B03_115R5_015.fsa	3557885	79	559
B, 396	GM948_B03_115R5_015.fsa	3566144	13	47
B, 397	GM948_B03_115R5_015.fsa	357688	19	103
B, 398	GM948_B03_115R5_015.fsa	3585138	18	74
B, 399	GM948_B03_115R5_015.fsa	3593395	22	136
B, 400	GM948_B03_115R5_015.fsa	3606557	40	244
B, 401	GM948_B03_115R5_015.fsa	3615574	15	22
B, 402	GM948_B03_115R5_015.fsa	3623771	107	771
B, 403	GM948_B03_115R5_015.fsa	3635246	89	559
B, 404	GM948_B03_115R5_015.fsa	3646722	130	917
B, 405	GM948_B03_115R5_015.fsa	3657377	102	653
B, 406	GM948_B03_115R5_015.fsa	3668033	29	124
B, 407	GM948_B03_115R5_015.fsa	3678689	37	198
B, 408	GM948_B03_115R5_015.fsa	3689344	149	1165
B, 409	GM948_B03_115R5_015.fsa	369918	42	320
B, 410	GM948_B03_115R5_015.fsa	3708197	45	321
B, 411	GM948_B03_115R5_015.fsa	3727049	126	915
B, 412	GM948_B03_115R5_015.fsa	3736885	18	93
B, 413	GM948_B03_115R5_015.fsa	374918	70	447
B, 414	GM948_B03_115R5_015.fsa	3759836	28	172
B, 415	GM948_B03_115R5_015.fsa	3768852	64	382
B, 416	GM948_B03_115R5_015.fsa	3777869	10	15
B, 417	GM948_B03_115R5_015.fsa	3788524	325	2537
B, 418	GM948_B03_115R5_015.fsa	3809956	126	972
B, 419	GM948_B03_115R5_015.fsa	3826541	113	814
B, 420	GM948_B03_115R5_015.fsa	3837315	16	89
B, 421	GM948_B03_115R5_015.fsa	3857193	35	167
B, 422	GM948_B03_115R5_015.fsa	3869608	38	220
B, 423	GM948_B03_115R5_015.fsa	3879536	74	565
B, 424	GM948_B03_115R5_015.fsa	3888633	12	45
B, 425	GM948_B03_115R5_015.fsa	3899379	36	236
B, 426	GM948_B03_115R5_015.fsa	3909294	10	43
B, 427	GM948_B03_115R5_015.fsa	3927462	18	105
B, 428	GM948_B03_115R5_015.fsa	3938191	26	154
B, 429	GM948_B03_115R5_015.fsa	3948091	15	57
B, 430	GM948_B03_115R5_015.fsa	3956338	16	105
B, 431	GM948_B03_115R5_015.fsa	3967055	25	157
B, 432	GM948_B03_115R5_015.fsa	3979414	22	131
B, 433	GM948_B03_115R5_015.fsa	3988474	83	743
B, 434	GM948_B03_115R5_015.fsa	400.0	37	182
B, 435	GM948_B03_115R5_015.fsa	4008813	12	30
B, 436	GM948_B03_115R5_015.fsa	4017637	9	32
B, 437	GM948_B03_115R5_015.fsa	4028081	139	985
B, 438	GM948_B03_115R5_015.fsa	4038541	16	56
B, 439	GM948_B03_115R5_015.fsa	4045793	26	155
B, 440	GM948_B03_115R5_015.fsa	4057089	49	288
B, 441	GM948_B03_115R5_015.fsa	4067596	32	182
B, 442	GM948_B03_115R5_015.fsa	407812	22	102
B, 443	GM948_B03_115R5_015.fsa	408785	19	112
B, 444	GM948_B03_115R5_015.fsa	4097595	10	46
B, 445	GM948_B03_115R5_015.fsa	4118762	188	1570
B, 446	GM948_B03_115R5_015.fsa	413591	40	378
B, 447	GM948_B03_115R5_015.fsa	4144214	36	214
B, 448	GM948_B03_115R5_015.fsa	4153491	12	36
B, 449	GM948_B03_115R5_015.fsa	416531	21	105
B, 450	GM948_B03_115R5_015.fsa	4172914	4	26
B, 451	GM948_B03_115R5_015.fsa	4185602	11	42
B, 452	GM948_B03_115R5_015.fsa	419661	26	195
B, 453	GM948_B03_115R5_015.fsa	4206607	39	368
B, 454	GM948_B03_115R5_015.fsa	421816	11	51
B, 455	GM948_B03_115R5_015.fsa	4228055	16	69
B, 456	GM948_B03_115R5_015.fsa	4237941	100	883
B, 457	GM948_B03_115R5_015.fsa	4249466	37	282
B, 458	GM948_B03_115R5_015.fsa	4258514	27	218
B, 459	GM948_B03_115R5_015.fsa	4277412	16	81
B, 460	GM948_B03_115R5_015.fsa	4287261	13	100
B, 461	GM948_B03_115R5_015.fsa	4296283	14	77
B, 462	GM948_B03_115R5_015.fsa	4307756	18	96
B, 463	GM948_B03_115R5_015.fsa	4317582	23	160
B, 464	GM948_B03_115R5_015.fsa	4327401	52	379
B, 465	GM948_B03_115R5_015.fsa	4338847	16	65
B, 466	GM948_B03_115R5_015.fsa	4349467	41	274
B, 467	GM948_B03_115R5_015.fsa	4360078	30	196
B, 468	GM948_B03_115R5_015.fsa	436905	20	113
B, 469	GM948_B03_115R5_015.fsa	4380461	23	147
B, 470	GM948_B03_115R5_015.fsa	438942	14	68
B, 471	GM948_B03_115R5_015.fsa	440.0	41	304
B, 472	GM948_B03_115R5_015.fsa	4406647	24	164
B, 473	GM948_B03_115R5_015.fsa	441662	17	70
B, 474	GM948_B03_115R5_015.fsa	4428259	14	46
B, 475	GM948_B03_115R5_015.fsa	4437407	12	64
B, 476	GM948_B03_115R5_015.fsa	4448221	14	55
B, 477	GM948_B03_115R5_015.fsa	4458207	32	192
B, 478	GM948_B03_115R5_015.fsa	4467363	12	56
B, 479	GM948_B03_115R5_015.fsa	4479853	62	448
B, 480	GM948_B03_115R5_015.fsa	4489848	29	159
B, 481	GM948_B03_115R5_015.fsa	450068	13	42
B, 482	GM948_B03_115R5_015.fsa	4509848	13	49
B, 483	GM948_B03_115R5_015.fsa	4522354	21	98
B, 484	GM948_B03_115R5_015.fsa	4530694	22	72
B, 485	GM948_B03_115R5_015.fsa	4539036	48	356
B, 486	GM948_B03_115R5_015.fsa	4549884	34	256
B, 487	GM948_B03_115R5_015.fsa	4561571	52	304
B, 488	GM948_B03_115R5_015.fsa	4571592	21	93
B, 489	GM948_B03_115R5_015.fsa	458078	25	144
B, 490	GM948_B03_115R5_015.fsa	4593313	23	99
B, 491	GM948_B03_115R5_015.fsa	4621496	69	604
B, 492	GM948_B03_115R5_015.fsa	4631424	25	215
B, 493	GM948_B03_115R5_015.fsa	4652948	31	221
B, 494	GM948_B03_115R5_015.fsa	4661231	89	734
B, 495	GM948_B03_115R5_015.fsa	4672005	10	29
B, 496	GM948_B03_115R5_015.fsa	4684441	130	1285
B, 497	GM948_B03_115R5_015.fsa	4693565	67	581
B, 498	GM948_B03_115R5_015.fsa	4712655	8	39
B, 499	GM948_B03_115R5_015.fsa	4722621	14	68
B, 500	GM948_B03_115R5_015.fsa	4733422	54	360
B, 501	GM948_B03_115R5_015.fsa	4742565	16	103
B, 502	GM948_B03_115R5_015.fsa	4754207	34	205
B, 503	GM948_B03_115R5_015.fsa	4765023	18	77
B, 504	GM948_B03_115R5_015.fsa	4773346	12	54
B, 505	GM948_B03_115R5_015.fsa	4785004	37	243
B, 506	GM948_B03_115R5_015.fsa	4795833	49	394
B, 507	GM948_B03_115R5_015.fsa	4811803	125	1075
B, 508	GM948_B03_115R5_015.fsa	4833742	129	1162
B, 509	GM948_B03_115R5_015.fsa	4850637	27	178
B, 510	GM948_B03_115R5_015.fsa	4862473	15	50
B, 511	GM948_B03_115R5_015.fsa	4884474	96	826
B, 512	GM948_B03_115R5_015.fsa	4894638	48	462
B, 513	GM948_B03_115R5_015.fsa	4903959	42	343
B, 514	GM948_B03_115R5_015.fsa	4925163	79	668
B, 515	GM948_B03_115R5_015.fsa	4943843	198	1775
B, 516	GM948_B03_115R5_015.fsa	4963393	250	2387
B, 517	GM948_B03_115R5_015.fsa	4982113	80	666
B, 518	GM948_B03_115R5_015.fsa	5002524	149	1442
B, 519	GM948_B03_115R5_015.fsa	5035402	6	26
B, 520	GM948_B03_115R5_015.fsa	5047238	18	96
B, 521	GM948_B03_115R5_015.fsa	5055703	25	138
B, 522	GM948_B03_115R5_015.fsa	5064177	23	142
B, 523	GM948_B03_115R5_015.fsa	5076905	48	295
B, 524	GM948_B03_115R5_015.fsa	5087102	28	259
B, 525	GM948_B03_115R5_015.fsa	509561	29	239
B, 526	GM948_B03_115R5_015.fsa	5107536	12	36
B, 527	GM948_B03_115R5_015.fsa	5116067	15	84
B, 528	GM948_B03_115R5_015.fsa	5123751	20	115
B, 529	GM948_B03_115R5_015.fsa	5134865	29	330
B, 530	GM948_B03_115R5_015.fsa	5146083	10	48
B, 531	GM948_B03_115R5_015.fsa	5153906	22	167
B, 532	GM948_B03_115R5_015.fsa	5166077	16	56
B, 533	GM948_B03_115R5_015.fsa	5175642	8	44
B, 534	GM948_B03_115R5_015.fsa	5188689	17	100
B, 535	GM948_B03_115R5_015.fsa	519913	23	142
B, 536	GM948_B03_115R5_015.fsa	5206789	20	139
B, 537	GM948_B03_115R5_015.fsa	5219516	88	853
B, 538	GM948_B03_115R5_015.fsa	5231392	35	259
B, 539	GM948_B03_115R5_015.fsa	5239873	3	6
B, 540	GM948_B03_115R5_015.fsa	5248354	4	8
B, 541	GM948_B03_115R5_015.fsa	5260225	79	627
B, 542	GM948_B03_115R5_015.fsa	526955	7	23
B, 543	GM948_B03_115R5_015.fsa	528396	144	1533
B, 544	GM948_B03_115R5_015.fsa	5292435	127	1658
B, 545	GM948_B03_115R5_015.fsa	531023	23	117
B, 546	GM948_B03_115R5_015.fsa	5321244	16	96
B, 547	GM948_B03_115R5_015.fsa	5337339	74	648
B, 548	GM948_B03_115R5_015.fsa	5355124	18	100
B, 549	GM948_B03_115R5_015.fsa	5367827	22	111
B, 550	GM948_B03_115R5_015.fsa	5378834	75	796
B, 551	GM948_B03_115R5_015.fsa	5388148	44	363
B, 552	GM948_B03_115R5_015.fsa	5418186	89	1021
B, 553	GM948_B03_115R5_015.fsa	5429468	29	165
B, 554	GM948_B03_115R5_015.fsa	5449472	162	1811
B, 555	GM948_B03_115R5_015.fsa	5460804	129	1224
B, 556	GM948_B03_115R5_015.fsa	548.79	3	7
B, 557	GM948_B03_115R5_015.fsa	5491404	5	9
B, 558	GM948_B03_115R5_015.fsa	5503681	45	342
B, 559	GM948_B03_115R5_015.fsa	5513342	24	178
B, 560	GM948_B03_115R5_015.fsa	5521257	28	236
B, 561	GM948_B03_115R5_015.fsa	554064	210	2807
B, 562	GM948_B03_115R5_015.fsa	5561847	5	14
B, 563	GM948_B03_115R5_015.fsa	5571587	5	13
B, 564	GM948_B03_115R5_015.fsa	5583116	69	468
B, 565	GM948_B03_115R5_015.fsa	5601776	153	1726
B, 566	GM948_B03_115R5_015.fsa	5612438	82	689
B, 567	GM948_B03_115R5_015.fsa	5624002	31	190
B, 568	GM948_B03_115R5_015.fsa	5643602	195	2372
B, 569	GM948_B03_115R5_015.fsa	5666816	7	28
B, 570	GM948_B03_115R5_015.fsa	5687397	218	2456
B, 571	GM948_B03_115R5_015.fsa	5695462	196	2034
B, 572	GM948_B03_115R5_015.fsa	5708918	8	18
B, 573	GM948_B03_115R5_015.fsa	5726888	176	1737
B, 574	GM948_B03_115R5_015.fsa	5757512	58	601
B, 575	GM948_B03_115R5_015.fsa	5771052	30	207
B, 576	GM948_B03_115R5_015.fsa	579004	25	349
B, 577	GM948_B03_115R5_015.fsa	5817209	170	1798
B, 578	GM948_B03_115R5_015.fsa	582.9	198	2372
B, 579	GM948_B03_115R5_015.fsa	5846254	8	55
B, 580	GM948_B03_115R5_015.fsa	5879021	70	720
B, 581	GM948_B03_115R5_015.fsa	5910057	36	209
B, 582	GM948_B03_115R5_015.fsa	593843	56	406
B, 583	GM948_B03_115R5_015.fsa	5947598	39	311
B, 584	GM948_B03_115R5_015.fsa	5960446	21	191
B, 585	GM948_B03_115R5_015.fsa	5979745	52	389
B, 586	GM948_B03_115R5_015.fsa	5988947	23	153
B, 587	GM948_B03_115R5_015.fsa	5999079	5	7
B, 588	GM948_B03_115R5_015.fsa	6011872	118	983
B, 589	GM948_B03_115R5_015.fsa	6038356	41	410
B, 590	GM948_B03_115R5_015.fsa	6052968	26	222
B, 591	GM948_B03_115R5_015.fsa	606758	98	951
B, 592	GM948_B03_115R5_015.fsa	6077626	3	9
B, 593	GM948_B03_115R5_015.fsa	6102283	118	1837
R, 1	GM948_B03_115R5_015.fsa		50	350
R, 2	GM948_B03_115R5_015.fsa	162238	133	1530
O, 1	GM948_B03_115R5_015.fsa	160839	98	1056
O, 2	GM948_B03_115R5_015.fsa	20.0	694	6526
O, 3	GM948_B03_115R5_015.fsa	40.0	638	4744
O, 4	GM948_B03_115R5_015.fsa	60.0	1162	6557
O, 5	GM948_B03_115R5_015.fsa	80.0	765	4445
O, 6	GM948_B03_115R5_015.fsa	100.0	1220	6746
O, 7	GM948_B03_115R5_015.fsa	114.0	1420	7728
O, 8	GM948_B03_115R5_015.fsa	120.0	1091	6147
O, 9	GM948_B03_115R5_015.fsa	140.0	876	4774
O, 10	GM948_B03_115R5_015.fsa	160.0	1005	5464
O, 11	GM948_B03_115R5_015.fsa	180.0	1172	6383
O, 12	GM948_B03_115R5_015.fsa	200.0	955	5382
O, 13	GM948_B03_115R5_015.fsa	214.0	931	5341
O, 14	GM948_B03_115R5_015.fsa	220.0	757	4584
O, 15	GM948_B03_115R5_015.fsa	240.0	1102	6770
O, 16	GM948_B03_115R5_015.fsa	250.0	479	3206
O, 17	GM948_B03_115R5_015.fsa	260.0	828	5264
O, 18	GM948_B03_115R5_015.fsa	280.0	839	5775
O, 19	GM948_B03_115R5_015.fsa	300.0	805	5784
O, 20	GM948_B03_115R5_015.fsa	314.0	479	3583
O, 21	GM948_B03_115R5_015.fsa	320.0	541	4139
O, 22	GM948_B03_115R5_015.fsa	340.0	649	5310
O, 23	GM948_B03_115R5_015.fsa	360.0	535	4541
O, 24	GM948_B03_115R5_015.fsa	380.0	399	3348
O, 25	GM948_B03_115R5_015.fsa	400.0	537	4713
O, 26	GM948_B03_115R5_015.fsa	414.0	503	4674
O, 27	GM948_B03_115R5_015.fsa	420.0	479	4512
O, 28	GM948_B03_115R5_015.fsa	440.0	587	5664
O, 29	GM948_B03_115R5_015.fsa	460.0	644	6386
O, 30	GM948_B03_115R5_015.fsa	480.0	644	6522
O, 31	GM948_B03_115R5_015.fsa	500.0	293	3153
O, 32	GM948_B03_115R5_015.fsa	514.0	331	3580
O, 33	GM948_B03_115R5_015.fsa	520.0	690	7564
O, 34	GM948_B03_115R5_015.fsa	540.0	574	6431
O, 35	GM948_B03_115R5_015.fsa	560.0	394	4315
O, 36	GM948_B03_115R5_015.fsa	580.0	603	6714
O, 37	GM948_B03_115R5_015.fsa	600.0	410	4570

[truncated: 30 more sheets: 116R1, 116R2, 116R3, 116R4, 116R5, 117R1, 117R2, 117R3, 117R4, 117R5, 219R1, 219R2, 219R3, 219R4, 219R5, 220R1, 220R2, 220R3, 220R4, 220R5 …]
