# Supplementary material for: Characterization of dFOXO binding sites upstream of the Insulin Receptor P2 promoter across the Drosophila phylogeny
Source: PLoS One. 2017 Dec 4;12(12):e0188357. doi: 10.1371/journal.pone.0188357 (PMC5714339; doi:10.1371/journal.pone.0188357)
Supplement: S1 Data — (ZIP) [file pone.0188357.s001.zip › Data_Sets/S9_Dataset.xlsx]

## Sheet: index
	Fragment coordinates are -1106/-690 relative to the P2 transcription start site
	Sheet	Species	Fragment	strand	protein	nM protein				Sheet	Species	Fragment	strand	protein	nM protein
	119R1	D. simulans	s7	Forward	BSA	600				224R1	D. simulans	s7	Reverse	BSA	600
	119R2	D. simulans	s7	Forward	BSA	600				224R2	D. simulans	s7	Reverse	BSA	600
	119R3	D. simulans	s7	Forward	BSA	600				224R3	D. simulans	s7	Reverse	BSA	600
	119R4	D. simulans	s7	Forward	BSA	600				224R4	D. simulans	s7	Reverse	BSA	600
	119R5	D. simulans	s7	Forward	BSA	600				224R5	D. simulans	s7	Reverse	BSA	600
	120R1	D. simulans	s7	Forward	dFOXO	600				225R1	D. simulans	s7	Reverse	dFOXO	600
	120R2	D. simulans	s7	Forward	dFOXO	600				225R2	D. simulans	s7	Reverse	dFOXO	600
	120R3	D. simulans	s7	Forward	dFOXO	600				225R3	D. simulans	s7	Reverse	dFOXO	600
	120R4	D. simulans	s7	Forward	dFOXO	600				225R4	D. simulans	s7	Reverse	dFOXO	600
	120R5	D. simulans	s7	Forward	dFOXO	600				225R5	D. simulans	s7	Reverse	dFOXO	600
	121R1	D. simulans	s7	Forward	BSA	1200				226R1	D. simulans	s7	Reverse	BSA	1200
	121R2	D. simulans	s7	Forward	BSA	1200				226R2	D. simulans	s7	Reverse	BSA	1200
	121R3	D. simulans	s7	Forward	BSA	1200				226R3	D. simulans	s7	Reverse	BSA	1200
	121R4	D. simulans	s7	Forward	BSA	1200				226R4	D. simulans	s7	Reverse	BSA	1200
	121R5	D. simulans	s7	Forward	BSA	1200				226R5	D. simulans	s7	Reverse	BSA	1200
	122R1	D. simulans	s7	Forward	dFOXO	1200				227R1	D. simulans	s7	Reverse	dFOXO	1200
	122R2	D. simulans	s7	Forward	dFOXO	1200				227R2	D. simulans	s7	Reverse	dFOXO	1200
	122R3	D. simulans	s7	Forward	dFOXO	1200				227R3	D. simulans	s7	Reverse	dFOXO	1200
	122R4	D. simulans	s7	Forward	dFOXO	1200				227R4	D. simulans	s7	Reverse	dFOXO	1200
	122R5	D. simulans	s7	Forward	dFOXO	1200				227R5	D. simulans	s7	Reverse	dFOXO	1200
	NOTE
	The first column of the remaining sheets indicates that dyes B and O label respectively the fragments generated by DNase I and the standard 600 LIZ fragments in the electropherograms and in the outputs. To inspect electropherograms with Peak Scanner (Applied Biosystems), the minimum peak heights were set to only provide outputs for dyes B and O . The spurious peaks corresponding to other dyes (G,…

## Sheet: 119R1
Dye/Sample Peak	Sample File Name	Size	Height	Area in Point
B, 1	GM948_C07_119R1_030.fsa		15	52
B, 2	GM948_C07_119R1_030.fsa		9	46
B, 3	GM948_C07_119R1_030.fsa		11	69
B, 4	GM948_C07_119R1_030.fsa		5	43
B, 5	GM948_C07_119R1_030.fsa		6	46
B, 6	GM948_C07_119R1_030.fsa		7	54
B, 7	GM948_C07_119R1_030.fsa		10	36
B, 8	GM948_C07_119R1_030.fsa		6	22
B, 9	GM948_C07_119R1_030.fsa		9	64
B, 10	GM948_C07_119R1_030.fsa		6	39
B, 11	GM948_C07_119R1_030.fsa		7	34
B, 12	GM948_C07_119R1_030.fsa		10	35
B, 13	GM948_C07_119R1_030.fsa		7	40
B, 14	GM948_C07_119R1_030.fsa		8	39
B, 15	GM948_C07_119R1_030.fsa		7	40
B, 16	GM948_C07_119R1_030.fsa		8	52
B, 17	GM948_C07_119R1_030.fsa		8	45
B, 18	GM948_C07_119R1_030.fsa		6	35
B, 19	GM948_C07_119R1_030.fsa		6	25
B, 20	GM948_C07_119R1_030.fsa		9	49
B, 21	GM948_C07_119R1_030.fsa		10	51
B, 22	GM948_C07_119R1_030.fsa		7	31
B, 23	GM948_C07_119R1_030.fsa		5	33
B, 24	GM948_C07_119R1_030.fsa		10	53
B, 25	GM948_C07_119R1_030.fsa		7	36
B, 26	GM948_C07_119R1_030.fsa		5	34
B, 27	GM948_C07_119R1_030.fsa		9	44
B, 28	GM948_C07_119R1_030.fsa		10	47
B, 29	GM948_C07_119R1_030.fsa		14	74
B, 30	GM948_C07_119R1_030.fsa		10	43
B, 31	GM948_C07_119R1_030.fsa		10	45
B, 32	GM948_C07_119R1_030.fsa		11	66
B, 33	GM948_C07_119R1_030.fsa		14	56
B, 34	GM948_C07_119R1_030.fsa		10	97
B, 35	GM948_C07_119R1_030.fsa		9	30
B, 36	GM948_C07_119R1_030.fsa		7	23
B, 37	GM948_C07_119R1_030.fsa		8	53
B, 38	GM948_C07_119R1_030.fsa		15	60
B, 39	GM948_C07_119R1_030.fsa		12	63
B, 40	GM948_C07_119R1_030.fsa		8	48
B, 41	GM948_C07_119R1_030.fsa		12	45
B, 42	GM948_C07_119R1_030.fsa		10	41
B, 43	GM948_C07_119R1_030.fsa		6	31
B, 44	GM948_C07_119R1_030.fsa		5	30
B, 45	GM948_C07_119R1_030.fsa		8	57
B, 46	GM948_C07_119R1_030.fsa		10	49
B, 47	GM948_C07_119R1_030.fsa		10	66
B, 48	GM948_C07_119R1_030.fsa		8	29
B, 49	GM948_C07_119R1_030.fsa		9	60
B, 50	GM948_C07_119R1_030.fsa		11	48
B, 51	GM948_C07_119R1_030.fsa		9	92
B, 52	GM948_C07_119R1_030.fsa		5	16
B, 53	GM948_C07_119R1_030.fsa		7	35
B, 54	GM948_C07_119R1_030.fsa		8	68
B, 55	GM948_C07_119R1_030.fsa		7	26
B, 56	GM948_C07_119R1_030.fsa		11	52
B, 57	GM948_C07_119R1_030.fsa		8	47
B, 58	GM948_C07_119R1_030.fsa		9	48
B, 59	GM948_C07_119R1_030.fsa		9	60
B, 60	GM948_C07_119R1_030.fsa		11	69
B, 61	GM948_C07_119R1_030.fsa		17	151
B, 62	GM948_C07_119R1_030.fsa		9	39
B, 63	GM948_C07_119R1_030.fsa		8	36
B, 64	GM948_C07_119R1_030.fsa		9	29
B, 65	GM948_C07_119R1_030.fsa		14	67
B, 66	GM948_C07_119R1_030.fsa		11	88
B, 67	GM948_C07_119R1_030.fsa		12	74
B, 68	GM948_C07_119R1_030.fsa		11	28
B, 69	GM948_C07_119R1_030.fsa		11	37
B, 70	GM948_C07_119R1_030.fsa		9	54
B, 71	GM948_C07_119R1_030.fsa		6	38
B, 72	GM948_C07_119R1_030.fsa		8	62
B, 73	GM948_C07_119R1_030.fsa		9	42
B, 74	GM948_C07_119R1_030.fsa		100	1005
B, 75	GM948_C07_119R1_030.fsa		49	560
B, 76	GM948_C07_119R1_030.fsa		72	446
B, 77	GM948_C07_119R1_030.fsa		41	241
B, 78	GM948_C07_119R1_030.fsa		8	30
B, 79	GM948_C07_119R1_030.fsa		8	32
B, 80	GM948_C07_119R1_030.fsa		19	107
B, 81	GM948_C07_119R1_030.fsa	22535	21	128
B, 82	GM948_C07_119R1_030.fsa	3662	8	25
B, 83	GM948_C07_119R1_030.fsa	47887	8	48
B, 84	GM948_C07_119R1_030.fsa	6338	4	17
B, 85	GM948_C07_119R1_030.fsa	87324	11	76
B, 86	GM948_C07_119R1_030.fsa	102817	4	12
B, 87	GM948_C07_119R1_030.fsa	109859	8	44
B, 88	GM948_C07_119R1_030.fsa	139437	15	103
B, 89	GM948_C07_119R1_030.fsa	153521	16	83
B, 90	GM948_C07_119R1_030.fsa	174648	5	25
B, 91	GM948_C07_119R1_030.fsa	191549	14	79
B, 92	GM948_C07_119R1_030.fsa	20638	150	875
B, 93	GM948_C07_119R1_030.fsa	222117	89	916
B, 94	GM948_C07_119R1_030.fsa	273456	42	225
B, 95	GM948_C07_119R1_030.fsa	290817	45	232
B, 96	GM948_C07_119R1_030.fsa	304997	23	106
B, 97	GM948_C07_119R1_030.fsa	320303	70	448
B, 98	GM948_C07_119R1_030.fsa	332603	45	248
B, 99	GM948_C07_119R1_030.fsa	361861	46	376
B, 100	GM948_C07_119R1_030.fsa	37351	29	161
B, 101	GM948_C07_119R1_030.fsa	392528	25	134
B, 102	GM948_C07_119R1_030.fsa	406995	46	300
B, 103	GM948_C07_119R1_030.fsa	437947	44	234
B, 104	GM948_C07_119R1_030.fsa	449199	138	904
B, 105	GM948_C07_119R1_030.fsa	466972	98	646
B, 106	GM948_C07_119R1_030.fsa	480122	4	21
B, 107	GM948_C07_119R1_030.fsa	492043	7	21
B, 108	GM948_C07_119R1_030.fsa	504908	25	183
B, 109	GM948_C07_119R1_030.fsa	520788	57	435
B, 110	GM948_C07_119R1_030.fsa	543687	492	2244
B, 111	GM948_C07_119R1_030.fsa	561074	112	441
B, 112	GM948_C07_119R1_030.fsa	572186	191	891
B, 113	GM948_C07_119R1_030.fsa	580202	63	246
B, 114	GM948_C07_119R1_030.fsa	591133	459	2163
B, 115	GM948_C07_119R1_030.fsa	606233	417	1948
B, 116	GM948_C07_119R1_030.fsa	620735	26	97
B, 117	GM948_C07_119R1_030.fsa	631056	86	433
B, 118	GM948_C07_119R1_030.fsa	644428	45	215
B, 119	GM948_C07_119R1_030.fsa	659794	317	1530
B, 120	GM948_C07_119R1_030.fsa	672038	301	1626
B, 121	GM948_C07_119R1_030.fsa	687282	186	1488
B, 122	GM948_C07_119R1_030.fsa	703469	20	82
B, 123	GM948_C07_119R1_030.fsa	715559	82	358
B, 124	GM948_C07_119R1_030.fsa	727607	9	37
B, 125	GM948_C07_119R1_030.fsa	74161	18	80
B, 126	GM948_C07_119R1_030.fsa	754561	31	152
B, 127	GM948_C07_119R1_030.fsa	765482	271	1323
B, 128	GM948_C07_119R1_030.fsa	778344	24	106
B, 129	GM948_C07_119R1_030.fsa	790173	28	103
B, 130	GM948_C07_119R1_030.fsa	80.0	23	113
B, 131	GM948_C07_119R1_030.fsa	807759	45	188
B, 132	GM948_C07_119R1_030.fsa	816475	40	221
B, 133	GM948_C07_119R1_030.fsa	825176	24	100
B, 134	GM948_C07_119R1_030.fsa	834827	14	41
B, 135	GM948_C07_119R1_030.fsa	84446	46	201
B, 136	GM948_C07_119R1_030.fsa	853116	17	71
B, 137	GM948_C07_119R1_030.fsa	864634	14	50
B, 138	GM948_C07_119R1_030.fsa	876127	62	254
B, 139	GM948_C07_119R1_030.fsa	886641	145	703
B, 140	GM948_C07_119R1_030.fsa	897134	35	161
B, 141	GM948_C07_119R1_030.fsa	903801	29	118
B, 142	GM948_C07_119R1_030.fsa	91331	96	429
B, 143	GM948_C07_119R1_030.fsa	92375	236	1096
B, 144	GM948_C07_119R1_030.fsa	936062	12	38
B, 145	GM948_C07_119R1_030.fsa	946457	184	902
B, 146	GM948_C07_119R1_030.fsa	95589	24	107
B, 147	GM948_C07_119R1_030.fsa	970008	106	462
B, 148	GM948_C07_119R1_030.fsa	980337	75	377
B, 149	GM948_C07_119R1_030.fsa	993454	163	769
B, 150	GM948_C07_119R1_030.fsa	1003831	426	2422
B, 151	GM948_C07_119R1_030.fsa	1012435	110	441
B, 152	GM948_C07_119R1_030.fsa	1023875	41	205
B, 153	GM948_C07_119R1_030.fsa	1035278	29	120
B, 154	GM948_C07_119R1_030.fsa	1046645	50	228
B, 155	GM948_C07_119R1_030.fsa	1057977	295	1451
B, 156	GM948_C07_119R1_030.fsa	1067392	61	281
B, 157	GM948_C07_119R1_030.fsa	1080533	120	574
B, 158	GM948_C07_119R1_030.fsa	1090824	53	261
B, 159	GM948_C07_119R1_030.fsa	1100154	186	931
B, 160	GM948_C07_119R1_030.fsa	110946	33	147
B, 161	GM948_C07_119R1_030.fsa	1121522	139	607
B, 162	GM948_C07_119R1_030.fsa	1131697	97	447
B, 163	GM948_C07_119R1_030.fsa	1143612	220	1030
B, 164	GM948_C07_119R1_030.fsa	1153524	146	685
B, 165	GM948_C07_119R1_030.fsa	1161613	83	370
B, 166	GM948_C07_119R1_030.fsa	1170578	310	1406
B, 167	GM948_C07_119R1_030.fsa	1181306	125	592
B, 168	GM948_C07_119R1_030.fsa	119289	301	1462
B, 169	GM948_C07_119R1_030.fsa	120886	61	212
B, 170	GM948_C07_119R1_030.fsa	1219491	100	472
B, 171	GM948_C07_119R1_030.fsa	123012	249	1154
B, 172	GM948_C07_119R1_030.fsa	1238977	29	114
B, 173	GM948_C07_119R1_030.fsa	1248718	47	208
B, 174	GM948_C07_119R1_030.fsa	1259344	95	474
B, 175	GM948_C07_119R1_030.fsa	1269967	152	719
B, 176	GM948_C07_119R1_030.fsa	1281475	122	567
B, 177	GM948_C07_119R1_030.fsa	1292981	59	276
B, 178	GM948_C07_119R1_030.fsa	1300946	107	507
B, 179	GM948_C07_119R1_030.fsa	1309795	127	580
B, 180	GM948_C07_119R1_030.fsa	1320412	45	195
B, 181	GM948_C07_119R1_030.fsa	1330144	244	1168
B, 182	GM948_C07_119R1_030.fsa	1341643	39	154
B, 183	GM948_C07_119R1_030.fsa	1351372	45	181
B, 184	GM948_C07_119R1_030.fsa	1360215	54	273
B, 185	GM948_C07_119R1_030.fsa	1369058	81	385
B, 186	GM948_C07_119R1_030.fsa	1379668	26	104
B, 187	GM948_C07_119R1_030.fsa	1387625	52	236
B, 188	GM948_C07_119R1_030.fsa	1398232	86	384
B, 189	GM948_C07_119R1_030.fsa	1408988	324	1560
B, 190	GM948_C07_119R1_030.fsa	1420669	30	121
B, 191	GM948_C07_119R1_030.fsa	1429652	459	2213
B, 192	GM948_C07_119R1_030.fsa	144043	144	682
B, 193	GM948_C07_119R1_030.fsa	1453001	183	873
B, 194	GM948_C07_119R1_030.fsa	1462875	61	259
B, 195	GM948_C07_119R1_030.fsa	1473645	93	471
B, 196	GM948_C07_119R1_030.fsa	1482617	57	245
B, 197	GM948_C07_119R1_030.fsa	1490691	77	358
B, 198	GM948_C07_119R1_030.fsa	1503248	446	2378
B, 199	GM948_C07_119R1_030.fsa	1519387	155	792
B, 200	GM948_C07_119R1_030.fsa	1527455	62	314
B, 201	GM948_C07_119R1_030.fsa	1539105	55	269
B, 202	GM948_C07_119R1_030.fsa	1548065	14	45
B, 203	GM948_C07_119R1_030.fsa	1559711	68	331
B, 204	GM948_C07_119R1_030.fsa	1569562	93	429
B, 205	GM948_C07_119R1_030.fsa	1581203	59	257
B, 206	GM948_C07_119R1_030.fsa	1590155	57	244
B, 207	GM948_C07_119R1_030.fsa	160.0	92	469
B, 208	GM948_C07_119R1_030.fsa	1609711	12	56
B, 209	GM948_C07_119R1_030.fsa	1619415	39	170
B, 210	GM948_C07_119R1_030.fsa	1628232	53	248
B, 211	GM948_C07_119R1_030.fsa	1640566	98	468
B, 212	GM948_C07_119R1_030.fsa	1651131	58	263
B, 213	GM948_C07_119R1_030.fsa	1659929	101	471
B, 214	GM948_C07_119R1_030.fsa	1669601	30	147
B, 215	GM948_C07_119R1_030.fsa	1680145	50	235
B, 216	GM948_C07_119R1_030.fsa	1688926	60	291
B, 217	GM948_C07_119R1_030.fsa	1698579	63	333
B, 218	GM948_C07_119R1_030.fsa	1709979	55	261
B, 219	GM948_C07_119R1_030.fsa	1719619	56	254
B, 220	GM948_C07_119R1_030.fsa	1729252	75	341
B, 221	GM948_C07_119R1_030.fsa	1738005	52	184
B, 222	GM948_C07_119R1_030.fsa	1747626	126	591
B, 223	GM948_C07_119R1_030.fsa	175899	82	373
B, 224	GM948_C07_119R1_030.fsa	1766851	202	1045
B, 225	GM948_C07_119R1_030.fsa	1775582	55	246
B, 226	GM948_C07_119R1_030.fsa	1785179	202	919
B, 227	GM948_C07_119R1_030.fsa	1794771	21	73
B, 228	GM948_C07_119R1_030.fsa	1805271	393	1941
B, 229	GM948_C07_119R1_030.fsa	1813174	13	56
B, 230	GM948_C07_119R1_030.fsa	1824583	55	245
B, 231	GM948_C07_119R1_030.fsa	1835108	40	135
B, 232	GM948_C07_119R1_030.fsa	1846502	75	341
B, 233	GM948_C07_119R1_030.fsa	1857013	158	791
B, 234	GM948_C07_119R1_030.fsa	1866642	210	1047
B, 235	GM948_C07_119R1_030.fsa	187714	37	178
B, 236	GM948_C07_119R1_030.fsa	1888505	153	764
B, 237	GM948_C07_119R1_030.fsa	189899	164	771
B, 238	GM948_C07_119R1_030.fsa	191034	82	396
B, 239	GM948_C07_119R1_030.fsa	1919066	41	178
B, 240	GM948_C07_119R1_030.fsa	1929531	47	198
B, 241	GM948_C07_119R1_030.fsa	1939118	108	440
B, 242	GM948_C07_119R1_030.fsa	194.87	84	368
B, 243	GM948_C07_119R1_030.fsa	1956536	166	838
B, 244	GM948_C07_119R1_030.fsa	1967847	309	1493
B, 245	GM948_C07_119R1_030.fsa	1975674	105	459
B, 246	GM948_C07_119R1_030.fsa	1985235	101	458
B, 247	GM948_C07_119R1_030.fsa	1995659	149	709
B, 248	GM948_C07_119R1_030.fsa	2004291	12	46
B, 249	GM948_C07_119R1_030.fsa	2015448	103	511
B, 250	GM948_C07_119R1_030.fsa	2026607	64	318
B, 251	GM948_C07_119R1_030.fsa	2037768	122	586
B, 252	GM948_C07_119R1_030.fsa	2047212	100	510
B, 253	GM948_C07_119R1_030.fsa	2059234	45	213
B, 254	GM948_C07_119R1_030.fsa	206954	308	1548
B, 255	GM948_C07_119R1_030.fsa	2079847	105	500
B, 256	GM948_C07_119R1_030.fsa	2090156	199	968
B, 257	GM948_C07_119R1_030.fsa	2101325	228	1155
B, 258	GM948_C07_119R1_030.fsa	2112496	89	404
B, 259	GM948_C07_119R1_030.fsa	212023	534	2896
B, 260	GM948_C07_119R1_030.fsa	2131404	167	895
B, 261	GM948_C07_119R1_030.fsa	213914	24	96
B, 262	GM948_C07_119R1_030.fsa	2150449	372	1898
B, 263	GM948_C07_119R1_030.fsa	2160891	147	644
B, 264	GM948_C07_119R1_030.fsa	2169589	56	228
B, 265	GM948_C07_119R1_030.fsa	2180021	164	800
B, 266	GM948_C07_119R1_030.fsa	2189579	69	287
B, 267	GM948_C07_119R1_030.fsa	220.0	53	227
B, 268	GM948_C07_119R1_030.fsa	2208453	37	137
B, 269	GM948_C07_119R1_030.fsa	2216904	162	833
B, 270	GM948_C07_119R1_030.fsa	2226199	48	223
B, 271	GM948_C07_119R1_030.fsa	2238026	109	590
B, 272	GM948_C07_119R1_030.fsa	2249851	10	30
B, 273	GM948_C07_119R1_030.fsa	2257451	53	306
B, 274	GM948_C07_119R1_030.fsa	2268427	42	215
B, 275	GM948_C07_119R1_030.fsa	2277712	31	148
B, 276	GM948_C07_119R1_030.fsa	2288684	68	327
B, 277	GM948_C07_119R1_030.fsa	2299655	88	404
B, 278	GM948_C07_119R1_030.fsa	2308936	39	169
B, 279	GM948_C07_119R1_030.fsa	2317372	107	506
B, 280	GM948_C07_119R1_030.fsa	2327494	87	435
B, 281	GM948_C07_119R1_030.fsa	2336771	284	1587
B, 282	GM948_C07_119R1_030.fsa	2346048	46	223
B, 283	GM948_C07_119R1_030.fsa	2357852	92	445
B, 284	GM948_C07_119R1_030.fsa	2368812	273	1411
B, 285	GM948_C07_119R1_030.fsa	2379771	70	309
B, 286	GM948_C07_119R1_030.fsa	2389043	268	1565
B, 287	GM948_C07_119R1_030.fsa	2399157	336	1885
B, 288	GM948_C07_119R1_030.fsa	2407882	7	18
B, 289	GM948_C07_119R1_030.fsa	2417502	201	1053
B, 290	GM948_C07_119R1_030.fsa	2428853	19	61
B, 291	GM948_C07_119R1_030.fsa	243757	238	1351
B, 292	GM948_C07_119R1_030.fsa	2448886	320	1803
B, 293	GM948_C07_119R1_030.fsa	2458445	20	77
B, 294	GM948_C07_119R1_030.fsa	2467991	65	322
B, 295	GM948_C07_119R1_030.fsa	2476657	67	344
B, 296	GM948_C07_119R1_030.fsa	2490499	28	141
B, 297	GM948_C07_119R1_030.fsa	250.0	19	97
B, 298	GM948_C07_119R1_030.fsa	2511675	19	85
B, 299	GM948_C07_119R1_030.fsa	2521659	281	1631
B, 300	GM948_C07_119R1_030.fsa	2530794	27	132
B, 301	GM948_C07_119R1_030.fsa	2539912	48	266
B, 302	GM948_C07_119R1_030.fsa	2550665	106	568
B, 303	GM948_C07_119R1_030.fsa	2558921	69	416
B, 304	GM948_C07_119R1_030.fsa	2569634	36	198
B, 305	GM948_C07_119R1_030.fsa	2581145	38	146
B, 306	GM948_C07_119R1_030.fsa	2590172	36	189
B, 307	GM948_C07_119R1_030.fsa	2599182	17	66
B, 308	GM948_C07_119R1_030.fsa	2609232	87	494
B, 309	GM948_C07_119R1_030.fsa	2619304	17	69
B, 310	GM948_C07_119R1_030.fsa	2627699	60	343
B, 311	GM948_C07_119R1_030.fsa	2637773	36	169
B, 312	GM948_C07_119R1_030.fsa	2647849	43	216
B, 313	GM948_C07_119R1_030.fsa	2657927	33	157
B, 314	GM948_C07_119R1_030.fsa	2666326	100	607
B, 315	GM948_C07_119R1_030.fsa	2675565	31	159
B, 316	GM948_C07_119R1_030.fsa	2685646	74	413
B, 317	GM948_C07_119R1_030.fsa	2695729	34	179
B, 318	GM948_C07_119R1_030.fsa	2706653	105	568
B, 319	GM948_C07_119R1_030.fsa	2715898	48	254
B, 320	GM948_C07_119R1_030.fsa	2725985	93	508
B, 321	GM948_C07_119R1_030.fsa	2736914	99	556
B, 322	GM948_C07_119R1_030.fsa	2746163	162	890
B, 323	GM948_C07_119R1_030.fsa	2757095	166	972
B, 324	GM948_C07_119R1_030.fsa	2765506	45	181
B, 325	GM948_C07_119R1_030.fsa	2776441	51	296
B, 326	GM948_C07_119R1_030.fsa	2788219	82	487
B, 327	GM948_C07_119R1_030.fsa	2798317	63	347
B, 328	GM948_C07_119R1_030.fsa	2807476	117	680
B, 329	GM948_C07_119R1_030.fsa	2819098	103	650
B, 330	GM948_C07_119R1_030.fsa	2836519	281	1786
B, 331	GM948_C07_119R1_030.fsa	2848125	93	556
B, 332	GM948_C07_119R1_030.fsa	2858066	14	66
B, 333	GM948_C07_119R1_030.fsa	2867175	11	39
B, 334	GM948_C07_119R1_030.fsa	2877934	92	604
B, 335	GM948_C07_119R1_030.fsa	2887861	11	61
B, 336	GM948_C07_119R1_030.fsa	2898608	12	23
B, 337	GM948_C07_119R1_030.fsa	290935	27	167
B, 338	GM948_C07_119R1_030.fsa	2917609	38	233
B, 339	GM948_C07_119R1_030.fsa	293659	174	1261
B, 340	GM948_C07_119R1_030.fsa	2946486	82	546
B, 341	GM948_C07_119R1_030.fsa	2958849	24	107
B, 342	GM948_C07_119R1_030.fsa	2966262	20	109
B, 343	GM948_C07_119R1_030.fsa	2977789	49	322
B, 344	GM948_C07_119R1_030.fsa	2986018	12	57
B, 345	GM948_C07_119R1_030.fsa	3008171	65	354
B, 346	GM948_C07_119R1_030.fsa	3017169	93	573
B, 347	GM948_C07_119R1_030.fsa	3027814	123	822
B, 348	GM948_C07_119R1_030.fsa	3038473	20	82
B, 349	GM948_C07_119R1_030.fsa	3046682	59	278
B, 350	GM948_C07_119R1_030.fsa	3057365	62	368
B, 351	GM948_C07_119R1_030.fsa	3087845	31	174
B, 352	GM948_C07_119R1_030.fsa	309858	180	1254
B, 353	GM948_C07_119R1_030.fsa	3108502	35	204
B, 354	GM948_C07_119R1_030.fsa	3120093	74	465
B, 355	GM948_C07_119R1_030.fsa	313004	25	121
B, 356	GM948_C07_119R1_030.fsa	313917	59	343
B, 357	GM948_C07_119R1_030.fsa	3149286	4	16
B, 358	GM948_C07_119R1_030.fsa	3160265	18	88
B, 359	GM948_C07_119R1_030.fsa	3169558	11	50
B, 360	GM948_C07_119R1_030.fsa	3179701	39	215
B, 361	GM948_C07_119R1_030.fsa	3189848	11	27
B, 362	GM948_C07_119R1_030.fsa	3198308	26	156
B, 363	GM948_C07_119R1_030.fsa	3209166	45	278
B, 364	GM948_C07_119R1_030.fsa	3219157	43	277
B, 365	GM948_C07_119R1_030.fsa	322914	19	90
B, 366	GM948_C07_119R1_030.fsa	3240775	27	150
B, 367	GM948_C07_119R1_030.fsa	3251569	30	167
B, 368	GM948_C07_119R1_030.fsa	3262352	13	54
B, 369	GM948_C07_119R1_030.fsa	3272298	5	32
B, 370	GM948_C07_119R1_030.fsa	3281407	21	151
B, 371	GM948_C07_119R1_030.fsa	3290508	58	372
B, 372	GM948_C07_119R1_030.fsa	3308691	41	292
B, 373	GM948_C07_119R1_030.fsa	3319422	42	266
B, 374	GM948_C07_119R1_030.fsa	3328494	37	205
B, 375	GM948_C07_119R1_030.fsa	3340854	21	100
B, 376	GM948_C07_119R1_030.fsa	3351555	38	266
B, 377	GM948_C07_119R1_030.fsa	3360602	19	98
B, 378	GM948_C07_119R1_030.fsa	3378676	139	1020
B, 379	GM948_C07_119R1_030.fsa	3389343	18	129
B, 380	GM948_C07_119R1_030.fsa	3409937	110	813
B, 381	GM948_C07_119R1_030.fsa	3419872	26	125
B, 382	GM948_C07_119R1_030.fsa	3428149	25	143
B, 383	GM948_C07_119R1_030.fsa	3439735	14	72
B, 384	GM948_C07_119R1_030.fsa	3448836	19	114
B, 385	GM948_C07_119R1_030.fsa	345959	12	56
B, 386	GM948_C07_119R1_030.fsa	3470342	51	284
B, 387	GM948_C07_119R1_030.fsa	3481918	33	192
B, 388	GM948_C07_119R1_030.fsa	3491837	47	275
B, 389	GM948_C07_119R1_030.fsa	3502582	18	85
B, 390	GM948_C07_119R1_030.fsa	3512498	7	23
B, 391	GM948_C07_119R1_030.fsa	3523238	151	1283
B, 392	GM948_C07_119R1_030.fsa	3533149	44	293
B, 393	GM948_C07_119R1_030.fsa	3543059	22	106
B, 394	GM948_C07_119R1_030.fsa	3561221	47	333
B, 395	GM948_C07_119R1_030.fsa	3572776	11	22
B, 396	GM948_C07_119R1_030.fsa	3580202	26	123
B, 397	GM948_C07_119R1_030.fsa	3591752	27	213
B, 398	GM948_C07_119R1_030.fsa	3601638	22	119
B, 399	GM948_C07_119R1_030.fsa	3610645	38	277
B, 400	GM948_C07_119R1_030.fsa	3634397	20	176
B, 401	GM948_C07_119R1_030.fsa	3643408	11	23
B, 402	GM948_C07_119R1_030.fsa	365.16	13	55
B, 403	GM948_C07_119R1_030.fsa	3659793	10	46
B, 404	GM948_C07_119R1_030.fsa	3670445	22	128
B, 405	GM948_C07_119R1_030.fsa	3679459	60	490
B, 406	GM948_C07_119R1_030.fsa	3689293	9	39
B, 407	GM948_C07_119R1_030.fsa	3699128	28	214
B, 408	GM948_C07_119R1_030.fsa	3708965	22	154
B, 409	GM948_C07_119R1_030.fsa	3718802	4	19
B, 410	GM948_C07_119R1_030.fsa	3728641	5	36
B, 411	GM948_C07_119R1_030.fsa	373.93	9	34
B, 412	GM948_C07_119R1_030.fsa	3749141	25	163
B, 413	GM948_C07_119R1_030.fsa	3758982	22	146
B, 414	GM948_C07_119R1_030.fsa	3770465	13	65
B, 415	GM948_C07_119R1_030.fsa	3779489	12	60
B, 416	GM948_C07_119R1_030.fsa	3791795	9	41
B, 417	GM948_C07_119R1_030.fsa	3802488	21	130
B, 418	GM948_C07_119R1_030.fsa	3809951	57	500
B, 419	GM948_C07_119R1_030.fsa	3830684	25	132
B, 420	GM948_C07_119R1_030.fsa	3840637	68	542
B, 421	GM948_C07_119R1_030.fsa	3851421	80	780
B, 422	GM948_C07_119R1_030.fsa	3859717	51	383
B, 423	GM948_C07_119R1_030.fsa	3880458	58	429
B, 424	GM948_C07_119R1_030.fsa	3890415	2	4
B, 425	GM948_C07_119R1_030.fsa	3902033	12	68
B, 426	GM948_C07_119R1_030.fsa	3913652	10	26
B, 427	GM948_C07_119R1_030.fsa	3922782	75	645
B, 428	GM948_C07_119R1_030.fsa	3932743	98	859
B, 429	GM948_C07_119R1_030.fsa	3948516	78	663
B, 430	GM948_C07_119R1_030.fsa	3960139	50	411
B, 431	GM948_C07_119R1_030.fsa	3970103	13	43
B, 432	GM948_C07_119R1_030.fsa	3995017	15	83
B, 433	GM948_C07_119R1_030.fsa	4002476	8	26
B, 434	GM948_C07_119R1_030.fsa	4010728	26	133
B, 435	GM948_C07_119R1_030.fsa	4019803	7	27
B, 436	GM948_C07_119R1_030.fsa	402.97	49	461
B, 437	GM948_C07_119R1_030.fsa	4042067	56	490
B, 438	GM948_C07_119R1_030.fsa	4051133	17	90
B, 439	GM948_C07_119R1_030.fsa	4063491	24	128
B, 440	GM948_C07_119R1_030.fsa	4074197	24	191
B, 441	GM948_C07_119R1_030.fsa	4092307	62	541
B, 442	GM948_C07_119R1_030.fsa	4110406	16	91
B, 443	GM948_C07_119R1_030.fsa	4120274	6	16
B, 444	GM948_C07_119R1_030.fsa	4128495	21	143
B, 445	GM948_C07_119R1_030.fsa	4141644	13	55
B, 446	GM948_C07_119R1_030.fsa	416055	134	1344
B, 447	GM948_C07_119R1_030.fsa	4193426	62	513
B, 448	GM948_C07_119R1_030.fsa	4203277	87	888
B, 449	GM948_C07_119R1_030.fsa	4234434	144	1519
B, 450	GM948_C07_119R1_030.fsa	4251672	157	1522
B, 451	GM948_C07_119R1_030.fsa	4263172	4	10
B, 452	GM948_C07_119R1_030.fsa	4270568	24	123
B, 453	GM948_C07_119R1_030.fsa	4291125	24	143
B, 454	GM948_C07_119R1_030.fsa	4310056	13	52
B, 455	GM948_C07_119R1_030.fsa	4318292	10	40
B, 456	GM948_C07_119R1_030.fsa	4330652	40	391
B, 457	GM948_C07_119R1_030.fsa	4347143	10	22
B, 458	GM948_C07_119R1_030.fsa	4357043	26	202
B, 459	GM948_C07_119R1_030.fsa	4377685	15	86
B, 460	GM948_C07_119R1_030.fsa	4389253	6	23
B, 461	GM948_C07_119R1_030.fsa	4399173	46	417
B, 462	GM948_C07_119R1_030.fsa	4409178	50	500
B, 463	GM948_C07_119R1_030.fsa	4421698	7	24
B, 464	GM948_C07_119R1_030.fsa	4450929	114	1226
B, 465	GM948_C07_119R1_030.fsa	4460957	70	716
B, 466	GM948_C07_119R1_030.fsa	4483532	29	239
B, 467	GM948_C07_119R1_030.fsa	4500264	43	696
B, 468	GM948_C07_119R1_030.fsa	4530404	12	29
B, 469	GM948_C07_119R1_030.fsa	4537105	3	14
B, 470	GM948_C07_119R1_030.fsa	4551351	39	311
B, 471	GM948_C07_119R1_030.fsa	4569795	58	543
B, 472	GM948_C07_119R1_030.fsa	457986	83	849
B, 473	GM948_C07_119R1_030.fsa	460.0	8	37
B, 474	GM948_C07_119R1_030.fsa	4614125	11	56
B, 475	GM948_C07_119R1_030.fsa	4633246	27	192
B, 476	GM948_C07_119R1_030.fsa	4651545	70	911
B, 477	GM948_C07_119R1_030.fsa	4664029	28	200
B, 478	GM948_C07_119R1_030.fsa	4672354	4	15
B, 479	GM948_C07_119R1_030.fsa	4684845	11	39
B, 480	GM948_C07_119R1_030.fsa	4705675	53	626
B, 481	GM948_C07_119R1_030.fsa	4715678	39	313
B, 482	GM948_C07_119R1_030.fsa	4732358	65	582
B, 483	GM948_C07_119R1_030.fsa	4772424	132	1475
B, 484	GM948_C07_119R1_030.fsa	4793313	37	410
B, 485	GM948_C07_119R1_030.fsa	4806727	6	14
B, 486	GM948_C07_119R1_030.fsa	4819349	32	304
B, 487	GM948_C07_119R1_030.fsa	4831984	37	375
B, 488	GM948_C07_119R1_030.fsa	4853916	24	223
B, 489	GM948_C07_119R1_030.fsa	4861517	13	134
B, 490	GM948_C07_119R1_030.fsa	4886042	22	222
B, 491	GM948_C07_119R1_030.fsa	4891969	19	141
B, 492	GM948_C07_119R1_030.fsa	4921646	202	2475
B, 493	GM948_C07_119R1_030.fsa	4941188	12	49
B, 494	GM948_C07_119R1_030.fsa	4947993	9	18
B, 495	GM948_C07_119R1_030.fsa	4970985	67	1011
B, 496	GM948_C07_119R1_030.fsa	4990605	7	18
B, 497	GM948_C07_119R1_030.fsa	5004265	28	313
B, 498	GM948_C07_119R1_030.fsa	5032461	66	779
B, 499	GM948_C07_119R1_030.fsa	5040165	63	752
B, 500	GM948_C07_119R1_030.fsa	5082214	145	2953
B, 501	GM948_C07_119R1_030.fsa	5104598	130	1580
B, 502	GM948_C07_119R1_030.fsa	5132218	44	543
B, 503	GM948_C07_119R1_030.fsa	5145218	18	122
B, 504	GM948_C07_119R1_030.fsa	5160002	78	662
B, 505	GM948_C07_119R1_030.fsa	5180871	33	241
B, 506	GM948_C07_119R1_030.fsa	5194783	112	1320
B, 507	GM948_C07_119R1_030.fsa	5201708	105	1067
B, 508	GM948_C07_119R1_030.fsa	5219642	43	371
B, 509	GM948_C07_119R1_030.fsa	5229037	37	325
B, 510	GM948_C07_119R1_030.fsa	5241849	10	17
B, 511	GM948_C07_119R1_030.fsa	5250391	9	37
B, 512	GM948_C07_119R1_030.fsa	5287131	10102	108055
B, 513	GM948_C07_119R1_030.fsa	5296531	9673	114823
B, 514	GM948_C07_119R1_030.fsa	5325593	6	16
B, 515	GM948_C07_119R1_030.fsa	5334142	7	27
B, 516	GM948_C07_119R1_030.fsa	5349533	10	43
B, 517	GM948_C07_119R1_030.fsa	5358084	7	49
B, 518	GM948_C07_119R1_030.fsa	5399144	10	85
B, 519	GM948_C07_119R1_030.fsa	5407839	8	90
B, 520	GM948_C07_119R1_030.fsa	5422665	10	43
B, 521	GM948_C07_119R1_030.fsa	5427031	8	34
B, 522	GM948_C07_119R1_030.fsa	5434021	8	43
B, 523	GM948_C07_119R1_030.fsa	5441892	8	33
B, 524	GM948_C07_119R1_030.fsa	5451522	15	83
B, 525	GM948_C07_119R1_030.fsa	5467305	10	68
B, 526	GM948_C07_119R1_030.fsa	5476086	10	59
B, 527	GM948_C07_119R1_030.fsa	5489274	8	30
B, 528	GM948_C07_119R1_030.fsa	5500722	9	56
B, 529	GM948_C07_119R1_030.fsa	5506892	10	45
B, 530	GM948_C07_119R1_030.fsa	5521897	8	40
B, 531	GM948_C07_119R1_030.fsa	553162	13	57
B, 532	GM948_C07_119R1_030.fsa	5541354	9	61
B, 533	GM948_C07_119R1_030.fsa	555997	7	58
B, 534	GM948_C07_119R1_030.fsa	5586635	9	51
B, 535	GM948_C07_119R1_030.fsa	5599108	10	72
B, 536	GM948_C07_119R1_030.fsa	5607097	11	76
B, 537	GM948_C07_119R1_030.fsa	562042	9	54
B, 538	GM948_C07_119R1_030.fsa	5633763	10	47
B, 539	GM948_C07_119R1_030.fsa	5642669	13	52
B, 540	GM948_C07_119R1_030.fsa	5655153	9	34
B, 541	GM948_C07_119R1_030.fsa	5663188	8	35
B, 542	GM948_C07_119R1_030.fsa	5674807	8	51
B, 543	GM948_C07_119R1_030.fsa	5690024	11	75
B, 544	GM948_C07_119R1_030.fsa	570437	8	54
B, 545	GM948_C07_119R1_030.fsa	5735832	7	29
B, 546	GM948_C07_119R1_030.fsa	5764695	10	61
B, 547	GM948_C07_119R1_030.fsa	5771926	11	31
B, 548	GM948_C07_119R1_030.fsa	5779162	5	23
B, 549	GM948_C07_119R1_030.fsa	5783688	12	33
B, 550	GM948_C07_119R1_030.fsa	5792747	10	52
B, 551	GM948_C07_119R1_030.fsa	5800909	12	60
B, 552	GM948_C07_119R1_030.fsa	5819119	13	122
B, 553	GM948_C07_119R1_030.fsa	5838289	9	60
B, 554	GM948_C07_119R1_030.fsa	5843775	11	43
B, 555	GM948_C07_119R1_030.fsa	5854759	10	67
B, 556	GM948_C07_119R1_030.fsa	5868513	10	70
B, 557	GM948_C07_119R1_030.fsa	5885971	10	75
B, 558	GM948_C07_119R1_030.fsa	5909929	8	38
B, 559	GM948_C07_119R1_030.fsa	5927486	11	87
B, 560	GM948_C07_119R1_030.fsa	5939522	9	45
B, 561	GM948_C07_119R1_030.fsa	5948795	11	46
B, 562	GM948_C07_119R1_030.fsa	5957149	8	34
B, 563	GM948_C07_119R1_030.fsa	5962725	7	13
B, 564	GM948_C07_119R1_030.fsa	5971095	12	47
B, 565	GM948_C07_119R1_030.fsa	5988798	12	90
B, 566	GM948_C07_119R1_030.fsa	5996264	7	31
B, 567	GM948_C07_119R1_030.fsa	6002765	9	42
B, 568	GM948_C07_119R1_030.fsa	601106	9	54
B, 569	GM948_C07_119R1_030.fsa	6023042	9	54
B, 570	GM948_C07_119R1_030.fsa	6039631	9	30
B, 571	GM948_C07_119R1_030.fsa	6053456	5	16
B, 572	GM948_C07_119R1_030.fsa	6067281	8	43
B, 573	GM948_C07_119R1_030.fsa	6085714	9	47
B, 574	GM948_C07_119R1_030.fsa	6102304	11	23
B, 575	GM948_C07_119R1_030.fsa	6109677	7	31
G, 1	GM948_C07_119R1_030.fsa	5287985	210	1576
G, 2	GM948_C07_119R1_030.fsa	529995	267	3676
Y, 1	GM948_C07_119R1_030.fsa	5286276	301	2282
Y, 2	GM948_C07_119R1_030.fsa	5295677	296	2903
R, 1	GM948_C07_119R1_030.fsa	1986973	51	259
R, 2	GM948_C07_119R1_030.fsa	5291404	82	420
O, 1	GM948_C07_119R1_030.fsa	20.0	456	4431
O, 2	GM948_C07_119R1_030.fsa	40.0	415	3041
O, 3	GM948_C07_119R1_030.fsa	60.0	764	4200
O, 4	GM948_C07_119R1_030.fsa	80.0	510	2926
O, 5	GM948_C07_119R1_030.fsa	100.0	791	4268
O, 6	GM948_C07_119R1_030.fsa	114.0	890	4810
O, 7	GM948_C07_119R1_030.fsa	120.0	722	3811
O, 8	GM948_C07_119R1_030.fsa	140.0	599	3132
O, 9	GM948_C07_119R1_030.fsa	160.0	631	3426
O, 10	GM948_C07_119R1_030.fsa	180.0	746	4032
O, 11	GM948_C07_119R1_030.fsa	200.0	617	3389
O, 12	GM948_C07_119R1_030.fsa	214.0	596	3422
O, 13	GM948_C07_119R1_030.fsa	220.0	483	2855
O, 14	GM948_C07_119R1_030.fsa	240.0	715	4326
O, 15	GM948_C07_119R1_030.fsa	250.0	324	2149
O, 16	GM948_C07_119R1_030.fsa	260.0	517	3300
O, 17	GM948_C07_119R1_030.fsa	280.0	513	3670
O, 18	GM948_C07_119R1_030.fsa	300.0	499	3639
O, 19	GM948_C07_119R1_030.fsa	314.0	312	2363
O, 20	GM948_C07_119R1_030.fsa	320.0	337	2707
O, 21	GM948_C07_119R1_030.fsa	340.0	421	3479
O, 22	GM948_C07_119R1_030.fsa	360.0	325	3008
O, 23	GM948_C07_119R1_030.fsa	380.0	234	2256
O, 24	GM948_C07_119R1_030.fsa	400.0	314	3110
O, 25	GM948_C07_119R1_030.fsa	414.0	302	3001
O, 26	GM948_C07_119R1_030.fsa	420.0	280	2881
O, 27	GM948_C07_119R1_030.fsa	440.0	346	3773
O, 28	GM948_C07_119R1_030.fsa	460.0	388	4184
O, 29	GM948_C07_119R1_030.fsa	480.0	358	4208
O, 30	GM948_C07_119R1_030.fsa	500.0	174	2138
O, 31	GM948_C07_119R1_030.fsa	514.0	194	2315
O, 32	GM948_C07_119R1_030.fsa	520.0	414	4931
O, 33	GM948_C07_119R1_030.fsa	540.0	332	4190
O, 34	GM948_C07_119R1_030.fsa	560.0	215	2808
O, 35	GM948_C07_119R1_030.fsa	580.0	340	4436
O, 36	GM948_C07_119R1_030.fsa	600.0	218	2815

## Sheet: 119R2
Dye/Sample Peak	Sample File Name	Size	Height	Area in Point
B, 1	GM948_C08_119R2_030.fsa		8	64
B, 2	GM948_C08_119R2_030.fsa		8	33
B, 3	GM948_C08_119R2_030.fsa		11	58
B, 4	GM948_C08_119R2_030.fsa		8	13
B, 5	GM948_C08_119R2_030.fsa		12	29
B, 6	GM948_C08_119R2_030.fsa		5	16
B, 7	GM948_C08_119R2_030.fsa		8	43
B, 8	GM948_C08_119R2_030.fsa		7	42
B, 9	GM948_C08_119R2_030.fsa		6	33
B, 10	GM948_C08_119R2_030.fsa		5	10
B, 11	GM948_C08_119R2_030.fsa		7	20
B, 12	GM948_C08_119R2_030.fsa		10	46
B, 13	GM948_C08_119R2_030.fsa		13	57
B, 14	GM948_C08_119R2_030.fsa		6	42
B, 15	GM948_C08_119R2_030.fsa		8	33
B, 16	GM948_C08_119R2_030.fsa		8	45
B, 17	GM948_C08_119R2_030.fsa		11	45
B, 18	GM948_C08_119R2_030.fsa		7	17
B, 19	GM948_C08_119R2_030.fsa		12	78
B, 20	GM948_C08_119R2_030.fsa		6	28
B, 21	GM948_C08_119R2_030.fsa		9	45
B, 22	GM948_C08_119R2_030.fsa		9	44
B, 23	GM948_C08_119R2_030.fsa		14	76
B, 24	GM948_C08_119R2_030.fsa		13	51
B, 25	GM948_C08_119R2_030.fsa		6	16
B, 26	GM948_C08_119R2_030.fsa		11	24
B, 27	GM948_C08_119R2_030.fsa		9	39
B, 28	GM948_C08_119R2_030.fsa		9	72
B, 29	GM948_C08_119R2_030.fsa		9	43
B, 30	GM948_C08_119R2_030.fsa		6	37
B, 31	GM948_C08_119R2_030.fsa		14	78
B, 32	GM948_C08_119R2_030.fsa		9	30
B, 33	GM948_C08_119R2_030.fsa		9	28
B, 34	GM948_C08_119R2_030.fsa		14	47
B, 35	GM948_C08_119R2_030.fsa		8	45
B, 36	GM948_C08_119R2_030.fsa		11	53
B, 37	GM948_C08_119R2_030.fsa		6	48
B, 38	GM948_C08_119R2_030.fsa		10	39
B, 39	GM948_C08_119R2_030.fsa		11	72
B, 40	GM948_C08_119R2_030.fsa		9	43
B, 41	GM948_C08_119R2_030.fsa		9	30
B, 42	GM948_C08_119R2_030.fsa		8	46
B, 43	GM948_C08_119R2_030.fsa		9	34
B, 44	GM948_C08_119R2_030.fsa		11	47
B, 45	GM948_C08_119R2_030.fsa		9	49
B, 46	GM948_C08_119R2_030.fsa		9	56
B, 47	GM948_C08_119R2_030.fsa		11	41
B, 48	GM948_C08_119R2_030.fsa		13	32
B, 49	GM948_C08_119R2_030.fsa		11	40
B, 50	GM948_C08_119R2_030.fsa		10	49
B, 51	GM948_C08_119R2_030.fsa		13	67
B, 52	GM948_C08_119R2_030.fsa		10	53
B, 53	GM948_C08_119R2_030.fsa		11	49
B, 54	GM948_C08_119R2_030.fsa		6	26
B, 55	GM948_C08_119R2_030.fsa		5	22
B, 56	GM948_C08_119R2_030.fsa		13	63
B, 57	GM948_C08_119R2_030.fsa		5	18
B, 58	GM948_C08_119R2_030.fsa		9	62
B, 59	GM948_C08_119R2_030.fsa		8	28
B, 60	GM948_C08_119R2_030.fsa		6	24
B, 61	GM948_C08_119R2_030.fsa		14	60
B, 62	GM948_C08_119R2_030.fsa		4	20
B, 63	GM948_C08_119R2_030.fsa		13	77
B, 64	GM948_C08_119R2_030.fsa		11	45
B, 65	GM948_C08_119R2_030.fsa		8	26
B, 66	GM948_C08_119R2_030.fsa		7	20
B, 67	GM948_C08_119R2_030.fsa		9	70
B, 68	GM948_C08_119R2_030.fsa		8	37
B, 69	GM948_C08_119R2_030.fsa		8	61
B, 70	GM948_C08_119R2_030.fsa		7	32
B, 71	GM948_C08_119R2_030.fsa		9	54
B, 72	GM948_C08_119R2_030.fsa		7	47
B, 73	GM948_C08_119R2_030.fsa		10	65
B, 74	GM948_C08_119R2_030.fsa		9	34
B, 75	GM948_C08_119R2_030.fsa		4	7
B, 76	GM948_C08_119R2_030.fsa		9	24
B, 77	GM948_C08_119R2_030.fsa		97	918
B, 78	GM948_C08_119R2_030.fsa		51	510
B, 79	GM948_C08_119R2_030.fsa		73	429
B, 80	GM948_C08_119R2_030.fsa		34	221
B, 81	GM948_C08_119R2_030.fsa		10	61
B, 82	GM948_C08_119R2_030.fsa	0.2878	22	135
B, 83	GM948_C08_119R2_030.fsa	25899	22	146
B, 84	GM948_C08_119R2_030.fsa	41727	8	37
B, 85	GM948_C08_119R2_030.fsa	54676	13	36
B, 86	GM948_C08_119R2_030.fsa	69065	7	33
B, 87	GM948_C08_119R2_030.fsa	8777	7	48
B, 88	GM948_C08_119R2_030.fsa	120863	16	63
B, 89	GM948_C08_119R2_030.fsa	142446	31	115
B, 90	GM948_C08_119R2_030.fsa	152518	16	55
B, 91	GM948_C08_119R2_030.fsa	172662	11	45
B, 92	GM948_C08_119R2_030.fsa	191367	24	105
B, 93	GM948_C08_119R2_030.fsa	206575	146	832
B, 94	GM948_C08_119R2_030.fsa	222772	77	501
B, 95	GM948_C08_119R2_030.fsa	235489	75	490
B, 96	GM948_C08_119R2_030.fsa	273904	39	163
B, 97	GM948_C08_119R2_030.fsa	290199	37	177
B, 98	GM948_C08_119R2_030.fsa	307573	19	78
B, 99	GM948_C08_119R2_030.fsa	320336	66	343
B, 100	GM948_C08_119R2_030.fsa	334256	39	184
B, 101	GM948_C08_119R2_030.fsa	362628	38	257
B, 102	GM948_C08_119R2_030.fsa	373141	17	92
B, 103	GM948_C08_119R2_030.fsa	392433	19	88
B, 104	GM948_C08_119R2_030.fsa	408189	47	269
B, 105	GM948_C08_119R2_030.fsa	418627	13	62
B, 106	GM948_C08_119R2_030.fsa	438069	42	197
B, 107	GM948_C08_119R2_030.fsa	449344	134	793
B, 108	GM948_C08_119R2_030.fsa	464933	102	567
B, 109	GM948_C08_119R2_030.fsa	482479	3	7
B, 110	GM948_C08_119R2_030.fsa	500817	30	179
B, 111	GM948_C08_119R2_030.fsa	514635	52	451
B, 112	GM948_C08_119R2_030.fsa	543823	285	1882
B, 113	GM948_C08_119R2_030.fsa	562189	104	409
B, 114	GM948_C08_119R2_030.fsa	573266	159	796
B, 115	GM948_C08_119R2_030.fsa	591159	404	1892
B, 116	GM948_C08_119R2_030.fsa	606282	355	1639
B, 117	GM948_C08_119R2_030.fsa	619857	28	100
B, 118	GM948_C08_119R2_030.fsa	632346	81	388
B, 119	GM948_C08_119R2_030.fsa	645828	42	180
B, 120	GM948_C08_119R2_030.fsa	660295	272	1260
B, 121	GM948_C08_119R2_030.fsa	672651	249	1410
B, 122	GM948_C08_119R2_030.fsa	68804	147	1173
B, 123	GM948_C08_119R2_030.fsa	704386	21	56
B, 124	GM948_C08_119R2_030.fsa	716599	59	281
B, 125	GM948_C08_119R2_030.fsa	742925	17	59
B, 126	GM948_C08_119R2_030.fsa	755013	25	108
B, 127	GM948_C08_119R2_030.fsa	767063	223	1085
B, 128	GM948_C08_119R2_030.fsa	780073	19	66
B, 129	GM948_C08_119R2_030.fsa	79005	12	59
B, 130	GM948_C08_119R2_030.fsa	798012	18	84
B, 131	GM948_C08_119R2_030.fsa	808804	36	171
B, 132	GM948_C08_119R2_030.fsa	817594	37	187
B, 133	GM948_C08_119R2_030.fsa	828318	17	87
B, 134	GM948_C08_119R2_030.fsa	836105	8	18
B, 135	GM948_C08_119R2_030.fsa	845823	44	198
B, 136	GM948_C08_119R2_030.fsa	854554	13	60
B, 137	GM948_C08_119R2_030.fsa	86424	16	53
B, 138	GM948_C08_119R2_030.fsa	876807	58	202
B, 139	GM948_C08_119R2_030.fsa	887418	141	559
B, 140	GM948_C08_119R2_030.fsa	897047	34	117
B, 141	GM948_C08_119R2_030.fsa	914338	80	342
B, 142	GM948_C08_119R2_030.fsa	924878	207	926
B, 143	GM948_C08_119R2_030.fsa	93731	7	24
B, 144	GM948_C08_119R2_030.fsa	946853	159	745
B, 145	GM948_C08_119R2_030.fsa	956381	22	93
B, 146	GM948_C08_119R2_030.fsa	970642	85	386
B, 147	GM948_C08_119R2_030.fsa	981077	71	322
B, 148	GM948_C08_119R2_030.fsa	993384	131	599
B, 149	GM948_C08_119R2_030.fsa	1003878	374	1976
B, 150	GM948_C08_119R2_030.fsa	1012588	89	373
B, 151	GM948_C08_119R2_030.fsa	1025135	27	126
B, 152	GM948_C08_119R2_030.fsa	103572	27	95
B, 153	GM948_C08_119R2_030.fsa	1047234	48	193
B, 154	GM948_C08_119R2_030.fsa	1057758	252	1189
B, 155	GM948_C08_119R2_030.fsa	1068254	51	200
B, 156	GM948_C08_119R2_030.fsa	108157	97	482
B, 157	GM948_C08_119R2_030.fsa	1091054	44	206
B, 158	GM948_C08_119R2_030.fsa	1100515	147	790
B, 159	GM948_C08_119R2_030.fsa	1109953	31	127
B, 160	GM948_C08_119R2_030.fsa	1122188	127	551
B, 161	GM948_C08_119R2_030.fsa	113251	89	391
B, 162	GM948_C08_119R2_030.fsa	1144582	197	834
B, 163	GM948_C08_119R2_030.fsa	1154641	129	565
B, 164	GM948_C08_119R2_030.fsa	116285	67	256
B, 165	GM948_C08_119R2_030.fsa	1171039	259	1134
B, 166	GM948_C08_119R2_030.fsa	1181928	111	470
B, 167	GM948_C08_119R2_030.fsa	1192782	254	1233
B, 168	GM948_C08_119R2_030.fsa	1209872	47	188
B, 169	GM948_C08_119R2_030.fsa	1220641	85	373
B, 170	GM948_C08_119R2_030.fsa	1230512	209	919
B, 171	GM948_C08_119R2_030.fsa	1239484	19	74
B, 172	GM948_C08_119R2_030.fsa	1249353	35	154
B, 173	GM948_C08_119R2_030.fsa	1260119	81	348
B, 174	GM948_C08_119R2_030.fsa	1269986	126	594
B, 175	GM948_C08_119R2_030.fsa	1282544	100	427
B, 176	GM948_C08_119R2_030.fsa	129241	55	243
B, 177	GM948_C08_119R2_030.fsa	1301379	97	470
B, 178	GM948_C08_119R2_030.fsa	1310347	105	490
B, 179	GM948_C08_119R2_030.fsa	1321108	50	195
B, 180	GM948_C08_119R2_030.fsa	1330075	222	1019
B, 181	GM948_C08_119R2_030.fsa	1341731	30	121
B, 182	GM948_C08_119R2_030.fsa	1351593	30	143
B, 183	GM948_C08_119R2_030.fsa	1359662	55	250
B, 184	GM948_C08_119R2_030.fsa	1369523	69	338
B, 185	GM948_C08_119R2_030.fsa	1379384	31	97
B, 186	GM948_C08_119R2_030.fsa	1388348	50	224
B, 187	GM948_C08_119R2_030.fsa	1399104	76	335
B, 188	GM948_C08_119R2_030.fsa	1409152	277	1324
B, 189	GM948_C08_119R2_030.fsa	1421047	18	83
B, 190	GM948_C08_119R2_030.fsa	1430195	381	1821
B, 191	GM948_C08_119R2_030.fsa	1441169	116	535
B, 192	GM948_C08_119R2_030.fsa	1453055	157	710
B, 193	GM948_C08_119R2_030.fsa	146311	48	205
B, 194	GM948_C08_119R2_030.fsa	1474076	83	356
B, 195	GM948_C08_119R2_030.fsa	1483213	44	169
B, 196	GM948_C08_119R2_030.fsa	1491434	59	249
B, 197	GM948_C08_119R2_030.fsa	150422	367	1876
B, 198	GM948_C08_119R2_030.fsa	151974	145	694
B, 199	GM948_C08_119R2_030.fsa	1528868	56	274
B, 200	GM948_C08_119R2_030.fsa	1539818	40	167
B, 201	GM948_C08_119R2_030.fsa	1550766	16	75
B, 202	GM948_C08_119R2_030.fsa	1560799	59	263
B, 203	GM948_C08_119R2_030.fsa	157083	80	358
B, 204	GM948_C08_119R2_030.fsa	1582683	52	212
B, 205	GM948_C08_119R2_030.fsa	1590886	45	191
B, 206	GM948_C08_119R2_030.fsa	1600895	81	370
B, 207	GM948_C08_119R2_030.fsa	1609841	16	63
B, 208	GM948_C08_119R2_030.fsa	162057	31	162
B, 209	GM948_C08_119R2_030.fsa	1630398	47	226
B, 210	GM948_C08_119R2_030.fsa	1641111	81	373
B, 211	GM948_C08_119R2_030.fsa	1652709	51	214
B, 212	GM948_C08_119R2_030.fsa	1661623	84	398
B, 213	GM948_C08_119R2_030.fsa	1670533	24	99
B, 214	GM948_C08_119R2_030.fsa	1680327	38	163
B, 215	GM948_C08_119R2_030.fsa	1690115	51	252
B, 216	GM948_C08_119R2_030.fsa	1699896	62	268
B, 217	GM948_C08_119R2_030.fsa	1711447	50	225
B, 218	GM948_C08_119R2_030.fsa	1721214	53	185
B, 219	GM948_C08_119R2_030.fsa	1730087	62	249
B, 220	GM948_C08_119R2_030.fsa	1739842	37	132
B, 221	GM948_C08_119R2_030.fsa	1748704	114	504
B, 222	GM948_C08_119R2_030.fsa	1759332	69	307
B, 223	GM948_C08_119R2_030.fsa	1768182	190	867
B, 224	GM948_C08_119R2_030.fsa	1776143	50	183
B, 225	GM948_C08_119R2_030.fsa	1786751	165	733
B, 226	GM948_C08_119R2_030.fsa	1806261	357	1676
B, 227	GM948_C08_119R2_030.fsa	1815202	15	34
B, 228	GM948_C08_119R2_030.fsa	1825923	68	257
B, 229	GM948_C08_119R2_030.fsa	1836637	26	130
B, 230	GM948_C08_119R2_030.fsa	1847344	67	296
B, 231	GM948_C08_119R2_030.fsa	1858043	153	741
B, 232	GM948_C08_119R2_030.fsa	1867844	187	937
B, 233	GM948_C08_119R2_030.fsa	1877639	35	156
B, 234	GM948_C08_119R2_030.fsa	1890096	141	659
B, 235	GM948_C08_119R2_030.fsa	1899877	149	677
B, 236	GM948_C08_119R2_030.fsa	1911429	84	333
B, 237	GM948_C08_119R2_030.fsa	1921196	37	133
B, 238	GM948_C08_119R2_030.fsa	1930958	49	195
B, 239	GM948_C08_119R2_030.fsa	1940713	101	391
B, 240	GM948_C08_119R2_030.fsa	1950462	82	313
B, 241	GM948_C08_119R2_030.fsa	1958434	163	720
B, 242	GM948_C08_119R2_030.fsa	1969057	294	1371
B, 243	GM948_C08_119R2_030.fsa	1977904	100	403
B, 244	GM948_C08_119R2_030.fsa	1986746	98	392
B, 245	GM948_C08_119R2_030.fsa	199735	142	634
B, 246	GM948_C08_119R2_030.fsa	200524	6	31
B, 247	GM948_C08_119R2_030.fsa	2017461	95	441
B, 248	GM948_C08_119R2_030.fsa	202.88	54	294
B, 249	GM948_C08_119R2_030.fsa	204013	105	532
B, 250	GM948_C08_119R2_030.fsa	2049711	97	483
B, 251	GM948_C08_119R2_030.fsa	2060156	43	192
B, 252	GM948_C08_119R2_030.fsa	2071464	300	1439
B, 253	GM948_C08_119R2_030.fsa	2081894	106	498
B, 254	GM948_C08_119R2_030.fsa	2092317	205	934
B, 255	GM948_C08_119R2_030.fsa	2102733	231	1074
B, 256	GM948_C08_119R2_030.fsa	2114009	88	398
B, 257	GM948_C08_119R2_030.fsa	2121811	514	2681
B, 258	GM948_C08_119R2_030.fsa	2132207	164	828
B, 259	GM948_C08_119R2_030.fsa	2140871	27	100
B, 260	GM948_C08_119R2_030.fsa	2151318	368	1785
B, 261	GM948_C08_119R2_030.fsa	216176	135	651
B, 262	GM948_C08_119R2_030.fsa	2170457	64	265
B, 263	GM948_C08_119R2_030.fsa	2180889	164	815
B, 264	GM948_C08_119R2_030.fsa	2191315	79	370
B, 265	GM948_C08_119R2_030.fsa	2200857	44	163
B, 266	GM948_C08_119R2_030.fsa	2208566	31	136
B, 267	GM948_C08_119R2_030.fsa	221799	150	774
B, 268	GM948_C08_119R2_030.fsa	2227416	45	227
B, 269	GM948_C08_119R2_030.fsa	2239415	112	547
B, 270	GM948_C08_119R2_030.fsa	2249702	9	36
B, 271	GM948_C08_119R2_030.fsa	2258277	48	218
B, 272	GM948_C08_119R2_030.fsa	2268569	40	225
B, 273	GM948_C08_119R2_030.fsa	227972	29	133
B, 274	GM948_C08_119R2_030.fsa	2290017	65	320
B, 275	GM948_C08_119R2_030.fsa	2299458	88	435
B, 276	GM948_C08_119R2_030.fsa	2309759	39	183
B, 277	GM948_C08_119R2_030.fsa	2318345	102	540
B, 278	GM948_C08_119R2_030.fsa	2329509	92	448
B, 279	GM948_C08_119R2_030.fsa	2338099	305	1552
B, 280	GM948_C08_119R2_030.fsa	2347551	54	255
B, 281	GM948_C08_119R2_030.fsa	2359582	92	419
B, 282	GM948_C08_119R2_030.fsa	2369898	259	1321
B, 283	GM948_C08_119R2_030.fsa	2381076	61	279
B, 284	GM948_C08_119R2_030.fsa	2390537	286	1430
B, 285	GM948_C08_119R2_030.fsa	2400883	338	1771
B, 286	GM948_C08_119R2_030.fsa	2409711	9	20
B, 287	GM948_C08_119R2_030.fsa	2419409	209	1076
B, 288	GM948_C08_119R2_030.fsa	2439642	255	1300
B, 289	GM948_C08_119R2_030.fsa	2450176	341	1790
B, 290	GM948_C08_119R2_030.fsa	2459818	31	89
B, 291	GM948_C08_119R2_030.fsa	2468572	67	320
B, 292	GM948_C08_119R2_030.fsa	2478189	79	356
B, 293	GM948_C08_119R2_030.fsa	2490411	27	161
B, 294	GM948_C08_119R2_030.fsa	2501697	16	93
B, 295	GM948_C08_119R2_030.fsa	251271	23	100
B, 296	GM948_C08_119R2_030.fsa	2522856	304	1710
B, 297	GM948_C08_119R2_030.fsa	2533825	31	151
B, 298	GM948_C08_119R2_030.fsa	2541406	52	261
B, 299	GM948_C08_119R2_030.fsa	2551496	96	547
B, 300	GM948_C08_119R2_030.fsa	2560729	83	427
B, 301	GM948_C08_119R2_030.fsa	2572457	43	219
B, 302	GM948_C08_119R2_030.fsa	2583324	37	197
B, 303	GM948_C08_119R2_030.fsa	2590835	41	205
B, 304	GM948_C08_119R2_030.fsa	2600848	20	86
B, 305	GM948_C08_119R2_030.fsa	2610173	98	528
B, 306	GM948_C08_119R2_030.fsa	2620345	31	110
B, 307	GM948_C08_119R2_030.fsa	2630518	66	366
B, 308	GM948_C08_119R2_030.fsa	2638994	39	215
B, 309	GM948_C08_119R2_030.fsa	2648318	62	303
B, 310	GM948_C08_119R2_030.fsa	2660184	31	150
B, 311	GM948_C08_119R2_030.fsa	2667812	99	570
B, 312	GM948_C08_119R2_030.fsa	2676287	30	173
B, 313	GM948_C08_119R2_030.fsa	2687305	88	462
B, 314	GM948_C08_119R2_030.fsa	2698322	44	192
B, 315	GM948_C08_119R2_030.fsa	2707644	119	664
B, 316	GM948_C08_119R2_030.fsa	2716966	67	342
B, 317	GM948_C08_119R2_030.fsa	2727134	108	553
B, 318	GM948_C08_119R2_030.fsa	2737302	105	568
B, 319	GM948_C08_119R2_030.fsa	274747	179	927
B, 320	GM948_C08_119R2_030.fsa	2757638	191	1059
B, 321	GM948_C08_119R2_030.fsa	2766958	49	223
B, 322	GM948_C08_119R2_030.fsa	2777973	61	298
B, 323	GM948_C08_119R2_030.fsa	2788986	93	503
B, 324	GM948_C08_119R2_030.fsa	2799153	60	356
B, 325	GM948_C08_119R2_030.fsa	2807563	116	687
B, 326	GM948_C08_119R2_030.fsa	2820163	111	621
B, 327	GM948_C08_119R2_030.fsa	2837792	319	1885
B, 328	GM948_C08_119R2_030.fsa	2848697	122	642
B, 329	GM948_C08_119R2_030.fsa	2857921	22	76
B, 330	GM948_C08_119R2_030.fsa	2878871	102	640
B, 331	GM948_C08_119R2_030.fsa	288892	10	40
B, 332	GM948_C08_119R2_030.fsa	2898965	9	44
B, 333	GM948_C08_119R2_030.fsa	2909005	34	221
B, 334	GM948_C08_119R2_030.fsa	2918204	52	317
B, 335	GM948_C08_119R2_030.fsa	2937428	205	1333
B, 336	GM948_C08_119R2_030.fsa	2946616	89	580
B, 337	GM948_C08_119R2_030.fsa	2959139	24	97
B, 338	GM948_C08_119R2_030.fsa	2967484	27	132
B, 339	GM948_C08_119R2_030.fsa	2979162	63	390
B, 340	GM948_C08_119R2_030.fsa	2988333	12	51
B, 341	GM948_C08_119R2_030.fsa	2999167	20	70
B, 342	GM948_C08_119R2_030.fsa	3009047	76	450
B, 343	GM948_C08_119R2_030.fsa	3018936	121	720
B, 344	GM948_C08_119R2_030.fsa	3028843	164	977
B, 345	GM948_C08_119R2_030.fsa	3038771	26	139
B, 346	GM948_C08_119R2_030.fsa	3047059	65	396
B, 347	GM948_C08_119R2_030.fsa	3057854	79	479
B, 348	GM948_C08_119R2_030.fsa	3068672	8	22
B, 349	GM948_C08_119R2_030.fsa	307868	14	40
B, 350	GM948_C08_119R2_030.fsa	3088707	43	231
B, 351	GM948_C08_119R2_030.fsa	3099593	210	1421
B, 352	GM948_C08_119R2_030.fsa	3109664	51	262
B, 353	GM948_C08_119R2_030.fsa	3119755	90	551
B, 354	GM948_C08_119R2_030.fsa	3129867	33	170
B, 355	GM948_C08_119R2_030.fsa	314.0	66	392
B, 356	GM948_C08_119R2_030.fsa	314955	7	36
B, 357	GM948_C08_119R2_030.fsa	3161713	27	158
B, 358	GM948_C08_119R2_030.fsa	3179974	35	261
B, 359	GM948_C08_119R2_030.fsa	3192161	17	50
B, 360	GM948_C08_119R2_030.fsa	3199129	25	164
B, 361	GM948_C08_119R2_030.fsa	3211033	61	375
B, 362	GM948_C08_119R2_030.fsa	3220355	50	337
B, 363	GM948_C08_119R2_030.fsa	3231354	27	128
B, 364	GM948_C08_119R2_030.fsa	3241492	38	200
B, 365	GM948_C08_119R2_030.fsa	3252457	41	225
B, 366	GM948_C08_119R2_030.fsa	3264245	10	64
B, 367	GM948_C08_119R2_030.fsa	3282728	27	192
B, 368	GM948_C08_119R2_030.fsa	3292788	59	415
B, 369	GM948_C08_119R2_030.fsa	3301996	9	41
B, 370	GM948_C08_119R2_030.fsa	3311192	53	389
B, 371	GM948_C08_119R2_030.fsa	332121	49	344
B, 372	GM948_C08_119R2_030.fsa	3331213	42	260
B, 373	GM948_C08_119R2_030.fsa	3342033	21	107
B, 374	GM948_C08_119R2_030.fsa	3351175	45	311
B, 375	GM948_C08_119R2_030.fsa	3360304	14	69
B, 376	GM948_C08_119R2_030.fsa	3369422	13	56
B, 377	GM948_C08_119R2_030.fsa	3380181	161	1133
B, 378	GM948_C08_119R2_030.fsa	3390924	25	141
B, 379	GM948_C08_119R2_030.fsa	3400838	16	90
B, 380	GM948_C08_119R2_030.fsa	3411727	137	919
B, 381	GM948_C08_119R2_030.fsa	3422615	29	157
B, 382	GM948_C08_119R2_030.fsa	343099	35	185
B, 383	GM948_C08_119R2_030.fsa	3440201	22	101
B, 384	GM948_C08_119R2_030.fsa	3451086	29	158
B, 385	GM948_C08_119R2_030.fsa	3462806	12	63
B, 386	GM948_C08_119R2_030.fsa	3471178	48	315
B, 387	GM948_C08_119R2_030.fsa	3481222	43	239
B, 388	GM948_C08_119R2_030.fsa	3492939	55	351
B, 389	GM948_C08_119R2_030.fsa	3502144	16	99
B, 390	GM948_C08_119R2_030.fsa	3513022	17	57
B, 391	GM948_C08_119R2_030.fsa	3523899	180	1394
B, 392	GM948_C08_119R2_030.fsa	3533937	54	340
B, 393	GM948_C08_119R2_030.fsa	3543975	18	132
B, 394	GM948_C08_119R2_030.fsa	3563211	51	341
B, 395	GM948_C08_119R2_030.fsa	3571574	6	17
B, 396	GM948_C08_119R2_030.fsa	358328	23	123
B, 397	GM948_C08_119R2_030.fsa	3590804	38	227
B, 398	GM948_C08_119R2_030.fsa	3601663	26	100
B, 399	GM948_C08_119R2_030.fsa	3611644	42	275
B, 400	GM948_C08_119R2_030.fsa	3621626	6	23
B, 401	GM948_C08_119R2_030.fsa	3633275	29	192
B, 402	GM948_C08_119R2_030.fsa	364243	13	61
B, 403	GM948_C08_119R2_030.fsa	3653251	14	68
B, 404	GM948_C08_119R2_030.fsa	3661577	10	42
B, 405	GM948_C08_119R2_030.fsa	367157	22	122
B, 406	GM948_C08_119R2_030.fsa	3680732	75	535
B, 407	GM948_C08_119R2_030.fsa	3701561	31	190
B, 408	GM948_C08_119R2_030.fsa	3711563	27	184
B, 409	GM948_C08_119R2_030.fsa	3730738	10	35
B, 410	GM948_C08_119R2_030.fsa	3739077	13	71
B, 411	GM948_C08_119R2_030.fsa	3749921	29	218
B, 412	GM948_C08_119R2_030.fsa	3759932	28	177
B, 413	GM948_C08_119R2_030.fsa	3773284	18	87
B, 414	GM948_C08_119R2_030.fsa	3779962	11	66
B, 415	GM948_C08_119R2_030.fsa	379332	10	52
B, 416	GM948_C08_119R2_030.fsa	3802533	30	201
B, 417	GM948_C08_119R2_030.fsa	3811821	77	595
B, 418	GM948_C08_119R2_030.fsa	3821952	17	65
B, 419	GM948_C08_119R2_030.fsa	3831239	31	186
B, 420	GM948_C08_119R2_030.fsa	3843057	82	611
B, 421	GM948_C08_119R2_030.fsa	3852343	100	870
B, 422	GM948_C08_119R2_030.fsa	3862471	59	431
B, 423	GM948_C08_119R2_030.fsa	3881884	68	560
B, 424	GM948_C08_119R2_030.fsa	3893699	4	19
B, 425	GM948_C08_119R2_030.fsa	3902981	22	102
B, 426	GM948_C08_119R2_030.fsa	3912264	8	38
B, 427	GM948_C08_119R2_030.fsa	392492	85	664
B, 428	GM948_C08_119R2_030.fsa	3935045	115	869
B, 429	GM948_C08_119R2_030.fsa	3951075	98	686
B, 430	GM948_C08_119R2_030.fsa	3961198	60	385
B, 431	GM948_C08_119R2_030.fsa	3973008	8	40
B, 432	GM948_C08_119R2_030.fsa	3991566	14	97
B, 433	GM948_C08_119R2_030.fsa	4002482	14	79
B, 434	GM948_C08_119R2_030.fsa	4013246	28	182
B, 435	GM948_C08_119R2_030.fsa	4031489	64	534
B, 436	GM948_C08_119R2_030.fsa	4042285	68	541
B, 437	GM948_C08_119R2_030.fsa	4053093	18	86
B, 438	GM948_C08_119R2_030.fsa	4065579	27	132
B, 439	GM948_C08_119R2_030.fsa	4075579	28	222
B, 440	GM948_C08_119R2_030.fsa	409227	79	626
B, 441	GM948_C08_119R2_030.fsa	4103971	8	30
B, 442	GM948_C08_119R2_030.fsa	411.15	16	77
B, 443	GM948_C08_119R2_030.fsa	4132448	27	175
B, 444	GM948_C08_119R2_030.fsa	4137482	15	93
B, 445	GM948_C08_119R2_030.fsa	415027	14	67
B, 446	GM948_C08_119R2_030.fsa	4162259	151	1230
B, 447	GM948_C08_119R2_030.fsa	4171686	14	64
B, 448	GM948_C08_119R2_030.fsa	4194848	57	461
B, 449	GM948_C08_119R2_030.fsa	4204212	91	868
B, 450	GM948_C08_119R2_030.fsa	4225262	26	180
B, 451	GM948_C08_119R2_030.fsa	4235363	168	1593
B, 452	GM948_C08_119R2_030.fsa	4253032	184	1582
B, 453	GM948_C08_119R2_030.fsa	4272376	25	187
B, 454	GM948_C08_119R2_030.fsa	4284146	6	28
B, 455	GM948_C08_119R2_030.fsa	4291711	29	207
B, 456	GM948_C08_119R2_030.fsa	4323637	8	29
B, 457	GM948_C08_119R2_030.fsa	4334554	43	499
B, 458	GM948_C08_119R2_030.fsa	4353022	11	44
B, 459	GM948_C08_119R2_030.fsa	4362254	35	268
B, 460	GM948_C08_119R2_030.fsa	4382389	20	116
B, 461	GM948_C08_119R2_030.fsa	4391615	8	30
B, 462	GM948_C08_119R2_030.fsa	4400854	46	401
B, 463	GM948_C08_119R2_030.fsa	4411958	56	453
B, 464	GM948_C08_119R2_030.fsa	4423068	14	36
B, 465	GM948_C08_119R2_030.fsa	4442741	26	192
B, 466	GM948_C08_119R2_030.fsa	4452157	117	1099
B, 467	GM948_C08_119R2_030.fsa	4462434	84	711
B, 468	GM948_C08_119R2_030.fsa	4483863	38	250
B, 469	GM948_C08_119R2_030.fsa	4501882	48	678
B, 470	GM948_C08_119R2_030.fsa	4522496	10	42
B, 471	GM948_C08_119R2_030.fsa	4530232	10	32
B, 472	GM948_C08_119R2_030.fsa	4540552	4	16
B, 473	GM948_C08_119R2_030.fsa	4552599	47	376
B, 474	GM948_C08_119R2_030.fsa	4571545	64	560
B, 475	GM948_C08_119R2_030.fsa	4582749	101	869
B, 476	GM948_C08_119R2_030.fsa	4604264	15	42
B, 477	GM948_C08_119R2_030.fsa	461365	14	68
B, 478	GM948_C08_119R2_030.fsa	4625605	9	24
B, 479	GM948_C08_119R2_030.fsa	4635858	26	202
B, 480	GM948_C08_119R2_030.fsa	4652108	82	884
B, 481	GM948_C08_119R2_030.fsa	4686373	7	27
B, 482	GM948_C08_119R2_030.fsa	4697526	13	54
B, 483	GM948_C08_119R2_030.fsa	4706111	59	475
B, 484	GM948_C08_119R2_030.fsa	471556	50	367
B, 485	GM948_C08_119R2_030.fsa	4734475	71	585
B, 486	GM948_C08_119R2_030.fsa	4749968	5	27
B, 487	GM948_C08_119R2_030.fsa	4774101	138	1423
B, 488	GM948_C08_119R2_030.fsa	4791362	33	299
B, 489	GM948_C08_119R2_030.fsa	480437	7	14
B, 490	GM948_C08_119R2_030.fsa	4823618	33	294
B, 491	GM948_C08_119R2_030.fsa	4833254	33	261
B, 492	GM948_C08_119R2_030.fsa	4843774	7	30
B, 493	GM948_C08_119R2_030.fsa	4853425	24	144
B, 494	GM948_C08_119R2_030.fsa	4864841	15	93
B, 495	GM948_C08_119R2_030.fsa	4884184	25	194
B, 496	GM948_C08_119R2_030.fsa	4892986	21	127
B, 497	GM948_C08_119R2_030.fsa	4913256	147	1404
B, 498	GM948_C08_119R2_030.fsa	4922962	209	2328
B, 499	GM948_C08_119R2_030.fsa	4943282	13	79
B, 500	GM948_C08_119R2_030.fsa	4960092	10	58
B, 501	GM948_C08_119R2_030.fsa	4972494	70	852
B, 502	GM948_C08_119R2_030.fsa	5004364	31	355
B, 503	GM948_C08_119R2_030.fsa	5032397	72	714
B, 504	GM948_C08_119R2_030.fsa	5042073	69	955
B, 505	GM948_C08_119R2_030.fsa	5073887	42	318
B, 506	GM948_C08_119R2_030.fsa	5083653	43	415
B, 507	GM948_C08_119R2_030.fsa	5105035	49	266
B, 508	GM948_C08_119R2_030.fsa	5125622	145	3042
B, 509	GM948_C08_119R2_030.fsa	516213	74	537
B, 510	GM948_C08_119R2_030.fsa	5183363	36	265
B, 511	GM948_C08_119R2_030.fsa	5195377	97	938
B, 512	GM948_C08_119R2_030.fsa	5201788	97	967
B, 513	GM948_C08_119R2_030.fsa	5223227	29	252
B, 514	GM948_C08_119R2_030.fsa	5232152	25	225
B, 515	GM948_C08_119R2_030.fsa	5253552	10	32
B, 516	GM948_C08_119R2_030.fsa	5289159	10057	96288
B, 517	GM948_C08_119R2_030.fsa	529805	9762	103898
B, 518	GM948_C08_119R2_030.fsa	5330022	4	15
B, 519	GM948_C08_119R2_030.fsa	533978	6	29
B, 520	GM948_C08_119R2_030.fsa	5355738	6	34
B, 521	GM948_C08_119R2_030.fsa	5362826	8	23
B, 522	GM948_C08_119R2_030.fsa	5373454	10	104
B, 523	GM948_C08_119R2_030.fsa	5392924	11	85
B, 524	GM948_C08_119R2_030.fsa	5410881	10	55
B, 525	GM948_C08_119R2_030.fsa	5419965	8	37
B, 526	GM948_C08_119R2_030.fsa	5434528	10	67
B, 527	GM948_C08_119R2_030.fsa	5462849	10	47
B, 528	GM948_C08_119R2_030.fsa	5482114	9	41
B, 529	GM948_C08_119R2_030.fsa	549039	12	36
B, 530	GM948_C08_119R2_030.fsa	5499599	7	33
B, 531	GM948_C08_119R2_030.fsa	5524538	10	80
B, 532	GM948_C08_119R2_030.fsa	5539367	13	43
B, 533	GM948_C08_119R2_030.fsa	5551443	12	54
B, 534	GM948_C08_119R2_030.fsa	5557025	8	33
B, 535	GM948_C08_119R2_030.fsa	5564476	11	41
B, 536	GM948_C08_119R2_030.fsa	5578473	7	42
B, 537	GM948_C08_119R2_030.fsa	5594377	12	77
B, 538	GM948_C08_119R2_030.fsa	5605643	11	46
B, 539	GM948_C08_119R2_030.fsa	5615999	9	61
B, 540	GM948_C08_119R2_030.fsa	5627312	10	60
B, 541	GM948_C08_119R2_030.fsa	5634864	5	14
B, 542	GM948_C08_119R2_030.fsa	5645259	9	24
B, 543	GM948_C08_119R2_030.fsa	5653775	10	49
B, 544	GM948_C08_119R2_030.fsa	5665144	7	52
B, 545	GM948_C08_119R2_030.fsa	5682229	12	39
B, 546	GM948_C08_119R2_030.fsa	5688883	11	43
B, 547	GM948_C08_119R2_030.fsa	5695544	9	27
B, 548	GM948_C08_119R2_030.fsa	5704115	10	47
B, 549	GM948_C08_119R2_030.fsa	571365	10	58
B, 550	GM948_C08_119R2_030.fsa	5744242	8	32
B, 551	GM948_C08_119R2_030.fsa	5748075	13	88
B, 552	GM948_C08_119R2_030.fsa	5784578	10	35
B, 553	GM948_C08_119R2_030.fsa	5797106	11	69
B, 554	GM948_C08_119R2_030.fsa	5805771	9	41
B, 555	GM948_C08_119R2_030.fsa	5822141	9	59
B, 556	GM948_C08_119R2_030.fsa	5851091	6	27
B, 557	GM948_C08_119R2_030.fsa	5859792	8	37
B, 558	GM948_C08_119R2_030.fsa	5887878	5	20
B, 559	GM948_C08_119R2_030.fsa	5898551	12	27
B, 560	GM948_C08_119R2_030.fsa	5907291	12	45
B, 561	GM948_C08_119R2_030.fsa	5932583	7	36
B, 562	GM948_C08_119R2_030.fsa	5945251	13	65
B, 563	GM948_C08_119R2_030.fsa	5953055	9	37
B, 564	GM948_C08_119R2_030.fsa	5971612	8	50
B, 565	GM948_C08_119R2_030.fsa	5985307	6	28
B, 566	GM948_C08_119R2_030.fsa	5990203	7	40
B, 567	GM948_C08_119R2_030.fsa	6005825	10	62
B, 568	GM948_C08_119R2_030.fsa	6043689	9	41
B, 569	GM948_C08_119R2_030.fsa	6059223	10	20
B, 570	GM948_C08_119R2_030.fsa	6068932	12	84
B, 571	GM948_C08_119R2_030.fsa	6084466	6	29
B, 572	GM948_C08_119R2_030.fsa	6109709	9	92
B, 573	GM948_C08_119R2_030.fsa	6134952	10	70
B, 574	GM948_C08_119R2_030.fsa	6143689	8	39
B, 575	GM948_C08_119R2_030.fsa	6157282	11	47
B, 576	GM948_C08_119R2_030.fsa	6168932	5	21
B, 577	GM948_C08_119R2_030.fsa	6199029	42	509
B, 578	GM948_C08_119R2_030.fsa	6206796	33	319
B, 579	GM948_C08_119R2_030.fsa	622233	13	48
B, 580	GM948_C08_119R2_030.fsa	6246602	4	17
B, 581	GM948_C08_119R2_030.fsa	6283495	13	82
G, 1	GM948_C08_119R2_030.fsa	5290938	177	874
G, 2	GM948_C08_119R2_030.fsa	5298939	225	2814
Y, 1	GM948_C08_119R2_030.fsa	5289159	274	2400
Y, 2	GM948_C08_119R2_030.fsa	5297161	283	2812
R, 1	GM948_C08_119R2_030.fsa	5294494	72	308
O, 1	GM948_C08_119R2_030.fsa	20.0	419	3866
O, 2	GM948_C08_119R2_030.fsa	40.0	381	2651
O, 3	GM948_C08_119R2_030.fsa	60.0	659	3675
O, 4	GM948_C08_119R2_030.fsa	80.0	433	2429
O, 5	GM948_C08_119R2_030.fsa	100.0	687	3629
O, 6	GM948_C08_119R2_030.fsa	114.0	810	4158
O, 7	GM948_C08_119R2_030.fsa	120.0	628	3293
O, 8	GM948_C08_119R2_030.fsa	140.0	517	2656
O, 9	GM948_C08_119R2_030.fsa	160.0	559	2977
O, 10	GM948_C08_119R2_030.fsa	180.0	681	3521
O, 11	GM948_C08_119R2_030.fsa	200.0	570	3119
O, 12	GM948_C08_119R2_030.fsa	214.0	594	3202
O, 13	GM948_C08_119R2_030.fsa	220.0	480	2710
O, 14	GM948_C08_119R2_030.fsa	240.0	730	4235
O, 15	GM948_C08_119R2_030.fsa	250.0	339	2074
O, 16	GM948_C08_119R2_030.fsa	260.0	547	3378
O, 17	GM948_C08_119R2_030.fsa	280.0	615	3892
O, 18	GM948_C08_119R2_030.fsa	300.0	601	4041
O, 19	GM948_C08_119R2_030.fsa	314.0	378	2747
O, 20	GM948_C08_119R2_030.fsa	320.0	413	3113
O, 21	GM948_C08_119R2_030.fsa	340.0	507	4006
O, 22	GM948_C08_119R2_030.fsa	360.0	398	3219
O, 23	GM948_C08_119R2_030.fsa	380.0	277	2458
O, 24	GM948_C08_119R2_030.fsa	400.0	354	3201
O, 25	GM948_C08_119R2_030.fsa	414.0	344	3171
O, 26	GM948_C08_119R2_030.fsa	420.0	326	2957
O, 27	GM948_C08_119R2_030.fsa	440.0	386	3709
O, 28	GM948_C08_119R2_030.fsa	460.0	427	4117
O, 29	GM948_C08_119R2_030.fsa	480.0	388	4076
O, 30	GM948_C08_119R2_030.fsa	500.0	186	1974
O, 31	GM948_C08_119R2_030.fsa	514.0	199	2121
O, 32	GM948_C08_119R2_030.fsa	520.0	438	4557
O, 33	GM948_C08_119R2_030.fsa	540.0	347	3790
O, 34	GM948_C08_119R2_030.fsa	560.0	231	2494
O, 35	GM948_C08_119R2_030.fsa	580.0	359	4092
O, 36	GM948_C08_119R2_030.fsa	600.0	232	2602

## Sheet: 119R3
Dye/Sample Peak	Sample File Name	Size	Height	Area in Point
B, 1	GM948_C09_119R3_038.fsa		14	78
B, 2	GM948_C09_119R3_038.fsa		8	62
B, 3	GM948_C09_119R3_038.fsa		13	56
B, 4	GM948_C09_119R3_038.fsa		14	58
B, 5	GM948_C09_119R3_038.fsa		9	48
B, 6	GM948_C09_119R3_038.fsa		13	90
B, 7	GM948_C09_119R3_038.fsa		9	42
B, 8	GM948_C09_119R3_038.fsa		9	37
B, 9	GM948_C09_119R3_038.fsa		12	66
B, 10	GM948_C09_119R3_038.fsa		8	27
B, 11	GM948_C09_119R3_038.fsa		7	39
B, 12	GM948_C09_119R3_038.fsa		14	62
B, 13	GM948_C09_119R3_038.fsa		15	41
B, 14	GM948_C09_119R3_038.fsa		7	29
B, 15	GM948_C09_119R3_038.fsa		6	31
B, 16	GM948_C09_119R3_038.fsa		6	26
B, 17	GM948_C09_119R3_038.fsa		8	41
B, 18	GM948_C09_119R3_038.fsa		10	55
B, 19	GM948_C09_119R3_038.fsa		10	34
B, 20	GM948_C09_119R3_038.fsa		8	73
B, 21	GM948_C09_119R3_038.fsa		9	63
B, 22	GM948_C09_119R3_038.fsa		9	60
B, 23	GM948_C09_119R3_038.fsa		11	65
B, 24	GM948_C09_119R3_038.fsa		9	29
B, 25	GM948_C09_119R3_038.fsa		10	40
B, 26	GM948_C09_119R3_038.fsa		7	55
B, 27	GM948_C09_119R3_038.fsa		9	47
B, 28	GM948_C09_119R3_038.fsa		12	27
B, 29	GM948_C09_119R3_038.fsa		12	70
B, 30	GM948_C09_119R3_038.fsa		8	29
B, 31	GM948_C09_119R3_038.fsa		8	40
B, 32	GM948_C09_119R3_038.fsa		10	49
B, 33	GM948_C09_119R3_038.fsa		15	58
B, 34	GM948_C09_119R3_038.fsa		9	24
B, 35	GM948_C09_119R3_038.fsa		10	27
B, 36	GM948_C09_119R3_038.fsa		6	16
B, 37	GM948_C09_119R3_038.fsa		8	39
B, 38	GM948_C09_119R3_038.fsa		8	41
B, 39	GM948_C09_119R3_038.fsa		14	57
B, 40	GM948_C09_119R3_038.fsa		5	33
B, 41	GM948_C09_119R3_038.fsa		9	51
B, 42	GM948_C09_119R3_038.fsa		7	19
B, 43	GM948_C09_119R3_038.fsa		12	59
B, 44	GM948_C09_119R3_038.fsa		12	40
B, 45	GM948_C09_119R3_038.fsa		9	22
B, 46	GM948_C09_119R3_038.fsa		5	28
B, 47	GM948_C09_119R3_038.fsa		10	63
B, 48	GM948_C09_119R3_038.fsa		8	25
B, 49	GM948_C09_119R3_038.fsa		6	16
B, 50	GM948_C09_119R3_038.fsa		8	35
B, 51	GM948_C09_119R3_038.fsa		8	60
B, 52	GM948_C09_119R3_038.fsa		11	63
B, 53	GM948_C09_119R3_038.fsa		6	15
B, 54	GM948_C09_119R3_038.fsa		8	49
B, 55	GM948_C09_119R3_038.fsa		10	78
B, 56	GM948_C09_119R3_038.fsa		7	46
B, 57	GM948_C09_119R3_038.fsa		8	54
B, 58	GM948_C09_119R3_038.fsa		11	50
B, 59	GM948_C09_119R3_038.fsa		10	67
B, 60	GM948_C09_119R3_038.fsa		6	26
B, 61	GM948_C09_119R3_038.fsa		10	34
B, 62	GM948_C09_119R3_038.fsa		13	138
B, 63	GM948_C09_119R3_038.fsa		10	40
B, 64	GM948_C09_119R3_038.fsa		12	63
B, 65	GM948_C09_119R3_038.fsa		7	43
B, 66	GM948_C09_119R3_038.fsa		12	67
B, 67	GM948_C09_119R3_038.fsa		12	55
B, 68	GM948_C09_119R3_038.fsa		10	47
B, 69	GM948_C09_119R3_038.fsa		9	45
B, 70	GM948_C09_119R3_038.fsa		10	60
B, 71	GM948_C09_119R3_038.fsa		4	9
B, 72	GM948_C09_119R3_038.fsa		128	1289
B, 73	GM948_C09_119R3_038.fsa		65	721
B, 74	GM948_C09_119R3_038.fsa		100	611
B, 75	GM948_C09_119R3_038.fsa		51	334
B, 76	GM948_C09_119R3_038.fsa	0.2797	30	196
B, 77	GM948_C09_119R3_038.fsa	23776	42	270
B, 78	GM948_C09_119R3_038.fsa	36364	12	66
B, 79	GM948_C09_119R3_038.fsa	51748	13	55
B, 80	GM948_C09_119R3_038.fsa	82518	7	51
B, 81	GM948_C09_119R3_038.fsa	11049	14	69
B, 82	GM948_C09_119R3_038.fsa	135664	16	135
B, 83	GM948_C09_119R3_038.fsa	153846	23	112
B, 84	GM948_C09_119R3_038.fsa	176224	12	50
B, 85	GM948_C09_119R3_038.fsa	188811	27	107
B, 86	GM948_C09_119R3_038.fsa	206303	202	1158
B, 87	GM948_C09_119R3_038.fsa	22.34	105	724
B, 88	GM948_C09_119R3_038.fsa	232584	103	666
B, 89	GM948_C09_119R3_038.fsa	253633	13	63
B, 90	GM948_C09_119R3_038.fsa	269809	43	235
B, 91	GM948_C09_119R3_038.fsa	287104	49	254
B, 92	GM948_C09_119R3_038.fsa	317892	95	493
B, 93	GM948_C09_119R3_038.fsa	331508	55	282
B, 94	GM948_C09_119R3_038.fsa	36197	52	397
B, 95	GM948_C09_119R3_038.fsa	373576	42	179
B, 96	GM948_C09_119R3_038.fsa	39004	31	136
B, 97	GM948_C09_119R3_038.fsa	404682	57	349
B, 98	GM948_C09_119R3_038.fsa	438075	51	271
B, 99	GM948_C09_119R3_038.fsa	448246	183	1168
B, 100	GM948_C09_119R3_038.fsa	466112	126	817
B, 101	GM948_C09_119R3_038.fsa	483708	5	22
B, 102	GM948_C09_119R3_038.fsa	505337	27	186
B, 103	GM948_C09_119R3_038.fsa	520243	69	544
B, 104	GM948_C09_119R3_038.fsa	544328	595	2959
B, 105	GM948_C09_119R3_038.fsa	560797	143	539
B, 106	GM948_C09_119R3_038.fsa	571987	224	1083
B, 107	GM948_C09_119R3_038.fsa	580059	82	328
B, 108	GM948_C09_119R3_038.fsa	591068	579	2710
B, 109	GM948_C09_119R3_038.fsa	606242	543	2490
B, 110	GM948_C09_119R3_038.fsa	619725	42	126
B, 111	GM948_C09_119R3_038.fsa	632124	112	490
B, 112	GM948_C09_119R3_038.fsa	64653	66	287
B, 113	GM948_C09_119R3_038.fsa	659852	386	1934
B, 114	GM948_C09_119R3_038.fsa	672101	381	2125
B, 115	GM948_C09_119R3_038.fsa	68735	233	1925
B, 116	GM948_C09_119R3_038.fsa	703537	33	104
B, 117	GM948_C09_119R3_038.fsa	715626	94	471
B, 118	GM948_C09_119R3_038.fsa	732676	15	71
B, 119	GM948_C09_119R3_038.fsa	742664	27	120
B, 120	GM948_C09_119R3_038.fsa	75461	47	208
B, 121	GM948_C09_119R3_038.fsa	765522	323	1641
B, 122	GM948_C09_119R3_038.fsa	779357	25	139
B, 123	GM948_C09_119R3_038.fsa	789203	28	124
B, 124	GM948_C09_119R3_038.fsa	79902	26	123
B, 125	GM948_C09_119R3_038.fsa	807774	48	239
B, 126	GM948_C09_119R3_038.fsa	817473	54	278
B, 127	GM948_C09_119R3_038.fsa	826186	29	168
B, 128	GM948_C09_119R3_038.fsa	844528	64	260
B, 129	GM948_C09_119R3_038.fsa	853191	17	70
B, 130	GM948_C09_119R3_038.fsa	86376	26	70
B, 131	GM948_C09_119R3_038.fsa	875262	71	278
B, 132	GM948_C09_119R3_038.fsa	886737	182	846
B, 133	GM948_C09_119R3_038.fsa	896279	49	200
B, 134	GM948_C09_119R3_038.fsa	90485	33	126
B, 135	GM948_C09_119R3_038.fsa	913405	116	529
B, 136	GM948_C09_119R3_038.fsa	923842	307	1386
B, 137	GM948_C09_119R3_038.fsa	934256	11	31
B, 138	GM948_C09_119R3_038.fsa	946534	243	1140
B, 139	GM948_C09_119R3_038.fsa	955957	31	117
B, 140	GM948_C09_119R3_038.fsa	970058	127	536
B, 141	GM948_C09_119R3_038.fsa	980372	93	414
B, 142	GM948_C09_119R3_038.fsa	993466	194	889
B, 143	GM948_C09_119R3_038.fsa	1003782	553	3014
B, 144	GM948_C09_119R3_038.fsa	1012282	126	513
B, 145	GM948_C09_119R3_038.fsa	1024536	53	252
B, 146	GM948_C09_119R3_038.fsa	1034882	35	162
B, 147	GM948_C09_119R3_038.fsa	1046146	74	350
B, 148	GM948_C09_119R3_038.fsa	1057385	375	1825
B, 149	GM948_C09_119R3_038.fsa	1067667	86	377
B, 150	GM948_C09_119R3_038.fsa	1079792	163	716
B, 151	GM948_C09_119R3_038.fsa	109096	63	291
B, 152	GM948_C09_119R3_038.fsa	1100248	228	1165
B, 153	GM948_C09_119R3_038.fsa	1108593	36	152
B, 154	GM948_C09_119R3_038.fsa	1120624	180	761
B, 155	GM948_C09_119R3_038.fsa	1131705	130	546
B, 156	GM948_C09_119R3_038.fsa	1142747	292	1313
B, 157	GM948_C09_119R3_038.fsa	1153716	187	838
B, 158	GM948_C09_119R3_038.fsa	1161923	105	458
B, 159	GM948_C09_119R3_038.fsa	1170113	378	1815
B, 160	GM948_C09_119R3_038.fsa	1181007	178	728
B, 161	GM948_C09_119R3_038.fsa	1192775	385	1878
B, 162	GM948_C09_119R3_038.fsa	1200887	47	158
B, 163	GM948_C09_119R3_038.fsa	1208867	64	239
B, 164	GM948_C09_119R3_038.fsa	1219499	125	565
B, 165	GM948_C09_119R3_038.fsa	1230124	296	1411
B, 166	GM948_C09_119R3_038.fsa	1239857	30	108
B, 167	GM948_C09_119R3_038.fsa	124.87	60	226
B, 168	GM948_C09_119R3_038.fsa	1260187	124	570
B, 169	GM948_C09_119R3_038.fsa	1269901	190	854
B, 170	GM948_C09_119R3_038.fsa	1281372	144	660
B, 171	GM948_C09_119R3_038.fsa	1292834	78	342
B, 172	GM948_C09_119R3_038.fsa	1300765	138	653
B, 173	GM948_C09_119R3_038.fsa	1309572	164	741
B, 174	GM948_C09_119R3_038.fsa	1321014	57	229
B, 175	GM948_C09_119R3_038.fsa	1329809	323	1513
B, 176	GM948_C09_119R3_038.fsa	1342115	46	160
B, 177	GM948_C09_119R3_038.fsa	1350899	59	234
B, 178	GM948_C09_119R3_038.fsa	1359678	75	375
B, 179	GM948_C09_119R3_038.fsa	1368452	108	503
B, 180	GM948_C09_119R3_038.fsa	1378098	26	127
B, 181	GM948_C09_119R3_038.fsa	1387739	69	278
B, 182	GM948_C09_119R3_038.fsa	1398249	103	500
B, 183	GM948_C09_119R3_038.fsa	1408117	428	2024
B, 184	GM948_C09_119R3_038.fsa	141984	36	127
B, 185	GM948_C09_119R3_038.fsa	1428857	551	2710
B, 186	GM948_C09_119R3_038.fsa	1440577	176	838
B, 187	GM948_C09_119R3_038.fsa	1452296	224	1042
B, 188	GM948_C09_119R3_038.fsa	1463111	62	277
B, 189	GM948_C09_119R3_038.fsa	1473024	119	531
B, 190	GM948_C09_119R3_038.fsa	1482035	62	268
B, 191	GM948_C09_119R3_038.fsa	1490144	86	378
B, 192	GM948_C09_119R3_038.fsa	1502757	547	2934
B, 193	GM948_C09_119R3_038.fsa	1518971	198	974
B, 194	GM948_C09_119R3_038.fsa	1527977	79	359
B, 195	GM948_C09_119R3_038.fsa	1538784	54	274
B, 196	GM948_C09_119R3_038.fsa	1559493	84	385
B, 197	GM948_C09_119R3_038.fsa	1570296	104	469
B, 198	GM948_C09_119R3_038.fsa	1581999	67	305
B, 199	GM948_C09_119R3_038.fsa	159.1	65	301
B, 200	GM948_C09_119R3_038.fsa	160.0	116	555
B, 201	GM948_C09_119R3_038.fsa	1609711	24	95
B, 202	GM948_C09_119R3_038.fsa	1619416	44	241
B, 203	GM948_C09_119R3_038.fsa	1629114	64	325
B, 204	GM948_C09_119R3_038.fsa	1641449	125	633
B, 205	GM948_C09_119R3_038.fsa	1652013	69	379
B, 206	GM948_C09_119R3_038.fsa	166081	125	622
B, 207	GM948_C09_119R3_038.fsa	1669603	43	171
B, 208	GM948_C09_119R3_038.fsa	1680147	58	280
B, 209	GM948_C09_119R3_038.fsa	1689806	71	361
B, 210	GM948_C09_119R3_038.fsa	1698581	88	414
B, 211	GM948_C09_119R3_038.fsa	1709981	76	374
B, 212	GM948_C09_119R3_038.fsa	1720497	69	317
B, 213	GM948_C09_119R3_038.fsa	1729254	88	408
B, 214	GM948_C09_119R3_038.fsa	1738881	62	259
B, 215	GM948_C09_119R3_038.fsa	1748502	166	838
B, 216	GM948_C09_119R3_038.fsa	1758117	93	482
B, 217	GM948_C09_119R3_038.fsa	1766852	248	1308
B, 218	GM948_C09_119R3_038.fsa	1775582	70	301
B, 219	GM948_C09_119R3_038.fsa	1786052	240	1164
B, 220	GM948_C09_119R3_038.fsa	1794771	16	52
B, 221	GM948_C09_119R3_038.fsa	1805295	490	2419
B, 222	GM948_C09_119R3_038.fsa	1814998	23	60
B, 223	GM948_C09_119R3_038.fsa	1824695	69	319
B, 224	GM948_C09_119R3_038.fsa	1834386	38	186
B, 225	GM948_C09_119R3_038.fsa	1846712	89	451
B, 226	GM948_C09_119R3_038.fsa	185727	205	1078
B, 227	GM948_C09_119R3_038.fsa	1866942	260	1399
B, 228	GM948_C09_119R3_038.fsa	1876608	45	257
B, 229	GM948_C09_119R3_038.fsa	1889779	185	948
B, 230	GM948_C09_119R3_038.fsa	1899431	197	988
B, 231	GM948_C09_119R3_038.fsa	1910831	107	481
B, 232	GM948_C09_119R3_038.fsa	1920471	46	197
B, 233	GM948_C09_119R3_038.fsa	1930105	65	265
B, 234	GM948_C09_119R3_038.fsa	1939734	124	582
B, 235	GM948_C09_119R3_038.fsa	1949356	116	522
B, 236	GM948_C09_119R3_038.fsa	1958099	225	1043
B, 237	GM948_C09_119R3_038.fsa	1968585	402	2078
B, 238	GM948_C09_119R3_038.fsa	1977317	133	637
B, 239	GM948_C09_119R3_038.fsa	1986045	143	644
B, 240	GM948_C09_119R3_038.fsa	1996512	186	866
B, 241	GM948_C09_119R3_038.fsa	201553	126	650
B, 242	GM948_C09_119R3_038.fsa	2026736	70	367
B, 243	GM948_C09_119R3_038.fsa	2038793	156	725
B, 244	GM948_C09_119R3_038.fsa	2048259	137	665
B, 245	GM948_C09_119R3_038.fsa	2059438	58	259
B, 246	GM948_C09_119R3_038.fsa	2070607	408	2038
B, 247	GM948_C09_119R3_038.fsa	208091	141	671
B, 248	GM948_C09_119R3_038.fsa	2091205	255	1206
B, 249	GM948_C09_119R3_038.fsa	2101492	297	1494
B, 250	GM948_C09_119R3_038.fsa	2112627	102	491
B, 251	GM948_C09_119R3_038.fsa	2121187	707	3623
B, 252	GM948_C09_119R3_038.fsa	2131452	227	1105
B, 253	GM948_C09_119R3_038.fsa	2139145	29	111
B, 254	GM948_C09_119R3_038.fsa	215.03	465	2452
B, 255	GM948_C09_119R3_038.fsa	2161451	173	836
B, 256	GM948_C09_119R3_038.fsa	2170024	72	303
B, 257	GM948_C09_119R3_038.fsa	2180307	211	1077
B, 258	GM948_C09_119R3_038.fsa	2189728	94	423
B, 259	GM948_C09_119R3_038.fsa	2199144	49	226
B, 260	GM948_C09_119R3_038.fsa	2208464	26	112
B, 261	GM948_C09_119R3_038.fsa	2216929	191	1040
B, 262	GM948_C09_119R3_038.fsa	2226242	56	241
B, 263	GM948_C09_119R3_038.fsa	2238095	131	690
B, 264	GM948_C09_119R3_038.fsa	225842	69	341
B, 265	GM948_C09_119R3_038.fsa	2267737	54	244
B, 266	GM948_C09_119R3_038.fsa	2277903	36	163
B, 267	GM948_C09_119R3_038.fsa	2288917	78	391
B, 268	GM948_C09_119R3_038.fsa	2299086	109	544
B, 269	GM948_C09_119R3_038.fsa	2309256	47	214
B, 270	GM948_C09_119R3_038.fsa	2317731	133	702
B, 271	GM948_C09_119R3_038.fsa	2327904	116	581
B, 272	GM948_C09_119R3_038.fsa	2336382	354	2101
B, 273	GM948_C09_119R3_038.fsa	2346557	54	319
B, 274	GM948_C09_119R3_038.fsa	235843	118	548
B, 275	GM948_C09_119R3_038.fsa	2369456	337	1849
B, 276	GM948_C09_119R3_038.fsa	2380484	84	391
B, 277	GM948_C09_119R3_038.fsa	2388969	338	1980
B, 278	GM948_C09_119R3_038.fsa	2399151	400	2390
B, 279	GM948_C09_119R3_038.fsa	2408665	8	28
B, 280	GM948_C09_119R3_038.fsa	2418187	248	1331
B, 281	GM948_C09_119R3_038.fsa	2428562	21	86
B, 282	GM948_C09_119R3_038.fsa	2438063	302	1667
B, 283	GM948_C09_119R3_038.fsa	2449277	410	2307
B, 284	GM948_C09_119R3_038.fsa	2457894	33	129
B, 285	GM948_C09_119R3_038.fsa	2467364	82	402
B, 286	GM948_C09_119R3_038.fsa	2476823	90	435
B, 287	GM948_C09_119R3_038.fsa	2488848	39	172
B, 288	GM948_C09_119R3_038.fsa	2499143	22	105
B, 289	GM948_C09_119R3_038.fsa	2511748	26	75
B, 290	GM948_C09_119R3_038.fsa	2520964	350	2057
B, 291	GM948_C09_119R3_038.fsa	2531001	40	156
B, 292	GM948_C09_119R3_038.fsa	2541023	52	265
B, 293	GM948_C09_119R3_038.fsa	2550196	124	665
B, 294	GM948_C09_119R3_038.fsa	2559356	87	476
B, 295	GM948_C09_119R3_038.fsa	2570164	51	260
B, 296	GM948_C09_119R3_038.fsa	2581784	46	222
B, 297	GM948_C09_119R3_038.fsa	2591726	43	233
B, 298	GM948_C09_119R3_038.fsa	2600837	24	108
B, 299	GM948_C09_119R3_038.fsa	2608374	110	630
B, 300	GM948_C09_119R3_038.fsa	2619259	24	107
B, 301	GM948_C09_119R3_038.fsa	2627632	75	435
B, 302	GM948_C09_119R3_038.fsa	2637678	47	213
B, 303	GM948_C09_119R3_038.fsa	2647724	60	304
B, 304	GM948_C09_119R3_038.fsa	2658606	37	190
B, 305	GM948_C09_119R3_038.fsa	2666139	117	747
B, 306	GM948_C09_119R3_038.fsa	267702	42	223
B, 307	GM948_C09_119R3_038.fsa	2685389	95	541
B, 308	GM948_C09_119R3_038.fsa	2695432	40	180
B, 309	GM948_C09_119R3_038.fsa	2707147	124	715
B, 310	GM948_C09_119R3_038.fsa	2715515	61	278
B, 311	GM948_C09_119R3_038.fsa	2726392	113	600
B, 312	GM948_C09_119R3_038.fsa	2736431	116	646
B, 313	GM948_C09_119R3_038.fsa	2745634	181	1090
B, 314	GM948_C09_119R3_038.fsa	2756509	198	1232
B, 315	GM948_C09_119R3_038.fsa	276571	52	249
B, 316	GM948_C09_119R3_038.fsa	2775747	58	298
B, 317	GM948_C09_119R3_038.fsa	2787456	99	575
B, 318	GM948_C09_119R3_038.fsa	2798327	77	428
B, 319	GM948_C09_119R3_038.fsa	280.75	131	835
B, 320	GM948_C09_119R3_038.fsa	2818329	133	758
B, 321	GM948_C09_119R3_038.fsa	2836644	340	2262
B, 322	GM948_C09_119R3_038.fsa	284746	123	742
B, 323	GM948_C09_119R3_038.fsa	2857439	18	90
B, 324	GM948_C09_119R3_038.fsa	2866583	15	50
B, 325	GM948_C09_119R3_038.fsa	2876554	111	783
B, 326	GM948_C09_119R3_038.fsa	288569	19	65
B, 327	GM948_C09_119R3_038.fsa	2898142	15	63
B, 328	GM948_C09_119R3_038.fsa	2908929	32	230
B, 329	GM948_C09_119R3_038.fsa	2918882	54	368
B, 330	GM948_C09_119R3_038.fsa	293546	216	1548
B, 331	GM948_C09_119R3_038.fsa	2946229	103	710
B, 332	GM948_C09_119R3_038.fsa	2956993	17	90
B, 333	GM948_C09_119R3_038.fsa	2966925	24	129
B, 334	GM948_C09_119R3_038.fsa	2978507	64	402
B, 335	GM948_C09_119R3_038.fsa	2987603	12	35
B, 336	GM948_C09_119R3_038.fsa	300814	88	527
B, 337	GM948_C09_119R3_038.fsa	3017923	120	816
B, 338	GM948_C09_119R3_038.fsa	3027723	163	1091
B, 339	GM948_C09_119R3_038.fsa	3037539	22	116
B, 340	GM948_C09_119R3_038.fsa	3046553	66	420
B, 341	GM948_C09_119R3_038.fsa	3057224	82	501
B, 342	GM948_C09_119R3_038.fsa	3078628	10	53
B, 343	GM948_C09_119R3_038.fsa	3086882	37	197
B, 344	GM948_C09_119R3_038.fsa	309763	226	1606
B, 345	GM948_C09_119R3_038.fsa	3109229	54	321
B, 346	GM948_C09_119R3_038.fsa	311919	91	599
B, 347	GM948_C09_119R3_038.fsa	3129169	36	153
B, 348	GM948_C09_119R3_038.fsa	3139166	66	424
B, 349	GM948_C09_119R3_038.fsa	3148559	6	18
B, 350	GM948_C09_119R3_038.fsa	3161404	26	147
B, 351	GM948_C09_119R3_038.fsa	3168259	10	45
B, 352	GM948_C09_119R3_038.fsa	3179405	43	246
B, 353	GM948_C09_119R3_038.fsa	3190557	6	20
B, 354	GM948_C09_119R3_038.fsa	3198283	30	167
B, 355	GM948_C09_119R3_038.fsa	3208369	60	347
B, 356	GM948_C09_119R3_038.fsa	3219236	56	356
B, 357	GM948_C09_119R3_038.fsa	3230086	20	126
B, 358	GM948_C09_119R3_038.fsa	3240088	33	178
B, 359	GM948_C09_119R3_038.fsa	3251741	38	224
B, 360	GM948_C09_119R3_038.fsa	3262545	7	20
B, 361	GM948_C09_119R3_038.fsa	3267526	5	20
B, 362	GM948_C09_119R3_038.fsa	3281622	25	173
B, 363	GM948_C09_119R3_038.fsa	3289902	65	477
B, 364	GM948_C09_119R3_038.fsa	3310562	46	339
B, 365	GM948_C09_119R3_038.fsa	3318811	42	282
B, 366	GM948_C09_119R3_038.fsa	3329521	38	214
B, 367	GM948_C09_119R3_038.fsa	3340216	18	83
B, 368	GM948_C09_119R3_038.fsa	3350896	46	319
B, 369	GM948_C09_119R3_038.fsa	3359102	21	98
B, 370	GM948_C09_119R3_038.fsa	3379578	178	1367
B, 371	GM948_C09_119R3_038.fsa	3391021	25	132
B, 372	GM948_C09_119R3_038.fsa	3400832	28	142
B, 373	GM948_C09_119R3_038.fsa	3409978	142	1088
B, 374	GM948_C09_119R3_038.fsa	3419954	29	207
B, 375	GM948_C09_119R3_038.fsa	3429097	37	215
B, 376	GM948_C09_119R3_038.fsa	3438238	22	99
B, 377	GM948_C09_119R3_038.fsa	345.07	26	154
B, 378	GM948_C09_119R3_038.fsa	3460668	17	59
B, 379	GM948_C09_119R3_038.fsa	3471464	56	366
B, 380	GM948_C09_119R3_038.fsa	3481427	43	264
B, 381	GM948_C09_119R3_038.fsa	3491388	60	414
B, 382	GM948_C09_119R3_038.fsa	3500517	20	104
B, 383	GM948_C09_119R3_038.fsa	3511304	12	66
B, 384	GM948_C09_119R3_038.fsa	3522919	198	1658
B, 385	GM948_C09_119R3_038.fsa	3532871	53	447
B, 386	GM948_C09_119R3_038.fsa	3542822	23	164
B, 387	GM948_C09_119R3_038.fsa	356106	54	429
B, 388	GM948_C09_119R3_038.fsa	3572662	4	13
B, 389	GM948_C09_119R3_038.fsa	358012	26	131
B, 390	GM948_C09_119R3_038.fsa	3591717	35	230
B, 391	GM948_C09_119R3_038.fsa	360.0	16	100
B, 392	GM948_C09_119R3_038.fsa	3611464	44	294
B, 393	GM948_C09_119R3_038.fsa	362293	12	27
B, 394	GM948_C09_119R3_038.fsa	363194	33	183
B, 395	GM948_C09_119R3_038.fsa	3650781	16	85
B, 396	GM948_C09_119R3_038.fsa	3668806	21	146
B, 397	GM948_C09_119R3_038.fsa	3679458	84	623
B, 398	GM948_C09_119R3_038.fsa	3691751	8	37
B, 399	GM948_C09_119R3_038.fsa	3700767	38	214
B, 400	GM948_C09_119R3_038.fsa	3709784	28	172
B, 401	GM948_C09_119R3_038.fsa	3718802	5	28
B, 402	GM948_C09_119R3_038.fsa	373602	11	54
B, 403	GM948_C09_119R3_038.fsa	374832	32	234
B, 404	GM948_C09_119R3_038.fsa	3758162	31	203
B, 405	GM948_C09_119R3_038.fsa	3772106	14	86
B, 406	GM948_C09_119R3_038.fsa	3779489	9	53
B, 407	GM948_C09_119R3_038.fsa	3790154	9	34
B, 408	GM948_C09_119R3_038.fsa	380.0	23	142
B, 409	GM948_C09_119R3_038.fsa	3810011	73	577
B, 410	GM948_C09_119R3_038.fsa	3819186	7	32
B, 411	GM948_C09_119R3_038.fsa	3830862	27	174
B, 412	GM948_C09_119R3_038.fsa	3840035	88	756
B, 413	GM948_C09_119R3_038.fsa	3850875	111	983
B, 414	GM948_C09_119R3_038.fsa	3860879	63	504
B, 415	GM948_C09_119R3_038.fsa	3880885	69	522
B, 416	GM948_C09_119R3_038.fsa	3893387	10	30
B, 417	GM948_C09_119R3_038.fsa	3900887	9	46
B, 418	GM948_C09_119R3_038.fsa	392255	104	828
B, 419	GM948_C09_119R3_038.fsa	3932547	122	1073
B, 420	GM948_C09_119R3_038.fsa	3949207	102	848
B, 421	GM948_C09_119R3_038.fsa	3959201	63	515
B, 422	GM948_C09_119R3_038.fsa	3971692	10	43
B, 423	GM948_C09_119R3_038.fsa	3992507	21	119
B, 424	GM948_C09_119R3_038.fsa	4010523	29	237
B, 425	GM948_C09_119R3_038.fsa	4029999	69	605
B, 426	GM948_C09_119R3_038.fsa	4039763	76	611
B, 427	GM948_C09_119R3_038.fsa	405199	15	101
B, 428	GM948_C09_119R3_038.fsa	4060974	28	173
B, 429	GM948_C09_119R3_038.fsa	4073247	42	307
B, 430	GM948_C09_119R3_038.fsa	4090476	87	734
B, 431	GM948_C09_119R3_038.fsa	4110232	25	144
B, 432	GM948_C09_119R3_038.fsa	4129232	30	202
B, 433	GM948_C09_119R3_038.fsa	4139171	18	99
B, 434	GM948_C09_119R3_038.fsa	4159686	180	1687
B, 435	GM948_C09_119R3_038.fsa	4172539	18	95
B, 436	GM948_C09_119R3_038.fsa	4179399	8	12
B, 437	GM948_C09_119R3_038.fsa	4193129	68	552
B, 438	GM948_C09_119R3_038.fsa	4204154	105	1021
B, 439	GM948_C09_119R3_038.fsa	4223241	29	160
B, 440	GM948_C09_119R3_038.fsa	4234842	213	2010
B, 441	GM948_C09_119R3_038.fsa	4252218	206	1945
B, 442	GM948_C09_119R3_038.fsa	4272041	27	201
B, 443	GM948_C09_119R3_038.fsa	4282762	11	59
B, 444	GM948_C09_119R3_038.fsa	4293473	30	234
B, 445	GM948_C09_119R3_038.fsa	4310751	13	69
B, 446	GM948_C09_119R3_038.fsa	4331285	64	725
B, 447	GM948_C09_119R3_038.fsa	4359968	47	453
B, 448	GM948_C09_119R3_038.fsa	4369785	7	14
B, 449	GM948_C09_119R3_038.fsa	4378776	31	186
B, 450	GM948_C09_119R3_038.fsa	4399184	70	660
B, 451	GM948_C09_119R3_038.fsa	4409247	68	632
B, 452	GM948_C09_119R3_038.fsa	442102	12	92
B, 453	GM948_C09_119R3_038.fsa	4430275	10	23
B, 454	GM948_C09_119R3_038.fsa	445132	139	1554
B, 455	GM948_C09_119R3_038.fsa	4462271	95	837
B, 456	GM948_C09_119R3_038.fsa	4481658	45	333
B, 457	GM948_C09_119R3_038.fsa	450106	58	639
B, 458	GM948_C09_119R3_038.fsa	4512033	42	311
B, 459	GM948_C09_119R3_038.fsa	4522167	14	80
B, 460	GM948_C09_119R3_038.fsa	4530615	13	53
B, 461	GM948_C09_119R3_038.fsa	4551748	58	467
B, 462	GM948_C09_119R3_038.fsa	4569514	78	779
B, 463	GM948_C09_119R3_038.fsa	4582211	114	1174
B, 464	GM948_C09_119R3_038.fsa	4605846	12	53
B, 465	GM948_C09_119R3_038.fsa	4613363	17	93
B, 466	GM948_C09_119R3_038.fsa	4633414	30	259
B, 467	GM948_C09_119R3_038.fsa	4652637	104	1135
B, 468	GM948_C09_119R3_038.fsa	4664342	34	221
B, 469	GM948_C09_119R3_038.fsa	4686088	7	30
B, 470	GM948_C09_119R3_038.fsa	470617	73	762
B, 471	GM948_C09_119R3_038.fsa	4715377	51	434
B, 472	GM948_C09_119R3_038.fsa	4732959	79	675
B, 473	GM948_C09_119R3_038.fsa	4752223	9	64
B, 474	GM948_C09_119R3_038.fsa	4770658	168	1853
B, 475	GM948_C09_119R3_038.fsa	4791615	46	383
B, 476	GM948_C09_119R3_038.fsa	4803375	5	13
B, 477	GM948_C09_119R3_038.fsa	4823647	41	422
B, 478	GM948_C09_119R3_038.fsa	4830413	43	420
B, 479	GM948_C09_119R3_038.fsa	4852428	27	191
B, 480	GM948_C09_119R3_038.fsa	4866845	15	56
B, 481	GM948_C09_119R3_038.fsa	488383	28	313
B, 482	GM948_C09_119R3_038.fsa	4911059	201	2091
B, 483	GM948_C09_119R3_038.fsa	4922139	277	3108
B, 484	GM948_C09_119R3_038.fsa	494006	11	66
B, 485	GM948_C09_119R3_038.fsa	4973417	96	1319
B, 486	GM948_C09_119R3_038.fsa	500.0	37	301
B, 487	GM948_C09_119R3_038.fsa	5010221	17	99
B, 488	GM948_C09_119R3_038.fsa	5029878	85	891
B, 489	GM948_C09_119R3_038.fsa	5040168	79	987
B, 490	GM948_C09_119R3_038.fsa	5059956	7	11
B, 491	GM948_C09_119R3_038.fsa	5082432	185	3735
B, 492	GM948_C09_119R3_038.fsa	510241	168	2052
B, 493	GM948_C09_119R3_038.fsa	5132106	48	673
B, 494	GM948_C09_119R3_038.fsa	5144478	20	144
B, 495	GM948_C09_119R3_038.fsa	5160597	94	775
B, 496	GM948_C09_119R3_038.fsa	5182089	53	419
B, 497	GM948_C09_119R3_038.fsa	5193731	151	1852
B, 498	GM948_C09_119R3_038.fsa	5201724	152	1530
B, 499	GM948_C09_119R3_038.fsa	522239	22	170
B, 500	GM948_C09_119R3_038.fsa	5230989	16	137
B, 501	GM948_C09_119R3_038.fsa	5242158	12	39
B, 502	GM948_C09_119R3_038.fsa	5253316	11	47
B, 503	GM948_C09_119R3_038.fsa	5260177	7	17
B, 504	GM948_C09_119R3_038.fsa	5288438	13549	136763
B, 505	GM948_C09_119R3_038.fsa	5296988	12934	149861
B, 506	GM948_C09_119R3_038.fsa	532431	3	9
B, 507	GM948_C09_119R3_038.fsa	5337949	8	55
B, 508	GM948_C09_119R3_038.fsa	5352425	11	38
B, 509	GM948_C09_119R3_038.fsa	5366035	11	80
B, 510	GM948_C09_119R3_038.fsa	5381329	11	87
B, 511	GM948_C09_119R3_038.fsa	5394062	12	73
B, 512	GM948_C09_119R3_038.fsa	5404378	10	86
B, 513	GM948_C09_119R3_038.fsa	5420164	5	16
B, 514	GM948_C09_119R3_038.fsa	5427193	8	50
B, 515	GM948_C09_119R3_038.fsa	5443035	8	57
B, 516	GM948_C09_119R3_038.fsa	5450088	6	33
B, 517	GM948_C09_119R3_038.fsa	5461566	8	33
B, 518	GM948_C09_119R3_038.fsa	5469524	11	57
B, 519	GM948_C09_119R3_038.fsa	5477492	16	102
B, 520	GM948_C09_119R3_038.fsa	5486357	11	54
B, 521	GM948_C09_119R3_038.fsa	5495234	10	55
B, 522	GM948_C09_119R3_038.fsa	5506792	9	46
B, 523	GM948_C09_119R3_038.fsa	5517479	15	36
B, 524	GM948_C09_119R3_038.fsa	5521045	9	43
B, 525	GM948_C09_119R3_038.fsa	5530862	10	39
B, 526	GM948_C09_119R3_038.fsa	5538906	13	89
B, 527	GM948_C09_119R3_038.fsa	555323	14	78
B, 528	GM948_C09_119R3_038.fsa	5561301	9	49
B, 529	GM948_C09_119R3_038.fsa	5569381	11	57
B, 530	GM948_C09_119R3_038.fsa	5577472	7	43
B, 531	GM948_C09_119R3_038.fsa	5587375	10	41
B, 532	GM948_C09_119R3_038.fsa	5606301	12	72
B, 533	GM948_C09_119R3_038.fsa	5618014	8	45
B, 534	GM948_C09_119R3_038.fsa	5641482	9	58
B, 535	GM948_C09_119R3_038.fsa	5669537	10	66
B, 536	GM948_C09_119R3_038.fsa	5693129	12	39
B, 537	GM948_C09_119R3_038.fsa	5698581	8	39
B, 538	GM948_C09_119R3_038.fsa	5708585	10	59
B, 539	GM948_C09_119R3_038.fsa	5724066	10	56
B, 540	GM948_C09_119R3_038.fsa	5732271	6	35
B, 541	GM948_C09_119R3_038.fsa	5744136	9	94
B, 542	GM948_C09_119R3_038.fsa	5759673	11	55
B, 543	GM948_C09_119R3_038.fsa	577157	11	28
B, 544	GM948_C09_119R3_038.fsa	5788068	11	59
B, 545	GM948_C09_119R3_038.fsa	5803671	6	57
B, 546	GM948_C09_119R3_038.fsa	5818366	6	29
B, 547	GM948_C09_119R3_038.fsa	5824801	8	23
B, 548	GM948_C09_119R3_038.fsa	5840445	10	84
B, 549	GM948_C09_119R3_038.fsa	5848737	9	45
B, 550	GM948_C09_119R3_038.fsa	585519	10	64
B, 551	GM948_C09_119R3_038.fsa	5871801	7	34
B, 552	GM948_C09_119R3_038.fsa	588289	12	60
B, 553	GM948_C09_119R3_038.fsa	5896766	7	32
B, 554	GM948_C09_119R3_038.fsa	5908806	10	60
B, 555	GM948_C09_119R3_038.fsa	5918077	8	30
B, 556	GM948_C09_119R3_038.fsa	592.55	8	45
B, 557	GM948_C09_119R3_038.fsa	5943148	7	35
B, 558	GM948_C09_119R3_038.fsa	595617	5	45
B, 559	GM948_C09_119R3_038.fsa	5963618	8	29
B, 560	GM948_C09_119R3_038.fsa	5975732	11	52
B, 561	GM948_C09_119R3_038.fsa	5983193	6	22
B, 562	GM948_C09_119R3_038.fsa	6008333	12	47
B, 563	GM948_C09_119R3_038.fsa	6017593	12	72
B, 564	GM948_C09_119R3_038.fsa	6024074	7	51
B, 565	GM948_C09_119R3_038.fsa	6041667	10	52
B, 566	GM948_C09_119R3_038.fsa	6050926	7	33
B, 567	GM948_C09_119R3_038.fsa	6071296	9	42
B, 568	GM948_C09_119R3_038.fsa	6088889	10	115
B, 569	GM948_C09_119R3_038.fsa	6101852	9	38
B, 570	GM948_C09_119R3_038.fsa	6118519	4	18
B, 571	GM948_C09_119R3_038.fsa	6130556	11	45
G, 1	GM948_C09_119R3_038.fsa	5289293	492	4419
G, 2	GM948_C09_119R3_038.fsa	5298698	620	7684
Y, 1	GM948_C09_119R3_038.fsa	2070607	56	183
Y, 2	GM948_C09_119R3_038.fsa	5289293	242	3650
R, 1	GM948_C09_119R3_038.fsa	5294424	55	186
O, 1	GM948_C09_119R3_038.fsa	20.0	594	5698
O, 2	GM948_C09_119R3_038.fsa	40.0	536	3866
O, 3	GM948_C09_119R3_038.fsa	60.0	1001	5448
O, 4	GM948_C09_119R3_038.fsa	80.0	621	3567
O, 5	GM948_C09_119R3_038.fsa	100.0	996	5485
O, 6	GM948_C09_119R3_038.fsa	114.0	1155	6244
O, 7	GM948_C09_119R3_038.fsa	120.0	906	5001
O, 8	GM948_C09_119R3_038.fsa	140.0	725	3911
O, 9	GM948_C09_119R3_038.fsa	160.0	795	4457
O, 10	GM948_C09_119R3_038.fsa	180.0	962	5278
O, 11	GM948_C09_119R3_038.fsa	200.0	789	4498
O, 12	GM948_C09_119R3_038.fsa	214.0	767	4414
O, 13	GM948_C09_119R3_038.fsa	220.0	622	3715
O, 14	GM948_C09_119R3_038.fsa	240.0	870	5490
O, 15	GM948_C09_119R3_038.fsa	250.0	412	2640
O, 16	GM948_C09_119R3_038.fsa	260.0	639	4196
O, 17	GM948_C09_119R3_038.fsa	280.0	645	4580
O, 18	GM948_C09_119R3_038.fsa	300.0	608	4463
O, 19	GM948_C09_119R3_038.fsa	314.0	382	2997
O, 20	GM948_C09_119R3_038.fsa	320.0	423	3433
O, 21	GM948_C09_119R3_038.fsa	340.0	510	4370
O, 22	GM948_C09_119R3_038.fsa	360.0	424	3650
O, 23	GM948_C09_119R3_038.fsa	380.0	300	2878
O, 24	GM948_C09_119R3_038.fsa	400.0	419	3921
O, 25	GM948_C09_119R3_038.fsa	414.0	396	4017
O, 26	GM948_C09_119R3_038.fsa	420.0	372	3795
O, 27	GM948_C09_119R3_038.fsa	440.0	465	4809
O, 28	GM948_C09_119R3_038.fsa	460.0	504	5416
O, 29	GM948_C09_119R3_038.fsa	480.0	500	5438
O, 30	GM948_C09_119R3_038.fsa	500.0	232	2673
O, 31	GM948_C09_119R3_038.fsa	514.0	267	2979
O, 32	GM948_C09_119R3_038.fsa	520.0	559	6358
O, 33	GM948_C09_119R3_038.fsa	540.0	440	5270
O, 34	GM948_C09_119R3_038.fsa	560.0	287	3582
O, 35	GM948_C09_119R3_038.fsa	580.0	446	5658
O, 36	GM948_C09_119R3_038.fsa	600.0	286	3782

## Sheet: 119R4
Dye/Sample Peak	Sample File Name	Size	Height	Area in Point
B, 1	GM948_C10_119R4_038.fsa		5	22
B, 2	GM948_C10_119R4_038.fsa		10	50
B, 3	GM948_C10_119R4_038.fsa		6	40
B, 4	GM948_C10_119R4_038.fsa		10	32
B, 5	GM948_C10_119R4_038.fsa		7	65
B, 6	GM948_C10_119R4_038.fsa		11	61
B, 7	GM948_C10_119R4_038.fsa		12	40
B, 8	GM948_C10_119R4_038.fsa		11	47
B, 9	GM948_C10_119R4_038.fsa		7	29
B, 10	GM948_C10_119R4_038.fsa		6	30
B, 11	GM948_C10_119R4_038.fsa		11	69
B, 12	GM948_C10_119R4_038.fsa		9	50
B, 13	GM948_C10_119R4_038.fsa		9	43
B, 14	GM948_C10_119R4_038.fsa		8	56
B, 15	GM948_C10_119R4_038.fsa		7	38
B, 16	GM948_C10_119R4_038.fsa		11	50
B, 17	GM948_C10_119R4_038.fsa		7	70
B, 18	GM948_C10_119R4_038.fsa		12	50
B, 19	GM948_C10_119R4_038.fsa		9	49
B, 20	GM948_C10_119R4_038.fsa		6	49
B, 21	GM948_C10_119R4_038.fsa		10	50
B, 22	GM948_C10_119R4_038.fsa		7	33
B, 23	GM948_C10_119R4_038.fsa		6	19
B, 24	GM948_C10_119R4_038.fsa		12	56
B, 25	GM948_C10_119R4_038.fsa		16	128
B, 26	GM948_C10_119R4_038.fsa		10	72
B, 27	GM948_C10_119R4_038.fsa		12	44
B, 28	GM948_C10_119R4_038.fsa		7	29
B, 29	GM948_C10_119R4_038.fsa		10	60
B, 30	GM948_C10_119R4_038.fsa		10	40
B, 31	GM948_C10_119R4_038.fsa		8	59
B, 32	GM948_C10_119R4_038.fsa		11	24
B, 33	GM948_C10_119R4_038.fsa		10	48
B, 34	GM948_C10_119R4_038.fsa		10	30
B, 35	GM948_C10_119R4_038.fsa		5	23
B, 36	GM948_C10_119R4_038.fsa		9	45
B, 37	GM948_C10_119R4_038.fsa		7	33
B, 38	GM948_C10_119R4_038.fsa		11	52
B, 39	GM948_C10_119R4_038.fsa		8	52
B, 40	GM948_C10_119R4_038.fsa		9	39
B, 41	GM948_C10_119R4_038.fsa		8	68
B, 42	GM948_C10_119R4_038.fsa		7	25
B, 43	GM948_C10_119R4_038.fsa		7	26
B, 44	GM948_C10_119R4_038.fsa		13	83
B, 45	GM948_C10_119R4_038.fsa		11	54
B, 46	GM948_C10_119R4_038.fsa		9	46
B, 47	GM948_C10_119R4_038.fsa		8	64
B, 48	GM948_C10_119R4_038.fsa		8	32
B, 49	GM948_C10_119R4_038.fsa		13	90
B, 50	GM948_C10_119R4_038.fsa		12	34
B, 51	GM948_C10_119R4_038.fsa		5	10
B, 52	GM948_C10_119R4_038.fsa		11	50
B, 53	GM948_C10_119R4_038.fsa		6	30
B, 54	GM948_C10_119R4_038.fsa		12	76
B, 55	GM948_C10_119R4_038.fsa		11	37
B, 56	GM948_C10_119R4_038.fsa		11	47
B, 57	GM948_C10_119R4_038.fsa		13	37
B, 58	GM948_C10_119R4_038.fsa		7	27
B, 59	GM948_C10_119R4_038.fsa		11	24
B, 60	GM948_C10_119R4_038.fsa		9	54
B, 61	GM948_C10_119R4_038.fsa		13	131
B, 62	GM948_C10_119R4_038.fsa		11	60
B, 63	GM948_C10_119R4_038.fsa		9	20
B, 64	GM948_C10_119R4_038.fsa		9	39
B, 65	GM948_C10_119R4_038.fsa		111	1150
B, 66	GM948_C10_119R4_038.fsa		62	629
B, 67	GM948_C10_119R4_038.fsa		86	551
B, 68	GM948_C10_119R4_038.fsa		53	305
B, 69	GM948_C10_119R4_038.fsa		11	39
B, 70	GM948_C10_119R4_038.fsa	0.1439	23	167
B, 71	GM948_C10_119R4_038.fsa	2446	24	170
B, 72	GM948_C10_119R4_038.fsa	51799	13	86
B, 73	GM948_C10_119R4_038.fsa	7482	5	13
B, 74	GM948_C10_119R4_038.fsa	96403	10	97
B, 75	GM948_C10_119R4_038.fsa	143885	33	199
B, 76	GM948_C10_119R4_038.fsa	191367	19	92
B, 77	GM948_C10_119R4_038.fsa	208192	174	963
B, 78	GM948_C10_119R4_038.fsa	224324	100	636
B, 79	GM948_C10_119R4_038.fsa	235422	81	507
B, 80	GM948_C10_119R4_038.fsa	273797	49	243
B, 81	GM948_C10_119R4_038.fsa	290086	47	255
B, 82	GM948_C10_119R4_038.fsa	307459	27	107
B, 83	GM948_C10_119R4_038.fsa	320226	84	436
B, 84	GM948_C10_119R4_038.fsa	334155	40	236
B, 85	GM948_C10_119R4_038.fsa	363883	50	331
B, 86	GM948_C10_119R4_038.fsa	374393	29	133
B, 87	GM948_C10_119R4_038.fsa	392416	26	119
B, 88	GM948_C10_119R4_038.fsa	408239	40	290
B, 89	GM948_C10_119R4_038.fsa	438296	42	208
B, 90	GM948_C10_119R4_038.fsa	449636	165	1016
B, 91	GM948_C10_119R4_038.fsa	466423	117	675
B, 92	GM948_C10_119R4_038.fsa	489494	4	14
B, 93	GM948_C10_119R4_038.fsa	503533	34	201
B, 94	GM948_C10_119R4_038.fsa	516332	61	464
B, 95	GM948_C10_119R4_038.fsa	544593	346	2156
B, 96	GM948_C10_119R4_038.fsa	563035	133	479
B, 97	GM948_C10_119R4_038.fsa	574155	195	978
B, 98	GM948_C10_119R4_038.fsa	592112	493	2219
B, 99	GM948_C10_119R4_038.fsa	607293	457	2004
B, 100	GM948_C10_119R4_038.fsa	620799	28	93
B, 101	GM948_C10_119R4_038.fsa	632189	96	416
B, 102	GM948_C10_119R4_038.fsa	646637	55	250
B, 103	GM948_C10_119R4_038.fsa	661029	334	1610
B, 104	GM948_C10_119R4_038.fsa	672298	307	1775
B, 105	GM948_C10_119R4_038.fsa	68863	189	1549
B, 106	GM948_C10_119R4_038.fsa	704891	21	76
B, 107	GM948_C10_119R4_038.fsa	718051	78	361
B, 108	GM948_C10_119R4_038.fsa	732171	9	44
B, 109	GM948_C10_119R4_038.fsa	743228	17	88
B, 110	GM948_C10_119R4_038.fsa	756253	28	122
B, 111	GM948_C10_119R4_038.fsa	767238	285	1342
B, 112	GM948_C10_119R4_038.fsa	780179	24	86
B, 113	GM948_C10_119R4_038.fsa	789112	21	90
B, 114	GM948_C10_119R4_038.fsa	799012	21	101
B, 115	GM948_C10_119R4_038.fsa	808836	42	184
B, 116	GM948_C10_119R4_038.fsa	818639	44	220
B, 117	GM948_C10_119R4_038.fsa	824513	24	136
B, 118	GM948_C10_119R4_038.fsa	835267	16	53
B, 119	GM948_C10_119R4_038.fsa	845027	52	241
B, 120	GM948_C10_119R4_038.fsa	854771	18	71
B, 121	GM948_C10_119R4_038.fsa	86547	17	53
B, 122	GM948_C10_119R4_038.fsa	876151	65	259
B, 123	GM948_C10_119R4_038.fsa	887781	150	694
B, 124	GM948_C10_119R4_038.fsa	897455	40	155
B, 125	GM948_C10_119R4_038.fsa	913866	94	429
B, 126	GM948_C10_119R4_038.fsa	92446	264	1132
B, 127	GM948_C10_119R4_038.fsa	935996	9	30
B, 128	GM948_C10_119R4_038.fsa	94751	206	932
B, 129	GM948_C10_119R4_038.fsa	957088	32	138
B, 130	GM948_C10_119R4_038.fsa	970472	102	456
B, 131	GM948_C10_119R4_038.fsa	981919	80	367
B, 132	GM948_C10_119R4_038.fsa	994296	166	759
B, 133	GM948_C10_119R4_038.fsa	1004851	459	2344
B, 134	GM948_C10_119R4_038.fsa	101.26	112	483
B, 135	GM948_C10_119R4_038.fsa	1025156	44	206
B, 136	GM948_C10_119R4_038.fsa	1036708	39	131
B, 137	GM948_C10_119R4_038.fsa	1047265	66	284
B, 138	GM948_C10_119R4_038.fsa	1058747	300	1466
B, 139	GM948_C10_119R4_038.fsa	1068289	67	304
B, 140	GM948_C10_119R4_038.fsa	1081605	123	561
B, 141	GM948_C10_119R4_038.fsa	109298	49	221
B, 142	GM948_C10_119R4_038.fsa	1101488	181	885
B, 143	GM948_C10_119R4_038.fsa	1109977	32	131
B, 144	GM948_C10_119R4_038.fsa	1122203	141	608
B, 145	GM948_C10_119R4_038.fsa	1132517	98	469
B, 146	GM948_C10_119R4_038.fsa	1144582	234	1050
B, 147	GM948_C10_119R4_038.fsa	1154641	152	677
B, 148	GM948_C10_119R4_038.fsa	116285	86	329
B, 149	GM948_C10_119R4_038.fsa	1171039	317	1447
B, 150	GM948_C10_119R4_038.fsa	1181928	137	569
B, 151	GM948_C10_119R4_038.fsa	1193685	326	1584
B, 152	GM948_C10_119R4_038.fsa	1209872	55	212
B, 153	GM948_C10_119R4_038.fsa	1220641	108	459
B, 154	GM948_C10_119R4_038.fsa	1230512	244	1099
B, 155	GM948_C10_119R4_038.fsa	1238587	24	90
B, 156	GM948_C10_119R4_038.fsa	1249353	45	181
B, 157	GM948_C10_119R4_038.fsa	1260119	98	447
B, 158	GM948_C10_119R4_038.fsa	1269986	154	691
B, 159	GM948_C10_119R4_038.fsa	1282544	112	524
B, 160	GM948_C10_119R4_038.fsa	129241	65	275
B, 161	GM948_C10_119R4_038.fsa	1301379	124	564
B, 162	GM948_C10_119R4_038.fsa	1310347	131	627
B, 163	GM948_C10_119R4_038.fsa	1321108	48	221
B, 164	GM948_C10_119R4_038.fsa	1330075	265	1260
B, 165	GM948_C10_119R4_038.fsa	1341731	31	135
B, 166	GM948_C10_119R4_038.fsa	1351593	44	184
B, 167	GM948_C10_119R4_038.fsa	1360559	67	284
B, 168	GM948_C10_119R4_038.fsa	1369523	90	408
B, 169	GM948_C10_119R4_038.fsa	1379384	31	86
B, 170	GM948_C10_119R4_038.fsa	1387451	49	228
B, 171	GM948_C10_119R4_038.fsa	1398207	86	416
B, 172	GM948_C10_119R4_038.fsa	1409143	349	1623
B, 173	GM948_C10_119R4_038.fsa	1421026	29	118
B, 174	GM948_C10_119R4_038.fsa	1430166	460	2251
B, 175	GM948_C10_119R4_038.fsa	1441133	151	687
B, 176	GM948_C10_119R4_038.fsa	1453012	201	882
B, 177	GM948_C10_119R4_038.fsa	1463976	60	250
B, 178	GM948_C10_119R4_038.fsa	1473111	92	440
B, 179	GM948_C10_119R4_038.fsa	1482246	57	210
B, 180	GM948_C10_119R4_038.fsa	1491379	78	338
B, 181	GM948_C10_119R4_038.fsa	1503252	460	2395
B, 182	GM948_C10_119R4_038.fsa	1519687	168	791
B, 183	GM948_C10_119R4_038.fsa	1528817	66	304
B, 184	GM948_C10_119R4_038.fsa	1538859	51	219
B, 185	GM948_C10_119R4_038.fsa	1549812	15	59
B, 186	GM948_C10_119R4_038.fsa	1560765	72	321
B, 187	GM948_C10_119R4_038.fsa	1570803	87	403
B, 188	GM948_C10_119R4_038.fsa	1581753	59	265
B, 189	GM948_C10_119R4_038.fsa	1589965	49	233
B, 190	GM948_C10_119R4_038.fsa	160.0	99	486
B, 191	GM948_C10_119R4_038.fsa	1609885	18	81
B, 192	GM948_C10_119R4_038.fsa	1619764	36	175
B, 193	GM948_C10_119R4_038.fsa	1629635	54	231
B, 194	GM948_C10_119R4_038.fsa	164219	92	429
B, 195	GM948_C10_119R4_038.fsa	1652047	51	233
B, 196	GM948_C10_119R4_038.fsa	1661002	102	432
B, 197	GM948_C10_119R4_038.fsa	1669951	26	101
B, 198	GM948_C10_119R4_038.fsa	1680684	47	188
B, 199	GM948_C10_119R4_038.fsa	1690515	57	243
B, 200	GM948_C10_119R4_038.fsa	1698554	65	293
B, 201	GM948_C10_119R4_038.fsa	171105	67	269
B, 202	GM948_C10_119R4_038.fsa	1720861	60	252
B, 203	GM948_C10_119R4_038.fsa	1730665	87	374
B, 204	GM948_C10_119R4_038.fsa	1739572	54	235
B, 205	GM948_C10_119R4_038.fsa	1748474	143	663
B, 206	GM948_C10_119R4_038.fsa	1760039	90	394
B, 207	GM948_C10_119R4_038.fsa	176804	213	1093
B, 208	GM948_C10_119R4_038.fsa	1776036	51	254
B, 209	GM948_C10_119R4_038.fsa	1786692	199	954
B, 210	GM948_C10_119R4_038.fsa	1795565	11	35
B, 211	GM948_C10_119R4_038.fsa	1806268	431	2062
B, 212	GM948_C10_119R4_038.fsa	1816112	13	55
B, 213	GM948_C10_119R4_038.fsa	1825054	66	329
B, 214	GM948_C10_119R4_038.fsa	1835777	38	188
B, 215	GM948_C10_119R4_038.fsa	1847384	70	357
B, 216	GM948_C10_119R4_038.fsa	1858089	174	867
B, 217	GM948_C10_119R4_038.fsa	1867894	224	1081
B, 218	GM948_C10_119R4_038.fsa	1877692	39	178
B, 219	GM948_C10_119R4_038.fsa	1890152	169	841
B, 220	GM948_C10_119R4_038.fsa	1899933	164	821
B, 221	GM948_C10_119R4_038.fsa	1911484	97	443
B, 222	GM948_C10_119R4_038.fsa	1922137	43	184
B, 223	GM948_C10_119R4_038.fsa	1931008	62	287
B, 224	GM948_C10_119R4_038.fsa	194076	112	499
B, 225	GM948_C10_119R4_038.fsa	1950504	98	390
B, 226	GM948_C10_119R4_038.fsa	1958471	188	895
B, 227	GM948_C10_119R4_038.fsa	1969087	344	1660
B, 228	GM948_C10_119R4_038.fsa	1977926	116	498
B, 229	GM948_C10_119R4_038.fsa	1985877	117	519
B, 230	GM948_C10_119R4_038.fsa	1997353	163	719
B, 231	GM948_C10_119R4_038.fsa	2005215	6	17
B, 232	GM948_C10_119R4_038.fsa	2016514	114	591
B, 233	GM948_C10_119R4_038.fsa	2028683	68	338
B, 234	GM948_C10_119R4_038.fsa	2039115	121	644
B, 235	GM948_C10_119R4_038.fsa	2048678	119	566
B, 236	GM948_C10_119R4_038.fsa	2059981	43	171
B, 237	GM948_C10_119R4_038.fsa	2070415	359	1737
B, 238	GM948_C10_119R4_038.fsa	208085	114	557
B, 239	GM948_C10_119R4_038.fsa	2092156	226	1079
B, 240	GM948_C10_119R4_038.fsa	2101723	263	1294
B, 241	GM948_C10_119R4_038.fsa	2113031	98	457
B, 242	GM948_C10_119R4_038.fsa	212173	631	3219
B, 243	GM948_C10_119R4_038.fsa	2132169	198	926
B, 244	GM948_C10_119R4_038.fsa	2140883	28	99
B, 245	GM948_C10_119R4_038.fsa	215148	427	2164
B, 246	GM948_C10_119R4_038.fsa	2162072	171	775
B, 247	GM948_C10_119R4_038.fsa	2170015	67	304
B, 248	GM948_C10_119R4_038.fsa	2180601	195	966
B, 249	GM948_C10_119R4_038.fsa	2191184	85	382
B, 250	GM948_C10_119R4_038.fsa	2200861	60	275
B, 251	GM948_C10_119R4_038.fsa	2209474	34	125
B, 252	GM948_C10_119R4_038.fsa	2218083	171	910
B, 253	GM948_C10_119R4_038.fsa	2227551	54	262
B, 254	GM948_C10_119R4_038.fsa	2239595	118	597
B, 255	GM948_C10_119R4_038.fsa	2249915	15	45
B, 256	GM948_C10_119R4_038.fsa	2259371	64	309
B, 257	GM948_C10_119R4_038.fsa	2269683	48	261
B, 258	GM948_C10_119R4_038.fsa	2279133	30	160
B, 259	GM948_C10_119R4_038.fsa	2290297	77	368
B, 260	GM948_C10_119R4_038.fsa	2300598	95	458
B, 261	GM948_C10_119R4_038.fsa	230918	48	195
B, 262	GM948_C10_119R4_038.fsa	2318617	122	578
B, 263	GM948_C10_119R4_038.fsa	2329766	109	547
B, 264	GM948_C10_119R4_038.fsa	2337482	337	1890
B, 265	GM948_C10_119R4_038.fsa	2347767	61	290
B, 266	GM948_C10_119R4_038.fsa	2359762	102	478
B, 267	GM948_C10_119R4_038.fsa	237004	321	1650
B, 268	GM948_C10_119R4_038.fsa	2382027	82	319
B, 269	GM948_C10_119R4_038.fsa	2389731	321	1693
B, 270	GM948_C10_119R4_038.fsa	240.0	403	2133
B, 271	GM948_C10_119R4_038.fsa	2409711	6	17
B, 272	GM948_C10_119R4_038.fsa	2419409	233	1228
B, 273	GM948_C10_119R4_038.fsa	2429093	20	79
B, 274	GM948_C10_119R4_038.fsa	2438764	299	1571
B, 275	GM948_C10_119R4_038.fsa	2450176	392	2214
B, 276	GM948_C10_119R4_038.fsa	2458942	29	125
B, 277	GM948_C10_119R4_038.fsa	2468572	81	382
B, 278	GM948_C10_119R4_038.fsa	2478189	87	426
B, 279	GM948_C10_119R4_038.fsa	2489539	35	195
B, 280	GM948_C10_119R4_038.fsa	2502543	13	69
B, 281	GM948_C10_119R4_038.fsa	2512702	20	72
B, 282	GM948_C10_119R4_038.fsa	2521999	355	1977
B, 283	GM948_C10_119R4_038.fsa	2532123	37	167
B, 284	GM948_C10_119R4_038.fsa	2541388	52	238
B, 285	GM948_C10_119R4_038.fsa	2550638	112	647
B, 286	GM948_C10_119R4_038.fsa	2560712	85	454
B, 287	GM948_C10_119R4_038.fsa	2570768	53	279
B, 288	GM948_C10_119R4_038.fsa	2582479	43	222
B, 289	GM948_C10_119R4_038.fsa	2591663	47	264
B, 290	GM948_C10_119R4_038.fsa	260085	30	131
B, 291	GM948_C10_119R4_038.fsa	2609353	113	647
B, 292	GM948_C10_119R4_038.fsa	2619556	24	101
B, 293	GM948_C10_119R4_038.fsa	2628911	80	436
B, 294	GM948_C10_119R4_038.fsa	2639116	40	227
B, 295	GM948_C10_119R4_038.fsa	2648472	54	301
B, 296	GM948_C10_119R4_038.fsa	265868	35	167
B, 297	GM948_C10_119R4_038.fsa	2667187	121	672
B, 298	GM948_C10_119R4_038.fsa	2677397	43	223
B, 299	GM948_C10_119R4_038.fsa	2685906	102	555
B, 300	GM948_C10_119R4_038.fsa	2696969	41	213
B, 301	GM948_C10_119R4_038.fsa	2707181	138	733
B, 302	GM948_C10_119R4_038.fsa	2717395	74	335
B, 303	GM948_C10_119R4_038.fsa	2726759	136	676
B, 304	GM948_C10_119R4_038.fsa	2737827	128	690
B, 305	GM948_C10_119R4_038.fsa	2746341	203	1167
B, 306	GM948_C10_119R4_038.fsa	2757411	217	1330
B, 307	GM948_C10_119R4_038.fsa	2766779	63	291
B, 308	GM948_C10_119R4_038.fsa	2776999	65	349
B, 309	GM948_C10_119R4_038.fsa	2788073	102	548
B, 310	GM948_C10_119R4_038.fsa	2799148	80	394
B, 311	GM948_C10_119R4_038.fsa	2807591	136	817
B, 312	GM948_C10_119R4_038.fsa	2819396	134	754
B, 313	GM948_C10_119R4_038.fsa	2837092	363	2304
B, 314	GM948_C10_119R4_038.fsa	2848041	129	733
B, 315	GM948_C10_119R4_038.fsa	2857302	24	100
B, 316	GM948_C10_119R4_038.fsa	2867401	8	32
B, 317	GM948_C10_119R4_038.fsa	2879177	118	749
B, 318	GM948_C10_119R4_038.fsa	2888427	12	47
B, 319	GM948_C10_119R4_038.fsa	2897673	15	49
B, 320	GM948_C10_119R4_038.fsa	2909436	37	189
B, 321	GM948_C10_119R4_038.fsa	2917835	51	326
B, 322	GM948_C10_119R4_038.fsa	2926231	8	33
B, 323	GM948_C10_119R4_038.fsa	2937142	246	1627
B, 324	GM948_C10_119R4_038.fsa	294721	118	740
B, 325	GM948_C10_119R4_038.fsa	295895	27	89
B, 326	GM948_C10_119R4_038.fsa	2968171	26	141
B, 327	GM948_C10_119R4_038.fsa	2978227	75	478
B, 328	GM948_C10_119R4_038.fsa	2999163	13	40
B, 329	GM948_C10_119R4_038.fsa	3008287	87	490
B, 330	GM948_C10_119R4_038.fsa	3018247	123	774
B, 331	GM948_C10_119R4_038.fsa	3029056	183	1103
B, 332	GM948_C10_119R4_038.fsa	3039053	29	102
B, 333	GM948_C10_119R4_038.fsa	3048231	74	412
B, 334	GM948_C10_119R4_038.fsa	3059098	88	522
B, 335	GM948_C10_119R4_038.fsa	3069986	12	45
B, 336	GM948_C10_119R4_038.fsa	3079215	10	46
B, 337	GM948_C10_119R4_038.fsa	308.93	42	225
B, 338	GM948_C10_119R4_038.fsa	3098561	244	1729
B, 339	GM948_C10_119R4_038.fsa	3109525	52	316
B, 340	GM948_C10_119R4_038.fsa	3119665	103	682
B, 341	GM948_C10_119R4_038.fsa	3129823	39	171
B, 342	GM948_C10_119R4_038.fsa	314.0	76	471
B, 343	GM948_C10_119R4_038.fsa	3162594	30	124
B, 344	GM948_C10_119R4_038.fsa	3170419	12	52
B, 345	GM948_C10_119R4_038.fsa	3180856	46	291
B, 346	GM948_C10_119R4_038.fsa	3191296	5	16
B, 347	GM948_C10_119R4_038.fsa	3200848	37	192
B, 348	GM948_C10_119R4_038.fsa	3210165	68	434
B, 349	GM948_C10_119R4_038.fsa	3220317	60	370
B, 350	GM948_C10_119R4_038.fsa	3232144	32	149
B, 351	GM948_C10_119R4_038.fsa	3241423	39	217
B, 352	GM948_C10_119R4_038.fsa	3253218	42	260
B, 353	GM948_C10_119R4_038.fsa	326079	8	47
B, 354	GM948_C10_119R4_038.fsa	3273395	6	18
B, 355	GM948_C10_119R4_038.fsa	3282626	33	218
B, 356	GM948_C10_119R4_038.fsa	3292683	70	496
B, 357	GM948_C10_119R4_038.fsa	3301891	16	62
B, 358	GM948_C10_119R4_038.fsa	3310253	65	436
B, 359	GM948_C10_119R4_038.fsa	331944	57	388
B, 360	GM948_C10_119R4_038.fsa	3331118	49	315
B, 361	GM948_C10_119R4_038.fsa	3341946	26	141
B, 362	GM948_C10_119R4_038.fsa	3351097	59	373
B, 363	GM948_C10_119R4_038.fsa	3361898	17	97
B, 364	GM948_C10_119R4_038.fsa	3379315	192	1341
B, 365	GM948_C10_119R4_038.fsa	3390078	26	126
B, 366	GM948_C10_119R4_038.fsa	3400844	23	144
B, 367	GM948_C10_119R4_038.fsa	3410971	154	1132
B, 368	GM948_C10_119R4_038.fsa	3420253	41	195
B, 369	GM948_C10_119R4_038.fsa	3428692	34	225
B, 370	GM948_C10_119R4_038.fsa	3440507	26	112
B, 371	GM948_C10_119R4_038.fsa	3449789	32	203
B, 372	GM948_C10_119R4_038.fsa	3461604	16	72
B, 373	GM948_C10_119R4_038.fsa	347173	67	466
B, 374	GM948_C10_119R4_038.fsa	3482701	49	339
B, 375	GM948_C10_119R4_038.fsa	3492827	55	428
B, 376	GM948_C10_119R4_038.fsa	350211	23	139
B, 377	GM948_C10_119R4_038.fsa	3513924	15	37
B, 378	GM948_C10_119R4_038.fsa	3523207	222	1731
B, 379	GM948_C10_119R4_038.fsa	3534177	55	381
B, 380	GM948_C10_119R4_038.fsa	3541772	23	127
B, 381	GM948_C10_119R4_038.fsa	3551899	5	11
B, 382	GM948_C10_119R4_038.fsa	3562025	59	379
B, 383	GM948_C10_119R4_038.fsa	3572996	7	28
B, 384	GM948_C10_119R4_038.fsa	3581434	28	145
B, 385	GM948_C10_119R4_038.fsa	3591561	42	258
B, 386	GM948_C10_119R4_038.fsa	3602508	18	67
B, 387	GM948_C10_119R4_038.fsa	3611704	45	270
B, 388	GM948_C10_119R4_038.fsa	3623409	8	22
B, 389	GM948_C10_119R4_038.fsa	3632607	23	170
B, 390	GM948_C10_119R4_038.fsa	3651842	22	82
B, 391	GM948_C10_119R4_038.fsa	366188	9	48
B, 392	GM948_C10_119R4_038.fsa	3670245	28	179
B, 393	GM948_C10_119R4_038.fsa	368112	87	644
B, 394	GM948_C10_119R4_038.fsa	3691161	6	29
B, 395	GM948_C10_119R4_038.fsa	3701202	44	249
B, 396	GM948_C10_119R4_038.fsa	3711245	30	191
B, 397	GM948_C10_119R4_038.fsa	3728821	9	40
B, 398	GM948_C10_119R4_038.fsa	3740541	10	60
B, 399	GM948_C10_119R4_038.fsa	3750588	34	252
B, 400	GM948_C10_119R4_038.fsa	3759798	40	261
B, 401	GM948_C10_119R4_038.fsa	3771522	15	96
B, 402	GM948_C10_119R4_038.fsa	3781572	12	43
B, 403	GM948_C10_119R4_038.fsa	3791623	17	44
B, 404	GM948_C10_119R4_038.fsa	3801695	29	171
B, 405	GM948_C10_119R4_038.fsa	3812713	87	646
B, 406	GM948_C10_119R4_038.fsa	3822882	11	36
B, 407	GM948_C10_119R4_038.fsa	3832205	29	145
B, 408	GM948_C10_119R4_038.fsa	3842374	95	689
B, 409	GM948_C10_119R4_038.fsa	3851697	104	965
B, 410	GM948_C10_119R4_038.fsa	3861866	62	417
B, 411	GM948_C10_119R4_038.fsa	3883053	77	563
B, 412	GM948_C10_119R4_038.fsa	3904239	15	68
B, 413	GM948_C10_119R4_038.fsa	3915256	13	23
B, 414	GM948_C10_119R4_038.fsa	3925425	112	817
B, 415	GM948_C10_119R4_038.fsa	3933899	126	1068
B, 416	GM948_C10_119R4_038.fsa	3951696	108	806
B, 417	GM948_C10_119R4_038.fsa	3961865	65	471
B, 418	GM948_C10_119R4_038.fsa	3971187	16	39
B, 419	GM948_C10_119R4_038.fsa	3992373	13	72
B, 420	GM948_C10_119R4_038.fsa	4012512	25	195
B, 421	GM948_C10_119R4_038.fsa	4033392	65	545
B, 422	GM948_C10_119R4_038.fsa	404259	76	610
B, 423	GM948_C10_119R4_038.fsa	4052632	22	88
B, 424	GM948_C10_119R4_038.fsa	4064358	31	163
B, 425	GM948_C10_119R4_038.fsa	4074417	35	233
B, 426	GM948_C10_119R4_038.fsa	409.12	98	790
B, 427	GM948_C10_119R4_038.fsa	4110529	18	89
B, 428	GM948_C10_119R4_038.fsa	4131572	30	197
B, 429	GM948_C10_119R4_038.fsa	414.0	23	84
B, 430	GM948_C10_119R4_038.fsa	4162258	172	1554
B, 431	GM948_C10_119R4_038.fsa	4173399	18	91
B, 432	GM948_C10_119R4_038.fsa	4193989	72	591
B, 433	GM948_C10_119R4_038.fsa	4204238	103	918
B, 434	GM948_C10_119R4_038.fsa	4215256	15	70
B, 435	GM948_C10_119R4_038.fsa	4223731	29	185
B, 436	GM948_C10_119R4_038.fsa	4235596	206	1934
B, 437	GM948_C10_119R4_038.fsa	4253394	219	1928
B, 438	GM948_C10_119R4_038.fsa	4272886	30	196
B, 439	GM948_C10_119R4_038.fsa	4283903	5	11
B, 440	GM948_C10_119R4_038.fsa	429153	28	179
B, 441	GM948_C10_119R4_038.fsa	4312716	17	52
B, 442	GM948_C10_119R4_038.fsa	4322038	10	38
B, 443	GM948_C10_119R4_038.fsa	4332207	51	419
B, 444	GM948_C10_119R4_038.fsa	4341528	23	111
B, 445	GM948_C10_119R4_038.fsa	4361866	47	270
B, 446	GM948_C10_119R4_038.fsa	4381357	32	202
B, 447	GM948_C10_119R4_038.fsa	4401717	65	569
B, 448	GM948_C10_119R4_038.fsa	4411162	72	591
B, 449	GM948_C10_119R4_038.fsa	4422329	14	55
B, 450	GM948_C10_119R4_038.fsa	4429204	5	25
B, 451	GM948_C10_119R4_038.fsa	444296	32	197
B, 452	GM948_C10_119R4_038.fsa	4453282	144	1402
B, 453	GM948_C10_119R4_038.fsa	4462748	91	829
B, 454	GM948_C10_119R4_038.fsa	4484275	38	278
B, 455	GM948_C10_119R4_038.fsa	4504098	58	547
B, 456	GM948_C10_119R4_038.fsa	4511859	33	268
B, 457	GM948_C10_119R4_038.fsa	4523074	11	44
B, 458	GM948_C10_119R4_038.fsa	4542066	5	18
B, 459	GM948_C10_119R4_038.fsa	4552432	57	448
B, 460	GM948_C10_119R4_038.fsa	4571448	80	684
B, 461	GM948_C10_119R4_038.fsa	4581826	121	1073
B, 462	GM948_C10_119R4_038.fsa	4593941	7	27
B, 463	GM948_C10_119R4_038.fsa	4604283	10	46
B, 464	GM948_C10_119R4_038.fsa	4613709	10	61
B, 465	GM948_C10_119R4_038.fsa	4635154	29	208
B, 466	GM948_C10_119R4_038.fsa	4653191	94	1023
B, 467	GM948_C10_119R4_038.fsa	4663507	30	211
B, 468	GM948_C10_119R4_038.fsa	4674691	5	18
B, 469	GM948_C10_119R4_038.fsa	4685023	10	31
B, 470	GM948_C10_119R4_038.fsa	4696223	7	27
B, 471	GM948_C10_119R4_038.fsa	4706568	82	621
B, 472	GM948_C10_119R4_038.fsa	4716058	42	385
B, 473	GM948_C10_119R4_038.fsa	4734192	79	602
B, 474	GM948_C10_119R4_038.fsa	4773123	169	1748
B, 475	GM948_C10_119R4_038.fsa	4793059	41	379
B, 476	GM948_C10_119R4_038.fsa	4809654	5	25
B, 477	GM948_C10_119R4_038.fsa	4823711	37	336
B, 478	GM948_C10_119R4_038.fsa	4831625	45	374
B, 479	GM948_C10_119R4_038.fsa	485452	23	192
B, 480	GM948_C10_119R4_038.fsa	4865102	16	116
B, 481	GM948_C10_119R4_038.fsa	4883645	31	274
B, 482	GM948_C10_119R4_038.fsa	489337	23	178
B, 483	GM948_C10_119R4_038.fsa	491373	184	1784
B, 484	GM948_C10_119R4_038.fsa	4923481	261	2836
B, 485	GM948_C10_119R4_038.fsa	4938566	10	70
B, 486	GM948_C10_119R4_038.fsa	4951893	4	14
B, 487	GM948_C10_119R4_038.fsa	497414	85	1026
B, 488	GM948_C10_119R4_038.fsa	5003501	33	295
B, 489	GM948_C10_119R4_038.fsa	5014903	14	68
B, 490	GM948_C10_119R4_038.fsa	5032513	85	834
B, 491	GM948_C10_119R4_038.fsa	5042235	84	1020
B, 492	GM948_C10_119R4_038.fsa	5072449	36	287
B, 493	GM948_C10_119R4_038.fsa	5082278	53	461
B, 494	GM948_C10_119R4_038.fsa	5106518	177	1879
B, 495	GM948_C10_119R4_038.fsa	5120054	160	2973
B, 496	GM948_C10_119R4_038.fsa	5143744	17	63
B, 497	GM948_C10_119R4_038.fsa	5163411	96	762
B, 498	GM948_C10_119R4_038.fsa	518404	36	270
B, 499	GM948_C10_119R4_038.fsa	5195304	120	1326
B, 500	GM948_C10_119R4_038.fsa	5202702	109	954
B, 501	GM948_C10_119R4_038.fsa	5220699	18	94
B, 502	GM948_C10_119R4_038.fsa	5235075	11	47
B, 503	GM948_C10_119R4_038.fsa	5288815	12617	119630
B, 504	GM948_C10_119R4_038.fsa	529864	12028	132613
B, 505	GM948_C10_119R4_038.fsa	5320939	5	16
B, 506	GM948_C10_119R4_038.fsa	5328066	5	15
B, 507	GM948_C10_119R4_038.fsa	5350311	12	87
B, 508	GM948_C10_119R4_038.fsa	5364527	9	81
B, 509	GM948_C10_119R4_038.fsa	5384935	7	39
B, 510	GM948_C10_119R4_038.fsa	5394685	14	77
B, 511	GM948_C10_119R4_038.fsa	5404573	12	84
B, 512	GM948_C10_119R4_038.fsa	5419233	14	72
B, 513	GM948_C10_119R4_038.fsa	5434849	7	19
B, 514	GM948_C10_119R4_038.fsa	5456045	8	34
B, 515	GM948_C10_119R4_038.fsa	5462511	5	10
B, 516	GM948_C10_119R4_038.fsa	5480099	10	43
B, 517	GM948_C10_119R4_038.fsa	5488449	6	21
B, 518	GM948_C10_119R4_038.fsa	5505186	12	104
B, 519	GM948_C10_119R4_038.fsa	5529446	10	62
B, 520	GM948_C10_119R4_038.fsa	5536931	10	26
B, 521	GM948_C10_119R4_038.fsa	5546301	10	36
B, 522	GM948_C10_119R4_038.fsa	5552869	8	34
B, 523	GM948_C10_119R4_038.fsa	5567909	7	34
B, 524	GM948_C10_119R4_038.fsa	5581102	12	39
B, 525	GM948_C10_119R4_038.fsa	5591488	14	37
B, 526	GM948_C10_119R4_038.fsa	5605676	9	29
B, 527	GM948_C10_119R4_038.fsa	5615144	7	18
B, 528	GM948_C10_119R4_038.fsa	5655979	13	81
B, 529	GM948_C10_119R4_038.fsa	5672178	10	64
B, 530	GM948_C10_119R4_038.fsa	5681722	10	43
B, 531	GM948_C10_119R4_038.fsa	5701799	8	57
B, 532	GM948_C10_119R4_038.fsa	571521	10	46
B, 533	GM948_C10_119R4_038.fsa	5732484	13	70
B, 534	GM948_C10_119R4_038.fsa	5754608	11	71
B, 535	GM948_C10_119R4_038.fsa	5788388	10	37
B, 536	GM948_C10_119R4_038.fsa	5802899	11	73
B, 537	GM948_C10_119R4_038.fsa	5812569	5	18
B, 538	GM948_C10_119R4_038.fsa	5823217	10	54
B, 539	GM948_C10_119R4_038.fsa	5830967	7	17
B, 540	GM948_C10_119R4_038.fsa	5842604	11	52
B, 541	GM948_C10_119R4_038.fsa	5867861	14	75
B, 542	GM948_C10_119R4_038.fsa	5884409	9	52
B, 543	GM948_C10_119R4_038.fsa	5900007	10	47
B, 544	GM948_C10_119R4_038.fsa	5906839	10	47
B, 545	GM948_C10_119R4_038.fsa	5917583	13	74
B, 546	GM948_C10_119R4_038.fsa	5931274	11	55
B, 547	GM948_C10_119R4_038.fsa	5943024	9	40
B, 548	GM948_C10_119R4_038.fsa	5949884	9	24
B, 549	GM948_C10_119R4_038.fsa	5965581	8	35
B, 550	GM948_C10_119R4_038.fsa	5988186	15	80
B, 551	GM948_C10_119R4_038.fsa	6002927	12	81
B, 552	GM948_C10_119R4_038.fsa	6012683	11	77
B, 553	GM948_C10_119R4_038.fsa	6044878	10	71
B, 554	GM948_C10_119R4_038.fsa	6056585	6	28
B, 555	GM948_C10_119R4_038.fsa	6067317	9	43
B, 556	GM948_C10_119R4_038.fsa	6073171	10	47
B, 557	GM948_C10_119R4_038.fsa	6083902	13	52
B, 558	GM948_C10_119R4_038.fsa	6090732	7	41
B, 559	GM948_C10_119R4_038.fsa	6097561	7	34
B, 560	GM948_C10_119R4_038.fsa	6107317	8	18
B, 561	GM948_C10_119R4_038.fsa	612.0	6	10
B, 562	GM948_C10_119R4_038.fsa	6137561	10	127
B, 563	GM948_C10_119R4_038.fsa	6218537	68	1725
B, 564	GM948_C10_119R4_038.fsa	6250732	15	195
B, 565	GM948_C10_119R4_038.fsa	6267317	5	26
B, 566	GM948_C10_119R4_038.fsa	6279024	5	18
B, 567	GM948_C10_119R4_038.fsa	6292683	15	50
B, 568	GM948_C10_119R4_038.fsa	6305366	12	59
G, 1	GM948_C10_119R4_038.fsa	5292389	399	3001
G, 2	GM948_C10_119R4_038.fsa	529864	498	6143
Y, 1	GM948_C10_119R4_038.fsa	5289709	221	1927
Y, 2	GM948_C10_119R4_038.fsa	5299533	280	1657
R, 1	GM948_C10_119R4_038.fsa	5293282	90	320
O, 1	GM948_C10_119R4_038.fsa	20.0	570	5410
O, 2	GM948_C10_119R4_038.fsa	40.0	519	3711
O, 3	GM948_C10_119R4_038.fsa	60.0	922	5142
O, 4	GM948_C10_119R4_038.fsa	80.0	596	3414
O, 5	GM948_C10_119R4_038.fsa	100.0	964	5130
O, 6	GM948_C10_119R4_038.fsa	114.0	1102	5797
O, 7	GM948_C10_119R4_038.fsa	120.0	872	4702
O, 8	GM948_C10_119R4_038.fsa	140.0	736	3726
O, 9	GM948_C10_119R4_038.fsa	160.0	767	4114
O, 10	GM948_C10_119R4_038.fsa	180.0	942	5017
O, 11	GM948_C10_119R4_038.fsa	200.0	818	4415
O, 12	GM948_C10_119R4_038.fsa	214.0	804	4479
O, 13	GM948_C10_119R4_038.fsa	220.0	666	3790
O, 14	GM948_C10_119R4_038.fsa	240.0	992	5914
O, 15	GM948_C10_119R4_038.fsa	250.0	472	2908
O, 16	GM948_C10_119R4_038.fsa	260.0	735	4806
O, 17	GM948_C10_119R4_038.fsa	280.0	826	5510
O, 18	GM948_C10_119R4_038.fsa	300.0	810	5798
O, 19	GM948_C10_119R4_038.fsa	314.0	510	3722
O, 20	GM948_C10_119R4_038.fsa	320.0	568	4305
O, 21	GM948_C10_119R4_038.fsa	340.0	670	5365
O, 22	GM948_C10_119R4_038.fsa	360.0	549	4493
O, 23	GM948_C10_119R4_038.fsa	380.0	363	3203
O, 24	GM948_C10_119R4_038.fsa	400.0	489	4439
O, 25	GM948_C10_119R4_038.fsa	414.0	482	4442
O, 26	GM948_C10_119R4_038.fsa	420.0	447	4166
O, 27	GM948_C10_119R4_038.fsa	440.0	531	5163
O, 28	GM948_C10_119R4_038.fsa	460.0	587	5841
O, 29	GM948_C10_119R4_038.fsa	480.0	538	5527
O, 30	GM948_C10_119R4_038.fsa	500.0	263	2699
O, 31	GM948_C10_119R4_038.fsa	514.0	293	2964
O, 32	GM948_C10_119R4_038.fsa	520.0	623	6438
O, 33	GM948_C10_119R4_038.fsa	540.0	470	5369
O, 34	GM948_C10_119R4_038.fsa	560.0	309	3571
O, 35	GM948_C10_119R4_038.fsa	580.0	481	5537
O, 36	GM948_C10_119R4_038.fsa	600.0	324	3553

## Sheet: 119R5
Dye/Sample Peak	Sample File Name	Size	Height	Area in Point
B, 1	GM948_C11_119R5_046.fsa		9	46
B, 2	GM948_C11_119R5_046.fsa		9	36
B, 3	GM948_C11_119R5_046.fsa		15	67
B, 4	GM948_C11_119R5_046.fsa		10	44
B, 5	GM948_C11_119R5_046.fsa		8	42
B, 6	GM948_C11_119R5_046.fsa		12	49
B, 7	GM948_C11_119R5_046.fsa		17	79
B, 8	GM948_C11_119R5_046.fsa		11	43
B, 9	GM948_C11_119R5_046.fsa		10	66
B, 10	GM948_C11_119R5_046.fsa		11	75
B, 11	GM948_C11_119R5_046.fsa		13	71
B, 12	GM948_C11_119R5_046.fsa		12	50
B, 13	GM948_C11_119R5_046.fsa		10	71
B, 14	GM948_C11_119R5_046.fsa		10	57
B, 15	GM948_C11_119R5_046.fsa		10	48
B, 16	GM948_C11_119R5_046.fsa		10	35
B, 17	GM948_C11_119R5_046.fsa		13	50
B, 18	GM948_C11_119R5_046.fsa		8	45
B, 19	GM948_C11_119R5_046.fsa		5	28
B, 20	GM948_C11_119R5_046.fsa		9	32
B, 21	GM948_C11_119R5_046.fsa		11	109
B, 22	GM948_C11_119R5_046.fsa		9	40
B, 23	GM948_C11_119R5_046.fsa		10	26
B, 24	GM948_C11_119R5_046.fsa		14	68
B, 25	GM948_C11_119R5_046.fsa		6	19
B, 26	GM948_C11_119R5_046.fsa		13	44
B, 27	GM948_C11_119R5_046.fsa		19	107
B, 28	GM948_C11_119R5_046.fsa		14	95
B, 29	GM948_C11_119R5_046.fsa		12	29
B, 30	GM948_C11_119R5_046.fsa		13	61
B, 31	GM948_C11_119R5_046.fsa		10	52
B, 32	GM948_C11_119R5_046.fsa		7	46
B, 33	GM948_C11_119R5_046.fsa		11	44
B, 34	GM948_C11_119R5_046.fsa		11	41
B, 35	GM948_C11_119R5_046.fsa		9	27
B, 36	GM948_C11_119R5_046.fsa		9	49
B, 37	GM948_C11_119R5_046.fsa		8	35
B, 38	GM948_C11_119R5_046.fsa		8	35
B, 39	GM948_C11_119R5_046.fsa		11	17
B, 40	GM948_C11_119R5_046.fsa		9	54
B, 41	GM948_C11_119R5_046.fsa		18	74
B, 42	GM948_C11_119R5_046.fsa		8	49
B, 43	GM948_C11_119R5_046.fsa		5	26
B, 44	GM948_C11_119R5_046.fsa		10	67
B, 45	GM948_C11_119R5_046.fsa		9	46
B, 46	GM948_C11_119R5_046.fsa		11	30
B, 47	GM948_C11_119R5_046.fsa		13	75
B, 48	GM948_C11_119R5_046.fsa		14	76
B, 49	GM948_C11_119R5_046.fsa		12	112
B, 50	GM948_C11_119R5_046.fsa		10	49
B, 51	GM948_C11_119R5_046.fsa		11	59
B, 52	GM948_C11_119R5_046.fsa		10	58
B, 53	GM948_C11_119R5_046.fsa		4	13
B, 54	GM948_C11_119R5_046.fsa		7	45
B, 55	GM948_C11_119R5_046.fsa		9	39
B, 56	GM948_C11_119R5_046.fsa		10	61
B, 57	GM948_C11_119R5_046.fsa		9	43
B, 58	GM948_C11_119R5_046.fsa		6	37
B, 59	GM948_C11_119R5_046.fsa		9	44
B, 60	GM948_C11_119R5_046.fsa		10	50
B, 61	GM948_C11_119R5_046.fsa		13	72
B, 62	GM948_C11_119R5_046.fsa		7	40
B, 63	GM948_C11_119R5_046.fsa		8	48
B, 64	GM948_C11_119R5_046.fsa		13	100
B, 65	GM948_C11_119R5_046.fsa		11	62
B, 66	GM948_C11_119R5_046.fsa		10	33
B, 67	GM948_C11_119R5_046.fsa		140	1384
B, 68	GM948_C11_119R5_046.fsa		72	569
B, 69	GM948_C11_119R5_046.fsa		107	633
B, 70	GM948_C11_119R5_046.fsa		62	330
B, 71	GM948_C11_119R5_046.fsa		4	17
B, 72	GM948_C11_119R5_046.fsa		7	32
B, 73	GM948_C11_119R5_046.fsa	0.9655	28	180
B, 74	GM948_C11_119R5_046.fsa	28966	28	191
B, 75	GM948_C11_119R5_046.fsa	49655	12	90
B, 76	GM948_C11_119R5_046.fsa	71724	10	41
B, 77	GM948_C11_119R5_046.fsa	96552	12	93
B, 78	GM948_C11_119R5_046.fsa	111724	8	58
B, 79	GM948_C11_119R5_046.fsa	14069	19	127
B, 80	GM948_C11_119R5_046.fsa	154483	24	129
B, 81	GM948_C11_119R5_046.fsa	171035	12	57
B, 82	GM948_C11_119R5_046.fsa	188966	32	128
B, 83	GM948_C11_119R5_046.fsa	206208	229	1300
B, 84	GM948_C11_119R5_046.fsa	224569	115	828
B, 85	GM948_C11_119R5_046.fsa	233605	115	815
B, 86	GM948_C11_119R5_046.fsa	271692	62	313
B, 87	GM948_C11_119R5_046.fsa	288705	64	332
B, 88	GM948_C11_119R5_046.fsa	304001	29	154
B, 89	GM948_C11_119R5_046.fsa	319017	91	543
B, 90	GM948_C11_119R5_046.fsa	332432	62	302
B, 91	GM948_C11_119R5_046.fsa	362465	58	421
B, 92	GM948_C11_119R5_046.fsa	372651	35	187
B, 93	GM948_C11_119R5_046.fsa	390165	36	182
B, 94	GM948_C11_119R5_046.fsa	405782	55	335
B, 95	GM948_C11_119R5_046.fsa	416117	18	101
B, 96	GM948_C11_119R5_046.fsa	437643	52	304
B, 97	GM948_C11_119R5_046.fsa	448816	208	1250
B, 98	GM948_C11_119R5_046.fsa	466477	138	874
B, 99	GM948_C11_119R5_046.fsa	478467	11	45
B, 100	GM948_C11_119R5_046.fsa	487111	6	15
B, 101	GM948_C11_119R5_046.fsa	506333	25	203
B, 102	GM948_C11_119R5_046.fsa	520024	77	609
B, 103	GM948_C11_119R5_046.fsa	543867	664	3121
B, 104	GM948_C11_119R5_046.fsa	560177	157	694
B, 105	GM948_C11_119R5_046.fsa	572264	254	1339
B, 106	GM948_C11_119R5_046.fsa	580254	90	364
B, 107	GM948_C11_119R5_046.fsa	590168	634	3129
B, 108	GM948_C11_119R5_046.fsa	606178	575	2755
B, 109	GM948_C11_119R5_046.fsa	620548	36	131
B, 110	GM948_C11_119R5_046.fsa	631796	125	591
B, 111	GM948_C11_119R5_046.fsa	645041	76	353
B, 112	GM948_C11_119R5_046.fsa	660258	434	2082
B, 113	GM948_C11_119R5_046.fsa	671374	400	2317
B, 114	GM948_C11_119R5_046.fsa	687477	247	2015
B, 115	GM948_C11_119R5_046.fsa	703502	23	73
B, 116	GM948_C11_119R5_046.fsa	715471	103	498
B, 117	GM948_C11_119R5_046.fsa	729379	10	76
B, 118	GM948_C11_119R5_046.fsa	742243	22	109
B, 119	GM948_C11_119R5_046.fsa	754072	41	179
B, 120	GM948_C11_119R5_046.fsa	76586	367	1817
B, 121	GM948_C11_119R5_046.fsa	779558	24	89
B, 122	GM948_C11_119R5_046.fsa	789308	27	138
B, 123	GM948_C11_119R5_046.fsa	798059	32	115
B, 124	GM948_C11_119R5_046.fsa	808638	48	222
B, 125	GM948_C11_119R5_046.fsa	816305	48	219
B, 126	GM948_C11_119R5_046.fsa	825874	33	119
B, 127	GM948_C11_119R5_046.fsa	833517	17	36
B, 128	GM948_C11_119R5_046.fsa	84401	67	313
B, 129	GM948_C11_119R5_046.fsa	85258	20	89
B, 130	GM948_C11_119R5_046.fsa	863986	13	55
B, 131	GM948_C11_119R5_046.fsa	875369	74	301
B, 132	GM948_C11_119R5_046.fsa	886729	210	965
B, 133	GM948_C11_119R5_046.fsa	896178	50	194
B, 134	GM948_C11_119R5_046.fsa	912204	132	575
B, 135	GM948_C11_119R5_046.fsa	92255	328	1507
B, 136	GM948_C11_119R5_046.fsa	935689	8	28
B, 137	GM948_C11_119R5_046.fsa	945991	264	1258
B, 138	GM948_C11_119R5_046.fsa	955341	41	215
B, 139	GM948_C11_119R5_046.fsa	969335	133	622
B, 140	GM948_C11_119R5_046.fsa	979575	101	513
B, 141	GM948_C11_119R5_046.fsa	992582	217	965
B, 142	GM948_C11_119R5_046.fsa	1002846	577	3182
B, 143	GM948_C11_119R5_046.fsa	1011373	137	609
B, 144	GM948_C11_119R5_046.fsa	1024602	55	247
B, 145	GM948_C11_119R5_046.fsa	1034968	38	160
B, 146	GM948_C11_119R5_046.fsa	1046247	87	374
B, 147	GM948_C11_119R5_046.fsa	1057495	411	1998
B, 148	GM948_C11_119R5_046.fsa	106778	75	354
B, 149	GM948_C11_119R5_046.fsa	1079903	170	741
B, 150	GM948_C11_119R5_046.fsa	1091062	70	301
B, 151	GM948_C11_119R5_046.fsa	1100339	251	1220
B, 152	GM948_C11_119R5_046.fsa	1108671	48	176
B, 153	GM948_C11_119R5_046.fsa	1121599	184	849
B, 154	GM948_C11_119R5_046.fsa	1132649	136	603
B, 155	GM948_C11_119R5_046.fsa	1143613	317	1392
B, 156	GM948_C11_119R5_046.fsa	1153529	204	882
B, 157	GM948_C11_119R5_046.fsa	1161619	92	408
B, 158	GM948_C11_119R5_046.fsa	1170585	404	1910
B, 159	GM948_C11_119R5_046.fsa	1181312	169	776
B, 160	GM948_C11_119R5_046.fsa	1192893	410	2051
B, 161	GM948_C11_119R5_046.fsa	1208769	73	315
B, 162	GM948_C11_119R5_046.fsa	1220164	139	638
B, 163	GM948_C11_119R5_046.fsa	1229801	315	1559
B, 164	GM948_C11_119R5_046.fsa	1239434	37	168
B, 165	GM948_C11_119R5_046.fsa	1248188	53	276
B, 166	GM948_C11_119R5_046.fsa	1259563	132	600
B, 167	GM948_C11_119R5_046.fsa	1270058	204	952
B, 168	GM948_C11_119R5_046.fsa	1281422	160	684
B, 169	GM948_C11_119R5_046.fsa	1292782	81	370
B, 170	GM948_C11_119R5_046.fsa	1300642	145	661
B, 171	GM948_C11_119R5_046.fsa	1309374	165	791
B, 172	GM948_C11_119R5_046.fsa	132072	57	261
B, 173	GM948_C11_119R5_046.fsa	1329444	346	1648
B, 174	GM948_C11_119R5_046.fsa	1341653	52	228
B, 175	GM948_C11_119R5_046.fsa	135037	62	290
B, 176	GM948_C11_119R5_046.fsa	1359955	82	396
B, 177	GM948_C11_119R5_046.fsa	1368666	122	571
B, 178	GM948_C11_119R5_046.fsa	1379115	40	174
B, 179	GM948_C11_119R5_046.fsa	1387819	69	347
B, 180	GM948_C11_119R5_046.fsa	139739	121	567
B, 181	GM948_C11_119R5_046.fsa	1408036	448	2188
B, 182	GM948_C11_119R5_046.fsa	1419644	40	162
B, 183	GM948_C11_119R5_046.fsa	1428573	607	2991
B, 184	GM948_C11_119R5_046.fsa	1439287	200	990
B, 185	GM948_C11_119R5_046.fsa	1451787	261	1223
B, 186	GM948_C11_119R5_046.fsa	1463394	76	333
B, 187	GM948_C11_119R5_046.fsa	1472322	130	614
B, 188	GM948_C11_119R5_046.fsa	1482143	73	307
B, 189	GM948_C11_119R5_046.fsa	1490179	97	454
B, 190	GM948_C11_119R5_046.fsa	1502679	588	3098
B, 191	GM948_C11_119R5_046.fsa	151875	212	1034
B, 192	GM948_C11_119R5_046.fsa	1526785	78	389
B, 193	GM948_C11_119R5_046.fsa	1539285	63	293
B, 194	GM948_C11_119R5_046.fsa	1548213	13	55
B, 195	GM948_C11_119R5_046.fsa	1558927	92	404
B, 196	GM948_C11_119R5_046.fsa	1569642	116	538
B, 197	GM948_C11_119R5_046.fsa	1582142	69	302
B, 198	GM948_C11_119R5_046.fsa	1589285	68	296
B, 199	GM948_C11_119R5_046.fsa	1599107	128	623
B, 200	GM948_C11_119R5_046.fsa	1608798	25	85
B, 201	GM948_C11_119R5_046.fsa	1619349	51	241
B, 202	GM948_C11_119R5_046.fsa	1629012	76	349
B, 203	GM948_C11_119R5_046.fsa	1641301	133	634
B, 204	GM948_C11_119R5_046.fsa	1650948	72	345
B, 205	GM948_C11_119R5_046.fsa	1660588	130	624
B, 206	GM948_C11_119R5_046.fsa	1669345	48	168
B, 207	GM948_C11_119R5_046.fsa	1678971	62	294
B, 208	GM948_C11_119R5_046.fsa	168859	82	396
B, 209	GM948_C11_119R5_046.fsa	1699076	94	436
B, 210	GM948_C11_119R5_046.fsa	1711298	83	371
B, 211	GM948_C11_119R5_046.fsa	1720893	75	337
B, 212	GM948_C11_119R5_046.fsa	172961	110	479
B, 213	GM948_C11_119R5_046.fsa	1738321	67	299
B, 214	GM948_C11_119R5_046.fsa	1748766	181	880
B, 215	GM948_C11_119R5_046.fsa	1759203	117	544
B, 216	GM948_C11_119R5_046.fsa	1767025	274	1424
B, 217	GM948_C11_119R5_046.fsa	1775711	79	345
B, 218	GM948_C11_119R5_046.fsa	1786126	257	1266
B, 219	GM948_C11_119R5_046.fsa	1794799	21	69
B, 220	GM948_C11_119R5_046.fsa	1805227	527	2666
B, 221	GM948_C11_119R5_046.fsa	1814805	25	70
B, 222	GM948_C11_119R5_046.fsa	1825247	86	419
B, 223	GM948_C11_119R5_046.fsa	1834813	45	199
B, 224	GM948_C11_119R5_046.fsa	184698	99	507
B, 225	GM948_C11_119R5_046.fsa	1857401	216	1081
B, 226	GM948_C11_119R5_046.fsa	1866948	277	1459
B, 227	GM948_C11_119R5_046.fsa	1877356	46	245
B, 228	GM948_C11_119R5_046.fsa	188949	219	1113
B, 229	GM948_C11_119R5_046.fsa	1899017	213	1082
B, 230	GM948_C11_119R5_046.fsa	191027	114	524
B, 231	GM948_C11_119R5_046.fsa	1920649	60	274
B, 232	GM948_C11_119R5_046.fsa	1929294	76	314
B, 233	GM948_C11_119R5_046.fsa	1939661	143	630
B, 234	GM948_C11_119R5_046.fsa	1949158	130	510
B, 235	GM948_C11_119R5_046.fsa	1957787	236	1139
B, 236	GM948_C11_119R5_046.fsa	1968135	425	2045
B, 237	GM948_C11_119R5_046.fsa	1975892	139	678
B, 238	GM948_C11_119R5_046.fsa	1985367	143	654
B, 239	GM948_C11_119R5_046.fsa	1995698	213	1056
B, 240	GM948_C11_119R5_046.fsa	2005129	17	43
B, 241	GM948_C11_119R5_046.fsa	2015386	139	698
B, 242	GM948_C11_119R5_046.fsa	2026496	87	406
B, 243	GM948_C11_119R5_046.fsa	2038456	151	769
B, 244	GM948_C11_119R5_046.fsa	2047852	144	749
B, 245	GM948_C11_119R5_046.fsa	2058954	57	247
B, 246	GM948_C11_119R5_046.fsa	2070052	436	2256
B, 247	GM948_C11_119R5_046.fsa	2080295	161	803
B, 248	GM948_C11_119R5_046.fsa	2091389	278	1350
B, 249	GM948_C11_119R5_046.fsa	2101627	346	1719
B, 250	GM948_C11_119R5_046.fsa	2112716	118	544
B, 251	GM948_C11_119R5_046.fsa	2121244	741	4060
B, 252	GM948_C11_119R5_046.fsa	2131475	239	1200
B, 253	GM948_C11_119R5_046.fsa	214.0	31	143
B, 254	GM948_C11_119R5_046.fsa	2150304	514	2652
B, 255	GM948_C11_119R5_046.fsa	2161458	200	925
B, 256	GM948_C11_119R5_046.fsa	2170032	74	329
B, 257	GM948_C11_119R5_046.fsa	2180314	228	1117
B, 258	GM948_C11_119R5_046.fsa	2189732	107	473
B, 259	GM948_C11_119R5_046.fsa	220.0	53	232
B, 260	GM948_C11_119R5_046.fsa	2209225	34	135
B, 261	GM948_C11_119R5_046.fsa	221761	212	1099
B, 262	GM948_C11_119R5_046.fsa	2225993	57	260
B, 263	GM948_C11_119R5_046.fsa	2238564	137	700
B, 264	GM948_C11_119R5_046.fsa	2247781	8	29
B, 265	GM948_C11_119R5_046.fsa	225867	79	390
B, 266	GM948_C11_119R5_046.fsa	2267882	64	296
B, 267	GM948_C11_119R5_046.fsa	2278767	44	195
B, 268	GM948_C11_119R5_046.fsa	2288811	93	409
B, 269	GM948_C11_119R5_046.fsa	2298854	116	593
B, 270	GM948_C11_119R5_046.fsa	2308058	53	223
B, 271	GM948_C11_119R5_046.fsa	2318096	140	750
B, 272	GM948_C11_119R5_046.fsa	2328132	119	626
B, 273	GM948_C11_119R5_046.fsa	2336494	401	2308
B, 274	GM948_C11_119R5_046.fsa	2346527	64	338
B, 275	GM948_C11_119R5_046.fsa	2358229	125	626
B, 276	GM948_C11_119R5_046.fsa	2369092	358	1914
B, 277	GM948_C11_119R5_046.fsa	2380789	94	427
B, 278	GM948_C11_119R5_046.fsa	2388307	372	2116
B, 279	GM948_C11_119R5_046.fsa	2399165	469	2617
B, 280	GM948_C11_119R5_046.fsa	2407727	11	40
B, 281	GM948_C11_119R5_046.fsa	2418021	264	1434
B, 282	GM948_C11_119R5_046.fsa	242916	26	55
B, 283	GM948_C11_119R5_046.fsa	2437721	329	1753
B, 284	GM948_C11_119R5_046.fsa	2448839	452	2468
B, 285	GM948_C11_119R5_046.fsa	2457383	25	103
B, 286	GM948_C11_119R5_046.fsa	2466774	98	418
B, 287	GM948_C11_119R5_046.fsa	2476156	101	489
B, 288	GM948_C11_119R5_046.fsa	2488936	39	214
B, 289	GM948_C11_119R5_046.fsa	2499149	20	94
B, 290	GM948_C11_119R5_046.fsa	2510819	15	66
B, 291	GM948_C11_119R5_046.fsa	2520789	392	2250
B, 292	GM948_C11_119R5_046.fsa	2531573	38	179
B, 293	GM948_C11_119R5_046.fsa	2539856	57	318
B, 294	GM948_C11_119R5_046.fsa	2549781	126	676
B, 295	GM948_C11_119R5_046.fsa	2559691	105	552
B, 296	GM948_C11_119R5_046.fsa	257041	57	265
B, 297	GM948_C11_119R5_046.fsa	2581933	52	313
B, 298	GM948_C11_119R5_046.fsa	2590973	59	287
B, 299	GM948_C11_119R5_046.fsa	260.0	19	98
B, 300	GM948_C11_119R5_046.fsa	2608312	120	692
B, 301	GM948_C11_119R5_046.fsa	2619117	29	107
B, 302	GM948_C11_119R5_046.fsa	2627426	88	464
B, 303	GM948_C11_119R5_046.fsa	2637396	52	233
B, 304	GM948_C11_119R5_046.fsa	2646534	64	322
B, 305	GM948_C11_119R5_046.fsa	2658162	48	248
B, 306	GM948_C11_119R5_046.fsa	2665635	142	858
B, 307	GM948_C11_119R5_046.fsa	2676429	43	239
B, 308	GM948_C11_119R5_046.fsa	2684731	111	663
B, 309	GM948_C11_119R5_046.fsa	2697181	45	224
B, 310	GM948_C11_119R5_046.fsa	2707139	150	836
B, 311	GM948_C11_119R5_046.fsa	2715436	72	340
B, 312	GM948_C11_119R5_046.fsa	272622	130	714
B, 313	GM948_C11_119R5_046.fsa	2736174	135	736
B, 314	GM948_C11_119R5_046.fsa	2745296	212	1215
B, 315	GM948_C11_119R5_046.fsa	2756075	244	1394
B, 316	GM948_C11_119R5_046.fsa	2766023	61	299
B, 317	GM948_C11_119R5_046.fsa	2776798	70	355
B, 318	GM948_C11_119R5_046.fsa	2786743	109	629
B, 319	GM948_C11_119R5_046.fsa	2797515	79	427
B, 320	GM948_C11_119R5_046.fsa	2806579	147	914
B, 321	GM948_C11_119R5_046.fsa	2818911	143	799
B, 322	GM948_C11_119R5_046.fsa	282713	23	65
B, 323	GM948_C11_119R5_046.fsa	2836168	380	2390
B, 324	GM948_C11_119R5_046.fsa	2846845	127	796
B, 325	GM948_C11_119R5_046.fsa	2856697	21	86
B, 326	GM948_C11_119R5_046.fsa	2866547	17	68
B, 327	GM948_C11_119R5_046.fsa	2877213	124	801
B, 328	GM948_C11_119R5_046.fsa	2887055	14	63
B, 329	GM948_C11_119R5_046.fsa	2906729	50	245
B, 330	GM948_C11_119R5_046.fsa	2916561	56	374
B, 331	GM948_C11_119R5_046.fsa	2936215	246	1676
B, 332	GM948_C11_119R5_046.fsa	2946038	121	742
B, 333	GM948_C11_119R5_046.fsa	2956674	17	76
B, 334	GM948_C11_119R5_046.fsa	296649	24	138
B, 335	GM948_C11_119R5_046.fsa	2977119	76	513
B, 336	GM948_C11_119R5_046.fsa	2987745	16	51
B, 337	GM948_C11_119R5_046.fsa	2997549	14	74
B, 338	GM948_C11_119R5_046.fsa	3007293	90	519
B, 339	GM948_C11_119R5_046.fsa	3016218	123	773
B, 340	GM948_C11_119R5_046.fsa	3026782	177	1090
B, 341	GM948_C11_119R5_046.fsa	3037362	23	80
B, 342	GM948_C11_119R5_046.fsa	3046329	69	358
B, 343	GM948_C11_119R5_046.fsa	3056942	97	576
B, 344	GM948_C11_119R5_046.fsa	3066754	6	29
B, 345	GM948_C11_119R5_046.fsa	3076581	7	33
B, 346	GM948_C11_119R5_046.fsa	3087244	36	200
B, 347	GM948_C11_119R5_046.fsa	3097102	261	1749
B, 348	GM948_C11_119R5_046.fsa	310.78	55	338
B, 349	GM948_C11_119R5_046.fsa	311934	100	636
B, 350	GM948_C11_119R5_046.fsa	3129249	34	155
B, 351	GM948_C11_119R5_046.fsa	3138345	74	444
B, 352	GM948_C11_119R5_046.fsa	3159421	29	145
B, 353	GM948_C11_119R5_046.fsa	3168714	8	33
B, 354	GM948_C11_119R5_046.fsa	3179702	42	256
B, 355	GM948_C11_119R5_046.fsa	3196616	32	176
B, 356	GM948_C11_119R5_046.fsa	3209119	61	427
B, 357	GM948_C11_119R5_046.fsa	3219056	54	375
B, 358	GM948_C11_119R5_046.fsa	322898	28	120
B, 359	GM948_C11_119R5_046.fsa	3238894	36	195
B, 360	GM948_C11_119R5_046.fsa	3250444	48	283
B, 361	GM948_C11_119R5_046.fsa	3258685	12	55
B, 362	GM948_C11_119R5_046.fsa	3269386	4	9
B, 363	GM948_C11_119R5_046.fsa	3279252	30	200
B, 364	GM948_C11_119R5_046.fsa	3289927	67	446
B, 365	GM948_C11_119R5_046.fsa	329895	2	7
B, 366	GM948_C11_119R5_046.fsa	3308781	65	410
B, 367	GM948_C11_119R5_046.fsa	3318601	50	367
B, 368	GM948_C11_119R5_046.fsa	332841	38	265
B, 369	GM948_C11_119R5_046.fsa	333984	27	149
B, 370	GM948_C11_119R5_046.fsa	3350439	59	364
B, 371	GM948_C11_119R5_046.fsa	3359398	18	85
B, 372	GM948_C11_119R5_046.fsa	336916	16	78
B, 373	GM948_C11_119R5_046.fsa	3378911	197	1479
B, 374	GM948_C11_119R5_046.fsa	3390273	23	163
B, 375	GM948_C11_119R5_046.fsa	340.0	25	144
B, 376	GM948_C11_119R5_046.fsa	3409846	158	1207
B, 377	GM948_C11_119R5_046.fsa	341887	44	278
B, 378	GM948_C11_119R5_046.fsa	3429534	47	285
B, 379	GM948_C11_119R5_046.fsa	3439377	31	149
B, 380	GM948_C11_119R5_046.fsa	3449218	30	185
B, 381	GM948_C11_119R5_046.fsa	3459879	13	52
B, 382	GM948_C11_119R5_046.fsa	3470538	53	320
B, 383	GM948_C11_119R5_046.fsa	3481197	38	226
B, 384	GM948_C11_119R5_046.fsa	3490215	48	334
B, 385	GM948_C11_119R5_046.fsa	3499231	17	98
B, 386	GM948_C11_119R5_046.fsa	3510706	8	27
B, 387	GM948_C11_119R5_046.fsa	352218	210	1723
B, 388	GM948_C11_119R5_046.fsa	3533652	52	387
B, 389	GM948_C11_119R5_046.fsa	3541026	27	128
B, 390	GM948_C11_119R5_046.fsa	3549219	8	28
B, 391	GM948_C11_119R5_046.fsa	3561507	57	436
B, 392	GM948_C11_119R5_046.fsa	3571337	9	29
B, 393	GM948_C11_119R5_046.fsa	3580346	24	137
B, 394	GM948_C11_119R5_046.fsa	3589355	40	255
B, 395	GM948_C11_119R5_046.fsa	360.0	25	130
B, 396	GM948_C11_119R5_046.fsa	3609786	44	320
B, 397	GM948_C11_119R5_046.fsa	3622021	6	16
B, 398	GM948_C11_119R5_046.fsa	3631809	34	199
B, 399	GM948_C11_119R5_046.fsa	3640783	12	49
B, 400	GM948_C11_119R5_046.fsa	3649758	17	87
B, 401	GM948_C11_119R5_046.fsa	3660365	14	42
B, 402	GM948_C11_119R5_046.fsa	3667709	28	179
B, 403	GM948_C11_119R5_046.fsa	3679951	96	734
B, 404	GM948_C11_119R5_046.fsa	3688112	14	44
B, 405	GM948_C11_119R5_046.fsa	369954	46	302
B, 406	GM948_C11_119R5_046.fsa	3709337	30	217
B, 407	GM948_C11_119R5_046.fsa	3723217	7	31
B, 408	GM948_C11_119R5_046.fsa	3728932	9	22
B, 409	GM948_C11_119R5_046.fsa	3737915	19	114
B, 410	GM948_C11_119R5_046.fsa	3749349	41	308
B, 411	GM948_C11_119R5_046.fsa	3758333	36	248
B, 412	GM948_C11_119R5_046.fsa	3769769	23	100
B, 413	GM948_C11_119R5_046.fsa	3782841	12	68
B, 414	GM948_C11_119R5_046.fsa	3790194	16	46
B, 415	GM948_C11_119R5_046.fsa	3800824	40	278
B, 416	GM948_C11_119R5_046.fsa	3810712	90	698
B, 417	GM948_C11_119R5_046.fsa	3820599	14	65
B, 418	GM948_C11_119R5_046.fsa	3830484	36	201
B, 419	GM948_C11_119R5_046.fsa	3840369	104	846
B, 420	GM948_C11_119R5_046.fsa	3851075	126	1065
B, 421	GM948_C11_119R5_046.fsa	3860957	74	559
B, 422	GM948_C11_119R5_046.fsa	3880717	84	686
B, 423	GM948_C11_119R5_046.fsa	3889772	8	16
B, 424	GM948_C11_119R5_046.fsa	3902941	20	96
B, 425	GM948_C11_119R5_046.fsa	3911994	15	36
B, 426	GM948_C11_119R5_046.fsa	3923514	107	840
B, 427	GM948_C11_119R5_046.fsa	3933387	135	1130
B, 428	GM948_C11_119R5_046.fsa	394984	114	896
B, 429	GM948_C11_119R5_046.fsa	3960532	67	454
B, 430	GM948_C11_119R5_046.fsa	3970401	8	28
B, 431	GM948_C11_119R5_046.fsa	3980268	8	24
B, 432	GM948_C11_119R5_046.fsa	3992601	26	148
B, 433	GM948_C11_119R5_046.fsa	4002428	12	55
B, 434	GM948_C11_119R5_046.fsa	4012953	37	246
B, 435	GM948_C11_119R5_046.fsa	4020246	6	12
B, 436	GM948_C11_119R5_046.fsa	4029976	72	636
B, 437	GM948_C11_119R5_046.fsa	4041338	82	649
B, 438	GM948_C11_119R5_046.fsa	4051086	16	100
B, 439	GM948_C11_119R5_046.fsa	4062468	28	176
B, 440	GM948_C11_119R5_046.fsa	4073047	42	341
B, 441	GM948_C11_119R5_046.fsa	4090157	99	840
B, 442	GM948_C11_119R5_046.fsa	4109742	25	116
B, 443	GM948_C11_119R5_046.fsa	4121181	6	34
B, 444	GM948_C11_119R5_046.fsa	4130178	38	306
B, 445	GM948_C11_119R5_046.fsa	4137544	26	173
B, 446	GM948_C11_119R5_046.fsa	4159985	195	1961
B, 447	GM948_C11_119R5_046.fsa	4192492	82	686
B, 448	GM948_C11_119R5_046.fsa	4202458	122	1275
B, 449	GM948_C11_119R5_046.fsa	4221298	32	194
B, 450	GM948_C11_119R5_046.fsa	4234396	245	2313
B, 451	GM948_C11_119R5_046.fsa	4252394	238	2234
B, 452	GM948_C11_119R5_046.fsa	4272831	35	303
B, 453	GM948_C11_119R5_046.fsa	4289985	29	280
B, 454	GM948_C11_119R5_046.fsa	4311209	9	43
B, 455	GM948_C11_119R5_046.fsa	4322629	6	19
B, 456	GM948_C11_119R5_046.fsa	4331599	60	484
B, 457	GM948_C11_119R5_046.fsa	4342197	24	124
B, 458	GM948_C11_119R5_046.fsa	4349531	6	30
B, 459	GM948_C11_119R5_046.fsa	4360121	40	302
B, 460	GM948_C11_119R5_046.fsa	4369892	3	7
B, 461	GM948_C11_119R5_046.fsa	4379661	28	205
B, 462	GM948_C11_119R5_046.fsa	440.0	68	650
B, 463	GM948_C11_119R5_046.fsa	4408275	79	782
B, 464	GM948_C11_119R5_046.fsa	4422346	16	87
B, 465	GM948_C11_119R5_046.fsa	4440565	33	227
B, 466	GM948_C11_119R5_046.fsa	4452164	162	1729
B, 467	GM948_C11_119R5_046.fsa	4461281	104	978
B, 468	GM948_C11_119R5_046.fsa	448201	43	351
B, 469	GM948_C11_119R5_046.fsa	4500262	62	1120
B, 470	GM948_C11_119R5_046.fsa	4537628	8	33
B, 471	GM948_C11_119R5_046.fsa	4551755	61	491
B, 472	GM948_C11_119R5_046.fsa	4569215	93	847
B, 473	GM948_C11_119R5_046.fsa	4580028	134	1293
B, 474	GM948_C11_119R5_046.fsa	4604115	20	92
B, 475	GM948_C11_119R5_046.fsa	4613172	16	122
B, 476	GM948_C11_119R5_046.fsa	4632942	33	251
B, 477	GM948_C11_119R5_046.fsa	465108	108	1270
B, 478	GM948_C11_119R5_046.fsa	4663454	37	252
B, 479	GM948_C11_119R5_046.fsa	4684918	7	28
B, 480	GM948_C11_119R5_046.fsa	4705575	78	895
B, 481	GM948_C11_119R5_046.fsa	4712189	56	500
B, 482	GM948_C11_119R5_046.fsa	4732042	95	810
B, 483	GM948_C11_119R5_046.fsa	4741975	5	9
B, 484	GM948_C11_119R5_046.fsa	4754397	14	82
B, 485	GM948_C11_119R5_046.fsa	477097	194	2103
B, 486	GM948_C11_119R5_046.fsa	4791702	53	456
B, 487	GM948_C11_119R5_046.fsa	4818421	44	497
B, 488	GM948_C11_119R5_046.fsa	482932	45	427
B, 489	GM948_C11_119R5_046.fsa	485283	30	295
B, 490	GM948_C11_119R5_046.fsa	4862079	15	172
B, 491	GM948_C11_119R5_046.fsa	4881442	37	342
B, 492	GM948_C11_119R5_046.fsa	489.24	26	169
B, 493	GM948_C11_119R5_046.fsa	4912658	210	2227
B, 494	GM948_C11_119R5_046.fsa	4921109	290	3547
B, 495	GM948_C11_119R5_046.fsa	4939723	18	113
B, 496	GM948_C11_119R5_046.fsa	4970247	101	1377
B, 497	GM948_C11_119R5_046.fsa	5001684	29	223
B, 498	GM948_C11_119R5_046.fsa	5010956	11	61
B, 499	GM948_C11_119R5_046.fsa	502109	5	11
B, 500	GM948_C11_119R5_046.fsa	5031245	30	137
B, 501	GM948_C11_119R5_046.fsa	5049916	131	1336
B, 502	GM948_C11_119R5_046.fsa	5059278	118	1222
B, 503	GM948_C11_119R5_046.fsa	5072926	34	243
B, 504	GM948_C11_119R5_046.fsa	5081475	27	98
B, 505	GM948_C11_119R5_046.fsa	5104631	182	1832
B, 506	GM948_C11_119R5_046.fsa	5133079	52	603
B, 507	GM948_C11_119R5_046.fsa	5143529	30	238
B, 508	GM948_C11_119R5_046.fsa	516029	110	916
B, 509	GM948_C11_119R5_046.fsa	5182349	51	375
B, 510	GM948_C11_119R5_046.fsa	5200855	166	1957
B, 511	GM948_C11_119R5_046.fsa	5223048	29	210
B, 512	GM948_C11_119R5_046.fsa	5230721	22	145
B, 513	GM948_C11_119R5_046.fsa	5243497	14	39
B, 514	GM948_C11_119R5_046.fsa	5250306	7	37
B, 515	GM948_C11_119R5_046.fsa	5287684	14361	157735
B, 516	GM948_C11_119R5_046.fsa	5297858	14108	161483
B, 517	GM948_C11_119R5_046.fsa	5328331	7	29
B, 518	GM948_C11_119R5_046.fsa	5349451	13	62
B, 519	GM948_C11_119R5_046.fsa	5361263	9	42
B, 520	GM948_C11_119R5_046.fsa	5373064	9	30
B, 521	GM948_C11_119R5_046.fsa	5389905	15	67
B, 522	GM948_C11_119R5_046.fsa	5394954	14	78
B, 523	GM948_C11_119R5_046.fsa	5412079	14	109
B, 524	GM948_C11_119R5_046.fsa	5428501	10	53
B, 525	GM948_C11_119R5_046.fsa	5457109	9	75
B, 526	GM948_C11_119R5_046.fsa	5469278	10	57
B, 527	GM948_C11_119R5_046.fsa	5485824	4	10
B, 528	GM948_C11_119R5_046.fsa	5489312	6	10
B, 529	GM948_C11_119R5_046.fsa	5496293	12	38
B, 530	GM948_C11_119R5_046.fsa	5505028	13	51
B, 531	GM948_C11_119R5_046.fsa	5515523	7	42
B, 532	GM948_C11_119R5_046.fsa	5529538	11	38
B, 533	GM948_C11_119R5_046.fsa	5538311	11	55
B, 534	GM948_C11_119R5_046.fsa	5551488	16	65
B, 535	GM948_C11_119R5_046.fsa	5563808	11	68
B, 536	GM948_C11_119R5_046.fsa	5574383	10	44
B, 537	GM948_C11_119R5_046.fsa	558409	9	26
B, 538	GM948_C11_119R5_046.fsa	5596462	13	106
B, 539	GM948_C11_119R5_046.fsa	5608834	11	66
B, 540	GM948_C11_119R5_046.fsa	5619446	10	57
B, 541	GM948_C11_119R5_046.fsa	5631843	10	53
B, 542	GM948_C11_119R5_046.fsa	5645144	8	47
B, 543	GM948_C11_119R5_046.fsa	5651358	8	40
B, 544	GM948_C11_119R5_046.fsa	5671807	14	69
B, 545	GM948_C11_119R5_046.fsa	5688734	8	35
B, 546	GM948_C11_119R5_046.fsa	5703907	11	95
B, 547	GM948_C11_119R5_046.fsa	5722686	18	72
B, 548	GM948_C11_119R5_046.fsa	5732538	9	43
B, 549	GM948_C11_119R5_046.fsa	5740606	12	60
B, 550	GM948_C11_119R5_046.fsa	5753172	13	103
B, 551	GM948_C11_119R5_046.fsa	5766655	8	31
B, 552	GM948_C11_119R5_046.fsa	5781961	10	72
B, 553	GM948_C11_119R5_046.fsa	5795487	17	75
B, 554	GM948_C11_119R5_046.fsa	5810843	8	33
B, 555	GM948_C11_119R5_046.fsa	5818079	6	24
B, 556	GM948_C11_119R5_046.fsa	5830757	7	43
B, 557	GM948_C11_119R5_046.fsa	5838916	13	97
B, 558	GM948_C11_119R5_046.fsa	5856167	11	40
B, 559	GM948_C11_119R5_046.fsa	586344	7	19
B, 560	GM948_C11_119R5_046.fsa	5867989	9	78
B, 561	GM948_C11_119R5_046.fsa	5885295	7	30
B, 562	GM948_C11_119R5_046.fsa	5896243	15	92
B, 563	GM948_C11_119R5_046.fsa	5910861	10	31
B, 564	GM948_C11_119R5_046.fsa	5916349	10	31
B, 565	GM948_C11_119R5_046.fsa	5934667	9	35
B, 566	GM948_C11_119R5_046.fsa	5971416	9	25
B, 567	GM948_C11_119R5_046.fsa	5977862	14	74
B, 568	GM948_C11_119R5_046.fsa	5998153	11	111
B, 569	GM948_C11_119R5_046.fsa	6009132	10	48
B, 570	GM948_C11_119R5_046.fsa	6018265	10	56
B, 571	GM948_C11_119R5_046.fsa	6038356	12	49
G, 1	GM948_C11_119R5_046.fsa	544893	57	254
G, 2	GM948_C11_119R5_046.fsa	660258	50	257
G, 3	GM948_C11_119R5_046.fsa	1409822	50	241
G, 4	GM948_C11_119R5_046.fsa	1806098	56	315
G, 5	GM948_C11_119R5_046.fsa	2121244	52	254
G, 6	GM948_C11_119R5_046.fsa	528938	879	8098
G, 7	GM948_C11_119R5_046.fsa	5298706	931	11529
Y, 1	GM948_C11_119R5_046.fsa	144828	50	206
Y, 2	GM948_C11_119R5_046.fsa	591155	50	300
Y, 3	GM948_C11_119R5_046.fsa	606178	59	318
Y, 4	GM948_C11_119R5_046.fsa	66127	50	237
Y, 5	GM948_C11_119R5_046.fsa	1281422	50	246
Y, 6	GM948_C11_119R5_046.fsa	1426787	53	254
Y, 7	GM948_C11_119R5_046.fsa	2120391	56	476
Y, 8	GM948_C11_119R5_046.fsa	2150304	73	359
Y, 9	GM948_C11_119R5_046.fsa	216.06	53	272
Y, 10	GM948_C11_119R5_046.fsa	240.0	52	210
Y, 11	GM948_C11_119R5_046.fsa	2519129	53	283
Y, 12	GM948_C11_119R5_046.fsa	2756075	52	277
Y, 13	GM948_C11_119R5_046.fsa	4249122	58	324
Y, 14	GM948_C11_119R5_046.fsa	5287684	784	8326
Y, 15	GM948_C11_119R5_046.fsa	5297011	839	9523
R, 1	GM948_C11_119R5_046.fsa	5291924	107	254
O, 1	GM948_C11_119R5_046.fsa	20.0	784	7582
O, 2	GM948_C11_119R5_046.fsa	40.0	685	5148
O, 3	GM948_C11_119R5_046.fsa	60.0	1285	7311
O, 4	GM948_C11_119R5_046.fsa	611317	65	649
O, 5	GM948_C11_119R5_046.fsa	80.0	829	4926
O, 6	GM948_C11_119R5_046.fsa	100.0	1316	7255
O, 7	GM948_C11_119R5_046.fsa	100948	64	492
O, 8	GM948_C11_119R5_046.fsa	114.0	1543	8261
O, 9	GM948_C11_119R5_046.fsa	1149926	74	541
O, 10	GM948_C11_119R5_046.fsa	120.0	1179	6688
O, 11	GM948_C11_119R5_046.fsa	1209646	62	439
O, 12	GM948_C11_119R5_046.fsa	140.0	978	5227
O, 13	GM948_C11_119R5_046.fsa	160.0	1055	5862
O, 14	GM948_C11_119R5_046.fsa	1608798	69	418
O, 15	GM948_C11_119R5_046.fsa	180.0	1269	6958
O, 16	GM948_C11_119R5_046.fsa	1809581	61	443
O, 17	GM948_C11_119R5_046.fsa	200.0	1022	5718
O, 18	GM948_C11_119R5_046.fsa	2009403	60	369
O, 19	GM948_C11_119R5_046.fsa	214.0	1031	5946
O, 20	GM948_C11_119R5_046.fsa	2150304	59	463
O, 21	GM948_C11_119R5_046.fsa	220.0	813	4810
O, 22	GM948_C11_119R5_046.fsa	2209225	50	301
O, 23	GM948_C11_119R5_046.fsa	240.0	1188	7225
O, 24	GM948_C11_119R5_046.fsa	2410302	66	459
O, 25	GM948_C11_119R5_046.fsa	250.0	532	3485
O, 26	GM948_C11_119R5_046.fsa	260.0	869	5662
O, 27	GM948_C11_119R5_046.fsa	280.0	912	6227
O, 28	GM948_C11_119R5_046.fsa	300.0	847	6123
O, 29	GM948_C11_119R5_046.fsa	314.0	531	4003
O, 30	GM948_C11_119R5_046.fsa	320.0	566	4618
O, 31	GM948_C11_119R5_046.fsa	340.0	700	5745
O, 32	GM948_C11_119R5_046.fsa	360.0	582	5020
O, 33	GM948_C11_119R5_046.fsa	380.0	422	3750
O, 34	GM948_C11_119R5_046.fsa	400.0	548	5318
O, 35	GM948_C11_119R5_046.fsa	414.0	540	5439
O, 36	GM948_C11_119R5_046.fsa	420.0	501	5066
O, 37	GM948_C11_119R5_046.fsa	440.0	629	6546
O, 38	GM948_C11_119R5_046.fsa	460.0	686	7462
O, 39	GM948_C11_119R5_046.fsa	480.0	670	7290
O, 40	GM948_C11_119R5_046.fsa	500.0	304	3465
O, 41	GM948_C11_119R5_046.fsa	514.0	337	3860
O, 42	GM948_C11_119R5_046.fsa	520.0	729	8359
O, 43	GM948_C11_119R5_046.fsa	540.0	572	7203
O, 44	GM948_C11_119R5_046.fsa	560.0	374	4749
O, 45	GM948_C11_119R5_046.fsa	580.0	578	7501
O, 46	GM948_C11_119R5_046.fsa	600.0	388	5105

## Sheet: 120R1
Dye/Sample Peak	Sample File Name	Size	Height	Area in Point
B, 1	GM948_C12_120R1_046.fsa		9	54
B, 2	GM948_C12_120R1_046.fsa		10	52
B, 3	GM948_C12_120R1_046.fsa		7	28
B, 4	GM948_C12_120R1_046.fsa		8	53
B, 5	GM948_C12_120R1_046.fsa		12	50
B, 6	GM948_C12_120R1_046.fsa		7	32
B, 7	GM948_C12_120R1_046.fsa		8	28
B, 8	GM948_C12_120R1_046.fsa		8	27
B, 9	GM948_C12_120R1_046.fsa		12	67
B, 10	GM948_C12_120R1_046.fsa		12	77
B, 11	GM948_C12_120R1_046.fsa		11	65
B, 12	GM948_C12_120R1_046.fsa		8	58
B, 13	GM948_C12_120R1_046.fsa		15	77
B, 14	GM948_C12_120R1_046.fsa		14	84
B, 15	GM948_C12_120R1_046.fsa		10	80
B, 16	GM948_C12_120R1_046.fsa		16	70
B, 17	GM948_C12_120R1_046.fsa		9	57
B, 18	GM948_C12_120R1_046.fsa		9	107
B, 19	GM948_C12_120R1_046.fsa		5	20
B, 20	GM948_C12_120R1_046.fsa		9	24
B, 21	GM948_C12_120R1_046.fsa		10	59
B, 22	GM948_C12_120R1_046.fsa		10	35
B, 23	GM948_C12_120R1_046.fsa		10	41
B, 24	GM948_C12_120R1_046.fsa		17	102
B, 25	GM948_C12_120R1_046.fsa		15	50
B, 26	GM948_C12_120R1_046.fsa		12	48
B, 27	GM948_C12_120R1_046.fsa		13	72
B, 28	GM948_C12_120R1_046.fsa		9	39
B, 29	GM948_C12_120R1_046.fsa		9	28
B, 30	GM948_C12_120R1_046.fsa		6	32
B, 31	GM948_C12_120R1_046.fsa		10	66
B, 32	GM948_C12_120R1_046.fsa		10	50
B, 33	GM948_C12_120R1_046.fsa		11	25
B, 34	GM948_C12_120R1_046.fsa		11	44
B, 35	GM948_C12_120R1_046.fsa		9	27
B, 36	GM948_C12_120R1_046.fsa		7	14
B, 37	GM948_C12_120R1_046.fsa		5	18
B, 38	GM948_C12_120R1_046.fsa		6	25
B, 39	GM948_C12_120R1_046.fsa		8	35
B, 40	GM948_C12_120R1_046.fsa		12	38
B, 41	GM948_C12_120R1_046.fsa		7	17
B, 42	GM948_C12_120R1_046.fsa		10	69
B, 43	GM948_C12_120R1_046.fsa		12	54
B, 44	GM948_C12_120R1_046.fsa		10	59
B, 45	GM948_C12_120R1_046.fsa		8	36
B, 46	GM948_C12_120R1_046.fsa		8	33
B, 47	GM948_C12_120R1_046.fsa		12	42
B, 48	GM948_C12_120R1_046.fsa		10	41
B, 49	GM948_C12_120R1_046.fsa		5	26
B, 50	GM948_C12_120R1_046.fsa		12	52
B, 51	GM948_C12_120R1_046.fsa		9	43
B, 52	GM948_C12_120R1_046.fsa		11	42
B, 53	GM948_C12_120R1_046.fsa		9	65
B, 54	GM948_C12_120R1_046.fsa		19	123
B, 55	GM948_C12_120R1_046.fsa		12	64
B, 56	GM948_C12_120R1_046.fsa		11	45
B, 57	GM948_C12_120R1_046.fsa		12	89
B, 58	GM948_C12_120R1_046.fsa		7	58
B, 59	GM948_C12_120R1_046.fsa		13	77
B, 60	GM948_C12_120R1_046.fsa		10	104
B, 61	GM948_C12_120R1_046.fsa		10	65
B, 62	GM948_C12_120R1_046.fsa		15	98
B, 63	GM948_C12_120R1_046.fsa		11	59
B, 64	GM948_C12_120R1_046.fsa		9	38
B, 65	GM948_C12_120R1_046.fsa		70	643
B, 66	GM948_C12_120R1_046.fsa		46	401
B, 67	GM948_C12_120R1_046.fsa		61	378
B, 68	GM948_C12_120R1_046.fsa		23	137
B, 69	GM948_C12_120R1_046.fsa		6	19
B, 70	GM948_C12_120R1_046.fsa		17	126
B, 71	GM948_C12_120R1_046.fsa	0.8696	15	104
B, 72	GM948_C12_120R1_046.fsa	26087	10	78
B, 73	GM948_C12_120R1_046.fsa	57971	8	26
B, 74	GM948_C12_120R1_046.fsa	7971	8	68
B, 75	GM948_C12_120R1_046.fsa	108696	9	57
B, 76	GM948_C12_120R1_046.fsa	152174	9	30
B, 77	GM948_C12_120R1_046.fsa	162319	12	56
B, 78	GM948_C12_120R1_046.fsa	175362	5	23
B, 79	GM948_C12_120R1_046.fsa	192754	13	62
B, 80	GM948_C12_120R1_046.fsa	20992	105	673
B, 81	GM948_C12_120R1_046.fsa	224564	72	872
B, 82	GM948_C12_120R1_046.fsa	251479	18	64
B, 83	GM948_C12_120R1_046.fsa	274451	41	206
B, 84	GM948_C12_120R1_046.fsa	306897	21	88
B, 85	GM948_C12_120R1_046.fsa	319762	65	332
B, 86	GM948_C12_120R1_046.fsa	332401	46	214
B, 87	GM948_C12_120R1_046.fsa	350267	8	36
B, 88	GM948_C12_120R1_046.fsa	363706	44	180
B, 89	GM948_C12_120R1_046.fsa	374273	25	104
B, 90	GM948_C12_120R1_046.fsa	391106	24	107
B, 91	GM948_C12_120R1_046.fsa	407081	45	270
B, 92	GM948_C12_120R1_046.fsa	437221	35	165
B, 93	GM948_C12_120R1_046.fsa	447455	139	789
B, 94	GM948_C12_120R1_046.fsa	465405	108	587
B, 95	GM948_C12_120R1_046.fsa	479767	11	65
B, 96	GM948_C12_120R1_046.fsa	500412	35	209
B, 97	GM948_C12_120R1_046.fsa	512184	64	443
B, 98	GM948_C12_120R1_046.fsa	544673	267	2069
B, 99	GM948_C12_120R1_046.fsa	56208	137	527
B, 100	GM948_C12_120R1_046.fsa	573194	180	1125
B, 101	GM948_C12_120R1_046.fsa	591138	432	2071
B, 102	GM948_C12_120R1_046.fsa	606259	338	1567
B, 103	GM948_C12_120R1_046.fsa	619782	40	177
B, 104	GM948_C12_120R1_046.fsa	632221	81	344
B, 105	GM948_C12_120R1_046.fsa	645648	44	203
B, 106	GM948_C12_120R1_046.fsa	660052	239	1100
B, 107	GM948_C12_120R1_046.fsa	671329	195	1048
B, 108	GM948_C12_120R1_046.fsa	687669	176	1389
B, 109	GM948_C12_120R1_046.fsa	702921	26	90
B, 110	GM948_C12_120R1_046.fsa	716086	56	307
B, 111	GM948_C12_120R1_046.fsa	73021	16	98
B, 112	GM948_C12_120R1_046.fsa	742272	20	93
B, 113	GM948_C12_120R1_046.fsa	753293	17	79
B, 114	GM948_C12_120R1_046.fsa	766274	92	446
B, 115	GM948_C12_120R1_046.fsa	78.02	16	85
B, 116	GM948_C12_120R1_046.fsa	789124	19	91
B, 117	GM948_C12_120R1_046.fsa	799013	18	90
B, 118	GM948_C12_120R1_046.fsa	807846	26	130
B, 119	GM948_C12_120R1_046.fsa	816657	33	138
B, 120	GM948_C12_120R1_046.fsa	826429	49	292
B, 121	GM948_C12_120R1_046.fsa	844942	37	138
B, 122	GM948_C12_120R1_046.fsa	853687	15	54
B, 123	GM948_C12_120R1_046.fsa	865323	27	99
B, 124	GM948_C12_120R1_046.fsa	875965	42	150
B, 125	GM948_C12_120R1_046.fsa	887548	82	335
B, 126	GM948_C12_120R1_046.fsa	896217	33	119
B, 127	GM948_C12_120R1_046.fsa	905831	48	211
B, 128	GM948_C12_120R1_046.fsa	914468	101	512
B, 129	GM948_C12_120R1_046.fsa	924046	248	1174
B, 130	GM948_C12_120R1_046.fsa	93647	16	72
B, 131	GM948_C12_120R1_046.fsa	946957	193	878
B, 132	GM948_C12_120R1_046.fsa	957422	26	108
B, 133	GM948_C12_120R1_046.fsa	969761	96	439
B, 134	GM948_C12_120R1_046.fsa	981123	90	406
B, 135	GM948_C12_120R1_046.fsa	994345	78	340
B, 136	GM948_C12_120R1_046.fsa	1004773	388	2019
B, 137	GM948_C12_120R1_046.fsa	1012398	97	384
B, 138	GM948_C12_120R1_046.fsa	102476	44	210
B, 139	GM948_C12_120R1_046.fsa	103614	22	92
B, 140	GM948_C12_120R1_046.fsa	1046545	34	132
B, 141	GM948_C12_120R1_046.fsa	1057867	172	860
B, 142	GM948_C12_120R1_046.fsa	106822	58	230
B, 143	GM948_C12_120R1_046.fsa	1080424	102	474
B, 144	GM948_C12_120R1_046.fsa	1092592	45	208
B, 145	GM948_C12_120R1_046.fsa	1100063	147	740
B, 146	GM948_C12_120R1_046.fsa	1109384	36	136
B, 147	GM948_C12_120R1_046.fsa	1121471	117	532
B, 148	GM948_C12_120R1_046.fsa	1131672	102	435
B, 149	GM948_C12_120R1_046.fsa	1142746	160	686
B, 150	GM948_C12_120R1_046.fsa	1153711	132	603
B, 151	GM948_C12_120R1_046.fsa	1161917	46	217
B, 152	GM948_C12_120R1_046.fsa	1170106	252	1189
B, 153	GM948_C12_120R1_046.fsa	1181001	121	520
B, 154	GM948_C12_120R1_046.fsa	1192772	262	1289
B, 155	GM948_C12_120R1_046.fsa	1200896	32	100
B, 156	GM948_C12_120R1_046.fsa	1208959	49	212
B, 157	GM948_C12_120R1_046.fsa	1219707	85	399
B, 158	GM948_C12_120R1_046.fsa	123045	196	933
B, 159	GM948_C12_120R1_046.fsa	1239399	29	94
B, 160	GM948_C12_120R1_046.fsa	124924	15	63
B, 161	GM948_C12_120R1_046.fsa	1259078	67	318
B, 162	GM948_C12_120R1_046.fsa	1269805	107	522
B, 163	GM948_C12_120R1_046.fsa	1282316	90	395
B, 164	GM948_C12_120R1_046.fsa	1293035	51	226
B, 165	GM948_C12_120R1_046.fsa	1301964	58	247
B, 166	GM948_C12_120R1_046.fsa	1309998	103	473
B, 167	GM948_C12_120R1_046.fsa	1321598	50	215
B, 168	GM948_C12_120R1_046.fsa	1330518	218	1048
B, 169	GM948_C12_120R1_046.fsa	1343002	19	96
B, 170	GM948_C12_120R1_046.fsa	1351915	44	179
B, 171	GM948_C12_120R1_046.fsa	1359935	26	105
B, 172	GM948_C12_120R1_046.fsa	1369734	63	291
B, 173	GM948_C12_120R1_046.fsa	1380419	28	106
B, 174	GM948_C12_120R1_046.fsa	1388431	24	101
B, 175	GM948_C12_120R1_046.fsa	139911	61	326
B, 176	GM948_C12_120R1_046.fsa	1409069	266	1287
B, 177	GM948_C12_120R1_046.fsa	1420856	18	95
B, 178	GM948_C12_120R1_046.fsa	1429921	363	1674
B, 179	GM948_C12_120R1_046.fsa	1440796	123	575
B, 180	GM948_C12_120R1_046.fsa	1453481	169	790
B, 181	GM948_C12_120R1_046.fsa	146435	58	232
B, 182	GM948_C12_120R1_046.fsa	1473406	67	280
B, 183	GM948_C12_120R1_046.fsa	148246	35	143
B, 184	GM948_C12_120R1_046.fsa	1490607	66	296
B, 185	GM948_C12_120R1_046.fsa	1503277	344	1809
B, 186	GM948_C12_120R1_046.fsa	1519563	131	626
B, 187	GM948_C12_120R1_046.fsa	1528607	69	292
B, 188	GM948_C12_120R1_046.fsa	1539459	53	279
B, 189	GM948_C12_120R1_046.fsa	1550308	27	101
B, 190	GM948_C12_120R1_046.fsa	1561154	43	213
B, 191	GM948_C12_120R1_046.fsa	1570191	87	374
B, 192	GM948_C12_120R1_046.fsa	158284	61	275
B, 193	GM948_C12_120R1_046.fsa	1590969	64	281
B, 194	GM948_C12_120R1_046.fsa	160.0	70	342
B, 195	GM948_C12_120R1_046.fsa	1610687	40	159
B, 196	GM948_C12_120R1_046.fsa	1619588	51	230
B, 197	GM948_C12_120R1_046.fsa	1629372	60	284
B, 198	GM948_C12_120R1_046.fsa	1641815	66	286
B, 199	GM948_C12_120R1_046.fsa	1651585	62	279
B, 200	GM948_C12_120R1_046.fsa	1660461	59	232
B, 201	GM948_C12_120R1_046.fsa	1670218	41	182
B, 202	GM948_C12_120R1_046.fsa	1679969	42	155
B, 203	GM948_C12_120R1_046.fsa	1689713	48	193
B, 204	GM948_C12_120R1_046.fsa	1698566	35	147
B, 205	GM948_C12_120R1_046.fsa	1710952	47	195
B, 206	GM948_C12_120R1_046.fsa	1720676	41	198
B, 207	GM948_C12_120R1_046.fsa	1730394	60	257
B, 208	GM948_C12_120R1_046.fsa	1739223	48	194
B, 209	GM948_C12_120R1_046.fsa	1749811	99	478
B, 210	GM948_C12_120R1_046.fsa	175951	71	303
B, 211	GM948_C12_120R1_046.fsa	1768321	146	701
B, 212	GM948_C12_120R1_046.fsa	1777128	54	215
B, 213	GM948_C12_120R1_046.fsa	1785929	163	730
B, 214	GM948_C12_120R1_046.fsa	1795604	22	73
B, 215	GM948_C12_120R1_046.fsa	1806208	318	1484
B, 216	GM948_C12_120R1_046.fsa	1815072	21	68
B, 217	GM948_C12_120R1_046.fsa	1825702	41	188
B, 218	GM948_C12_120R1_046.fsa	1835439	17	74
B, 219	GM948_C12_120R1_046.fsa	1846939	70	292
B, 220	GM948_C12_120R1_046.fsa	1858429	131	687
B, 221	GM948_C12_120R1_046.fsa	1867262	75	423
B, 222	GM948_C12_120R1_046.fsa	1877855	38	216
B, 223	GM948_C12_120R1_046.fsa	1890203	57	300
B, 224	GM948_C12_120R1_046.fsa	1899898	142	702
B, 225	GM948_C12_120R1_046.fsa	1912228	33	123
B, 226	GM948_C12_120R1_046.fsa	1920148	31	150
B, 227	GM948_C12_120R1_046.fsa	1930703	24	81
B, 228	GM948_C12_120R1_046.fsa	1940371	103	466
B, 229	GM948_C12_120R1_046.fsa	1950912	31	108
B, 230	GM948_C12_120R1_046.fsa	1957934	71	314
B, 231	GM948_C12_120R1_046.fsa	1969339	222	1087
B, 232	GM948_C12_120R1_046.fsa	1977229	83	337
B, 233	GM948_C12_120R1_046.fsa	1986867	113	513
B, 234	GM948_C12_120R1_046.fsa	1997374	127	639
B, 235	GM948_C12_120R1_046.fsa	2005194	28	64
B, 236	GM948_C12_120R1_046.fsa	2016447	98	426
B, 237	GM948_C12_120R1_046.fsa	202856	46	251
B, 238	GM948_C12_120R1_046.fsa	2038941	96	499
B, 239	GM948_C12_120R1_046.fsa	2049318	77	393
B, 240	GM948_C12_120R1_046.fsa	2059692	25	103
B, 241	GM948_C12_120R1_046.fsa	2070928	258	1274
B, 242	GM948_C12_120R1_046.fsa	2080433	78	364
B, 243	GM948_C12_120R1_046.fsa	2091663	148	679
B, 244	GM948_C12_120R1_046.fsa	2102026	196	969
B, 245	GM948_C12_120R1_046.fsa	2113249	64	276
B, 246	GM948_C12_120R1_046.fsa	2121881	461	2359
B, 247	GM948_C12_120R1_046.fsa	2132236	143	690
B, 248	GM948_C12_120R1_046.fsa	2140871	40	169
B, 249	GM948_C12_120R1_046.fsa	2151319	292	1500
B, 250	GM948_C12_120R1_046.fsa	216263	112	515
B, 251	GM948_C12_120R1_046.fsa	2169588	28	123
B, 252	GM948_C12_120R1_046.fsa	218089	141	676
B, 253	GM948_C12_120R1_046.fsa	2189578	31	140
B, 254	GM948_C12_120R1_046.fsa	220.0	54	236
B, 255	GM948_C12_120R1_046.fsa	2209373	38	189
B, 256	GM948_C12_120R1_046.fsa	2217892	148	738
B, 257	GM948_C12_120R1_046.fsa	2227262	46	211
B, 258	GM948_C12_120R1_046.fsa	2239186	110	588
B, 259	GM948_C12_120R1_046.fsa	2247702	29	109
B, 260	GM948_C12_120R1_046.fsa	2258771	62	265
B, 261	GM948_C12_120R1_046.fsa	2268136	33	146
B, 262	GM948_C12_120R1_046.fsa	2278351	19	91
B, 263	GM948_C12_120R1_046.fsa	2290268	66	316
B, 264	GM948_C12_120R1_046.fsa	2299629	77	368
B, 265	GM948_C12_120R1_046.fsa	230899	25	95
B, 266	GM948_C12_120R1_046.fsa	231835	93	492
B, 267	GM948_C12_120R1_046.fsa	232941	86	472
B, 268	GM948_C12_120R1_046.fsa	2337917	260	1432
B, 269	GM948_C12_120R1_046.fsa	2347275	47	206
B, 270	GM948_C12_120R1_046.fsa	2359182	49	232
B, 271	GM948_C12_120R1_046.fsa	2370238	244	1272
B, 272	GM948_C12_120R1_046.fsa	2381294	107	507
B, 273	GM948_C12_120R1_046.fsa	2389797	281	1512
B, 274	GM948_C12_120R1_046.fsa	2400876	311	1702
B, 275	GM948_C12_120R1_046.fsa	2408752	21	69
B, 276	GM948_C12_120R1_046.fsa	2419239	212	1055
B, 277	GM948_C12_120R1_046.fsa	2430583	28	134
B, 278	GM948_C12_120R1_046.fsa	2439297	219	1153
B, 279	GM948_C12_120R1_046.fsa	2450609	325	1784
B, 280	GM948_C12_120R1_046.fsa	245843	25	93
B, 281	GM948_C12_120R1_046.fsa	2467977	86	444
B, 282	GM948_C12_120R1_046.fsa	2477512	72	375
B, 283	GM948_C12_120R1_046.fsa	2490494	47	230
B, 284	GM948_C12_120R1_046.fsa	2501681	24	162
B, 285	GM948_C12_120R1_046.fsa	2511757	28	126
B, 286	GM948_C12_120R1_046.fsa	2521815	293	1686
B, 287	GM948_C12_120R1_046.fsa	2531855	37	157
B, 288	GM948_C12_120R1_046.fsa	2541877	59	326
B, 289	GM948_C12_120R1_046.fsa	2551049	34	144
B, 290	GM948_C12_120R1_046.fsa	2561039	85	486
B, 291	GM948_C12_120R1_046.fsa	2571011	55	272
B, 292	GM948_C12_120R1_046.fsa	2581795	78	391
B, 293	GM948_C12_120R1_046.fsa	2590904	51	242
B, 294	GM948_C12_120R1_046.fsa	2600844	24	77
B, 295	GM948_C12_120R1_046.fsa	2610127	88	459
B, 296	GM948_C12_120R1_046.fsa	2618566	40	192
B, 297	GM948_C12_120R1_046.fsa	2628692	58	265
B, 298	GM948_C12_120R1_046.fsa	2636287	15	69
B, 299	GM948_C12_120R1_046.fsa	2647257	50	265
B, 300	GM948_C12_120R1_046.fsa	2659072	49	279
B, 301	GM948_C12_120R1_046.fsa	2666666	83	497
B, 302	GM948_C12_120R1_046.fsa	2676793	20	113
B, 303	GM948_C12_120R1_046.fsa	2686919	12	57
B, 304	GM948_C12_120R1_046.fsa	2697046	35	167
B, 305	GM948_C12_120R1_046.fsa	2708016	104	594
B, 306	GM948_C12_120R1_046.fsa	2716455	30	150
B, 307	GM948_C12_120R1_046.fsa	2727425	93	475
B, 308	GM948_C12_120R1_046.fsa	2737551	34	148
B, 309	GM948_C12_120R1_046.fsa	2746834	161	892
B, 310	GM948_C12_120R1_046.fsa	2757805	174	980
B, 311	GM948_C12_120R1_046.fsa	2766244	26	83
B, 312	GM948_C12_120R1_046.fsa	2778058	59	313
B, 313	GM948_C12_120R1_046.fsa	2788185	71	351
B, 314	GM948_C12_120R1_046.fsa	2799156	61	331
B, 315	GM948_C12_120R1_046.fsa	2808337	98	564
B, 316	GM948_C12_120R1_046.fsa	2820002	120	670
B, 317	GM948_C12_120R1_046.fsa	2828331	36	182
B, 318	GM948_C12_120R1_046.fsa	2837488	299	1831
B, 319	GM948_C12_120R1_046.fsa	2848306	115	654
B, 320	GM948_C12_120R1_046.fsa	2858286	22	92
B, 321	GM948_C12_120R1_046.fsa	2869093	17	62
B, 322	GM948_C12_120R1_046.fsa	2878233	107	642
B, 323	GM948_C12_120R1_046.fsa	288.82	25	129
B, 324	GM948_C12_120R1_046.fsa	2898991	25	112
B, 325	GM948_C12_120R1_046.fsa	2909778	24	117
B, 326	GM948_C12_120R1_046.fsa	291.89	32	159
B, 327	GM948_C12_120R1_046.fsa	2937133	185	1187
B, 328	GM948_C12_120R1_046.fsa	2947072	91	547
B, 329	GM948_C12_120R1_046.fsa	2958661	38	229
B, 330	GM948_C12_120R1_046.fsa	2966935	39	197
B, 331	GM948_C12_120R1_046.fsa	2978514	64	397
B, 332	GM948_C12_120R1_046.fsa	298926	16	60
B, 333	GM948_C12_120R1_046.fsa	2999174	13	54
B, 334	GM948_C12_120R1_046.fsa	3009014	84	488
B, 335	GM948_C12_120R1_046.fsa	3018864	101	619
B, 336	GM948_C12_120R1_046.fsa	3028729	149	898
B, 337	GM948_C12_120R1_046.fsa	303861	32	156
B, 338	GM948_C12_120R1_046.fsa	3046856	81	447
B, 339	GM948_C12_120R1_046.fsa	3058421	102	570
B, 340	GM948_C12_120R1_046.fsa	3068351	25	117
B, 341	GM948_C12_120R1_046.fsa	3078297	40	197
B, 342	GM948_C12_120R1_046.fsa	3089091	42	176
B, 343	GM948_C12_120R1_046.fsa	3099071	209	1305
B, 344	GM948_C12_120R1_046.fsa	3109903	47	259
B, 345	GM948_C12_120R1_046.fsa	3119083	93	553
B, 346	GM948_C12_120R1_046.fsa	3129951	33	161
B, 347	GM948_C12_120R1_046.fsa	314.0	65	408
B, 348	GM948_C12_120R1_046.fsa	3151131	19	65
B, 349	GM948_C12_120R1_046.fsa	3162267	43	253
B, 350	GM948_C12_120R1_046.fsa	3171694	15	36
B, 351	GM948_C12_120R1_046.fsa	317941	24	129
B, 352	GM948_C12_120R1_046.fsa	3191418	12	55
B, 353	GM948_C12_120R1_046.fsa	3198283	28	165
B, 354	GM948_C12_120R1_046.fsa	3210068	47	285
B, 355	GM948_C12_120R1_046.fsa	3219287	50	303
B, 356	GM948_C12_120R1_046.fsa	3232678	32	213
B, 357	GM948_C12_120R1_046.fsa	3239366	34	196
B, 358	GM948_C12_120R1_046.fsa	3253561	44	267
B, 359	GM948_C12_120R1_046.fsa	326.19	15	73
B, 360	GM948_C12_120R1_046.fsa	3272729	45	326
B, 361	GM948_C12_120R1_046.fsa	328105	32	217
B, 362	GM948_C12_120R1_046.fsa	3291024	50	281
B, 363	GM948_C12_120R1_046.fsa	3310938	61	514
B, 364	GM948_C12_120R1_046.fsa	3320051	51	349
B, 365	GM948_C12_120R1_046.fsa	3329981	41	232
B, 366	GM948_C12_120R1_046.fsa	3340726	40	188
B, 367	GM948_C12_120R1_046.fsa	3351457	53	297
B, 368	GM948_C12_120R1_046.fsa	3360528	33	172
B, 369	GM948_C12_120R1_046.fsa	3370412	25	113
B, 370	GM948_C12_120R1_046.fsa	3379464	170	1128
B, 371	GM948_C12_120R1_046.fsa	3391791	34	210
B, 372	GM948_C12_120R1_046.fsa	3400834	32	167
B, 373	GM948_C12_120R1_046.fsa	3410844	124	889
B, 374	GM948_C12_120R1_046.fsa	3420853	30	164
B, 375	GM948_C12_120R1_046.fsa	3430026	48	269
B, 376	GM948_C12_120R1_046.fsa	3440033	23	127
B, 377	GM948_C12_120R1_046.fsa	3450873	11	37
B, 378	GM948_C12_120R1_046.fsa	3464212	18	101
B, 379	GM948_C12_120R1_046.fsa	3470881	21	82
B, 380	GM948_C12_120R1_046.fsa	3480883	45	232
B, 381	GM948_C12_120R1_046.fsa	3491718	46	263
B, 382	GM948_C12_120R1_046.fsa	3501718	24	147
B, 383	GM948_C12_120R1_046.fsa	3512551	17	76
B, 384	GM948_C12_120R1_046.fsa	3523382	167	1283
B, 385	GM948_C12_120R1_046.fsa	3534212	53	327
B, 386	GM948_C12_120R1_046.fsa	3544208	25	139
B, 387	GM948_C12_120R1_046.fsa	3550039	12	33
B, 388	GM948_C12_120R1_046.fsa	3562531	46	243
B, 389	GM948_C12_120R1_046.fsa	3572524	12	61
B, 390	GM948_C12_120R1_046.fsa	3580851	19	103
B, 391	GM948_C12_120R1_046.fsa	3592507	33	211
B, 392	GM948_C12_120R1_046.fsa	3602477	21	103
B, 393	GM948_C12_120R1_046.fsa	3612385	37	282
B, 394	GM948_C12_120R1_046.fsa	3622294	14	65
B, 395	GM948_C12_120R1_046.fsa	3633029	28	179
B, 396	GM948_C12_120R1_046.fsa	3640462	9	27
B, 397	GM948_C12_120R1_046.fsa	365.12	13	70
B, 398	GM948_C12_120R1_046.fsa	3659461	11	41
B, 399	GM948_C12_120R1_046.fsa	3669374	20	98
B, 400	GM948_C12_120R1_046.fsa	3680941	74	480
B, 401	GM948_C12_120R1_046.fsa	3691683	20	86
B, 402	GM948_C12_120R1_046.fsa	3699948	40	287
B, 403	GM948_C12_120R1_046.fsa	3711518	31	176
B, 404	GM948_C12_120R1_046.fsa	3728877	14	53
B, 405	GM948_C12_120R1_046.fsa	3742105	13	79
B, 406	GM948_C12_120R1_046.fsa	3750374	20	106
B, 407	GM948_C12_120R1_046.fsa	3760297	32	255
B, 408	GM948_C12_120R1_046.fsa	3770221	12	59
B, 409	GM948_C12_120R1_046.fsa	3782628	12	53
B, 410	GM948_C12_120R1_046.fsa	3790073	15	71
B, 411	GM948_C12_120R1_046.fsa	380251	41	321
B, 412	GM948_C12_120R1_046.fsa	3812551	73	565
B, 413	GM948_C12_120R1_046.fsa	3824265	12	60
B, 414	GM948_C12_120R1_046.fsa	3842673	75	555
B, 415	GM948_C12_120R1_046.fsa	3851878	98	798
B, 416	GM948_C12_120R1_046.fsa	3861919	61	486
B, 417	GM948_C12_120R1_046.fsa	3882002	76	514
B, 418	GM948_C12_120R1_046.fsa	389288	18	60
B, 419	GM948_C12_120R1_046.fsa	3904595	18	48
B, 420	GM948_C12_120R1_046.fsa	3913801	28	167
B, 421	GM948_C12_120R1_046.fsa	3925516	91	706
B, 422	GM948_C12_120R1_046.fsa	3934722	111	875
B, 423	GM948_C12_120R1_046.fsa	3951459	99	711
B, 424	GM948_C12_120R1_046.fsa	3961502	55	370
B, 425	GM948_C12_120R1_046.fsa	3971544	15	45
B, 426	GM948_C12_120R1_046.fsa	3983261	6	32
B, 427	GM948_C12_120R1_046.fsa	3992468	16	125
B, 428	GM948_C12_120R1_046.fsa	4002461	9	53
B, 429	GM948_C12_120R1_046.fsa	4013959	26	109
B, 430	GM948_C12_120R1_046.fsa	403124	48	313
B, 431	GM948_C12_120R1_046.fsa	4041958	48	357
B, 432	GM948_C12_120R1_046.fsa	4053519	23	85
B, 433	GM948_C12_120R1_046.fsa	4062616	30	161
B, 434	GM948_C12_120R1_046.fsa	4072553	29	239
B, 435	GM948_C12_120R1_046.fsa	4091639	62	418
B, 436	GM948_C12_120R1_046.fsa	4111609	18	118
B, 437	GM948_C12_120R1_046.fsa	4120782	9	43
B, 438	GM948_C12_120R1_046.fsa	4129967	25	116
B, 439	GM948_C12_120R1_046.fsa	4139163	19	104
B, 440	GM948_C12_120R1_046.fsa	4162267	114	821
B, 441	GM948_C12_120R1_046.fsa	4173408	27	160
B, 442	GM948_C12_120R1_046.fsa	4183698	41	340
B, 443	GM948_C12_120R1_046.fsa	4193992	47	344
B, 444	GM948_C12_120R1_046.fsa	4204171	77	619
B, 445	GM948_C12_120R1_046.fsa	4215844	9	38
B, 446	GM948_C12_120R1_046.fsa	4224177	18	92
B, 447	GM948_C12_120R1_046.fsa	4235004	140	1157
B, 448	GM948_C12_120R1_046.fsa	4254145	124	1005
B, 449	GM948_C12_120R1_046.fsa	4264124	5	18
B, 450	GM948_C12_120R1_046.fsa	4274097	16	97
B, 451	GM948_C12_120R1_046.fsa	4282404	8	31
B, 452	GM948_C12_120R1_046.fsa	4293198	23	173
B, 453	GM948_C12_120R1_046.fsa	4307305	15	74
B, 454	GM948_C12_120R1_046.fsa	4323888	19	81
B, 455	GM948_C12_120R1_046.fsa	4333831	41	307
B, 456	GM948_C12_120R1_046.fsa	4342114	24	142
B, 457	GM948_C12_120R1_046.fsa	4349565	11	57
B, 458	GM948_C12_120R1_046.fsa	4361978	40	312
B, 459	GM948_C12_120R1_046.fsa	4379344	14	78
B, 460	GM948_C12_120R1_046.fsa	4400849	59	414
B, 461	GM948_C12_120R1_046.fsa	4410196	66	481
B, 462	GM948_C12_120R1_046.fsa	4421249	15	88
B, 463	GM948_C12_120R1_046.fsa	4431459	7	23
B, 464	GM948_C12_120R1_046.fsa	4439971	5	17
B, 465	GM948_C12_120R1_046.fsa	4452749	124	1142
B, 466	GM948_C12_120R1_046.fsa	4461273	86	680
B, 467	GM948_C12_120R1_046.fsa	4471508	9	39
B, 468	GM948_C12_120R1_046.fsa	4482603	42	264
B, 469	GM948_C12_120R1_046.fsa	4501397	69	665
B, 470	GM948_C12_120R1_046.fsa	4521069	16	53
B, 471	GM948_C12_120R1_046.fsa	4530486	10	29
B, 472	GM948_C12_120R1_046.fsa	4540765	19	82
B, 473	GM948_C12_120R1_046.fsa	4551051	55	402
B, 474	GM948_C12_120R1_046.fsa	4569926	72	600
B, 475	GM948_C12_120R1_046.fsa	4581089	101	928
B, 476	GM948_C12_120R1_046.fsa	4604237	7	44
B, 477	GM948_C12_120R1_046.fsa	4616106	15	90
B, 478	GM948_C12_120R1_046.fsa	4633921	17	132
B, 479	GM948_C12_120R1_046.fsa	4652598	92	1012
B, 480	GM948_C12_120R1_046.fsa	4665341	30	201
B, 481	GM948_C12_120R1_046.fsa	4674691	8	32
B, 482	GM948_C12_120R1_046.fsa	4686596	17	112
B, 483	GM948_C12_120R1_046.fsa	4696805	15	65
B, 484	GM948_C12_120R1_046.fsa	4706167	60	494
B, 485	GM948_C12_120R1_046.fsa	4716385	57	398
B, 486	GM948_C12_120R1_046.fsa	4732572	64	524
B, 487	GM948_C12_120R1_046.fsa	4772663	137	1426
B, 488	GM948_C12_120R1_046.fsa	4792308	41	344
B, 489	GM948_C12_120R1_046.fsa	4803448	8	42
B, 490	GM948_C12_120R1_046.fsa	4820701	56	620
B, 491	GM948_C12_120R1_046.fsa	4843172	9	38
B, 492	GM948_C12_120R1_046.fsa	4853558	25	182
B, 493	GM948_C12_120R1_046.fsa	4865688	25	204
B, 494	GM948_C12_120R1_046.fsa	4885644	38	280
B, 495	GM948_C12_120R1_046.fsa	4893463	19	100
B, 496	GM948_C12_120R1_046.fsa	4912599	146	1536
B, 497	GM948_C12_120R1_046.fsa	4923051	177	1851
B, 498	GM948_C12_120R1_046.fsa	4941365	10	63
B, 499	GM948_C12_120R1_046.fsa	4961459	23	131
B, 500	GM948_C12_120R1_046.fsa	4972832	69	774
B, 501	GM948_C12_120R1_046.fsa	4992106	13	71
B, 502	GM948_C12_120R1_046.fsa	5013106	7	18
B, 503	GM948_C12_120R1_046.fsa	503149	42	317
B, 504	GM948_C12_120R1_046.fsa	5042892	43	323
B, 505	GM948_C12_120R1_046.fsa	5051672	8	38
B, 506	GM948_C12_120R1_046.fsa	5063981	15	36
B, 507	GM948_C12_120R1_046.fsa	5083361	131	2697
B, 508	GM948_C12_120R1_046.fsa	5104555	138	1398
B, 509	GM948_C12_120R1_046.fsa	5124031	22	142
B, 510	GM948_C12_120R1_046.fsa	5132899	38	238
B, 511	GM948_C12_120R1_046.fsa	5145372	35	272
B, 512	GM948_C12_120R1_046.fsa	516149	75	774
B, 513	GM948_C12_120R1_046.fsa	5173132	7	25
B, 514	GM948_C12_120R1_046.fsa	5184774	20	111
B, 515	GM948_C12_120R1_046.fsa	519373	45	261
B, 516	GM948_C12_120R1_046.fsa	5202623	60	429
B, 517	GM948_C12_120R1_046.fsa	5220992	35	186
B, 518	GM948_C12_120R1_046.fsa	5231493	84	436
B, 519	GM948_C12_120R1_046.fsa	5241122	80	555
B, 520	GM948_C12_120R1_046.fsa	5277035	7649	103748
B, 521	GM948_C12_120R1_046.fsa	5287555	4822	51202
B, 522	GM948_C12_120R1_046.fsa	5333181	15	80
B, 523	GM948_C12_120R1_046.fsa	5355143	16	78
B, 524	GM948_C12_120R1_046.fsa	5362174	8	39
B, 525	GM948_C12_120R1_046.fsa	538328	7	25
B, 526	GM948_C12_120R1_046.fsa	5394719	13	97
B, 527	GM948_C12_120R1_046.fsa	5403614	10	49
B, 528	GM948_C12_120R1_046.fsa	5412656	13	41
B, 529	GM948_C12_120R1_046.fsa	5431689	12	88
B, 530	GM948_C12_120R1_046.fsa	5448958	18	69
B, 531	GM948_C12_120R1_046.fsa	5467186	16	156
B, 532	GM948_C12_120R1_046.fsa	5484552	10	54
B, 533	GM948_C12_120R1_046.fsa	5497379	7	30
B, 534	GM948_C12_120R1_046.fsa	5505638	10	23
B, 535	GM948_C12_120R1_046.fsa	5517587	9	29
B, 536	GM948_C12_120R1_046.fsa	5525873	10	54
B, 537	GM948_C12_120R1_046.fsa	5546172	12	97
B, 538	GM948_C12_120R1_046.fsa	5559123	11	61
B, 539	GM948_C12_120R1_046.fsa	5564682	11	67
B, 540	GM948_C12_120R1_046.fsa	5577671	10	53
B, 541	GM948_C12_120R1_046.fsa	560462	12	74
B, 542	GM948_C12_120R1_046.fsa	5628682	12	73
B, 543	GM948_C12_120R1_046.fsa	5646309	9	57
B, 544	GM948_C12_120R1_046.fsa	5650025	8	35
B, 545	GM948_C12_120R1_046.fsa	5661181	14	93
B, 546	GM948_C12_120R1_046.fsa	5686338	12	40
B, 547	GM948_C12_120R1_046.fsa	5693806	16	190
B, 548	GM948_C12_120R1_046.fsa	5717187	14	60
B, 549	GM948_C12_120R1_046.fsa	5725619	13	64
B, 550	GM948_C12_120R1_046.fsa	5735937	12	75
B, 551	GM948_C12_120R1_046.fsa	5746268	12	68
B, 552	GM948_C12_120R1_046.fsa	5761316	13	72
B, 553	GM948_C12_120R1_046.fsa	578866	15	63
B, 554	GM948_C12_120R1_046.fsa	5812336	14	64
B, 555	GM948_C12_120R1_046.fsa	5832308	11	74
B, 556	GM948_C12_120R1_046.fsa	5842792	10	95
B, 557	GM948_C12_120R1_046.fsa	5876256	14	31
B, 558	GM948_C12_120R1_046.fsa	5884886	14	59
B, 559	GM948_C12_120R1_046.fsa	5892567	12	95
B, 560	GM948_C12_120R1_046.fsa	5908916	3	8
B, 561	GM948_C12_120R1_046.fsa	5916622	10	48
B, 562	GM948_C12_120R1_046.fsa	5940759	5	19
B, 563	GM948_C12_120R1_046.fsa	5957219	10	65
B, 564	GM948_C12_120R1_046.fsa	5970804	9	47
B, 565	GM948_C12_120R1_046.fsa	5983441	12	65
B, 566	GM948_C12_120R1_046.fsa	5995126	17	124
B, 567	GM948_C12_120R1_046.fsa	6007692	11	72
B, 568	GM948_C12_120R1_046.fsa	6025962	9	71
B, 569	GM948_C12_120R1_046.fsa	6034615	9	71
B, 570	GM948_C12_120R1_046.fsa	6049039	7	22
B, 571	GM948_C12_120R1_046.fsa	6069231	12	30
B, 572	GM948_C12_120R1_046.fsa	6073077	7	20
B, 573	GM948_C12_120R1_046.fsa	6085577	11	97
B, 574	GM948_C12_120R1_046.fsa	6099039	15	54
B, 575	GM948_C12_120R1_046.fsa	6107692	14	68
B, 576	GM948_C12_120R1_046.fsa	6120192	14	121
B, 577	GM948_C12_120R1_046.fsa	6126923	17	109
B, 578	GM948_C12_120R1_046.fsa	6138462	10	43
B, 579	GM948_C12_120R1_046.fsa	615.0	11	60
B, 580	GM948_C12_120R1_046.fsa	6160577	14	75
B, 581	GM948_C12_120R1_046.fsa	6178846	4	11
B, 582	GM948_C12_120R1_046.fsa	620.0	106	879
B, 583	GM948_C12_120R1_046.fsa	6208654	118	1408
G, 1	GM948_C12_120R1_046.fsa	5278789	467	5468
G, 2	GM948_C12_120R1_046.fsa	5288432	311	3397
Y, 1	GM948_C12_120R1_046.fsa	2627848	51	204
Y, 2	GM948_C12_120R1_046.fsa	5277035	402	5365
Y, 3	GM948_C12_120R1_046.fsa	5287555	283	2644
R, 1	GM948_C12_120R1_046.fsa	5284048	64	243
O, 1	GM948_C12_120R1_046.fsa	20.0	539	5734
O, 2	GM948_C12_120R1_046.fsa	40.0	516	3772
O, 3	GM948_C12_120R1_046.fsa	60.0	934	5120
O, 4	GM948_C12_120R1_046.fsa	613547	50	437
O, 5	GM948_C12_120R1_046.fsa	80.0	608	3385
O, 6	GM948_C12_120R1_046.fsa	100.0	948	5013
O, 7	GM948_C12_120R1_046.fsa	1010493	54	430
O, 8	GM948_C12_120R1_046.fsa	114.0	1065	5730
O, 9	GM948_C12_120R1_046.fsa	1150059	58	392
O, 10	GM948_C12_120R1_046.fsa	120.0	826	4502
O, 11	GM948_C12_120R1_046.fsa	1209855	51	312
O, 12	GM948_C12_120R1_046.fsa	140.0	703	3581
O, 13	GM948_C12_120R1_046.fsa	160.0	761	3963
O, 14	GM948_C12_120R1_046.fsa	1610687	52	282
O, 15	GM948_C12_120R1_046.fsa	180.0	939	4831
O, 16	GM948_C12_120R1_046.fsa	1809754	58	413
O, 17	GM948_C12_120R1_046.fsa	200.0	775	4145
O, 18	GM948_C12_120R1_046.fsa	214.0	783	4275
O, 19	GM948_C12_120R1_046.fsa	2150448	52	369
O, 20	GM948_C12_120R1_046.fsa	220.0	653	3652
O, 21	GM948_C12_120R1_046.fsa	240.0	971	5714
O, 22	GM948_C12_120R1_046.fsa	2409626	63	363
O, 23	GM948_C12_120R1_046.fsa	250.0	467	2836
O, 24	GM948_C12_120R1_046.fsa	260.0	737	4435
O, 25	GM948_C12_120R1_046.fsa	2609283	52	302
O, 26	GM948_C12_120R1_046.fsa	280.0	800	5401
O, 27	GM948_C12_120R1_046.fsa	2810003	57	432
O, 28	GM948_C12_120R1_046.fsa	300.0	822	5561
O, 29	GM948_C12_120R1_046.fsa	3009835	53	379
O, 30	GM948_C12_120R1_046.fsa	314.0	521	3661
O, 31	GM948_C12_120R1_046.fsa	320.0	560	4177
O, 32	GM948_C12_120R1_046.fsa	340.0	682	5149
O, 33	GM948_C12_120R1_046.fsa	3410844	50	333
O, 34	GM948_C12_120R1_046.fsa	360.0	553	4320
O, 35	GM948_C12_120R1_046.fsa	380.0	383	3164
O, 36	GM948_C12_120R1_046.fsa	400.0	502	4308
O, 37	GM948_C12_120R1_046.fsa	414.0	461	4182
O, 38	GM948_C12_120R1_046.fsa	420.0	436	3983
O, 39	GM948_C12_120R1_046.fsa	440.0	531	4866
O, 40	GM948_C12_120R1_046.fsa	460.0	576	5458
O, 41	GM948_C12_120R1_046.fsa	480.0	547	5498
O, 42	GM948_C12_120R1_046.fsa	500.0	241	2534
O, 43	GM948_C12_120R1_046.fsa	514.0	276	2766
O, 44	GM948_C12_120R1_046.fsa	520.0	594	6167
O, 45	GM948_C12_120R1_046.fsa	540.0	453	5116
O, 46	GM948_C12_120R1_046.fsa	560.0	306	3432
O, 47	GM948_C12_120R1_046.fsa	580.0	467	5346
O, 48	GM948_C12_120R1_046.fsa	600.0	304	3427

## Sheet: 120R2
Dye/Sample Peak	Sample File Name	Size	Height	Area in Point
B, 1	GM948_D01_120R2_005.fsa		14	28
B, 2	GM948_D01_120R2_005.fsa		14	42
B, 3	GM948_D01_120R2_005.fsa		9	50
B, 4	GM948_D01_120R2_005.fsa		11	66
B, 5	GM948_D01_120R2_005.fsa		7	49
B, 6	GM948_D01_120R2_005.fsa		13	75
B, 7	GM948_D01_120R2_005.fsa		9	58
B, 8	GM948_D01_120R2_005.fsa		10	44
B, 9	GM948_D01_120R2_005.fsa		13	45
B, 10	GM948_D01_120R2_005.fsa		10	32
B, 11	GM948_D01_120R2_005.fsa		15	95
B, 12	GM948_D01_120R2_005.fsa		11	59
B, 13	GM948_D01_120R2_005.fsa		11	58
B, 14	GM948_D01_120R2_005.fsa		11	57
B, 15	GM948_D01_120R2_005.fsa		13	56
B, 16	GM948_D01_120R2_005.fsa		7	44
B, 17	GM948_D01_120R2_005.fsa		6	30
B, 18	GM948_D01_120R2_005.fsa		9	53
B, 19	GM948_D01_120R2_005.fsa		6	33
B, 20	GM948_D01_120R2_005.fsa		11	37
B, 21	GM948_D01_120R2_005.fsa		10	59
B, 22	GM948_D01_120R2_005.fsa		16	76
B, 23	GM948_D01_120R2_005.fsa		9	28
B, 24	GM948_D01_120R2_005.fsa		10	42
B, 25	GM948_D01_120R2_005.fsa		9	30
B, 26	GM948_D01_120R2_005.fsa		9	48
B, 27	GM948_D01_120R2_005.fsa		11	43
B, 28	GM948_D01_120R2_005.fsa		13	67
B, 29	GM948_D01_120R2_005.fsa		17	207
B, 30	GM948_D01_120R2_005.fsa		9	84
B, 31	GM948_D01_120R2_005.fsa		12	52
B, 32	GM948_D01_120R2_005.fsa		14	60
B, 33	GM948_D01_120R2_005.fsa		10	80
B, 34	GM948_D01_120R2_005.fsa		9	56
B, 35	GM948_D01_120R2_005.fsa		13	59
B, 36	GM948_D01_120R2_005.fsa		10	75
B, 37	GM948_D01_120R2_005.fsa		13	86
B, 38	GM948_D01_120R2_005.fsa		11	61
B, 39	GM948_D01_120R2_005.fsa		13	49
B, 40	GM948_D01_120R2_005.fsa		10	54
B, 41	GM948_D01_120R2_005.fsa		7	43
B, 42	GM948_D01_120R2_005.fsa		18	43
B, 43	GM948_D01_120R2_005.fsa		12	62
B, 44	GM948_D01_120R2_005.fsa		14	53
B, 45	GM948_D01_120R2_005.fsa		12	61
B, 46	GM948_D01_120R2_005.fsa		8	54
B, 47	GM948_D01_120R2_005.fsa		13	63
B, 48	GM948_D01_120R2_005.fsa		11	46
B, 49	GM948_D01_120R2_005.fsa		9	19
B, 50	GM948_D01_120R2_005.fsa		11	58
B, 51	GM948_D01_120R2_005.fsa		9	44
B, 52	GM948_D01_120R2_005.fsa		14	89
B, 53	GM948_D01_120R2_005.fsa		16	81
B, 54	GM948_D01_120R2_005.fsa		15	65
B, 55	GM948_D01_120R2_005.fsa		12	82
B, 56	GM948_D01_120R2_005.fsa		12	38
B, 57	GM948_D01_120R2_005.fsa		15	73
B, 58	GM948_D01_120R2_005.fsa		12	70
B, 59	GM948_D01_120R2_005.fsa		19	110
B, 60	GM948_D01_120R2_005.fsa		16	85
B, 61	GM948_D01_120R2_005.fsa		10	62
B, 62	GM948_D01_120R2_005.fsa		11	67
B, 63	GM948_D01_120R2_005.fsa		12	52
B, 64	GM948_D01_120R2_005.fsa		9	34
B, 65	GM948_D01_120R2_005.fsa		12	54
B, 66	GM948_D01_120R2_005.fsa		11	58
B, 67	GM948_D01_120R2_005.fsa		12	52
B, 68	GM948_D01_120R2_005.fsa		9	28
B, 69	GM948_D01_120R2_005.fsa		10	56
B, 70	GM948_D01_120R2_005.fsa		7	22
B, 71	GM948_D01_120R2_005.fsa		86	667
B, 72	GM948_D01_120R2_005.fsa		54	474
B, 73	GM948_D01_120R2_005.fsa		67	381
B, 74	GM948_D01_120R2_005.fsa		31	148
B, 75	GM948_D01_120R2_005.fsa		7	36
B, 76	GM948_D01_120R2_005.fsa		21	198
B, 77	GM948_D01_120R2_005.fsa	15493	29	147
B, 78	GM948_D01_120R2_005.fsa	33803	16	70
B, 79	GM948_D01_120R2_005.fsa	85916	14	71
B, 80	GM948_D01_120R2_005.fsa	108451	12	90
B, 81	GM948_D01_120R2_005.fsa	130986	17	106
B, 82	GM948_D01_120R2_005.fsa	160563	18	110
B, 83	GM948_D01_120R2_005.fsa	191549	20	80
B, 84	GM948_D01_120R2_005.fsa	209551	143	917
B, 85	GM948_D01_120R2_005.fsa	225229	92	1130
B, 86	GM948_D01_120R2_005.fsa	274918	47	229
B, 87	GM948_D01_120R2_005.fsa	28795	41	194
B, 88	GM948_D01_120R2_005.fsa	306401	26	95
B, 89	GM948_D01_120R2_005.fsa	318924	80	428
B, 90	GM948_D01_120R2_005.fsa	331246	62	285
B, 91	GM948_D01_120R2_005.fsa	351352	18	60
B, 92	GM948_D01_120R2_005.fsa	363164	58	268
B, 93	GM948_D01_120R2_005.fsa	37351	37	144
B, 94	GM948_D01_120R2_005.fsa	39002	35	144
B, 95	GM948_D01_120R2_005.fsa	407011	74	381
B, 96	GM948_D01_120R2_005.fsa	43802	50	269
B, 97	GM948_D01_120R2_005.fsa	449287	186	1171
B, 98	GM948_D01_120R2_005.fsa	467079	129	864
B, 99	GM948_D01_120R2_005.fsa	479147	7	13
B, 100	GM948_D01_120R2_005.fsa	490005	13	65
B, 101	GM948_D01_120R2_005.fsa	511407	27	185
B, 102	GM948_D01_120R2_005.fsa	526147	89	485
B, 103	GM948_D01_120R2_005.fsa	540695	683	3282
B, 104	GM948_D01_120R2_005.fsa	561153	171	704
B, 105	GM948_D01_120R2_005.fsa	572247	268	1677
B, 106	GM948_D01_120R2_005.fsa	591154	623	2994
B, 107	GM948_D01_120R2_005.fsa	606179	485	2222
B, 108	GM948_D01_120R2_005.fsa	620552	51	202
B, 109	GM948_D01_120R2_005.fsa	631802	106	524
B, 110	GM948_D01_120R2_005.fsa	646065	78	337
B, 111	GM948_D01_120R2_005.fsa	660268	361	1622
B, 112	GM948_D01_120R2_005.fsa	672393	311	1701
B, 113	GM948_D01_120R2_005.fsa	687488	257	1986
B, 114	GM948_D01_120R2_005.fsa	704512	33	116
B, 115	GM948_D01_120R2_005.fsa	716477	88	416
B, 116	GM948_D01_120R2_005.fsa	730381	22	110
B, 117	GM948_D01_120R2_005.fsa	741264	19	78
B, 118	GM948_D01_120R2_005.fsa	755064	29	137
B, 119	GM948_D01_120R2_005.fsa	765866	140	649
B, 120	GM948_D01_120R2_005.fsa	778586	23	123
B, 121	GM948_D01_120R2_005.fsa	788337	28	97
B, 122	GM948_D01_120R2_005.fsa	80.0	21	89
B, 123	GM948_D01_120R2_005.fsa	807716	36	159
B, 124	GM948_D01_120R2_005.fsa	815422	31	145
B, 125	GM948_D01_120R2_005.fsa	82.6	63	370
B, 126	GM948_D01_120R2_005.fsa	844223	49	233
B, 127	GM948_D01_120R2_005.fsa	852834	28	124
B, 128	GM948_D01_120R2_005.fsa	864295	22	91
B, 129	GM948_D01_120R2_005.fsa	875732	53	217
B, 130	GM948_D01_120R2_005.fsa	886195	111	508
B, 131	GM948_D01_120R2_005.fsa	89569	52	171
B, 132	GM948_D01_120R2_005.fsa	904221	59	233
B, 133	GM948_D01_120R2_005.fsa	911793	163	745
B, 134	GM948_D01_120R2_005.fsa	923133	366	1742
B, 135	GM948_D01_120R2_005.fsa	935391	38	157
B, 136	GM948_D01_120R2_005.fsa	946681	289	1417
B, 137	GM948_D01_120R2_005.fsa	956073	48	212
B, 138	GM948_D01_120R2_005.fsa	97013	140	650
B, 139	GM948_D01_120R2_005.fsa	980416	126	597
B, 140	GM948_D01_120R2_005.fsa	992548	104	521
B, 141	GM948_D01_120R2_005.fsa	1003817	571	2938
B, 142	GM948_D01_120R2_005.fsa	1011437	140	602
B, 143	GM948_D01_120R2_005.fsa	1024727	66	308
B, 144	GM948_D01_120R2_005.fsa	1035129	22	101
B, 145	GM948_D01_120R2_005.fsa	1047377	42	168
B, 146	GM948_D01_120R2_005.fsa	1057702	290	1313
B, 147	GM948_D01_120R2_005.fsa	1067993	84	394
B, 148	GM948_D01_120R2_005.fsa	1080111	176	746
B, 149	GM948_D01_120R2_005.fsa	1091255	79	318
B, 150	GM948_D01_120R2_005.fsa	1100511	224	1107
B, 151	GM948_D01_120R2_005.fsa	1108818	59	217
B, 152	GM948_D01_120R2_005.fsa	1121696	180	776
B, 153	GM948_D01_120R2_005.fsa	1131777	151	638
B, 154	GM948_D01_120R2_005.fsa	1143559	269	1153
B, 155	GM948_D01_120R2_005.fsa	1153326	212	1030
B, 156	GM948_D01_120R2_005.fsa	1161297	86	395
B, 157	GM948_D01_120R2_005.fsa	1170131	408	1868
B, 158	GM948_D01_120R2_005.fsa	1180703	199	898
B, 159	GM948_D01_120R2_005.fsa	1192119	432	2121
B, 160	GM948_D01_120R2_005.fsa	1208778	75	290
B, 161	GM948_D01_120R2_005.fsa	1218437	143	653
B, 162	GM948_D01_120R2_005.fsa	1228978	312	1469
B, 163	GM948_D01_120R2_005.fsa	1237766	32	131
B, 164	GM948_D01_120R2_005.fsa	1248315	21	85
B, 165	GM948_D01_120R2_005.fsa	1258869	112	509
B, 166	GM948_D01_120R2_005.fsa	1269427	180	894
B, 167	GM948_D01_120R2_005.fsa	128087	137	632
B, 168	GM948_D01_120R2_005.fsa	1291437	91	383
B, 169	GM948_D01_120R2_005.fsa	1300246	100	409
B, 170	GM948_D01_120R2_005.fsa	1309058	182	803
B, 171	GM948_D01_120R2_005.fsa	1320518	68	301
B, 172	GM948_D01_120R2_005.fsa	1328455	341	1644
B, 173	GM948_D01_120R2_005.fsa	1341689	34	144
B, 174	GM948_D01_120R2_005.fsa	1350516	65	267
B, 175	GM948_D01_120R2_005.fsa	1358462	34	151
B, 176	GM948_D01_120R2_005.fsa	1368178	100	422
B, 177	GM948_D01_120R2_005.fsa	1377897	35	132
B, 178	GM948_D01_120R2_005.fsa	1386736	32	133
B, 179	GM948_D01_120R2_005.fsa	1398231	95	419
B, 180	GM948_D01_120R2_005.fsa	1408089	410	1907
B, 181	GM948_D01_120R2_005.fsa	1420669	38	147
B, 182	GM948_D01_120R2_005.fsa	1428754	556	2575
B, 183	GM948_D01_120R2_005.fsa	144043	189	861
B, 184	GM948_D01_120R2_005.fsa	1452103	264	1176
B, 185	GM948_D01_120R2_005.fsa	1462875	90	398
B, 186	GM948_D01_120R2_005.fsa	1472747	117	467
B, 187	GM948_D01_120R2_005.fsa	148172	66	252
B, 188	GM948_D01_120R2_005.fsa	1490691	113	460
B, 189	GM948_D01_120R2_005.fsa	1503247	584	3067
B, 190	GM948_D01_120R2_005.fsa	151849	238	1202
B, 191	GM948_D01_120R2_005.fsa	1527454	115	537
B, 192	GM948_D01_120R2_005.fsa	1538208	87	412
B, 193	GM948_D01_120R2_005.fsa	1549856	37	144
B, 194	GM948_D01_120R2_005.fsa	155971	71	327
B, 195	GM948_D01_120R2_005.fsa	1569562	132	608
B, 196	GM948_D01_120R2_005.fsa	1582097	102	425
B, 197	GM948_D01_120R2_005.fsa	1590154	86	390
B, 198	GM948_D01_120R2_005.fsa	160.0	113	519
B, 199	GM948_D01_120R2_005.fsa	1608799	42	208
B, 200	GM948_D01_120R2_005.fsa	161935	78	299
B, 201	GM948_D01_120R2_005.fsa	1629013	86	351
B, 202	GM948_D01_120R2_005.fsa	1641302	106	502
B, 203	GM948_D01_120R2_005.fsa	165095	101	472
B, 204	GM948_D01_120R2_005.fsa	1659714	93	410
B, 205	GM948_D01_120R2_005.fsa	1669347	69	315
B, 206	GM948_D01_120R2_005.fsa	1679849	55	241
B, 207	GM948_D01_120R2_005.fsa	1688593	82	353
B, 208	GM948_D01_120R2_005.fsa	1698205	53	226
B, 209	GM948_D01_120R2_005.fsa	1710428	78	307
B, 210	GM948_D01_120R2_005.fsa	1720024	72	300
B, 211	GM948_D01_120R2_005.fsa	1728741	77	317
B, 212	GM948_D01_120R2_005.fsa	1738323	64	218
B, 213	GM948_D01_120R2_005.fsa	1747898	151	667
B, 214	GM948_D01_120R2_005.fsa	1759205	111	470
B, 215	GM948_D01_120R2_005.fsa	1767027	231	1106
B, 216	GM948_D01_120R2_005.fsa	1774844	82	368
B, 217	GM948_D01_120R2_005.fsa	1785259	245	1097
B, 218	GM948_D01_120R2_005.fsa	1793932	38	116
B, 219	GM948_D01_120R2_005.fsa	1805241	503	2363
B, 220	GM948_D01_120R2_005.fsa	1813101	40	163
B, 221	GM948_D01_120R2_005.fsa	1824449	73	352
B, 222	GM948_D01_120R2_005.fsa	1834918	26	96
B, 223	GM948_D01_120R2_005.fsa	1846254	76	383
B, 224	GM948_D01_120R2_005.fsa	1856713	190	941
B, 225	GM948_D01_120R2_005.fsa	1866296	120	580
B, 226	GM948_D01_120R2_005.fsa	1876745	51	241
B, 227	GM948_D01_120R2_005.fsa	1888058	78	347
B, 228	GM948_D01_120R2_005.fsa	1898496	227	1074
B, 229	GM948_D01_120R2_005.fsa	1910668	47	210
B, 230	GM948_D01_120R2_005.fsa	1919357	43	184
B, 231	GM948_D01_120R2_005.fsa	192978	24	93
B, 232	GM948_D01_120R2_005.fsa	193933	130	535
B, 233	GM948_D01_120R2_005.fsa	1948875	61	191
B, 234	GM948_D01_120R2_005.fsa	1956682	107	452
B, 235	GM948_D01_120R2_005.fsa	1967086	337	1601
B, 236	GM948_D01_120R2_005.fsa	1975753	124	530
B, 237	GM948_D01_120R2_005.fsa	1984416	169	750
B, 238	GM948_D01_120R2_005.fsa	1994807	211	1013
B, 239	GM948_D01_120R2_005.fsa	2004308	27	98
B, 240	GM948_D01_120R2_005.fsa	2014644	136	675
B, 241	GM948_D01_120R2_005.fsa	2026696	73	366
B, 242	GM948_D01_120R2_005.fsa	2037882	158	783
B, 243	GM948_D01_120R2_005.fsa	2047342	132	581
B, 244	GM948_D01_120R2_005.fsa	2058516	33	124
B, 245	GM948_D01_120R2_005.fsa	2069685	400	1893
B, 246	GM948_D01_120R2_005.fsa	2079989	124	547
B, 247	GM948_D01_120R2_005.fsa	2091147	213	999
B, 248	GM948_D01_120R2_005.fsa	2101441	309	1434
B, 249	GM948_D01_120R2_005.fsa	211173	94	400
B, 250	GM948_D01_120R2_005.fsa	2120301	704	3548
B, 251	GM948_D01_120R2_005.fsa	2130581	206	1030
B, 252	GM948_D01_120R2_005.fsa	2139144	45	194
B, 253	GM948_D01_120R2_005.fsa	2150304	464	2199
B, 254	GM948_D01_120R2_005.fsa	216.06	160	724
B, 255	GM948_D01_120R2_005.fsa	2169174	49	204
B, 256	GM948_D01_120R2_005.fsa	2179457	218	1069
B, 257	GM948_D01_120R2_005.fsa	2188876	36	144
B, 258	GM948_D01_120R2_005.fsa	2199145	75	321
B, 259	GM948_D01_120R2_005.fsa	2207587	44	214
B, 260	GM948_D01_120R2_005.fsa	2216018	215	1104
B, 261	GM948_D01_120R2_005.fsa	222445	67	340
B, 262	GM948_D01_120R2_005.fsa	2237942	168	802
B, 263	GM948_D01_120R2_005.fsa	2246375	33	143
B, 264	GM948_D01_120R2_005.fsa	2258183	77	392
B, 265	GM948_D01_120R2_005.fsa	2266618	36	164
B, 266	GM948_D01_120R2_005.fsa	2277585	30	134
B, 267	GM948_D01_120R2_005.fsa	2286865	103	549
B, 268	GM948_D01_120R2_005.fsa	2298678	115	549
B, 269	GM948_D01_120R2_005.fsa	2307961	45	175
B, 270	GM948_D01_120R2_005.fsa	2317244	150	733
B, 271	GM948_D01_120R2_005.fsa	2327373	140	702
B, 272	GM948_D01_120R2_005.fsa	2335815	384	2032
B, 273	GM948_D01_120R2_005.fsa	2345946	79	349
B, 274	GM948_D01_120R2_005.fsa	2356922	65	308
B, 275	GM948_D01_120R2_005.fsa	2368745	350	1777
B, 276	GM948_D01_120R2_005.fsa	2379725	159	744
B, 277	GM948_D01_120R2_005.fsa	2388172	398	2103
B, 278	GM948_D01_120R2_005.fsa	2399155	455	2392
B, 279	GM948_D01_120R2_005.fsa	2407809	30	104
B, 280	GM948_D01_120R2_005.fsa	2417341	289	1522
B, 281	GM948_D01_120R2_005.fsa	2429455	32	127
B, 282	GM948_D01_120R2_005.fsa	2437231	292	1537
B, 283	GM948_D01_120R2_005.fsa	2449311	440	2298
B, 284	GM948_D01_120R2_005.fsa	2457927	25	107
B, 285	GM948_D01_120R2_005.fsa	2467393	120	579
B, 286	GM948_D01_120R2_005.fsa	2475988	102	479
B, 287	GM948_D01_120R2_005.fsa	2488861	62	290
B, 288	GM948_D01_120R2_005.fsa	250.0	30	151
B, 289	GM948_D01_120R2_005.fsa	2510827	34	139
B, 290	GM948_D01_120R2_005.fsa	2520803	414	2224
B, 291	GM948_D01_120R2_005.fsa	2530762	46	219
B, 292	GM948_D01_120R2_005.fsa	2539875	89	425
B, 293	GM948_D01_120R2_005.fsa	2548975	42	175
B, 294	GM948_D01_120R2_005.fsa	2558885	131	616
B, 295	GM948_D01_120R2_005.fsa	2569602	87	448
B, 296	GM948_D01_120R2_005.fsa	2581123	119	607
B, 297	GM948_D01_120R2_005.fsa	2589337	79	416
B, 298	GM948_D01_120R2_005.fsa	2599181	33	184
B, 299	GM948_D01_120R2_005.fsa	2608352	132	710
B, 300	GM948_D01_120R2_005.fsa	2619211	47	239
B, 301	GM948_D01_120R2_005.fsa	2626731	74	368
B, 302	GM948_D01_120R2_005.fsa	2636758	30	106
B, 303	GM948_D01_120R2_005.fsa	2646788	69	313
B, 304	GM948_D01_120R2_005.fsa	2655984	64	353
B, 305	GM948_D01_120R2_005.fsa	2665181	102	603
B, 306	GM948_D01_120R2_005.fsa	2673544	29	137
B, 307	GM948_D01_120R2_005.fsa	2685255	23	80
B, 308	GM948_D01_120R2_005.fsa	2696131	46	261
B, 309	GM948_D01_120R2_005.fsa	2706173	144	796
B, 310	GM948_D01_120R2_005.fsa	2714543	45	226
B, 311	GM948_D01_120R2_005.fsa	2725426	116	632
B, 312	GM948_D01_120R2_005.fsa	2735474	50	250
B, 313	GM948_D01_120R2_005.fsa	2744687	213	1252
B, 314	GM948_D01_120R2_005.fsa	2755577	230	1357
B, 315	GM948_D01_120R2_005.fsa	2764793	38	154
B, 316	GM948_D01_120R2_005.fsa	2776526	81	430
B, 317	GM948_D01_120R2_005.fsa	2786585	93	514
B, 318	GM948_D01_120R2_005.fsa	2797484	87	452
B, 319	GM948_D01_120R2_005.fsa	2805834	120	737
B, 320	GM948_D01_120R2_005.fsa	2817497	146	871
B, 321	GM948_D01_120R2_005.fsa	2825824	33	163
B, 322	GM948_D01_120R2_005.fsa	2835812	385	2277
B, 323	GM948_D01_120R2_005.fsa	284746	142	802
B, 324	GM948_D01_120R2_005.fsa	2855776	28	146
B, 325	GM948_D01_120R2_005.fsa	2867414	11	49
B, 326	GM948_D01_120R2_005.fsa	2876554	118	699
B, 327	GM948_D01_120R2_005.fsa	288652	12	55
B, 328	GM948_D01_120R2_005.fsa	2897312	29	127
B, 329	GM948_D01_120R2_005.fsa	290.81	39	183
B, 330	GM948_D01_120R2_005.fsa	2918052	50	243
B, 331	GM948_D01_120R2_005.fsa	2927172	30	125
B, 332	GM948_D01_120R2_005.fsa	293546	244	1543
B, 333	GM948_D01_120R2_005.fsa	2946229	126	736
B, 334	GM948_D01_120R2_005.fsa	2956993	51	267
B, 335	GM948_D01_120R2_005.fsa	296527	38	199
B, 336	GM948_D01_120R2_005.fsa	2978507	85	477
B, 337	GM948_D01_120R2_005.fsa	2985949	16	79
B, 338	GM948_D01_120R2_005.fsa	2998347	25	100
B, 339	GM948_D01_120R2_005.fsa	3008178	98	553
B, 340	GM948_D01_120R2_005.fsa	3018001	134	747
B, 341	GM948_D01_120R2_005.fsa	3027833	184	1160
B, 342	GM948_D01_120R2_005.fsa	3038497	40	193
B, 343	GM948_D01_120R2_005.fsa	3046708	97	523
B, 344	GM948_D01_120R2_005.fsa	3058216	117	720
B, 345	GM948_D01_120R2_005.fsa	3068091	37	182
B, 346	GM948_D01_120R2_005.fsa	3076328	56	278
B, 347	GM948_D01_120R2_005.fsa	3087872	45	237
B, 348	GM948_D01_120R2_005.fsa	3097779	256	1581
B, 349	GM948_D01_120R2_005.fsa	3108523	68	334
B, 350	GM948_D01_120R2_005.fsa	3118451	112	687
B, 351	GM948_D01_120R2_005.fsa	3129219	43	240
B, 352	GM948_D01_120R2_005.fsa	3138341	89	522
B, 353	GM948_D01_120R2_005.fsa	3150126	20	87
B, 354	GM948_D01_120R2_005.fsa	3159414	54	294
B, 355	GM948_D01_120R2_005.fsa	3167861	16	40
B, 356	GM948_D01_120R2_005.fsa	3178849	40	165
B, 357	GM948_D01_120R2_005.fsa	3188998	21	133
B, 358	GM948_D01_120R2_005.fsa	3197461	45	252
B, 359	GM948_D01_120R2_005.fsa	320919	68	476
B, 360	GM948_D01_120R2_005.fsa	3217539	63	366
B, 361	GM948_D01_120R2_005.fsa	3230054	60	347
B, 362	GM948_D01_120R2_005.fsa	3240058	45	285
B, 363	GM948_D01_120R2_005.fsa	3250055	52	318
B, 364	GM948_D01_120R2_005.fsa	3260877	18	79
B, 365	GM948_D01_120R2_005.fsa	3270028	52	322
B, 366	GM948_D01_120R2_005.fsa	3280835	39	207
B, 367	GM948_D01_120R2_005.fsa	3289142	55	305
B, 368	GM948_D01_120R2_005.fsa	3300765	34	140
B, 369	GM948_D01_120R2_005.fsa	3309061	77	479
B, 370	GM948_D01_120R2_005.fsa	3319009	54	361
B, 371	GM948_D01_120R2_005.fsa	3329779	40	242
B, 372	GM948_D01_120R2_005.fsa	3338886	44	223
B, 373	GM948_D01_120R2_005.fsa	3350468	60	329
B, 374	GM948_D01_120R2_005.fsa	3360388	38	191
B, 375	GM948_D01_120R2_005.fsa	336865	30	133
B, 376	GM948_D01_120R2_005.fsa	3378557	198	1356
B, 377	GM948_D01_120R2_005.fsa	3388458	46	251
B, 378	GM948_D01_120R2_005.fsa	340.0	35	171
B, 379	GM948_D01_120R2_005.fsa	3409968	162	1072
B, 380	GM948_D01_120R2_005.fsa	3420766	47	258
B, 381	GM948_D01_120R2_005.fsa	3429071	52	314
B, 382	GM948_D01_120R2_005.fsa	3439867	33	133
B, 383	GM948_D01_120R2_005.fsa	3449831	13	49
B, 384	GM948_D01_120R2_005.fsa	3459794	21	114
B, 385	GM948_D01_120R2_005.fsa	3470587	27	128
B, 386	GM948_D01_120R2_005.fsa	3480548	53	330
B, 387	GM948_D01_120R2_005.fsa	3492168	52	385
B, 388	GM948_D01_120R2_005.fsa	3502126	30	187
B, 389	GM948_D01_120R2_005.fsa	3512914	17	89
B, 390	GM948_D01_120R2_005.fsa	3522041	215	1621
B, 391	GM948_D01_120R2_005.fsa	3534485	48	387
B, 392	GM948_D01_120R2_005.fsa	3541951	32	169
B, 393	GM948_D01_120R2_005.fsa	3549417	6	30
B, 394	GM948_D01_120R2_005.fsa	3561028	54	364
B, 395	GM948_D01_120R2_005.fsa	3570151	14	51
B, 396	GM948_D01_120R2_005.fsa	3580102	27	131
B, 397	GM948_D01_120R2_005.fsa	3590051	42	277
B, 398	GM948_D01_120R2_005.fsa	3599171	25	153
B, 399	GM948_D01_120R2_005.fsa	3609908	52	373
B, 400	GM948_D01_120R2_005.fsa	3623119	23	82
B, 401	GM948_D01_120R2_005.fsa	3631378	39	217
B, 402	GM948_D01_120R2_005.fsa	3641288	19	83
B, 403	GM948_D01_120R2_005.fsa	3649548	17	63
B, 404	GM948_D01_120R2_005.fsa	3660287	11	47
B, 405	GM948_D01_120R2_005.fsa	3668548	25	142
B, 406	GM948_D01_120R2_005.fsa	3680115	99	632
B, 407	GM948_D01_120R2_005.fsa	3690857	25	99
B, 408	GM948_D01_120R2_005.fsa	3699121	54	363
B, 409	GM948_D01_120R2_005.fsa	3709866	37	224
B, 410	GM948_D01_120R2_005.fsa	3718958	15	53
B, 411	GM948_D01_120R2_005.fsa	3728051	17	84
B, 412	GM948_D01_120R2_005.fsa	3737972	13	66
B, 413	GM948_D01_120R2_005.fsa	3749547	24	143
B, 414	GM948_D01_120R2_005.fsa	375947	36	261
B, 415	GM948_D01_120R2_005.fsa	3771049	21	102
B, 416	GM948_D01_120R2_005.fsa	3780147	13	69
B, 417	GM948_D01_120R2_005.fsa	379.09	11	42
B, 418	GM948_D01_120R2_005.fsa	3801666	37	265
B, 419	GM948_D01_120R2_005.fsa	3811663	88	667
B, 420	GM948_D01_120R2_005.fsa	3819161	12	57
B, 421	GM948_D01_120R2_005.fsa	3827492	8	16
B, 422	GM948_D01_120R2_005.fsa	3840823	101	745
B, 423	GM948_D01_120R2_005.fsa	3851654	120	979
B, 424	GM948_D01_120R2_005.fsa	386082	81	588
B, 425	GM948_D01_120R2_005.fsa	3869985	12	35
B, 426	GM948_D01_120R2_005.fsa	3879984	106	697
B, 427	GM948_D01_120R2_005.fsa	3891651	13	55
B, 428	GM948_D01_120R2_005.fsa	390165	25	101
B, 429	GM948_D01_120R2_005.fsa	3913317	37	169
B, 430	GM948_D01_120R2_005.fsa	3923318	115	863
B, 431	GM948_D01_120R2_005.fsa	3932485	146	1162
B, 432	GM948_D01_120R2_005.fsa	3949154	120	907
B, 433	GM948_D01_120R2_005.fsa	3959989	81	506
B, 434	GM948_D01_120R2_005.fsa	3969992	24	103
B, 435	GM948_D01_120R2_005.fsa	3989997	24	114
B, 436	GM948_D01_120R2_005.fsa	3999166	12	54
B, 437	GM948_D01_120R2_005.fsa	4009888	36	242
B, 438	GM948_D01_120R2_005.fsa	4021434	15	39
B, 439	GM948_D01_120R2_005.fsa	4028862	59	462
B, 440	GM948_D01_120R2_005.fsa	403.96	64	481
B, 441	GM948_D01_120R2_005.fsa	4052828	22	95
B, 442	GM948_D01_120R2_005.fsa	4062759	35	187
B, 443	GM948_D01_120R2_005.fsa	4072698	38	316
B, 444	GM948_D01_120R2_005.fsa	4088451	72	574
B, 445	GM948_D01_120R2_005.fsa	4100902	3	11
B, 446	GM948_D01_120R2_005.fsa	410921	26	171
B, 447	GM948_D01_120R2_005.fsa	4117524	12	57
B, 448	GM948_D01_120R2_005.fsa	4129173	20	138
B, 449	GM948_D01_120R2_005.fsa	4138334	21	112
B, 450	GM948_D01_120R2_005.fsa	4150129	14	47
B, 451	GM948_D01_120R2_005.fsa	4159419	153	1048
B, 452	GM948_D01_120R2_005.fsa	4171247	36	151
B, 453	GM948_D01_120R2_005.fsa	4183082	56	393
B, 454	GM948_D01_120R2_005.fsa	4191539	52	392
B, 455	GM948_D01_120R2_005.fsa	4201669	103	802
B, 456	GM948_D01_120R2_005.fsa	4233367	170	1520
B, 457	GM948_D01_120R2_005.fsa	4251712	181	1351
B, 458	GM948_D01_120R2_005.fsa	4271721	17	128
B, 459	GM948_D01_120R2_005.fsa	4282557	5	16
B, 460	GM948_D01_120R2_005.fsa	4290058	26	189
B, 461	GM948_D01_120R2_005.fsa	4303392	5	18
B, 462	GM948_D01_120R2_005.fsa	4310058	10	37
B, 463	GM948_D01_120R2_005.fsa	4320889	21	107
B, 464	GM948_D01_120R2_005.fsa	4331719	65	523
B, 465	GM948_D01_120R2_005.fsa	4340048	31	215
B, 466	GM948_D01_120R2_005.fsa	434921	23	61
B, 467	GM948_D01_120R2_005.fsa	4359204	56	535
B, 468	GM948_D01_120R2_005.fsa	4379188	34	162
B, 469	GM948_D01_120R2_005.fsa	4389178	6	25
B, 470	GM948_D01_120R2_005.fsa	4399168	71	568
B, 471	GM948_D01_120R2_005.fsa	4410129	84	624
B, 472	GM948_D01_120R2_005.fsa	4421107	27	153
B, 473	GM948_D01_120R2_005.fsa	4427866	24	81
B, 474	GM948_D01_120R2_005.fsa	4449843	164	1469
B, 475	GM948_D01_120R2_005.fsa	4459994	110	1019
B, 476	GM948_D01_120R2_005.fsa	4472688	13	45
B, 477	GM948_D01_120R2_005.fsa	4480307	50	370
B, 478	GM948_D01_120R2_005.fsa	4500638	98	947
B, 479	GM948_D01_120R2_005.fsa	4518442	17	95
B, 480	GM948_D01_120R2_005.fsa	4538805	14	60
B, 481	GM948_D01_120R2_005.fsa	4550692	69	506
B, 482	GM948_D01_120R2_005.fsa	4569383	91	776
B, 483	GM948_D01_120R2_005.fsa	4580435	133	1162
B, 484	GM948_D01_120R2_005.fsa	4601682	18	87
B, 485	GM948_D01_120R2_005.fsa	4615148	17	113
B, 486	GM948_D01_120R2_005.fsa	4632843	15	95
B, 487	GM948_D01_120R2_005.fsa	4650561	129	1452
B, 488	GM948_D01_120R2_005.fsa	4661541	38	277
B, 489	GM948_D01_120R2_005.fsa	4673377	10	34
B, 490	GM948_D01_120R2_005.fsa	4683529	17	103
B, 491	GM948_D01_120R2_005.fsa	469369	19	96
B, 492	GM948_D01_120R2_005.fsa	4704706	80	793
B, 493	GM948_D01_120R2_005.fsa	4714035	63	514
B, 494	GM948_D01_120R2_005.fsa	4731863	102	801
B, 495	GM948_D01_120R2_005.fsa	4751416	20	137
B, 496	GM948_D01_120R2_005.fsa	4770146	188	1922
B, 497	GM948_D01_120R2_005.fsa	4791463	57	581
B, 498	GM948_D01_120R2_005.fsa	4820811	84	863
B, 499	GM948_D01_120R2_005.fsa	4829493	34	199
B, 500	GM948_D01_120R2_005.fsa	4839918	4	16
B, 501	GM948_D01_120R2_005.fsa	4852093	30	151
B, 502	GM948_D01_120R2_005.fsa	4862537	26	210
B, 503	GM948_D01_120R2_005.fsa	4884325	41	335
B, 504	GM948_D01_120R2_005.fsa	4891305	16	85
B, 505	GM948_D01_120R2_005.fsa	4911395	215	2140
B, 506	GM948_D01_120R2_005.fsa	4921014	267	2864
B, 507	GM948_D01_120R2_005.fsa	4951671	6	27
B, 508	GM948_D01_120R2_005.fsa	4971859	96	1156
B, 509	GM948_D01_120R2_005.fsa	4992959	16	141
B, 510	GM948_D01_120R2_005.fsa	5007812	3	7
B, 511	GM948_D01_120R2_005.fsa	502868	183	1828
B, 512	GM948_D01_120R2_005.fsa	5039135	141	1511
B, 513	GM948_D01_120R2_005.fsa	5060957	41	247
B, 514	GM948_D01_120R2_005.fsa	5073202	49	338
B, 515	GM948_D01_120R2_005.fsa	5080208	51	269
B, 516	GM948_D01_120R2_005.fsa	5103897	186	1659
B, 517	GM948_D01_120R2_005.fsa	5121488	29	192
B, 518	GM948_D01_120R2_005.fsa	5132061	41	399
B, 519	GM948_D01_120R2_005.fsa	5141788	45	421
B, 520	GM948_D01_120R2_005.fsa	5159681	128	1240
B, 521	GM948_D01_120R2_005.fsa	5170424	17	53
B, 522	GM948_D01_120R2_005.fsa	5181174	26	102
B, 523	GM948_D01_120R2_005.fsa	5192826	47	267
B, 524	GM948_D01_120R2_005.fsa	520088	70	488
B, 525	GM948_D01_120R2_005.fsa	5218476	64	349
B, 526	GM948_D01_120R2_005.fsa	5230797	119	631
B, 527	GM948_D01_120R2_005.fsa	5240478	114	593
B, 528	GM948_D01_120R2_005.fsa	5276577	11146	153074
B, 529	GM948_D01_120R2_005.fsa	5287146	6869	73257
B, 530	GM948_D01_120R2_005.fsa	5332085	6	27
B, 531	GM948_D01_120R2_005.fsa	534.09	7	21
B, 532	GM948_D01_120R2_005.fsa	5351481	14	57
B, 533	GM948_D01_120R2_005.fsa	5362063	13	38
B, 534	GM948_D01_120R2_005.fsa	537794	11	74
B, 535	GM948_D01_120R2_005.fsa	5384116	15	59
B, 536	GM948_D01_120R2_005.fsa	5408964	9	50
B, 537	GM948_D01_120R2_005.fsa	5417042	11	76
B, 538	GM948_D01_120R2_005.fsa	5425129	13	52
B, 539	GM948_D01_120R2_005.fsa	5433226	8	27
B, 540	GM948_D01_120R2_005.fsa	5440432	8	47
B, 541	GM948_D01_120R2_005.fsa	5452157	11	81
B, 542	GM948_D01_120R2_005.fsa	5462999	12	103
B, 543	GM948_D01_120R2_005.fsa	5483827	10	67
B, 544	GM948_D01_120R2_005.fsa	5490179	13	50
B, 545	GM948_D01_120R2_005.fsa	5499264	11	42
B, 546	GM948_D01_120R2_005.fsa	550654	15	75
B, 547	GM948_D01_120R2_005.fsa	5514735	10	79
B, 548	GM948_D01_120R2_005.fsa	5532982	13	80
B, 549	GM948_D01_120R2_005.fsa	5555859	9	38
B, 550	GM948_D01_120R2_005.fsa	556595	16	33
B, 551	GM948_D01_120R2_005.fsa	5569622	12	68
B, 552	GM948_D01_120R2_005.fsa	5586175	9	30
B, 553	GM948_D01_120R2_005.fsa	5602772	19	90
B, 554	GM948_D01_120R2_005.fsa	5615719	13	118
B, 555	GM948_D01_120R2_005.fsa	563054	9	41
B, 556	GM948_D01_120R2_005.fsa	5653748	18	91
B, 557	GM948_D01_120R2_005.fsa	5669566	9	40
B, 558	GM948_D01_120R2_005.fsa	5682614	9	73
B, 559	GM948_D01_120R2_005.fsa	569942	10	84
B, 560	GM948_D01_120R2_005.fsa	5728439	15	55
B, 561	GM948_D01_120R2_005.fsa	5736883	14	51
B, 562	GM948_D01_120R2_005.fsa	5746274	11	62
B, 563	GM948_D01_120R2_005.fsa	5755676	15	98
B, 564	GM948_D01_120R2_005.fsa	5794329	15	172
B, 565	GM948_D01_120R2_005.fsa	5808495	9	47
B, 566	GM948_D01_120R2_005.fsa	5827396	15	64
B, 567	GM948_D01_120R2_005.fsa	5842542	20	73
B, 568	GM948_D01_120R2_005.fsa	5853915	11	63
B, 569	GM948_D01_120R2_005.fsa	5872898	15	105
B, 570	GM948_D01_120R2_005.fsa	5883353	8	35
B, 571	GM948_D01_120R2_005.fsa	5897626	12	56
B, 572	GM948_D01_120R2_005.fsa	5911918	8	68
B, 573	GM948_D01_120R2_005.fsa	5924321	14	62
B, 574	GM948_D01_120R2_005.fsa	5939605	16	99
B, 575	GM948_D01_120R2_005.fsa	5949169	15	70
B, 576	GM948_D01_120R2_005.fsa	5962572	10	67
B, 577	GM948_D01_120R2_005.fsa	5971198	9	38
B, 578	GM948_D01_120R2_005.fsa	5978871	12	45
B, 579	GM948_D01_120R2_005.fsa	5990391	12	61
B, 580	GM948_D01_120R2_005.fsa	600.0	13	93
B, 581	GM948_D01_120R2_005.fsa	6014286	11	67
B, 582	GM948_D01_120R2_005.fsa	6024762	12	39
B, 583	GM948_D01_120R2_005.fsa	6031429	13	79
B, 584	GM948_D01_120R2_005.fsa	6047619	13	78
B, 585	GM948_D01_120R2_005.fsa	6062857	8	79
B, 586	GM948_D01_120R2_005.fsa	6075238	9	35
B, 587	GM948_D01_120R2_005.fsa	608381	12	55
B, 588	GM948_D01_120R2_005.fsa	6102857	10	36
B, 589	GM948_D01_120R2_005.fsa	6138095	86	802
G, 1	GM948_D01_120R2_005.fsa	5277457	291	3564
G, 2	GM948_D01_120R2_005.fsa	5287146	226	2151
Y, 1	GM948_D01_120R2_005.fsa		53	228
Y, 2	GM948_D01_120R2_005.fsa	35211	50	232
Y, 3	GM948_D01_120R2_005.fsa	1817466	57	344
Y, 4	GM948_D01_120R2_005.fsa	2056797	51	299
Y, 5	GM948_D01_120R2_005.fsa	2135719	51	607
Y, 6	GM948_D01_120R2_005.fsa	5284503	105	410
R, 1	GM948_D01_120R2_005.fsa	837516	50	195
R, 2	GM948_D01_120R2_005.fsa	5295955	52	376
O, 1	GM948_D01_120R2_005.fsa	20.0	909	9121
O, 2	GM948_D01_120R2_005.fsa	40.0	825	6185
O, 3	GM948_D01_120R2_005.fsa	60.0	1501	8563
O, 4	GM948_D01_120R2_005.fsa	80.0	1015	5778
O, 5	GM948_D01_120R2_005.fsa	100.0	1583	8568
O, 6	GM948_D01_120R2_005.fsa	101524	51	301
O, 7	GM948_D01_120R2_005.fsa	114.0	1836	9670
O, 8	GM948_D01_120R2_005.fsa	120.0	1420	7799
O, 9	GM948_D01_120R2_005.fsa	140.0	1196	6185
O, 10	GM948_D01_120R2_005.fsa	160.0	1282	6949
O, 11	GM948_D01_120R2_005.fsa	180.0	1587	8180
O, 12	GM948_D01_120R2_005.fsa	200.0	1295	6859
O, 13	GM948_D01_120R2_005.fsa	214.0	1279	6823
O, 14	GM948_D01_120R2_005.fsa	220.0	1056	5846
O, 15	GM948_D01_120R2_005.fsa	240.0	1527	8661
O, 16	GM948_D01_120R2_005.fsa	250.0	690	4041
O, 17	GM948_D01_120R2_005.fsa	260.0	1096	6560
O, 18	GM948_D01_120R2_005.fsa	280.0	1131	7230
O, 19	GM948_D01_120R2_005.fsa	300.0	1091	7415
O, 20	GM948_D01_120R2_005.fsa	314.0	702	4791
O, 21	GM948_D01_120R2_005.fsa	320.0	748	5381
O, 22	GM948_D01_120R2_005.fsa	340.0	919	6811
O, 23	GM948_D01_120R2_005.fsa	360.0	732	5816
O, 24	GM948_D01_120R2_005.fsa	380.0	521	4405
O, 25	GM948_D01_120R2_005.fsa	400.0	735	6345
O, 26	GM948_D01_120R2_005.fsa	414.0	708	6165
O, 27	GM948_D01_120R2_005.fsa	420.0	669	5955
O, 28	GM948_D01_120R2_005.fsa	440.0	787	7506
O, 29	GM948_D01_120R2_005.fsa	460.0	875	8411
O, 30	GM948_D01_120R2_005.fsa	480.0	861	8615
O, 31	GM948_D01_120R2_005.fsa	500.0	393	3975
O, 32	GM948_D01_120R2_005.fsa	514.0	418	4400
O, 33	GM948_D01_120R2_005.fsa	520.0	946	10143
O, 34	GM948_D01_120R2_005.fsa	5276577	91	1753
O, 35	GM948_D01_120R2_005.fsa	540.0	740	8463
O, 36	GM948_D01_120R2_005.fsa	560.0	483	5636
O, 37	GM948_D01_120R2_005.fsa	580.0	743	8735
O, 38	GM948_D01_120R2_005.fsa	600.0	509	5773

## Sheet: 120R3
Dye/Sample Peak	Sample File Name	Size	Height	Area in Point
B, 1	GM948_D02_120R3_005.fsa		11	49
B, 2	GM948_D02_120R3_005.fsa		10	45
B, 3	GM948_D02_120R3_005.fsa		7	21
B, 4	GM948_D02_120R3_005.fsa		11	104
B, 5	GM948_D02_120R3_005.fsa		16	66
B, 6	GM948_D02_120R3_005.fsa		9	62
B, 7	GM948_D02_120R3_005.fsa		16	80
B, 8	GM948_D02_120R3_005.fsa		14	52
B, 9	GM948_D02_120R3_005.fsa		8	34
B, 10	GM948_D02_120R3_005.fsa		11	19
B, 11	GM948_D02_120R3_005.fsa		9	57
B, 12	GM948_D02_120R3_005.fsa		12	91
B, 13	GM948_D02_120R3_005.fsa		12	55
B, 14	GM948_D02_120R3_005.fsa		13	84
B, 15	GM948_D02_120R3_005.fsa		12	46
B, 16	GM948_D02_120R3_005.fsa		15	64
B, 17	GM948_D02_120R3_005.fsa		11	36
B, 18	GM948_D02_120R3_005.fsa		12	51
B, 19	GM948_D02_120R3_005.fsa		12	33
B, 20	GM948_D02_120R3_005.fsa		11	31
B, 21	GM948_D02_120R3_005.fsa		9	62
B, 22	GM948_D02_120R3_005.fsa		6	33
B, 23	GM948_D02_120R3_005.fsa		10	36
B, 24	GM948_D02_120R3_005.fsa		14	124
B, 25	GM948_D02_120R3_005.fsa		16	99
B, 26	GM948_D02_120R3_005.fsa		10	48
B, 27	GM948_D02_120R3_005.fsa		11	45
B, 28	GM948_D02_120R3_005.fsa		15	86
B, 29	GM948_D02_120R3_005.fsa		14	44
B, 30	GM948_D02_120R3_005.fsa		11	44
B, 31	GM948_D02_120R3_005.fsa		11	49
B, 32	GM948_D02_120R3_005.fsa		10	51
B, 33	GM948_D02_120R3_005.fsa		11	59
B, 34	GM948_D02_120R3_005.fsa		10	55
B, 35	GM948_D02_120R3_005.fsa		11	47
B, 36	GM948_D02_120R3_005.fsa		12	50
B, 37	GM948_D02_120R3_005.fsa		13	68
B, 38	GM948_D02_120R3_005.fsa		9	36
B, 39	GM948_D02_120R3_005.fsa		8	52
B, 40	GM948_D02_120R3_005.fsa		8	41
B, 41	GM948_D02_120R3_005.fsa		8	42
B, 42	GM948_D02_120R3_005.fsa		6	29
B, 43	GM948_D02_120R3_005.fsa		9	24
B, 44	GM948_D02_120R3_005.fsa		8	40
B, 45	GM948_D02_120R3_005.fsa		11	51
B, 46	GM948_D02_120R3_005.fsa		12	60
B, 47	GM948_D02_120R3_005.fsa		11	42
B, 48	GM948_D02_120R3_005.fsa		10	39
B, 49	GM948_D02_120R3_005.fsa		6	26
B, 50	GM948_D02_120R3_005.fsa		11	106
B, 51	GM948_D02_120R3_005.fsa		5	16
B, 52	GM948_D02_120R3_005.fsa		8	39
B, 53	GM948_D02_120R3_005.fsa		13	58
B, 54	GM948_D02_120R3_005.fsa		8	49
B, 55	GM948_D02_120R3_005.fsa		8	48
B, 56	GM948_D02_120R3_005.fsa		17	66
B, 57	GM948_D02_120R3_005.fsa		17	106
B, 58	GM948_D02_120R3_005.fsa		12	42
B, 59	GM948_D02_120R3_005.fsa		10	67
B, 60	GM948_D02_120R3_005.fsa		13	54
B, 61	GM948_D02_120R3_005.fsa		4	12
B, 62	GM948_D02_120R3_005.fsa		7	22
B, 63	GM948_D02_120R3_005.fsa		8	39
B, 64	GM948_D02_120R3_005.fsa		10	17
B, 65	GM948_D02_120R3_005.fsa		9	36
B, 66	GM948_D02_120R3_005.fsa		11	41
B, 67	GM948_D02_120R3_005.fsa		11	56
B, 68	GM948_D02_120R3_005.fsa		10	49
B, 69	GM948_D02_120R3_005.fsa		12	51
B, 70	GM948_D02_120R3_005.fsa		13	39
B, 71	GM948_D02_120R3_005.fsa		11	49
B, 72	GM948_D02_120R3_005.fsa		102	906
B, 73	GM948_D02_120R3_005.fsa		60	617
B, 74	GM948_D02_120R3_005.fsa		83	486
B, 75	GM948_D02_120R3_005.fsa		41	236
B, 76	GM948_D02_120R3_005.fsa		10	68
B, 77	GM948_D02_120R3_005.fsa		22	140
B, 78	GM948_D02_120R3_005.fsa	10145	23	150
B, 79	GM948_D02_120R3_005.fsa	24638	13	63
B, 80	GM948_D02_120R3_005.fsa	4058	9	68
B, 81	GM948_D02_120R3_005.fsa	55073	13	39
B, 82	GM948_D02_120R3_005.fsa	7971	12	55
B, 83	GM948_D02_120R3_005.fsa	92754	11	40
B, 84	GM948_D02_120R3_005.fsa	108696	13	64
B, 85	GM948_D02_120R3_005.fsa	14058	14	66
B, 86	GM948_D02_120R3_005.fsa	16087	22	85
B, 87	GM948_D02_120R3_005.fsa	17971	14	35
B, 88	GM948_D02_120R3_005.fsa	191304	19	117
B, 89	GM948_D02_120R3_005.fsa	209942	148	941
B, 90	GM948_D02_120R3_005.fsa	224613	99	1145
B, 91	GM948_D02_120R3_005.fsa	273047	52	240
B, 92	GM948_D02_120R3_005.fsa	289491	47	243
B, 93	GM948_D02_120R3_005.fsa	321287	86	456
B, 94	GM948_D02_120R3_005.fsa	333892	61	329
B, 95	GM948_D02_120R3_005.fsa	351706	18	86
B, 96	GM948_D02_120R3_005.fsa	363774	57	278
B, 97	GM948_D02_120R3_005.fsa	374325	38	159
B, 98	GM948_D02_120R3_005.fsa	39.24	36	166
B, 99	GM948_D02_120R3_005.fsa	408225	66	400
B, 100	GM948_D02_120R3_005.fsa	438209	57	310
B, 101	GM948_D02_120R3_005.fsa	448388	205	1149
B, 102	GM948_D02_120R3_005.fsa	466238	156	833
B, 103	GM948_D02_120R3_005.fsa	481609	13	54
B, 104	GM948_D02_120R3_005.fsa	490292	7	28
B, 105	GM948_D02_120R3_005.fsa	503181	32	209
B, 106	GM948_D02_120R3_005.fsa	519072	73	507
B, 107	GM948_D02_120R3_005.fsa	54298	608	3106
B, 108	GM948_D02_120R3_005.fsa	561319	165	685
B, 109	GM948_D02_120R3_005.fsa	573372	271	1613
B, 110	GM948_D02_120R3_005.fsa	591198	600	2840
B, 111	GM948_D02_120R3_005.fsa	606233	455	2078
B, 112	GM948_D02_120R3_005.fsa	619701	55	214
B, 113	GM948_D02_120R3_005.fsa	632086	114	516
B, 114	GM948_D02_120R3_005.fsa	645455	71	343
B, 115	GM948_D02_120R3_005.fsa	660816	336	1525
B, 116	GM948_D02_120R3_005.fsa	673056	288	1463
B, 117	GM948_D02_120R3_005.fsa	688296	244	1909
B, 118	GM948_D02_120R3_005.fsa	703469	28	96
B, 119	GM948_D02_120R3_005.fsa	716564	86	391
B, 120	GM948_D02_120R3_005.fsa	732614	23	99
B, 121	GM948_D02_120R3_005.fsa	743605	26	144
B, 122	GM948_D02_120R3_005.fsa	755556	31	114
B, 123	GM948_D02_120R3_005.fsa	766473	139	693
B, 124	GM948_D02_120R3_005.fsa	780318	29	127
B, 125	GM948_D02_120R3_005.fsa	790173	24	84
B, 126	GM948_D02_120R3_005.fsa	80.0	23	85
B, 127	GM948_D02_120R3_005.fsa	808712	42	149
B, 128	GM948_D02_120R3_005.fsa	818377	32	164
B, 129	GM948_D02_120R3_005.fsa	826097	53	286
B, 130	GM948_D02_120R3_005.fsa	834771	24	73
B, 131	GM948_D02_120R3_005.fsa	844393	49	194
B, 132	GM948_D02_120R3_005.fsa	853039	23	95
B, 133	GM948_D02_120R3_005.fsa	86359	32	143
B, 134	GM948_D02_120R3_005.fsa	876035	54	208
B, 135	GM948_D02_120R3_005.fsa	887499	98	500
B, 136	GM948_D02_120R3_005.fsa	896083	55	213
B, 137	GM948_D02_120R3_005.fsa	904654	67	303
B, 138	GM948_D02_120R3_005.fsa	913212	160	748
B, 139	GM948_D02_120R3_005.fsa	923656	374	1676
B, 140	GM948_D02_120R3_005.fsa	935975	44	144
B, 141	GM948_D02_120R3_005.fsa	946379	289	1316
B, 142	GM948_D02_120R3_005.fsa	955822	48	202
B, 143	GM948_D02_120R3_005.fsa	969957	135	586
B, 144	GM948_D02_120R3_005.fsa	981241	123	552
B, 145	GM948_D02_120R3_005.fsa	993441	99	478
B, 146	GM948_D02_120R3_005.fsa	100386	547	2743
B, 147	GM948_D02_120R3_005.fsa	101253	127	582
B, 148	GM948_D02_120R3_005.fsa	1025013	75	292
B, 149	GM948_D02_120R3_005.fsa	1035541	33	151
B, 150	GM948_D02_120R3_005.fsa	1046988	51	209
B, 151	GM948_D02_120R3_005.fsa	1057448	262	1178
B, 152	GM948_D02_120R3_005.fsa	1067876	81	354
B, 153	GM948_D02_120R3_005.fsa	1080159	159	754
B, 154	GM948_D02_120R3_005.fsa	1091459	71	345
B, 155	GM948_D02_120R3_005.fsa	1100847	210	1031
B, 156	GM948_D02_120R3_005.fsa	1109274	57	250
B, 157	GM948_D02_120R3_005.fsa	1121411	180	779
B, 158	GM948_D02_120R3_005.fsa	1132576	138	624
B, 159	GM948_D02_120R3_005.fsa	1144516	239	1061
B, 160	GM948_D02_120R3_005.fsa	1154429	204	932
B, 161	GM948_D02_120R3_005.fsa	1162518	94	353
B, 162	GM948_D02_120R3_005.fsa	1170586	386	1781
B, 163	GM948_D02_120R3_005.fsa	1181313	179	775
B, 164	GM948_D02_120R3_005.fsa	1192894	392	1851
B, 165	GM948_D02_120R3_005.fsa	1209763	71	261
B, 166	GM948_D02_120R3_005.fsa	1219527	117	526
B, 167	GM948_D02_120R3_005.fsa	1230181	287	1322
B, 168	GM948_D02_120R3_005.fsa	123906	36	145
B, 169	GM948_D02_120R3_005.fsa	1248829	31	103
B, 170	GM948_D02_120R3_005.fsa	1259487	104	455
B, 171	GM948_D02_120R3_005.fsa	1270148	172	842
B, 172	GM948_D02_120R3_005.fsa	1281699	129	553
B, 173	GM948_D02_120R3_005.fsa	1291474	78	344
B, 174	GM948_D02_120R3_005.fsa	1301251	81	331
B, 175	GM948_D02_120R3_005.fsa	1309252	154	684
B, 176	GM948_D02_120R3_005.fsa	132081	59	258
B, 177	GM948_D02_120R3_005.fsa	1329703	321	1400
B, 178	GM948_D02_120R3_005.fsa	1342154	41	154
B, 179	GM948_D02_120R3_005.fsa	135105	60	266
B, 180	GM948_D02_120R3_005.fsa	1359057	25	113
B, 181	GM948_D02_120R3_005.fsa	1368845	92	428
B, 182	GM948_D02_120R3_005.fsa	1378635	27	111
B, 183	GM948_D02_120R3_005.fsa	1388426	34	152
B, 184	GM948_D02_120R3_005.fsa	1398219	81	364
B, 185	GM948_D02_120R3_005.fsa	140906	373	1770
B, 186	GM948_D02_120R3_005.fsa	1420836	31	142
B, 187	GM948_D02_120R3_005.fsa	1428987	509	2388
B, 188	GM948_D02_120R3_005.fsa	1440761	178	785
B, 189	GM948_D02_120R3_005.fsa	1452532	237	1089
B, 190	GM948_D02_120R3_005.fsa	1463397	98	411
B, 191	GM948_D02_120R3_005.fsa	147245	113	480
B, 192	GM948_D02_120R3_005.fsa	1482406	71	299
B, 193	GM948_D02_120R3_005.fsa	1490552	105	447
B, 194	GM948_D02_120R3_005.fsa	1503222	548	2707
B, 195	GM948_D02_120R3_005.fsa	1519509	212	1023
B, 196	GM948_D02_120R3_005.fsa	1528557	97	473
B, 197	GM948_D02_120R3_005.fsa	1539412	90	380
B, 198	GM948_D02_120R3_005.fsa	1548457	33	139
B, 199	GM948_D02_120R3_005.fsa	1560215	65	279
B, 200	GM948_D02_120R3_005.fsa	1570163	134	567
B, 201	GM948_D02_120R3_005.fsa	1581918	97	403
B, 202	GM948_D02_120R3_005.fsa	1590055	95	416
B, 203	GM948_D02_120R3_005.fsa	160.0	117	506
B, 204	GM948_D02_120R3_005.fsa	1608916	52	218
B, 205	GM948_D02_120R3_005.fsa	1619607	85	325
B, 206	GM948_D02_120R3_005.fsa	1629399	93	368
B, 207	GM948_D02_120R3_005.fsa	1641851	112	487
B, 208	GM948_D02_120R3_005.fsa	1652515	102	428
B, 209	GM948_D02_120R3_005.fsa	1661394	84	333
B, 210	GM948_D02_120R3_005.fsa	1669381	65	275
B, 211	GM948_D02_120R3_005.fsa	1680908	56	264
B, 212	GM948_D02_120R3_005.fsa	1689767	77	337
B, 213	GM948_D02_120R3_005.fsa	1699506	58	227
B, 214	GM948_D02_120R3_005.fsa	1711006	73	275
B, 215	GM948_D02_120R3_005.fsa	1721612	83	316
B, 216	GM948_D02_120R3_005.fsa	1730444	79	328
B, 217	GM948_D02_120R3_005.fsa	1739269	52	215
B, 218	GM948_D02_120R3_005.fsa	174897	148	631
B, 219	GM948_D02_120R3_005.fsa	1760426	106	445
B, 220	GM948_D02_120R3_005.fsa	176835	218	1078
B, 221	GM948_D02_120R3_005.fsa	177627	80	319
B, 222	GM948_D02_120R3_005.fsa	1786822	232	1068
B, 223	GM948_D02_120R3_005.fsa	1794731	30	107
B, 224	GM948_D02_120R3_005.fsa	1806169	488	2249
B, 225	GM948_D02_120R3_005.fsa	1814978	38	155
B, 226	GM948_D02_120R3_005.fsa	1825545	68	355
B, 227	GM948_D02_120R3_005.fsa	1835226	30	154
B, 228	GM948_D02_120R3_005.fsa	1847541	93	398
B, 229	GM948_D02_120R3_005.fsa	1858091	193	963
B, 230	GM948_D02_120R3_005.fsa	1867757	118	569
B, 231	GM948_D02_120R3_005.fsa	1877419	55	259
B, 232	GM948_D02_120R3_005.fsa	188971	81	360
B, 233	GM948_D02_120R3_005.fsa	1899361	211	992
B, 234	GM948_D02_120R3_005.fsa	1910762	51	200
B, 235	GM948_D02_120R3_005.fsa	1920404	49	187
B, 236	GM948_D02_120R3_005.fsa	1930042	29	110
B, 237	GM948_D02_120R3_005.fsa	1939675	129	538
B, 238	GM948_D02_120R3_005.fsa	1950179	45	150
B, 239	GM948_D02_120R3_005.fsa	1957178	102	433
B, 240	GM948_D02_120R3_005.fsa	1968548	325	1450
B, 241	GM948_D02_120R3_005.fsa	1976415	118	460
B, 242	GM948_D02_120R3_005.fsa	1985153	154	695
B, 243	GM948_D02_120R3_005.fsa	1996508	205	908
B, 244	GM948_D02_120R3_005.fsa	2004377	19	88
B, 245	GM948_D02_120R3_005.fsa	2015747	142	632
B, 246	GM948_D02_120R3_005.fsa	2027106	85	386
B, 247	GM948_D02_120R3_005.fsa	2038451	158	719
B, 248	GM948_D02_120R3_005.fsa	2048913	128	613
B, 249	GM948_D02_120R3_005.fsa	2059364	46	166
B, 250	GM948_D02_120R3_005.fsa	2070674	405	1842
B, 251	GM948_D02_120R3_005.fsa	2081103	122	546
B, 252	GM948_D02_120R3_005.fsa	2091521	207	998
B, 253	GM948_D02_120R3_005.fsa	2102795	309	1484
B, 254	GM948_D02_120R3_005.fsa	2114058	86	383
B, 255	GM948_D02_120R3_005.fsa	2121847	707	3504
B, 256	GM948_D02_120R3_005.fsa	2133088	211	1053
B, 257	GM948_D02_120R3_005.fsa	214.0	51	202
B, 258	GM948_D02_120R3_005.fsa	215117	464	2174
B, 259	GM948_D02_120R3_005.fsa	216147	160	780
B, 260	GM948_D02_120R3_005.fsa	2170902	56	224
B, 261	GM948_D02_120R3_005.fsa	2180325	222	1040
B, 262	GM948_D02_120R3_005.fsa	218974	43	181
B, 263	GM948_D02_120R3_005.fsa	2199145	68	302
B, 264	GM948_D02_120R3_005.fsa	2207627	54	228
B, 265	GM948_D02_120R3_005.fsa	2216953	225	1089
B, 266	GM948_D02_120R3_005.fsa	2226282	70	320
B, 267	GM948_D02_120R3_005.fsa	2238161	153	787
B, 268	GM948_D02_120R3_005.fsa	224665	33	144
B, 269	GM948_D02_120R3_005.fsa	225769	87	384
B, 270	GM948_D02_120R3_005.fsa	2267036	46	177
B, 271	GM948_D02_120R3_005.fsa	2277236	33	166
B, 272	GM948_D02_120R3_005.fsa	2288291	107	519
B, 273	GM948_D02_120R3_005.fsa	2298501	120	535
B, 274	GM948_D02_120R3_005.fsa	2307864	44	189
B, 275	GM948_D02_120R3_005.fsa	2318082	142	701
B, 276	GM948_D02_120R3_005.fsa	2327453	135	697
B, 277	GM948_D02_120R3_005.fsa	2336828	397	2066
B, 278	GM948_D02_120R3_005.fsa	234706	73	360
B, 279	GM948_D02_120R3_005.fsa	2359003	76	334
B, 280	GM948_D02_120R3_005.fsa	2369245	391	1887
B, 281	GM948_D02_120R3_005.fsa	2380346	151	718
B, 282	GM948_D02_120R3_005.fsa	2388889	398	2057
B, 283	GM948_D02_120R3_005.fsa	240.0	488	2341
B, 284	GM948_D02_120R3_005.fsa	2408752	21	56
B, 285	GM948_D02_120R3_005.fsa	2418366	320	1530
B, 286	GM948_D02_120R3_005.fsa	2429711	45	183
B, 287	GM948_D02_120R3_005.fsa	2438426	335	1709
B, 288	GM948_D02_120R3_005.fsa	2449739	482	2553
B, 289	GM948_D02_120R3_005.fsa	2459298	42	164
B, 290	GM948_D02_120R3_005.fsa	2467977	124	637
B, 291	GM948_D02_120R3_005.fsa	2477512	116	573
B, 292	GM948_D02_120R3_005.fsa	2490494	68	314
B, 293	GM948_D02_120R3_005.fsa	250.0	40	148
B, 294	GM948_D02_120R3_005.fsa	2510918	46	220
B, 295	GM948_D02_120R3_005.fsa	2520977	446	2431
B, 296	GM948_D02_120R3_005.fsa	2531019	62	270
B, 297	GM948_D02_120R3_005.fsa	2541043	93	450
B, 298	GM948_D02_120R3_005.fsa	2551049	36	156
B, 299	GM948_D02_120R3_005.fsa	2560207	130	627
B, 300	GM948_D02_120R3_005.fsa	2571011	92	483
B, 301	GM948_D02_120R3_005.fsa	2581795	137	641
B, 302	GM948_D02_120R3_005.fsa	2590077	88	459
B, 303	GM948_D02_120R3_005.fsa	2599174	35	152
B, 304	GM948_D02_120R3_005.fsa	2609274	144	757
B, 305	GM948_D02_120R3_005.fsa	2618548	58	261
B, 306	GM948_D02_120R3_005.fsa	2628667	95	445
B, 307	GM948_D02_120R3_005.fsa	263.71	20	94
B, 308	GM948_D02_120R3_005.fsa	264722	76	374
B, 309	GM948_D02_120R3_005.fsa	2658185	65	373
B, 310	GM948_D02_120R3_005.fsa	266662	114	650
B, 311	GM948_D02_120R3_005.fsa	267.59	32	171
B, 312	GM948_D02_120R3_005.fsa	2685181	25	101
B, 313	GM948_D02_120R3_005.fsa	269615	58	309
B, 314	GM948_D02_120R3_005.fsa	2707121	167	906
B, 315	GM948_D02_120R3_005.fsa	2716404	42	229
B, 316	GM948_D02_120R3_005.fsa	2726533	141	700
B, 317	GM948_D02_120R3_005.fsa	2738351	46	216
B, 318	GM948_D02_120R3_005.fsa	274595	227	1293
B, 319	GM948_D02_120R3_005.fsa	2756926	262	1443
B, 320	GM948_D02_120R3_005.fsa	2766215	29	109
B, 321	GM948_D02_120R3_005.fsa	2777194	85	456
B, 322	GM948_D02_120R3_005.fsa	2788174	100	536
B, 323	GM948_D02_120R3_005.fsa	2799155	105	525
B, 324	GM948_D02_120R3_005.fsa	2807535	156	849
B, 325	GM948_D02_120R3_005.fsa	2820088	180	1002
B, 326	GM948_D02_120R3_005.fsa	2828453	49	221
B, 327	GM948_D02_120R3_005.fsa	2836814	460	2722
B, 328	GM948_D02_120R3_005.fsa	2847678	162	939
B, 329	GM948_D02_120R3_005.fsa	2858536	43	162
B, 330	GM948_D02_120R3_005.fsa	2867719	29	105
B, 331	GM948_D02_120R3_005.fsa	2877733	148	910
B, 332	GM948_D02_120R3_005.fsa	2887741	25	106
B, 333	GM948_D02_120R3_005.fsa	2899412	33	148
B, 334	GM948_D02_120R3_005.fsa	2908577	48	259
B, 335	GM948_D02_120R3_005.fsa	2917737	56	319
B, 336	GM948_D02_120R3_005.fsa	293771	270	1749
B, 337	GM948_D02_120R3_005.fsa	2947689	138	820
B, 338	GM948_D02_120R3_005.fsa	2958495	57	265
B, 339	GM948_D02_120R3_005.fsa	2966803	43	211
B, 340	GM948_D02_120R3_005.fsa	2979258	101	618
B, 341	GM948_D02_120R3_005.fsa	2987557	25	101
B, 342	GM948_D02_120R3_005.fsa	2998341	22	125
B, 343	GM948_D02_120R3_005.fsa	3009022	129	674
B, 344	GM948_D02_120R3_005.fsa	3018878	163	912
B, 345	GM948_D02_120R3_005.fsa	3028748	238	1375
B, 346	GM948_D02_120R3_005.fsa	3038634	48	226
B, 347	GM948_D02_120R3_005.fsa	3047709	111	634
B, 348	GM948_D02_120R3_005.fsa	3059277	144	839
B, 349	GM948_D02_120R3_005.fsa	3068381	40	191
B, 350	GM948_D02_120R3_005.fsa	3079156	48	266
B, 351	GM948_D02_120R3_005.fsa	3089118	65	339
B, 352	GM948_D02_120R3_005.fsa	3099096	317	1921
B, 353	GM948_D02_120R3_005.fsa	3109923	74	401
B, 354	GM948_D02_120R3_005.fsa	3119933	159	899
B, 355	GM948_D02_120R3_005.fsa	3129959	65	321
B, 356	GM948_D02_120R3_005.fsa	314.0	104	629
B, 357	GM948_D02_120R3_005.fsa	3151131	27	132
B, 358	GM948_D02_120R3_005.fsa	316141	69	409
B, 359	GM948_D02_120R3_005.fsa	3171694	26	92
B, 360	GM948_D02_120R3_005.fsa	3181125	48	261
B, 361	GM948_D02_120R3_005.fsa	3191418	20	85
B, 362	GM948_D02_120R3_005.fsa	3199142	45	243
B, 363	GM948_D02_120R3_005.fsa	320923	86	461
B, 364	GM948_D02_120R3_005.fsa	3220124	83	463
B, 365	GM948_D02_120R3_005.fsa	3231006	66	343
B, 366	GM948_D02_120R3_005.fsa	3241038	56	327
B, 367	GM948_D02_120R3_005.fsa	3252727	70	375
B, 368	GM948_D02_120R3_005.fsa	326.19	23	76
B, 369	GM948_D02_120R3_005.fsa	3271896	68	426
B, 370	GM948_D02_120R3_005.fsa	328105	45	268
B, 371	GM948_D02_120R3_005.fsa	3291855	61	351
B, 372	GM948_D02_120R3_005.fsa	3302646	34	151
B, 373	GM948_D02_120R3_005.fsa	331011	94	578
B, 374	GM948_D02_120R3_005.fsa	3320051	70	449
B, 375	GM948_D02_120R3_005.fsa	3330808	61	295
B, 376	GM948_D02_120R3_005.fsa	3340726	47	224
B, 377	GM948_D02_120R3_005.fsa	3351457	78	415
B, 378	GM948_D02_120R3_005.fsa	3361352	43	190
B, 379	GM948_D02_120R3_005.fsa	3369589	37	165
B, 380	GM948_D02_120R3_005.fsa	3380286	252	1646
B, 381	GM948_D02_120R3_005.fsa	339097	53	282
B, 382	GM948_D02_120R3_005.fsa	3401667	51	268
B, 383	GM948_D02_120R3_005.fsa	341.0	190	1322
B, 384	GM948_D02_120R3_005.fsa	3420833	67	360
B, 385	GM948_D02_120R3_005.fsa	343.0	62	374
B, 386	GM948_D02_120R3_005.fsa	3440833	36	195
B, 387	GM948_D02_120R3_005.fsa	3450833	21	123
B, 388	GM948_D02_120R3_005.fsa	3460833	24	115
B, 389	GM948_D02_120R3_005.fsa	3471667	24	166
B, 390	GM948_D02_120R3_005.fsa	3481667	64	401
B, 391	GM948_D02_120R3_005.fsa	3491667	62	443
B, 392	GM948_D02_120R3_005.fsa	3501667	38	191
B, 393	GM948_D02_120R3_005.fsa	3514167	35	178
B, 394	GM948_D02_120R3_005.fsa	3523333	278	2024
B, 395	GM948_D02_120R3_005.fsa	3533333	81	530
B, 396	GM948_D02_120R3_005.fsa	3543333	41	299
B, 397	GM948_D02_120R3_005.fsa	3561667	68	444
B, 398	GM948_D02_120R3_005.fsa	3573333	20	102
B, 399	GM948_D02_120R3_005.fsa	3580833	39	209
B, 400	GM948_D02_120R3_005.fsa	3591667	54	317
B, 401	GM948_D02_120R3_005.fsa	3600829	28	147
B, 402	GM948_D02_120R3_005.fsa	3611607	71	447
B, 403	GM948_D02_120R3_005.fsa	3621557	14	76
B, 404	GM948_D02_120R3_005.fsa	3632337	39	225
B, 405	GM948_D02_120R3_005.fsa	3641459	8	41
B, 406	GM948_D02_120R3_005.fsa	3653071	20	95
B, 407	GM948_D02_120R3_005.fsa	3661366	13	48
B, 408	GM948_D02_120R3_005.fsa	3669662	37	192
B, 409	GM948_D02_120R3_005.fsa	3680448	111	772
B, 410	GM948_D02_120R3_005.fsa	3692064	31	150
B, 411	GM948_D02_120R3_005.fsa	3701193	72	472
B, 412	GM948_D02_120R3_005.fsa	3711152	45	314
B, 413	GM948_D02_120R3_005.fsa	3718622	10	49
B, 414	GM948_D02_120R3_005.fsa	3730243	13	65
B, 415	GM948_D02_120R3_005.fsa	3739375	19	81
B, 416	GM948_D02_120R3_005.fsa	3749338	31	238
B, 417	GM948_D02_120R3_005.fsa	3761793	52	343
B, 418	GM948_D02_120R3_005.fsa	3771759	12	49
B, 419	GM948_D02_120R3_005.fsa	3792524	15	69
B, 420	GM948_D02_120R3_005.fsa	380335	48	325
B, 421	GM948_D02_120R3_005.fsa	3811725	107	779
B, 422	GM948_D02_120R3_005.fsa	3830149	11	56
B, 423	GM948_D02_120R3_005.fsa	3842708	117	847
B, 424	GM948_D02_120R3_005.fsa	3852754	143	1160
B, 425	GM948_D02_120R3_005.fsa	3861963	103	676
B, 426	GM948_D02_120R3_005.fsa	3872008	15	47
B, 427	GM948_D02_120R3_005.fsa	3882888	108	731
B, 428	GM948_D02_120R3_005.fsa	3893768	22	94
B, 429	GM948_D02_120R3_005.fsa	3902973	21	85
B, 430	GM948_D02_120R3_005.fsa	3913851	46	260
B, 431	GM948_D02_120R3_005.fsa	3924728	136	1066
B, 432	GM948_D02_120R3_005.fsa	3934767	170	1343
B, 433	GM948_D02_120R3_005.fsa	3951497	150	1059
B, 434	GM948_D02_120R3_005.fsa	3961534	90	577
B, 435	GM948_D02_120R3_005.fsa	397157	23	106
B, 436	GM948_D02_120R3_005.fsa	3993311	30	156
B, 437	GM948_D02_120R3_005.fsa	4002461	13	51
B, 438	GM948_D02_120R3_005.fsa	4011494	40	224
B, 439	GM948_D02_120R3_005.fsa	4023005	14	56
B, 440	GM948_D02_120R3_005.fsa	403124	72	509
B, 441	GM948_D02_120R3_005.fsa	4041133	70	521
B, 442	GM948_D02_120R3_005.fsa	405104	25	173
B, 443	GM948_D02_120R3_005.fsa	4064271	43	239
B, 444	GM948_D02_120R3_005.fsa	4074211	47	422
B, 445	GM948_D02_120R3_005.fsa	4090808	91	686
B, 446	GM948_D02_120R3_005.fsa	4100785	5	19
B, 447	GM948_D02_120R3_005.fsa	4112443	38	212
B, 448	GM948_D02_120R3_005.fsa	4121616	10	49
B, 449	GM948_D02_120R3_005.fsa	4131638	29	174
B, 450	GM948_D02_120R3_005.fsa	4140855	28	175
B, 451	GM948_D02_120R3_005.fsa	4151122	16	48
B, 452	GM948_D02_120R3_005.fsa	4161397	159	1184
B, 453	GM948_D02_120R3_005.fsa	417168	38	197
B, 454	GM948_D02_120R3_005.fsa	4184545	71	451
B, 455	GM948_D02_120R3_005.fsa	4193987	63	481
B, 456	GM948_D02_120R3_005.fsa	4204201	116	918
B, 457	GM948_D02_120R3_005.fsa	421344	15	47
B, 458	GM948_D02_120R3_005.fsa	4224354	32	198
B, 459	GM948_D02_120R3_005.fsa	4234424	207	1792
B, 460	GM948_D02_120R3_005.fsa	4252875	193	1552
B, 461	GM948_D02_120R3_005.fsa	427215	32	204
B, 462	GM948_D02_120R3_005.fsa	4283037	13	59
B, 463	GM948_D02_120R3_005.fsa	4291409	30	205
B, 464	GM948_D02_120R3_005.fsa	4303126	12	50
B, 465	GM948_D02_120R3_005.fsa	4311491	8	44
B, 466	GM948_D02_120R3_005.fsa	4323198	16	105
B, 467	GM948_D02_120R3_005.fsa	4331557	67	587
B, 468	GM948_D02_120R3_005.fsa	4342419	41	269
B, 469	GM948_D02_120R3_005.fsa	4359957	70	616
B, 470	GM948_D02_120R3_005.fsa	4379152	26	155
B, 471	GM948_D02_120R3_005.fsa	4389161	10	24
B, 472	GM948_D02_120R3_005.fsa	440.0	82	649
B, 473	GM948_D02_120R3_005.fsa	4411045	98	765
B, 474	GM948_D02_120R3_005.fsa	4421247	28	174
B, 475	GM948_D02_120R3_005.fsa	4430605	15	59
B, 476	GM948_D02_120R3_005.fsa	4439968	13	23
B, 477	GM948_D02_120R3_005.fsa	4451893	192	1608
B, 478	GM948_D02_120R3_005.fsa	4461269	116	1038
B, 479	GM948_D02_120R3_005.fsa	4482599	69	400
B, 480	GM948_D02_120R3_005.fsa	4501393	98	893
B, 481	GM948_D02_120R3_005.fsa	4510798	37	157
B, 482	GM948_D02_120R3_005.fsa	4520209	24	133
B, 483	GM948_D02_120R3_005.fsa	4539048	24	127
B, 484	GM948_D02_120R3_005.fsa	4551906	76	564
B, 485	GM948_D02_120R3_005.fsa	4569924	99	853
B, 486	GM948_D02_120R3_005.fsa	4581088	152	1233
B, 487	GM948_D02_120R3_005.fsa	4592261	7	21
B, 488	GM948_D02_120R3_005.fsa	4601706	15	81
B, 489	GM948_D02_120R3_005.fsa	4613651	24	145
B, 490	GM948_D02_120R3_005.fsa	4623043	9	31
B, 491	GM948_D02_120R3_005.fsa	4635005	24	172
B, 492	GM948_D02_120R3_005.fsa	4652109	137	1489
B, 493	GM948_D02_120R3_005.fsa	4662381	40	299
B, 494	GM948_D02_120R3_005.fsa	4673516	16	73
B, 495	GM948_D02_120R3_005.fsa	468466	22	90
B, 496	GM948_D02_120R3_005.fsa	469667	19	92
B, 497	GM948_D02_120R3_005.fsa	4706113	87	780
B, 498	GM948_D02_120R3_005.fsa	4716421	62	562
B, 499	GM948_D02_120R3_005.fsa	4733617	109	900
B, 500	GM948_D02_120R3_005.fsa	4754277	23	136
B, 501	GM948_D02_120R3_005.fsa	4772377	208	2121
B, 502	GM948_D02_120R3_005.fsa	479309	58	562
B, 503	GM948_D02_120R3_005.fsa	4808686	5	11
B, 504	GM948_D02_120R3_005.fsa	4821731	81	713
B, 505	GM948_D02_120R3_005.fsa	4831308	32	221
B, 506	GM948_D02_120R3_005.fsa	4842638	10	40
B, 507	GM948_D02_120R3_005.fsa	4853108	42	213
B, 508	GM948_D02_120R3_005.fsa	486359	28	215
B, 509	GM948_D02_120R3_005.fsa	4872334	21	99
B, 510	GM948_D02_120R3_005.fsa	4884587	63	455
B, 511	GM948_D02_120R3_005.fsa	4894226	23	127
B, 512	GM948_D02_120R3_005.fsa	4911776	234	2286
B, 513	GM948_D02_120R3_005.fsa	492.32	276	2712
B, 514	GM948_D02_120R3_005.fsa	4939921	21	74
B, 515	GM948_D02_120R3_005.fsa	495226	6	36
B, 516	GM948_D02_120R3_005.fsa	4973449	100	1121
B, 517	GM948_D02_120R3_005.fsa	4994684	22	94
B, 518	GM948_D02_120R3_005.fsa	5000887	12	54
B, 519	GM948_D02_120R3_005.fsa	5013317	14	49
B, 520	GM948_D02_120R3_005.fsa	5031982	40	191
B, 521	GM948_D02_120R3_005.fsa	5044439	21	102
B, 522	GM948_D02_120R3_005.fsa	5056015	154	1221
B, 523	GM948_D02_120R3_005.fsa	5064035	156	2805
B, 524	GM948_D02_120R3_005.fsa	5082766	69	504
B, 525	GM948_D02_120R3_005.fsa	510599	189	1554
B, 526	GM948_D02_120R3_005.fsa	512567	45	288
B, 527	GM948_D02_120R3_005.fsa	5133729	54	361
B, 528	GM948_D02_120R3_005.fsa	5145374	53	346
B, 529	GM948_D02_120R3_005.fsa	5162391	121	1161
B, 530	GM948_D02_120R3_005.fsa	5173138	14	45
B, 531	GM948_D02_120R3_005.fsa	5182092	27	117
B, 532	GM948_D02_120R3_005.fsa	5193733	29	121
B, 533	GM948_D02_120R3_005.fsa	520265	55	288
B, 534	GM948_D02_120R3_005.fsa	5220331	84	409
B, 535	GM948_D02_120R3_005.fsa	5230948	111	511
B, 536	GM948_D02_120R3_005.fsa	5241572	136	729
B, 537	GM948_D02_120R3_005.fsa	5277037	11585	154152
B, 538	GM948_D02_120R3_005.fsa	5287692	7310	75789
B, 539	GM948_D02_120R3_005.fsa	532.86	8	26
B, 540	GM948_D02_120R3_005.fsa	5358013	11	79
B, 541	GM948_D02_120R3_005.fsa	5369615	13	54
B, 542	GM948_D02_120R3_005.fsa	5386588	16	119
B, 543	GM948_D02_120R3_005.fsa	5402722	14	101
B, 544	GM948_D02_120R3_005.fsa	5411802	11	71
B, 545	GM948_D02_120R3_005.fsa	5421807	21	84
B, 546	GM948_D02_120R3_005.fsa	5431827	12	73
B, 547	GM948_D02_120R3_005.fsa	544095	11	44
B, 548	GM948_D02_120R3_005.fsa	5452831	11	72
B, 549	GM948_D02_120R3_005.fsa	5480334	14	79
B, 550	GM948_D02_120R3_005.fsa	5492291	6	25
B, 551	GM948_D02_120R3_005.fsa	5501503	10	66
B, 552	GM948_D02_120R3_005.fsa	5517196	13	90
B, 553	GM948_D02_120R3_005.fsa	5533855	11	60
B, 554	GM948_D02_120R3_005.fsa	5547771	9	31
B, 555	GM948_D02_120R3_005.fsa	5556136	14	56
B, 556	GM948_D02_120R3_005.fsa	5578496	7	20
B, 557	GM948_D02_120R3_005.fsa	5589706	15	79
B, 558	GM948_D02_120R3_005.fsa	560.0	14	62
B, 559	GM948_D02_120R3_005.fsa	5610299	7	37
B, 560	GM948_D02_120R3_005.fsa	5619674	12	48
B, 561	GM948_D02_120R3_005.fsa	562906	11	42
B, 562	GM948_D02_120R3_005.fsa	5644102	11	60
B, 563	GM948_D02_120R3_005.fsa	5661059	11	88
B, 564	GM948_D02_120R3_005.fsa	5676164	16	95
B, 565	GM948_D02_120R3_005.fsa	5684673	13	53
B, 566	GM948_D02_120R3_005.fsa	5691298	11	65
B, 567	GM948_D02_120R3_005.fsa	5706462	9	70
B, 568	GM948_D02_120R3_005.fsa	5715006	9	40
B, 569	GM948_D02_120R3_005.fsa	572546	10	47
B, 570	GM948_D02_120R3_005.fsa	5734024	8	47
B, 571	GM948_D02_120R3_005.fsa	5747365	15	85
B, 572	GM948_D02_120R3_005.fsa	5759774	12	36
B, 573	GM948_D02_120R3_005.fsa	5768376	12	48
B, 574	GM948_D02_120R3_005.fsa	5776031	11	76
B, 575	GM948_D02_120R3_005.fsa	5793281	12	92
B, 576	GM948_D02_120R3_005.fsa	5820171	14	110
B, 577	GM948_D02_120R3_005.fsa	5835572	16	77
B, 578	GM948_D02_120R3_005.fsa	5849072	12	34
B, 579	GM948_D02_120R3_005.fsa	5868395	11	42
B, 580	GM948_D02_120R3_005.fsa	5883885	10	57
B, 581	GM948_D02_120R3_005.fsa	5893581	10	70
B, 582	GM948_D02_120R3_005.fsa	5919816	16	97
B, 583	GM948_D02_120R3_005.fsa	592858	10	52
B, 584	GM948_D02_120R3_005.fsa	5938328	13	48
B, 585	GM948_D02_120R3_005.fsa	595004	13	60
B, 586	GM948_D02_120R3_005.fsa	595688	9	31
B, 587	GM948_D02_120R3_005.fsa	5988218	12	133
B, 588	GM948_D02_120R3_005.fsa	6006796	10	83
B, 589	GM948_D02_120R3_005.fsa	602233	14	45
B, 590	GM948_D02_120R3_005.fsa	6029126	8	23
B, 591	GM948_D02_120R3_005.fsa	6038835	13	49
B, 592	GM948_D02_120R3_005.fsa	6052427	15	98
B, 593	GM948_D02_120R3_005.fsa	6075728	10	28
B, 594	GM948_D02_120R3_005.fsa	6086408	11	61
B, 595	GM948_D02_120R3_005.fsa	6099029	13	40
B, 596	GM948_D02_120R3_005.fsa	6125243	21	310
B, 597	GM948_D02_120R3_005.fsa	6133981	17	98
B, 598	GM948_D02_120R3_005.fsa	6146602	8	40
B, 599	GM948_D02_120R3_005.fsa	6166019	27	372
B, 600	GM948_D02_120R3_005.fsa	6198058	8	45
B, 601	GM948_D02_120R3_005.fsa	6213592	14	122
G, 1	GM948_D02_120R3_005.fsa	5281476	187	1820
G, 2	GM948_D02_120R3_005.fsa	5291245	151	1702
Y, 1	GM948_D02_120R3_005.fsa		60	192
Y, 2	GM948_D02_120R3_005.fsa	1151729	50	299
Y, 3	GM948_D02_120R3_005.fsa	2315527	58	174
Y, 4	GM948_D02_120R3_005.fsa	3277722	53	206
Y, 5	GM948_D02_120R3_005.fsa	4539048	54	331
Y, 6	GM948_D02_120R3_005.fsa	491529	50	250
Y, 7	GM948_D02_120R3_005.fsa	5212372	51	270
R, 1	GM948_D02_120R3_005.fsa		52	625
R, 2	GM948_D02_120R3_005.fsa	4747387	52	289
R, 3	GM948_D02_120R3_005.fsa	5277037	71	341
O, 1	GM948_D02_120R3_005.fsa	20.0	759	7866
O, 2	GM948_D02_120R3_005.fsa	40.0	756	5376
O, 3	GM948_D02_120R3_005.fsa	60.0	1371	7535
O, 4	GM948_D02_120R3_005.fsa	80.0	921	5062
O, 5	GM948_D02_120R3_005.fsa	100.0	1461	7591
O, 6	GM948_D02_120R3_005.fsa	114.0	1671	8527
O, 7	GM948_D02_120R3_005.fsa	120.0	1285	6731
O, 8	GM948_D02_120R3_005.fsa	140.0	1054	5356
O, 9	GM948_D02_120R3_005.fsa	160.0	1166	6075
O, 10	GM948_D02_120R3_005.fsa	180.0	1464	7487
O, 11	GM948_D02_120R3_005.fsa	200.0	1223	6387
O, 12	GM948_D02_120R3_005.fsa	214.0	1261	6594
O, 13	GM948_D02_120R3_005.fsa	220.0	1036	5561
O, 14	GM948_D02_120R3_005.fsa	240.0	1580	8685
O, 15	GM948_D02_120R3_005.fsa	250.0	729	4252
O, 16	GM948_D02_120R3_005.fsa	260.0	1170	7054
O, 17	GM948_D02_120R3_005.fsa	280.0	1312	8176
O, 18	GM948_D02_120R3_005.fsa	300.0	1326	8651
O, 19	GM948_D02_120R3_005.fsa	314.0	834	5738
O, 20	GM948_D02_120R3_005.fsa	320.0	925	6587
O, 21	GM948_D02_120R3_005.fsa	340.0	1112	8244
O, 22	GM948_D02_120R3_005.fsa	360.0	881	6860
O, 23	GM948_D02_120R3_005.fsa	380.0	617	4986
O, 24	GM948_D02_120R3_005.fsa	400.0	836	6890
O, 25	GM948_D02_120R3_005.fsa	414.0	765	6588
O, 26	GM948_D02_120R3_005.fsa	420.0	721	6188
O, 27	GM948_D02_120R3_005.fsa	440.0	878	7850
O, 28	GM948_D02_120R3_005.fsa	460.0	905	8710
O, 29	GM948_D02_120R3_005.fsa	480.0	898	8588
O, 30	GM948_D02_120R3_005.fsa	500.0	418	4003
O, 31	GM948_D02_120R3_005.fsa	514.0	444	4491
O, 32	GM948_D02_120R3_005.fsa	520.0	997	10012
O, 33	GM948_D02_120R3_005.fsa	5276149	94	1175
O, 34	GM948_D02_120R3_005.fsa	5287692	70	622
O, 35	GM948_D02_120R3_005.fsa	540.0	781	8315
O, 36	GM948_D02_120R3_005.fsa	560.0	502	5494
O, 37	GM948_D02_120R3_005.fsa	580.0	772	8626
O, 38	GM948_D02_120R3_005.fsa	600.0	506	5661

## Sheet: 120R4
Dye/Sample Peak	Sample File Name	Size	Height	Area in Point
B, 1	GM948_D03_120R4_013.fsa		9	50
B, 2	GM948_D03_120R4_013.fsa		11	41
B, 3	GM948_D03_120R4_013.fsa		11	70
B, 4	GM948_D03_120R4_013.fsa		9	54
B, 5	GM948_D03_120R4_013.fsa		10	24
B, 6	GM948_D03_120R4_013.fsa		9	27
B, 7	GM948_D03_120R4_013.fsa		11	51
B, 8	GM948_D03_120R4_013.fsa		8	32
B, 9	GM948_D03_120R4_013.fsa		13	51
B, 10	GM948_D03_120R4_013.fsa		10	81
B, 11	GM948_D03_120R4_013.fsa		12	72
B, 12	GM948_D03_120R4_013.fsa		10	46
B, 13	GM948_D03_120R4_013.fsa		12	67
B, 14	GM948_D03_120R4_013.fsa		8	36
B, 15	GM948_D03_120R4_013.fsa		12	35
B, 16	GM948_D03_120R4_013.fsa		9	54
B, 17	GM948_D03_120R4_013.fsa		10	57
B, 18	GM948_D03_120R4_013.fsa		7	52
B, 19	GM948_D03_120R4_013.fsa		8	36
B, 20	GM948_D03_120R4_013.fsa		9	34
B, 21	GM948_D03_120R4_013.fsa		8	46
B, 22	GM948_D03_120R4_013.fsa		7	38
B, 23	GM948_D03_120R4_013.fsa		7	41
B, 24	GM948_D03_120R4_013.fsa		15	131
B, 25	GM948_D03_120R4_013.fsa		9	54
B, 26	GM948_D03_120R4_013.fsa		9	67
B, 27	GM948_D03_120R4_013.fsa		10	35
B, 28	GM948_D03_120R4_013.fsa		6	33
B, 29	GM948_D03_120R4_013.fsa		10	26
B, 30	GM948_D03_120R4_013.fsa		6	37
B, 31	GM948_D03_120R4_013.fsa		5	22
B, 32	GM948_D03_120R4_013.fsa		9	50
B, 33	GM948_D03_120R4_013.fsa		9	37
B, 34	GM948_D03_120R4_013.fsa		10	41
B, 35	GM948_D03_120R4_013.fsa		6	31
B, 36	GM948_D03_120R4_013.fsa		10	43
B, 37	GM948_D03_120R4_013.fsa		3	23
B, 38	GM948_D03_120R4_013.fsa		8	29
B, 39	GM948_D03_120R4_013.fsa		8	46
B, 40	GM948_D03_120R4_013.fsa		9	32
B, 41	GM948_D03_120R4_013.fsa		7	30
B, 42	GM948_D03_120R4_013.fsa		9	27
B, 43	GM948_D03_120R4_013.fsa		10	58
B, 44	GM948_D03_120R4_013.fsa		18	68
B, 45	GM948_D03_120R4_013.fsa		10	47
B, 46	GM948_D03_120R4_013.fsa		14	44
B, 47	GM948_D03_120R4_013.fsa		10	45
B, 48	GM948_D03_120R4_013.fsa		9	44
B, 49	GM948_D03_120R4_013.fsa		11	38
B, 50	GM948_D03_120R4_013.fsa		8	72
B, 51	GM948_D03_120R4_013.fsa		8	51
B, 52	GM948_D03_120R4_013.fsa		11	38
B, 53	GM948_D03_120R4_013.fsa		8	34
B, 54	GM948_D03_120R4_013.fsa		15	78
B, 55	GM948_D03_120R4_013.fsa		13	51
B, 56	GM948_D03_120R4_013.fsa		10	46
B, 57	GM948_D03_120R4_013.fsa		13	93
B, 58	GM948_D03_120R4_013.fsa		10	51
B, 59	GM948_D03_120R4_013.fsa		10	39
B, 60	GM948_D03_120R4_013.fsa		10	46
B, 61	GM948_D03_120R4_013.fsa		11	83
B, 62	GM948_D03_120R4_013.fsa		13	63
B, 63	GM948_D03_120R4_013.fsa		9	44
B, 64	GM948_D03_120R4_013.fsa		15	75
B, 65	GM948_D03_120R4_013.fsa		11	66
B, 66	GM948_D03_120R4_013.fsa		9	55
B, 67	GM948_D03_120R4_013.fsa		17	48
B, 68	GM948_D03_120R4_013.fsa		59	618
B, 69	GM948_D03_120R4_013.fsa		36	372
B, 70	GM948_D03_120R4_013.fsa		53	318
B, 71	GM948_D03_120R4_013.fsa		27	158
B, 72	GM948_D03_120R4_013.fsa		17	91
B, 73	GM948_D03_120R4_013.fsa	0.5755	23	125
B, 74	GM948_D03_120R4_013.fsa	27338	10	80
B, 75	GM948_D03_120R4_013.fsa	48921	5	18
B, 76	GM948_D03_120R4_013.fsa	63309	11	42
B, 77	GM948_D03_120R4_013.fsa	7482	4	11
B, 78	GM948_D03_120R4_013.fsa	82014	8	66
B, 79	GM948_D03_120R4_013.fsa	117986	11	60
B, 80	GM948_D03_120R4_013.fsa	129496	12	65
B, 81	GM948_D03_120R4_013.fsa	178417	9	35
B, 82	GM948_D03_120R4_013.fsa	209799	109	742
B, 83	GM948_D03_120R4_013.fsa	224275	76	891
B, 84	GM948_D03_120R4_013.fsa	272192	39	195
B, 85	GM948_D03_120R4_013.fsa	288506	39	186
B, 86	GM948_D03_120R4_013.fsa	303038	18	72
B, 87	GM948_D03_120R4_013.fsa	317296	60	346
B, 88	GM948_D03_120R4_013.fsa	329899	37	218
B, 89	GM948_D03_120R4_013.fsa	362488	42	276
B, 90	GM948_D03_120R4_013.fsa	373034	16	57
B, 91	GM948_D03_120R4_013.fsa	391125	34	161
B, 92	GM948_D03_120R4_013.fsa	405921	50	262
B, 93	GM948_D03_120R4_013.fsa	416498	15	85
B, 94	GM948_D03_120R4_013.fsa	437343	40	212
B, 95	GM948_D03_120R4_013.fsa	446479	147	843
B, 96	GM948_D03_120R4_013.fsa	464523	104	600
B, 97	GM948_D03_120R4_013.fsa	480069	11	44
B, 98	GM948_D03_120R4_013.fsa	504055	20	183
B, 99	GM948_D03_120R4_013.fsa	519048	47	372
B, 100	GM948_D03_120R4_013.fsa	544279	486	2302
B, 101	GM948_D03_120R4_013.fsa	561806	127	464
B, 102	GM948_D03_120R4_013.fsa	572999	193	1115
B, 103	GM948_D03_120R4_013.fsa	591073	430	2022
B, 104	GM948_D03_120R4_013.fsa	606281	338	1533
B, 105	GM948_D03_120R4_013.fsa	618807	35	125
B, 106	GM948_D03_120R4_013.fsa	631284	84	388
B, 107	GM948_D03_120R4_013.fsa	645779	49	209
B, 108	GM948_D03_120R4_013.fsa	65918	255	1138
B, 109	GM948_D03_120R4_013.fsa	671499	219	1163
B, 110	GM948_D03_120R4_013.fsa	686832	181	1402
B, 111	GM948_D03_120R4_013.fsa	703106	21	72
B, 112	GM948_D03_120R4_013.fsa	715256	59	299
B, 113	GM948_D03_120R4_013.fsa	728367	12	63
B, 114	GM948_D03_120R4_013.fsa	74042	11	54
B, 115	GM948_D03_120R4_013.fsa	754424	22	89
B, 116	GM948_D03_120R4_013.fsa	764389	96	479
B, 117	GM948_D03_120R4_013.fsa	778286	21	118
B, 118	GM948_D03_120R4_013.fsa	790149	17	89
B, 119	GM948_D03_120R4_013.fsa	799016	13	47
B, 120	GM948_D03_120R4_013.fsa	807769	29	142
B, 121	GM948_D03_120R4_013.fsa	816495	24	124
B, 122	GM948_D03_120R4_013.fsa	826172	42	296
B, 123	GM948_D03_120R4_013.fsa	843542	33	157
B, 124	GM948_D03_120R4_013.fsa	852205	11	60
B, 125	GM948_D03_120R4_013.fsa	863732	12	51
B, 126	GM948_D03_120R4_013.fsa	875232	48	186
B, 127	GM948_D03_120R4_013.fsa	88575	75	355
B, 128	GM948_D03_120R4_013.fsa	896246	31	141
B, 129	GM948_D03_120R4_013.fsa	903866	43	204
B, 130	GM948_D03_120R4_013.fsa	912424	122	574
B, 131	GM948_D03_120R4_013.fsa	922863	259	1190
B, 132	GM948_D03_120R4_013.fsa	935173	23	90
B, 133	GM948_D03_120R4_013.fsa	945564	217	1014
B, 134	GM948_D03_120R4_013.fsa	955934	40	149
B, 135	GM948_D03_120R4_013.fsa	969101	95	447
B, 136	GM948_D03_120R4_013.fsa	98036	87	406
B, 137	GM948_D03_120R4_013.fsa	993462	79	398
B, 138	GM948_D03_120R4_013.fsa	1003831	385	2094
B, 139	GM948_D03_120R4_013.fsa	101148	97	403
B, 140	GM948_D03_120R4_013.fsa	1023875	43	202
B, 141	GM948_D03_120R4_013.fsa	1035278	21	104
B, 142	GM948_D03_120R4_013.fsa	1046645	37	169
B, 143	GM948_D03_120R4_013.fsa	1057034	207	934
B, 144	GM948_D03_120R4_013.fsa	1067392	60	285
B, 145	GM948_D03_120R4_013.fsa	1079596	117	532
B, 146	GM948_D03_120R4_013.fsa	1090824	53	246
B, 147	GM948_D03_120R4_013.fsa	1100154	151	760
B, 148	GM948_D03_120R4_013.fsa	110853	36	169
B, 149	GM948_D03_120R4_013.fsa	1120595	116	527
B, 150	GM948_D03_120R4_013.fsa	1131697	100	461
B, 151	GM948_D03_120R4_013.fsa	1143612	181	807
B, 152	GM948_D03_120R4_013.fsa	1153524	144	674
B, 153	GM948_D03_120R4_013.fsa	1161613	61	258
B, 154	GM948_D03_120R4_013.fsa	1169683	274	1267
B, 155	GM948_D03_120R4_013.fsa	1181306	127	571
B, 156	GM948_D03_120R4_013.fsa	1192001	279	1451
B, 157	GM948_D03_120R4_013.fsa	1208851	53	208
B, 158	GM948_D03_120R4_013.fsa	1219471	95	423
B, 159	GM948_D03_120R4_013.fsa	1229206	212	980
B, 160	GM948_D03_120R4_013.fsa	1238057	26	93
B, 161	GM948_D03_120R4_013.fsa	1247792	18	59
B, 162	GM948_D03_120R4_013.fsa	1259296	74	327
B, 163	GM948_D03_120R4_013.fsa	1269916	124	586
B, 164	GM948_D03_120R4_013.fsa	1281421	88	404
B, 165	GM948_D03_120R4_013.fsa	129204	57	239
B, 166	GM948_D03_120R4_013.fsa	1300889	75	255
B, 167	GM948_D03_120R4_013.fsa	1309739	113	525
B, 168	GM948_D03_120R4_013.fsa	1320358	48	211
B, 169	GM948_D03_120R4_013.fsa	1329207	234	1061
B, 170	GM948_D03_120R4_013.fsa	1341596	35	115
B, 171	GM948_D03_120R4_013.fsa	1350445	38	174
B, 172	GM948_D03_120R4_013.fsa	1360179	18	94
B, 173	GM948_D03_120R4_013.fsa	1368143	66	318
B, 174	GM948_D03_120R4_013.fsa	1379647	15	71
B, 175	GM948_D03_120R4_013.fsa	1387611	33	117
B, 176	GM948_D03_120R4_013.fsa	139823	66	273
B, 177	GM948_D03_120R4_013.fsa	1408134	279	1280
B, 178	GM948_D03_120R4_013.fsa	1419879	22	99
B, 179	GM948_D03_120R4_013.fsa	1429814	369	1738
B, 180	GM948_D03_120R4_013.fsa	1440647	137	577
B, 181	GM948_D03_120R4_013.fsa	1452379	179	806
B, 182	GM948_D03_120R4_013.fsa	1463205	71	302
B, 183	GM948_D03_120R4_013.fsa	1473125	82	353
B, 184	GM948_D03_120R4_013.fsa	148214	56	212
B, 185	GM948_D03_120R4_013.fsa	1490252	81	362
B, 186	GM948_D03_120R4_013.fsa	1503766	387	2033
B, 187	GM948_D03_120R4_013.fsa	1519075	147	726
B, 188	GM948_D03_120R4_013.fsa	1528077	71	336
B, 189	GM948_D03_120R4_013.fsa	1538876	62	276
B, 190	GM948_D03_120R4_013.fsa	1549671	26	100
B, 191	GM948_D03_120R4_013.fsa	1559563	52	216
B, 192	GM948_D03_120R4_013.fsa	1570351	99	415
B, 193	GM948_D03_120R4_013.fsa	1582034	67	319
B, 194	GM948_D03_120R4_013.fsa	159012	77	359
B, 195	GM948_D03_120R4_013.fsa	160088	80	390
B, 196	GM948_D03_120R4_013.fsa	1609679	44	163
B, 197	GM948_D03_120R4_013.fsa	162023	43	216
B, 198	GM948_D03_120R4_013.fsa	1629015	65	335
B, 199	GM948_D03_120R4_013.fsa	1641304	86	358
B, 200	GM948_D03_120R4_013.fsa	1651829	78	336
B, 201	GM948_D03_120R4_013.fsa	1660592	62	257
B, 202	GM948_D03_120R4_013.fsa	1670225	49	208
B, 203	GM948_D03_120R4_013.fsa	1679851	46	197
B, 204	GM948_D03_120R4_013.fsa	168947	55	242
B, 205	GM948_D03_120R4_013.fsa	1699081	45	192
B, 206	GM948_D03_120R4_013.fsa	1710431	59	272
B, 207	GM948_D03_120R4_013.fsa	1720898	56	270
B, 208	GM948_D03_120R4_013.fsa	1729614	54	247
B, 209	GM948_D03_120R4_013.fsa	1738325	49	213
B, 210	GM948_D03_120R4_013.fsa	174.79	110	532
B, 211	GM948_D03_120R4_013.fsa	1759206	84	376
B, 212	GM948_D03_120R4_013.fsa	1767028	160	839
B, 213	GM948_D03_120R4_013.fsa	1774845	65	296
B, 214	GM948_D03_120R4_013.fsa	178526	170	839
B, 215	GM948_D03_120R4_013.fsa	1794799	35	152
B, 216	GM948_D03_120R4_013.fsa	1805265	339	1653
B, 217	GM948_D03_120R4_013.fsa	1823683	48	232
B, 218	GM948_D03_120R4_013.fsa	183.42	26	94
B, 219	GM948_D03_120R4_013.fsa	1846463	59	275
B, 220	GM948_D03_120R4_013.fsa	1856968	131	666
B, 221	GM948_D03_120R4_013.fsa	1866593	76	356
B, 222	GM948_D03_120R4_013.fsa	1876214	41	180
B, 223	GM948_D03_120R4_013.fsa	1888451	59	252
B, 224	GM948_D03_120R4_013.fsa	1898935	144	698
B, 225	GM948_D03_120R4_013.fsa	1910286	33	155
B, 226	GM948_D03_120R4_013.fsa	1919013	26	122
B, 227	GM948_D03_120R4_013.fsa	1929481	24	98
B, 228	GM948_D03_120R4_013.fsa	1939944	91	365
B, 229	GM948_D03_120R4_013.fsa	194953	29	124
B, 230	GM948_D03_120R4_013.fsa	195737	71	299
B, 231	GM948_D03_120R4_013.fsa	1967818	225	1067
B, 232	GM948_D03_120R4_013.fsa	1976521	87	352
B, 233	GM948_D03_120R4_013.fsa	198522	108	505
B, 234	GM948_D03_120R4_013.fsa	1995654	151	659
B, 235	GM948_D03_120R4_013.fsa	2005149	16	62
B, 236	GM948_D03_120R4_013.fsa	2015448	98	447
B, 237	GM948_D03_120R4_013.fsa	2027466	52	250
B, 238	GM948_D03_120R4_013.fsa	2038626	94	470
B, 239	GM948_D03_120R4_013.fsa	2048071	86	387
B, 240	GM948_D03_120R4_013.fsa	2059234	28	126
B, 241	GM948_D03_120R4_013.fsa	206954	266	1349
B, 242	GM948_D03_120R4_013.fsa	2079847	85	394
B, 243	GM948_D03_120R4_013.fsa	2091015	153	692
B, 244	GM948_D03_120R4_013.fsa	2101325	202	976
B, 245	GM948_D03_120R4_013.fsa	2111636	52	244
B, 246	GM948_D03_120R4_013.fsa	212109	457	2374
B, 247	GM948_D03_120R4_013.fsa	2132263	141	721
B, 248	GM948_D03_120R4_013.fsa	214.0	36	144
B, 249	GM948_D03_120R4_013.fsa	2150453	304	1584
B, 250	GM948_D03_120R4_013.fsa	2161768	107	519
B, 251	GM948_D03_120R4_013.fsa	2169596	34	142
B, 252	GM948_D03_120R4_013.fsa	2180896	151	725
B, 253	GM948_D03_120R4_013.fsa	2190451	31	110
B, 254	GM948_D03_120R4_013.fsa	220.0	51	224
B, 255	GM948_D03_120R4_013.fsa	2208443	38	181
B, 256	GM948_D03_120R4_013.fsa	2217725	145	741
B, 257	GM948_D03_120R4_013.fsa	2227003	53	233
B, 258	GM948_D03_120R4_013.fsa	2238805	106	551
B, 259	GM948_D03_120R4_013.fsa	2248073	27	144
B, 260	GM948_D03_120R4_013.fsa	2258179	49	262
B, 261	GM948_D03_120R4_013.fsa	2266597	23	127
B, 262	GM948_D03_120R4_013.fsa	2278375	27	103
B, 263	GM948_D03_120R4_013.fsa	2288466	71	314
B, 264	GM948_D03_120R4_013.fsa	2299393	74	329
B, 265	GM948_D03_120R4_013.fsa	2308633	30	104
B, 266	GM948_D03_120R4_013.fsa	231787	91	472
B, 267	GM948_D03_120R4_013.fsa	2328782	94	459
B, 268	GM948_D03_120R4_013.fsa	2337172	246	1352
B, 269	GM948_D03_120R4_013.fsa	2347236	43	191
B, 270	GM948_D03_120R4_013.fsa	2358971	54	291
B, 271	GM948_D03_120R4_013.fsa	2369025	251	1212
B, 272	GM948_D03_120R4_013.fsa	238075	95	464
B, 273	GM948_D03_120R4_013.fsa	2389121	270	1400
B, 274	GM948_D03_120R4_013.fsa	2399163	299	1550
B, 275	GM948_D03_120R4_013.fsa	2408654	15	48
B, 276	GM948_D03_120R4_013.fsa	2418166	195	1029
B, 277	GM948_D03_120R4_013.fsa	2427671	22	85
B, 278	GM948_D03_120R4_013.fsa	243803	189	1015
B, 279	GM948_D03_120R4_013.fsa	2449243	294	1570
B, 280	GM948_D03_120R4_013.fsa	245786	18	62
B, 281	GM948_D03_120R4_013.fsa	2467333	73	334
B, 282	GM948_D03_120R4_013.fsa	2476798	73	335
B, 283	GM948_D03_120R4_013.fsa	2489693	44	256
B, 284	GM948_D03_120R4_013.fsa	2499141	19	119
B, 285	GM948_D03_120R4_013.fsa	251091	22	106
B, 286	GM948_D03_120R4_013.fsa	2520964	275	1477
B, 287	GM948_D03_120R4_013.fsa	2531001	34	141
B, 288	GM948_D03_120R4_013.fsa	2541023	53	256
B, 289	GM948_D03_120R4_013.fsa	2550196	25	107
B, 290	GM948_D03_120R4_013.fsa	2559356	81	409
B, 291	GM948_D03_120R4_013.fsa	2570995	59	295
B, 292	GM948_D03_120R4_013.fsa	2581784	74	421
B, 293	GM948_D03_120R4_013.fsa	259007	53	309
B, 294	GM948_D03_120R4_013.fsa	260.0	25	110
B, 295	GM948_D03_120R4_013.fsa	260922	88	449
B, 296	GM948_D03_120R4_013.fsa	2619277	33	155
B, 297	GM948_D03_120R4_013.fsa	2628494	45	224
B, 298	GM948_D03_120R4_013.fsa	2636872	13	54
B, 299	GM948_D03_120R4_013.fsa	2646924	44	224
B, 300	GM948_D03_120R4_013.fsa	2658649	49	247
B, 301	GM948_D03_120R4_013.fsa	2666185	68	356
B, 302	GM948_D03_120R4_013.fsa	2675395	17	87
B, 303	GM948_D03_120R4_013.fsa	2686277	14	53
B, 304	GM948_D03_120R4_013.fsa	2697157	44	191
B, 305	GM948_D03_120R4_013.fsa	2707198	89	505
B, 306	GM948_D03_120R4_013.fsa	2716402	28	132
B, 307	GM948_D03_120R4_013.fsa	2727276	79	427
B, 308	GM948_D03_120R4_013.fsa	2737312	28	123
B, 309	GM948_D03_120R4_013.fsa	2746511	136	826
B, 310	GM948_D03_120R4_013.fsa	275738	157	945
B, 311	GM948_D03_120R4_013.fsa	2766575	24	112
B, 312	GM948_D03_120R4_013.fsa	2778276	55	286
B, 313	GM948_D03_120R4_013.fsa	2788303	59	311
B, 314	GM948_D03_120R4_013.fsa	2798329	59	304
B, 315	GM948_D03_120R4_013.fsa	280748	84	489
B, 316	GM948_D03_120R4_013.fsa	281994	96	562
B, 317	GM948_D03_120R4_013.fsa	2837369	267	1545
B, 318	GM948_D03_120R4_013.fsa	284732	98	541
B, 319	GM948_D03_120R4_013.fsa	2857265	26	92
B, 320	GM948_D03_120R4_013.fsa	2868861	9	48
B, 321	GM948_D03_120R4_013.fsa	2878793	79	478
B, 322	GM948_D03_120R4_013.fsa	2886239	13	71
B, 323	GM948_D03_120R4_013.fsa	2898641	16	96
B, 324	GM948_D03_120R4_013.fsa	2907731	29	146
B, 325	GM948_D03_120R4_013.fsa	2918466	36	168
B, 326	GM948_D03_120R4_013.fsa	2937444	149	1108
B, 327	GM948_D03_120R4_013.fsa	2947336	76	480
B, 328	GM948_D03_120R4_013.fsa	2958047	32	186
B, 329	GM948_D03_120R4_013.fsa	2967104	30	149
B, 330	GM948_D03_120R4_013.fsa	2979448	49	307
B, 331	GM948_D03_120R4_013.fsa	2986849	15	78
B, 332	GM948_D03_120R4_013.fsa	300.0	17	60
B, 333	GM948_D03_120R4_013.fsa	3008929	68	400
B, 334	GM948_D03_120R4_013.fsa	3018682	90	521
B, 335	GM948_D03_120R4_013.fsa	3028447	123	762
B, 336	GM948_D03_120R4_013.fsa	303904	22	113
B, 337	GM948_D03_120R4_013.fsa	3047198	59	354
B, 338	GM948_D03_120R4_013.fsa	3058634	85	454
B, 339	GM948_D03_120R4_013.fsa	306845	23	135
B, 340	GM948_D03_120R4_013.fsa	3077459	29	128
B, 341	GM948_D03_120R4_013.fsa	308.73	32	160
B, 342	GM948_D03_120R4_013.fsa	3097975	150	988
B, 343	GM948_D03_120R4_013.fsa	3108665	41	220
B, 344	GM948_D03_120R4_013.fsa	3118546	73	447
B, 345	GM948_D03_120R4_013.fsa	3129265	27	124
B, 346	GM948_D03_120R4_013.fsa	314.0	55	319
B, 347	GM948_D03_120R4_013.fsa	3150967	20	93
B, 348	GM948_D03_120R4_013.fsa	3159409	41	236
B, 349	GM948_D03_120R4_013.fsa	3169545	12	53
B, 350	GM948_D03_120R4_013.fsa	3178844	25	146
B, 351	GM948_D03_120R4_013.fsa	3190687	13	55
B, 352	GM948_D03_120R4_013.fsa	3198306	26	137
B, 353	GM948_D03_120R4_013.fsa	3208341	46	285
B, 354	GM948_D03_120R4_013.fsa	3220008	44	251
B, 355	GM948_D03_120R4_013.fsa	3229997	37	194
B, 356	GM948_D03_120R4_013.fsa	3239146	28	162
B, 357	GM948_D03_120R4_013.fsa	3251608	40	192
B, 358	GM948_D03_120R4_013.fsa	3260737	14	64
B, 359	GM948_D03_120R4_013.fsa	3272345	39	202
B, 360	GM948_D03_120R4_013.fsa	3280628	25	117
B, 361	GM948_D03_120R4_013.fsa	3290559	33	192
B, 362	GM948_D03_120R4_013.fsa	3300481	17	55
B, 363	GM948_D03_120R4_013.fsa	3308742	44	261
B, 364	GM948_D03_120R4_013.fsa	3319471	38	219
B, 365	GM948_D03_120R4_013.fsa	3329366	31	162
B, 366	GM948_D03_120R4_013.fsa	3342543	23	135
B, 367	GM948_D03_120R4_013.fsa	3351593	42	234
B, 368	GM948_D03_120R4_013.fsa	3361457	21	93
B, 369	GM948_D03_120R4_013.fsa	337049	20	96
B, 370	GM948_D03_120R4_013.fsa	3378696	130	912
B, 371	GM948_D03_120R4_013.fsa	3391811	24	151
B, 372	GM948_D03_120R4_013.fsa	340.0	21	111
B, 373	GM948_D03_120R4_013.fsa	3409896	105	757
B, 374	GM948_D03_120R4_013.fsa	3420614	35	201
B, 375	GM948_D03_120R4_013.fsa	3428857	39	232
B, 376	GM948_D03_120R4_013.fsa	3440396	21	101
B, 377	GM948_D03_120R4_013.fsa	3448635	8	21
B, 378	GM948_D03_120R4_013.fsa	3460993	15	66
B, 379	GM948_D03_120R4_013.fsa	347.17	19	86
B, 380	GM948_D03_120R4_013.fsa	3480758	29	190
B, 381	GM948_D03_120R4_013.fsa	349146	31	213
B, 382	GM948_D03_120R4_013.fsa	3502984	21	118
B, 383	GM948_D03_120R4_013.fsa	351039	21	90
B, 384	GM948_D03_120R4_013.fsa	3523554	142	1104
B, 385	GM948_D03_120R4_013.fsa	3533425	38	298
B, 386	GM948_D03_120R4_013.fsa	3541649	16	116
B, 387	GM948_D03_120R4_013.fsa	3560559	44	244
B, 388	GM948_D03_120R4_013.fsa	3571244	10	38
B, 389	GM948_D03_120R4_013.fsa	3581105	17	74
B, 390	GM948_D03_120R4_013.fsa	3590964	28	166
B, 391	GM948_D03_120R4_013.fsa	3602457	19	84
B, 392	GM948_D03_120R4_013.fsa	3610645	38	236
B, 393	GM948_D03_120R4_013.fsa	3620473	17	71
B, 394	GM948_D03_120R4_013.fsa	3632759	27	140
B, 395	GM948_D03_120R4_013.fsa	3640131	9	38
B, 396	GM948_D03_120R4_013.fsa	3652419	15	61
B, 397	GM948_D03_120R4_013.fsa	3659793	8	22
B, 398	GM948_D03_120R4_013.fsa	3669625	16	110
B, 399	GM948_D03_120R4_013.fsa	3680278	60	450
B, 400	GM948_D03_120R4_013.fsa	3689293	17	102
B, 401	GM948_D03_120R4_013.fsa	3700768	38	275
B, 402	GM948_D03_120R4_013.fsa	3709785	24	135
B, 403	GM948_D03_120R4_013.fsa	3729461	11	55
B, 404	GM948_D03_120R4_013.fsa	3740121	13	51
B, 405	GM948_D03_120R4_013.fsa	3749141	21	112
B, 406	GM948_D03_120R4_013.fsa	3759803	29	225
B, 407	GM948_D03_120R4_013.fsa	3769645	12	71
B, 408	GM948_D03_120R4_013.fsa	378195	8	30
B, 409	GM948_D03_120R4_013.fsa	3803314	27	255
B, 410	GM948_D03_120R4_013.fsa	3811597	59	436
B, 411	GM948_D03_120R4_013.fsa	3822362	11	30
B, 412	GM948_D03_120R4_013.fsa	3841402	71	514
B, 413	GM948_D03_120R4_013.fsa	3852987	88	678
B, 414	GM948_D03_120R4_013.fsa	386126	52	406
B, 415	GM948_D03_120R4_013.fsa	3872839	9	37
B, 416	GM948_D03_120R4_013.fsa	3882762	70	483
B, 417	GM948_D03_120R4_013.fsa	3904253	15	68
B, 418	GM948_D03_120R4_013.fsa	3913342	27	136
B, 419	GM948_D03_120R4_013.fsa	392408	78	595
B, 420	GM948_D03_120R4_013.fsa	3933991	105	806
B, 421	GM948_D03_120R4_013.fsa	3951328	86	615
B, 422	GM948_D03_120R4_013.fsa	3961232	52	344
B, 423	GM948_D03_120R4_013.fsa	3969484	14	65
B, 424	GM948_D03_120R4_013.fsa	3981858	9	32
B, 425	GM948_D03_120R4_013.fsa	3993404	14	86
B, 426	GM948_D03_120R4_013.fsa	400324	9	42
B, 427	GM948_D03_120R4_013.fsa	4011343	19	116
B, 428	GM948_D03_120R4_013.fsa	403162	44	347
B, 429	GM948_D03_120R4_013.fsa	4042988	38	277
B, 430	GM948_D03_120R4_013.fsa	4052739	18	68
B, 431	GM948_D03_120R4_013.fsa	4062498	20	117
B, 432	GM948_D03_120R4_013.fsa	4073077	30	252
B, 433	GM948_D03_120R4_013.fsa	4091815	54	381
B, 434	GM948_D03_120R4_013.fsa	4110578	25	149
B, 435	GM948_D03_120R4_013.fsa	4119561	19	69
B, 436	GM948_D03_120R4_013.fsa	4131003	11	69
B, 437	GM948_D03_120R4_013.fsa	4139182	19	124
B, 438	GM948_D03_120R4_013.fsa	4149154	6	17
B, 439	GM948_D03_120R4_013.fsa	4160812	91	693
B, 440	GM948_D03_120R4_013.fsa	4172476	17	108
B, 441	GM948_D03_120R4_013.fsa	4184148	46	278
B, 442	GM948_D03_120R4_013.fsa	4192489	43	277
B, 443	GM948_D03_120R4_013.fsa	4203286	71	519
B, 444	GM948_D03_120R4_013.fsa	4212321	6	26
B, 445	GM948_D03_120R4_013.fsa	4222176	21	115
B, 446	GM948_D03_120R4_013.fsa	4234491	128	1126
B, 447	GM948_D03_120R4_013.fsa	4251726	107	962
B, 448	GM948_D03_120R4_013.fsa	4272234	15	89
B, 449	GM948_D03_120R4_013.fsa	4291094	20	152
B, 450	GM948_D03_120R4_013.fsa	4300111	7	21
B, 451	GM948_D03_120R4_013.fsa	4310765	12	66
B, 452	GM948_D03_120R4_013.fsa	4320598	12	49
B, 453	GM948_D03_120R4_013.fsa	4332066	41	328
B, 454	GM948_D03_120R4_013.fsa	4341894	20	153
B, 455	GM948_D03_120R4_013.fsa	4361543	37	321
B, 456	GM948_D03_120R4_013.fsa	4377912	16	106
B, 457	GM948_D03_120R4_013.fsa	440.0	51	422
B, 458	GM948_D03_120R4_013.fsa	4409971	59	523
B, 459	GM948_D03_120R4_013.fsa	4422439	19	128
B, 460	GM948_D03_120R4_013.fsa	4431585	17	82
B, 461	GM948_D03_120R4_013.fsa	4451549	120	1099
B, 462	GM948_D03_120R4_013.fsa	4462368	70	664
B, 463	GM948_D03_120R4_013.fsa	4482351	36	308
B, 464	GM948_D03_120R4_013.fsa	4501513	64	720
B, 465	GM948_D03_120R4_013.fsa	4519018	17	84
B, 466	GM948_D03_120R4_013.fsa	4529026	4	15
B, 467	GM948_D03_120R4_013.fsa	4540705	19	85
B, 468	GM948_D03_120R4_013.fsa	4551554	47	310
B, 469	GM948_D03_120R4_013.fsa	4569086	67	569
B, 470	GM948_D03_120R4_013.fsa	4581615	93	754
B, 471	GM948_D03_120R4_013.fsa	4591642	7	21
B, 472	GM948_D03_120R4_013.fsa	4600826	14	65
B, 473	GM948_D03_120R4_013.fsa	461488	18	77
B, 474	GM948_D03_120R4_013.fsa	4622323	8	31
B, 475	GM948_D03_120R4_013.fsa	4632251	20	97
B, 476	GM948_D03_120R4_013.fsa	4652948	82	1029
B, 477	GM948_D03_120R4_013.fsa	466206	23	185
B, 478	GM948_D03_120R4_013.fsa	4672005	7	33
B, 479	GM948_D03_120R4_013.fsa	4684441	16	69
B, 480	GM948_D03_120R4_013.fsa	4704353	56	495
B, 481	GM948_D03_120R4_013.fsa	4715977	40	348
B, 482	GM948_D03_120R4_013.fsa	4732591	65	508
B, 483	GM948_D03_120R4_013.fsa	4750881	19	93
B, 484	GM948_D03_120R4_013.fsa	4759199	22	111
B, 485	GM948_D03_120R4_013.fsa	4772514	131	1338
B, 486	GM948_D03_120R4_013.fsa	4790834	36	349
B, 487	GM948_D03_120R4_013.fsa	4821013	52	660
B, 488	GM948_D03_120R4_013.fsa	4840382	10	66
B, 489	GM948_D03_120R4_013.fsa	4852188	21	110
B, 490	GM948_D03_120R4_013.fsa	4864852	20	156
B, 491	GM948_D03_120R4_013.fsa	4874148	15	63
B, 492	GM948_D03_120R4_013.fsa	488176	37	344
B, 493	GM948_D03_120R4_013.fsa	4912261	151	1544
B, 494	GM948_D03_120R4_013.fsa	4921597	175	1881
B, 495	GM948_D03_120R4_013.fsa	4940295	14	77
B, 496	GM948_D03_120R4_013.fsa	495221	8	19
B, 497	GM948_D03_120R4_013.fsa	4971813	78	849
B, 498	GM948_D03_120R4_013.fsa	4992305	11	67
B, 499	GM948_D03_120R4_013.fsa	5002546	9	27
B, 500	GM948_D03_120R4_013.fsa	5010191	14	57
B, 501	GM948_D03_120R4_013.fsa	503148	44	345
B, 502	GM948_D03_120R4_013.fsa	5039164	42	436
B, 503	GM948_D03_120R4_013.fsa	5063135	7	22
B, 504	GM948_D03_120R4_013.fsa	5075158	112	1162
B, 505	GM948_D03_120R4_013.fsa	508.29	102	1150
B, 506	GM948_D03_120R4_013.fsa	5105326	111	1028
B, 507	GM948_D03_120R4_013.fsa	5124371	26	172
B, 508	GM948_D03_120R4_013.fsa	5131312	36	280
B, 509	GM948_D03_120R4_013.fsa	5144412	32	234
B, 510	GM948_D03_120R4_013.fsa	5161178	83	891
B, 511	GM948_D03_120R4_013.fsa	5172649	9	26
B, 512	GM948_D03_120R4_013.fsa	5183236	21	84
B, 513	GM948_D03_120R4_013.fsa	5195589	31	182
B, 514	GM948_D03_120R4_013.fsa	5203419	46	329
B, 515	GM948_D03_120R4_013.fsa	5221359	41	227
B, 516	GM948_D03_120R4_013.fsa	5231603	70	325
B, 517	GM948_D03_120R4_013.fsa	5241843	65	344
B, 518	GM948_D03_120R4_013.fsa	5277644	7437	106017
B, 519	GM948_D03_120R4_013.fsa	5288714	4499	46098
B, 520	GM948_D03_120R4_013.fsa	5325294	7	38
B, 521	GM948_D03_120R4_013.fsa	5332094	8	33
B, 522	GM948_D03_120R4_013.fsa	5344839	11	43
B, 523	GM948_D03_120R4_013.fsa	535588	10	79
B, 524	GM948_D03_120R4_013.fsa	5368614	10	61
B, 525	GM948_D03_120R4_013.fsa	5383039	6	24
B, 526	GM948_D03_120R4_013.fsa	5388976	7	25
B, 527	GM948_D03_120R4_013.fsa	541049	9	49
B, 528	GM948_D03_120R4_013.fsa	5417491	8	49
B, 529	GM948_D03_120R4_013.fsa	5449953	11	125
B, 530	GM948_D03_120R4_013.fsa	5476376	16	90
B, 531	GM948_D03_120R4_013.fsa	548697	10	93
B, 532	GM948_D03_120R4_013.fsa	5497579	9	40
B, 533	GM948_D03_120R4_013.fsa	5507317	8	36
B, 534	GM948_D03_120R4_013.fsa	5521504	8	29
B, 535	GM948_D03_120R4_013.fsa	5528607	6	30
B, 536	GM948_D03_120R4_013.fsa	5541053	11	60
B, 537	GM948_D03_120R4_013.fsa	5550846	12	47
B, 538	GM948_D03_120R4_013.fsa	5575831	10	78
B, 539	GM948_D03_120R4_013.fsa	5589249	12	64
B, 540	GM948_D03_120R4_013.fsa	5597311	14	76
B, 541	GM948_D03_120R4_013.fsa	5608011	15	91
B, 542	GM948_D03_120R4_013.fsa	5623157	7	47
B, 543	GM948_D03_120R4_013.fsa	5637428	10	64
B, 544	GM948_D03_120R4_013.fsa	5649929	9	39
B, 545	GM948_D03_120R4_013.fsa	5659759	8	43
B, 546	GM948_D03_120R4_013.fsa	5666914	9	26
B, 547	GM948_D03_120R4_013.fsa	5686609	13	110
B, 548	GM948_D03_120R4_013.fsa	570454	10	57
B, 549	GM948_D03_120R4_013.fsa	5712617	9	82
B, 550	GM948_D03_120R4_013.fsa	5729686	8	32
B, 551	GM948_D03_120R4_013.fsa	5738679	10	49
B, 552	GM948_D03_120R4_013.fsa	5754882	8	21
B, 553	GM948_D03_120R4_013.fsa	5765696	9	62
B, 554	GM948_D03_120R4_013.fsa	5774714	20	78
B, 555	GM948_D03_120R4_013.fsa	5781934	8	55
B, 556	GM948_D03_120R4_013.fsa	5794577	13	51
B, 557	GM948_D03_120R4_013.fsa	580181	10	36
B, 558	GM948_D03_120R4_013.fsa	5808149	10	64
B, 559	GM948_D03_120R4_013.fsa	5819929	12	73
B, 560	GM948_D03_120R4_013.fsa	5841711	10	58
B, 561	GM948_D03_120R4_013.fsa	5858985	6	23
B, 562	GM948_D03_120R4_013.fsa	5868088	9	49
B, 563	GM948_D03_120R4_013.fsa	5885404	11	29
B, 564	GM948_D03_120R4_013.fsa	5893615	12	47
B, 565	GM948_D03_120R4_013.fsa	590092	9	49
B, 566	GM948_D03_120R4_013.fsa	5935681	13	70
B, 567	GM948_D03_120R4_013.fsa	5947598	11	82
B, 568	GM948_D03_120R4_013.fsa	5954937	13	51
B, 569	GM948_D03_120R4_013.fsa	5964119	8	40
B, 570	GM948_D03_120R4_013.fsa	5975147	9	50
B, 571	GM948_D03_120R4_013.fsa	5993551	10	38
B, 572	GM948_D03_120R4_013.fsa	6000913	9	63
B, 573	GM948_D03_120R4_013.fsa	6026484	11	101
B, 574	GM948_D03_120R4_013.fsa	603379	8	21
B, 575	GM948_D03_120R4_013.fsa	6044749	12	46
B, 576	GM948_D03_120R4_013.fsa	6082192	12	96
B, 577	GM948_D03_120R4_013.fsa	6105023	14	90
G, 1	GM948_D03_120R4_013.fsa	5280199	126	913
G, 2	GM948_D03_120R4_013.fsa	5292119	91	1037
Y, 1	GM948_D03_120R4_013.fsa	1300889	52	226
R, 1	GM948_D03_120R4_013.fsa	5274237	94	418
O, 1	GM948_D03_120R4_013.fsa	20.0	533	5388
O, 2	GM948_D03_120R4_013.fsa	40.0	494	3692
O, 3	GM948_D03_120R4_013.fsa	60.0	921	5140
O, 4	GM948_D03_120R4_013.fsa	80.0	609	3481
O, 5	GM948_D03_120R4_013.fsa	100.0	968	5164
O, 6	GM948_D03_120R4_013.fsa	114.0	1115	5934
O, 7	GM948_D03_120R4_013.fsa	120.0	851	4620
O, 8	GM948_D03_120R4_013.fsa	140.0	735	3786
O, 9	GM948_D03_120R4_013.fsa	160.0	774	4148
O, 10	GM948_D03_120R4_013.fsa	180.0	904	4871
O, 11	GM948_D03_120R4_013.fsa	200.0	767	4059
O, 12	GM948_D03_120R4_013.fsa	214.0	753	4142
O, 13	GM948_D03_120R4_013.fsa	220.0	612	3483
O, 14	GM948_D03_120R4_013.fsa	240.0	879	5177
O, 15	GM948_D03_120R4_013.fsa	250.0	412	2482
O, 16	GM948_D03_120R4_013.fsa	260.0	637	3961
O, 17	GM948_D03_120R4_013.fsa	280.0	685	4365
O, 18	GM948_D03_120R4_013.fsa	300.0	612	4275
O, 19	GM948_D03_120R4_013.fsa	314.0	405	2852
O, 20	GM948_D03_120R4_013.fsa	320.0	451	3295
O, 21	GM948_D03_120R4_013.fsa	340.0	531	4051
O, 22	GM948_D03_120R4_013.fsa	360.0	430	3485
O, 23	GM948_D03_120R4_013.fsa	380.0	310	2663
O, 24	GM948_D03_120R4_013.fsa	400.0	429	3819
O, 25	GM948_D03_120R4_013.fsa	414.0	419	3801
O, 26	GM948_D03_120R4_013.fsa	420.0	398	3719
O, 27	GM948_D03_120R4_013.fsa	440.0	471	4505
O, 28	GM948_D03_120R4_013.fsa	460.0	504	5103
O, 29	GM948_D03_120R4_013.fsa	480.0	496	5185
O, 30	GM948_D03_120R4_013.fsa	500.0	230	2487
O, 31	GM948_D03_120R4_013.fsa	514.0	265	2749
O, 32	GM948_D03_120R4_013.fsa	520.0	562	6054
O, 33	GM948_D03_120R4_013.fsa	540.0	435	5170
O, 34	GM948_D03_120R4_013.fsa	560.0	283	3480
O, 35	GM948_D03_120R4_013.fsa	580.0	432	5376
O, 36	GM948_D03_120R4_013.fsa	600.0	284	3602

[truncated: 31 more sheets: 120R5, 121R1, 121R2, 121R3, 121R4, 121R5, 122R1, 122R2, 122R3, 122R4, 122R5, 224R1, 224R2, 224R3, 224R4, 224R5, 225R1, 225R2, 225R3, 225R4 …]
